# Supplementary material for: Customizable 3D printed perfusion bioreactor for the engineering of stem cell microenvironments
Source: Front Bioeng Biotechnol. 2023 Jan 9;10:1081145. doi: 10.3389/fbioe.2022.1081145 (PMC9870251; doi:10.3389/fbioe.2022.1081145)
Supplement: Supplementary file 3 [file DataSheet1.ZIP]

Archive with 41 entries (32 files):
- Files for 3D printing/Bioreactor Holder/
- Files for 3D printing/Bioreactor Holder/Bioreactor Holder - 3MF Format.3mf
- Files for 3D printing/Bioreactor Holder/Bioreactor Holder - Fusion 360 Format.f3d
- Files for 3D printing/Bioreactor Holder/Bioreactor Holder - OBJ Format.obj
- Files for 3D printing/Bioreactor Holder/Bioreactor Holder - STL Format.stl
- Files for 3D printing/Bioreactor Stand/
- Files for 3D printing/Bioreactor Stand/Bioreactor Stand - 3MF Format.3mf
- Files for 3D printing/Bioreactor Stand/Bioreactor Stand - Fusion 360 Format.f3d
- Files for 3D printing/Bioreactor Stand/Bioreactor Stand - OBJ Format.obj
- Files for 3D printing/Bioreactor Stand/Bioreactor Stand - STL Format.stl
- Files for 3D printing/Lower Chamber/
- Files for 3D printing/Lower Chamber/Lower Chamber - 3MF format.3mf
- Files for 3D printing/Lower Chamber/Lower Chamber - Fusion 360 format.f3d
- Files for 3D printing/Lower Chamber/Lower Chamber - OBJ format.obj
- Files for 3D printing/Lower Chamber/Lower Chamber - STL format.stl
- Files for 3D printing/Scaffold Holders/
- Files for 3D printing/Scaffold Holders/10 mm/
- Files for 3D printing/Scaffold Holders/10 mm/10 mm Scaffold Holder - 3MF format.3mf
- Files for 3D printing/Scaffold Holders/10 mm/10 mm Scaffold Holder - Fusion 360 format.f3d
- Files for 3D printing/Scaffold Holders/10 mm/10 mm Scaffold Holder - OBJ format.obj
- Files for 3D printing/Scaffold Holders/10 mm/10 mm Scaffold Holder - STL format.stl
- Files for 3D printing/Scaffold Holders/12 mm/
- Files for 3D printing/Scaffold Holders/12 mm/12 mm Scaffold Holder - 3MF format.3mf
- Files for 3D printing/Scaffold Holders/12 mm/12 mm Scaffold Holder - Fusion 360 format.f3d
- Files for 3D printing/Scaffold Holders/12 mm/12 mm Scaffold Holder - OBJ format.obj
- Files for 3D printing/Scaffold Holders/12 mm/12 mm Scaffold Holder - STL format.stl
- Files for 3D printing/Scaffold Holders/6 mm/
- Files for 3D printing/Scaffold Holders/6 mm/6 mm Scaffold Holder - 3MF format.3mf
- Files for 3D printing/Scaffold Holders/6 mm/6 mm Scaffold Holder - Fusion 360 format.f3d
- Files for 3D printing/Scaffold Holders/6 mm/6 mm Scaffold Holder - OBJ format.obj
- Files for 3D printing/Scaffold Holders/6 mm/6 mm Scaffold Holder - STL format.stl
- Files for 3D printing/Scaffold Holders/8 mm/
- Files for 3D printing/Scaffold Holders/8 mm/8 mm Scaffold Holder - 3MF format.3mf
- Files for 3D printing/Scaffold Holders/8 mm/8 mm Scaffold Holder - Fusion 360 format.f3d
- Files for 3D printing/Scaffold Holders/8 mm/8 mm Scaffold Holder - OBJ format.obj
- Files for 3D printing/Scaffold Holders/8 mm/8 mm Scaffold Holder - STL format.stl
- Files for 3D printing/Upper Chamber/
- Files for 3D printing/Upper Chamber/Upper Chamber - 3MF format.3mf
- Files for 3D printing/Upper Chamber/Upper Chamber - Fusion 360 format.f3d
- Files for 3D printing/Upper Chamber/Upper Chamber - Obj format.obj
- Files for 3D printing/Upper Chamber/Upper Chamber - STL format.stl
