# Supplementary material for: Customizable 3D printed perfusion bioreactor for the engineering of stem cell microenvironments
Source: Front Bioeng Biotechnol. 2023 Jan 9;10:1081145. doi: 10.3389/fbioe.2022.1081145 (PMC9870251; doi:10.3389/fbioe.2022.1081145)
Supplement: Supplementary file 3 [file DataSheet1.ZIP › Files for 3D printing/Bioreactor Holder/Bioreactor Holder - OBJ Format.obj]

# WaveFront *.obj file (generated by Autodesk ATF)

mtllib 6541aa09-6bfb-409b-b178-fbbd55cf8a68.mtl

g Body18

v -2.000000 172.470173 139.000000
v 2.000000 172.470173 139.000000
v 2.000000 177.446175 139.000000
v -2.000000 177.446175 139.000000
v -2.000000 172.470173 119.000000
v 2.000000 172.470173 119.000000
v 2.000000 176.000003 132.508657
v 2.000000 176.000003 124.000002
v 2.000000 174.000003 124.000002
v 2.000000 174.000003 132.508657
v 2.000000 177.446175 119.000000
v -2.000000 177.446175 119.000000
v -2.000000 176.000003 124.000002
v -2.000000 176.000003 132.508657
v -2.000000 174.000003 132.508657
v -2.000000 174.000003 124.000002
vt -0.200000 -0.248800 0.000000
vt 0.200000 -0.248800 0.000000
vt -0.200000 0.248800 0.000000
vt 0.200000 0.248800 0.000000
vt -0.000000 0.000000 0.000000
vt 0.400000 0.000000 0.000000
vt 0.000000 2.000000 0.000000
vt 0.400000 2.000000 0.000000
vt 0.352983 0.500000 0.000000
vt 0.497600 0.000000 0.000000
vt 0.352983 1.350866 0.000000
vt 0.497600 2.000000 0.000000
vt 0.152983 1.350866 0.000000
vt 0.000000 2.000000 0.000000
vt 0.000000 0.000000 0.000000
vt 0.152983 0.500000 0.000000
vt 0.000000 0.000000 0.000000
vt 0.400000 0.000000 0.000000
vt 0.000000 2.000000 0.000000
vt 0.400000 2.000000 0.000000
vt 0.344617 0.500000 0.000000
vt 0.144617 0.500000 0.000000
vt -0.000000 0.000000 0.000000
vt 0.144617 1.350866 0.000000
vt -0.000000 2.000000 0.000000
vt 0.344617 1.350866 0.000000
vt 0.497600 2.000000 0.000000
vt 0.497600 0.000000 0.000000
vt -0.000000 0.400000 0.000000
vt -0.200000 0.400000 0.000000
vt -0.000000 0.000000 0.000000
vt -0.200000 0.000000 0.000000
vt -0.000000 0.400000 0.000000
vt -0.850865 0.400000 0.000000
vt -0.000000 0.000000 0.000000
vt -0.850865 0.000000 0.000000
vt 0.000000 0.400000 0.000000
vt -0.200000 0.400000 0.000000
vt -0.000000 0.000000 0.000000
vt -0.200000 -0.000000 0.000000
vt -0.000000 0.400000 0.000000
vt -0.850865 0.400000 0.000000
vt -0.000000 0.000000 0.000000
vt -0.850865 0.000000 0.000000
vt 0.831954 0.000000 0.000000
vt 0.431954 0.000000 0.000000
vt 0.831954 -0.497600 0.000000
vt 0.431954 -0.497600 0.000000
vn 0.000000 0.000000 0.100000
vn 0.000000 0.000000 0.100000
vn 0.000000 0.000000 0.100000
vn 0.000000 0.000000 0.100000
vn 0.000000 -0.100000 0.000000
vn 0.000000 -0.100000 0.000000
vn 0.000000 -0.100000 0.000000
vn 0.000000 -0.100000 0.000000
vn 0.100000 0.000000 0.000000
vn 0.100000 0.000000 0.000000
vn 0.100000 0.000000 0.000000
vn 0.100000 0.000000 0.000000
vn 0.100000 0.000000 0.000000
vn 0.100000 0.000000 0.000000
vn 0.100000 0.000000 0.000000
vn 0.100000 0.000000 0.000000
vn 0.000000 0.100000 0.000000
vn 0.000000 0.100000 0.000000
vn 0.000000 0.100000 0.000000
vn 0.000000 0.100000 0.000000
vn -0.100000 0.000000 0.000000
vn -0.100000 0.000000 0.000000
vn -0.100000 0.000000 0.000000
vn -0.100000 0.000000 0.000000
vn -0.100000 0.000000 0.000000
vn -0.100000 0.000000 0.000000
vn -0.100000 0.000000 0.000000
vn -0.100000 0.000000 0.000000
vn 0.000000 0.000000 -0.100000
vn 0.000000 0.000000 -0.100000
vn 0.000000 0.000000 -0.100000
vn 0.000000 0.000000 -0.100000
vn 0.000000 -0.100000 0.000000
vn 0.000000 -0.100000 0.000000
vn 0.000000 -0.100000 0.000000
vn 0.000000 -0.100000 0.000000
vn 0.000000 0.000000 0.100000
vn 0.000000 0.000000 0.100000
vn 0.000000 0.000000 0.100000
vn 0.000000 0.000000 0.100000
vn -0.000000 0.100000 -0.000000
vn -0.000000 0.100000 -0.000000
vn -0.000000 0.100000 -0.000000
vn -0.000000 0.100000 -0.000000
vn 0.000000 0.000000 -0.100000
vn 0.000000 0.000000 -0.100000
vn 0.000000 0.000000 -0.100000
vn 0.000000 0.000000 -0.100000
usemtl Steel_-_Satin
f 1/1/1 2/2/2 4/3/3
f 4/3/3 2/2/2 3/4/4
f 5/5/5 6/6/6 1/7/7
f 1/7/7 6/6/6 2/8/8
f 8/9/9 11/10/10 7/11/11
f 7/11/11 11/10/10 3/12/12
f 7/11/11 3/12/12 10/13/13
f 10/13/13 3/12/12 2/14/14
f 10/13/13 2/14/14 6/15/15
f 8/9/9 9/16/16 11/10/10
f 11/10/10 9/16/16 6/15/15
f 6/15/15 9/16/16 10/13/13
f 11/17/17 12/18/18 3/19/19
f 3/19/19 12/18/18 4/20/20
f 16/21/21 13/22/22 12/23/23
f 12/23/23 13/22/22 14/24/24
f 12/23/23 14/24/24 4/25/25
f 4/25/25 14/24/24 15/26/26
f 4/25/25 15/26/26 1/27/27
f 1/27/27 15/26/26 5/28/28
f 5/28/28 15/26/26 16/21/21
f 5/28/28 16/21/21 12/23/23
f 15/29/29 14/30/30 10/31/31
f 10/31/31 14/30/30 7/32/32
f 14/33/33 13/34/34 7/35/35
f 7/35/35 13/34/34 8/36/36
f 13/37/37 16/38/38 8/39/39
f 8/39/39 16/38/38 9/40/40
f 16/41/41 15/42/42 9/43/43
f 9/43/43 15/42/42 10/44/44
f 12/45/45 11/46/46 5/47/47
f 5/47/47 11/46/46 6/48/48
g Body19

v -42.000000 115.000000 1.800000
v -42.000000 115.000000 0.000000
v -42.000000 127.000000 0.000000
v -42.000000 127.000000 1.800000
v -45.000000 123.000000 0.000000
v -45.000000 123.000000 1.800000
v -45.000000 127.000000 1.800000
v -45.000000 127.000000 0.000000
v -65.000000 123.000000 1.800000
v -65.000000 115.000000 1.800000
v -65.000000 123.000000 0.000000
v -65.000000 115.000000 0.000000
vt -0.090000 -0.400000 0.000000
vt 0.090000 -0.400000 0.000000
vt -0.090000 0.800000 0.000000
vt 0.090000 0.800000 0.000000
vt -0.090000 0.400000 0.000000
vt 0.090000 0.400000 0.000000
vt -0.090000 0.800000 0.000000
vt 0.090000 0.800000 0.000000
vt -0.090000 0.700000 0.000000
vt 0.090000 0.700000 0.000000
vt -0.090000 1.000000 0.000000
vt 0.090000 1.000000 0.000000
vt 0.400000 1.000000 0.000000
vt -0.400000 1.000000 0.000000
vt 0.400000 -1.000000 0.000000
vt -0.400000 -1.300000 0.000000
vt 0.800000 -1.300000 0.000000
vt 0.800000 -1.000000 0.000000
vt -0.400000 1.000000 0.000000
vt -0.400000 -1.000000 0.000000
vt 0.400000 1.000000 0.000000
vt 0.400000 -1.300000 0.000000
vt -0.800000 -1.300000 0.000000
vt -0.800000 -1.000000 0.000000
vt 0.090000 1.000000 0.000000
vt -0.090000 1.000000 0.000000
vt 0.090000 -1.300000 0.000000
vt -0.090000 -1.300000 0.000000
vt 0.090000 0.400000 0.000000
vt -0.090000 0.400000 0.000000
vt 0.090000 -0.400000 0.000000
vt -0.090000 -0.400000 0.000000
vt -0.090000 -1.000000 0.000000
vt 0.090000 -1.000000 0.000000
vt -0.090000 1.000000 0.000000
vt 0.090000 1.000000 0.000000
vn 0.100000 0.000000 0.000000
vn 0.100000 0.000000 0.000000
vn 0.100000 0.000000 0.000000
vn 0.100000 0.000000 0.000000
vn -0.100000 0.000000 0.000000
vn -0.100000 0.000000 0.000000
vn -0.100000 0.000000 0.000000
vn -0.100000 0.000000 0.000000
vn -0.000000 0.100000 -0.000000
vn -0.000000 0.100000 -0.000000
vn -0.000000 0.100000 -0.000000
vn -0.000000 0.100000 -0.000000
vn 0.000000 0.000000 0.100000
vn 0.000000 0.000000 0.100000
vn 0.000000 0.000000 0.100000
vn 0.000000 0.000000 0.100000
vn 0.000000 0.000000 0.100000
vn 0.000000 0.000000 0.100000
vn 0.000000 0.000000 -0.100000
vn 0.000000 0.000000 -0.100000
vn 0.000000 0.000000 -0.100000
vn 0.000000 0.000000 -0.100000
vn 0.000000 0.000000 -0.100000
vn 0.000000 0.000000 -0.100000
vn 0.000000 -0.100000 0.000000
vn 0.000000 -0.100000 0.000000
vn 0.000000 -0.100000 0.000000
vn 0.000000 -0.100000 0.000000
vn -0.100000 0.000000 0.000000
vn -0.100000 0.000000 0.000000
vn -0.100000 0.000000 0.000000
vn -0.100000 0.000000 0.000000
vn -0.000000 0.100000 -0.000000
vn -0.000000 0.100000 -0.000000
vn -0.000000 0.100000 -0.000000
vn -0.000000 0.100000 -0.000000
f 17/49/49 18/50/50 20/51/51
f 20/51/51 18/50/50 19/52/52
f 21/53/53 22/54/54 24/55/55
f 24/55/55 22/54/54 23/56/56
f 20/57/57 19/58/58 23/59/59
f 23/59/59 19/58/58 24/60/60
f 25/61/61 26/62/62 22/63/63
f 22/63/63 26/62/62 17/64/64
f 22/63/63 17/64/64 20/65/65
f 20/65/65 23/66/66 22/63/63
f 27/67/67 21/68/68 28/69/69
f 28/69/69 21/68/68 18/70/70
f 18/70/70 21/68/68 19/71/71
f 19/71/71 21/68/68 24/72/72
f 26/73/73 28/74/74 17/75/75
f 17/75/75 28/74/74 18/76/76
f 25/77/77 27/78/78 26/79/79
f 26/79/79 27/78/78 28/80/80
f 22/81/81 21/82/82 25/83/83
f 25/83/83 21/82/82 27/84/84
g Body21

v -42.000000 130.000000 1.800000
v -42.000000 130.000000 0.000000
v -42.000000 142.000000 0.000000
v -42.000000 142.000000 1.800000
v -45.000000 138.000000 0.000000
v -45.000000 138.000000 1.800000
v -45.000000 142.000000 1.800000
v -45.000000 142.000000 0.000000
v -65.000000 138.000000 1.800000
v -65.000000 130.000000 1.800000
v -65.000000 138.000000 0.000000
v -65.000000 130.000000 0.000000
vt -0.090000 -0.400000 0.000000
vt 0.090000 -0.400000 0.000000
vt -0.090000 0.800000 0.000000
vt 0.090000 0.800000 0.000000
vt -0.090000 0.400000 0.000000
vt 0.090000 0.400000 0.000000
vt -0.090000 0.800000 0.000000
vt 0.090000 0.800000 0.000000
vt -0.090000 0.700000 0.000000
vt 0.090000 0.700000 0.000000
vt -0.090000 1.000000 0.000000
vt 0.090000 1.000000 0.000000
vt 0.400000 1.000000 0.000000
vt -0.400000 1.000000 0.000000
vt 0.400000 -1.000000 0.000000
vt -0.400000 -1.300000 0.000000
vt 0.800000 -1.300000 0.000000
vt 0.800000 -1.000000 0.000000
vt -0.400000 1.000000 0.000000
vt -0.400000 -1.000000 0.000000
vt 0.400000 1.000000 0.000000
vt 0.400000 -1.300000 0.000000
vt -0.800000 -1.300000 0.000000
vt -0.800000 -1.000000 0.000000
vt 0.090000 1.000000 0.000000
vt -0.090000 1.000000 0.000000
vt 0.090000 -1.300000 0.000000
vt -0.090000 -1.300000 0.000000
vt 0.090000 0.400000 0.000000
vt -0.090000 0.400000 0.000000
vt 0.090000 -0.400000 0.000000
vt -0.090000 -0.400000 0.000000
vt -0.090000 -1.000000 0.000000
vt 0.090000 -1.000000 0.000000
vt -0.090000 1.000000 0.000000
vt 0.090000 1.000000 0.000000
vn 0.100000 0.000000 0.000000
vn 0.100000 0.000000 0.000000
vn 0.100000 0.000000 0.000000
vn 0.100000 0.000000 0.000000
vn -0.100000 0.000000 0.000000
vn -0.100000 0.000000 0.000000
vn -0.100000 0.000000 0.000000
vn -0.100000 0.000000 0.000000
vn -0.000000 0.100000 -0.000000
vn -0.000000 0.100000 -0.000000
vn -0.000000 0.100000 -0.000000
vn -0.000000 0.100000 -0.000000
vn 0.000000 0.000000 0.100000
vn 0.000000 0.000000 0.100000
vn 0.000000 0.000000 0.100000
vn 0.000000 0.000000 0.100000
vn 0.000000 0.000000 0.100000
vn 0.000000 0.000000 0.100000
vn 0.000000 0.000000 -0.100000
vn 0.000000 0.000000 -0.100000
vn 0.000000 0.000000 -0.100000
vn 0.000000 0.000000 -0.100000
vn 0.000000 0.000000 -0.100000
vn 0.000000 0.000000 -0.100000
vn 0.000000 -0.100000 0.000000
vn 0.000000 -0.100000 0.000000
vn 0.000000 -0.100000 0.000000
vn 0.000000 -0.100000 0.000000
vn -0.100000 0.000000 0.000000
vn -0.100000 0.000000 0.000000
vn -0.100000 0.000000 0.000000
vn -0.100000 0.000000 0.000000
vn -0.000000 0.100000 -0.000000
vn -0.000000 0.100000 -0.000000
vn -0.000000 0.100000 -0.000000
vn -0.000000 0.100000 -0.000000
f 29/85/85 30/86/86 32/87/87
f 32/87/87 30/86/86 31/88/88
f 33/89/89 34/90/90 36/91/91
f 36/91/91 34/90/90 35/92/92
f 32/93/93 31/94/94 35/95/95
f 35/95/95 31/94/94 36/96/96
f 37/97/97 38/98/98 34/99/99
f 34/99/99 38/98/98 29/100/100
f 34/99/99 29/100/100 32/101/101
f 32/101/101 35/102/102 34/99/99
f 39/103/103 33/104/104 40/105/105
f 40/105/105 33/104/104 30/106/106
f 30/106/106 33/104/104 31/107/107
f 31/107/107 33/104/104 36/108/108
f 38/109/109 40/110/110 29/111/111
f 29/111/111 40/110/110 30/112/112
f 37/113/113 39/114/114 38/115/115
f 38/115/115 39/114/114 40/116/116
f 34/117/117 33/118/118 37/119/119
f 37/119/119 33/118/118 39/120/120
g Body22

v -7.000000 30.000000 119.000000
v 7.000000 30.000000 119.000000
v 7.000000 40.000000 119.000000
v -7.000000 40.000000 119.000000
v -7.000000 170.000000 119.000000
v 7.000000 170.000000 119.000000
v 7.000000 180.000000 119.000000
v -7.000000 180.000000 119.000000
v 0.000000 215.000000 16.000000
v -1.294095 214.829629 16.000000
v -2.500000 214.330127 16.000000
v -3.535534 213.535534 16.000000
v -4.330127 212.500000 16.000000
v -4.829629 211.294095 16.000000
v -5.000000 210.000000 16.000000
v -4.829629 208.705905 16.000000
v -4.330127 207.500000 16.000000
v -3.535534 206.464466 16.000000
v -2.500000 205.669873 16.000000
v -1.294095 205.170371 16.000000
v 0.000000 205.000000 16.000000
v 1.294095 205.170371 16.000000
v 2.500000 205.669873 16.000000
v 3.535534 206.464466 16.000000
v 4.330127 207.500000 16.000000
v 4.829629 208.705905 16.000000
v 5.000000 210.000000 16.000000
v 4.829629 211.294095 16.000000
v 4.330127 212.500000 16.000000
v 3.535534 213.535534 16.000000
v 2.500000 214.330127 16.000000
v 1.294095 214.829629 16.000000
v 0.000000 65.000000 16.000000
v 1.294095 65.170371 16.000000
v 2.500000 65.669873 16.000000
v 3.535534 66.464466 16.000000
v 4.330127 67.500000 16.000000
v 4.829629 68.705905 16.000000
v 5.000000 70.000000 16.000000
v 4.829629 71.294095 16.000000
v 4.330127 72.500000 16.000000
v 3.535534 73.535534 16.000000
v 2.500000 74.330127 16.000000
v 1.294095 74.829629 16.000000
v 0.000000 75.000000 16.000000
v -1.294095 74.829629 16.000000
v -2.500000 74.330127 16.000000
v -3.535534 73.535534 16.000000
v -4.330127 72.500000 16.000000
v -4.829629 71.294095 16.000000
v -5.000000 70.000000 16.000000
v -4.829629 68.705905 16.000000
v -4.330127 67.500000 16.000000
v -3.535534 66.464466 16.000000
v -2.500000 65.669873 16.000000
v -1.294095 65.170371 16.000000
v 0.000000 100.000000 16.000000
v 1.294095 100.170371 16.000000
v 2.500000 100.669873 16.000000
v 3.535534 101.464466 16.000000
v 4.330127 102.500000 16.000000
v 4.829629 103.705905 16.000000
v 5.000000 105.000000 16.000000
v 4.829629 106.294095 16.000000
v 4.330127 107.500000 16.000000
v 3.535534 108.535534 16.000000
v 2.500000 109.330127 16.000000
v 1.294095 109.829629 16.000000
v 0.000000 110.000000 16.000000
v -1.294095 109.829629 16.000000
v -2.500000 109.330127 16.000000
v -3.535534 108.535534 16.000000
v -4.330127 107.500000 16.000000
v -4.829629 106.294095 16.000000
v -5.000000 105.000000 16.000000
v -4.829629 103.705905 16.000000
v -4.330127 102.500000 16.000000
v -3.535534 101.464466 16.000000
v -2.500000 100.669873 16.000000
v -1.294095 100.170371 16.000000
v 0.000000 135.000000 16.000000
v 1.294095 135.170371 16.000000
v 2.500000 135.669873 16.000000
v 3.535534 136.464466 16.000000
v 4.330127 137.500000 16.000000
v 4.829629 138.705905 16.000000
v 5.000000 140.000000 16.000000
v 4.829629 141.294095 16.000000
v 4.330127 142.500000 16.000000
v 3.535534 143.535534 16.000000
v 2.500000 144.330127 16.000000
v 1.294095 144.829629 16.000000
v 0.000000 145.000000 16.000000
v -1.294095 144.829629 16.000000
v -2.500000 144.330127 16.000000
v -3.535534 143.535534 16.000000
v -4.330127 142.500000 16.000000
v -4.829629 141.294095 16.000000
v -5.000000 140.000000 16.000000
v -4.829629 138.705905 16.000000
v -4.330127 137.500000 16.000000
v -3.535534 136.464466 16.000000
v -2.500000 135.669873 16.000000
v -1.294095 135.170371 16.000000
v 0.000000 -5.000000 16.000000
v 1.294095 -4.829629 16.000000
v 2.500000 -4.330127 16.000000
v 3.535534 -3.535534 16.000000
v 4.330127 -2.500000 16.000000
v 4.829629 -1.294095 16.000000
v 5.000000 0.000000 16.000000
v 4.829629 1.294095 16.000000
v 4.330127 2.500000 16.000000
v 3.535534 3.535534 16.000000
v 2.500000 4.330127 16.000000
v 1.294095 4.829629 16.000000
v 0.000000 5.000000 16.000000
v -1.294095 4.829629 16.000000
v -2.500000 4.330127 16.000000
v -3.535534 3.535534 16.000000
v -4.330127 2.500000 16.000000
v -4.829629 1.294095 16.000000
v -5.000000 0.000000 16.000000
v -4.829629 -1.294095 16.000000
v -4.330127 -2.500000 16.000000
v -3.535534 -3.535534 16.000000
v -2.500000 -4.330127 16.000000
v -1.294095 -4.829629 16.000000
v -8.500000 30.000000 11.000000
v -8.500000 30.000000 0.000000
v -8.500000 5.000000 0.000000
v -8.500000 5.000000 11.000000
v -8.500000 170.000000 11.000000
v -8.500000 170.000000 0.000000
v -8.500000 145.000000 0.000000
v -8.500000 145.000000 11.000000
v -8.500000 100.000000 11.000000
v -8.500000 100.000000 0.000000
v -8.500000 75.000000 0.000000
v -8.500000 75.000000 11.000000
v -8.500000 40.000000 0.000000
v -8.500000 40.000000 11.000000
v -8.500000 65.000000 11.000000
v -8.500000 65.000000 0.000000
v -8.500000 110.000000 0.000000
v -8.500000 110.000000 11.000000
v -8.500000 135.000000 11.000000
v -8.500000 135.000000 0.000000
v 0.000000 30.000000 16.000000
v -0.671149 30.000000 15.943946
v -1.360603 30.000000 15.772727
v -2.878198 30.000000 15.038462
v -4.776584 30.000000 13.606383
v -7.483315 30.000000 11.000000
v -7.483315 5.000000 11.000000
v -4.776584 5.000000 13.606383
v -2.878198 5.000000 15.038462
v -1.360603 5.000000 15.772727
v -0.671149 5.000000 15.943946
v -7.483315 40.000000 11.000000
v -4.776584 40.000000 13.606383
v -2.878198 40.000000 15.038462
v -1.360603 40.000000 15.772727
v -0.671149 40.000000 15.943946
v 0.000000 40.000000 16.000000
v -0.671149 65.000000 15.943946
v -1.360603 65.000000 15.772727
v -2.878198 65.000000 15.038462
v -4.776584 65.000000 13.606383
v -7.483315 65.000000 11.000000
v -0.671149 100.000000 15.943946
v -1.360603 100.000000 15.772727
v -2.878198 100.000000 15.038462
v -4.776584 100.000000 13.606383
v -7.483315 100.000000 11.000000
v -7.483315 75.000000 11.000000
v -4.776584 75.000000 13.606383
v -2.878198 75.000000 15.038462
v -1.360603 75.000000 15.772727
v -0.671149 75.000000 15.943946
v -7.483315 110.000000 11.000000
v -4.776584 110.000000 13.606383
v -2.878198 110.000000 15.038462
v -1.360603 110.000000 15.772727
v -0.671149 110.000000 15.943946
v -0.671149 135.000000 15.943946
v -1.360603 135.000000 15.772727
v -2.878198 135.000000 15.038462
v -4.776584 135.000000 13.606383
v -7.483315 135.000000 11.000000
v 0.000000 170.000000 16.000000
v -0.671149 170.000000 15.943946
v -1.360603 170.000000 15.772727
v -2.878198 170.000000 15.038462
v -4.776584 170.000000 13.606383
v -7.483315 170.000000 11.000000
v -7.483315 145.000000 11.000000
v -4.776584 145.000000 13.606383
v -2.878198 145.000000 15.038462
v -1.360603 145.000000 15.772727
v -0.671149 145.000000 15.943946
v 7.483315 30.000000 11.000000
v 5.048366 30.000000 13.368313
v 3.162278 30.000000 14.854900
v 1.547256 30.000000 15.707590
v 0.777513 30.000000 15.924886
v 0.777513 5.000000 15.924886
v 1.547256 5.000000 15.707590
v 3.162278 5.000000 14.854900
v 5.048366 5.000000 13.368313
v 7.483315 5.000000 11.000000
v 0.777513 40.000000 15.924886
v 1.547256 40.000000 15.707590
v 3.162278 40.000000 14.854900
v 5.048366 40.000000 13.368313
v 7.483315 40.000000 11.000000
v 7.483315 65.000000 11.000000
v 5.048366 65.000000 13.368313
v 3.162278 65.000000 14.854900
v 1.547256 65.000000 15.707590
v 0.777513 65.000000 15.924886
v 7.483315 100.000000 11.000000
v 5.048366 100.000000 13.368313
v 3.162278 100.000000 14.854900
v 1.547256 100.000000 15.707590
v 0.777513 100.000000 15.924886
v 0.777513 75.000000 15.924886
v 1.547256 75.000000 15.707590
v 3.162278 75.000000 14.854900
v 5.048366 75.000000 13.368313
v 7.483315 75.000000 11.000000
v 0.777513 110.000000 15.924886
v 1.547256 110.000000 15.707590
v 3.162278 110.000000 14.854900
v 5.048366 110.000000 13.368313
v 7.483315 110.000000 11.000000
v 7.483315 135.000000 11.000000
v 5.048366 135.000000 13.368313
v 3.162278 135.000000 14.854900
v 1.547256 135.000000 15.707590
v 0.777513 135.000000 15.924886
v 7.483315 170.000000 11.000000
v 5.048366 170.000000 13.368313
v 3.162278 170.000000 14.854900
v 1.547256 170.000000 15.707590
v 0.777513 170.000000 15.924886
v 0.777513 145.000000 15.924886
v 1.547256 145.000000 15.707590
v 3.162278 145.000000 14.854900
v 5.048366 145.000000 13.368313
v 7.483315 145.000000 11.000000
v 0.000000 180.000000 16.000000
v 0.777513 180.000000 15.924886
v 1.547256 180.000000 15.707590
v 3.162278 180.000000 14.854900
v 5.048366 180.000000 13.368313
v 7.483315 180.000000 11.000000
v 7.483315 205.000000 11.000000
v 5.048366 205.000000 13.368313
v 3.162278 205.000000 14.854900
v 1.547256 205.000000 15.707590
v 0.777513 205.000000 15.924886
v 8.500000 30.000000 0.000000
v 8.500000 30.000000 11.000000
v 8.500000 5.000000 11.000000
v 8.500000 5.000000 0.000000
v 8.500000 40.000000 11.000000
v 8.500000 40.000000 0.000000
v 8.500000 65.000000 0.000000
v 8.500000 65.000000 11.000000
v 8.500000 100.000000 0.000000
v 8.500000 100.000000 11.000000
v 8.500000 75.000000 11.000000
v 8.500000 75.000000 0.000000
v 8.500000 110.000000 11.000000
v 8.500000 110.000000 0.000000
v 8.500000 135.000000 0.000000
v 8.500000 135.000000 11.000000
v 8.500000 170.000000 0.000000
v 8.500000 170.000000 11.000000
v 8.500000 145.000000 11.000000
v 8.500000 145.000000 0.000000
v 8.500000 180.000000 11.000000
v 8.500000 180.000000 0.000000
v 8.500000 205.000000 0.000000
v 8.500000 205.000000 11.000000
v -7.483315 180.000000 11.000000
v -4.776584 180.000000 13.606383
v -2.878198 180.000000 15.038462
v -1.360603 180.000000 15.772727
v -0.671149 180.000000 15.943946
v -0.671149 205.000000 15.943946
v -1.360603 205.000000 15.772727
v -2.878198 205.000000 15.038462
v -4.776584 205.000000 13.606383
v -7.483315 205.000000 11.000000
v -8.500000 180.000000 0.000000
v -8.500000 180.000000 11.000000
v -8.500000 205.000000 11.000000
v -8.500000 205.000000 0.000000
v 8.443755 136.885036 11.000000
v 8.937620 138.942195 11.000000
v 8.937620 141.057805 11.000000
v 8.443755 143.114964 11.000000
v -8.443755 143.114964 11.000000
v -8.937620 141.057805 11.000000
v -8.937620 138.942195 11.000000
v -8.443755 136.885036 11.000000
v -27.386791 142.236079 0.000000
v -28.801694 142.996266 0.000000
v -28.801694 142.996266 11.000000
v -27.386791 142.236079 11.000000
v -29.623366 144.104274 0.000000
v -30.676370 144.995346 0.000000
v -31.905049 145.622382 0.000000
v -33.244460 145.952240 0.000000
v -34.623806 145.967484 0.000000
v -35.970180 145.667309 0.000000
v -37.212417 145.067582 0.000000
v -38.284858 144.200000 0.000000
v -38.284858 144.200000 11.000000
v -37.212417 145.067582 11.000000
v -35.970180 145.667309 11.000000
v -34.623806 145.967484 11.000000
v -33.244460 145.952240 11.000000
v -31.905049 145.622382 11.000000
v -30.676370 144.995346 11.000000
v -29.623366 144.104274 11.000000
v 28.792629 142.998474 0.000000
v 27.380465 142.237005 0.000000
v 27.380465 142.237005 11.000000
v 28.792629 142.998474 11.000000
v -28.801694 137.003734 0.000000
v -27.386791 137.763921 0.000000
v -27.386791 137.763921 11.000000
v -28.801694 137.003734 11.000000
v 27.393121 137.764847 0.000000
v 28.810762 137.005953 0.000000
v 28.810762 137.005953 11.000000
v 27.393121 137.764847 11.000000
v 29.636837 135.899322 0.000000
v 30.694041 135.010867 0.000000
v 31.926370 134.387653 0.000000
v 33.268545 134.062692 0.000000
v 34.649465 134.053200 0.000000
v 35.995980 134.359678 0.000000
v 37.236760 134.965893 0.000000
v 38.306078 135.839730 0.000000
v 38.306078 135.839730 11.000000
v 37.236760 134.965893 11.000000
v 35.995980 134.359678 11.000000
v 34.649465 134.053200 11.000000
v 33.268545 134.062692 11.000000
v 31.926370 134.387653 11.000000
v 30.694041 135.010867 11.000000
v 29.636837 135.899322 11.000000
v 37.588394 137.536099 11.000000
v 37.845595 137.502457 11.000000
v 38.085490 137.403794 11.000000
v 38.291939 137.246749 11.000000
v 38.451050 137.041889 11.000000
v 38.552118 136.802997 11.000000
v 38.588343 136.546147 11.000000
v 38.557287 136.288621 11.000000
v 38.461040 136.047746 11.000000
v 38.461040 136.047746 0.000000
v 38.557287 136.288621 0.000000
v 38.588343 136.546147 0.000000
v 38.552118 136.802997 0.000000
v 38.451050 137.041889 0.000000
v 38.291939 137.246749 0.000000
v 38.085490 137.403794 0.000000
v 37.845595 137.502457 0.000000
v 37.588394 137.536099 0.000000
v 37.450039 137.536099 0.000000
v 37.450039 137.536099 11.000000
v 37.552801 142.536099 0.000000
v 37.811094 142.570032 0.000000
v 38.051857 142.669529 0.000000
v 38.258751 142.827837 0.000000
v 38.417735 143.034213 0.000000
v 38.518018 143.274649 0.000000
v 38.552795 143.532830 0.000000
v 38.519707 143.791232 0.000000
v 38.420997 144.032319 0.000000
v 38.263366 144.239730 0.000000
v 38.263366 144.239730 11.000000
v 38.420997 144.032319 11.000000
v 38.519707 143.791232 11.000000
v 38.552795 143.532830 11.000000
v 38.518018 143.274649 11.000000
v 38.417735 143.034213 11.000000
v 38.258751 142.827837 11.000000
v 38.051857 142.669529 11.000000
v 37.811094 142.570032 11.000000
v 37.552801 142.536099 11.000000
v 29.609886 144.107825 11.000000
v 30.658668 145.001484 11.000000
v 31.883663 145.632320 11.000000
v 33.220269 145.967066 11.000000
v 34.597994 145.988066 11.000000
v 35.944181 145.694215 11.000000
v 37.187834 145.101008 11.000000
v 37.187834 145.101008 0.000000
v 35.944181 145.694215 0.000000
v 34.597994 145.988066 0.000000
v 33.220269 145.967066 0.000000
v 31.883663 145.632320 0.000000
v 30.658668 145.001484 0.000000
v 29.609886 144.107825 0.000000
v -37.570715 137.500000 0.000000
v -37.828460 137.466213 0.000000
v -38.068789 137.367134 0.000000
v -38.275461 137.209460 0.000000
v -38.434509 137.003844 0.000000
v -38.535188 136.764182 0.000000
v -38.570693 136.506667 0.000000
v -38.538625 136.248702 0.000000
v -38.441151 136.007718 0.000000
v -38.284858 135.800000 0.000000
v -38.284858 135.800000 11.000000
v -38.441151 136.007718 11.000000
v -38.538625 136.248702 11.000000
v -38.570693 136.506667 11.000000
v -38.535188 136.764182 11.000000
v -38.434509 137.003844 11.000000
v -38.275461 137.209460 11.000000
v -38.068789 137.367134 11.000000
v -37.828460 137.466213 11.000000
v -37.570715 137.500000 11.000000
v -29.623366 135.895726 11.000000
v -30.676370 135.004654 11.000000
v -31.905049 134.377618 11.000000
v -33.244460 134.047760 11.000000
v -34.623806 134.032516 11.000000
v -35.970180 134.332691 11.000000
v -37.212417 134.932418 11.000000
v -37.212417 134.932418 0.000000
v -35.970180 134.332691 0.000000
v -34.623806 134.032516 0.000000
v -33.244460 134.047760 0.000000
v -31.905049 134.377618 0.000000
v -30.676370 135.004654 0.000000
v -29.623366 135.895726 0.000000
v -37.570715 142.500000 11.000000
v -37.828460 142.533787 11.000000
v -38.068789 142.632866 11.000000
v -38.275461 142.790540 11.000000
v -38.434509 142.996156 11.000000
v -38.535188 143.235818 11.000000
v -38.570693 143.493333 11.000000
v -38.538625 143.751298 11.000000
v -38.441151 143.992282 11.000000
v -38.441151 143.992282 0.000000
v -38.538625 143.751298 0.000000
v -38.570693 143.493333 0.000000
v -38.535188 143.235818 0.000000
v -38.434509 142.996156 0.000000
v -38.275461 142.790540 0.000000
v -38.068789 142.632866 0.000000
v -37.828460 142.533787 0.000000
v -37.570715 142.500000 0.000000
v -37.436932 137.500000 11.000000
v -37.436932 137.500000 0.000000
v -37.436932 142.500000 0.000000
v -37.436932 142.500000 11.000000
v 37.423626 142.536099 11.000000
v 37.423626 142.536099 0.000000
v 36.690012 143.308261 11.000000
v 35.787449 143.873774 11.000000
v 34.772623 144.197119 11.000000
v 33.709270 144.257989 11.000000
v 32.664175 144.052561 11.000000
v 31.702975 143.593737 11.000000
v 30.886040 142.910333 11.000000
v 30.264677 142.045271 11.000000
v 29.877911 141.052881 11.000000
v 29.750033 139.995492 11.000000
v 29.889075 138.939513 11.000000
v 30.286304 137.951266 11.000000
v 30.916772 137.092817 11.000000
v 31.740881 136.418082 11.000000
v 32.706875 135.969438 11.000000
v 33.754082 135.775062 11.000000
v 34.816732 135.847163 11.000000
v 35.828086 136.181212 11.000000
v 36.724624 136.756228 11.000000
v 36.724624 136.756228 0.000000
v 35.828086 136.181212 0.000000
v 34.816732 135.847163 0.000000
v 33.754082 135.775062 0.000000
v 32.706875 135.969438 0.000000
v 31.740881 136.418082 0.000000
v 30.916772 137.092817 0.000000
v 30.286304 137.951266 0.000000
v 29.889075 138.939513 0.000000
v 29.750033 139.995492 0.000000
v 29.877911 141.052881 0.000000
v 30.264677 142.045271 0.000000
v 30.886040 142.910333 0.000000
v 31.702975 143.593737 0.000000
v 32.664175 144.052561 0.000000
v 33.709270 144.257989 0.000000
v 34.772623 144.197119 0.000000
v 35.787449 143.873774 0.000000
v 36.690012 143.308261 0.000000
v -36.707412 136.723963 11.000000
v -35.807851 136.153680 11.000000
v -34.794745 135.824969 11.000000
v -33.731725 135.758476 11.000000
v -32.685554 135.958375 11.000000
v -31.721938 136.412113 11.000000
v -30.901398 137.091192 11.000000
v -30.275469 137.952961 11.000000
v -29.883463 138.943297 11.000000
v -29.750001 140.000000 11.000000
v -29.883463 141.056703 11.000000
v -30.275469 142.047039 11.000000
v -30.901398 142.908808 11.000000
v -31.721938 143.587887 11.000000
v -32.685554 144.041625 11.000000
v -33.731725 144.241524 11.000000
v -34.794745 144.175031 11.000000
v -35.807851 143.846320 11.000000
v -36.707412 143.276037 11.000000
v -36.707412 143.276037 0.000000
v -35.807851 143.846320 0.000000
v -34.794745 144.175031 0.000000
v -33.731725 144.241524 0.000000
v -32.685554 144.041625 0.000000
v -31.721938 143.587887 0.000000
v -30.901398 142.908808 0.000000
v -30.275469 142.047039 0.000000
v -29.883463 141.056703 0.000000
v -29.750001 140.000000 0.000000
v -29.883463 138.943297 0.000000
v -30.275469 137.952961 0.000000
v -30.901398 137.091192 0.000000
v -31.721938 136.412113 0.000000
v -32.685554 135.958375 0.000000
v -33.731725 135.758476 0.000000
v -34.794745 135.824969 0.000000
v -35.807851 136.153680 0.000000
v -36.707412 136.723963 0.000000
v 8.443755 66.885036 11.000000
v 8.937620 68.942195 11.000000
v 8.937620 71.057805 11.000000
v 8.443755 73.114964 11.000000
v -8.443755 73.114964 11.000000
v -8.937620 71.057805 11.000000
v -8.937620 68.942195 11.000000
v -8.443755 66.885036 11.000000
v -27.386791 72.236079 0.000000
v -28.801694 72.996266 0.000000
v -28.801694 72.996266 11.000000
v -27.386791 72.236079 11.000000
v -29.623366 74.104274 0.000000
v -30.676370 74.995346 0.000000
v -31.905049 75.622382 0.000000
v -33.244460 75.952240 0.000000
v -34.623806 75.967484 0.000000
v -35.970180 75.667309 0.000000
v -37.212417 75.067582 0.000000
v -38.284858 74.200000 0.000000
v -38.284858 74.200000 11.000000
v -37.212417 75.067582 11.000000
v -35.970180 75.667309 11.000000
v -34.623806 75.967484 11.000000
v -33.244460 75.952240 11.000000
v -31.905049 75.622382 11.000000
v -30.676370 74.995346 11.000000
v -29.623366 74.104274 11.000000
v 28.792629 72.998474 0.000000
v 27.380465 72.237005 0.000000
v 27.380465 72.237005 11.000000
v 28.792629 72.998474 11.000000
v -28.801694 67.003734 0.000000
v -27.386791 67.763921 0.000000
v -27.386791 67.763921 11.000000
v -28.801694 67.003734 11.000000
v 27.393121 67.764847 0.000000
v 28.810762 67.005953 0.000000
v 28.810762 67.005953 11.000000
v 27.393121 67.764847 11.000000
v 29.636837 65.899322 0.000000
v 30.694041 65.010867 0.000000
v 31.926370 64.387653 0.000000
v 33.268545 64.062692 0.000000
v 34.649465 64.053200 0.000000
v 35.995980 64.359678 0.000000
v 37.236760 64.965893 0.000000
v 38.306078 65.839730 0.000000
v 38.306078 65.839730 11.000000
v 37.236760 64.965893 11.000000
v 35.995980 64.359678 11.000000
v 34.649465 64.053200 11.000000
v 33.268545 64.062692 11.000000
v 31.926370 64.387653 11.000000
v 30.694041 65.010867 11.000000
v 29.636837 65.899322 11.000000
v 37.588394 67.536099 11.000000
v 37.845595 67.502457 11.000000
v 38.085490 67.403794 11.000000
v 38.291939 67.246749 11.000000
v 38.451050 67.041889 11.000000
v 38.552118 66.802997 11.000000
v 38.588343 66.546147 11.000000
v 38.557287 66.288621 11.000000
v 38.461040 66.047746 11.000000
v 38.461040 66.047746 0.000000
v 38.557287 66.288621 0.000000
v 38.588343 66.546147 0.000000
v 38.552118 66.802997 0.000000
v 38.451050 67.041889 0.000000
v 38.291939 67.246749 0.000000
v 38.085490 67.403794 0.000000
v 37.845595 67.502457 0.000000
v 37.588394 67.536099 0.000000
v 37.450039 67.536099 0.000000
v 37.450039 67.536099 11.000000
v 37.552801 72.536099 0.000000
v 37.811094 72.570032 0.000000
v 38.051857 72.669529 0.000000
v 38.258751 72.827837 0.000000
v 38.417735 73.034213 0.000000
v 38.518018 73.274649 0.000000
v 38.552795 73.532830 0.000000
v 38.519707 73.791232 0.000000
v 38.420997 74.032319 0.000000
v 38.263366 74.239730 0.000000
v 38.263366 74.239730 11.000000
v 38.420997 74.032319 11.000000
v 38.519707 73.791232 11.000000
v 38.552795 73.532830 11.000000
v 38.518018 73.274649 11.000000
v 38.417735 73.034213 11.000000
v 38.258751 72.827837 11.000000
v 38.051857 72.669529 11.000000
v 37.811094 72.570032 11.000000
v 37.552801 72.536099 11.000000
v 29.609886 74.107825 11.000000
v 30.658668 75.001484 11.000000
v 31.883663 75.632320 11.000000
v 33.220269 75.967066 11.000000
v 34.597994 75.988066 11.000000
v 35.944181 75.694215 11.000000
v 37.187834 75.101008 11.000000
v 37.187834 75.101008 0.000000
v 35.944181 75.694215 0.000000
v 34.597994 75.988066 0.000000
v 33.220269 75.967066 0.000000
v 31.883663 75.632320 0.000000
v 30.658668 75.001484 0.000000
v 29.609886 74.107825 0.000000
v -37.570715 67.500000 0.000000
v -37.828460 67.466213 0.000000
v -38.068789 67.367134 0.000000
v -38.275461 67.209460 0.000000
v -38.434509 67.003844 0.000000
v -38.535188 66.764182 0.000000
v -38.570693 66.506667 0.000000
v -38.538625 66.248702 0.000000
v -38.441151 66.007718 0.000000
v -38.284858 65.800000 0.000000
v -38.284858 65.800000 11.000000
v -38.441151 66.007718 11.000000
v -38.538625 66.248702 11.000000
v -38.570693 66.506667 11.000000
v -38.535188 66.764182 11.000000
v -38.434509 67.003844 11.000000
v -38.275461 67.209460 11.000000
v -38.068789 67.367134 11.000000
v -37.828460 67.466213 11.000000
v -37.570715 67.500000 11.000000
v -29.623366 65.895726 11.000000
v -30.676370 65.004654 11.000000
v -31.905049 64.377618 11.000000
v -33.244460 64.047760 11.000000
v -34.623806 64.032516 11.000000
v -35.970180 64.332691 11.000000
v -37.212417 64.932418 11.000000
v -37.212417 64.932418 0.000000
v -35.970180 64.332691 0.000000
v -34.623806 64.032516 0.000000
v -33.244460 64.047760 0.000000
v -31.905049 64.377618 0.000000
v -30.676370 65.004654 0.000000
v -29.623366 65.895726 0.000000
v -37.570715 72.500000 11.000000
v -37.828460 72.533787 11.000000
v -38.068789 72.632866 11.000000
v -38.275461 72.790540 11.000000
v -38.434509 72.996156 11.000000
v -38.535188 73.235818 11.000000
v -38.570693 73.493333 11.000000
v -38.538625 73.751298 11.000000
v -38.441151 73.992282 11.000000
v -38.441151 73.992282 0.000000
v -38.538625 73.751298 0.000000
v -38.570693 73.493333 0.000000
v -38.535188 73.235818 0.000000
v -38.434509 72.996156 0.000000
v -38.275461 72.790540 0.000000
v -38.068789 72.632866 0.000000
v -37.828460 72.533787 0.000000
v -37.570715 72.500000 0.000000
v -37.436932 67.500000 11.000000
v -37.436932 67.500000 0.000000
v -37.436932 72.500000 0.000000
v -37.436932 72.500000 11.000000
v 37.423626 72.536099 11.000000
v 37.423626 72.536099 0.000000
v 36.690012 73.308261 11.000000
v 35.787449 73.873774 11.000000
v 34.772623 74.197119 11.000000
v 33.709270 74.257989 11.000000
v 32.664175 74.052561 11.000000
v 31.702975 73.593737 11.000000
v 30.886040 72.910333 11.000000
v 30.264677 72.045271 11.000000
v 29.877911 71.052881 11.000000
v 29.750033 69.995492 11.000000
v 29.889075 68.939513 11.000000
v 30.286304 67.951266 11.000000
v 30.916772 67.092817 11.000000
v 31.740881 66.418082 11.000000
v 32.706875 65.969438 11.000000
v 33.754082 65.775062 11.000000
v 34.816732 65.847163 11.000000
v 35.828086 66.181212 11.000000
v 36.724624 66.756228 11.000000
v 36.724624 66.756228 0.000000
v 35.828086 66.181212 0.000000
v 34.816732 65.847163 0.000000
v 33.754082 65.775062 0.000000
v 32.706875 65.969438 0.000000
v 31.740881 66.418082 0.000000
v 30.916772 67.092817 0.000000
v 30.286304 67.951266 0.000000
v 29.889075 68.939513 0.000000
v 29.750033 69.995492 0.000000
v 29.877911 71.052881 0.000000
v 30.264677 72.045271 0.000000
v 30.886040 72.910333 0.000000
v 31.702975 73.593737 0.000000
v 32.664175 74.052561 0.000000
v 33.709270 74.257989 0.000000
v 34.772623 74.197119 0.000000
v 35.787449 73.873774 0.000000
v 36.690012 73.308261 0.000000
v -36.707412 66.723963 11.000000
v -35.807851 66.153680 11.000000
v -34.794745 65.824969 11.000000
v -33.731725 65.758476 11.000000
v -32.685554 65.958375 11.000000
v -31.721938 66.412113 11.000000
v -30.901398 67.091192 11.000000
v -30.275469 67.952961 11.000000
v -29.883463 68.943297 11.000000
v -29.750001 70.000000 11.000000
v -29.883463 71.056703 11.000000
v -30.275469 72.047039 11.000000
v -30.901398 72.908808 11.000000
v -31.721938 73.587887 11.000000
v -32.685554 74.041625 11.000000
v -33.731725 74.241524 11.000000
v -34.794745 74.175031 11.000000
v -35.807851 73.846320 11.000000
v -36.707412 73.276037 11.000000
v -36.707412 73.276037 0.000000
v -35.807851 73.846320 0.000000
v -34.794745 74.175031 0.000000
v -33.731725 74.241524 0.000000
v -32.685554 74.041625 0.000000
v -31.721938 73.587887 0.000000
v -30.901398 72.908808 0.000000
v -30.275469 72.047039 0.000000
v -29.883463 71.056703 0.000000
v -29.750001 70.000000 0.000000
v -29.883463 68.943297 0.000000
v -30.275469 67.952961 0.000000
v -30.901398 67.091192 0.000000
v -31.721938 66.412113 0.000000
v -32.685554 65.958375 0.000000
v -33.731725 65.758476 0.000000
v -34.794745 65.824969 0.000000
v -35.807851 66.153680 0.000000
v -36.707412 66.723963 0.000000
v 1.294095 39.829629 16.000000
v 2.500000 39.330127 16.000000
v 3.535534 38.535534 16.000000
v 4.330127 37.500000 16.000000
v 4.829629 36.294095 16.000000
v 5.000000 35.000000 16.000000
v 4.829629 33.705905 16.000000
v 4.330127 32.500000 16.000000
v 3.535534 31.464466 16.000000
v 2.500000 30.669873 16.000000
v 1.294095 30.170371 16.000000
v 8.443755 31.885036 11.000000
v 8.937620 33.942195 11.000000
v 8.937620 36.057805 11.000000
v 8.443755 38.114964 11.000000
v 0.000000 40.000000 101.000000
v 1.294095 39.829629 101.000000
v 2.500000 39.330127 101.000000
v 3.535534 38.535534 101.000000
v 4.330127 37.500000 101.000000
v 4.829629 36.294095 101.000000
v 5.000000 35.000000 101.000000
v 4.829629 33.705905 101.000000
v 4.330127 32.500000 101.000000
v 3.535534 31.464466 101.000000
v 2.500000 30.669873 101.000000
v 1.294095 30.170371 101.000000
v 0.000000 30.000000 101.000000
v -1.294095 30.170371 101.000000
v -2.500000 30.669873 101.000000
v -3.535534 31.464466 101.000000
v -4.330127 32.500000 101.000000
v -4.829629 33.705905 101.000000
v -5.000000 35.000000 101.000000
v -4.829629 36.294095 101.000000
v -4.330127 37.500000 101.000000
v -3.535534 38.535534 101.000000
v -2.500000 39.330127 101.000000
v -1.294095 39.829629 101.000000
v -1.294095 39.829629 16.000000
v -2.500000 39.330127 16.000000
v -3.535534 38.535534 16.000000
v -4.330127 37.500000 16.000000
v -4.829629 36.294095 16.000000
v -5.000000 35.000000 16.000000
v -4.829629 33.705905 16.000000
v -4.330127 32.500000 16.000000
v -3.535534 31.464466 16.000000
v -2.500000 30.669873 16.000000
v -1.294095 30.170371 16.000000
v -8.443755 38.114964 11.000000
v -8.937620 36.057805 11.000000
v -8.937620 33.942195 11.000000
v -8.443755 31.885036 11.000000
v 7.000000 39.995998 109.000000
v 7.000000 38.568570 107.349206
v 7.000000 37.300789 106.263158
v 7.000000 36.705951 105.899729
v 7.000000 36.128129 105.645161
v 7.000000 35.561348 105.494382
v 7.000000 35.000000 105.444445
v 7.000000 34.438652 105.494382
v 7.000000 33.871871 105.645161
v 7.000000 33.294049 105.899729
v 7.000000 32.699211 106.263158
v 7.000000 31.431430 107.349206
v 7.000000 30.004002 109.000000
v 6.999048 30.002668 109.000000
v 6.998095 30.001334 109.000000
v 6.997142 30.000000 109.000000
v 4.763994 30.000000 105.236006
v 3.000000 30.000000 102.846560
v 2.217478 30.000000 102.043694
v 1.470667 30.000000 101.470667
v 0.738725 30.000000 101.120615
v 0.371657 30.000000 101.030653
v 0.371657 40.000000 101.030653
v 0.738725 40.000000 101.120615
v 1.470667 40.000000 101.470667
v 2.217478 40.000000 102.043694
v 3.000000 40.000000 102.846560
v 4.763994 40.000000 105.236006
v 6.997142 40.000000 109.000000
v 6.998095 39.998666 109.000000
v 6.999048 39.997332 109.000000
v 7.000000 30.000000 109.000000
v -7.000000 30.004002 109.000000
v -7.000000 31.431430 107.349206
v -7.000000 32.699211 106.263158
v -7.000000 33.294049 105.899729
v -7.000000 33.871871 105.645161
v -7.000000 34.438652 105.494382
v -7.000000 35.000000 105.444445
v -7.000000 35.561348 105.494382
v -7.000000 36.128129 105.645161
v -7.000000 36.705951 105.899729
v -7.000000 37.300789 106.263158
v -7.000000 38.568570 107.349206
v -7.000000 39.995998 109.000000
v -6.999048 39.997332 109.000000
v -6.998095 39.998666 109.000000
v -6.997142 40.000000 109.000000
v -5.646109 40.000000 106.648415
v -4.533786 40.000000 104.887689
v -2.754780 40.000000 102.574803
v -2.003955 40.000000 101.859189
v -1.307877 40.000000 101.373832
v -0.645791 40.000000 101.092293
v -0.321893 40.000000 101.023002
v -0.321893 30.000000 101.023002
v -0.645791 30.000000 101.092293
v -1.307877 30.000000 101.373832
v -2.003955 30.000000 101.859189
v -2.754780 30.000000 102.574803
v -4.533786 30.000000 104.887689
v -5.646109 30.000000 106.648415
v -6.997142 30.000000 109.000000
v -6.998095 30.001334 109.000000
v -6.999048 30.002668 109.000000
v -7.000000 40.000000 109.000000
v 7.000000 40.000000 109.000000
v -7.000000 30.000000 109.000000
v -27.386791 37.236079 0.000000
v -28.801694 37.996266 0.000000
v -28.801694 37.996266 11.000000
v -27.386791 37.236079 11.000000
v -29.623366 39.104274 0.000000
v -30.676370 39.995346 0.000000
v -31.905049 40.622382 0.000000
v -33.244460 40.952240 0.000000
v -34.623806 40.967484 0.000000
v -35.970180 40.667309 0.000000
v -37.212417 40.067582 0.000000
v -38.284858 39.200000 0.000000
v -38.284858 39.200000 11.000000
v -37.212417 40.067582 11.000000
v -35.970180 40.667309 11.000000
v -34.623806 40.967484 11.000000
v -33.244460 40.952240 11.000000
v -31.905049 40.622382 11.000000
v -30.676370 39.995346 11.000000
v -29.623366 39.104274 11.000000
v 28.792629 37.998474 0.000000
v 27.380465 37.237005 0.000000
v 27.380465 37.237005 11.000000
v 28.792629 37.998474 11.000000
v -28.801694 32.003734 0.000000
v -27.386791 32.763921 0.000000
v -27.386791 32.763921 11.000000
v -28.801694 32.003734 11.000000
v 27.393121 32.764847 0.000000
v 28.810762 32.005953 0.000000
v 28.810762 32.005953 11.000000
v 27.393121 32.764847 11.000000
v 29.636837 30.899322 0.000000
v 30.694041 30.010867 0.000000
v 31.926370 29.387653 0.000000
v 33.268545 29.062692 0.000000
v 34.649465 29.053200 0.000000
v 35.995980 29.359678 0.000000
v 37.236760 29.965893 0.000000
v 38.306078 30.839730 0.000000
v 38.306078 30.839730 11.000000
v 37.236760 29.965893 11.000000
v 35.995980 29.359678 11.000000
v 34.649465 29.053200 11.000000
v 33.268545 29.062692 11.000000
v 31.926370 29.387653 11.000000
v 30.694041 30.010867 11.000000
v 29.636837 30.899322 11.000000
v 37.588394 32.536099 11.000000
v 37.845595 32.502457 11.000000
v 38.085490 32.403794 11.000000
v 38.291939 32.246749 11.000000
v 38.451050 32.041889 11.000000
v 38.552118 31.802997 11.000000
v 38.588343 31.546147 11.000000
v 38.557287 31.288621 11.000000
v 38.461040 31.047746 11.000000
v 38.461040 31.047746 0.000000
v 38.557287 31.288621 0.000000
v 38.588343 31.546147 0.000000
v 38.552118 31.802997 0.000000
v 38.451050 32.041889 0.000000
v 38.291939 32.246749 0.000000
v 38.085490 32.403794 0.000000
v 37.845595 32.502457 0.000000
v 37.588394 32.536099 0.000000
v 37.450039 32.536099 0.000000
v 37.450039 32.536099 11.000000
v 37.552801 37.536099 0.000000
v 37.811094 37.570032 0.000000
v 38.051857 37.669529 0.000000
v 38.258751 37.827837 0.000000
v 38.417735 38.034213 0.000000
v 38.518018 38.274649 0.000000
v 38.552795 38.532830 0.000000
v 38.519707 38.791232 0.000000
v 38.420997 39.032319 0.000000
v 38.263366 39.239730 0.000000
v 38.263366 39.239730 11.000000
v 38.420997 39.032319 11.000000
v 38.519707 38.791232 11.000000
v 38.552795 38.532830 11.000000
v 38.518018 38.274649 11.000000
v 38.417735 38.034213 11.000000
v 38.258751 37.827837 11.000000
v 38.051857 37.669529 11.000000
v 37.811094 37.570032 11.000000
v 37.552801 37.536099 11.000000
v 29.609886 39.107825 11.000000
v 30.658668 40.001484 11.000000
v 31.883663 40.632320 11.000000
v 33.220269 40.967066 11.000000
v 34.597994 40.988066 11.000000
v 35.944181 40.694215 11.000000
v 37.187834 40.101008 11.000000
v 37.187834 40.101008 0.000000
v 35.944181 40.694215 0.000000
v 34.597994 40.988066 0.000000
v 33.220269 40.967066 0.000000
v 31.883663 40.632320 0.000000
v 30.658668 40.001484 0.000000
v 29.609886 39.107825 0.000000
v -37.570715 32.500000 0.000000
v -37.828460 32.466213 0.000000
v -38.068789 32.367134 0.000000
v -38.275461 32.209460 0.000000
v -38.434509 32.003844 0.000000
v -38.535188 31.764182 0.000000
v -38.570693 31.506667 0.000000
v -38.538625 31.248702 0.000000
v -38.441151 31.007718 0.000000
v -38.284858 30.800000 0.000000
v -38.284858 30.800000 11.000000
v -38.441151 31.007718 11.000000
v -38.538625 31.248702 11.000000
v -38.570693 31.506667 11.000000
v -38.535188 31.764182 11.000000
v -38.434509 32.003844 11.000000
v -38.275461 32.209460 11.000000
v -38.068789 32.367134 11.000000
v -37.828460 32.466213 11.000000
v -37.570715 32.500000 11.000000
v -29.623366 30.895726 11.000000
v -30.676370 30.004654 11.000000
v -31.905049 29.377618 11.000000
v -33.244460 29.047760 11.000000
v -34.623806 29.032516 11.000000
v -35.970180 29.332691 11.000000
v -37.212417 29.932418 11.000000
v -37.212417 29.932418 0.000000
v -35.970180 29.332691 0.000000
v -34.623806 29.032516 0.000000
v -33.244460 29.047760 0.000000
v -31.905049 29.377618 0.000000
v -30.676370 30.004654 0.000000
v -29.623366 30.895726 0.000000
v -37.570715 37.500000 11.000000
v -37.828460 37.533787 11.000000
v -38.068789 37.632866 11.000000
v -38.275461 37.790540 11.000000
v -38.434509 37.996156 11.000000
v -38.535188 38.235818 11.000000
v -38.570693 38.493333 11.000000
v -38.538625 38.751298 11.000000
v -38.441151 38.992282 11.000000
v -38.441151 38.992282 0.000000
v -38.538625 38.751298 0.000000
v -38.570693 38.493333 0.000000
v -38.535188 38.235818 0.000000
v -38.434509 37.996156 0.000000
v -38.275461 37.790540 0.000000
v -38.068789 37.632866 0.000000
v -37.828460 37.533787 0.000000
v -37.570715 37.500000 0.000000
v -37.436932 32.500000 11.000000
v -37.436932 32.500000 0.000000
v -37.436932 37.500000 0.000000
v -37.436932 37.500000 11.000000
v 37.423626 37.536099 11.000000
v 37.423626 37.536099 0.000000
v 36.690012 38.308261 11.000000
v 35.787449 38.873774 11.000000
v 34.772623 39.197119 11.000000
v 33.709270 39.257989 11.000000
v 32.664175 39.052561 11.000000
v 31.702975 38.593737 11.000000
v 30.886040 37.910333 11.000000
v 30.264677 37.045271 11.000000
v 29.877911 36.052881 11.000000
v 29.750033 34.995492 11.000000
v 29.889075 33.939513 11.000000
v 30.286304 32.951266 11.000000
v 30.916772 32.092817 11.000000
v 31.740881 31.418082 11.000000
v 32.706875 30.969438 11.000000
v 33.754082 30.775062 11.000000
v 34.816732 30.847163 11.000000
v 35.828086 31.181212 11.000000
v 36.724624 31.756228 11.000000
v 36.724624 31.756228 0.000000
v 35.828086 31.181212 0.000000
v 34.816732 30.847163 0.000000
v 33.754082 30.775062 0.000000
v 32.706875 30.969438 0.000000
v 31.740881 31.418082 0.000000
v 30.916772 32.092817 0.000000
v 30.286304 32.951266 0.000000
v 29.889075 33.939513 0.000000
v 29.750033 34.995492 0.000000
v 29.877911 36.052881 0.000000
v 30.264677 37.045271 0.000000
v 30.886040 37.910333 0.000000
v 31.702975 38.593737 0.000000
v 32.664175 39.052561 0.000000
v 33.709270 39.257989 0.000000
v 34.772623 39.197119 0.000000
v 35.787449 38.873774 0.000000
v 36.690012 38.308261 0.000000
v -36.707412 31.723963 11.000000
v -35.807851 31.153680 11.000000
v -34.794745 30.824969 11.000000
v -33.731725 30.758476 11.000000
v -32.685554 30.958375 11.000000
v -31.721938 31.412113 11.000000
v -30.901398 32.091192 11.000000
v -30.275469 32.952961 11.000000
v -29.883463 33.943297 11.000000
v -29.750001 35.000000 11.000000
v -29.883463 36.056703 11.000000
v -30.275469 37.047039 11.000000
v -30.901398 37.908808 11.000000
v -31.721938 38.587887 11.000000
v -32.685554 39.041625 11.000000
v -33.731725 39.241524 11.000000
v -34.794745 39.175031 11.000000
v -35.807851 38.846320 11.000000
v -36.707412 38.276037 11.000000
v -36.707412 38.276037 0.000000
v -35.807851 38.846320 0.000000
v -34.794745 39.175031 0.000000
v -33.731725 39.241524 0.000000
v -32.685554 39.041625 0.000000
v -31.721938 38.587887 0.000000
v -30.901398 37.908808 0.000000
v -30.275469 37.047039 0.000000
v -29.883463 36.056703 0.000000
v -29.750001 35.000000 0.000000
v -29.883463 33.943297 0.000000
v -30.275469 32.952961 0.000000
v -30.901398 32.091192 0.000000
v -31.721938 31.412113 0.000000
v -32.685554 30.958375 0.000000
v -33.731725 30.758476 0.000000
v -34.794745 30.824969 0.000000
v -35.807851 31.153680 0.000000
v -36.707412 31.723963 0.000000
v 8.443755 101.885036 11.000000
v 8.937620 103.942195 11.000000
v 8.937620 106.057805 11.000000
v 8.443755 108.114964 11.000000
v -8.443755 108.114964 11.000000
v -8.937620 106.057805 11.000000
v -8.937620 103.942195 11.000000
v -8.443755 101.885036 11.000000
v -27.386791 107.236079 0.000000
v -28.801694 107.996266 0.000000
v -28.801694 107.996266 11.000000
v -27.386791 107.236079 11.000000
v -29.623366 109.104274 0.000000
v -30.676370 109.995346 0.000000
v -31.905049 110.622382 0.000000
v -33.244460 110.952240 0.000000
v -34.623806 110.967484 0.000000
v -35.970180 110.667309 0.000000
v -37.212417 110.067582 0.000000
v -38.284858 109.200000 0.000000
v -38.284858 109.200000 11.000000
v -37.212417 110.067582 11.000000
v -35.970180 110.667309 11.000000
v -34.623806 110.967484 11.000000
v -33.244460 110.952240 11.000000
v -31.905049 110.622382 11.000000
v -30.676370 109.995346 11.000000
v -29.623366 109.104274 11.000000
v 28.792629 107.998474 0.000000
v 27.380465 107.237005 0.000000
v 27.380465 107.237005 11.000000
v 28.792629 107.998474 11.000000
v -28.801694 102.003734 0.000000
v -27.386791 102.763921 0.000000
v -27.386791 102.763921 11.000000
v -28.801694 102.003734 11.000000
v 27.393121 102.764847 0.000000
v 28.810762 102.005953 0.000000
v 28.810762 102.005953 11.000000
v 27.393121 102.764847 11.000000
v 29.636837 100.899322 0.000000
v 30.694041 100.010867 0.000000
v 31.926370 99.387653 0.000000
v 33.268545 99.062692 0.000000
v 34.649465 99.053200 0.000000
v 35.995980 99.359678 0.000000
v 37.236760 99.965893 0.000000
v 38.306078 100.839730 0.000000
v 38.306078 100.839730 11.000000
v 37.236760 99.965893 11.000000
v 35.995980 99.359678 11.000000
v 34.649465 99.053200 11.000000
v 33.268545 99.062692 11.000000
v 31.926370 99.387653 11.000000
v 30.694041 100.010867 11.000000
v 29.636837 100.899322 11.000000
v 37.588394 102.536099 11.000000
v 37.845595 102.502457 11.000000
v 38.085490 102.403794 11.000000
v 38.291939 102.246749 11.000000
v 38.451050 102.041889 11.000000
v 38.552118 101.802997 11.000000
v 38.588343 101.546147 11.000000
v 38.557287 101.288621 11.000000
v 38.461040 101.047746 11.000000
v 38.461040 101.047746 0.000000
v 38.557287 101.288621 0.000000
v 38.588343 101.546147 0.000000
v 38.552118 101.802997 0.000000
v 38.451050 102.041889 0.000000
v 38.291939 102.246749 0.000000
v 38.085490 102.403794 0.000000
v 37.845595 102.502457 0.000000
v 37.588394 102.536099 0.000000
v 37.450039 102.536099 0.000000
v 37.450039 102.536099 11.000000
v 37.552801 107.536099 0.000000
v 37.811094 107.570032 0.000000
v 38.051857 107.669529 0.000000
v 38.258751 107.827837 0.000000
v 38.417735 108.034213 0.000000
v 38.518018 108.274649 0.000000
v 38.552795 108.532830 0.000000
v 38.519707 108.791232 0.000000
v 38.420997 109.032319 0.000000
v 38.263366 109.239730 0.000000
v 38.263366 109.239730 11.000000
v 38.420997 109.032319 11.000000
v 38.519707 108.791232 11.000000
v 38.552795 108.532830 11.000000
v 38.518018 108.274649 11.000000
v 38.417735 108.034213 11.000000
v 38.258751 107.827837 11.000000
v 38.051857 107.669529 11.000000
v 37.811094 107.570032 11.000000
v 37.552801 107.536099 11.000000
v 29.609886 109.107825 11.000000
v 30.658668 110.001484 11.000000
v 31.883663 110.632320 11.000000
v 33.220269 110.967066 11.000000
v 34.597994 110.988066 11.000000
v 35.944181 110.694215 11.000000
v 37.187834 110.101008 11.000000
v 37.187834 110.101008 0.000000
v 35.944181 110.694215 0.000000
v 34.597994 110.988066 0.000000
v 33.220269 110.967066 0.000000
v 31.883663 110.632320 0.000000
v 30.658668 110.001484 0.000000
v 29.609886 109.107825 0.000000
v -37.570715 102.500000 0.000000
v -37.828460 102.466213 0.000000
v -38.068789 102.367134 0.000000
v -38.275461 102.209460 0.000000
v -38.434509 102.003844 0.000000
v -38.535188 101.764182 0.000000
v -38.570693 101.506667 0.000000
v -38.538625 101.248702 0.000000
v -38.441151 101.007718 0.000000
v -38.284858 100.800000 0.000000
v -38.284858 100.800000 11.000000
v -38.441151 101.007718 11.000000
v -38.538625 101.248702 11.000000
v -38.570693 101.506667 11.000000
v -38.535188 101.764182 11.000000
v -38.434509 102.003844 11.000000
v -38.275461 102.209460 11.000000
v -38.068789 102.367134 11.000000
v -37.828460 102.466213 11.000000
v -37.570715 102.500000 11.000000
v -29.623366 100.895726 11.000000
v -30.676370 100.004654 11.000000
v -31.905049 99.377618 11.000000
v -33.244460 99.047760 11.000000
v -34.623806 99.032516 11.000000
v -35.970180 99.332691 11.000000
v -37.212417 99.932418 11.000000
v -37.212417 99.932418 0.000000
v -35.970180 99.332691 0.000000
v -34.623806 99.032516 0.000000
v -33.244460 99.047760 0.000000
v -31.905049 99.377618 0.000000
v -30.676370 100.004654 0.000000
v -29.623366 100.895726 0.000000
v -37.570715 107.500000 11.000000
v -37.828460 107.533787 11.000000
v -38.068789 107.632866 11.000000
v -38.275461 107.790540 11.000000
v -38.434509 107.996156 11.000000
v -38.535188 108.235818 11.000000
v -38.570693 108.493333 11.000000
v -38.538625 108.751298 11.000000
v -38.441151 108.992282 11.000000
v -38.441151 108.992282 0.000000
v -38.538625 108.751298 0.000000
v -38.570693 108.493333 0.000000
v -38.535188 108.235818 0.000000
v -38.434509 107.996156 0.000000
v -38.275461 107.790540 0.000000
v -38.068789 107.632866 0.000000
v -37.828460 107.533787 0.000000
v -37.570715 107.500000 0.000000
v -37.436932 102.500000 11.000000
v -37.436932 102.500000 0.000000
v -37.436932 107.500000 0.000000
v -37.436932 107.500000 11.000000
v 37.423626 107.536099 11.000000
v 37.423626 107.536099 0.000000
v 36.690012 108.308261 11.000000
v 35.787449 108.873774 11.000000
v 34.772623 109.197119 11.000000
v 33.709270 109.257989 11.000000
v 32.664175 109.052561 11.000000
v 31.702975 108.593737 11.000000
v 30.886040 107.910333 11.000000
v 30.264677 107.045271 11.000000
v 29.877911 106.052881 11.000000
v 29.750033 104.995492 11.000000
v 29.889075 103.939513 11.000000
v 30.286304 102.951266 11.000000
v 30.916772 102.092817 11.000000
v 31.740881 101.418082 11.000000
v 32.706875 100.969438 11.000000
v 33.754082 100.775062 11.000000
v 34.816732 100.847163 11.000000
v 35.828086 101.181212 11.000000
v 36.724624 101.756228 11.000000
v 36.724624 101.756228 0.000000
v 35.828086 101.181212 0.000000
v 34.816732 100.847163 0.000000
v 33.754082 100.775062 0.000000
v 32.706875 100.969438 0.000000
v 31.740881 101.418082 0.000000
v 30.916772 102.092817 0.000000
v 30.286304 102.951266 0.000000
v 29.889075 103.939513 0.000000
v 29.750033 104.995492 0.000000
v 29.877911 106.052881 0.000000
v 30.264677 107.045271 0.000000
v 30.886040 107.910333 0.000000
v 31.702975 108.593737 0.000000
v 32.664175 109.052561 0.000000
v 33.709270 109.257989 0.000000
v 34.772623 109.197119 0.000000
v 35.787449 108.873774 0.000000
v 36.690012 108.308261 0.000000
v -36.707412 101.723963 11.000000
v -35.807851 101.153680 11.000000
v -34.794745 100.824969 11.000000
v -33.731725 100.758476 11.000000
v -32.685554 100.958375 11.000000
v -31.721938 101.412113 11.000000
v -30.901398 102.091192 11.000000
v -30.275469 102.952961 11.000000
v -29.883463 103.943297 11.000000
v -29.750001 105.000000 11.000000
v -29.883463 106.056703 11.000000
v -30.275469 107.047039 11.000000
v -30.901398 107.908808 11.000000
v -31.721938 108.587887 11.000000
v -32.685554 109.041625 11.000000
v -33.731725 109.241524 11.000000
v -34.794745 109.175031 11.000000
v -35.807851 108.846320 11.000000
v -36.707412 108.276037 11.000000
v -36.707412 108.276037 0.000000
v -35.807851 108.846320 0.000000
v -34.794745 109.175031 0.000000
v -33.731725 109.241524 0.000000
v -32.685554 109.041625 0.000000
v -31.721938 108.587887 0.000000
v -30.901398 107.908808 0.000000
v -30.275469 107.047039 0.000000
v -29.883463 106.056703 0.000000
v -29.750001 105.000000 0.000000
v -29.883463 103.943297 0.000000
v -30.275469 102.952961 0.000000
v -30.901398 102.091192 0.000000
v -31.721938 101.412113 0.000000
v -32.685554 100.958375 0.000000
v -33.731725 100.758476 0.000000
v -34.794745 100.824969 0.000000
v -35.807851 101.153680 0.000000
v -36.707412 101.723963 0.000000
v -27.386791 177.236079 11.000000
v -28.801694 177.996266 11.000000
v -29.623366 179.104274 11.000000
v -30.676370 179.995346 11.000000
v -31.905049 180.622382 11.000000
v -33.244460 180.952240 11.000000
v -34.623806 180.967484 11.000000
v -35.970180 180.667309 11.000000
v -37.212417 180.067582 11.000000
v -38.284858 179.200000 11.000000
v -38.441151 178.992282 11.000000
v -38.538625 178.751298 11.000000
v -38.570693 178.493333 11.000000
v -38.535188 178.235818 11.000000
v -38.434509 177.996156 11.000000
v -38.275461 177.790540 11.000000
v -38.068789 177.632866 11.000000
v -37.828460 177.533787 11.000000
v -37.570715 177.500000 11.000000
v -37.436932 177.500000 11.000000
v -36.707412 178.276037 11.000000
v -35.807851 178.846320 11.000000
v -34.794745 179.175031 11.000000
v -33.731725 179.241524 11.000000
v -32.685554 179.041625 11.000000
v -31.721938 178.587887 11.000000
v -30.901398 177.908808 11.000000
v -30.275469 177.047039 11.000000
v -29.883463 176.056703 11.000000
v -29.750001 175.000000 11.000000
v -29.883463 173.943297 11.000000
v -30.275469 172.952961 11.000000
v -30.901398 172.091192 11.000000
v -31.721938 171.412113 11.000000
v -32.685554 170.958375 11.000000
v -33.731725 170.758476 11.000000
v -34.794745 170.824969 11.000000
v -35.807851 171.153680 11.000000
v -36.707412 171.723963 11.000000
v -37.436932 172.500000 11.000000
v -37.570715 172.500000 11.000000
v -37.828460 172.466213 11.000000
v -38.068789 172.367134 11.000000
v -38.275461 172.209460 11.000000
v -38.434509 172.003844 11.000000
v -38.535188 171.764182 11.000000
v -38.570693 171.506667 11.000000
v -38.538625 171.248702 11.000000
v -38.441151 171.007718 11.000000
v -38.284858 170.800000 11.000000
v -37.212417 169.932418 11.000000
v -35.970180 169.332691 11.000000
v -34.623806 169.032516 11.000000
v -33.244460 169.047760 11.000000
v -31.905049 169.377618 11.000000
v -30.676370 170.004654 11.000000
v -29.623366 170.895726 11.000000
v -28.801694 172.003734 11.000000
v -27.386791 172.763921 11.000000
v -27.386791 2.236079 11.000000
v -28.801694 2.996266 11.000000
v -29.623366 4.104274 11.000000
v -30.676370 4.995346 11.000000
v -31.905049 5.622382 11.000000
v -33.244460 5.952240 11.000000
v -34.623806 5.967484 11.000000
v -35.970180 5.667309 11.000000
v -37.212417 5.067582 11.000000
v -38.284858 4.200000 11.000000
v -38.441151 3.992282 11.000000
v -38.538625 3.751298 11.000000
v -38.570693 3.493333 11.000000
v -38.535188 3.235818 11.000000
v -38.434509 2.996156 11.000000
v -38.275461 2.790540 11.000000
v -38.068789 2.632866 11.000000
v -37.828460 2.533787 11.000000
v -37.570715 2.500000 11.000000
v -37.436932 2.500000 11.000000
v -36.707412 3.276037 11.000000
v -35.807851 3.846320 11.000000
v -34.794745 4.175031 11.000000
v -33.731725 4.241524 11.000000
v -32.685554 4.041625 11.000000
v -31.721938 3.587887 11.000000
v -30.901398 2.908808 11.000000
v -30.275469 2.047039 11.000000
v -29.883463 1.056703 11.000000
v -29.750001 0.000000 11.000000
v -29.883463 -1.056703 11.000000
v -30.275469 -2.047039 11.000000
v -30.901398 -2.908808 11.000000
v -31.721938 -3.587887 11.000000
v -32.685554 -4.041625 11.000000
v -33.731725 -4.241524 11.000000
v -34.794745 -4.175031 11.000000
v -35.807851 -3.846320 11.000000
v -36.707412 -3.276037 11.000000
v -37.436932 -2.500000 11.000000
v -37.570715 -2.500000 11.000000
v -37.828460 -2.533787 11.000000
v -38.068789 -2.632866 11.000000
v -38.275461 -2.790540 11.000000
v -38.434509 -2.996156 11.000000
v -38.535188 -3.235818 11.000000
v -38.570693 -3.493333 11.000000
v -38.538625 -3.751298 11.000000
v -38.441151 -3.992282 11.000000
v -38.284858 -4.200000 11.000000
v -37.212417 -5.067582 11.000000
v -35.970180 -5.667309 11.000000
v -34.623806 -5.967484 11.000000
v -33.244460 -5.952240 11.000000
v -31.905049 -5.622382 11.000000
v -30.676370 -4.995346 11.000000
v -29.623366 -4.104274 11.000000
v -28.801694 -2.996266 11.000000
v -27.386791 -2.236079 11.000000
v -8.500000 -5.000000 11.000000
v -7.483315 -5.000000 11.000000
v -8.443755 -3.114964 11.000000
v -8.937620 -1.057805 11.000000
v -8.937620 1.057805 11.000000
v -8.443755 3.114964 11.000000
v -8.443755 171.885036 11.000000
v -8.937620 173.942195 11.000000
v -8.937620 176.057805 11.000000
v -8.443755 178.114964 11.000000
v -8.443755 206.885036 11.000000
v -8.937620 208.942195 11.000000
v -8.937620 211.057805 11.000000
v -8.443755 213.114964 11.000000
v -7.483315 215.000000 11.000000
v -8.500000 215.000000 11.000000
v -27.386791 212.236079 11.000000
v -28.801694 212.996266 11.000000
v -29.623366 214.104274 11.000000
v -30.676370 214.995346 11.000000
v -31.905049 215.622382 11.000000
v -33.244460 215.952240 11.000000
v -34.623806 215.967484 11.000000
v -35.970180 215.667309 11.000000
v -37.212417 215.067582 11.000000
v -38.284858 214.200000 11.000000
v -38.441151 213.992282 11.000000
v -38.538625 213.751298 11.000000
v -38.570693 213.493333 11.000000
v -38.535188 213.235818 11.000000
v -38.434509 212.996156 11.000000
v -38.275461 212.790540 11.000000
v -38.068789 212.632866 11.000000
v -37.828460 212.533787 11.000000
v -37.570715 212.500000 11.000000
v -37.436932 212.500000 11.000000
v -36.707412 213.276037 11.000000
v -35.807851 213.846320 11.000000
v -34.794745 214.175031 11.000000
v -33.731725 214.241524 11.000000
v -32.685554 214.041625 11.000000
v -31.721938 213.587887 11.000000
v -30.901398 212.908808 11.000000
v -30.275469 212.047039 11.000000
v -29.883463 211.056703 11.000000
v -29.750001 210.000000 11.000000
v -29.883463 208.943297 11.000000
v -30.275469 207.952961 11.000000
v -30.901398 207.091192 11.000000
v -31.721938 206.412113 11.000000
v -32.685554 205.958375 11.000000
v -33.731725 205.758476 11.000000
v -34.794745 205.824969 11.000000
v -35.807851 206.153680 11.000000
v -36.707412 206.723963 11.000000
v -37.436932 207.500000 11.000000
v -37.570715 207.500000 11.000000
v -37.828460 207.466213 11.000000
v -38.068789 207.367134 11.000000
v -38.275461 207.209460 11.000000
v -38.434509 207.003844 11.000000
v -38.535188 206.764182 11.000000
v -38.570693 206.506667 11.000000
v -38.538625 206.248702 11.000000
v -38.441151 206.007718 11.000000
v -38.284858 205.800000 11.000000
v -37.212417 204.932418 11.000000
v -35.970180 204.332691 11.000000
v -34.623806 204.032516 11.000000
v -33.244460 204.047760 11.000000
v -31.905049 204.377618 11.000000
v -30.676370 205.004654 11.000000
v -29.623366 205.895726 11.000000
v -28.801694 207.003734 11.000000
v -27.386791 207.763921 11.000000
v -27.386791 172.763921 0.000000
v -28.801694 172.003734 0.000000
v -29.623366 170.895726 0.000000
v -30.676370 170.004654 0.000000
v -31.905049 169.377618 0.000000
v -33.244460 169.047760 0.000000
v -34.623806 169.032516 0.000000
v -35.970180 169.332691 0.000000
v -37.212417 169.932418 0.000000
v -38.284858 170.800000 0.000000
v -38.441151 171.007718 0.000000
v -38.538625 171.248702 0.000000
v -38.570693 171.506667 0.000000
v -38.535188 171.764182 0.000000
v -38.434509 172.003844 0.000000
v -38.275461 172.209460 0.000000
v -38.068789 172.367134 0.000000
v -37.828460 172.466213 0.000000
v -37.570715 172.500000 0.000000
v -37.436932 172.500000 0.000000
v -36.707412 171.723963 0.000000
v -35.807851 171.153680 0.000000
v -34.794745 170.824969 0.000000
v -33.731725 170.758476 0.000000
v -32.685554 170.958375 0.000000
v -31.721938 171.412113 0.000000
v -30.901398 172.091192 0.000000
v -30.275469 172.952961 0.000000
v -29.883463 173.943297 0.000000
v -29.750001 175.000000 0.000000
v -29.883463 176.056703 0.000000
v -30.275469 177.047039 0.000000
v -30.901398 177.908808 0.000000
v -31.721938 178.587887 0.000000
v -32.685554 179.041625 0.000000
v -33.731725 179.241524 0.000000
v -34.794745 179.175031 0.000000
v -35.807851 178.846320 0.000000
v -36.707412 178.276037 0.000000
v -37.436932 177.500000 0.000000
v -37.570715 177.500000 0.000000
v -37.828460 177.533787 0.000000
v -38.068789 177.632866 0.000000
v -38.275461 177.790540 0.000000
v -38.434509 177.996156 0.000000
v -38.535188 178.235818 0.000000
v -38.570693 178.493333 0.000000
v -38.538625 178.751298 0.000000
v -38.441151 178.992282 0.000000
v -38.284858 179.200000 0.000000
v -37.212417 180.067582 0.000000
v -35.970180 180.667309 0.000000
v -34.623806 180.967484 0.000000
v -33.244460 180.952240 0.000000
v -31.905049 180.622382 0.000000
v -30.676370 179.995346 0.000000
v -29.623366 179.104274 0.000000
v -28.801694 177.996266 0.000000
v -27.386791 177.236079 0.000000
v -27.386791 207.763921 0.000000
v -28.801694 207.003734 0.000000
v -29.623366 205.895726 0.000000
v -30.676370 205.004654 0.000000
v -31.905049 204.377618 0.000000
v -33.244460 204.047760 0.000000
v -34.623806 204.032516 0.000000
v -35.970180 204.332691 0.000000
v -37.212417 204.932418 0.000000
v -38.284858 205.800000 0.000000
v -38.441151 206.007718 0.000000
v -38.538625 206.248702 0.000000
v -38.570693 206.506667 0.000000
v -38.535188 206.764182 0.000000
v -38.434509 207.003844 0.000000
v -38.275461 207.209460 0.000000
v -38.068789 207.367134 0.000000
v -37.828460 207.466213 0.000000
v -37.570715 207.500000 0.000000
v -37.436932 207.500000 0.000000
v -36.707412 206.723963 0.000000
v -35.807851 206.153680 0.000000
v -34.794745 205.824969 0.000000
v -33.731725 205.758476 0.000000
v -32.685554 205.958375 0.000000
v -31.721938 206.412113 0.000000
v -30.901398 207.091192 0.000000
v -30.275469 207.952961 0.000000
v -29.883463 208.943297 0.000000
v -29.750001 210.000000 0.000000
v -29.883463 211.056703 0.000000
v -30.275469 212.047039 0.000000
v -30.901398 212.908808 0.000000
v -31.721938 213.587887 0.000000
v -32.685554 214.041625 0.000000
v -33.731725 214.241524 0.000000
v -34.794745 214.175031 0.000000
v -35.807851 213.846320 0.000000
v -36.707412 213.276037 0.000000
v -37.436932 212.500000 0.000000
v -37.570715 212.500000 0.000000
v -37.828460 212.533787 0.000000
v -38.068789 212.632866 0.000000
v -38.275461 212.790540 0.000000
v -38.434509 212.996156 0.000000
v -38.535188 213.235818 0.000000
v -38.570693 213.493333 0.000000
v -38.538625 213.751298 0.000000
v -38.441151 213.992282 0.000000
v -38.284858 214.200000 0.000000
v -37.212417 215.067582 0.000000
v -35.970180 215.667309 0.000000
v -34.623806 215.967484 0.000000
v -33.244460 215.952240 0.000000
v -31.905049 215.622382 0.000000
v -30.676370 214.995346 0.000000
v -29.623366 214.104274 0.000000
v -28.801694 212.996266 0.000000
v -27.386791 212.236079 0.000000
v -8.500000 215.000000 0.000000
v 8.500000 215.000000 0.000000
v 27.380465 212.237005 0.000000
v 28.792629 212.998474 0.000000
v 29.609886 214.107825 0.000000
v 30.658668 215.001484 0.000000
v 31.883663 215.632320 0.000000
v 33.220269 215.967066 0.000000
v 34.597994 215.988066 0.000000
v 35.944181 215.694215 0.000000
v 37.187834 215.101008 0.000000
v 38.263366 214.239730 0.000000
v 38.420997 214.032319 0.000000
v 38.519707 213.791232 0.000000
v 38.552795 213.532830 0.000000
v 38.518018 213.274649 0.000000
v 38.417735 213.034213 0.000000
v 38.258751 212.827837 0.000000
v 38.051857 212.669529 0.000000
v 37.811094 212.570032 0.000000
v 37.552801 212.536099 0.000000
v 37.423626 212.536099 0.000000
v 36.690012 213.308261 0.000000
v 35.787449 213.873774 0.000000
v 34.772623 214.197119 0.000000
v 33.709270 214.257989 0.000000
v 32.664175 214.052561 0.000000
v 31.702975 213.593737 0.000000
v 30.886040 212.910333 0.000000
v 30.264677 212.045271 0.000000
v 29.877911 211.052881 0.000000
v 29.750033 209.995492 0.000000
v 29.889075 208.939513 0.000000
v 30.286304 207.951266 0.000000
v 30.916772 207.092817 0.000000
v 31.740881 206.418082 0.000000
v 32.706875 205.969438 0.000000
v 33.754082 205.775062 0.000000
v 34.816732 205.847163 0.000000
v 35.828086 206.181212 0.000000
v 36.724624 206.756228 0.000000
v 37.450039 207.536099 0.000000
v 37.588394 207.536099 0.000000
v 37.845595 207.502457 0.000000
v 38.085490 207.403794 0.000000
v 38.291939 207.246749 0.000000
v 38.451050 207.041889 0.000000
v 38.552118 206.802997 0.000000
v 38.588343 206.546147 0.000000
v 38.557287 206.288621 0.000000
v 38.461040 206.047746 0.000000
v 38.306078 205.839730 0.000000
v 37.236760 204.965893 0.000000
v 35.995980 204.359678 0.000000
v 34.649465 204.053200 0.000000
v 33.268545 204.062692 0.000000
v 31.926370 204.387653 0.000000
v 30.694041 205.010867 0.000000
v 29.636837 205.899322 0.000000
v 28.810762 207.005953 0.000000
v 27.393121 207.764847 0.000000
v 27.380465 177.237005 0.000000
v 28.792629 177.998474 0.000000
v 29.609886 179.107825 0.000000
v 30.658668 180.001484 0.000000
v 31.883663 180.632320 0.000000
v 33.220269 180.967066 0.000000
v 34.597994 180.988066 0.000000
v 35.944181 180.694215 0.000000
v 37.187834 180.101008 0.000000
v 38.263366 179.239730 0.000000
v 38.420997 179.032319 0.000000
v 38.519707 178.791232 0.000000
v 38.552795 178.532830 0.000000
v 38.518018 178.274649 0.000000
v 38.417735 178.034213 0.000000
v 38.258751 177.827837 0.000000
v 38.051857 177.669529 0.000000
v 37.811094 177.570032 0.000000
v 37.552801 177.536099 0.000000
v 37.423626 177.536099 0.000000
v 36.690012 178.308261 0.000000
v 35.787449 178.873774 0.000000
v 34.772623 179.197119 0.000000
v 33.709270 179.257989 0.000000
v 32.664175 179.052561 0.000000
v 31.702975 178.593737 0.000000
v 30.886040 177.910333 0.000000
v 30.264677 177.045271 0.000000
v 29.877911 176.052881 0.000000
v 29.750033 174.995492 0.000000
v 29.889075 173.939513 0.000000
v 30.286304 172.951266 0.000000
v 30.916772 172.092817 0.000000
v 31.740881 171.418082 0.000000
v 32.706875 170.969438 0.000000
v 33.754082 170.775062 0.000000
v 34.816732 170.847163 0.000000
v 35.828086 171.181212 0.000000
v 36.724624 171.756228 0.000000
v 37.450039 172.536099 0.000000
v 37.588394 172.536099 0.000000
v 37.845595 172.502457 0.000000
v 38.085490 172.403794 0.000000
v 38.291939 172.246749 0.000000
v 38.451050 172.041889 0.000000
v 38.552118 171.802997 0.000000
v 38.588343 171.546147 0.000000
v 38.557287 171.288621 0.000000
v 38.461040 171.047746 0.000000
v 38.306078 170.839730 0.000000
v 37.236760 169.965893 0.000000
v 35.995980 169.359678 0.000000
v 34.649465 169.053200 0.000000
v 33.268545 169.062692 0.000000
v 31.926370 169.387653 0.000000
v 30.694041 170.010867 0.000000
v 29.636837 170.899322 0.000000
v 28.810762 172.005953 0.000000
v 27.393121 172.764847 0.000000
v 27.380465 2.237005 0.000000
v 28.792629 2.998474 0.000000
v 29.609886 4.107825 0.000000
v 30.658668 5.001484 0.000000
v 31.883663 5.632320 0.000000
v 33.220269 5.967066 0.000000
v 34.597994 5.988066 0.000000
v 35.944181 5.694215 0.000000
v 37.187834 5.101008 0.000000
v 38.263366 4.239730 0.000000
v 38.420997 4.032319 0.000000
v 38.519707 3.791232 0.000000
v 38.552795 3.532830 0.000000
v 38.518018 3.274649 0.000000
v 38.417735 3.034213 0.000000
v 38.258751 2.827837 0.000000
v 38.051857 2.669529 0.000000
v 37.811094 2.570032 0.000000
v 37.552801 2.536099 0.000000
v 37.423626 2.536099 0.000000
v 36.690012 3.308261 0.000000
v 35.787449 3.873774 0.000000
v 34.772623 4.197119 0.000000
v 33.709270 4.257989 0.000000
v 32.664175 4.052561 0.000000
v 31.702975 3.593737 0.000000
v 30.886040 2.910333 0.000000
v 30.264677 2.045271 0.000000
v 29.877911 1.052881 0.000000
v 29.750033 -0.004508 0.000000
v 29.889075 -1.060487 0.000000
v 30.286304 -2.048734 0.000000
v 30.916772 -2.907183 0.000000
v 31.740881 -3.581918 0.000000
v 32.706875 -4.030562 0.000000
v 33.754082 -4.224938 0.000000
v 34.816732 -4.152837 0.000000
v 35.828086 -3.818788 0.000000
v 36.724624 -3.243772 0.000000
v 37.450039 -2.463901 0.000000
v 37.588394 -2.463901 0.000000
v 37.845595 -2.497543 0.000000
v 38.085490 -2.596206 0.000000
v 38.291939 -2.753251 0.000000
v 38.451050 -2.958111 0.000000
v 38.552118 -3.197003 0.000000
v 38.588343 -3.453853 0.000000
v 38.557287 -3.711379 0.000000
v 38.461040 -3.952254 0.000000
v 38.306078 -4.160270 0.000000
v 37.236760 -5.034107 0.000000
v 35.995980 -5.640322 0.000000
v 34.649465 -5.946800 0.000000
v 33.268545 -5.937308 0.000000
v 31.926370 -5.612347 0.000000
v 30.694041 -4.989133 0.000000
v 29.636837 -4.100678 0.000000
v 28.810762 -2.994047 0.000000
v 27.393121 -2.235153 0.000000
v 8.500000 -5.000000 0.000000
v -8.500000 -5.000000 0.000000
v -27.386791 -2.236079 0.000000
v -28.801694 -2.996266 0.000000
v -29.623366 -4.104274 0.000000
v -30.676370 -4.995346 0.000000
v -31.905049 -5.622382 0.000000
v -33.244460 -5.952240 0.000000
v -34.623806 -5.967484 0.000000
v -35.970180 -5.667309 0.000000
v -37.212417 -5.067582 0.000000
v -38.284858 -4.200000 0.000000
v -38.441151 -3.992282 0.000000
v -38.538625 -3.751298 0.000000
v -38.570693 -3.493333 0.000000
v -38.535188 -3.235818 0.000000
v -38.434509 -2.996156 0.000000
v -38.275461 -2.790540 0.000000
v -38.068789 -2.632866 0.000000
v -37.828460 -2.533787 0.000000
v -37.570715 -2.500000 0.000000
v -37.436932 -2.500000 0.000000
v -36.707412 -3.276037 0.000000
v -35.807851 -3.846320 0.000000
v -34.794745 -4.175031 0.000000
v -33.731725 -4.241524 0.000000
v -32.685554 -4.041625 0.000000
v -31.721938 -3.587887 0.000000
v -30.901398 -2.908808 0.000000
v -30.275469 -2.047039 0.000000
v -29.883463 -1.056703 0.000000
v -29.750001 -0.000000 0.000000
v -29.883463 1.056703 0.000000
v -30.275469 2.047039 0.000000
v -30.901398 2.908808 0.000000
v -31.721938 3.587887 0.000000
v -32.685554 4.041625 0.000000
v -33.731725 4.241524 0.000000
v -34.794745 4.175031 0.000000
v -35.807851 3.846320 0.000000
v -36.707412 3.276037 0.000000
v -37.436932 2.500000 0.000000
v -37.570715 2.500000 0.000000
v -37.828460 2.533787 0.000000
v -38.068789 2.632866 0.000000
v -38.275461 2.790540 0.000000
v -38.434509 2.996156 0.000000
v -38.535188 3.235818 0.000000
v -38.570693 3.493333 0.000000
v -38.538625 3.751298 0.000000
v -38.441151 3.992282 0.000000
v -38.284858 4.200000 0.000000
v -37.212417 5.067582 0.000000
v -35.970180 5.667309 0.000000
v -34.623806 5.967484 0.000000
v -33.244460 5.952240 0.000000
v -31.905049 5.622382 0.000000
v -30.676370 4.995346 0.000000
v -29.623366 4.104274 0.000000
v -28.801694 2.996266 0.000000
v -27.386791 2.236079 0.000000
v 1.294095 179.829629 16.000000
v 2.500000 179.330127 16.000000
v 3.535534 178.535534 16.000000
v 4.330127 177.500000 16.000000
v 4.829629 176.294095 16.000000
v 5.000000 175.000000 16.000000
v 4.829629 173.705905 16.000000
v 4.330127 172.500000 16.000000
v 3.535534 171.464466 16.000000
v 2.500000 170.669873 16.000000
v 1.294095 170.170371 16.000000
v 8.443755 171.885036 11.000000
v 8.937620 173.942195 11.000000
v 8.937620 176.057805 11.000000
v 8.443755 178.114964 11.000000
v 0.000000 180.000000 101.000000
v 1.294095 179.829629 101.000000
v 2.500000 179.330127 101.000000
v 3.535534 178.535534 101.000000
v 4.330127 177.500000 101.000000
v 4.829629 176.294095 101.000000
v 5.000000 175.000000 101.000000
v 4.829629 173.705905 101.000000
v 4.330127 172.500000 101.000000
v 3.535534 171.464466 101.000000
v 2.500000 170.669873 101.000000
v 1.294095 170.170371 101.000000
v 0.000000 170.000000 101.000000
v -1.294095 170.170371 101.000000
v -2.500000 170.669873 101.000000
v -3.535534 171.464466 101.000000
v -4.330127 172.500000 101.000000
v -4.829629 173.705905 101.000000
v -5.000000 175.000000 101.000000
v -4.829629 176.294095 101.000000
v -4.330127 177.500000 101.000000
v -3.535534 178.535534 101.000000
v -2.500000 179.330127 101.000000
v -1.294095 179.829629 101.000000
v -1.294095 179.829629 16.000000
v -2.500000 179.330127 16.000000
v -3.535534 178.535534 16.000000
v -4.330127 177.500000 16.000000
v -4.829629 176.294095 16.000000
v -5.000000 175.000000 16.000000
v -4.829629 173.705905 16.000000
v -4.330127 172.500000 16.000000
v -3.535534 171.464466 16.000000
v -2.500000 170.669873 16.000000
v -1.294095 170.170371 16.000000
v 7.000000 179.995998 109.000000
v 7.000000 178.568570 107.349206
v 7.000000 177.300789 106.263158
v 7.000000 176.705951 105.899729
v 7.000000 176.128129 105.645161
v 7.000000 175.561348 105.494382
v 7.000000 175.000000 105.444445
v 7.000000 174.438652 105.494382
v 7.000000 173.871871 105.645161
v 7.000000 173.294049 105.899729
v 7.000000 172.699211 106.263158
v 7.000000 171.431430 107.349206
v 7.000000 170.004002 109.000000
v 6.999048 170.002668 109.000000
v 6.998095 170.001334 109.000000
v 6.997142 170.000000 109.000000
v 4.763994 170.000000 105.236006
v 3.000000 170.000000 102.846560
v 2.217478 170.000000 102.043694
v 1.470667 170.000000 101.470667
v 0.738725 170.000000 101.120615
v 0.371657 170.000000 101.030653
v 0.371657 180.000000 101.030653
v 0.738725 180.000000 101.120615
v 1.470667 180.000000 101.470667
v 2.217478 180.000000 102.043694
v 3.000000 180.000000 102.846560
v 4.763994 180.000000 105.236006
v 6.997142 180.000000 109.000000
v 6.998095 179.998666 109.000000
v 6.999048 179.997332 109.000000
v 7.000000 170.000000 109.000000
v -7.000000 170.004002 109.000000
v -7.000000 171.431430 107.349206
v -7.000000 172.699211 106.263158
v -7.000000 173.294049 105.899729
v -7.000000 173.871871 105.645161
v -7.000000 174.438652 105.494382
v -7.000000 175.000000 105.444445
v -7.000000 175.561348 105.494382
v -7.000000 176.128129 105.645161
v -7.000000 176.705951 105.899729
v -7.000000 177.300789 106.263158
v -7.000000 178.568570 107.349206
v -7.000000 179.995998 109.000000
v -6.999048 179.997332 109.000000
v -6.998095 179.998666 109.000000
v -6.997142 180.000000 109.000000
v -5.646109 180.000000 106.648415
v -4.533786 180.000000 104.887689
v -2.754780 180.000000 102.574803
v -2.003955 180.000000 101.859189
v -1.307877 180.000000 101.373832
v -0.645791 180.000000 101.092293
v -0.321893 180.000000 101.023002
v -0.321893 170.000000 101.023002
v -0.645791 170.000000 101.092293
v -1.307877 170.000000 101.373832
v -2.003955 170.000000 101.859189
v -2.754780 170.000000 102.574803
v -4.533786 170.000000 104.887689
v -5.646109 170.000000 106.648415
v -6.997142 170.000000 109.000000
v -6.998095 170.001334 109.000000
v -6.999048 170.002668 109.000000
v -7.000000 180.000000 109.000000
v 7.000000 180.000000 109.000000
v -7.000000 170.000000 109.000000
v 8.443755 3.114964 11.000000
v 8.937620 1.057805 11.000000
v 8.937620 -1.057805 11.000000
v 8.443755 -3.114964 11.000000
v 7.483315 -5.000000 11.000000
v 8.500000 -5.000000 11.000000
v 27.393121 -2.235153 11.000000
v 28.810762 -2.994047 11.000000
v 29.636837 -4.100678 11.000000
v 30.694041 -4.989133 11.000000
v 31.926370 -5.612347 11.000000
v 33.268545 -5.937308 11.000000
v 34.649465 -5.946800 11.000000
v 35.995980 -5.640322 11.000000
v 37.236760 -5.034107 11.000000
v 38.306078 -4.160270 11.000000
v 38.461040 -3.952254 11.000000
v 38.557287 -3.711379 11.000000
v 38.588343 -3.453853 11.000000
v 38.552118 -3.197003 11.000000
v 38.451050 -2.958111 11.000000
v 38.291939 -2.753251 11.000000
v 38.085490 -2.596206 11.000000
v 37.845595 -2.497543 11.000000
v 37.588394 -2.463901 11.000000
v 37.450039 -2.463901 11.000000
v 36.724624 -3.243772 11.000000
v 35.828086 -3.818788 11.000000
v 34.816732 -4.152837 11.000000
v 33.754082 -4.224938 11.000000
v 32.706875 -4.030562 11.000000
v 31.740881 -3.581918 11.000000
v 30.916772 -2.907183 11.000000
v 30.286304 -2.048734 11.000000
v 29.889075 -1.060487 11.000000
v 29.750033 -0.004508 11.000000
v 29.877911 1.052881 11.000000
v 30.264677 2.045271 11.000000
v 30.886040 2.910333 11.000000
v 31.702975 3.593737 11.000000
v 32.664175 4.052561 11.000000
v 33.709270 4.257989 11.000000
v 34.772623 4.197119 11.000000
v 35.787449 3.873774 11.000000
v 36.690012 3.308261 11.000000
v 37.423626 2.536099 11.000000
v 37.552801 2.536099 11.000000
v 37.811094 2.570032 11.000000
v 38.051857 2.669529 11.000000
v 38.258751 2.827837 11.000000
v 38.417735 3.034213 11.000000
v 38.518018 3.274649 11.000000
v 38.552795 3.532830 11.000000
v 38.519707 3.791232 11.000000
v 38.420997 4.032319 11.000000
v 38.263366 4.239730 11.000000
v 37.187834 5.101008 11.000000
v 35.944181 5.694215 11.000000
v 34.597994 5.988066 11.000000
v 33.220269 5.967066 11.000000
v 31.883663 5.632320 11.000000
v 30.658668 5.001484 11.000000
v 29.609886 4.107825 11.000000
v 28.792629 2.998474 11.000000
v 27.380465 2.237005 11.000000
v 27.393121 172.764847 11.000000
v 28.810762 172.005953 11.000000
v 29.636837 170.899322 11.000000
v 30.694041 170.010867 11.000000
v 31.926370 169.387653 11.000000
v 33.268545 169.062692 11.000000
v 34.649465 169.053200 11.000000
v 35.995980 169.359678 11.000000
v 37.236760 169.965893 11.000000
v 38.306078 170.839730 11.000000
v 38.461040 171.047746 11.000000
v 38.557287 171.288621 11.000000
v 38.588343 171.546147 11.000000
v 38.552118 171.802997 11.000000
v 38.451050 172.041889 11.000000
v 38.291939 172.246749 11.000000
v 38.085490 172.403794 11.000000
v 37.845595 172.502457 11.000000
v 37.588394 172.536099 11.000000
v 37.450039 172.536099 11.000000
v 36.724624 171.756228 11.000000
v 35.828086 171.181212 11.000000
v 34.816732 170.847163 11.000000
v 33.754082 170.775062 11.000000
v 32.706875 170.969438 11.000000
v 31.740881 171.418082 11.000000
v 30.916772 172.092817 11.000000
v 30.286304 172.951266 11.000000
v 29.889075 173.939513 11.000000
v 29.750033 174.995492 11.000000
v 29.877911 176.052881 11.000000
v 30.264677 177.045271 11.000000
v 30.886040 177.910333 11.000000
v 31.702975 178.593737 11.000000
v 32.664175 179.052561 11.000000
v 33.709270 179.257989 11.000000
v 34.772623 179.197119 11.000000
v 35.787449 178.873774 11.000000
v 36.690012 178.308261 11.000000
v 37.423626 177.536099 11.000000
v 37.552801 177.536099 11.000000
v 37.811094 177.570032 11.000000
v 38.051857 177.669529 11.000000
v 38.258751 177.827837 11.000000
v 38.417735 178.034213 11.000000
v 38.518018 178.274649 11.000000
v 38.552795 178.532830 11.000000
v 38.519707 178.791232 11.000000
v 38.420997 179.032319 11.000000
v 38.263366 179.239730 11.000000
v 37.187834 180.101008 11.000000
v 35.944181 180.694215 11.000000
v 34.597994 180.988066 11.000000
v 33.220269 180.967066 11.000000
v 31.883663 180.632320 11.000000
v 30.658668 180.001484 11.000000
v 29.609886 179.107825 11.000000
v 28.792629 177.998474 11.000000
v 27.380465 177.237005 11.000000
v 27.393121 207.764847 11.000000
v 28.810762 207.005953 11.000000
v 29.636837 205.899322 11.000000
v 30.694041 205.010867 11.000000
v 31.926370 204.387653 11.000000
v 33.268545 204.062692 11.000000
v 34.649465 204.053200 11.000000
v 35.995980 204.359678 11.000000
v 37.236760 204.965893 11.000000
v 38.306078 205.839730 11.000000
v 38.461040 206.047746 11.000000
v 38.557287 206.288621 11.000000
v 38.588343 206.546147 11.000000
v 38.552118 206.802997 11.000000
v 38.451050 207.041889 11.000000
v 38.291939 207.246749 11.000000
v 38.085490 207.403794 11.000000
v 37.845595 207.502457 11.000000
v 37.588394 207.536099 11.000000
v 37.450039 207.536099 11.000000
v 36.724624 206.756228 11.000000
v 35.828086 206.181212 11.000000
v 34.816732 205.847163 11.000000
v 33.754082 205.775062 11.000000
v 32.706875 205.969438 11.000000
v 31.740881 206.418082 11.000000
v 30.916772 207.092817 11.000000
v 30.286304 207.951266 11.000000
v 29.889075 208.939513 11.000000
v 29.750033 209.995492 11.000000
v 29.877911 211.052881 11.000000
v 30.264677 212.045271 11.000000
v 30.886040 212.910333 11.000000
v 31.702975 213.593737 11.000000
v 32.664175 214.052561 11.000000
v 33.709270 214.257989 11.000000
v 34.772623 214.197119 11.000000
v 35.787449 213.873774 11.000000
v 36.690012 213.308261 11.000000
v 37.423626 212.536099 11.000000
v 37.552801 212.536099 11.000000
v 37.811094 212.570032 11.000000
v 38.051857 212.669529 11.000000
v 38.258751 212.827837 11.000000
v 38.417735 213.034213 11.000000
v 38.518018 213.274649 11.000000
v 38.552795 213.532830 11.000000
v 38.519707 213.791232 11.000000
v 38.420997 214.032319 11.000000
v 38.263366 214.239730 11.000000
v 37.187834 215.101008 11.000000
v 35.944181 215.694215 11.000000
v 34.597994 215.988066 11.000000
v 33.220269 215.967066 11.000000
v 31.883663 215.632320 11.000000
v 30.658668 215.001484 11.000000
v 29.609886 214.107825 11.000000
v 28.792629 212.998474 11.000000
v 27.380465 212.237005 11.000000
v 8.500000 215.000000 11.000000
v 7.483315 215.000000 11.000000
v 8.443755 213.114964 11.000000
v 8.937620 211.057805 11.000000
v 8.937620 208.942195 11.000000
v 8.443755 206.885036 11.000000
v 5.048366 215.000000 13.368313
v 3.162278 215.000000 14.854900
v 1.547256 215.000000 15.707590
v 0.777513 215.000000 15.924886
v -0.671149 215.000000 15.943946
v -1.360603 215.000000 15.772727
v -2.878198 215.000000 15.038462
v -4.776584 215.000000 13.606383
v 0.777513 -5.000000 15.924886
v 1.547256 -5.000000 15.707590
v 3.162278 -5.000000 14.854900
v 5.048366 -5.000000 13.368313
v -4.776584 -5.000000 13.606383
v -2.878198 -5.000000 15.038462
v -1.360603 -5.000000 15.772727
v -0.671149 -5.000000 15.943946
vt -0.000000 0.000000 0.000000
vt -1.400000 0.000000 0.000000
vt -0.000000 -1.000000 0.000000
vt -1.400000 -1.000000 0.000000
vt -0.000000 -14.000000 0.000000
vt -1.400000 -14.000000 0.000000
vt -0.000000 -15.000000 0.000000
vt -1.400000 -15.000000 0.000000
vt -1.082963 -0.129410 0.000000
vt -1.033012 -0.250000 0.000000
vt -1.100000 0.000000 0.000000
vt -0.953553 -0.353553 0.000000
vt -0.850000 -0.433013 0.000000
vt -0.729409 -0.482963 0.000000
vt -0.600000 -0.500000 0.000000
vt -0.470590 -0.482963 0.000000
vt -0.350000 -0.433013 0.000000
vt -0.246446 -0.353553 0.000000
vt -0.166987 -0.250000 0.000000
vt -0.117037 -0.129410 0.000000
vt -0.100000 0.000000 0.000000
vt -1.082963 0.129410 0.000000
vt -1.033012 0.250000 0.000000
vt -0.953553 0.353553 0.000000
vt -0.850000 0.433013 0.000000
vt -0.729409 0.482963 0.000000
vt -0.600000 0.500000 0.000000
vt -0.470590 0.482963 0.000000
vt -0.350000 0.433013 0.000000
vt -0.246446 0.353553 0.000000
vt -0.166987 0.250000 0.000000
vt -0.117037 0.129410 0.000000
vt -0.517037 0.129410 0.000000
vt -0.566987 0.250000 0.000000
vt -0.500000 0.000000 0.000000
vt -0.646447 0.353553 0.000000
vt -0.750000 0.433013 0.000000
vt -0.870590 0.482963 0.000000
vt -1.000000 0.500000 0.000000
vt -1.129409 0.482963 0.000000
vt -1.250000 0.433013 0.000000
vt -1.353553 0.353553 0.000000
vt -1.433013 0.250000 0.000000
vt -1.482963 0.129410 0.000000
vt -1.500000 0.000000 0.000000
vt -0.517037 -0.129410 0.000000
vt -0.566987 -0.250000 0.000000
vt -0.646447 -0.353553 0.000000
vt -0.750000 -0.433013 0.000000
vt -0.870590 -0.482963 0.000000
vt -1.000000 -0.500000 0.000000
vt -1.129409 -0.482963 0.000000
vt -1.250000 -0.433013 0.000000
vt -1.353553 -0.353553 0.000000
vt -1.433013 -0.250000 0.000000
vt -1.482963 -0.129410 0.000000
vt -4.017037 0.129410 0.000000
vt -4.066987 0.250000 0.000000
vt -4.000000 0.000000 0.000000
vt -4.146447 0.353553 0.000000
vt -4.250000 0.433013 0.000000
vt -4.370590 0.482963 0.000000
vt -4.500000 0.500000 0.000000
vt -4.629409 0.482963 0.000000
vt -4.750000 0.433013 0.000000
vt -4.853553 0.353553 0.000000
vt -4.933013 0.250000 0.000000
vt -4.982963 0.129410 0.000000
vt -5.000000 0.000000 0.000000
vt -4.017037 -0.129410 0.000000
vt -4.066987 -0.250000 0.000000
vt -4.146447 -0.353553 0.000000
vt -4.250000 -0.433013 0.000000
vt -4.370590 -0.482963 0.000000
vt -4.500000 -0.500000 0.000000
vt -4.629409 -0.482963 0.000000
vt -4.750000 -0.433013 0.000000
vt -4.853553 -0.353553 0.000000
vt -4.933013 -0.250000 0.000000
vt -4.982963 -0.129410 0.000000
vt -7.517037 0.129410 0.000000
vt -7.566987 0.250000 0.000000
vt -7.500000 0.000000 0.000000
vt -7.646447 0.353553 0.000000
vt -7.750000 0.433013 0.000000
vt -7.870590 0.482963 0.000000
vt -8.000000 0.500000 0.000000
vt -8.129409 0.482963 0.000000
vt -8.250000 0.433013 0.000000
vt -8.353553 0.353553 0.000000
vt -8.433013 0.250000 0.000000
vt -8.482963 0.129410 0.000000
vt -8.500000 0.000000 0.000000
vt -7.517037 -0.129410 0.000000
vt -7.566987 -0.250000 0.000000
vt -7.646447 -0.353553 0.000000
vt -7.750000 -0.433013 0.000000
vt -7.870590 -0.482963 0.000000
vt -8.000000 -0.500000 0.000000
vt -8.129409 -0.482963 0.000000
vt -8.250000 -0.433013 0.000000
vt -8.353553 -0.353553 0.000000
vt -8.433013 -0.250000 0.000000
vt -8.482963 -0.129410 0.000000
vt -0.217037 0.129410 0.000000
vt -0.266987 0.250000 0.000000
vt -0.200000 0.000000 0.000000
vt -0.346447 0.353553 0.000000
vt -0.450000 0.433013 0.000000
vt -0.570590 0.482963 0.000000
vt -0.700000 0.500000 0.000000
vt -0.829410 0.482963 0.000000
vt -0.950000 0.433013 0.000000
vt -1.053553 0.353553 0.000000
vt -1.133013 0.250000 0.000000
vt -1.182963 0.129410 0.000000
vt -1.200000 0.000000 0.000000
vt -0.217037 -0.129410 0.000000
vt -0.266987 -0.250000 0.000000
vt -0.346447 -0.353553 0.000000
vt -0.450000 -0.433013 0.000000
vt -0.570590 -0.482963 0.000000
vt -0.700000 -0.500000 0.000000
vt -0.829410 -0.482963 0.000000
vt -0.950000 -0.433013 0.000000
vt -1.053553 -0.353553 0.000000
vt -1.133013 -0.250000 0.000000
vt -1.182963 -0.129410 0.000000
vt 1.100000 2.500000 0.000000
vt 0.000000 2.500000 0.000000
vt 1.100000 0.000000 0.000000
vt 0.000000 0.000000 0.000000
vt 1.100000 16.500000 0.000000
vt 0.000000 16.500000 0.000000
vt 1.100000 14.000000 0.000000
vt 0.000000 14.000000 0.000000
vt 1.100000 9.500000 0.000000
vt 0.000000 9.500000 0.000000
vt 1.100000 7.000000 0.000000
vt 0.000000 7.000000 0.000000
vt 0.000000 3.500000 0.000000
vt 1.100000 3.500000 0.000000
vt 0.000000 6.000000 0.000000
vt 1.100000 6.000000 0.000000
vt 0.000000 10.500000 0.000000
vt 1.100000 10.500000 0.000000
vt 0.000000 13.000000 0.000000
vt 1.100000 13.000000 0.000000
vt -1.081501 2.500000 0.000000
vt -1.179343 2.500000 0.000000
vt -1.081501 0.000000 0.000000
vt -1.179343 0.000000 0.000000
vt -1.277185 2.500000 0.000000
vt -1.277185 0.000000 0.000000
vt -1.472868 2.500000 0.000000
vt -1.472868 0.000000 0.000000
vt -1.668551 2.500000 0.000000
vt -1.668551 0.000000 0.000000
vt -1.864235 2.500000 0.000000
vt -1.864235 0.000000 0.000000
vt -1.864235 3.500000 0.000000
vt -1.668551 3.500000 0.000000
vt -1.864235 6.000000 0.000000
vt -1.668551 6.000000 0.000000
vt -1.472868 3.500000 0.000000
vt -1.472868 6.000000 0.000000
vt -1.277185 3.500000 0.000000
vt -1.277185 6.000000 0.000000
vt -1.179343 3.500000 0.000000
vt -1.179343 6.000000 0.000000
vt -1.081501 3.500000 0.000000
vt -1.081501 6.000000 0.000000
vt -1.081501 9.500000 0.000000
vt -1.179343 9.500000 0.000000
vt -1.081501 7.000000 0.000000
vt -1.179343 7.000000 0.000000
vt -1.277185 9.500000 0.000000
vt -1.277185 7.000000 0.000000
vt -1.472868 9.500000 0.000000
vt -1.472868 7.000000 0.000000
vt -1.668551 9.500000 0.000000
vt -1.668551 7.000000 0.000000
vt -1.864235 9.500000 0.000000
vt -1.864235 7.000000 0.000000
vt -1.864235 10.500000 0.000000
vt -1.668551 10.500000 0.000000
vt -1.864235 13.000000 0.000000
vt -1.668551 13.000000 0.000000
vt -1.472868 10.500000 0.000000
vt -1.472868 13.000000 0.000000
vt -1.277185 10.500000 0.000000
vt -1.277185 13.000000 0.000000
vt -1.179343 10.500000 0.000000
vt -1.179343 13.000000 0.000000
vt -1.081501 10.500000 0.000000
vt -1.081501 13.000000 0.000000
vt -1.081501 16.500000 0.000000
vt -1.179343 16.500000 0.000000
vt -1.081501 14.000000 0.000000
vt -1.179343 14.000000 0.000000
vt -1.277185 16.500000 0.000000
vt -1.277185 14.000000 0.000000
vt -1.472868 16.500000 0.000000
vt -1.472868 14.000000 0.000000
vt -1.668551 16.500000 0.000000
vt -1.668551 14.000000 0.000000
vt -1.864235 16.500000 0.000000
vt -1.864235 14.000000 0.000000
vt 0.000000 2.500000 0.000000
vt -0.206130 2.500000 0.000000
vt 0.000000 0.000000 0.000000
vt -0.206130 0.000000 0.000000
vt -0.412261 2.500000 0.000000
vt -0.412261 0.000000 0.000000
vt -0.618391 2.500000 0.000000
vt -0.618391 0.000000 0.000000
vt -0.721456 2.500000 0.000000
vt -0.721456 0.000000 0.000000
vt -0.824521 2.500000 0.000000
vt -0.824521 0.000000 0.000000
vt -0.824521 3.500000 0.000000
vt -0.721456 3.500000 0.000000
vt -0.824521 6.000000 0.000000
vt -0.721456 6.000000 0.000000
vt -0.618391 3.500000 0.000000
vt -0.618391 6.000000 0.000000
vt -0.412261 3.500000 0.000000
vt -0.412261 6.000000 0.000000
vt -0.206130 3.500000 0.000000
vt -0.206130 6.000000 0.000000
vt 0.000000 3.500000 0.000000
vt 0.000000 6.000000 0.000000
vt 0.000000 9.500000 0.000000
vt -0.206130 9.500000 0.000000
vt 0.000000 7.000000 0.000000
vt -0.206130 7.000000 0.000000
vt -0.412261 9.500000 0.000000
vt -0.412261 7.000000 0.000000
vt -0.618391 9.500000 0.000000
vt -0.618391 7.000000 0.000000
vt -0.721456 9.500000 0.000000
vt -0.721456 7.000000 0.000000
vt -0.824521 9.500000 0.000000
vt -0.824521 7.000000 0.000000
vt -0.824521 10.500000 0.000000
vt -0.721456 10.500000 0.000000
vt -0.824521 13.000000 0.000000
vt -0.721456 13.000000 0.000000
vt -0.618391 10.500000 0.000000
vt -0.618391 13.000000 0.000000
vt -0.412261 10.500000 0.000000
vt -0.412261 13.000000 0.000000
vt -0.206130 10.500000 0.000000
vt -0.206130 13.000000 0.000000
vt 0.000000 10.500000 0.000000
vt 0.000000 13.000000 0.000000
vt 0.000000 16.500000 0.000000
vt -0.206130 16.500000 0.000000
vt 0.000000 14.000000 0.000000
vt -0.206130 14.000000 0.000000
vt -0.412261 16.500000 0.000000
vt -0.412261 14.000000 0.000000
vt -0.618391 16.500000 0.000000
vt -0.618391 14.000000 0.000000
vt -0.721456 16.500000 0.000000
vt -0.721456 14.000000 0.000000
vt -0.824521 16.500000 0.000000
vt -0.824521 14.000000 0.000000
vt -0.824521 17.500000 0.000000
vt -0.721456 17.500000 0.000000
vt -0.824521 20.000000 0.000000
vt -0.721456 20.000000 0.000000
vt -0.618391 17.500000 0.000000
vt -0.618391 20.000000 0.000000
vt -0.412261 17.500000 0.000000
vt -0.412261 20.000000 0.000000
vt -0.206130 17.500000 0.000000
vt -0.206130 20.000000 0.000000
vt 0.000000 17.500000 0.000000
vt 0.000000 20.000000 0.000000
vt 1.100000 2.500000 0.000000
vt 0.000000 2.500000 0.000000
vt 1.100000 0.000000 0.000000
vt -0.000000 0.000000 0.000000
vt -0.000000 3.500000 0.000000
vt 1.100000 3.500000 0.000000
vt 0.000000 6.000000 0.000000
vt 1.100000 6.000000 0.000000
vt 1.100000 9.500000 0.000000
vt 0.000000 9.500000 0.000000
vt 1.100000 7.000000 0.000000
vt -0.000000 7.000000 0.000000
vt -0.000000 10.500000 0.000000
vt 1.100000 10.500000 0.000000
vt 0.000000 13.000000 0.000000
vt 1.100000 13.000000 0.000000
vt 1.100000 16.500000 0.000000
vt 0.000000 16.500000 0.000000
vt 1.100000 14.000000 0.000000
vt -0.000000 14.000000 0.000000
vt -0.000000 17.500000 0.000000
vt 1.100000 17.500000 0.000000
vt 0.000000 20.000000 0.000000
vt 1.100000 20.000000 0.000000
vt -1.864235 17.500000 0.000000
vt -1.668551 17.500000 0.000000
vt -1.864235 20.000000 0.000000
vt -1.668551 20.000000 0.000000
vt -1.472868 17.500000 0.000000
vt -1.472868 20.000000 0.000000
vt -1.277185 17.500000 0.000000
vt -1.277185 20.000000 0.000000
vt -1.179343 17.500000 0.000000
vt -1.179343 20.000000 0.000000
vt -1.081501 17.500000 0.000000
vt -1.081501 20.000000 0.000000
vt 0.000000 17.500000 0.000000
vt 1.100000 17.500000 0.000000
vt 0.000000 20.000000 0.000000
vt 1.100000 20.000000 0.000000
vt -0.016864 -0.546409 0.000000
vt 0.320156 -0.549779 0.000000
vt -0.320156 -0.412322 0.000000
vt 0.320156 -0.366519 0.000000
vt -0.320156 -0.247393 0.000000
vt 0.320156 -0.183260 0.000000
vt -0.320156 -0.082464 0.000000
vt 0.320156 0.000000 0.000000
vt -0.320156 0.082464 0.000000
vt 0.320156 0.183260 0.000000
vt -0.320156 0.247393 0.000000
vt 0.320156 0.366519 0.000000
vt -0.320156 0.412322 0.000000
vt -0.016864 0.546409 0.000000
vt 0.320156 0.549779 0.000000
vt 0.173512 0.704798 0.000000
vt 0.320156 0.733038 0.000000
vt 0.282710 0.889484 0.000000
vt 0.320156 0.916298 0.000000
vt 0.310537 0.991570 0.000000
vt 0.320156 1.099557 0.000000
vt 0.173512 -0.704798 0.000000
vt 0.320156 -0.733038 0.000000
vt 0.282710 -0.889484 0.000000
vt 0.320156 -0.916298 0.000000
vt 0.310537 -0.991570 0.000000
vt 0.320156 -1.099557 0.000000
vt 0.320156 1.099557 0.000000
vt 0.312978 1.006155 0.000000
vt 0.320156 0.916298 0.000000
vt 0.291051 0.913576 0.000000
vt 0.320156 0.733038 0.000000
vt 0.197019 0.733937 0.000000
vt 0.013624 0.565772 0.000000
vt 0.320156 0.549779 0.000000
vt -0.320156 0.412322 0.000000
vt 0.320156 0.366519 0.000000
vt -0.320156 0.247393 0.000000
vt 0.320156 0.183260 0.000000
vt -0.320156 0.082464 0.000000
vt 0.320156 0.000000 0.000000
vt -0.320156 -0.082464 0.000000
vt 0.320156 -0.183260 0.000000
vt -0.320156 -0.247393 0.000000
vt 0.320156 -0.366519 0.000000
vt -0.320156 -0.412322 0.000000
vt 0.320156 -0.549779 0.000000
vt 0.013624 -0.565772 0.000000
vt 0.320156 -0.733038 0.000000
vt 0.197019 -0.733937 0.000000
vt 0.291051 -0.913576 0.000000
vt 0.320156 -0.916298 0.000000
vt 0.312978 -1.006155 0.000000
vt 0.320156 -1.099557 0.000000
vt 0.000000 -0.080309 0.000000
vt 1.100000 -0.080309 0.000000
vt 0.000000 0.080309 0.000000
vt 1.100000 0.080309 0.000000
vt -1.100000 0.313728 0.000000
vt -0.000000 0.313728 0.000000
vt -1.100000 0.451977 0.000000
vt -0.000000 0.451977 0.000000
vt -0.000000 0.590225 0.000000
vt -1.100000 0.590225 0.000000
vt -0.000000 0.728474 0.000000
vt -1.100000 0.728474 0.000000
vt -0.000000 0.866723 0.000000
vt -1.100000 0.866723 0.000000
vt -0.000000 1.004971 0.000000
vt -1.100000 1.004971 0.000000
vt -0.000000 1.143220 0.000000
vt -1.100000 1.143220 0.000000
vt -0.000000 1.281469 0.000000
vt -1.100000 1.281469 0.000000
vt -1.100000 1.419717 0.000000
vt -0.000000 1.419717 0.000000
vt 0.000000 -0.080219 0.000000
vt 1.100000 -0.080219 0.000000
vt 0.000000 0.080219 0.000000
vt 1.100000 0.080219 0.000000
vt 0.100000 0.000000 0.000000
vt 2.008156 0.000000 0.000000
vt 0.100000 1.100000 0.000000
vt 2.008156 1.100000 0.000000
vt 0.000000 0.080309 0.000000
vt -1.100000 0.080309 0.000000
vt -0.000000 -0.080309 0.000000
vt -1.100000 -0.080309 0.000000
vt 0.100000 0.000000 0.000000
vt 2.008796 0.000000 0.000000
vt 0.100000 1.100000 0.000000
vt 2.008796 1.100000 0.000000
vt 0.000000 0.080399 0.000000
vt -1.100000 0.080399 0.000000
vt 0.000000 -0.080399 0.000000
vt -1.100000 -0.080399 0.000000
vt -1.100000 -1.569411 0.000000
vt -0.000000 -1.569411 0.000000
vt -1.100000 -1.431009 0.000000
vt -0.000000 -1.431009 0.000000
vt -0.000000 -1.292607 0.000000
vt -1.100000 -1.292607 0.000000
vt -0.000000 -1.154205 0.000000
vt -1.100000 -1.154205 0.000000
vt -0.000000 -1.015803 0.000000
vt -1.100000 -1.015803 0.000000
vt -0.000000 -0.877401 0.000000
vt -1.100000 -0.877401 0.000000
vt -0.000000 -0.738999 0.000000
vt -1.100000 -0.738999 0.000000
vt -0.000000 -0.600597 0.000000
vt -1.100000 -0.600597 0.000000
vt -1.100000 -0.462195 0.000000
vt -0.000000 -0.462195 0.000000
vt -0.000000 0.117056 0.000000
vt -1.100000 0.117056 0.000000
vt -0.000000 0.091044 0.000000
vt -1.100000 0.091044 0.000000
vt -0.000000 0.065031 0.000000
vt -1.100000 0.065031 0.000000
vt -0.000000 0.039019 0.000000
vt -1.100000 0.039019 0.000000
vt -0.000000 0.013006 0.000000
vt -1.100000 0.013006 0.000000
vt -0.000000 -0.013006 0.000000
vt -1.100000 -0.013006 0.000000
vt -0.000000 -0.039019 0.000000
vt -1.100000 -0.039019 0.000000
vt -0.000000 -0.065031 0.000000
vt -1.100000 -0.065031 0.000000
vt -0.000000 -0.091044 0.000000
vt -1.100000 -0.091044 0.000000
vt -0.000000 -0.117056 0.000000
vt -1.100000 -0.117056 0.000000
vt -0.187422 1.100000 0.000000
vt -0.201258 1.100000 0.000000
vt -0.187422 0.000000 0.000000
vt -0.201258 0.000000 0.000000
vt 1.100000 0.117565 0.000000
vt -0.000000 0.117565 0.000000
vt 1.100000 0.091439 0.000000
vt -0.000000 0.091439 0.000000
vt 1.100000 0.065314 0.000000
vt -0.000000 0.065314 0.000000
vt 1.100000 0.039188 0.000000
vt -0.000000 0.039188 0.000000
vt 1.100000 0.013063 0.000000
vt -0.000000 0.013063 0.000000
vt 1.100000 -0.013063 0.000000
vt -0.000000 -0.013063 0.000000
vt 1.100000 -0.039188 0.000000
vt -0.000000 -0.039188 0.000000
vt 1.100000 -0.065314 0.000000
vt -0.000000 -0.065314 0.000000
vt 1.100000 -0.091439 0.000000
vt -0.000000 -0.091439 0.000000
vt 1.100000 -0.117565 0.000000
vt -0.000000 -0.117565 0.000000
vt -0.000000 1.573042 0.000000
vt -1.100000 1.573042 0.000000
vt -0.000000 1.434949 0.000000
vt -1.100000 1.434949 0.000000
vt -1.100000 1.296856 0.000000
vt -0.000000 1.296856 0.000000
vt -1.100000 1.158763 0.000000
vt -0.000000 1.158763 0.000000
vt -1.100000 1.020669 0.000000
vt -0.000000 1.020669 0.000000
vt -1.100000 0.882576 0.000000
vt -0.000000 0.882576 0.000000
vt -1.100000 0.744483 0.000000
vt -0.000000 0.744483 0.000000
vt -1.100000 0.606390 0.000000
vt -0.000000 0.606390 0.000000
vt -0.000000 0.468297 0.000000
vt -1.100000 0.468297 0.000000
vt 1.100000 0.117310 0.000000
vt -0.000000 0.117310 0.000000
vt 1.100000 0.091241 0.000000
vt -0.000000 0.091241 0.000000
vt 1.100000 0.065172 0.000000
vt -0.000000 0.065172 0.000000
vt 1.100000 0.039103 0.000000
vt -0.000000 0.039103 0.000000
vt 1.100000 0.013034 0.000000
vt -0.000000 0.013034 0.000000
vt 1.100000 -0.013034 0.000000
vt -0.000000 -0.013034 0.000000
vt 1.100000 -0.039103 0.000000
vt -0.000000 -0.039103 0.000000
vt 1.100000 -0.065172 0.000000
vt 0.000000 -0.065172 0.000000
vt 1.100000 -0.091241 0.000000
vt -0.000000 -0.091241 0.000000
vt 1.100000 -0.117310 0.000000
vt -0.000000 -0.117310 0.000000
vt -0.000000 -0.313728 0.000000
vt -1.100000 -0.313728 0.000000
vt -0.000000 -0.451977 0.000000
vt -1.100000 -0.451977 0.000000
vt -1.100000 -0.590225 0.000000
vt -0.000000 -0.590225 0.000000
vt -1.100000 -0.728474 0.000000
vt -0.000000 -0.728474 0.000000
vt -1.100000 -0.866723 0.000000
vt -0.000000 -0.866723 0.000000
vt -1.100000 -1.004971 0.000000
vt -0.000000 -1.004971 0.000000
vt -1.100000 -1.143220 0.000000
vt -0.000000 -1.143220 0.000000
vt -1.100000 -1.281469 0.000000
vt -0.000000 -1.281469 0.000000
vt -0.000000 -1.419717 0.000000
vt -1.100000 -1.419717 0.000000
vt -0.000000 0.117310 0.000000
vt -1.100000 0.117310 0.000000
vt -0.000000 0.091241 0.000000
vt -1.100000 0.091241 0.000000
vt -0.000000 0.065172 0.000000
vt -1.100000 0.065172 0.000000
vt -0.000000 0.039103 0.000000
vt -1.100000 0.039103 0.000000
vt -0.000000 0.013034 0.000000
vt -1.100000 0.013034 0.000000
vt -0.000000 -0.013034 0.000000
vt -1.100000 -0.013034 0.000000
vt -0.000000 -0.039103 0.000000
vt -1.100000 -0.039103 0.000000
vt -0.000000 -0.065172 0.000000
vt -1.100000 -0.065172 0.000000
vt -0.000000 -0.091241 0.000000
vt -1.100000 -0.091241 0.000000
vt -0.000000 -0.117310 0.000000
vt -1.100000 -0.117310 0.000000
vt -0.013378 0.000000 0.000000
vt 0.000000 0.000000 0.000000
vt -0.013378 1.100000 0.000000
vt -0.000000 1.100000 0.000000
vt -0.188364 1.100000 0.000000
vt -0.201742 1.100000 0.000000
vt -0.188364 0.000000 0.000000
vt -0.201742 0.000000 0.000000
vt -0.012918 0.000000 0.000000
vt -0.000000 0.000000 0.000000
vt -0.012918 1.100000 0.000000
vt -0.000000 1.100000 0.000000
vt 1.100000 1.065656 0.000000
vt 0.000000 1.065656 0.000000
vt 1.100000 0.958866 0.000000
vt 0.000000 0.958866 0.000000
vt 1.100000 0.852075 0.000000
vt 0.000000 0.852075 0.000000
vt 1.100000 0.745285 0.000000
vt 0.000000 0.745285 0.000000
vt 1.100000 0.638495 0.000000
vt 0.000000 0.638495 0.000000
vt 1.100000 0.531705 0.000000
vt 0.000000 0.531705 0.000000
vt 1.100000 0.424915 0.000000
vt 0.000000 0.424915 0.000000
vt 1.100000 0.318125 0.000000
vt 0.000000 0.318125 0.000000
vt 1.100000 0.211335 0.000000
vt 0.000000 0.211335 0.000000
vt 1.100000 0.104545 0.000000
vt 0.000000 0.104545 0.000000
vt 1.100000 -0.002245 0.000000
vt -0.000000 -0.002245 0.000000
vt 1.100000 -0.109035 0.000000
vt 0.000000 -0.109035 0.000000
vt 1.100000 -0.215825 0.000000
vt 0.000000 -0.215825 0.000000
vt 1.100000 -0.322615 0.000000
vt 0.000000 -0.322615 0.000000
vt 1.100000 -0.429405 0.000000
vt 0.000000 -0.429405 0.000000
vt 1.100000 -0.536195 0.000000
vt -0.000000 -0.536195 0.000000
vt 1.100000 -0.642986 0.000000
vt -0.000000 -0.642986 0.000000
vt 1.100000 -0.749776 0.000000
vt 0.000000 -0.749776 0.000000
vt 1.100000 -0.856566 0.000000
vt 0.000000 -0.856566 0.000000
vt 1.100000 -0.963356 0.000000
vt 0.000000 -0.963356 0.000000
vt 1.100000 -1.070146 0.000000
vt 0.000000 -1.070146 0.000000
vt 1.100000 -0.267272 0.000000
vt 0.000000 -0.267272 0.000000
vt 1.100000 -0.374062 0.000000
vt 0.000000 -0.374062 0.000000
vt 1.100000 -0.480853 0.000000
vt -0.000000 -0.480853 0.000000
vt 1.100000 -0.587643 0.000000
vt 0.000000 -0.587643 0.000000
vt 1.100000 -0.694434 0.000000
vt 0.000000 -0.694434 0.000000
vt 1.100000 -0.801224 0.000000
vt 0.000000 -0.801224 0.000000
vt 1.100000 -0.908015 0.000000
vt 0.000000 -0.908015 0.000000
vt 1.100000 -1.014805 0.000000
vt 0.000000 -1.014805 0.000000
vt 1.100000 -1.121596 0.000000
vt 0.000000 -1.121596 0.000000
vt 1.100000 -1.228386 0.000000
vt 0.000000 -1.228386 0.000000
vt 1.100000 -1.335177 0.000000
vt 0.000000 -1.335177 0.000000
vt 1.100000 -1.441967 0.000000
vt 0.000000 -1.441967 0.000000
vt 1.100000 -1.548758 0.000000
vt 0.000000 -1.548758 0.000000
vt 1.100000 -1.655548 0.000000
vt 0.000000 -1.655548 0.000000
vt 1.100000 -1.762339 0.000000
vt 0.000000 -1.762339 0.000000
vt 1.100000 -1.869129 0.000000
vt 0.000000 -1.869129 0.000000
vt 1.100000 -1.975920 0.000000
vt 0.000000 -1.975920 0.000000
vt 1.100000 -2.082710 0.000000
vt 0.000000 -2.082710 0.000000
vt 1.100000 -2.189501 0.000000
vt 0.000000 -2.189501 0.000000
vt 1.100000 -2.296291 0.000000
vt 0.000000 -2.296291 0.000000
vt 1.100000 -2.403082 0.000000
vt 0.000000 -2.403082 0.000000
vt 1.909436 1.100000 0.000000
vt -0.000000 1.100000 0.000000
vt 1.909436 0.000000 0.000000
vt 0.000000 0.000000 0.000000
vt 1.908796 1.100000 0.000000
vt 0.000000 1.100000 0.000000
vt 1.908796 0.000000 0.000000
vt 0.000000 0.000000 0.000000
vt -0.016864 -0.546409 0.000000
vt 0.320156 -0.549779 0.000000
vt -0.320156 -0.412322 0.000000
vt 0.320156 -0.366519 0.000000
vt -0.320156 -0.247393 0.000000
vt 0.320156 -0.183260 0.000000
vt -0.320156 -0.082464 0.000000
vt 0.320156 0.000000 0.000000
vt -0.320156 0.082464 0.000000
vt 0.320156 0.183260 0.000000
vt -0.320156 0.247393 0.000000
vt 0.320156 0.366519 0.000000
vt -0.320156 0.412322 0.000000
vt -0.016864 0.546409 0.000000
vt 0.320156 0.549779 0.000000
vt 0.173512 0.704798 0.000000
vt 0.320156 0.733038 0.000000
vt 0.282710 0.889484 0.000000
vt 0.320156 0.916298 0.000000
vt 0.310537 0.991570 0.000000
vt 0.320156 1.099557 0.000000
vt 0.173512 -0.704798 0.000000
vt 0.320156 -0.733038 0.000000
vt 0.282710 -0.889484 0.000000
vt 0.320156 -0.916298 0.000000
vt 0.310537 -0.991570 0.000000
vt 0.320156 -1.099557 0.000000
vt 0.320156 1.099557 0.000000
vt 0.312978 1.006155 0.000000
vt 0.320156 0.916298 0.000000
vt 0.291051 0.913576 0.000000
vt 0.320156 0.733038 0.000000
vt 0.197019 0.733937 0.000000
vt 0.013624 0.565772 0.000000
vt 0.320156 0.549779 0.000000
vt -0.320156 0.412322 0.000000
vt 0.320156 0.366519 0.000000
vt -0.320156 0.247393 0.000000
vt 0.320156 0.183260 0.000000
vt -0.320156 0.082464 0.000000
vt 0.320156 0.000000 0.000000
vt -0.320156 -0.082464 0.000000
vt 0.320156 -0.183260 0.000000
vt -0.320156 -0.247393 0.000000
vt 0.320156 -0.366519 0.000000
vt -0.320156 -0.412322 0.000000
vt 0.320156 -0.549779 0.000000
vt 0.013624 -0.565772 0.000000
vt 0.320156 -0.733038 0.000000
vt 0.197019 -0.733937 0.000000
vt 0.291051 -0.913576 0.000000
vt 0.320156 -0.916298 0.000000
vt 0.312978 -1.006155 0.000000
vt 0.320156 -1.099557 0.000000
vt 0.000000 -0.080309 0.000000
vt 1.100000 -0.080309 0.000000
vt 0.000000 0.080309 0.000000
vt 1.100000 0.080309 0.000000
vt -1.100000 0.313728 0.000000
vt -0.000000 0.313728 0.000000
vt -1.100000 0.451977 0.000000
vt -0.000000 0.451977 0.000000
vt -0.000000 0.590225 0.000000
vt -1.100000 0.590225 0.000000
vt -0.000000 0.728474 0.000000
vt -1.100000 0.728474 0.000000
vt -0.000000 0.866723 0.000000
vt -1.100000 0.866723 0.000000
vt -0.000000 1.004971 0.000000
vt -1.100000 1.004971 0.000000
vt -0.000000 1.143220 0.000000
vt -1.100000 1.143220 0.000000
vt -0.000000 1.281469 0.000000
vt -1.100000 1.281469 0.000000
vt -1.100000 1.419717 0.000000
vt -0.000000 1.419717 0.000000
vt 0.000000 -0.080219 0.000000
vt 1.100000 -0.080219 0.000000
vt 0.000000 0.080219 0.000000
vt 1.100000 0.080219 0.000000
vt 0.100000 0.000000 0.000000
vt 2.008156 0.000000 0.000000
vt 0.100000 1.100000 0.000000
vt 2.008156 1.100000 0.000000
vt 0.000000 0.080309 0.000000
vt -1.100000 0.080309 0.000000
vt -0.000000 -0.080309 0.000000
vt -1.100000 -0.080309 0.000000
vt 0.100000 0.000000 0.000000
vt 2.008796 0.000000 0.000000
vt 0.100000 1.100000 0.000000
vt 2.008796 1.100000 0.000000
vt 0.000000 0.080399 0.000000
vt -1.100000 0.080399 0.000000
vt 0.000000 -0.080399 0.000000
vt -1.100000 -0.080399 0.000000
vt -1.100000 -1.569411 0.000000
vt -0.000000 -1.569411 0.000000
vt -1.100000 -1.431009 0.000000
vt -0.000000 -1.431009 0.000000
vt -0.000000 -1.292607 0.000000
vt -1.100000 -1.292607 0.000000
vt -0.000000 -1.154205 0.000000
vt -1.100000 -1.154205 0.000000
vt -0.000000 -1.015803 0.000000
vt -1.100000 -1.015803 0.000000
vt -0.000000 -0.877401 0.000000
vt -1.100000 -0.877401 0.000000
vt -0.000000 -0.738999 0.000000
vt -1.100000 -0.738999 0.000000
vt -0.000000 -0.600597 0.000000
vt -1.100000 -0.600597 0.000000
vt -1.100000 -0.462195 0.000000
vt -0.000000 -0.462195 0.000000
vt -0.000000 0.117056 0.000000
vt -1.100000 0.117056 0.000000
vt -0.000000 0.091044 0.000000
vt -1.100000 0.091044 0.000000
vt -0.000000 0.065031 0.000000
vt -1.100000 0.065031 0.000000
vt -0.000000 0.039019 0.000000
vt -1.100000 0.039019 0.000000
vt -0.000000 0.013006 0.000000
vt -1.100000 0.013006 0.000000
vt -0.000000 -0.013006 0.000000
vt -1.100000 -0.013006 0.000000
vt -0.000000 -0.039019 0.000000
vt -1.100000 -0.039019 0.000000
vt -0.000000 -0.065031 0.000000
vt -1.100000 -0.065031 0.000000
vt -0.000000 -0.091044 0.000000
vt -1.100000 -0.091044 0.000000
vt -0.000000 -0.117056 0.000000
vt -1.100000 -0.117056 0.000000
vt -0.187422 1.100000 0.000000
vt -0.201258 1.100000 0.000000
vt -0.187422 0.000000 0.000000
vt -0.201258 0.000000 0.000000
vt 1.100000 0.117565 0.000000
vt -0.000000 0.117565 0.000000
vt 1.100000 0.091439 0.000000
vt -0.000000 0.091439 0.000000
vt 1.100000 0.065314 0.000000
vt -0.000000 0.065314 0.000000
vt 1.100000 0.039188 0.000000
vt -0.000000 0.039188 0.000000
vt 1.100000 0.013063 0.000000
vt -0.000000 0.013063 0.000000
vt 1.100000 -0.013063 0.000000
vt -0.000000 -0.013063 0.000000
vt 1.100000 -0.039188 0.000000
vt -0.000000 -0.039188 0.000000
vt 1.100000 -0.065314 0.000000
vt -0.000000 -0.065314 0.000000
vt 1.100000 -0.091439 0.000000
vt -0.000000 -0.091439 0.000000
vt 1.100000 -0.117565 0.000000
vt -0.000000 -0.117565 0.000000
vt -0.000000 1.573042 0.000000
vt -1.100000 1.573042 0.000000
vt -0.000000 1.434949 0.000000
vt -1.100000 1.434949 0.000000
vt -1.100000 1.296856 0.000000
vt -0.000000 1.296856 0.000000
vt -1.100000 1.158763 0.000000
vt -0.000000 1.158763 0.000000
vt -1.100000 1.020669 0.000000
vt -0.000000 1.020669 0.000000
vt -1.100000 0.882576 0.000000
vt -0.000000 0.882576 0.000000
vt -1.100000 0.744483 0.000000
vt -0.000000 0.744483 0.000000
vt -1.100000 0.606390 0.000000
vt -0.000000 0.606390 0.000000
vt -0.000000 0.468297 0.000000
vt -1.100000 0.468297 0.000000
vt 1.100000 0.117310 0.000000
vt -0.000000 0.117310 0.000000
vt 1.100000 0.091241 0.000000
vt -0.000000 0.091241 0.000000
vt 1.100000 0.065172 0.000000
vt -0.000000 0.065172 0.000000
vt 1.100000 0.039103 0.000000
vt -0.000000 0.039103 0.000000
vt 1.100000 0.013034 0.000000
vt -0.000000 0.013034 0.000000
vt 1.100000 -0.013034 0.000000
vt -0.000000 -0.013034 0.000000
vt 1.100000 -0.039103 0.000000
vt -0.000000 -0.039103 0.000000
vt 1.100000 -0.065172 0.000000
vt -0.000000 -0.065172 0.000000
vt 1.100000 -0.091241 0.000000
vt 0.000000 -0.091241 0.000000
vt 1.100000 -0.117310 0.000000
vt -0.000000 -0.117310 0.000000
vt -0.000000 -0.313728 0.000000
vt -1.100000 -0.313728 0.000000
vt -0.000000 -0.451977 0.000000
vt -1.100000 -0.451977 0.000000
vt -1.100000 -0.590225 0.000000
vt -0.000000 -0.590225 0.000000
vt -1.100000 -0.728474 0.000000
vt -0.000000 -0.728474 0.000000
vt -1.100000 -0.866723 0.000000
vt -0.000000 -0.866723 0.000000
vt -1.100000 -1.004971 0.000000
vt -0.000000 -1.004971 0.000000
vt -1.100000 -1.143220 0.000000
vt -0.000000 -1.143220 0.000000
vt -1.100000 -1.281469 0.000000
vt -0.000000 -1.281469 0.000000
vt -0.000000 -1.419717 0.000000
vt -1.100000 -1.419717 0.000000
vt -0.000000 0.117310 0.000000
vt -1.100000 0.117310 0.000000
vt -0.000000 0.091241 0.000000
vt -1.100000 0.091241 0.000000
vt -0.000000 0.065172 0.000000
vt -1.100000 0.065172 0.000000
vt -0.000000 0.039103 0.000000
vt -1.100000 0.039103 0.000000
vt -0.000000 0.013034 0.000000
vt -1.100000 0.013034 0.000000
vt -0.000000 -0.013034 0.000000
vt -1.100000 -0.013034 0.000000
vt -0.000000 -0.039103 0.000000
vt -1.100000 -0.039103 0.000000
vt -0.000000 -0.065172 0.000000
vt -1.100000 -0.065172 0.000000
vt -0.000000 -0.091241 0.000000
vt -1.100000 -0.091241 0.000000
vt -0.000000 -0.117310 0.000000
vt -1.100000 -0.117310 0.000000
vt -0.013378 0.000000 0.000000
vt 0.000000 0.000000 0.000000
vt -0.013378 1.100000 0.000000
vt -0.000000 1.100000 0.000000
vt -0.188364 1.100000 0.000000
vt -0.201742 1.100000 0.000000
vt -0.188364 0.000000 0.000000
vt -0.201742 0.000000 0.000000
vt -0.012918 0.000000 0.000000
vt -0.000000 0.000000 0.000000
vt -0.012918 1.100000 0.000000
vt -0.000000 1.100000 0.000000
vt 1.100000 1.065656 0.000000
vt 0.000000 1.065656 0.000000
vt 1.100000 0.958866 0.000000
vt 0.000000 0.958866 0.000000
vt 1.100000 0.852075 0.000000
vt 0.000000 0.852075 0.000000
vt 1.100000 0.745285 0.000000
vt 0.000000 0.745285 0.000000
vt 1.100000 0.638495 0.000000
vt 0.000000 0.638495 0.000000
vt 1.100000 0.531705 0.000000
vt 0.000000 0.531705 0.000000
vt 1.100000 0.424915 0.000000
vt 0.000000 0.424915 0.000000
vt 1.100000 0.318125 0.000000
vt 0.000000 0.318125 0.000000
vt 1.100000 0.211335 0.000000
vt 0.000000 0.211335 0.000000
vt 1.100000 0.104545 0.000000
vt 0.000000 0.104545 0.000000
vt 1.100000 -0.002245 0.000000
vt -0.000000 -0.002245 0.000000
vt 1.100000 -0.109035 0.000000
vt -0.000000 -0.109035 0.000000
vt 1.100000 -0.215825 0.000000
vt 0.000000 -0.215825 0.000000
vt 1.100000 -0.322615 0.000000
vt -0.000000 -0.322615 0.000000
vt 1.100000 -0.429405 0.000000
vt -0.000000 -0.429405 0.000000
vt 1.100000 -0.536195 0.000000
vt 0.000000 -0.536195 0.000000
vt 1.100000 -0.642986 0.000000
vt -0.000000 -0.642986 0.000000
vt 1.100000 -0.749776 0.000000
vt 0.000000 -0.749776 0.000000
vt 1.100000 -0.856566 0.000000
vt 0.000000 -0.856566 0.000000
vt 1.100000 -0.963356 0.000000
vt 0.000000 -0.963356 0.000000
vt 1.100000 -1.070146 0.000000
vt 0.000000 -1.070146 0.000000
vt 1.100000 -0.267272 0.000000
vt 0.000000 -0.267272 0.000000
vt 1.100000 -0.374062 0.000000
vt -0.000000 -0.374062 0.000000
vt 1.100000 -0.480853 0.000000
vt -0.000000 -0.480853 0.000000
vt 1.100000 -0.587643 0.000000
vt 0.000000 -0.587643 0.000000
vt 1.100000 -0.694434 0.000000
vt 0.000000 -0.694434 0.000000
vt 1.100000 -0.801224 0.000000
vt 0.000000 -0.801224 0.000000
vt 1.100000 -0.908015 0.000000
vt 0.000000 -0.908015 0.000000
vt 1.100000 -1.014805 0.000000
vt 0.000000 -1.014805 0.000000
vt 1.100000 -1.121596 0.000000
vt 0.000000 -1.121596 0.000000
vt 1.100000 -1.228386 0.000000
vt 0.000000 -1.228386 0.000000
vt 1.100000 -1.335177 0.000000
vt 0.000000 -1.335177 0.000000
vt 1.100000 -1.441967 0.000000
vt 0.000000 -1.441967 0.000000
vt 1.100000 -1.548758 0.000000
vt 0.000000 -1.548758 0.000000
vt 1.100000 -1.655548 0.000000
vt 0.000000 -1.655548 0.000000
vt 1.100000 -1.762339 0.000000
vt 0.000000 -1.762339 0.000000
vt 1.100000 -1.869129 0.000000
vt 0.000000 -1.869129 0.000000
vt 1.100000 -1.975920 0.000000
vt 0.000000 -1.975920 0.000000
vt 1.100000 -2.082710 0.000000
vt 0.000000 -2.082710 0.000000
vt 1.100000 -2.189501 0.000000
vt 0.000000 -2.189501 0.000000
vt 1.100000 -2.296291 0.000000
vt 0.000000 -2.296291 0.000000
vt 1.100000 -2.403082 0.000000
vt 0.000000 -2.403082 0.000000
vt 1.909436 1.100000 0.000000
vt -0.000000 1.100000 0.000000
vt 1.909436 0.000000 0.000000
vt 0.000000 0.000000 0.000000
vt 1.908796 1.100000 0.000000
vt 0.000000 1.100000 0.000000
vt 1.908796 0.000000 0.000000
vt 0.000000 0.000000 0.000000
vt -0.016864 -0.546409 0.000000
vt 0.320156 -0.549779 0.000000
vt -0.320156 -0.412322 0.000000
vt 0.320156 -0.366519 0.000000
vt -0.320156 -0.247393 0.000000
vt 0.320156 -0.183260 0.000000
vt -0.320156 -0.082464 0.000000
vt 0.320156 0.000000 0.000000
vt -0.320156 0.082464 0.000000
vt 0.320156 0.183260 0.000000
vt -0.320156 0.247393 0.000000
vt 0.320156 0.366519 0.000000
vt -0.320156 0.412322 0.000000
vt -0.016864 0.546409 0.000000
vt 0.320156 0.549779 0.000000
vt 0.173512 0.704798 0.000000
vt 0.320156 0.733038 0.000000
vt 0.282710 0.889484 0.000000
vt 0.320156 0.916298 0.000000
vt 0.310537 0.991570 0.000000
vt 0.320156 1.099557 0.000000
vt 0.173512 -0.704798 0.000000
vt 0.320156 -0.733038 0.000000
vt 0.282710 -0.889484 0.000000
vt 0.320156 -0.916298 0.000000
vt 0.310537 -0.991570 0.000000
vt 0.320156 -1.099557 0.000000
vt -9.000000 -0.916298 0.000000
vt -0.500000 -0.916298 0.000000
vt -9.000000 -0.785398 0.000000
vt -0.500000 -0.785398 0.000000
vt -9.000000 -0.654498 0.000000
vt -0.500000 -0.654498 0.000000
vt -9.000000 -0.523599 0.000000
vt -0.500000 -0.523599 0.000000
vt -9.000000 -0.392699 0.000000
vt -0.500000 -0.392699 0.000000
vt -9.000000 -0.261799 0.000000
vt -0.500000 -0.261799 0.000000
vt -9.000000 -0.130900 0.000000
vt -0.500000 -0.130900 0.000000
vt -9.000000 0.000000 0.000000
vt -0.500000 0.000000 0.000000
vt -9.000000 0.130900 0.000000
vt -0.500000 0.130900 0.000000
vt -9.000000 0.261799 0.000000
vt -0.500000 0.261799 0.000000
vt -9.000000 0.392699 0.000000
vt -0.500000 0.392699 0.000000
vt -9.000000 0.523599 0.000000
vt -0.500000 0.523599 0.000000
vt -9.000000 0.654498 0.000000
vt -0.500000 0.654498 0.000000
vt -9.000000 0.785398 0.000000
vt -0.500000 0.785398 0.000000
vt -9.000000 0.916298 0.000000
vt -0.500000 0.916298 0.000000
vt -9.000000 1.047198 0.000000
vt -0.500000 1.047198 0.000000
vt -9.000000 1.178097 0.000000
vt -0.500000 1.178097 0.000000
vt -9.000000 1.308997 0.000000
vt -0.500000 1.308997 0.000000
vt -9.000000 1.439897 0.000000
vt -0.500000 1.439897 0.000000
vt -9.000000 1.570796 0.000000
vt -0.500000 1.570796 0.000000
vt -9.000000 -1.570796 0.000000
vt -0.500000 -1.570796 0.000000
vt -9.000000 -1.439897 0.000000
vt -0.500000 -1.439897 0.000000
vt -9.000000 -1.308997 0.000000
vt -0.500000 -1.308997 0.000000
vt -9.000000 -1.178097 0.000000
vt -0.500000 -1.178097 0.000000
vt -9.000000 -1.047198 0.000000
vt -0.500000 -1.047198 0.000000
vt 0.320156 1.099557 0.000000
vt 0.312978 1.006155 0.000000
vt 0.320156 0.916298 0.000000
vt 0.291051 0.913576 0.000000
vt 0.320156 0.733038 0.000000
vt 0.197019 0.733937 0.000000
vt 0.013624 0.565772 0.000000
vt 0.320156 0.549779 0.000000
vt -0.320156 0.412322 0.000000
vt 0.320156 0.366519 0.000000
vt -0.320156 0.247393 0.000000
vt 0.320156 0.183260 0.000000
vt -0.320156 0.082464 0.000000
vt 0.320156 0.000000 0.000000
vt -0.320156 -0.082464 0.000000
vt 0.320156 -0.183260 0.000000
vt -0.320156 -0.247393 0.000000
vt 0.320156 -0.366519 0.000000
vt -0.320156 -0.412322 0.000000
vt 0.320156 -0.549779 0.000000
vt 0.013624 -0.565772 0.000000
vt 0.320156 -0.733038 0.000000
vt 0.197019 -0.733937 0.000000
vt 0.291051 -0.913576 0.000000
vt 0.320156 -0.916298 0.000000
vt 0.312978 -1.006155 0.000000
vt 0.320156 -1.099557 0.000000
vt -0.438634 0.421642 0.000000
vt -0.438634 0.421512 0.000000
vt 0.438634 0.356047 0.000000
vt -0.257611 0.320588 0.000000
vt -0.138516 0.215941 0.000000
vt 0.438634 0.178024 0.000000
vt -0.098663 0.162552 0.000000
vt -0.070747 0.108655 0.000000
vt 0.438634 0.000000 0.000000
vt -0.054213 0.054415 0.000000
vt -0.048737 -0.000000 0.000000
vt -0.054213 -0.054415 0.000000
vt -0.070747 -0.108655 0.000000
vt 0.438634 -0.178024 0.000000
vt -0.098663 -0.162552 0.000000
vt -0.138516 -0.215941 0.000000
vt 0.438634 -0.356047 0.000000
vt -0.257611 -0.320588 0.000000
vt -0.438634 -0.421512 0.000000
vt -0.438634 -0.421642 0.000000
vt -0.438634 -0.421771 0.000000
vt -0.438634 -0.421901 0.000000
vt 0.438634 -0.534071 0.000000
vt -0.025880 -0.550504 0.000000
vt 0.236143 -0.700656 0.000000
vt 0.438634 -0.712094 0.000000
vt 0.324184 -0.784288 0.000000
vt 0.438634 -0.890118 0.000000
vt 0.387022 -0.873617 0.000000
vt 0.425408 -0.968397 0.000000
vt 0.435273 -1.017689 0.000000
vt 0.438634 -1.068142 0.000000
vt 0.438634 0.534071 0.000000
vt -0.438634 0.421901 0.000000
vt -0.438634 0.421771 0.000000
vt 0.438634 0.712094 0.000000
vt 0.236143 0.700656 0.000000
vt -0.025880 0.550504 0.000000
vt 0.324184 0.784288 0.000000
vt 0.438634 0.890118 0.000000
vt 0.387022 0.873617 0.000000
vt 0.425408 0.968397 0.000000
vt 0.435273 1.017689 0.000000
vt 0.438634 1.068142 0.000000
vt 0.699714 0.500000 0.000000
vt 0.699810 0.499867 0.000000
vt 0.700000 0.500000 0.000000
vt 0.699905 0.499733 0.000000
vt 0.700000 0.499600 0.000000
vt -0.438634 0.421642 0.000000
vt -0.438634 0.421512 0.000000
vt 0.438634 0.356047 0.000000
vt -0.257611 0.320588 0.000000
vt -0.138516 0.215941 0.000000
vt 0.438634 0.178024 0.000000
vt -0.098663 0.162552 0.000000
vt -0.070747 0.108655 0.000000
vt 0.438634 -0.000000 0.000000
vt -0.054213 0.054415 0.000000
vt -0.048737 -0.000000 0.000000
vt -0.054213 -0.054415 0.000000
vt -0.070747 -0.108655 0.000000
vt 0.438634 -0.178024 0.000000
vt -0.098663 -0.162552 0.000000
vt -0.138516 -0.215941 0.000000
vt 0.438634 -0.356047 0.000000
vt -0.257611 -0.320588 0.000000
vt -0.438634 -0.421512 0.000000
vt -0.438634 -0.421642 0.000000
vt -0.438634 -0.421771 0.000000
vt -0.438634 -0.421901 0.000000
vt 0.438634 -0.534071 0.000000
vt -0.180763 -0.492852 0.000000
vt 0.012316 -0.567297 0.000000
vt 0.438634 -0.712094 0.000000
vt 0.265944 -0.725709 0.000000
vt 0.344417 -0.808934 0.000000
vt 0.438634 -0.890118 0.000000
vt 0.397640 -0.894168 0.000000
vt 0.428513 -0.980798 0.000000
vt 0.436112 -1.024424 0.000000
vt 0.438634 -1.068142 0.000000
vt 0.438634 0.534071 0.000000
vt -0.180763 0.492852 0.000000
vt -0.438634 0.421901 0.000000
vt -0.438634 0.421771 0.000000
vt 0.012316 0.567297 0.000000
vt 0.438634 0.712094 0.000000
vt 0.265944 0.725709 0.000000
vt 0.344417 0.808934 0.000000
vt 0.438634 0.890118 0.000000
vt 0.397640 0.894168 0.000000
vt 0.428513 0.980798 0.000000
vt 0.436112 1.024424 0.000000
vt 0.438634 1.068142 0.000000
vt -0.699714 -0.500000 0.000000
vt -0.699810 -0.499867 0.000000
vt -0.700000 -0.500000 0.000000
vt -0.699905 -0.499733 0.000000
vt -0.700000 -0.499600 0.000000
vt 0.700000 -0.499600 0.000000
vt 0.699905 -0.499733 0.000000
vt 0.700000 -0.500000 0.000000
vt 0.699810 -0.499867 0.000000
vt 0.699714 -0.500000 0.000000
vt -0.700000 0.499600 0.000000
vt -0.699905 0.499733 0.000000
vt -0.700000 0.500000 0.000000
vt -0.699810 0.499867 0.000000
vt -0.699714 0.500000 0.000000
vt 1.000000 0.000000 0.000000
vt 1.000000 1.000000 0.000000
vt 0.999600 0.000000 0.000000
vt 0.856857 -0.165079 0.000000
vt 0.000000 1.000000 0.000000
vt 0.143143 -0.165079 0.000000
vt 0.000400 0.000000 0.000000
vt 0.000000 0.000000 0.000000
vt 0.730079 -0.273684 0.000000
vt 0.269921 -0.273684 0.000000
vt 0.670595 -0.310027 0.000000
vt 0.329405 -0.310027 0.000000
vt 0.612813 -0.335484 0.000000
vt 0.387187 -0.335484 0.000000
vt 0.556135 -0.350562 0.000000
vt 0.443865 -0.350562 0.000000
vt 0.500000 -0.355556 0.000000
vt 1.400000 0.000000 0.000000
vt 1.400000 1.000000 0.000000
vt 1.399714 0.000000 0.000000
vt 0.000000 1.000000 0.000000
vt 0.000286 0.000000 0.000000
vt 0.000000 0.000000 0.000000
vt 0.135389 -0.235159 0.000000
vt 1.176399 -0.376399 0.000000
vt 0.246621 -0.411231 0.000000
vt 1.000000 -0.615344 0.000000
vt 0.424522 -0.642520 0.000000
vt 0.921748 -0.695631 0.000000
vt 0.499605 -0.714081 0.000000
vt 0.569212 -0.762617 0.000000
vt 0.847067 -0.752933 0.000000
vt 0.635421 -0.790771 0.000000
vt 0.667811 -0.797700 0.000000
vt 0.700000 -0.800000 0.000000
vt 0.737166 -0.796935 0.000000
vt 0.773872 -0.787938 0.000000
vt 1.000000 0.000000 0.000000
vt 1.000000 1.000000 0.000000
vt 0.999600 0.000000 0.000000
vt 0.856857 -0.165079 0.000000
vt -0.000000 1.000000 0.000000
vt 0.143143 -0.165079 0.000000
vt 0.000400 0.000000 0.000000
vt -0.000000 0.000000 0.000000
vt 0.730079 -0.273684 0.000000
vt 0.269921 -0.273684 0.000000
vt 0.670595 -0.310027 0.000000
vt 0.329405 -0.310027 0.000000
vt 0.612813 -0.335484 0.000000
vt 0.387187 -0.335484 0.000000
vt 0.556135 -0.350562 0.000000
vt 0.443865 -0.350562 0.000000
vt 0.500000 -0.355556 0.000000
vt 1.400000 0.000000 0.000000
vt 1.400000 1.000000 0.000000
vt 1.399714 0.000000 0.000000
vt -0.000000 1.000000 0.000000
vt 1.264611 -0.235159 0.000000
vt 0.000286 0.000000 0.000000
vt 0.223601 -0.376399 0.000000
vt -0.000000 0.000000 0.000000
vt 1.153379 -0.411231 0.000000
vt 0.400000 -0.615344 0.000000
vt 0.975478 -0.642520 0.000000
vt 0.478252 -0.695631 0.000000
vt 0.900395 -0.714081 0.000000
vt 0.830788 -0.762617 0.000000
vt 0.552933 -0.752933 0.000000
vt 0.764579 -0.790771 0.000000
vt 0.732189 -0.797700 0.000000
vt 0.700000 -0.800000 0.000000
vt 0.662834 -0.796935 0.000000
vt 0.626128 -0.787938 0.000000
vt 0.000000 -0.080309 0.000000
vt 1.100000 -0.080309 0.000000
vt 0.000000 0.080309 0.000000
vt 1.100000 0.080309 0.000000
vt -1.100000 0.313728 0.000000
vt -0.000000 0.313728 0.000000
vt -1.100000 0.451977 0.000000
vt -0.000000 0.451977 0.000000
vt -0.000000 0.590225 0.000000
vt -1.100000 0.590225 0.000000
vt -0.000000 0.728474 0.000000
vt -1.100000 0.728474 0.000000
vt -0.000000 0.866723 0.000000
vt -1.100000 0.866723 0.000000
vt -0.000000 1.004971 0.000000
vt -1.100000 1.004971 0.000000
vt -0.000000 1.143220 0.000000
vt -1.100000 1.143220 0.000000
vt -0.000000 1.281469 0.000000
vt -1.100000 1.281469 0.000000
vt -1.100000 1.419717 0.000000
vt -0.000000 1.419717 0.000000
vt 0.000000 -0.080219 0.000000
vt 1.100000 -0.080219 0.000000
vt 0.000000 0.080219 0.000000
vt 1.100000 0.080219 0.000000
vt 0.100000 0.000000 0.000000
vt 2.008156 0.000000 0.000000
vt 0.100000 1.100000 0.000000
vt 2.008156 1.100000 0.000000
vt 0.000000 0.080309 0.000000
vt -1.100000 0.080309 0.000000
vt -0.000000 -0.080309 0.000000
vt -1.100000 -0.080309 0.000000
vt 0.100000 0.000000 0.000000
vt 2.008796 0.000000 0.000000
vt 0.100000 1.100000 0.000000
vt 2.008796 1.100000 0.000000
vt 0.000000 0.080399 0.000000
vt -1.100000 0.080399 0.000000
vt 0.000000 -0.080399 0.000000
vt -1.100000 -0.080399 0.000000
vt -1.100000 -1.569411 0.000000
vt -0.000000 -1.569411 0.000000
vt -1.100000 -1.431009 0.000000
vt -0.000000 -1.431009 0.000000
vt -0.000000 -1.292607 0.000000
vt -1.100000 -1.292607 0.000000
vt -0.000000 -1.154205 0.000000
vt -1.100000 -1.154205 0.000000
vt -0.000000 -1.015803 0.000000
vt -1.100000 -1.015803 0.000000
vt -0.000000 -0.877401 0.000000
vt -1.100000 -0.877401 0.000000
vt -0.000000 -0.738999 0.000000
vt -1.100000 -0.738999 0.000000
vt -0.000000 -0.600597 0.000000
vt -1.100000 -0.600597 0.000000
vt -1.100000 -0.462195 0.000000
vt -0.000000 -0.462195 0.000000
vt -0.000000 0.117056 0.000000
vt -1.100000 0.117056 0.000000
vt -0.000000 0.091044 0.000000
vt -1.100000 0.091044 0.000000
vt -0.000000 0.065031 0.000000
vt -1.100000 0.065031 0.000000
vt -0.000000 0.039019 0.000000
vt -1.100000 0.039019 0.000000
vt -0.000000 0.013006 0.000000
vt -1.100000 0.013006 0.000000
vt -0.000000 -0.013006 0.000000
vt -1.100000 -0.013006 0.000000
vt -0.000000 -0.039019 0.000000
vt -1.100000 -0.039019 0.000000
vt -0.000000 -0.065031 0.000000
vt -1.100000 -0.065031 0.000000
vt -0.000000 -0.091044 0.000000
vt -1.100000 -0.091044 0.000000
vt -0.000000 -0.117056 0.000000
vt -1.100000 -0.117056 0.000000
vt -0.187422 1.100000 0.000000
vt -0.201258 1.100000 0.000000
vt -0.187422 0.000000 0.000000
vt -0.201258 0.000000 0.000000
vt 1.100000 0.117565 0.000000
vt -0.000000 0.117565 0.000000
vt 1.100000 0.091439 0.000000
vt -0.000000 0.091439 0.000000
vt 1.100000 0.065314 0.000000
vt -0.000000 0.065314 0.000000
vt 1.100000 0.039188 0.000000
vt -0.000000 0.039188 0.000000
vt 1.100000 0.013063 0.000000
vt -0.000000 0.013063 0.000000
vt 1.100000 -0.013063 0.000000
vt -0.000000 -0.013063 0.000000
vt 1.100000 -0.039188 0.000000
vt -0.000000 -0.039188 0.000000
vt 1.100000 -0.065314 0.000000
vt -0.000000 -0.065314 0.000000
vt 1.100000 -0.091439 0.000000
vt -0.000000 -0.091439 0.000000
vt 1.100000 -0.117565 0.000000
vt -0.000000 -0.117565 0.000000
vt -0.000000 1.573042 0.000000
vt -1.100000 1.573042 0.000000
vt -0.000000 1.434949 0.000000
vt -1.100000 1.434949 0.000000
vt -1.100000 1.296856 0.000000
vt -0.000000 1.296856 0.000000
vt -1.100000 1.158763 0.000000
vt -0.000000 1.158763 0.000000
vt -1.100000 1.020669 0.000000
vt -0.000000 1.020669 0.000000
vt -1.100000 0.882576 0.000000
vt -0.000000 0.882576 0.000000
vt -1.100000 0.744483 0.000000
vt -0.000000 0.744483 0.000000
vt -1.100000 0.606390 0.000000
vt -0.000000 0.606390 0.000000
vt -0.000000 0.468297 0.000000
vt -1.100000 0.468297 0.000000
vt 1.100000 0.117310 0.000000
vt -0.000000 0.117310 0.000000
vt 1.100000 0.091241 0.000000
vt -0.000000 0.091241 0.000000
vt 1.100000 0.065172 0.000000
vt -0.000000 0.065172 0.000000
vt 1.100000 0.039103 0.000000
vt -0.000000 0.039103 0.000000
vt 1.100000 0.013034 0.000000
vt -0.000000 0.013034 0.000000
vt 1.100000 -0.013034 0.000000
vt -0.000000 -0.013034 0.000000
vt 1.100000 -0.039103 0.000000
vt -0.000000 -0.039103 0.000000
vt 1.100000 -0.065172 0.000000
vt 0.000000 -0.065172 0.000000
vt 1.100000 -0.091241 0.000000
vt 0.000000 -0.091241 0.000000
vt 1.100000 -0.117310 0.000000
vt -0.000000 -0.117310 0.000000
vt -0.000000 -0.313728 0.000000
vt -1.100000 -0.313728 0.000000
vt -0.000000 -0.451977 0.000000
vt -1.100000 -0.451977 0.000000
vt -1.100000 -0.590225 0.000000
vt -0.000000 -0.590225 0.000000
vt -1.100000 -0.728474 0.000000
vt -0.000000 -0.728474 0.000000
vt -1.100000 -0.866723 0.000000
vt -0.000000 -0.866723 0.000000
vt -1.100000 -1.004971 0.000000
vt -0.000000 -1.004971 0.000000
vt -1.100000 -1.143220 0.000000
vt -0.000000 -1.143220 0.000000
vt -1.100000 -1.281469 0.000000
vt -0.000000 -1.281469 0.000000
vt -0.000000 -1.419717 0.000000
vt -1.100000 -1.419717 0.000000
vt -0.000000 0.117310 0.000000
vt -1.100000 0.117310 0.000000
vt -0.000000 0.091241 0.000000
vt -1.100000 0.091241 0.000000
vt -0.000000 0.065172 0.000000
vt -1.100000 0.065172 0.000000
vt -0.000000 0.039103 0.000000
vt -1.100000 0.039103 0.000000
vt -0.000000 0.013034 0.000000
vt -1.100000 0.013034 0.000000
vt -0.000000 -0.013034 0.000000
vt -1.100000 -0.013034 0.000000
vt -0.000000 -0.039103 0.000000
vt -1.100000 -0.039103 0.000000
vt -0.000000 -0.065172 0.000000
vt -1.100000 -0.065172 0.000000
vt -0.000000 -0.091241 0.000000
vt -1.100000 -0.091241 0.000000
vt -0.000000 -0.117310 0.000000
vt -1.100000 -0.117310 0.000000
vt -0.013378 0.000000 0.000000
vt 0.000000 0.000000 0.000000
vt -0.013378 1.100000 0.000000
vt -0.000000 1.100000 0.000000
vt -0.188364 1.100000 0.000000
vt -0.201742 1.100000 0.000000
vt -0.188364 0.000000 0.000000
vt -0.201742 0.000000 0.000000
vt -0.012918 0.000000 0.000000
vt -0.000000 0.000000 0.000000
vt -0.012918 1.100000 0.000000
vt -0.000000 1.100000 0.000000
vt 1.100000 1.065656 0.000000
vt 0.000000 1.065656 0.000000
vt 1.100000 0.958866 0.000000
vt 0.000000 0.958866 0.000000
vt 1.100000 0.852075 0.000000
vt 0.000000 0.852075 0.000000
vt 1.100000 0.745285 0.000000
vt 0.000000 0.745285 0.000000
vt 1.100000 0.638495 0.000000
vt 0.000000 0.638495 0.000000
vt 1.100000 0.531705 0.000000
vt 0.000000 0.531705 0.000000
vt 1.100000 0.424915 0.000000
vt 0.000000 0.424915 0.000000
vt 1.100000 0.318125 0.000000
vt 0.000000 0.318125 0.000000
vt 1.100000 0.211335 0.000000
vt 0.000000 0.211335 0.000000
vt 1.100000 0.104545 0.000000
vt 0.000000 0.104545 0.000000
vt 1.100000 -0.002245 0.000000
vt -0.000000 -0.002245 0.000000
vt 1.100000 -0.109035 0.000000
vt 0.000000 -0.109035 0.000000
vt 1.100000 -0.215825 0.000000
vt 0.000000 -0.215825 0.000000
vt 1.100000 -0.322615 0.000000
vt -0.000000 -0.322615 0.000000
vt 1.100000 -0.429405 0.000000
vt 0.000000 -0.429405 0.000000
vt 1.100000 -0.536195 0.000000
vt 0.000000 -0.536195 0.000000
vt 1.100000 -0.642986 0.000000
vt -0.000000 -0.642986 0.000000
vt 1.100000 -0.749776 0.000000
vt 0.000000 -0.749776 0.000000
vt 1.100000 -0.856566 0.000000
vt 0.000000 -0.856566 0.000000
vt 1.100000 -0.963356 0.000000
vt 0.000000 -0.963356 0.000000
vt 1.100000 -1.070146 0.000000
vt 0.000000 -1.070146 0.000000
vt 1.100000 -0.267272 0.000000
vt 0.000000 -0.267272 0.000000
vt 1.100000 -0.374062 0.000000
vt -0.000000 -0.374062 0.000000
vt 1.100000 -0.480853 0.000000
vt -0.000000 -0.480853 0.000000
vt 1.100000 -0.587643 0.000000
vt -0.000000 -0.587643 0.000000
vt 1.100000 -0.694434 0.000000
vt 0.000000 -0.694434 0.000000
vt 1.100000 -0.801224 0.000000
vt 0.000000 -0.801224 0.000000
vt 1.100000 -0.908015 0.000000
vt 0.000000 -0.908015 0.000000
vt 1.100000 -1.014805 0.000000
vt 0.000000 -1.014805 0.000000
vt 1.100000 -1.121596 0.000000
vt 0.000000 -1.121596 0.000000
vt 1.100000 -1.228386 0.000000
vt 0.000000 -1.228386 0.000000
vt 1.100000 -1.335177 0.000000
vt 0.000000 -1.335177 0.000000
vt 1.100000 -1.441967 0.000000
vt 0.000000 -1.441967 0.000000
vt 1.100000 -1.548758 0.000000
vt 0.000000 -1.548758 0.000000
vt 1.100000 -1.655548 0.000000
vt 0.000000 -1.655548 0.000000
vt 1.100000 -1.762339 0.000000
vt 0.000000 -1.762339 0.000000
vt 1.100000 -1.869129 0.000000
vt 0.000000 -1.869129 0.000000
vt 1.100000 -1.975920 0.000000
vt 0.000000 -1.975920 0.000000
vt 1.100000 -2.082710 0.000000
vt 0.000000 -2.082710 0.000000
vt 1.100000 -2.189501 0.000000
vt 0.000000 -2.189501 0.000000
vt 1.100000 -2.296291 0.000000
vt 0.000000 -2.296291 0.000000
vt 1.100000 -2.403082 0.000000
vt 0.000000 -2.403082 0.000000
vt 1.909436 1.100000 0.000000
vt -0.000000 1.100000 0.000000
vt 1.909436 0.000000 0.000000
vt 0.000000 0.000000 0.000000
vt 1.908796 1.100000 0.000000
vt 0.000000 1.100000 0.000000
vt 1.908796 0.000000 0.000000
vt 0.000000 0.000000 0.000000
vt -0.016864 -0.546409 0.000000
vt 0.320156 -0.549779 0.000000
vt -0.320156 -0.412322 0.000000
vt 0.320156 -0.366519 0.000000
vt -0.320156 -0.247393 0.000000
vt 0.320156 -0.183260 0.000000
vt -0.320156 -0.082464 0.000000
vt 0.320156 0.000000 0.000000
vt -0.320156 0.082464 0.000000
vt 0.320156 0.183260 0.000000
vt -0.320156 0.247393 0.000000
vt 0.320156 0.366519 0.000000
vt -0.320156 0.412322 0.000000
vt -0.016864 0.546409 0.000000
vt 0.320156 0.549779 0.000000
vt 0.173512 0.704798 0.000000
vt 0.320156 0.733038 0.000000
vt 0.282710 0.889484 0.000000
vt 0.320156 0.916298 0.000000
vt 0.310537 0.991570 0.000000
vt 0.320156 1.099557 0.000000
vt 0.173512 -0.704798 0.000000
vt 0.320156 -0.733038 0.000000
vt 0.282710 -0.889484 0.000000
vt 0.320156 -0.916298 0.000000
vt 0.310537 -0.991570 0.000000
vt 0.320156 -1.099557 0.000000
vt 0.320156 1.099557 0.000000
vt 0.312978 1.006155 0.000000
vt 0.320156 0.916298 0.000000
vt 0.291051 0.913576 0.000000
vt 0.320156 0.733038 0.000000
vt 0.197019 0.733937 0.000000
vt 0.013624 0.565772 0.000000
vt 0.320156 0.549779 0.000000
vt -0.320156 0.412322 0.000000
vt 0.320156 0.366519 0.000000
vt -0.320156 0.247393 0.000000
vt 0.320156 0.183260 0.000000
vt -0.320156 0.082464 0.000000
vt 0.320156 0.000000 0.000000
vt -0.320156 -0.082464 0.000000
vt 0.320156 -0.183260 0.000000
vt -0.320156 -0.247393 0.000000
vt 0.320156 -0.366519 0.000000
vt -0.320156 -0.412322 0.000000
vt 0.320156 -0.549779 0.000000
vt 0.013624 -0.565772 0.000000
vt 0.320156 -0.733038 0.000000
vt 0.197019 -0.733937 0.000000
vt 0.291051 -0.913576 0.000000
vt 0.320156 -0.916298 0.000000
vt 0.312978 -1.006155 0.000000
vt 0.320156 -1.099557 0.000000
vt 0.000000 -0.080309 0.000000
vt 1.100000 -0.080309 0.000000
vt 0.000000 0.080309 0.000000
vt 1.100000 0.080309 0.000000
vt -1.100000 0.313728 0.000000
vt -0.000000 0.313728 0.000000
vt -1.100000 0.451977 0.000000
vt -0.000000 0.451977 0.000000
vt -0.000000 0.590225 0.000000
vt -1.100000 0.590225 0.000000
vt -0.000000 0.728474 0.000000
vt -1.100000 0.728474 0.000000
vt -0.000000 0.866723 0.000000
vt -1.100000 0.866723 0.000000
vt -0.000000 1.004971 0.000000
vt -1.100000 1.004971 0.000000
vt -0.000000 1.143220 0.000000
vt -1.100000 1.143220 0.000000
vt -0.000000 1.281469 0.000000
vt -1.100000 1.281469 0.000000
vt -1.100000 1.419717 0.000000
vt -0.000000 1.419717 0.000000
vt 0.000000 -0.080219 0.000000
vt 1.100000 -0.080219 0.000000
vt 0.000000 0.080219 0.000000
vt 1.100000 0.080219 0.000000
vt 0.100000 0.000000 0.000000
vt 2.008156 0.000000 0.000000
vt 0.100000 1.100000 0.000000
vt 2.008156 1.100000 0.000000
vt 0.000000 0.080309 0.000000
vt -1.100000 0.080309 0.000000
vt -0.000000 -0.080309 0.000000
vt -1.100000 -0.080309 0.000000
vt 0.100000 0.000000 0.000000
vt 2.008796 0.000000 0.000000
vt 0.100000 1.100000 0.000000
vt 2.008796 1.100000 0.000000
vt 0.000000 0.080399 0.000000
vt -1.100000 0.080399 0.000000
vt 0.000000 -0.080399 0.000000
vt -1.100000 -0.080399 0.000000
vt -1.100000 -1.569411 0.000000
vt -0.000000 -1.569411 0.000000
vt -1.100000 -1.431009 0.000000
vt -0.000000 -1.431009 0.000000
vt -0.000000 -1.292607 0.000000
vt -1.100000 -1.292607 0.000000
vt -0.000000 -1.154205 0.000000
vt -1.100000 -1.154205 0.000000
vt -0.000000 -1.015803 0.000000
vt -1.100000 -1.015803 0.000000
vt -0.000000 -0.877401 0.000000
vt -1.100000 -0.877401 0.000000
vt -0.000000 -0.738999 0.000000
vt -1.100000 -0.738999 0.000000
vt -0.000000 -0.600597 0.000000
vt -1.100000 -0.600597 0.000000
vt -1.100000 -0.462195 0.000000
vt -0.000000 -0.462195 0.000000
vt -0.000000 0.117056 0.000000
vt -1.100000 0.117056 0.000000
vt -0.000000 0.091044 0.000000
vt -1.100000 0.091044 0.000000
vt -0.000000 0.065031 0.000000
vt -1.100000 0.065031 0.000000
vt -0.000000 0.039019 0.000000
vt -1.100000 0.039019 0.000000
vt -0.000000 0.013006 0.000000
vt -1.100000 0.013006 0.000000
vt -0.000000 -0.013006 0.000000
vt -1.100000 -0.013006 0.000000
vt -0.000000 -0.039019 0.000000
vt -1.100000 -0.039019 0.000000
vt -0.000000 -0.065031 0.000000
vt -1.100000 -0.065031 0.000000
vt -0.000000 -0.091044 0.000000
vt -1.100000 -0.091044 0.000000
vt -0.000000 -0.117056 0.000000
vt -1.100000 -0.117056 0.000000
vt -0.187422 1.100000 0.000000
vt -0.201258 1.100000 0.000000
vt -0.187422 0.000000 0.000000
vt -0.201258 0.000000 0.000000
vt 1.100000 0.117565 0.000000
vt -0.000000 0.117565 0.000000
vt 1.100000 0.091439 0.000000
vt -0.000000 0.091439 0.000000
vt 1.100000 0.065314 0.000000
vt -0.000000 0.065314 0.000000
vt 1.100000 0.039188 0.000000
vt -0.000000 0.039188 0.000000
vt 1.100000 0.013063 0.000000
vt -0.000000 0.013063 0.000000
vt 1.100000 -0.013063 0.000000
vt -0.000000 -0.013063 0.000000
vt 1.100000 -0.039188 0.000000
vt -0.000000 -0.039188 0.000000
vt 1.100000 -0.065314 0.000000
vt -0.000000 -0.065314 0.000000
vt 1.100000 -0.091439 0.000000
vt -0.000000 -0.091439 0.000000
vt 1.100000 -0.117565 0.000000
vt -0.000000 -0.117565 0.000000
vt -0.000000 1.573042 0.000000
vt -1.100000 1.573042 0.000000
vt -0.000000 1.434949 0.000000
vt -1.100000 1.434949 0.000000
vt -1.100000 1.296856 0.000000
vt -0.000000 1.296856 0.000000
vt -1.100000 1.158763 0.000000
vt -0.000000 1.158763 0.000000
vt -1.100000 1.020669 0.000000
vt -0.000000 1.020669 0.000000
vt -1.100000 0.882576 0.000000
vt -0.000000 0.882576 0.000000
vt -1.100000 0.744483 0.000000
vt -0.000000 0.744483 0.000000
vt -1.100000 0.606390 0.000000
vt -0.000000 0.606390 0.000000
vt -0.000000 0.468297 0.000000
vt -1.100000 0.468297 0.000000
vt 1.100000 0.117310 0.000000
vt -0.000000 0.117310 0.000000
vt 1.100000 0.091241 0.000000
vt -0.000000 0.091241 0.000000
vt 1.100000 0.065172 0.000000
vt -0.000000 0.065172 0.000000
vt 1.100000 0.039103 0.000000
vt -0.000000 0.039103 0.000000
vt 1.100000 0.013034 0.000000
vt -0.000000 0.013034 0.000000
vt 1.100000 -0.013034 0.000000
vt -0.000000 -0.013034 0.000000
vt 1.100000 -0.039103 0.000000
vt -0.000000 -0.039103 0.000000
vt 1.100000 -0.065172 0.000000
vt 0.000000 -0.065172 0.000000
vt 1.100000 -0.091241 0.000000
vt -0.000000 -0.091241 0.000000
vt 1.100000 -0.117310 0.000000
vt -0.000000 -0.117310 0.000000
vt -0.000000 -0.313728 0.000000
vt -1.100000 -0.313728 0.000000
vt -0.000000 -0.451977 0.000000
vt -1.100000 -0.451977 0.000000
vt -1.100000 -0.590225 0.000000
vt -0.000000 -0.590225 0.000000
vt -1.100000 -0.728474 0.000000
vt -0.000000 -0.728474 0.000000
vt -1.100000 -0.866723 0.000000
vt -0.000000 -0.866723 0.000000
vt -1.100000 -1.004971 0.000000
vt -0.000000 -1.004971 0.000000
vt -1.100000 -1.143220 0.000000
vt -0.000000 -1.143220 0.000000
vt -1.100000 -1.281469 0.000000
vt -0.000000 -1.281469 0.000000
vt -0.000000 -1.419717 0.000000
vt -1.100000 -1.419717 0.000000
vt -0.000000 0.117310 0.000000
vt -1.100000 0.117310 0.000000
vt -0.000000 0.091241 0.000000
vt -1.100000 0.091241 0.000000
vt -0.000000 0.065172 0.000000
vt -1.100000 0.065172 0.000000
vt -0.000000 0.039103 0.000000
vt -1.100000 0.039103 0.000000
vt -0.000000 0.013034 0.000000
vt -1.100000 0.013034 0.000000
vt -0.000000 -0.013034 0.000000
vt -1.100000 -0.013034 0.000000
vt -0.000000 -0.039103 0.000000
vt -1.100000 -0.039103 0.000000
vt -0.000000 -0.065172 0.000000
vt -1.100000 -0.065172 0.000000
vt -0.000000 -0.091241 0.000000
vt -1.100000 -0.091241 0.000000
vt -0.000000 -0.117310 0.000000
vt -1.100000 -0.117310 0.000000
vt -0.013378 0.000000 0.000000
vt 0.000000 0.000000 0.000000
vt -0.013378 1.100000 0.000000
vt -0.000000 1.100000 0.000000
vt -0.188364 1.100000 0.000000
vt -0.201742 1.100000 0.000000
vt -0.188364 0.000000 0.000000
vt -0.201742 0.000000 0.000000
vt -0.012918 0.000000 0.000000
vt -0.000000 0.000000 0.000000
vt -0.012918 1.100000 0.000000
vt -0.000000 1.100000 0.000000
vt 1.100000 1.065656 0.000000
vt 0.000000 1.065656 0.000000
vt 1.100000 0.958866 0.000000
vt 0.000000 0.958866 0.000000
vt 1.100000 0.852075 0.000000
vt 0.000000 0.852075 0.000000
vt 1.100000 0.745285 0.000000
vt 0.000000 0.745285 0.000000
vt 1.100000 0.638495 0.000000
vt 0.000000 0.638495 0.000000
vt 1.100000 0.531705 0.000000
vt 0.000000 0.531705 0.000000
vt 1.100000 0.424915 0.000000
vt 0.000000 0.424915 0.000000
vt 1.100000 0.318125 0.000000
vt 0.000000 0.318125 0.000000
vt 1.100000 0.211335 0.000000
vt 0.000000 0.211335 0.000000
vt 1.100000 0.104545 0.000000
vt 0.000000 0.104545 0.000000
vt 1.100000 -0.002245 0.000000
vt -0.000000 -0.002245 0.000000
vt 1.100000 -0.109035 0.000000
vt 0.000000 -0.109035 0.000000
vt 1.100000 -0.215825 0.000000
vt 0.000000 -0.215825 0.000000
vt 1.100000 -0.322615 0.000000
vt 0.000000 -0.322615 0.000000
vt 1.100000 -0.429405 0.000000
vt 0.000000 -0.429405 0.000000
vt 1.100000 -0.536195 0.000000
vt -0.000000 -0.536195 0.000000
vt 1.100000 -0.642986 0.000000
vt -0.000000 -0.642986 0.000000
vt 1.100000 -0.749776 0.000000
vt 0.000000 -0.749776 0.000000
vt 1.100000 -0.856566 0.000000
vt 0.000000 -0.856566 0.000000
vt 1.100000 -0.963356 0.000000
vt 0.000000 -0.963356 0.000000
vt 1.100000 -1.070146 0.000000
vt 0.000000 -1.070146 0.000000
vt 1.100000 -0.267272 0.000000
vt 0.000000 -0.267272 0.000000
vt 1.100000 -0.374062 0.000000
vt 0.000000 -0.374062 0.000000
vt 1.100000 -0.480853 0.000000
vt -0.000000 -0.480853 0.000000
vt 1.100000 -0.587643 0.000000
vt 0.000000 -0.587643 0.000000
vt 1.100000 -0.694434 0.000000
vt 0.000000 -0.694434 0.000000
vt 1.100000 -0.801224 0.000000
vt 0.000000 -0.801224 0.000000
vt 1.100000 -0.908015 0.000000
vt 0.000000 -0.908015 0.000000
vt 1.100000 -1.014805 0.000000
vt 0.000000 -1.014805 0.000000
vt 1.100000 -1.121596 0.000000
vt 0.000000 -1.121596 0.000000
vt 1.100000 -1.228386 0.000000
vt 0.000000 -1.228386 0.000000
vt 1.100000 -1.335177 0.000000
vt 0.000000 -1.335177 0.000000
vt 1.100000 -1.441967 0.000000
vt 0.000000 -1.441967 0.000000
vt 1.100000 -1.548758 0.000000
vt 0.000000 -1.548758 0.000000
vt 1.100000 -1.655548 0.000000
vt 0.000000 -1.655548 0.000000
vt 1.100000 -1.762339 0.000000
vt 0.000000 -1.762339 0.000000
vt 1.100000 -1.869129 0.000000
vt 0.000000 -1.869129 0.000000
vt 1.100000 -1.975920 0.000000
vt 0.000000 -1.975920 0.000000
vt 1.100000 -2.082710 0.000000
vt 0.000000 -2.082710 0.000000
vt 1.100000 -2.189501 0.000000
vt 0.000000 -2.189501 0.000000
vt 1.100000 -2.296291 0.000000
vt 0.000000 -2.296291 0.000000
vt 1.100000 -2.403082 0.000000
vt 0.000000 -2.403082 0.000000
vt 1.909436 1.100000 0.000000
vt -0.000000 1.100000 0.000000
vt 1.909436 0.000000 0.000000
vt 0.000000 0.000000 0.000000
vt 1.908796 1.100000 0.000000
vt 0.000000 1.100000 0.000000
vt 1.908796 0.000000 0.000000
vt 0.000000 0.000000 0.000000
vt -2.738678 0.222711 0.000000
vt -0.893761 0.104883 0.000000
vt -0.849999 0.499103 0.000000
vt -0.844374 0.310599 0.000000
vt -0.748330 0.499103 0.000000
vt -2.880168 0.298729 0.000000
vt -2.880168 -0.300524 0.000000
vt -2.738678 -0.224505 0.000000
vt -0.893761 -0.106678 0.000000
vt -0.849999 -0.500897 0.000000
vt -0.844374 -0.312394 0.000000
vt -0.748330 -0.500897 0.000000
vt -0.748330 -3.000897 0.000000
vt -0.849999 -3.000897 0.000000
vt -0.844374 -3.189401 0.000000
vt -0.893761 -3.395117 0.000000
vt -2.738678 -3.277289 0.000000
vt -0.893761 -3.606678 0.000000
vt -2.738678 -3.724505 0.000000
vt -0.849999 -4.000897 0.000000
vt -2.974999 -0.000897 0.000000
vt -2.962335 0.409530 0.000000
vt -2.988345 0.104773 0.000000
vt -3.027546 0.203807 0.000000
vt -3.067636 0.498637 0.000000
vt -3.090138 0.289984 0.000000
vt -3.172192 0.357892 0.000000
vt -3.190504 0.561341 0.000000
vt -3.268554 0.403265 0.000000
vt -3.324445 0.594327 0.000000
vt -3.373171 0.423255 0.000000
vt -3.462379 0.595851 0.000000
vt -3.479473 0.416606 0.000000
vt -3.597017 0.565834 0.000000
vt -3.580784 0.383735 0.000000
vt -3.670740 0.326707 0.000000
vt -3.721240 0.505861 0.000000
vt -3.743692 0.249103 0.000000
vt -3.757070 0.249103 0.000000
vt -3.782845 0.252482 0.000000
vt -3.828484 0.419103 0.000000
vt -3.806878 0.262389 0.000000
vt -3.827545 0.278157 0.000000
vt -3.843450 0.298718 0.000000
vt -3.844114 0.398331 0.000000
vt -3.853517 0.322685 0.000000
vt -3.853861 0.374233 0.000000
vt -3.857068 0.348436 0.000000
vt -2.962335 -0.411325 0.000000
vt -2.988345 -0.106567 0.000000
vt -3.027546 -0.205601 0.000000
vt -3.067636 -0.500432 0.000000
vt -3.090138 -0.291778 0.000000
vt -3.172192 -0.359686 0.000000
vt -3.190504 -0.563135 0.000000
vt -3.268554 -0.405060 0.000000
vt -3.324445 -0.596121 0.000000
vt -3.373171 -0.425050 0.000000
vt -3.462379 -0.597646 0.000000
vt -3.479473 -0.418400 0.000000
vt -3.597017 -0.567628 0.000000
vt -3.580784 -0.385529 0.000000
vt -3.670740 -0.328501 0.000000
vt -3.721240 -0.507655 0.000000
vt -3.743692 -0.250897 0.000000
vt -3.757070 -0.250897 0.000000
vt -3.782845 -0.254276 0.000000
vt -3.828484 -0.420897 0.000000
vt -3.806878 -0.264184 0.000000
vt -3.827545 -0.279951 0.000000
vt -3.843450 -0.300513 0.000000
vt -3.844114 -0.400125 0.000000
vt -3.853517 -0.324479 0.000000
vt -3.853861 -0.376027 0.000000
vt -3.857068 -0.350230 0.000000
vt -2.880168 -3.800524 0.000000
vt -2.880168 -3.201271 0.000000
vt -2.974999 -3.500897 0.000000
vt -2.962335 -3.090470 0.000000
vt -2.988345 -3.395227 0.000000
vt -3.027546 -3.296193 0.000000
vt -3.067636 -3.001363 0.000000
vt -3.090138 -3.210016 0.000000
vt -3.172192 -3.142108 0.000000
vt -3.190504 -2.938659 0.000000
vt -3.268554 -3.096735 0.000000
vt -3.324445 -2.905673 0.000000
vt -3.373171 -3.076745 0.000000
vt -3.462379 -2.904149 0.000000
vt -3.479473 -3.083394 0.000000
vt -3.597017 -2.934166 0.000000
vt -3.580784 -3.116265 0.000000
vt -3.670740 -3.173293 0.000000
vt -3.721240 -2.994139 0.000000
vt -3.743692 -3.250897 0.000000
vt -3.757070 -3.250897 0.000000
vt -3.782845 -3.247518 0.000000
vt -3.828484 -3.080897 0.000000
vt -3.806878 -3.237611 0.000000
vt -3.827545 -3.221843 0.000000
vt -3.843450 -3.201282 0.000000
vt -3.844114 -3.101669 0.000000
vt -3.853517 -3.177315 0.000000
vt -3.853861 -3.125767 0.000000
vt -3.857068 -3.151564 0.000000
vt -2.962335 -3.911325 0.000000
vt -2.988345 -3.606567 0.000000
vt -3.027546 -3.705601 0.000000
vt -3.067636 -4.000432 0.000000
vt -3.090138 -3.791778 0.000000
vt -3.172192 -3.859686 0.000000
vt -3.190504 -4.063135 0.000000
vt -3.268554 -3.905060 0.000000
vt -3.324445 -4.096121 0.000000
vt -3.373171 -3.925050 0.000000
vt -3.462379 -4.097646 0.000000
vt -3.479473 -3.918400 0.000000
vt -3.597017 -4.067628 0.000000
vt -3.580784 -3.885529 0.000000
vt -3.670740 -3.828501 0.000000
vt -3.721240 -4.007655 0.000000
vt -3.743692 -3.750897 0.000000
vt -3.757070 -3.750897 0.000000
vt -3.782845 -3.754276 0.000000
vt -3.828484 -3.920897 0.000000
vt -3.806878 -3.764184 0.000000
vt -3.827545 -3.779951 0.000000
vt -3.843450 -3.800513 0.000000
vt -3.844114 -3.900125 0.000000
vt -3.853517 -3.824479 0.000000
vt -3.853861 -3.876027 0.000000
vt -3.857068 -3.850230 0.000000
vt -0.849999 -6.500897 0.000000
vt -0.748330 -6.500897 0.000000
vt -0.748330 -4.000897 0.000000
vt -0.844374 -3.812394 0.000000
vt -2.738678 -6.777289 0.000000
vt -0.893761 -6.895117 0.000000
vt -0.844374 -6.689401 0.000000
vt -2.880168 -6.701271 0.000000
vt -2.880168 -7.300524 0.000000
vt -2.738678 -7.224505 0.000000
vt -0.893761 -7.106678 0.000000
vt -0.849999 -7.500897 0.000000
vt -0.844374 -7.312394 0.000000
vt -0.748330 -7.500897 0.000000
vt -0.748330 -10.000897 0.000000
vt -0.849999 -10.000897 0.000000
vt -0.844374 -10.189401 0.000000
vt -0.893761 -10.395117 0.000000
vt -2.738678 -10.277289 0.000000
vt -0.893761 -10.606678 0.000000
vt -2.738678 -10.724505 0.000000
vt -0.849999 -11.000897 0.000000
vt -2.974999 -7.000897 0.000000
vt -2.962335 -6.590470 0.000000
vt -2.988345 -6.895227 0.000000
vt -3.027546 -6.796193 0.000000
vt -3.067636 -6.501363 0.000000
vt -3.090138 -6.710016 0.000000
vt -3.172192 -6.642108 0.000000
vt -3.190504 -6.438659 0.000000
vt -3.268554 -6.596735 0.000000
vt -3.324445 -6.405673 0.000000
vt -3.373171 -6.576745 0.000000
vt -3.462379 -6.404149 0.000000
vt -3.479473 -6.583394 0.000000
vt -3.597017 -6.434166 0.000000
vt -3.580784 -6.616265 0.000000
vt -3.670740 -6.673293 0.000000
vt -3.721240 -6.494139 0.000000
vt -3.743692 -6.750897 0.000000
vt -3.757070 -6.750897 0.000000
vt -3.782845 -6.747518 0.000000
vt -3.828484 -6.580897 0.000000
vt -3.806878 -6.737611 0.000000
vt -3.827545 -6.721843 0.000000
vt -3.843450 -6.701282 0.000000
vt -3.844114 -6.601669 0.000000
vt -3.853517 -6.677315 0.000000
vt -3.853861 -6.625767 0.000000
vt -3.857068 -6.651564 0.000000
vt -2.962335 -7.411325 0.000000
vt -2.988345 -7.106567 0.000000
vt -3.027546 -7.205601 0.000000
vt -3.067636 -7.500432 0.000000
vt -3.090138 -7.291778 0.000000
vt -3.172192 -7.359686 0.000000
vt -3.190504 -7.563135 0.000000
vt -3.268554 -7.405060 0.000000
vt -3.324445 -7.596121 0.000000
vt -3.373171 -7.425050 0.000000
vt -3.462379 -7.597646 0.000000
vt -3.479473 -7.418400 0.000000
vt -3.597017 -7.567628 0.000000
vt -3.580784 -7.385529 0.000000
vt -3.670740 -7.328501 0.000000
vt -3.721240 -7.507655 0.000000
vt -3.743692 -7.250897 0.000000
vt -3.757070 -7.250897 0.000000
vt -3.782845 -7.254276 0.000000
vt -3.828484 -7.420897 0.000000
vt -3.806878 -7.264184 0.000000
vt -3.827545 -7.279951 0.000000
vt -3.843450 -7.300513 0.000000
vt -3.844114 -7.400125 0.000000
vt -3.853517 -7.324479 0.000000
vt -3.853861 -7.376027 0.000000
vt -3.857068 -7.350230 0.000000
vt -2.880168 -10.800524 0.000000
vt -2.880168 -10.201271 0.000000
vt -2.974999 -10.500897 0.000000
vt -2.962335 -10.090470 0.000000
vt -2.988345 -10.395227 0.000000
vt -3.027546 -10.296193 0.000000
vt -3.067636 -10.001363 0.000000
vt -3.090138 -10.210016 0.000000
vt -3.172192 -10.142108 0.000000
vt -3.190504 -9.938659 0.000000
vt -3.268554 -10.096735 0.000000
vt -3.324445 -9.905673 0.000000
vt -3.373171 -10.076745 0.000000
vt -3.462379 -9.904149 0.000000
vt -3.479473 -10.083394 0.000000
vt -3.597017 -9.934166 0.000000
vt -3.580784 -10.116265 0.000000
vt -3.670740 -10.173293 0.000000
vt -3.721240 -9.994139 0.000000
vt -3.743692 -10.250897 0.000000
vt -3.757070 -10.250897 0.000000
vt -3.782845 -10.247518 0.000000
vt -3.828484 -10.080897 0.000000
vt -3.806878 -10.237611 0.000000
vt -3.827545 -10.221843 0.000000
vt -3.843450 -10.201282 0.000000
vt -3.844114 -10.101669 0.000000
vt -3.853517 -10.177315 0.000000
vt -3.853861 -10.125767 0.000000
vt -3.857068 -10.151564 0.000000
vt -2.962335 -10.911325 0.000000
vt -2.988345 -10.606567 0.000000
vt -3.027546 -10.705601 0.000000
vt -3.067636 -11.000432 0.000000
vt -3.090138 -10.791778 0.000000
vt -3.172192 -10.859686 0.000000
vt -3.190504 -11.063135 0.000000
vt -3.268554 -10.905060 0.000000
vt -3.324445 -11.096121 0.000000
vt -3.373171 -10.925050 0.000000
vt -3.462379 -11.097646 0.000000
vt -3.479473 -10.918400 0.000000
vt -3.597017 -11.067628 0.000000
vt -3.580784 -10.885529 0.000000
vt -3.670740 -10.828501 0.000000
vt -3.721240 -11.007655 0.000000
vt -3.743692 -10.750897 0.000000
vt -3.757070 -10.750897 0.000000
vt -3.782845 -10.754276 0.000000
vt -3.828484 -10.920897 0.000000
vt -3.806878 -10.764184 0.000000
vt -3.827545 -10.779951 0.000000
vt -3.843450 -10.800513 0.000000
vt -3.844114 -10.900125 0.000000
vt -3.853517 -10.824479 0.000000
vt -3.853861 -10.876027 0.000000
vt -3.857068 -10.850230 0.000000
vt -0.849999 -13.500897 0.000000
vt -0.748330 -13.500897 0.000000
vt -0.748330 -11.000897 0.000000
vt -0.844374 -10.812394 0.000000
vt -2.738678 -13.777289 0.000000
vt -0.893761 -13.895117 0.000000
vt -0.844374 -13.689401 0.000000
vt -2.880168 -13.701271 0.000000
vt -2.880168 -14.300524 0.000000
vt -2.738678 -14.224505 0.000000
vt -0.893761 -14.106678 0.000000
vt -0.849999 -14.500897 0.000000
vt -0.844374 -14.312394 0.000000
vt -0.748330 -14.500897 0.000000
vt -0.748330 -17.000897 0.000000
vt -0.849999 -17.000897 0.000000
vt -0.844374 -17.189401 0.000000
vt -0.893761 -17.395117 0.000000
vt -2.738678 -17.277289 0.000000
vt -0.893761 -17.606678 0.000000
vt -2.738678 -17.724505 0.000000
vt -0.849999 -18.000897 0.000000
vt -2.974999 -14.000897 0.000000
vt -2.962335 -13.590470 0.000000
vt -2.988345 -13.895227 0.000000
vt -3.027546 -13.796193 0.000000
vt -3.067636 -13.501363 0.000000
vt -3.090138 -13.710016 0.000000
vt -3.172192 -13.642108 0.000000
vt -3.190504 -13.438659 0.000000
vt -3.268554 -13.596735 0.000000
vt -3.324445 -13.405673 0.000000
vt -3.373171 -13.576745 0.000000
vt -3.462379 -13.404149 0.000000
vt -3.479473 -13.583394 0.000000
vt -3.597017 -13.434166 0.000000
vt -3.580784 -13.616265 0.000000
vt -3.670740 -13.673293 0.000000
vt -3.721240 -13.494139 0.000000
vt -3.743692 -13.750897 0.000000
vt -3.757070 -13.750897 0.000000
vt -3.782845 -13.747518 0.000000
vt -3.828484 -13.580897 0.000000
vt -3.806878 -13.737611 0.000000
vt -3.827545 -13.721843 0.000000
vt -3.843450 -13.701282 0.000000
vt -3.844114 -13.601669 0.000000
vt -3.853517 -13.677315 0.000000
vt -3.853861 -13.625767 0.000000
vt -3.857068 -13.651564 0.000000
vt -2.962335 -14.411325 0.000000
vt -2.988345 -14.106567 0.000000
vt -3.027546 -14.205601 0.000000
vt -3.067636 -14.500432 0.000000
vt -3.090138 -14.291778 0.000000
vt -3.172192 -14.359686 0.000000
vt -3.190504 -14.563135 0.000000
vt -3.268554 -14.405060 0.000000
vt -3.324445 -14.596121 0.000000
vt -3.373171 -14.425050 0.000000
vt -3.462379 -14.597646 0.000000
vt -3.479473 -14.418400 0.000000
vt -3.597017 -14.567628 0.000000
vt -3.580784 -14.385529 0.000000
vt -3.670740 -14.328501 0.000000
vt -3.721240 -14.507655 0.000000
vt -3.743692 -14.250897 0.000000
vt -3.757070 -14.250897 0.000000
vt -3.782845 -14.254276 0.000000
vt -3.828484 -14.420897 0.000000
vt -3.806878 -14.264184 0.000000
vt -3.827545 -14.279951 0.000000
vt -3.843450 -14.300513 0.000000
vt -3.844114 -14.400125 0.000000
vt -3.853517 -14.324479 0.000000
vt -3.853861 -14.376027 0.000000
vt -3.857068 -14.350230 0.000000
vt -2.880168 -17.800524 0.000000
vt -2.880168 -17.201271 0.000000
vt -2.974999 -17.500897 0.000000
vt -2.962335 -17.090470 0.000000
vt -2.988345 -17.395227 0.000000
vt -3.027546 -17.296193 0.000000
vt -3.067636 -17.001363 0.000000
vt -3.090138 -17.210016 0.000000
vt -3.172192 -17.142108 0.000000
vt -3.190504 -16.938659 0.000000
vt -3.268554 -17.096735 0.000000
vt -3.324445 -16.905673 0.000000
vt -3.373171 -17.076745 0.000000
vt -3.462379 -16.904149 0.000000
vt -3.479473 -17.083394 0.000000
vt -3.597017 -16.934166 0.000000
vt -3.580784 -17.116265 0.000000
vt -3.670740 -17.173293 0.000000
vt -3.721240 -16.994139 0.000000
vt -3.743692 -17.250897 0.000000
vt -3.757070 -17.250897 0.000000
vt -3.782845 -17.247518 0.000000
vt -3.828484 -17.080897 0.000000
vt -3.806878 -17.237611 0.000000
vt -3.827545 -17.221843 0.000000
vt -3.843450 -17.201282 0.000000
vt -3.844114 -17.101669 0.000000
vt -3.853517 -17.177315 0.000000
vt -3.853861 -17.125767 0.000000
vt -3.857068 -17.151564 0.000000
vt -2.962335 -17.911325 0.000000
vt -2.988345 -17.606567 0.000000
vt -3.027546 -17.705601 0.000000
vt -3.067636 -18.000432 0.000000
vt -3.090138 -17.791778 0.000000
vt -3.172192 -17.859686 0.000000
vt -3.190504 -18.063135 0.000000
vt -3.268554 -17.905060 0.000000
vt -3.324445 -18.096121 0.000000
vt -3.373171 -17.925050 0.000000
vt -3.462379 -18.097646 0.000000
vt -3.479473 -17.918400 0.000000
vt -3.597017 -18.067628 0.000000
vt -3.580784 -17.885529 0.000000
vt -3.670740 -17.828501 0.000000
vt -3.721240 -18.007655 0.000000
vt -3.743692 -17.750897 0.000000
vt -3.757070 -17.750897 0.000000
vt -3.782845 -17.754276 0.000000
vt -3.828484 -17.920897 0.000000
vt -3.806878 -17.764184 0.000000
vt -3.827545 -17.779951 0.000000
vt -3.843450 -17.800513 0.000000
vt -3.844114 -17.900125 0.000000
vt -3.853517 -17.824479 0.000000
vt -3.853861 -17.876027 0.000000
vt -3.857068 -17.850230 0.000000
vt -0.748330 -18.000897 0.000000
vt -0.844374 -17.812394 0.000000
vt -0.849999 2.999103 0.000000
vt -0.748330 2.999103 0.000000
vt -0.844374 3.187606 0.000000
vt -0.893761 3.393322 0.000000
vt -2.738678 3.275495 0.000000
vt -2.738678 3.722711 0.000000
vt -2.880168 3.199476 0.000000
vt -2.880168 3.798729 0.000000
vt -2.974999 3.499103 0.000000
vt -2.962335 3.909530 0.000000
vt -2.988345 3.604773 0.000000
vt -3.027546 3.703807 0.000000
vt -3.067636 3.998637 0.000000
vt -3.090138 3.789984 0.000000
vt -3.172192 3.857892 0.000000
vt -3.190504 4.061341 0.000000
vt -3.268554 3.903265 0.000000
vt -3.324445 4.094327 0.000000
vt -3.373171 3.923255 0.000000
vt -3.462379 4.095851 0.000000
vt -3.479473 3.916606 0.000000
vt -3.597017 4.065834 0.000000
vt -3.580784 3.883735 0.000000
vt -3.670740 3.826707 0.000000
vt -3.721240 4.005861 0.000000
vt -3.743692 3.749103 0.000000
vt -3.757070 3.749103 0.000000
vt -3.782845 3.752482 0.000000
vt -3.828484 3.919103 0.000000
vt -3.806878 3.762389 0.000000
vt -3.827545 3.778157 0.000000
vt -3.843450 3.798718 0.000000
vt -3.844114 3.898331 0.000000
vt -3.853517 3.822685 0.000000
vt -3.853861 3.874233 0.000000
vt -3.857068 3.848436 0.000000
vt -0.893761 3.604883 0.000000
vt -0.849999 3.999103 0.000000
vt -0.844374 3.810599 0.000000
vt -0.748330 3.999103 0.000000
vt -2.962335 3.088675 0.000000
vt -2.988345 3.393433 0.000000
vt -3.027546 3.294399 0.000000
vt -3.067636 2.999568 0.000000
vt -3.090138 3.208222 0.000000
vt -3.172192 3.140314 0.000000
vt -3.190504 2.936865 0.000000
vt -3.268554 3.094940 0.000000
vt -3.324445 2.903879 0.000000
vt -3.373171 3.074950 0.000000
vt -3.462379 2.902354 0.000000
vt -3.479473 3.081600 0.000000
vt -3.597017 2.932372 0.000000
vt -3.580784 3.114471 0.000000
vt -3.670740 3.171499 0.000000
vt -3.721240 2.992345 0.000000
vt -3.743692 3.249103 0.000000
vt -3.757070 3.249103 0.000000
vt -3.782845 3.245724 0.000000
vt -3.828484 3.079103 0.000000
vt -3.806878 3.235816 0.000000
vt -3.827545 3.220049 0.000000
vt -3.843450 3.199487 0.000000
vt -3.844114 3.099875 0.000000
vt -3.853517 3.175521 0.000000
vt -3.853861 3.123973 0.000000
vt -3.857068 3.149770 0.000000
vt 2.738678 -0.224505 0.000000
vt 2.738678 0.222711 0.000000
vt 0.849999 -0.500897 0.000000
vt 0.849999 0.499103 0.000000
vt -0.850001 0.499103 0.000000
vt -0.850001 2.999103 0.000000
vt 0.849999 2.999103 0.000000
vt -0.850001 3.999103 0.000000
vt 0.849999 3.999103 0.000000
vt 2.738678 3.722711 0.000000
vt 2.738678 3.275495 0.000000
vt 2.880168 3.199476 0.000000
vt 2.880168 -0.300524 0.000000
vt 2.880168 0.298729 0.000000
vt 2.974999 -0.000897 0.000000
vt 2.988345 0.104773 0.000000
vt 2.988345 -0.106567 0.000000
vt 2.962335 -0.411325 0.000000
vt 3.027546 -0.205601 0.000000
vt 3.067636 -0.500432 0.000000
vt 3.090138 -0.291778 0.000000
vt 3.172192 -0.359686 0.000000
vt 3.190504 -0.563135 0.000000
vt 3.268554 -0.405060 0.000000
vt 3.324445 -0.596121 0.000000
vt 3.373171 -0.425050 0.000000
vt 3.462379 -0.597646 0.000000
vt 3.479473 -0.418400 0.000000
vt 3.597017 -0.567628 0.000000
vt 3.580784 -0.385529 0.000000
vt 3.670740 -0.328501 0.000000
vt 3.721240 -0.507655 0.000000
vt 3.743692 -0.250897 0.000000
vt 3.757070 -0.250897 0.000000
vt 3.782845 -0.254276 0.000000
vt 3.828484 -0.420897 0.000000
vt 3.806878 -0.264184 0.000000
vt 3.827545 -0.279951 0.000000
vt 3.843450 -0.300513 0.000000
vt 3.844114 -0.400125 0.000000
vt 3.853517 -0.324479 0.000000
vt 3.853861 -0.376027 0.000000
vt 3.857068 -0.350230 0.000000
vt 2.962335 0.409530 0.000000
vt 3.027546 0.203807 0.000000
vt 3.067636 0.498637 0.000000
vt 3.090138 0.289984 0.000000
vt 3.172192 0.357892 0.000000
vt 3.190504 0.561341 0.000000
vt 3.268554 0.403265 0.000000
vt 3.324445 0.594327 0.000000
vt 3.373171 0.423255 0.000000
vt 3.462379 0.595851 0.000000
vt 3.479473 0.416606 0.000000
vt 3.597017 0.565834 0.000000
vt 3.580784 0.383735 0.000000
vt 3.670740 0.326707 0.000000
vt 3.721240 0.505861 0.000000
vt 3.743692 0.249103 0.000000
vt 3.757070 0.249103 0.000000
vt 3.782845 0.252482 0.000000
vt 3.828484 0.419103 0.000000
vt 3.806878 0.262389 0.000000
vt 3.827545 0.278157 0.000000
vt 3.843450 0.298718 0.000000
vt 3.844114 0.398331 0.000000
vt 3.853517 0.322685 0.000000
vt 3.853861 0.374233 0.000000
vt 3.857068 0.348436 0.000000
vt 2.962335 3.088675 0.000000
vt 2.988345 3.393433 0.000000
vt 2.974999 3.499103 0.000000
vt 2.880168 3.798729 0.000000
vt 2.988345 3.604773 0.000000
vt 2.962335 3.909530 0.000000
vt 3.027546 3.703807 0.000000
vt 3.067636 3.998637 0.000000
vt 3.090138 3.789984 0.000000
vt 3.172192 3.857892 0.000000
vt 3.027546 3.294399 0.000000
vt 3.067636 2.999568 0.000000
vt 3.090138 3.208222 0.000000
vt 3.172192 3.140314 0.000000
vt 3.190504 2.936865 0.000000
vt 3.268554 3.094940 0.000000
vt 3.324445 2.903879 0.000000
vt 3.373171 3.074950 0.000000
vt 3.462379 2.902354 0.000000
vt 3.479473 3.081600 0.000000
vt 3.597017 2.932372 0.000000
vt 3.580784 3.114471 0.000000
vt 3.670740 3.171499 0.000000
vt 3.721240 2.992345 0.000000
vt 3.743692 3.249103 0.000000
vt 3.757070 3.249103 0.000000
vt 3.782845 3.245724 0.000000
vt 3.828484 3.079103 0.000000
vt 3.806878 3.235816 0.000000
vt 3.827545 3.220049 0.000000
vt 3.843450 3.199487 0.000000
vt 3.844114 3.099875 0.000000
vt 3.853517 3.175521 0.000000
vt 3.853861 3.123973 0.000000
vt 3.857068 3.149770 0.000000
vt 3.190504 4.061341 0.000000
vt 3.268554 3.903265 0.000000
vt 3.324445 4.094327 0.000000
vt 3.373171 3.923255 0.000000
vt 3.462379 4.095851 0.000000
vt 3.479473 3.916606 0.000000
vt 3.597017 4.065834 0.000000
vt 3.580784 3.883735 0.000000
vt 3.670740 3.826707 0.000000
vt 3.721240 4.005861 0.000000
vt 3.743692 3.749103 0.000000
vt 3.757070 3.749103 0.000000
vt 3.782845 3.752482 0.000000
vt 3.828484 3.919103 0.000000
vt 3.806878 3.762389 0.000000
vt 3.827545 3.778157 0.000000
vt 3.843450 3.798718 0.000000
vt 3.844114 3.898331 0.000000
vt 3.853517 3.822685 0.000000
vt 3.853861 3.874233 0.000000
vt 3.857068 3.848436 0.000000
vt -2.738048 3.722803 0.000000
vt -2.739313 3.275588 0.000000
vt -2.879264 3.798950 0.000000
vt -2.881078 3.199698 0.000000
vt -2.975005 3.498652 0.000000
vt -2.988909 3.393054 0.000000
vt -2.987792 3.604391 0.000000
vt -2.960990 3.909885 0.000000
vt -3.026469 3.703630 0.000000
vt -3.065868 3.999251 0.000000
vt -3.088605 3.790136 0.000000
vt -3.170299 3.858477 0.000000
vt -3.188368 4.062335 0.000000
vt -3.266419 3.904359 0.000000
vt -3.322028 4.095809 0.000000
vt -3.370928 3.924902 0.000000
vt -3.459801 4.097909 0.000000
vt -3.477264 3.918815 0.000000
vt -3.594419 4.068524 0.000000
vt -3.578746 3.886480 0.000000
vt -3.669003 3.829929 0.000000
vt -3.718785 4.009204 0.000000
vt -3.742364 3.752713 0.000000
vt -3.755281 3.752713 0.000000
vt -3.781111 3.756106 0.000000
vt -3.826338 3.923076 0.000000
vt -3.805187 3.766056 0.000000
vt -3.825876 3.781887 0.000000
vt -3.841775 3.802524 0.000000
vt -3.842101 3.902335 0.000000
vt -3.851803 3.826568 0.000000
vt -3.851972 3.878226 0.000000
vt -3.855281 3.852386 0.000000
vt -2.963685 3.089035 0.000000
vt -3.028632 3.294229 0.000000
vt -3.069405 3.000190 0.000000
vt -3.091679 3.208385 0.000000
vt -3.174089 3.140911 0.000000
vt -3.192638 2.937868 0.000000
vt -3.270689 3.096047 0.000000
vt -3.326856 2.905372 0.000000
vt -3.375410 3.076609 0.000000
vt -3.464948 2.904423 0.000000
vt -3.481675 3.083819 0.000000
vt -3.599599 2.935071 0.000000
vt -3.582810 3.117224 0.000000
vt -3.672464 3.174726 0.000000
vt -3.723677 2.995692 0.000000
vt -3.745005 3.252713 0.000000
vt -3.758841 3.252713 0.000000
vt -3.784561 3.249349 0.000000
vt -3.830609 3.083076 0.000000
vt -3.808550 3.239482 0.000000
vt -3.829195 3.223778 0.000000
vt -3.845106 3.203292 0.000000
vt -3.846105 3.103877 0.000000
vt -3.855213 3.179403 0.000000
vt -3.855730 3.127965 0.000000
vt -3.858836 3.153718 0.000000
vt -0.850001 -0.500897 0.000000
vt -2.738048 0.222803 0.000000
vt -2.739313 -0.224412 0.000000
vt -2.879264 0.298950 0.000000
vt -2.881078 -0.300302 0.000000
vt -2.975005 -0.001348 0.000000
vt -2.988909 -0.106946 0.000000
vt -2.987792 0.104391 0.000000
vt -2.960990 0.409885 0.000000
vt -3.026469 0.203630 0.000000
vt -3.065868 0.499251 0.000000
vt -3.088605 0.290136 0.000000
vt -3.170299 0.358477 0.000000
vt -3.188368 0.562335 0.000000
vt -3.266419 0.404359 0.000000
vt -3.322028 0.595809 0.000000
vt -3.370928 0.424902 0.000000
vt -3.459801 0.597909 0.000000
vt -3.477264 0.418815 0.000000
vt -3.594419 0.568524 0.000000
vt -3.578746 0.386480 0.000000
vt -3.669003 0.329929 0.000000
vt -3.718785 0.509204 0.000000
vt -3.742364 0.252713 0.000000
vt -3.755281 0.252713 0.000000
vt -3.781111 0.256106 0.000000
vt -3.826338 0.423076 0.000000
vt -3.805187 0.266056 0.000000
vt -3.825876 0.281887 0.000000
vt -3.841775 0.302524 0.000000
vt -3.842101 0.402335 0.000000
vt -3.851803 0.326568 0.000000
vt -3.851972 0.378226 0.000000
vt -3.855281 0.352386 0.000000
vt -2.963685 -0.410965 0.000000
vt -3.028632 -0.205771 0.000000
vt -3.069405 -0.499810 0.000000
vt -3.091679 -0.291615 0.000000
vt -3.174089 -0.359089 0.000000
vt -3.192638 -0.562132 0.000000
vt -3.270689 -0.403953 0.000000
vt -3.326856 -0.594628 0.000000
vt -3.375410 -0.423391 0.000000
vt -3.464948 -0.595577 0.000000
vt -3.481675 -0.416181 0.000000
vt -3.599599 -0.564929 0.000000
vt -3.582810 -0.382776 0.000000
vt -3.672464 -0.325274 0.000000
vt -3.723677 -0.504308 0.000000
vt -3.745005 -0.247287 0.000000
vt -3.758841 -0.247287 0.000000
vt -3.784561 -0.250651 0.000000
vt -3.830609 -0.416924 0.000000
vt -3.808550 -0.260518 0.000000
vt -3.829195 -0.276222 0.000000
vt -3.845106 -0.296708 0.000000
vt -3.846105 -0.396123 0.000000
vt -3.855213 -0.320597 0.000000
vt -3.855730 -0.372035 0.000000
vt -3.858836 -0.346282 0.000000
vt 0.849999 -3.000897 0.000000
vt -0.850001 -3.000897 0.000000
vt 0.849999 -4.000897 0.000000
vt -0.850001 -4.000897 0.000000
vt 0.849999 -6.500897 0.000000
vt -0.850001 -6.500897 0.000000
vt 0.849999 -7.500897 0.000000
vt -0.850001 -7.500897 0.000000
vt 0.849999 -10.000897 0.000000
vt -0.850001 -10.000897 0.000000
vt 0.849999 -11.000897 0.000000
vt -0.850001 -11.000897 0.000000
vt 0.849999 -13.500897 0.000000
vt -0.850001 -13.500897 0.000000
vt 0.849999 -14.500897 0.000000
vt -0.850001 -14.500897 0.000000
vt 0.849999 -17.000897 0.000000
vt -0.850001 -17.000897 0.000000
vt 0.849999 -18.000897 0.000000
vt -0.850001 -18.000897 0.000000
vt -2.738048 -17.277197 0.000000
vt -2.739313 -17.724412 0.000000
vt -2.879264 -17.201050 0.000000
vt -2.881078 -17.800302 0.000000
vt -2.975005 -17.501348 0.000000
vt -2.988909 -17.606946 0.000000
vt -2.738048 -3.277197 0.000000
vt -2.739313 -3.724412 0.000000
vt -2.879264 -3.201050 0.000000
vt -2.881078 -3.800302 0.000000
vt -2.975005 -3.501348 0.000000
vt -2.988909 -3.606946 0.000000
vt -2.987792 -3.395609 0.000000
vt -2.960990 -3.090115 0.000000
vt -3.026469 -3.296370 0.000000
vt -3.065868 -3.000749 0.000000
vt -3.088605 -3.209864 0.000000
vt -3.170299 -3.141523 0.000000
vt -3.188368 -2.937665 0.000000
vt -3.266419 -3.095641 0.000000
vt -3.322028 -2.904191 0.000000
vt -3.370928 -3.075098 0.000000
vt -3.459801 -2.902091 0.000000
vt -3.477264 -3.081185 0.000000
vt -3.594419 -2.931476 0.000000
vt -3.578746 -3.113520 0.000000
vt -3.669003 -3.170071 0.000000
vt -3.718785 -2.990796 0.000000
vt -3.742364 -3.247287 0.000000
vt -3.755281 -3.247287 0.000000
vt -3.781111 -3.243894 0.000000
vt -3.826338 -3.076924 0.000000
vt -3.805187 -3.233944 0.000000
vt -3.825876 -3.218113 0.000000
vt -3.841775 -3.197476 0.000000
vt -3.842101 -3.097665 0.000000
vt -3.851803 -3.173432 0.000000
vt -3.851972 -3.121774 0.000000
vt -3.855281 -3.147614 0.000000
vt -2.963685 -3.910965 0.000000
vt -3.028632 -3.705771 0.000000
vt -3.069405 -3.999810 0.000000
vt -3.091679 -3.791615 0.000000
vt -3.174089 -3.859089 0.000000
vt -3.192638 -4.062132 0.000000
vt -3.270689 -3.903953 0.000000
vt -3.326856 -4.094628 0.000000
vt -3.375410 -3.923391 0.000000
vt -3.464948 -4.095577 0.000000
vt -3.481675 -3.916181 0.000000
vt -3.599599 -4.064929 0.000000
vt -3.582810 -3.882776 0.000000
vt -3.672464 -3.825274 0.000000
vt -3.723677 -4.004308 0.000000
vt -3.745005 -3.747287 0.000000
vt -3.758841 -3.747287 0.000000
vt -3.784561 -3.750651 0.000000
vt -3.830609 -3.916924 0.000000
vt -3.808550 -3.760518 0.000000
vt -3.829195 -3.776222 0.000000
vt -3.845106 -3.796708 0.000000
vt -3.846105 -3.896123 0.000000
vt -3.855213 -3.820597 0.000000
vt -3.855730 -3.872035 0.000000
vt -3.858836 -3.846282 0.000000
vt -2.738048 -6.777197 0.000000
vt -2.739313 -7.224412 0.000000
vt -2.879264 -6.701050 0.000000
vt -2.881078 -7.300302 0.000000
vt -2.975005 -7.001348 0.000000
vt -2.988909 -7.106946 0.000000
vt -2.987792 -6.895609 0.000000
vt -2.960990 -6.590115 0.000000
vt -3.026469 -6.796370 0.000000
vt -3.065868 -6.500749 0.000000
vt -3.088605 -6.709864 0.000000
vt -3.170299 -6.641523 0.000000
vt -3.188368 -6.437665 0.000000
vt -3.266419 -6.595641 0.000000
vt -3.322028 -6.404191 0.000000
vt -3.370928 -6.575098 0.000000
vt -3.459801 -6.402091 0.000000
vt -3.477264 -6.581185 0.000000
vt -3.594419 -6.431476 0.000000
vt -3.578746 -6.613520 0.000000
vt -3.669003 -6.670071 0.000000
vt -3.718785 -6.490796 0.000000
vt -3.742364 -6.747287 0.000000
vt -3.755281 -6.747287 0.000000
vt -3.781111 -6.743894 0.000000
vt -3.826338 -6.576924 0.000000
vt -3.805187 -6.733944 0.000000
vt -3.825876 -6.718113 0.000000
vt -3.841775 -6.697476 0.000000
vt -3.842101 -6.597665 0.000000
vt -3.851803 -6.673432 0.000000
vt -3.851972 -6.621774 0.000000
vt -3.855281 -6.647614 0.000000
vt -2.963685 -7.410965 0.000000
vt -3.028632 -7.205771 0.000000
vt -3.069405 -7.499810 0.000000
vt -3.091679 -7.291615 0.000000
vt -3.174089 -7.359089 0.000000
vt -3.192638 -7.562132 0.000000
vt -3.270689 -7.403953 0.000000
vt -3.326856 -7.594628 0.000000
vt -3.375410 -7.423391 0.000000
vt -3.464948 -7.595577 0.000000
vt -3.481675 -7.416181 0.000000
vt -3.599599 -7.564929 0.000000
vt -3.582810 -7.382776 0.000000
vt -3.672464 -7.325274 0.000000
vt -3.723677 -7.504308 0.000000
vt -3.745005 -7.247287 0.000000
vt -3.758841 -7.247287 0.000000
vt -3.784561 -7.250651 0.000000
vt -3.830609 -7.416924 0.000000
vt -3.808550 -7.260518 0.000000
vt -3.829195 -7.276222 0.000000
vt -3.845106 -7.296708 0.000000
vt -3.846105 -7.396123 0.000000
vt -3.855213 -7.320597 0.000000
vt -3.855730 -7.372035 0.000000
vt -3.858836 -7.346282 0.000000
vt -2.738048 -10.277197 0.000000
vt -2.739313 -10.724412 0.000000
vt -2.879264 -10.201050 0.000000
vt -2.881078 -10.800302 0.000000
vt -2.975005 -10.501348 0.000000
vt -2.988909 -10.606946 0.000000
vt -2.987792 -10.395609 0.000000
vt -2.960990 -10.090115 0.000000
vt -3.026469 -10.296370 0.000000
vt -3.065868 -10.000749 0.000000
vt -3.088605 -10.209864 0.000000
vt -3.170299 -10.141523 0.000000
vt -3.188368 -9.937665 0.000000
vt -3.266419 -10.095641 0.000000
vt -3.322028 -9.904191 0.000000
vt -3.370928 -10.075098 0.000000
vt -3.459801 -9.902091 0.000000
vt -3.477264 -10.081185 0.000000
vt -3.594419 -9.931476 0.000000
vt -3.578746 -10.113520 0.000000
vt -3.669003 -10.170071 0.000000
vt -3.718785 -9.990796 0.000000
vt -3.742364 -10.247287 0.000000
vt -3.755281 -10.247287 0.000000
vt -3.781111 -10.243894 0.000000
vt -3.826338 -10.076924 0.000000
vt -3.805187 -10.233944 0.000000
vt -3.825876 -10.218113 0.000000
vt -3.841775 -10.197476 0.000000
vt -3.842101 -10.097665 0.000000
vt -3.851803 -10.173432 0.000000
vt -3.851972 -10.121774 0.000000
vt -3.855281 -10.147614 0.000000
vt -2.963685 -10.910965 0.000000
vt -3.028632 -10.705771 0.000000
vt -3.069405 -10.999810 0.000000
vt -3.091679 -10.791615 0.000000
vt -3.174089 -10.859089 0.000000
vt -3.192638 -11.062132 0.000000
vt -3.270689 -10.903953 0.000000
vt -3.326856 -11.094628 0.000000
vt -3.375410 -10.923391 0.000000
vt -3.464948 -11.095577 0.000000
vt -3.481675 -10.916181 0.000000
vt -3.599599 -11.064929 0.000000
vt -3.582810 -10.882776 0.000000
vt -3.672464 -10.825274 0.000000
vt -3.723677 -11.004308 0.000000
vt -3.745005 -10.747287 0.000000
vt -3.758841 -10.747287 0.000000
vt -3.784561 -10.750651 0.000000
vt -3.830609 -10.916924 0.000000
vt -3.808550 -10.760518 0.000000
vt -3.829195 -10.776222 0.000000
vt -3.845106 -10.796708 0.000000
vt -3.846105 -10.896123 0.000000
vt -3.855213 -10.820597 0.000000
vt -3.855730 -10.872035 0.000000
vt -3.858836 -10.846282 0.000000
vt -2.738048 -13.777197 0.000000
vt -2.739313 -14.224412 0.000000
vt -2.879264 -13.701050 0.000000
vt -2.881078 -14.300302 0.000000
vt -2.975005 -14.001348 0.000000
vt -2.988909 -14.106946 0.000000
vt -2.987792 -13.895609 0.000000
vt -2.960990 -13.590115 0.000000
vt -3.026469 -13.796370 0.000000
vt -3.065868 -13.500749 0.000000
vt -3.088605 -13.709864 0.000000
vt -3.170299 -13.641523 0.000000
vt -3.188368 -13.437665 0.000000
vt -3.266419 -13.595641 0.000000
vt -3.322028 -13.404191 0.000000
vt -3.370928 -13.575098 0.000000
vt -3.459801 -13.402091 0.000000
vt -3.477264 -13.581185 0.000000
vt -3.594419 -13.431476 0.000000
vt -3.578746 -13.613520 0.000000
vt -3.669003 -13.670071 0.000000
vt -3.718785 -13.490796 0.000000
vt -3.742364 -13.747287 0.000000
vt -3.755281 -13.747287 0.000000
vt -3.781111 -13.743894 0.000000
vt -3.826338 -13.576924 0.000000
vt -3.805187 -13.733944 0.000000
vt -3.825876 -13.718113 0.000000
vt -3.841775 -13.697476 0.000000
vt -3.842101 -13.597665 0.000000
vt -3.851803 -13.673432 0.000000
vt -3.851972 -13.621774 0.000000
vt -3.855281 -13.647614 0.000000
vt -2.963685 -14.410965 0.000000
vt -3.028632 -14.205771 0.000000
vt -3.069405 -14.499810 0.000000
vt -3.091679 -14.291615 0.000000
vt -3.174089 -14.359089 0.000000
vt -3.192638 -14.562132 0.000000
vt -3.270689 -14.403953 0.000000
vt -3.326856 -14.594628 0.000000
vt -3.375410 -14.423391 0.000000
vt -3.464948 -14.595577 0.000000
vt -3.481675 -14.416181 0.000000
vt -3.599599 -14.564929 0.000000
vt -3.582810 -14.382776 0.000000
vt -3.672464 -14.325274 0.000000
vt -3.723677 -14.504308 0.000000
vt -3.745005 -14.247287 0.000000
vt -3.758841 -14.247287 0.000000
vt -3.784561 -14.250651 0.000000
vt -3.830609 -14.416924 0.000000
vt -3.808550 -14.260518 0.000000
vt -3.829195 -14.276222 0.000000
vt -3.845106 -14.296708 0.000000
vt -3.846105 -14.396123 0.000000
vt -3.855213 -14.320597 0.000000
vt -3.855730 -14.372035 0.000000
vt -3.858836 -14.346282 0.000000
vt -2.987792 -17.395609 0.000000
vt -2.960990 -17.090115 0.000000
vt -3.026469 -17.296370 0.000000
vt -3.065868 -17.000749 0.000000
vt -3.088605 -17.209864 0.000000
vt -3.170299 -17.141523 0.000000
vt -3.188368 -16.937665 0.000000
vt -3.266419 -17.095641 0.000000
vt -3.322028 -16.904191 0.000000
vt -3.370928 -17.075098 0.000000
vt -3.459801 -16.902091 0.000000
vt -3.477264 -17.081185 0.000000
vt -3.594419 -16.931476 0.000000
vt -3.578746 -17.113520 0.000000
vt -3.669003 -17.170071 0.000000
vt -3.718785 -16.990796 0.000000
vt -3.742364 -17.247287 0.000000
vt -3.755281 -17.247287 0.000000
vt -3.781111 -17.243894 0.000000
vt -3.826338 -17.076924 0.000000
vt -3.805187 -17.233944 0.000000
vt -3.825876 -17.218113 0.000000
vt -3.841775 -17.197476 0.000000
vt -3.842101 -17.097665 0.000000
vt -3.851803 -17.173432 0.000000
vt -3.851972 -17.121774 0.000000
vt -3.855281 -17.147614 0.000000
vt -2.963685 -17.910965 0.000000
vt -3.028632 -17.705771 0.000000
vt -3.069405 -17.999810 0.000000
vt -3.091679 -17.791615 0.000000
vt -3.174089 -17.859089 0.000000
vt -3.192638 -18.062132 0.000000
vt -3.270689 -17.903953 0.000000
vt -3.326856 -18.094628 0.000000
vt -3.375410 -17.923391 0.000000
vt -3.464948 -18.095577 0.000000
vt -3.481675 -17.916181 0.000000
vt -3.599599 -18.064929 0.000000
vt -3.582810 -17.882776 0.000000
vt -3.672464 -17.825274 0.000000
vt -3.723677 -18.004308 0.000000
vt -3.745005 -17.747287 0.000000
vt -3.758841 -17.747287 0.000000
vt -3.784561 -17.750651 0.000000
vt -3.830609 -17.916924 0.000000
vt -3.808550 -17.760518 0.000000
vt -3.829195 -17.776222 0.000000
vt -3.845106 -17.796708 0.000000
vt -3.846105 -17.896123 0.000000
vt -3.855213 -17.820597 0.000000
vt -3.855730 -17.872035 0.000000
vt -3.858836 -17.846282 0.000000
vt 2.738678 -17.277289 0.000000
vt 2.738678 -17.724505 0.000000
vt 2.880168 -17.800524 0.000000
vt 2.962335 -17.911325 0.000000
vt 2.988345 -17.606567 0.000000
vt 2.974999 -17.500897 0.000000
vt 2.880168 -17.201271 0.000000
vt 2.988345 -17.395227 0.000000
vt 2.962335 -17.090470 0.000000
vt 3.027546 -17.296193 0.000000
vt 3.067636 -17.001363 0.000000
vt 3.090138 -17.210016 0.000000
vt 3.172192 -17.142108 0.000000
vt 3.027546 -17.705601 0.000000
vt 3.067636 -18.000432 0.000000
vt 3.090138 -17.791778 0.000000
vt 3.172192 -17.859686 0.000000
vt 3.190504 -18.063135 0.000000
vt 3.268554 -17.905060 0.000000
vt 3.324445 -18.096121 0.000000
vt 3.373171 -17.925050 0.000000
vt 3.462379 -18.097646 0.000000
vt 3.479473 -17.918400 0.000000
vt 3.597017 -18.067628 0.000000
vt 3.580784 -17.885529 0.000000
vt 3.670740 -17.828501 0.000000
vt 3.721240 -18.007655 0.000000
vt 3.743692 -17.750897 0.000000
vt 3.757070 -17.750897 0.000000
vt 3.782845 -17.754276 0.000000
vt 3.828484 -17.920897 0.000000
vt 3.806878 -17.764184 0.000000
vt 3.827545 -17.779951 0.000000
vt 3.843450 -17.800513 0.000000
vt 3.844114 -17.900125 0.000000
vt 3.853517 -17.824479 0.000000
vt 3.853861 -17.876027 0.000000
vt 3.857068 -17.850230 0.000000
vt 3.190504 -16.938659 0.000000
vt 3.268554 -17.096735 0.000000
vt 3.324445 -16.905673 0.000000
vt 3.373171 -17.076745 0.000000
vt 3.462379 -16.904149 0.000000
vt 3.479473 -17.083394 0.000000
vt 3.597017 -16.934166 0.000000
vt 3.580784 -17.116265 0.000000
vt 3.670740 -17.173293 0.000000
vt 3.721240 -16.994139 0.000000
vt 3.743692 -17.250897 0.000000
vt 3.757070 -17.250897 0.000000
vt 3.782845 -17.247518 0.000000
vt 3.828484 -17.080897 0.000000
vt 3.806878 -17.237611 0.000000
vt 3.827545 -17.221843 0.000000
vt 3.843450 -17.201282 0.000000
vt 3.844114 -17.101669 0.000000
vt 3.853517 -17.177315 0.000000
vt 3.853861 -17.125767 0.000000
vt 3.857068 -17.151564 0.000000
vt 2.738678 -13.777289 0.000000
vt 2.738678 -14.224505 0.000000
vt 2.880168 -14.300524 0.000000
vt 2.962335 -14.411325 0.000000
vt 2.988345 -14.106567 0.000000
vt 2.974999 -14.000897 0.000000
vt 2.880168 -13.701271 0.000000
vt 2.988345 -13.895227 0.000000
vt 2.962335 -13.590470 0.000000
vt 3.027546 -13.796193 0.000000
vt 3.067636 -13.501363 0.000000
vt 3.090138 -13.710016 0.000000
vt 3.172192 -13.642108 0.000000
vt 3.027546 -14.205601 0.000000
vt 3.067636 -14.500432 0.000000
vt 3.090138 -14.291778 0.000000
vt 3.172192 -14.359686 0.000000
vt 3.190504 -14.563135 0.000000
vt 3.268554 -14.405060 0.000000
vt 3.324445 -14.596121 0.000000
vt 3.373171 -14.425050 0.000000
vt 3.462379 -14.597646 0.000000
vt 3.479473 -14.418400 0.000000
vt 3.597017 -14.567628 0.000000
vt 3.580784 -14.385529 0.000000
vt 3.670740 -14.328501 0.000000
vt 3.721240 -14.507655 0.000000
vt 3.743692 -14.250897 0.000000
vt 3.757070 -14.250897 0.000000
vt 3.782845 -14.254276 0.000000
vt 3.828484 -14.420897 0.000000
vt 3.806878 -14.264184 0.000000
vt 3.827545 -14.279951 0.000000
vt 3.843450 -14.300513 0.000000
vt 3.844114 -14.400125 0.000000
vt 3.853517 -14.324479 0.000000
vt 3.853861 -14.376027 0.000000
vt 3.857068 -14.350230 0.000000
vt 3.190504 -13.438659 0.000000
vt 3.268554 -13.596735 0.000000
vt 3.324445 -13.405673 0.000000
vt 3.373171 -13.576745 0.000000
vt 3.462379 -13.404149 0.000000
vt 3.479473 -13.583394 0.000000
vt 3.597017 -13.434166 0.000000
vt 3.580784 -13.616265 0.000000
vt 3.670740 -13.673293 0.000000
vt 3.721240 -13.494139 0.000000
vt 3.743692 -13.750897 0.000000
vt 3.757070 -13.750897 0.000000
vt 3.782845 -13.747518 0.000000
vt 3.828484 -13.580897 0.000000
vt 3.806878 -13.737611 0.000000
vt 3.827545 -13.721843 0.000000
vt 3.843450 -13.701282 0.000000
vt 3.844114 -13.601669 0.000000
vt 3.853517 -13.677315 0.000000
vt 3.853861 -13.625767 0.000000
vt 3.857068 -13.651564 0.000000
vt 2.738678 -10.277289 0.000000
vt 2.738678 -10.724505 0.000000
vt 2.880168 -10.800524 0.000000
vt 2.962335 -10.911325 0.000000
vt 2.988345 -10.606567 0.000000
vt 2.974999 -10.500897 0.000000
vt 2.880168 -10.201271 0.000000
vt 2.988345 -10.395227 0.000000
vt 2.962335 -10.090470 0.000000
vt 3.027546 -10.296193 0.000000
vt 3.067636 -10.001363 0.000000
vt 3.090138 -10.210016 0.000000
vt 3.172192 -10.142108 0.000000
vt 3.027546 -10.705601 0.000000
vt 3.067636 -11.000432 0.000000
vt 3.090138 -10.791778 0.000000
vt 3.172192 -10.859686 0.000000
vt 3.190504 -11.063135 0.000000
vt 3.268554 -10.905060 0.000000
vt 3.324445 -11.096121 0.000000
vt 3.373171 -10.925050 0.000000
vt 3.462379 -11.097646 0.000000
vt 3.479473 -10.918400 0.000000
vt 3.597017 -11.067628 0.000000
vt 3.580784 -10.885529 0.000000
vt 3.670740 -10.828501 0.000000
vt 3.721240 -11.007655 0.000000
vt 3.743692 -10.750897 0.000000
vt 3.757070 -10.750897 0.000000
vt 3.782845 -10.754276 0.000000
vt 3.828484 -10.920897 0.000000
vt 3.806878 -10.764184 0.000000
vt 3.827545 -10.779951 0.000000
vt 3.843450 -10.800513 0.000000
vt 3.844114 -10.900125 0.000000
vt 3.853517 -10.824479 0.000000
vt 3.853861 -10.876027 0.000000
vt 3.857068 -10.850230 0.000000
vt 3.190504 -9.938659 0.000000
vt 3.268554 -10.096735 0.000000
vt 3.324445 -9.905673 0.000000
vt 3.373171 -10.076745 0.000000
vt 3.462379 -9.904149 0.000000
vt 3.479473 -10.083394 0.000000
vt 3.597017 -9.934166 0.000000
vt 3.580784 -10.116265 0.000000
vt 3.670740 -10.173293 0.000000
vt 3.721240 -9.994139 0.000000
vt 3.743692 -10.250897 0.000000
vt 3.757070 -10.250897 0.000000
vt 3.782845 -10.247518 0.000000
vt 3.828484 -10.080897 0.000000
vt 3.806878 -10.237611 0.000000
vt 3.827545 -10.221843 0.000000
vt 3.843450 -10.201282 0.000000
vt 3.844114 -10.101669 0.000000
vt 3.853517 -10.177315 0.000000
vt 3.853861 -10.125767 0.000000
vt 3.857068 -10.151564 0.000000
vt 2.738678 -6.777289 0.000000
vt 2.738678 -7.224505 0.000000
vt 2.880168 -7.300524 0.000000
vt 2.962335 -7.411325 0.000000
vt 2.988345 -7.106567 0.000000
vt 2.974999 -7.000897 0.000000
vt 2.880168 -6.701271 0.000000
vt 2.988345 -6.895227 0.000000
vt 2.962335 -6.590470 0.000000
vt 3.027546 -6.796193 0.000000
vt 3.067636 -6.501363 0.000000
vt 3.090138 -6.710016 0.000000
vt 3.172192 -6.642108 0.000000
vt 3.027546 -7.205601 0.000000
vt 3.067636 -7.500432 0.000000
vt 3.090138 -7.291778 0.000000
vt 3.172192 -7.359686 0.000000
vt 3.190504 -7.563135 0.000000
vt 3.268554 -7.405060 0.000000
vt 3.324445 -7.596121 0.000000
vt 3.373171 -7.425050 0.000000
vt 3.462379 -7.597646 0.000000
vt 3.479473 -7.418400 0.000000
vt 3.597017 -7.567628 0.000000
vt 3.580784 -7.385529 0.000000
vt 3.670740 -7.328501 0.000000
vt 3.721240 -7.507655 0.000000
vt 3.743692 -7.250897 0.000000
vt 3.757070 -7.250897 0.000000
vt 3.782845 -7.254276 0.000000
vt 3.828484 -7.420897 0.000000
vt 3.806878 -7.264184 0.000000
vt 3.827545 -7.279951 0.000000
vt 3.843450 -7.300513 0.000000
vt 3.844114 -7.400125 0.000000
vt 3.853517 -7.324479 0.000000
vt 3.853861 -7.376027 0.000000
vt 3.857068 -7.350230 0.000000
vt 3.190504 -6.438659 0.000000
vt 3.268554 -6.596735 0.000000
vt 3.324445 -6.405673 0.000000
vt 3.373171 -6.576745 0.000000
vt 3.462379 -6.404149 0.000000
vt 3.479473 -6.583394 0.000000
vt 3.597017 -6.434166 0.000000
vt 3.580784 -6.616265 0.000000
vt 3.670740 -6.673293 0.000000
vt 3.721240 -6.494139 0.000000
vt 3.743692 -6.750897 0.000000
vt 3.757070 -6.750897 0.000000
vt 3.782845 -6.747518 0.000000
vt 3.828484 -6.580897 0.000000
vt 3.806878 -6.737611 0.000000
vt 3.827545 -6.721843 0.000000
vt 3.843450 -6.701282 0.000000
vt 3.844114 -6.601669 0.000000
vt 3.853517 -6.677315 0.000000
vt 3.853861 -6.625767 0.000000
vt 3.857068 -6.651564 0.000000
vt 2.738678 -3.277289 0.000000
vt 2.738678 -3.724505 0.000000
vt 2.880168 -3.800524 0.000000
vt 2.962335 -3.911325 0.000000
vt 2.988345 -3.606567 0.000000
vt 2.974999 -3.500897 0.000000
vt 2.880168 -3.201271 0.000000
vt 2.988345 -3.395227 0.000000
vt 2.962335 -3.090470 0.000000
vt 3.027546 -3.296193 0.000000
vt 3.067636 -3.001363 0.000000
vt 3.090138 -3.210016 0.000000
vt 3.172192 -3.142108 0.000000
vt 3.027546 -3.705601 0.000000
vt 3.067636 -4.000432 0.000000
vt 3.090138 -3.791778 0.000000
vt 3.172192 -3.859686 0.000000
vt 3.190504 -4.063135 0.000000
vt 3.268554 -3.905060 0.000000
vt 3.324445 -4.096121 0.000000
vt 3.373171 -3.925050 0.000000
vt 3.462379 -4.097646 0.000000
vt 3.479473 -3.918400 0.000000
vt 3.597017 -4.067628 0.000000
vt 3.580784 -3.885529 0.000000
vt 3.670740 -3.828501 0.000000
vt 3.721240 -4.007655 0.000000
vt 3.743692 -3.750897 0.000000
vt 3.757070 -3.750897 0.000000
vt 3.782845 -3.754276 0.000000
vt 3.828484 -3.920897 0.000000
vt 3.806878 -3.764184 0.000000
vt 3.827545 -3.779951 0.000000
vt 3.843450 -3.800513 0.000000
vt 3.844114 -3.900125 0.000000
vt 3.853517 -3.824479 0.000000
vt 3.853861 -3.876027 0.000000
vt 3.857068 -3.850230 0.000000
vt 3.190504 -2.938659 0.000000
vt 3.268554 -3.096735 0.000000
vt 3.324445 -2.905673 0.000000
vt 3.373171 -3.076745 0.000000
vt 3.462379 -2.904149 0.000000
vt 3.479473 -3.083394 0.000000
vt 3.597017 -2.934166 0.000000
vt 3.580784 -3.116265 0.000000
vt 3.670740 -3.173293 0.000000
vt 3.721240 -2.994139 0.000000
vt 3.743692 -3.250897 0.000000
vt 3.757070 -3.250897 0.000000
vt 3.782845 -3.247518 0.000000
vt 3.828484 -3.080897 0.000000
vt 3.806878 -3.237611 0.000000
vt 3.827545 -3.221843 0.000000
vt 3.843450 -3.201282 0.000000
vt 3.844114 -3.101669 0.000000
vt 3.853517 -3.177315 0.000000
vt 3.853861 -3.125767 0.000000
vt 3.857068 -3.151564 0.000000
vt -0.016864 -0.546409 0.000000
vt 0.320156 -0.549779 0.000000
vt -0.320156 -0.412322 0.000000
vt 0.320156 -0.366519 0.000000
vt -0.320156 -0.247393 0.000000
vt 0.320156 -0.183260 0.000000
vt -0.320156 -0.082464 0.000000
vt 0.320156 0.000000 0.000000
vt -0.320156 0.082464 0.000000
vt 0.320156 0.183260 0.000000
vt -0.320156 0.247393 0.000000
vt 0.320156 0.366519 0.000000
vt -0.320156 0.412322 0.000000
vt -0.016864 0.546409 0.000000
vt 0.320156 0.549779 0.000000
vt 0.173512 0.704798 0.000000
vt 0.320156 0.733038 0.000000
vt 0.282710 0.889484 0.000000
vt 0.320156 0.916298 0.000000
vt 0.310537 0.991570 0.000000
vt 0.320156 1.099557 0.000000
vt 0.173512 -0.704798 0.000000
vt 0.320156 -0.733038 0.000000
vt 0.282710 -0.889484 0.000000
vt 0.320156 -0.916298 0.000000
vt 0.310537 -0.991570 0.000000
vt 0.320156 -1.099557 0.000000
vt -9.000000 -0.916298 0.000000
vt -0.500000 -0.916298 0.000000
vt -9.000000 -0.785398 0.000000
vt -0.500000 -0.785398 0.000000
vt -9.000000 -0.654498 0.000000
vt -0.500000 -0.654498 0.000000
vt -9.000000 -0.523599 0.000000
vt -0.500000 -0.523599 0.000000
vt -9.000000 -0.392699 0.000000
vt -0.500000 -0.392699 0.000000
vt -9.000000 -0.261799 0.000000
vt -0.500000 -0.261799 0.000000
vt -9.000000 -0.130900 0.000000
vt -0.500000 -0.130900 0.000000
vt -9.000000 0.000000 0.000000
vt -0.500000 0.000000 0.000000
vt -9.000000 0.130900 0.000000
vt -0.500000 0.130900 0.000000
vt -9.000000 0.261799 0.000000
vt -0.500000 0.261799 0.000000
vt -9.000000 0.392699 0.000000
vt -0.500000 0.392699 0.000000
vt -9.000000 0.523599 0.000000
vt -0.500000 0.523599 0.000000
vt -9.000000 0.654498 0.000000
vt -0.500000 0.654498 0.000000
vt -9.000000 0.785398 0.000000
vt -0.500000 0.785398 0.000000
vt -9.000000 0.916298 0.000000
vt -0.500000 0.916298 0.000000
vt -9.000000 1.047198 0.000000
vt -0.500000 1.047198 0.000000
vt -9.000000 1.178097 0.000000
vt -0.500000 1.178097 0.000000
vt -9.000000 1.308997 0.000000
vt -0.500000 1.308997 0.000000
vt -9.000000 1.439897 0.000000
vt -0.500000 1.439897 0.000000
vt -9.000000 1.570796 0.000000
vt -0.500000 1.570796 0.000000
vt -9.000000 -1.570796 0.000000
vt -0.500000 -1.570796 0.000000
vt -9.000000 -1.439897 0.000000
vt -0.500000 -1.439897 0.000000
vt -9.000000 -1.308997 0.000000
vt -0.500000 -1.308997 0.000000
vt -9.000000 -1.178097 0.000000
vt -0.500000 -1.178097 0.000000
vt -9.000000 -1.047198 0.000000
vt -0.500000 -1.047198 0.000000
vt 0.320156 1.099557 0.000000
vt 0.312978 1.006155 0.000000
vt 0.320156 0.916298 0.000000
vt 0.291051 0.913576 0.000000
vt 0.320156 0.733038 0.000000
vt 0.197019 0.733937 0.000000
vt 0.013624 0.565772 0.000000
vt 0.320156 0.549779 0.000000
vt -0.320156 0.412322 0.000000
vt 0.320156 0.366519 0.000000
vt -0.320156 0.247393 0.000000
vt 0.320156 0.183260 0.000000
vt -0.320156 0.082464 0.000000
vt 0.320156 0.000000 0.000000
vt -0.320156 -0.082464 0.000000
vt 0.320156 -0.183260 0.000000
vt -0.320156 -0.247393 0.000000
vt 0.320156 -0.366519 0.000000
vt -0.320156 -0.412322 0.000000
vt 0.320156 -0.549779 0.000000
vt 0.013624 -0.565772 0.000000
vt 0.320156 -0.733038 0.000000
vt 0.197019 -0.733937 0.000000
vt 0.291051 -0.913576 0.000000
vt 0.320156 -0.916298 0.000000
vt 0.312978 -1.006155 0.000000
vt 0.320156 -1.099557 0.000000
vt -0.438634 0.421642 0.000000
vt -0.438634 0.421512 0.000000
vt 0.438634 0.356047 0.000000
vt -0.257611 0.320588 0.000000
vt -0.138516 0.215941 0.000000
vt 0.438634 0.178024 0.000000
vt -0.098663 0.162552 0.000000
vt -0.070747 0.108655 0.000000
vt 0.438634 0.000000 0.000000
vt -0.054213 0.054415 0.000000
vt -0.048737 -0.000000 0.000000
vt -0.054213 -0.054415 0.000000
vt -0.070747 -0.108655 0.000000
vt 0.438634 -0.178024 0.000000
vt -0.098663 -0.162552 0.000000
vt -0.138516 -0.215941 0.000000
vt 0.438634 -0.356047 0.000000
vt -0.257611 -0.320588 0.000000
vt -0.438634 -0.421512 0.000000
vt -0.438634 -0.421642 0.000000
vt -0.438634 -0.421771 0.000000
vt -0.438634 -0.421901 0.000000
vt 0.438634 -0.534071 0.000000
vt -0.025880 -0.550504 0.000000
vt 0.236143 -0.700656 0.000000
vt 0.438634 -0.712094 0.000000
vt 0.324184 -0.784288 0.000000
vt 0.438634 -0.890118 0.000000
vt 0.387022 -0.873617 0.000000
vt 0.425408 -0.968397 0.000000
vt 0.435273 -1.017689 0.000000
vt 0.438634 -1.068142 0.000000
vt 0.438634 0.534071 0.000000
vt -0.438634 0.421901 0.000000
vt -0.438634 0.421771 0.000000
vt 0.438634 0.712094 0.000000
vt 0.236143 0.700656 0.000000
vt -0.025880 0.550504 0.000000
vt 0.324184 0.784288 0.000000
vt 0.438634 0.890118 0.000000
vt 0.387022 0.873617 0.000000
vt 0.425408 0.968397 0.000000
vt 0.435273 1.017689 0.000000
vt 0.438634 1.068142 0.000000
vt 0.699714 0.500000 0.000000
vt 0.699810 0.499867 0.000000
vt 0.700000 0.500000 0.000000
vt 0.699905 0.499733 0.000000
vt 0.700000 0.499600 0.000000
vt -0.438634 0.421642 0.000000
vt -0.438634 0.421512 0.000000
vt 0.438634 0.356047 0.000000
vt -0.257611 0.320588 0.000000
vt -0.138516 0.215941 0.000000
vt 0.438634 0.178024 0.000000
vt -0.098663 0.162552 0.000000
vt -0.070747 0.108655 0.000000
vt 0.438634 -0.000000 0.000000
vt -0.054213 0.054415 0.000000
vt -0.048737 -0.000000 0.000000
vt -0.054213 -0.054415 0.000000
vt -0.070747 -0.108655 0.000000
vt 0.438634 -0.178024 0.000000
vt -0.098663 -0.162552 0.000000
vt -0.138516 -0.215941 0.000000
vt 0.438634 -0.356047 0.000000
vt -0.257611 -0.320588 0.000000
vt -0.438634 -0.421512 0.000000
vt -0.438634 -0.421642 0.000000
vt -0.438634 -0.421771 0.000000
vt -0.438634 -0.421901 0.000000
vt 0.438634 -0.534071 0.000000
vt -0.180763 -0.492852 0.000000
vt 0.012316 -0.567297 0.000000
vt 0.438634 -0.712094 0.000000
vt 0.265944 -0.725709 0.000000
vt 0.344417 -0.808934 0.000000
vt 0.438634 -0.890118 0.000000
vt 0.397640 -0.894168 0.000000
vt 0.428513 -0.980798 0.000000
vt 0.436112 -1.024424 0.000000
vt 0.438634 -1.068142 0.000000
vt 0.438634 0.534071 0.000000
vt -0.180763 0.492852 0.000000
vt -0.438634 0.421901 0.000000
vt -0.438634 0.421771 0.000000
vt 0.012316 0.567297 0.000000
vt 0.438634 0.712094 0.000000
vt 0.265944 0.725709 0.000000
vt 0.344417 0.808934 0.000000
vt 0.438634 0.890118 0.000000
vt 0.397640 0.894168 0.000000
vt 0.428513 0.980798 0.000000
vt 0.436112 1.024424 0.000000
vt 0.438634 1.068142 0.000000
vt -0.699714 -0.500000 0.000000
vt -0.699810 -0.499867 0.000000
vt -0.700000 -0.500000 0.000000
vt -0.699905 -0.499733 0.000000
vt -0.700000 -0.499600 0.000000
vt 0.700000 -0.499600 0.000000
vt 0.699905 -0.499733 0.000000
vt 0.700000 -0.500000 0.000000
vt 0.699810 -0.499867 0.000000
vt 0.699714 -0.500000 0.000000
vt -0.700000 0.499600 0.000000
vt -0.699905 0.499733 0.000000
vt -0.700000 0.500000 0.000000
vt -0.699810 0.499867 0.000000
vt -0.699714 0.500000 0.000000
vt 1.000000 0.000000 0.000000
vt 1.000000 1.000000 0.000000
vt 0.999600 0.000000 0.000000
vt 0.856857 -0.165079 0.000000
vt 0.000000 1.000000 0.000000
vt 0.143143 -0.165079 0.000000
vt 0.000400 0.000000 0.000000
vt 0.000000 0.000000 0.000000
vt 0.730079 -0.273684 0.000000
vt 0.269921 -0.273684 0.000000
vt 0.670595 -0.310027 0.000000
vt 0.329405 -0.310027 0.000000
vt 0.612813 -0.335484 0.000000
vt 0.387187 -0.335484 0.000000
vt 0.556135 -0.350562 0.000000
vt 0.443865 -0.350562 0.000000
vt 0.500000 -0.355556 0.000000
vt 1.400000 0.000000 0.000000
vt 1.400000 1.000000 0.000000
vt 1.399714 0.000000 0.000000
vt 0.000000 1.000000 0.000000
vt 0.000286 0.000000 0.000000
vt 0.000000 0.000000 0.000000
vt 0.135389 -0.235159 0.000000
vt 1.176399 -0.376399 0.000000
vt 0.246621 -0.411231 0.000000
vt 1.000000 -0.615344 0.000000
vt 0.424522 -0.642520 0.000000
vt 0.921748 -0.695631 0.000000
vt 0.499605 -0.714081 0.000000
vt 0.569212 -0.762617 0.000000
vt 0.847067 -0.752933 0.000000
vt 0.635421 -0.790771 0.000000
vt 0.667811 -0.797700 0.000000
vt 0.700000 -0.800000 0.000000
vt 0.737166 -0.796935 0.000000
vt 0.773872 -0.787938 0.000000
vt 1.000000 0.000000 0.000000
vt 1.000000 1.000000 0.000000
vt 0.999600 0.000000 0.000000
vt 0.856857 -0.165079 0.000000
vt -0.000000 1.000000 0.000000
vt 0.143143 -0.165079 0.000000
vt 0.000400 0.000000 0.000000
vt -0.000000 0.000000 0.000000
vt 0.730079 -0.273684 0.000000
vt 0.269921 -0.273684 0.000000
vt 0.670595 -0.310027 0.000000
vt 0.329405 -0.310027 0.000000
vt 0.612813 -0.335484 0.000000
vt 0.387187 -0.335484 0.000000
vt 0.556135 -0.350562 0.000000
vt 0.443865 -0.350562 0.000000
vt 0.500000 -0.355556 0.000000
vt 1.400000 0.000000 0.000000
vt 1.400000 1.000000 0.000000
vt 1.399714 0.000000 0.000000
vt -0.000000 1.000000 0.000000
vt 1.264611 -0.235159 0.000000
vt 0.000286 0.000000 0.000000
vt 0.223601 -0.376399 0.000000
vt -0.000000 0.000000 0.000000
vt 1.153379 -0.411231 0.000000
vt 0.400000 -0.615344 0.000000
vt 0.975478 -0.642520 0.000000
vt 0.478252 -0.695631 0.000000
vt 0.900395 -0.714081 0.000000
vt 0.830788 -0.762617 0.000000
vt 0.552933 -0.752933 0.000000
vt 0.764579 -0.790771 0.000000
vt 0.732189 -0.797700 0.000000
vt 0.700000 -0.800000 0.000000
vt 0.662834 -0.796935 0.000000
vt 0.626128 -0.787938 0.000000
vt 0.748333 2.999103 0.000000
vt 0.748333 0.499103 0.000000
vt 0.850001 0.499103 0.000000
vt 0.844377 0.310599 0.000000
vt 0.893763 0.104883 0.000000
vt 2.738048 0.222803 0.000000
vt 0.893763 -0.106678 0.000000
vt 2.739313 -0.224412 0.000000
vt 0.850001 -0.500897 0.000000
vt 0.844377 -0.312394 0.000000
vt 0.748333 -0.500897 0.000000
vt 0.850001 -3.000897 0.000000
vt 0.748333 -3.000897 0.000000
vt 0.844377 -3.189401 0.000000
vt 0.893763 -3.395117 0.000000
vt 2.738048 -3.277197 0.000000
vt 0.893763 -3.606678 0.000000
vt 2.739313 -3.724412 0.000000
vt 0.850001 -4.000897 0.000000
vt 0.844377 -3.812394 0.000000
vt 0.748333 -4.000897 0.000000
vt 0.850001 -6.500897 0.000000
vt 0.748333 -6.500897 0.000000
vt 0.844377 -6.689401 0.000000
vt 0.893763 -6.895117 0.000000
vt 2.738048 -6.777197 0.000000
vt 0.893763 -7.106678 0.000000
vt 2.739313 -7.224412 0.000000
vt 0.850001 -7.500897 0.000000
vt 0.844377 -7.312394 0.000000
vt 0.748333 -7.500897 0.000000
vt 0.850001 -10.000897 0.000000
vt 0.748333 -10.000897 0.000000
vt 0.844377 -10.189401 0.000000
vt 0.893763 -10.395117 0.000000
vt 2.738048 -10.277197 0.000000
vt 0.893763 -10.606678 0.000000
vt 2.739313 -10.724412 0.000000
vt 0.850001 -11.000897 0.000000
vt 0.844377 -10.812394 0.000000
vt 0.748333 -11.000897 0.000000
vt 0.850001 -13.500897 0.000000
vt 0.748333 -13.500897 0.000000
vt 0.844377 -13.689401 0.000000
vt 0.893763 -13.895117 0.000000
vt 2.738048 -13.777197 0.000000
vt 0.893763 -14.106678 0.000000
vt 2.739313 -14.224412 0.000000
vt 0.850001 -14.500897 0.000000
vt 0.844377 -14.312394 0.000000
vt 0.748333 -14.500897 0.000000
vt 0.850001 -17.000897 0.000000
vt 0.748333 -17.000897 0.000000
vt 0.844377 -17.189401 0.000000
vt 0.893763 -17.395117 0.000000
vt 2.738048 -17.277197 0.000000
vt 0.893763 -17.606678 0.000000
vt 2.739313 -17.724412 0.000000
vt 0.850001 -18.000897 0.000000
vt 0.844377 -17.812394 0.000000
vt 0.748333 -18.000897 0.000000
vt 2.879264 -17.201050 0.000000
vt 2.881078 -17.800302 0.000000
vt 2.975005 -17.501348 0.000000
vt 2.963685 -17.910965 0.000000
vt 2.988909 -17.606946 0.000000
vt 3.028632 -17.705771 0.000000
vt 3.069405 -17.999810 0.000000
vt 3.091679 -17.791615 0.000000
vt 3.174089 -17.859089 0.000000
vt 3.192638 -18.062132 0.000000
vt 3.270689 -17.903953 0.000000
vt 3.326856 -18.094628 0.000000
vt 3.375410 -17.923391 0.000000
vt 3.464948 -18.095577 0.000000
vt 3.481675 -17.916181 0.000000
vt 3.599599 -18.064929 0.000000
vt 3.582810 -17.882776 0.000000
vt 3.672464 -17.825274 0.000000
vt 3.723677 -18.004308 0.000000
vt 3.745005 -17.747287 0.000000
vt 3.758841 -17.747287 0.000000
vt 3.784561 -17.750651 0.000000
vt 3.830609 -17.916924 0.000000
vt 3.808550 -17.760518 0.000000
vt 3.829195 -17.776222 0.000000
vt 3.845106 -17.796708 0.000000
vt 3.846105 -17.896123 0.000000
vt 3.855213 -17.820597 0.000000
vt 3.855730 -17.872035 0.000000
vt 3.858836 -17.846282 0.000000
vt 2.960990 -17.090115 0.000000
vt 2.987792 -17.395609 0.000000
vt 3.026469 -17.296370 0.000000
vt 3.065868 -17.000749 0.000000
vt 3.088605 -17.209864 0.000000
vt 3.170299 -17.141523 0.000000
vt 3.188368 -16.937665 0.000000
vt 3.266419 -17.095641 0.000000
vt 3.322028 -16.904191 0.000000
vt 3.370928 -17.075098 0.000000
vt 3.459801 -16.902091 0.000000
vt 3.477264 -17.081185 0.000000
vt 3.594419 -16.931476 0.000000
vt 3.578746 -17.113520 0.000000
vt 3.669003 -17.170071 0.000000
vt 3.718785 -16.990796 0.000000
vt 3.742364 -17.247287 0.000000
vt 3.755281 -17.247287 0.000000
vt 3.781111 -17.243894 0.000000
vt 3.826338 -17.076924 0.000000
vt 3.805187 -17.233944 0.000000
vt 3.825876 -17.218113 0.000000
vt 3.841775 -17.197476 0.000000
vt 3.842101 -17.097665 0.000000
vt 3.851803 -17.173432 0.000000
vt 3.851972 -17.121774 0.000000
vt 3.855281 -17.147614 0.000000
vt 2.879264 -13.701050 0.000000
vt 2.881078 -14.300302 0.000000
vt 2.975005 -14.001348 0.000000
vt 2.963685 -14.410965 0.000000
vt 2.988909 -14.106946 0.000000
vt 3.028632 -14.205771 0.000000
vt 3.069405 -14.499810 0.000000
vt 3.091679 -14.291615 0.000000
vt 3.174089 -14.359089 0.000000
vt 3.192638 -14.562132 0.000000
vt 3.270689 -14.403953 0.000000
vt 3.326856 -14.594628 0.000000
vt 3.375410 -14.423391 0.000000
vt 3.464948 -14.595577 0.000000
vt 3.481675 -14.416181 0.000000
vt 3.599599 -14.564929 0.000000
vt 3.582810 -14.382776 0.000000
vt 3.672464 -14.325274 0.000000
vt 3.723677 -14.504308 0.000000
vt 3.745005 -14.247287 0.000000
vt 3.758841 -14.247287 0.000000
vt 3.784561 -14.250651 0.000000
vt 3.830609 -14.416924 0.000000
vt 3.808550 -14.260518 0.000000
vt 3.829195 -14.276222 0.000000
vt 3.845106 -14.296708 0.000000
vt 3.846105 -14.396123 0.000000
vt 3.855213 -14.320597 0.000000
vt 3.855730 -14.372035 0.000000
vt 3.858836 -14.346282 0.000000
vt 2.960990 -13.590115 0.000000
vt 2.987792 -13.895609 0.000000
vt 3.026469 -13.796370 0.000000
vt 3.065868 -13.500749 0.000000
vt 3.088605 -13.709864 0.000000
vt 3.170299 -13.641523 0.000000
vt 3.188368 -13.437665 0.000000
vt 3.266419 -13.595641 0.000000
vt 3.322028 -13.404191 0.000000
vt 3.370928 -13.575098 0.000000
vt 3.459801 -13.402091 0.000000
vt 3.477264 -13.581185 0.000000
vt 3.594419 -13.431476 0.000000
vt 3.578746 -13.613520 0.000000
vt 3.669003 -13.670071 0.000000
vt 3.718785 -13.490796 0.000000
vt 3.742364 -13.747287 0.000000
vt 3.755281 -13.747287 0.000000
vt 3.781111 -13.743894 0.000000
vt 3.826338 -13.576924 0.000000
vt 3.805187 -13.733944 0.000000
vt 3.825876 -13.718113 0.000000
vt 3.841775 -13.697476 0.000000
vt 3.842101 -13.597665 0.000000
vt 3.851803 -13.673432 0.000000
vt 3.851972 -13.621774 0.000000
vt 3.855281 -13.647614 0.000000
vt 2.879264 -10.201050 0.000000
vt 2.881078 -10.800302 0.000000
vt 2.975005 -10.501348 0.000000
vt 2.963685 -10.910965 0.000000
vt 2.988909 -10.606946 0.000000
vt 3.028632 -10.705771 0.000000
vt 3.069405 -10.999810 0.000000
vt 3.091679 -10.791615 0.000000
vt 3.174089 -10.859089 0.000000
vt 3.192638 -11.062132 0.000000
vt 3.270689 -10.903953 0.000000
vt 3.326856 -11.094628 0.000000
vt 3.375410 -10.923391 0.000000
vt 3.464948 -11.095577 0.000000
vt 3.481675 -10.916181 0.000000
vt 3.599599 -11.064929 0.000000
vt 3.582810 -10.882776 0.000000
vt 3.672464 -10.825274 0.000000
vt 3.723677 -11.004308 0.000000
vt 3.745005 -10.747287 0.000000
vt 3.758841 -10.747287 0.000000
vt 3.784561 -10.750651 0.000000
vt 3.830609 -10.916924 0.000000
vt 3.808550 -10.760518 0.000000
vt 3.829195 -10.776222 0.000000
vt 3.845106 -10.796708 0.000000
vt 3.846105 -10.896123 0.000000
vt 3.855213 -10.820597 0.000000
vt 3.855730 -10.872035 0.000000
vt 3.858836 -10.846282 0.000000
vt 2.960990 -10.090115 0.000000
vt 2.987792 -10.395609 0.000000
vt 3.026469 -10.296370 0.000000
vt 3.065868 -10.000749 0.000000
vt 3.088605 -10.209864 0.000000
vt 3.170299 -10.141523 0.000000
vt 3.188368 -9.937665 0.000000
vt 3.266419 -10.095641 0.000000
vt 3.322028 -9.904191 0.000000
vt 3.370928 -10.075098 0.000000
vt 3.459801 -9.902091 0.000000
vt 3.477264 -10.081185 0.000000
vt 3.594419 -9.931476 0.000000
vt 3.578746 -10.113520 0.000000
vt 3.669003 -10.170071 0.000000
vt 3.718785 -9.990796 0.000000
vt 3.742364 -10.247287 0.000000
vt 3.755281 -10.247287 0.000000
vt 3.781111 -10.243894 0.000000
vt 3.826338 -10.076924 0.000000
vt 3.805187 -10.233944 0.000000
vt 3.825876 -10.218113 0.000000
vt 3.841775 -10.197476 0.000000
vt 3.842101 -10.097665 0.000000
vt 3.851803 -10.173432 0.000000
vt 3.851972 -10.121774 0.000000
vt 3.855281 -10.147614 0.000000
vt 2.879264 -6.701050 0.000000
vt 2.881078 -7.300302 0.000000
vt 2.975005 -7.001348 0.000000
vt 2.963685 -7.410965 0.000000
vt 2.988909 -7.106946 0.000000
vt 3.028632 -7.205771 0.000000
vt 3.069405 -7.499810 0.000000
vt 3.091679 -7.291615 0.000000
vt 3.174089 -7.359089 0.000000
vt 3.192638 -7.562132 0.000000
vt 3.270689 -7.403953 0.000000
vt 3.326856 -7.594628 0.000000
vt 3.375410 -7.423391 0.000000
vt 3.464948 -7.595577 0.000000
vt 3.481675 -7.416181 0.000000
vt 3.599599 -7.564929 0.000000
vt 3.582810 -7.382776 0.000000
vt 3.672464 -7.325274 0.000000
vt 3.723677 -7.504308 0.000000
vt 3.745005 -7.247287 0.000000
vt 3.758841 -7.247287 0.000000
vt 3.784561 -7.250651 0.000000
vt 3.830609 -7.416924 0.000000
vt 3.808550 -7.260518 0.000000
vt 3.829195 -7.276222 0.000000
vt 3.845106 -7.296708 0.000000
vt 3.846105 -7.396123 0.000000
vt 3.855213 -7.320597 0.000000
vt 3.855730 -7.372035 0.000000
vt 3.858836 -7.346282 0.000000
vt 2.960990 -6.590115 0.000000
vt 2.987792 -6.895609 0.000000
vt 3.026469 -6.796370 0.000000
vt 3.065868 -6.500749 0.000000
vt 3.088605 -6.709864 0.000000
vt 3.170299 -6.641523 0.000000
vt 3.188368 -6.437665 0.000000
vt 3.266419 -6.595641 0.000000
vt 3.322028 -6.404191 0.000000
vt 3.370928 -6.575098 0.000000
vt 3.459801 -6.402091 0.000000
vt 3.477264 -6.581185 0.000000
vt 3.594419 -6.431476 0.000000
vt 3.578746 -6.613520 0.000000
vt 3.669003 -6.670071 0.000000
vt 3.718785 -6.490796 0.000000
vt 3.742364 -6.747287 0.000000
vt 3.755281 -6.747287 0.000000
vt 3.781111 -6.743894 0.000000
vt 3.826338 -6.576924 0.000000
vt 3.805187 -6.733944 0.000000
vt 3.825876 -6.718113 0.000000
vt 3.841775 -6.697476 0.000000
vt 3.842101 -6.597665 0.000000
vt 3.851803 -6.673432 0.000000
vt 3.851972 -6.621774 0.000000
vt 3.855281 -6.647614 0.000000
vt 2.879264 -3.201050 0.000000
vt 2.881078 -3.800302 0.000000
vt 2.975005 -3.501348 0.000000
vt 2.963685 -3.910965 0.000000
vt 2.988909 -3.606946 0.000000
vt 3.028632 -3.705771 0.000000
vt 3.069405 -3.999810 0.000000
vt 3.091679 -3.791615 0.000000
vt 3.174089 -3.859089 0.000000
vt 3.192638 -4.062132 0.000000
vt 3.270689 -3.903953 0.000000
vt 3.326856 -4.094628 0.000000
vt 3.375410 -3.923391 0.000000
vt 3.464948 -4.095577 0.000000
vt 3.481675 -3.916181 0.000000
vt 3.599599 -4.064929 0.000000
vt 3.582810 -3.882776 0.000000
vt 3.672464 -3.825274 0.000000
vt 3.723677 -4.004308 0.000000
vt 3.745005 -3.747287 0.000000
vt 3.758841 -3.747287 0.000000
vt 3.784561 -3.750651 0.000000
vt 3.830609 -3.916924 0.000000
vt 3.808550 -3.760518 0.000000
vt 3.829195 -3.776222 0.000000
vt 3.845106 -3.796708 0.000000
vt 3.846105 -3.896123 0.000000
vt 3.855213 -3.820597 0.000000
vt 3.855730 -3.872035 0.000000
vt 3.858836 -3.846282 0.000000
vt 2.960990 -3.090115 0.000000
vt 2.987792 -3.395609 0.000000
vt 3.026469 -3.296370 0.000000
vt 3.065868 -3.000749 0.000000
vt 3.088605 -3.209864 0.000000
vt 3.170299 -3.141523 0.000000
vt 3.188368 -2.937665 0.000000
vt 3.266419 -3.095641 0.000000
vt 3.322028 -2.904191 0.000000
vt 3.370928 -3.075098 0.000000
vt 3.459801 -2.902091 0.000000
vt 3.477264 -3.081185 0.000000
vt 3.594419 -2.931476 0.000000
vt 3.578746 -3.113520 0.000000
vt 3.669003 -3.170071 0.000000
vt 3.718785 -2.990796 0.000000
vt 3.742364 -3.247287 0.000000
vt 3.755281 -3.247287 0.000000
vt 3.781111 -3.243894 0.000000
vt 3.826338 -3.076924 0.000000
vt 3.805187 -3.233944 0.000000
vt 3.825876 -3.218113 0.000000
vt 3.841775 -3.197476 0.000000
vt 3.842101 -3.097665 0.000000
vt 3.851803 -3.173432 0.000000
vt 3.851972 -3.121774 0.000000
vt 3.855281 -3.147614 0.000000
vt 2.879264 0.298950 0.000000
vt 2.881078 -0.300302 0.000000
vt 2.975005 -0.001348 0.000000
vt 2.963685 -0.410965 0.000000
vt 2.988909 -0.106946 0.000000
vt 3.028632 -0.205771 0.000000
vt 3.069405 -0.499810 0.000000
vt 3.091679 -0.291615 0.000000
vt 3.174089 -0.359089 0.000000
vt 3.192638 -0.562132 0.000000
vt 3.270689 -0.403953 0.000000
vt 3.326856 -0.594628 0.000000
vt 3.375410 -0.423391 0.000000
vt 3.464948 -0.595577 0.000000
vt 3.481675 -0.416181 0.000000
vt 3.599599 -0.564929 0.000000
vt 3.582810 -0.382776 0.000000
vt 3.672464 -0.325274 0.000000
vt 3.723677 -0.504308 0.000000
vt 3.745005 -0.247287 0.000000
vt 3.758841 -0.247287 0.000000
vt 3.784561 -0.250651 0.000000
vt 3.830609 -0.416924 0.000000
vt 3.808550 -0.260518 0.000000
vt 3.829195 -0.276222 0.000000
vt 3.845106 -0.296708 0.000000
vt 3.846105 -0.396123 0.000000
vt 3.855213 -0.320597 0.000000
vt 3.855730 -0.372035 0.000000
vt 3.858836 -0.346282 0.000000
vt 2.960990 0.409885 0.000000
vt 2.987792 0.104391 0.000000
vt 3.026469 0.203630 0.000000
vt 3.065868 0.499251 0.000000
vt 3.088605 0.290136 0.000000
vt 3.170299 0.358477 0.000000
vt 3.188368 0.562335 0.000000
vt 3.266419 0.404359 0.000000
vt 3.322028 0.595809 0.000000
vt 3.370928 0.424902 0.000000
vt 3.459801 0.597909 0.000000
vt 3.477264 0.418815 0.000000
vt 3.594419 0.568524 0.000000
vt 3.578746 0.386480 0.000000
vt 3.669003 0.329929 0.000000
vt 3.718785 0.509204 0.000000
vt 3.742364 0.252713 0.000000
vt 3.755281 0.252713 0.000000
vt 3.781111 0.256106 0.000000
vt 3.826338 0.423076 0.000000
vt 3.805187 0.266056 0.000000
vt 3.825876 0.281887 0.000000
vt 3.841775 0.302524 0.000000
vt 3.842101 0.402335 0.000000
vt 3.851803 0.326568 0.000000
vt 3.851972 0.378226 0.000000
vt 3.855281 0.352386 0.000000
vt 0.850001 2.999103 0.000000
vt 0.844377 3.187606 0.000000
vt 0.893763 3.393322 0.000000
vt 2.739313 3.275588 0.000000
vt 2.738048 3.722803 0.000000
vt 2.879264 3.798950 0.000000
vt 2.881078 3.199698 0.000000
vt 2.975005 3.498652 0.000000
vt 2.963685 3.089035 0.000000
vt 2.988909 3.393054 0.000000
vt 3.028632 3.294229 0.000000
vt 3.069405 3.000190 0.000000
vt 3.091679 3.208385 0.000000
vt 3.174089 3.140911 0.000000
vt 3.192638 2.937868 0.000000
vt 3.270689 3.096047 0.000000
vt 3.326856 2.905372 0.000000
vt 3.375410 3.076609 0.000000
vt 3.464948 2.904423 0.000000
vt 3.481675 3.083819 0.000000
vt 3.599599 2.935071 0.000000
vt 3.582810 3.117224 0.000000
vt 3.672464 3.174726 0.000000
vt 3.723677 2.995692 0.000000
vt 3.745005 3.252713 0.000000
vt 3.758841 3.252713 0.000000
vt 3.784561 3.249349 0.000000
vt 3.830609 3.083076 0.000000
vt 3.808550 3.239482 0.000000
vt 3.829195 3.223778 0.000000
vt 3.845106 3.203292 0.000000
vt 3.846105 3.103877 0.000000
vt 3.855213 3.179403 0.000000
vt 3.855730 3.127965 0.000000
vt 3.858836 3.153718 0.000000
vt 2.960990 3.909885 0.000000
vt 2.987792 3.604391 0.000000
vt 3.026469 3.703630 0.000000
vt 3.065868 3.999251 0.000000
vt 3.088605 3.790136 0.000000
vt 3.170299 3.858477 0.000000
vt 3.188368 4.062335 0.000000
vt 3.266419 3.904359 0.000000
vt 3.322028 4.095809 0.000000
vt 3.370928 3.924902 0.000000
vt 3.459801 4.097909 0.000000
vt 3.477264 3.918815 0.000000
vt 3.594419 4.068524 0.000000
vt 3.578746 3.886480 0.000000
vt 3.669003 3.829929 0.000000
vt 3.718785 4.009204 0.000000
vt 3.742364 3.752713 0.000000
vt 3.755281 3.752713 0.000000
vt 3.781111 3.756106 0.000000
vt 3.826338 3.923076 0.000000
vt 3.805187 3.766056 0.000000
vt 3.825876 3.781887 0.000000
vt 3.841775 3.802524 0.000000
vt 3.842101 3.902335 0.000000
vt 3.851803 3.826568 0.000000
vt 3.851972 3.878226 0.000000
vt 3.855281 3.852386 0.000000
vt 0.893763 3.604883 0.000000
vt 0.850001 3.999103 0.000000
vt 0.844377 3.810599 0.000000
vt 0.748333 3.999103 0.000000
vt 0.000000 -0.080309 0.000000
vt 1.100000 -0.080309 0.000000
vt 0.000000 0.080309 0.000000
vt 1.100000 0.080309 0.000000
vt -1.100000 0.313728 0.000000
vt -0.000000 0.313728 0.000000
vt -1.100000 0.451977 0.000000
vt -0.000000 0.451977 0.000000
vt -0.000000 0.590225 0.000000
vt -1.100000 0.590225 0.000000
vt -0.000000 0.728474 0.000000
vt -1.100000 0.728474 0.000000
vt -0.000000 0.866723 0.000000
vt -1.100000 0.866723 0.000000
vt -0.000000 1.004971 0.000000
vt -1.100000 1.004971 0.000000
vt -0.000000 1.143220 0.000000
vt -1.100000 1.143220 0.000000
vt -0.000000 1.281469 0.000000
vt -1.100000 1.281469 0.000000
vt -1.100000 1.419717 0.000000
vt -0.000000 1.419717 0.000000
vt 0.000000 -0.080219 0.000000
vt 1.100000 -0.080219 0.000000
vt 0.000000 0.080219 0.000000
vt 1.100000 0.080219 0.000000
vt 0.100000 0.000000 0.000000
vt 2.008156 0.000000 0.000000
vt 0.100000 1.100000 0.000000
vt 2.008156 1.100000 0.000000
vt 0.000000 0.080309 0.000000
vt -1.100000 0.080309 0.000000
vt -0.000000 -0.080309 0.000000
vt -1.100000 -0.080309 0.000000
vt 0.100000 0.000000 0.000000
vt 2.008796 0.000000 0.000000
vt 0.100000 1.100000 0.000000
vt 2.008796 1.100000 0.000000
vt 0.000000 0.080399 0.000000
vt -1.100000 0.080399 0.000000
vt 0.000000 -0.080399 0.000000
vt -1.100000 -0.080399 0.000000
vt -1.100000 -1.569411 0.000000
vt -0.000000 -1.569411 0.000000
vt -1.100000 -1.431009 0.000000
vt -0.000000 -1.431009 0.000000
vt -0.000000 -1.292607 0.000000
vt -1.100000 -1.292607 0.000000
vt -0.000000 -1.154205 0.000000
vt -1.100000 -1.154205 0.000000
vt -0.000000 -1.015803 0.000000
vt -1.100000 -1.015803 0.000000
vt -0.000000 -0.877401 0.000000
vt -1.100000 -0.877401 0.000000
vt -0.000000 -0.738999 0.000000
vt -1.100000 -0.738999 0.000000
vt -0.000000 -0.600597 0.000000
vt -1.100000 -0.600597 0.000000
vt -1.100000 -0.462195 0.000000
vt -0.000000 -0.462195 0.000000
vt -0.000000 0.117056 0.000000
vt -1.100000 0.117056 0.000000
vt -0.000000 0.091044 0.000000
vt -1.100000 0.091044 0.000000
vt -0.000000 0.065031 0.000000
vt -1.100000 0.065031 0.000000
vt -0.000000 0.039019 0.000000
vt -1.100000 0.039019 0.000000
vt -0.000000 0.013006 0.000000
vt -1.100000 0.013006 0.000000
vt -0.000000 -0.013006 0.000000
vt -1.100000 -0.013006 0.000000
vt -0.000000 -0.039019 0.000000
vt -1.100000 -0.039019 0.000000
vt -0.000000 -0.065031 0.000000
vt -1.100000 -0.065031 0.000000
vt -0.000000 -0.091044 0.000000
vt -1.100000 -0.091044 0.000000
vt -0.000000 -0.117056 0.000000
vt -1.100000 -0.117056 0.000000
vt -0.187422 1.100000 0.000000
vt -0.201258 1.100000 0.000000
vt -0.187422 0.000000 0.000000
vt -0.201258 0.000000 0.000000
vt 1.100000 0.117565 0.000000
vt -0.000000 0.117565 0.000000
vt 1.100000 0.091439 0.000000
vt -0.000000 0.091439 0.000000
vt 1.100000 0.065314 0.000000
vt -0.000000 0.065314 0.000000
vt 1.100000 0.039188 0.000000
vt -0.000000 0.039188 0.000000
vt 1.100000 0.013063 0.000000
vt -0.000000 0.013063 0.000000
vt 1.100000 -0.013063 0.000000
vt -0.000000 -0.013063 0.000000
vt 1.100000 -0.039188 0.000000
vt -0.000000 -0.039188 0.000000
vt 1.100000 -0.065314 0.000000
vt -0.000000 -0.065314 0.000000
vt 1.100000 -0.091439 0.000000
vt -0.000000 -0.091439 0.000000
vt 1.100000 -0.117565 0.000000
vt -0.000000 -0.117565 0.000000
vt -0.000000 1.573042 0.000000
vt -1.100000 1.573042 0.000000
vt -0.000000 1.434949 0.000000
vt -1.100000 1.434949 0.000000
vt -1.100000 1.296856 0.000000
vt -0.000000 1.296856 0.000000
vt -1.100000 1.158763 0.000000
vt -0.000000 1.158763 0.000000
vt -1.100000 1.020669 0.000000
vt -0.000000 1.020669 0.000000
vt -1.100000 0.882576 0.000000
vt -0.000000 0.882576 0.000000
vt -1.100000 0.744483 0.000000
vt -0.000000 0.744483 0.000000
vt -1.100000 0.606390 0.000000
vt -0.000000 0.606390 0.000000
vt -0.000000 0.468297 0.000000
vt -1.100000 0.468297 0.000000
vt 1.100000 0.117310 0.000000
vt -0.000000 0.117310 0.000000
vt 1.100000 0.091241 0.000000
vt -0.000000 0.091241 0.000000
vt 1.100000 0.065172 0.000000
vt -0.000000 0.065172 0.000000
vt 1.100000 0.039103 0.000000
vt -0.000000 0.039103 0.000000
vt 1.100000 0.013034 0.000000
vt -0.000000 0.013034 0.000000
vt 1.100000 -0.013034 0.000000
vt -0.000000 -0.013034 0.000000
vt 1.100000 -0.039103 0.000000
vt -0.000000 -0.039103 0.000000
vt 1.100000 -0.065172 0.000000
vt 0.000000 -0.065172 0.000000
vt 1.100000 -0.091241 0.000000
vt -0.000000 -0.091241 0.000000
vt 1.100000 -0.117310 0.000000
vt 0.000000 -0.117310 0.000000
vt -0.000000 -0.313728 0.000000
vt -1.100000 -0.313728 0.000000
vt -0.000000 -0.451977 0.000000
vt -1.100000 -0.451977 0.000000
vt -1.100000 -0.590225 0.000000
vt -0.000000 -0.590225 0.000000
vt -1.100000 -0.728474 0.000000
vt -0.000000 -0.728474 0.000000
vt -1.100000 -0.866723 0.000000
vt -0.000000 -0.866723 0.000000
vt -1.100000 -1.004971 0.000000
vt -0.000000 -1.004971 0.000000
vt -1.100000 -1.143220 0.000000
vt -0.000000 -1.143220 0.000000
vt -1.100000 -1.281469 0.000000
vt -0.000000 -1.281469 0.000000
vt -0.000000 -1.419717 0.000000
vt -1.100000 -1.419717 0.000000
vt -0.000000 0.117310 0.000000
vt -1.100000 0.117310 0.000000
vt -0.000000 0.091241 0.000000
vt -1.100000 0.091241 0.000000
vt -0.000000 0.065172 0.000000
vt -1.100000 0.065172 0.000000
vt -0.000000 0.039103 0.000000
vt -1.100000 0.039103 0.000000
vt -0.000000 0.013034 0.000000
vt -1.100000 0.013034 0.000000
vt -0.000000 -0.013034 0.000000
vt -1.100000 -0.013034 0.000000
vt -0.000000 -0.039103 0.000000
vt -1.100000 -0.039103 0.000000
vt -0.000000 -0.065172 0.000000
vt -1.100000 -0.065172 0.000000
vt -0.000000 -0.091241 0.000000
vt -1.100000 -0.091241 0.000000
vt -0.000000 -0.117310 0.000000
vt -1.100000 -0.117310 0.000000
vt -0.013378 0.000000 0.000000
vt 0.000000 0.000000 0.000000
vt -0.013378 1.100000 0.000000
vt -0.000000 1.100000 0.000000
vt -0.188364 1.100000 0.000000
vt -0.201742 1.100000 0.000000
vt -0.188364 0.000000 0.000000
vt -0.201742 0.000000 0.000000
vt -0.012918 0.000000 0.000000
vt -0.000000 0.000000 0.000000
vt -0.012918 1.100000 0.000000
vt -0.000000 1.100000 0.000000
vt 1.100000 1.065656 0.000000
vt 0.000000 1.065656 0.000000
vt 1.100000 0.958866 0.000000
vt 0.000000 0.958866 0.000000
vt 1.100000 0.852075 0.000000
vt 0.000000 0.852075 0.000000
vt 1.100000 0.745285 0.000000
vt 0.000000 0.745285 0.000000
vt 1.100000 0.638495 0.000000
vt 0.000000 0.638495 0.000000
vt 1.100000 0.531705 0.000000
vt 0.000000 0.531705 0.000000
vt 1.100000 0.424915 0.000000
vt 0.000000 0.424915 0.000000
vt 1.100000 0.318125 0.000000
vt 0.000000 0.318125 0.000000
vt 1.100000 0.211335 0.000000
vt 0.000000 0.211335 0.000000
vt 1.100000 0.104545 0.000000
vt 0.000000 0.104545 0.000000
vt 1.100000 -0.002245 0.000000
vt -0.000000 -0.002245 0.000000
vt 1.100000 -0.109035 0.000000
vt 0.000000 -0.109035 0.000000
vt 1.100000 -0.215825 0.000000
vt 0.000000 -0.215825 0.000000
vt 1.100000 -0.322615 0.000000
vt -0.000000 -0.322615 0.000000
vt 1.100000 -0.429405 0.000000
vt -0.000000 -0.429405 0.000000
vt 1.100000 -0.536195 0.000000
vt -0.000000 -0.536195 0.000000
vt 1.100000 -0.642986 0.000000
vt 0.000000 -0.642986 0.000000
vt 1.100000 -0.749776 0.000000
vt 0.000000 -0.749776 0.000000
vt 1.100000 -0.856566 0.000000
vt 0.000000 -0.856566 0.000000
vt 1.100000 -0.963356 0.000000
vt 0.000000 -0.963356 0.000000
vt 1.100000 -1.070146 0.000000
vt 0.000000 -1.070146 0.000000
vt 1.100000 -0.267272 0.000000
vt 0.000000 -0.267272 0.000000
vt 1.100000 -0.374062 0.000000
vt 0.000000 -0.374062 0.000000
vt 1.100000 -0.480853 0.000000
vt -0.000000 -0.480853 0.000000
vt 1.100000 -0.587643 0.000000
vt 0.000000 -0.587643 0.000000
vt 1.100000 -0.694434 0.000000
vt 0.000000 -0.694434 0.000000
vt 1.100000 -0.801224 0.000000
vt 0.000000 -0.801224 0.000000
vt 1.100000 -0.908015 0.000000
vt 0.000000 -0.908015 0.000000
vt 1.100000 -1.014805 0.000000
vt 0.000000 -1.014805 0.000000
vt 1.100000 -1.121596 0.000000
vt 0.000000 -1.121596 0.000000
vt 1.100000 -1.228386 0.000000
vt 0.000000 -1.228386 0.000000
vt 1.100000 -1.335177 0.000000
vt 0.000000 -1.335177 0.000000
vt 1.100000 -1.441967 0.000000
vt 0.000000 -1.441967 0.000000
vt 1.100000 -1.548758 0.000000
vt 0.000000 -1.548758 0.000000
vt 1.100000 -1.655548 0.000000
vt 0.000000 -1.655548 0.000000
vt 1.100000 -1.762339 0.000000
vt 0.000000 -1.762339 0.000000
vt 1.100000 -1.869129 0.000000
vt 0.000000 -1.869129 0.000000
vt 1.100000 -1.975920 0.000000
vt 0.000000 -1.975920 0.000000
vt 1.100000 -2.082710 0.000000
vt 0.000000 -2.082710 0.000000
vt 1.100000 -2.189501 0.000000
vt 0.000000 -2.189501 0.000000
vt 1.100000 -2.296291 0.000000
vt 0.000000 -2.296291 0.000000
vt 1.100000 -2.403082 0.000000
vt 0.000000 -2.403082 0.000000
vt 1.909436 1.100000 0.000000
vt -0.000000 1.100000 0.000000
vt 1.909436 0.000000 0.000000
vt 0.000000 0.000000 0.000000
vt 1.908796 1.100000 0.000000
vt 0.000000 1.100000 0.000000
vt 1.908796 0.000000 0.000000
vt 0.000000 0.000000 0.000000
vt -0.016864 -0.546409 0.000000
vt 0.320156 -0.549779 0.000000
vt -0.320156 -0.412322 0.000000
vt 0.320156 -0.366519 0.000000
vt -0.320156 -0.247393 0.000000
vt 0.320156 -0.183260 0.000000
vt -0.320156 -0.082464 0.000000
vt 0.320156 0.000000 0.000000
vt -0.320156 0.082464 0.000000
vt 0.320156 0.183260 0.000000
vt -0.320156 0.247393 0.000000
vt 0.320156 0.366519 0.000000
vt -0.320156 0.412322 0.000000
vt -0.016864 0.546409 0.000000
vt 0.320156 0.549779 0.000000
vt 0.173512 0.704798 0.000000
vt 0.320156 0.733038 0.000000
vt 0.282710 0.889484 0.000000
vt 0.320156 0.916298 0.000000
vt 0.310537 0.991570 0.000000
vt 0.320156 1.099557 0.000000
vt 0.173512 -0.704798 0.000000
vt 0.320156 -0.733038 0.000000
vt 0.282710 -0.889484 0.000000
vt 0.320156 -0.916298 0.000000
vt 0.310537 -0.991570 0.000000
vt 0.320156 -1.099557 0.000000
vt 0.320156 1.099557 0.000000
vt 0.312978 1.006155 0.000000
vt 0.320156 0.916298 0.000000
vt 0.291051 0.913576 0.000000
vt 0.320156 0.733038 0.000000
vt 0.197019 0.733937 0.000000
vt 0.013624 0.565772 0.000000
vt 0.320156 0.549779 0.000000
vt -0.320156 0.412322 0.000000
vt 0.320156 0.366519 0.000000
vt -0.320156 0.247393 0.000000
vt 0.320156 0.183260 0.000000
vt -0.320156 0.082464 0.000000
vt 0.320156 0.000000 0.000000
vt -0.320156 -0.082464 0.000000
vt 0.320156 -0.183260 0.000000
vt -0.320156 -0.247393 0.000000
vt 0.320156 -0.366519 0.000000
vt -0.320156 -0.412322 0.000000
vt 0.320156 -0.549779 0.000000
vt 0.013624 -0.565772 0.000000
vt 0.320156 -0.733038 0.000000
vt 0.197019 -0.733937 0.000000
vt 0.291051 -0.913576 0.000000
vt 0.320156 -0.916298 0.000000
vt 0.312978 -1.006155 0.000000
vt 0.320156 -1.099557 0.000000
vt 0.000000 -0.080309 0.000000
vt 1.100000 -0.080309 0.000000
vt 0.000000 0.080309 0.000000
vt 1.100000 0.080309 0.000000
vt -1.100000 0.313728 0.000000
vt -0.000000 0.313728 0.000000
vt -1.100000 0.451977 0.000000
vt -0.000000 0.451977 0.000000
vt -0.000000 0.590225 0.000000
vt -1.100000 0.590225 0.000000
vt -0.000000 0.728474 0.000000
vt -1.100000 0.728474 0.000000
vt -0.000000 0.866723 0.000000
vt -1.100000 0.866723 0.000000
vt -0.000000 1.004971 0.000000
vt -1.100000 1.004971 0.000000
vt -0.000000 1.143220 0.000000
vt -1.100000 1.143220 0.000000
vt -0.000000 1.281469 0.000000
vt -1.100000 1.281469 0.000000
vt -1.100000 1.419717 0.000000
vt -0.000000 1.419717 0.000000
vt 0.000000 -0.080219 0.000000
vt 1.100000 -0.080219 0.000000
vt 0.000000 0.080219 0.000000
vt 1.100000 0.080219 0.000000
vt 0.100000 0.000000 0.000000
vt 2.008156 0.000000 0.000000
vt 0.100000 1.100000 0.000000
vt 2.008156 1.100000 0.000000
vt 0.000000 0.080309 0.000000
vt -1.100000 0.080309 0.000000
vt -0.000000 -0.080309 0.000000
vt -1.100000 -0.080309 0.000000
vt 0.100000 0.000000 0.000000
vt 2.008796 0.000000 0.000000
vt 0.100000 1.100000 0.000000
vt 2.008796 1.100000 0.000000
vt 0.000000 0.080399 0.000000
vt -1.100000 0.080399 0.000000
vt 0.000000 -0.080399 0.000000
vt -1.100000 -0.080399 0.000000
vt -1.100000 -1.569411 0.000000
vt -0.000000 -1.569411 0.000000
vt -1.100000 -1.431009 0.000000
vt -0.000000 -1.431009 0.000000
vt -0.000000 -1.292607 0.000000
vt -1.100000 -1.292607 0.000000
vt -0.000000 -1.154205 0.000000
vt -1.100000 -1.154205 0.000000
vt -0.000000 -1.015803 0.000000
vt -1.100000 -1.015803 0.000000
vt -0.000000 -0.877401 0.000000
vt -1.100000 -0.877401 0.000000
vt -0.000000 -0.738999 0.000000
vt -1.100000 -0.738999 0.000000
vt -0.000000 -0.600597 0.000000
vt -1.100000 -0.600597 0.000000
vt -1.100000 -0.462195 0.000000
vt -0.000000 -0.462195 0.000000
vt -0.000000 0.117056 0.000000
vt -1.100000 0.117056 0.000000
vt -0.000000 0.091044 0.000000
vt -1.100000 0.091044 0.000000
vt -0.000000 0.065031 0.000000
vt -1.100000 0.065031 0.000000
vt -0.000000 0.039019 0.000000
vt -1.100000 0.039019 0.000000
vt -0.000000 0.013006 0.000000
vt -1.100000 0.013006 0.000000
vt -0.000000 -0.013006 0.000000
vt -1.100000 -0.013006 0.000000
vt -0.000000 -0.039019 0.000000
vt -1.100000 -0.039019 0.000000
vt -0.000000 -0.065031 0.000000
vt -1.100000 -0.065031 0.000000
vt -0.000000 -0.091044 0.000000
vt -1.100000 -0.091044 0.000000
vt -0.000000 -0.117056 0.000000
vt -1.100000 -0.117056 0.000000
vt -0.187422 1.100000 0.000000
vt -0.201258 1.100000 0.000000
vt -0.187422 0.000000 0.000000
vt -0.201258 0.000000 0.000000
vt 1.100000 0.117565 0.000000
vt -0.000000 0.117565 0.000000
vt 1.100000 0.091439 0.000000
vt -0.000000 0.091439 0.000000
vt 1.100000 0.065314 0.000000
vt -0.000000 0.065314 0.000000
vt 1.100000 0.039188 0.000000
vt -0.000000 0.039188 0.000000
vt 1.100000 0.013063 0.000000
vt -0.000000 0.013063 0.000000
vt 1.100000 -0.013063 0.000000
vt -0.000000 -0.013063 0.000000
vt 1.100000 -0.039188 0.000000
vt -0.000000 -0.039188 0.000000
vt 1.100000 -0.065314 0.000000
vt -0.000000 -0.065314 0.000000
vt 1.100000 -0.091439 0.000000
vt -0.000000 -0.091439 0.000000
vt 1.100000 -0.117565 0.000000
vt -0.000000 -0.117565 0.000000
vt -0.000000 1.573042 0.000000
vt -1.100000 1.573042 0.000000
vt -0.000000 1.434949 0.000000
vt -1.100000 1.434949 0.000000
vt -1.100000 1.296856 0.000000
vt -0.000000 1.296856 0.000000
vt -1.100000 1.158763 0.000000
vt -0.000000 1.158763 0.000000
vt -1.100000 1.020669 0.000000
vt -0.000000 1.020669 0.000000
vt -1.100000 0.882576 0.000000
vt -0.000000 0.882576 0.000000
vt -1.100000 0.744483 0.000000
vt -0.000000 0.744483 0.000000
vt -1.100000 0.606390 0.000000
vt -0.000000 0.606390 0.000000
vt -0.000000 0.468297 0.000000
vt -1.100000 0.468297 0.000000
vt 1.100000 0.117310 0.000000
vt -0.000000 0.117310 0.000000
vt 1.100000 0.091241 0.000000
vt -0.000000 0.091241 0.000000
vt 1.100000 0.065172 0.000000
vt -0.000000 0.065172 0.000000
vt 1.100000 0.039103 0.000000
vt -0.000000 0.039103 0.000000
vt 1.100000 0.013034 0.000000
vt -0.000000 0.013034 0.000000
vt 1.100000 -0.013034 0.000000
vt -0.000000 -0.013034 0.000000
vt 1.100000 -0.039103 0.000000
vt -0.000000 -0.039103 0.000000
vt 1.100000 -0.065172 0.000000
vt 0.000000 -0.065172 0.000000
vt 1.100000 -0.091241 0.000000
vt -0.000000 -0.091241 0.000000
vt 1.100000 -0.117310 0.000000
vt 0.000000 -0.117310 0.000000
vt -0.000000 -0.313728 0.000000
vt -1.100000 -0.313728 0.000000
vt -0.000000 -0.451977 0.000000
vt -1.100000 -0.451977 0.000000
vt -1.100000 -0.590225 0.000000
vt -0.000000 -0.590225 0.000000
vt -1.100000 -0.728474 0.000000
vt -0.000000 -0.728474 0.000000
vt -1.100000 -0.866723 0.000000
vt -0.000000 -0.866723 0.000000
vt -1.100000 -1.004971 0.000000
vt -0.000000 -1.004971 0.000000
vt -1.100000 -1.143220 0.000000
vt -0.000000 -1.143220 0.000000
vt -1.100000 -1.281469 0.000000
vt -0.000000 -1.281469 0.000000
vt -0.000000 -1.419717 0.000000
vt -1.100000 -1.419717 0.000000
vt -0.000000 0.117310 0.000000
vt -1.100000 0.117310 0.000000
vt -0.000000 0.091241 0.000000
vt -1.100000 0.091241 0.000000
vt -0.000000 0.065172 0.000000
vt -1.100000 0.065172 0.000000
vt -0.000000 0.039103 0.000000
vt -1.100000 0.039103 0.000000
vt -0.000000 0.013034 0.000000
vt -1.100000 0.013034 0.000000
vt -0.000000 -0.013034 0.000000
vt -1.100000 -0.013034 0.000000
vt -0.000000 -0.039103 0.000000
vt -1.100000 -0.039103 0.000000
vt -0.000000 -0.065172 0.000000
vt -1.100000 -0.065172 0.000000
vt -0.000000 -0.091241 0.000000
vt -1.100000 -0.091241 0.000000
vt -0.000000 -0.117310 0.000000
vt -1.100000 -0.117310 0.000000
vt -0.013378 0.000000 0.000000
vt 0.000000 0.000000 0.000000
vt -0.013378 1.100000 0.000000
vt -0.000000 1.100000 0.000000
vt -0.188364 1.100000 0.000000
vt -0.201742 1.100000 0.000000
vt -0.188364 0.000000 0.000000
vt -0.201742 0.000000 0.000000
vt -0.012918 0.000000 0.000000
vt -0.000000 0.000000 0.000000
vt -0.012918 1.100000 0.000000
vt -0.000000 1.100000 0.000000
vt 1.100000 1.065656 0.000000
vt 0.000000 1.065656 0.000000
vt 1.100000 0.958866 0.000000
vt 0.000000 0.958866 0.000000
vt 1.100000 0.852075 0.000000
vt 0.000000 0.852075 0.000000
vt 1.100000 0.745285 0.000000
vt 0.000000 0.745285 0.000000
vt 1.100000 0.638495 0.000000
vt 0.000000 0.638495 0.000000
vt 1.100000 0.531705 0.000000
vt 0.000000 0.531705 0.000000
vt 1.100000 0.424915 0.000000
vt 0.000000 0.424915 0.000000
vt 1.100000 0.318125 0.000000
vt 0.000000 0.318125 0.000000
vt 1.100000 0.211335 0.000000
vt 0.000000 0.211335 0.000000
vt 1.100000 0.104545 0.000000
vt 0.000000 0.104545 0.000000
vt 1.100000 -0.002245 0.000000
vt -0.000000 -0.002245 0.000000
vt 1.100000 -0.109035 0.000000
vt 0.000000 -0.109035 0.000000
vt 1.100000 -0.215825 0.000000
vt 0.000000 -0.215825 0.000000
vt 1.100000 -0.322615 0.000000
vt -0.000000 -0.322615 0.000000
vt 1.100000 -0.429405 0.000000
vt -0.000000 -0.429405 0.000000
vt 1.100000 -0.536195 0.000000
vt -0.000000 -0.536195 0.000000
vt 1.100000 -0.642986 0.000000
vt 0.000000 -0.642986 0.000000
vt 1.100000 -0.749776 0.000000
vt 0.000000 -0.749776 0.000000
vt 1.100000 -0.856566 0.000000
vt 0.000000 -0.856566 0.000000
vt 1.100000 -0.963356 0.000000
vt 0.000000 -0.963356 0.000000
vt 1.100000 -1.070146 0.000000
vt 0.000000 -1.070146 0.000000
vt 1.100000 -0.267272 0.000000
vt 0.000000 -0.267272 0.000000
vt 1.100000 -0.374062 0.000000
vt 0.000000 -0.374062 0.000000
vt 1.100000 -0.480853 0.000000
vt -0.000000 -0.480853 0.000000
vt 1.100000 -0.587643 0.000000
vt 0.000000 -0.587643 0.000000
vt 1.100000 -0.694434 0.000000
vt 0.000000 -0.694434 0.000000
vt 1.100000 -0.801224 0.000000
vt 0.000000 -0.801224 0.000000
vt 1.100000 -0.908015 0.000000
vt 0.000000 -0.908015 0.000000
vt 1.100000 -1.014805 0.000000
vt 0.000000 -1.014805 0.000000
vt 1.100000 -1.121596 0.000000
vt 0.000000 -1.121596 0.000000
vt 1.100000 -1.228386 0.000000
vt 0.000000 -1.228386 0.000000
vt 1.100000 -1.335177 0.000000
vt 0.000000 -1.335177 0.000000
vt 1.100000 -1.441967 0.000000
vt 0.000000 -1.441967 0.000000
vt 1.100000 -1.548758 0.000000
vt 0.000000 -1.548758 0.000000
vt 1.100000 -1.655548 0.000000
vt 0.000000 -1.655548 0.000000
vt 1.100000 -1.762339 0.000000
vt 0.000000 -1.762339 0.000000
vt 1.100000 -1.869129 0.000000
vt 0.000000 -1.869129 0.000000
vt 1.100000 -1.975920 0.000000
vt 0.000000 -1.975920 0.000000
vt 1.100000 -2.082710 0.000000
vt 0.000000 -2.082710 0.000000
vt 1.100000 -2.189501 0.000000
vt 0.000000 -2.189501 0.000000
vt 1.100000 -2.296291 0.000000
vt 0.000000 -2.296291 0.000000
vt 1.100000 -2.403082 0.000000
vt 0.000000 -2.403082 0.000000
vt 1.909436 1.100000 0.000000
vt -0.000000 1.100000 0.000000
vt 1.909436 0.000000 0.000000
vt 0.000000 0.000000 0.000000
vt 1.908796 1.100000 0.000000
vt 0.000000 1.100000 0.000000
vt 1.908796 0.000000 0.000000
vt 0.000000 0.000000 0.000000
vt -0.000000 1.100000 0.000000
vt -0.000000 0.000000 0.000000
vt 0.101669 1.100000 0.000000
vt 1.700000 0.000000 0.000000
vt 1.598331 1.100000 0.000000
vt 1.700000 1.100000 0.000000
vt 0.345163 1.336831 0.000000
vt 1.327658 1.360638 0.000000
vt 0.533772 1.485490 0.000000
vt 1.137820 1.503846 0.000000
vt 0.986060 1.577273 0.000000
vt 0.695274 1.570759 0.000000
vt 0.917115 1.594395 0.000000
vt 0.772249 1.592489 0.000000
vt 0.850000 1.600000 0.000000
vt -0.016864 -0.546409 0.000000
vt 0.320156 -0.549779 0.000000
vt -0.320156 -0.412322 0.000000
vt 0.320156 -0.366519 0.000000
vt -0.320156 -0.247393 0.000000
vt 0.320156 -0.183260 0.000000
vt -0.320156 -0.082464 0.000000
vt 0.320156 0.000000 0.000000
vt -0.320156 0.082464 0.000000
vt 0.320156 0.183260 0.000000
vt -0.320156 0.247393 0.000000
vt 0.320156 0.366519 0.000000
vt -0.320156 0.412322 0.000000
vt -0.016864 0.546409 0.000000
vt 0.320156 0.549779 0.000000
vt 0.173512 0.704798 0.000000
vt 0.320156 0.733038 0.000000
vt 0.282710 0.889484 0.000000
vt 0.320156 0.916298 0.000000
vt 0.310537 0.991570 0.000000
vt 0.320156 1.099557 0.000000
vt 0.173512 -0.704798 0.000000
vt 0.320156 -0.733038 0.000000
vt 0.282710 -0.889484 0.000000
vt 0.320156 -0.916298 0.000000
vt 0.310537 -0.991570 0.000000
vt 0.320156 -1.099557 0.000000
vt 0.320156 1.099557 0.000000
vt 0.312978 1.006155 0.000000
vt 0.320156 0.916298 0.000000
vt 0.291051 0.913576 0.000000
vt 0.320156 0.733038 0.000000
vt 0.197019 0.733937 0.000000
vt 0.013624 0.565772 0.000000
vt 0.320156 0.549779 0.000000
vt -0.320156 0.412322 0.000000
vt 0.320156 0.366519 0.000000
vt -0.320156 0.247393 0.000000
vt 0.320156 0.183260 0.000000
vt -0.320156 0.082464 0.000000
vt 0.320156 0.000000 0.000000
vt -0.320156 -0.082464 0.000000
vt 0.320156 -0.183260 0.000000
vt -0.320156 -0.247393 0.000000
vt 0.320156 -0.366519 0.000000
vt -0.320156 -0.412322 0.000000
vt 0.320156 -0.549779 0.000000
vt 0.013624 -0.565772 0.000000
vt 0.320156 -0.733038 0.000000
vt 0.197019 -0.733937 0.000000
vt 0.291051 -0.913576 0.000000
vt 0.320156 -0.916298 0.000000
vt 0.312978 -1.006155 0.000000
vt 0.320156 -1.099557 0.000000
vt 0.000000 -0.080309 0.000000
vt 1.100000 -0.080309 0.000000
vt 0.000000 0.080309 0.000000
vt 1.100000 0.080309 0.000000
vt -1.100000 0.313728 0.000000
vt -0.000000 0.313728 0.000000
vt -1.100000 0.451977 0.000000
vt -0.000000 0.451977 0.000000
vt -0.000000 0.590225 0.000000
vt -1.100000 0.590225 0.000000
vt -0.000000 0.728474 0.000000
vt -1.100000 0.728474 0.000000
vt -0.000000 0.866723 0.000000
vt -1.100000 0.866723 0.000000
vt -0.000000 1.004971 0.000000
vt -1.100000 1.004971 0.000000
vt -0.000000 1.143220 0.000000
vt -1.100000 1.143220 0.000000
vt -0.000000 1.281469 0.000000
vt -1.100000 1.281469 0.000000
vt -1.100000 1.419717 0.000000
vt -0.000000 1.419717 0.000000
vt 0.000000 -0.080219 0.000000
vt 1.100000 -0.080219 0.000000
vt 0.000000 0.080219 0.000000
vt 1.100000 0.080219 0.000000
vt 0.100000 0.000000 0.000000
vt 2.008156 0.000000 0.000000
vt 0.100000 1.100000 0.000000
vt 2.008156 1.100000 0.000000
vt 0.000000 0.080309 0.000000
vt -1.100000 0.080309 0.000000
vt -0.000000 -0.080309 0.000000
vt -1.100000 -0.080309 0.000000
vt 0.100000 0.000000 0.000000
vt 2.008796 0.000000 0.000000
vt 0.100000 1.100000 0.000000
vt 2.008796 1.100000 0.000000
vt 0.000000 0.080399 0.000000
vt -1.100000 0.080399 0.000000
vt -0.000000 -0.080399 0.000000
vt -1.100000 -0.080399 0.000000
vt -1.100000 -1.569411 0.000000
vt -0.000000 -1.569411 0.000000
vt -1.100000 -1.431009 0.000000
vt -0.000000 -1.431009 0.000000
vt -0.000000 -1.292607 0.000000
vt -1.100000 -1.292607 0.000000
vt -0.000000 -1.154205 0.000000
vt -1.100000 -1.154205 0.000000
vt -0.000000 -1.015803 0.000000
vt -1.100000 -1.015803 0.000000
vt -0.000000 -0.877401 0.000000
vt -1.100000 -0.877401 0.000000
vt -0.000000 -0.738999 0.000000
vt -1.100000 -0.738999 0.000000
vt -0.000000 -0.600597 0.000000
vt -1.100000 -0.600597 0.000000
vt -1.100000 -0.462195 0.000000
vt -0.000000 -0.462195 0.000000
vt -0.000000 0.117056 0.000000
vt -1.100000 0.117056 0.000000
vt -0.000000 0.091044 0.000000
vt -1.100000 0.091044 0.000000
vt -0.000000 0.065031 0.000000
vt -1.100000 0.065031 0.000000
vt -0.000000 0.039019 0.000000
vt -1.100000 0.039019 0.000000
vt -0.000000 0.013006 0.000000
vt -1.100000 0.013006 0.000000
vt -0.000000 -0.013006 0.000000
vt -1.100000 -0.013006 0.000000
vt -0.000000 -0.039019 0.000000
vt -1.100000 -0.039019 0.000000
vt -0.000000 -0.065031 0.000000
vt -1.100000 -0.065031 0.000000
vt -0.000000 -0.091044 0.000000
vt -1.100000 -0.091044 0.000000
vt -0.000000 -0.117056 0.000000
vt -1.100000 -0.117056 0.000000
vt -0.187422 1.100000 0.000000
vt -0.201258 1.100000 0.000000
vt -0.187422 0.000000 0.000000
vt -0.201258 0.000000 0.000000
vt 1.100000 0.117565 0.000000
vt 0.000000 0.117565 0.000000
vt 1.100000 0.091439 0.000000
vt 0.000000 0.091439 0.000000
vt 1.100000 0.065314 0.000000
vt -0.000000 0.065314 0.000000
vt 1.100000 0.039188 0.000000
vt -0.000000 0.039188 0.000000
vt 1.100000 0.013063 0.000000
vt -0.000000 0.013063 0.000000
vt 1.100000 -0.013063 0.000000
vt -0.000000 -0.013063 0.000000
vt 1.100000 -0.039188 0.000000
vt -0.000000 -0.039188 0.000000
vt 1.100000 -0.065314 0.000000
vt -0.000000 -0.065314 0.000000
vt 1.100000 -0.091439 0.000000
vt -0.000000 -0.091439 0.000000
vt 1.100000 -0.117565 0.000000
vt -0.000000 -0.117565 0.000000
vt -0.000000 1.573042 0.000000
vt -1.100000 1.573042 0.000000
vt -0.000000 1.434949 0.000000
vt -1.100000 1.434949 0.000000
vt -1.100000 1.296856 0.000000
vt -0.000000 1.296856 0.000000
vt -1.100000 1.158763 0.000000
vt -0.000000 1.158763 0.000000
vt -1.100000 1.020669 0.000000
vt -0.000000 1.020669 0.000000
vt -1.100000 0.882576 0.000000
vt -0.000000 0.882576 0.000000
vt -1.100000 0.744483 0.000000
vt -0.000000 0.744483 0.000000
vt -1.100000 0.606390 0.000000
vt -0.000000 0.606390 0.000000
vt -0.000000 0.468297 0.000000
vt -1.100000 0.468297 0.000000
vt 1.100000 0.117310 0.000000
vt -0.000000 0.117310 0.000000
vt 1.100000 0.091241 0.000000
vt -0.000000 0.091241 0.000000
vt 1.100000 0.065172 0.000000
vt -0.000000 0.065172 0.000000
vt 1.100000 0.039103 0.000000
vt 0.000000 0.039103 0.000000
vt 1.100000 0.013034 0.000000
vt 0.000000 0.013034 0.000000
vt 1.100000 -0.013034 0.000000
vt -0.000000 -0.013034 0.000000
vt 1.100000 -0.039103 0.000000
vt -0.000000 -0.039103 0.000000
vt 1.100000 -0.065172 0.000000
vt -0.000000 -0.065172 0.000000
vt 1.100000 -0.091241 0.000000
vt -0.000000 -0.091241 0.000000
vt 1.100000 -0.117310 0.000000
vt -0.000000 -0.117310 0.000000
vt -0.000000 -0.313728 0.000000
vt -1.100000 -0.313728 0.000000
vt -0.000000 -0.451977 0.000000
vt -1.100000 -0.451977 0.000000
vt -1.100000 -0.590225 0.000000
vt -0.000000 -0.590225 0.000000
vt -1.100000 -0.728474 0.000000
vt -0.000000 -0.728474 0.000000
vt -1.100000 -0.866723 0.000000
vt -0.000000 -0.866723 0.000000
vt -1.100000 -1.004971 0.000000
vt -0.000000 -1.004971 0.000000
vt -1.100000 -1.143220 0.000000
vt -0.000000 -1.143220 0.000000
vt -1.100000 -1.281469 0.000000
vt -0.000000 -1.281469 0.000000
vt -0.000000 -1.419717 0.000000
vt -1.100000 -1.419717 0.000000
vt -0.000000 0.117310 0.000000
vt -1.100000 0.117310 0.000000
vt -0.000000 0.091241 0.000000
vt -1.100000 0.091241 0.000000
vt -0.000000 0.065172 0.000000
vt -1.100000 0.065172 0.000000
vt -0.000000 0.039103 0.000000
vt -1.100000 0.039103 0.000000
vt -0.000000 0.013034 0.000000
vt -1.100000 0.013034 0.000000
vt -0.000000 -0.013034 0.000000
vt -1.100000 -0.013034 0.000000
vt -0.000000 -0.039103 0.000000
vt -1.100000 -0.039103 0.000000
vt -0.000000 -0.065172 0.000000
vt -1.100000 -0.065172 0.000000
vt -0.000000 -0.091241 0.000000
vt -1.100000 -0.091241 0.000000
vt -0.000000 -0.117310 0.000000
vt -1.100000 -0.117310 0.000000
vt -0.013378 -0.000000 0.000000
vt 0.000000 0.000000 0.000000
vt -0.013378 1.100000 0.000000
vt -0.000000 1.100000 0.000000
vt -0.188364 1.100000 0.000000
vt -0.201742 1.100000 0.000000
vt -0.188364 0.000000 0.000000
vt -0.201742 0.000000 0.000000
vt -0.012918 0.000000 0.000000
vt -0.000000 0.000000 0.000000
vt -0.012918 1.100000 0.000000
vt -0.000000 1.100000 0.000000
vt 1.100000 1.065656 0.000000
vt 0.000000 1.065656 0.000000
vt 1.100000 0.958866 0.000000
vt 0.000000 0.958866 0.000000
vt 1.100000 0.852075 0.000000
vt 0.000000 0.852075 0.000000
vt 1.100000 0.745285 0.000000
vt 0.000000 0.745285 0.000000
vt 1.100000 0.638495 0.000000
vt 0.000000 0.638495 0.000000
vt 1.100000 0.531705 0.000000
vt 0.000000 0.531705 0.000000
vt 1.100000 0.424915 0.000000
vt 0.000000 0.424915 0.000000
vt 1.100000 0.318125 0.000000
vt 0.000000 0.318125 0.000000
vt 1.100000 0.211335 0.000000
vt 0.000000 0.211335 0.000000
vt 1.100000 0.104545 0.000000
vt 0.000000 0.104545 0.000000
vt 1.100000 -0.002245 0.000000
vt -0.000000 -0.002245 0.000000
vt 1.100000 -0.109035 0.000000
vt -0.000000 -0.109035 0.000000
vt 1.100000 -0.215825 0.000000
vt 0.000000 -0.215825 0.000000
vt 1.100000 -0.322615 0.000000
vt -0.000000 -0.322615 0.000000
vt 1.100000 -0.429405 0.000000
vt -0.000000 -0.429405 0.000000
vt 1.100000 -0.536195 0.000000
vt 0.000000 -0.536195 0.000000
vt 1.100000 -0.642986 0.000000
vt -0.000000 -0.642986 0.000000
vt 1.100000 -0.749776 0.000000
vt 0.000000 -0.749776 0.000000
vt 1.100000 -0.856566 0.000000
vt 0.000000 -0.856566 0.000000
vt 1.100000 -0.963356 0.000000
vt 0.000000 -0.963356 0.000000
vt 1.100000 -1.070146 0.000000
vt 0.000000 -1.070146 0.000000
vt 1.100000 -0.267272 0.000000
vt 0.000000 -0.267272 0.000000
vt 1.100000 -0.374062 0.000000
vt -0.000000 -0.374062 0.000000
vt 1.100000 -0.480853 0.000000
vt -0.000000 -0.480853 0.000000
vt 1.100000 -0.587643 0.000000
vt 0.000000 -0.587643 0.000000
vt 1.100000 -0.694434 0.000000
vt 0.000000 -0.694434 0.000000
vt 1.100000 -0.801224 0.000000
vt 0.000000 -0.801224 0.000000
vt 1.100000 -0.908015 0.000000
vt 0.000000 -0.908015 0.000000
vt 1.100000 -1.014805 0.000000
vt 0.000000 -1.014805 0.000000
vt 1.100000 -1.121596 0.000000
vt 0.000000 -1.121596 0.000000
vt 1.100000 -1.228386 0.000000
vt 0.000000 -1.228386 0.000000
vt 1.100000 -1.335177 0.000000
vt 0.000000 -1.335177 0.000000
vt 1.100000 -1.441967 0.000000
vt 0.000000 -1.441967 0.000000
vt 1.100000 -1.548758 0.000000
vt 0.000000 -1.548758 0.000000
vt 1.100000 -1.655548 0.000000
vt 0.000000 -1.655548 0.000000
vt 1.100000 -1.762339 0.000000
vt 0.000000 -1.762339 0.000000
vt 1.100000 -1.869129 0.000000
vt 0.000000 -1.869129 0.000000
vt 1.100000 -1.975920 0.000000
vt 0.000000 -1.975920 0.000000
vt 1.100000 -2.082710 0.000000
vt 0.000000 -2.082710 0.000000
vt 1.100000 -2.189501 0.000000
vt 0.000000 -2.189501 0.000000
vt 1.100000 -2.296291 0.000000
vt 0.000000 -2.296291 0.000000
vt 1.100000 -2.403082 0.000000
vt 0.000000 -2.403082 0.000000
vt 1.909436 1.100000 0.000000
vt -0.000000 1.100000 0.000000
vt 1.909436 0.000000 0.000000
vt 0.000000 0.000000 0.000000
vt -0.000000 1.100000 0.000000
vt -0.000000 0.000000 0.000000
vt 0.101669 1.100000 0.000000
vt 1.700000 0.000000 0.000000
vt 1.598331 1.100000 0.000000
vt 1.700000 1.100000 0.000000
vt 1.354837 1.336831 0.000000
vt 0.372342 1.360638 0.000000
vt 1.166228 1.485490 0.000000
vt 0.562180 1.503846 0.000000
vt 0.713940 1.577273 0.000000
vt 1.004726 1.570759 0.000000
vt 0.782885 1.594395 0.000000
vt 0.927751 1.592489 0.000000
vt 0.850000 1.600000 0.000000
vt 1.908796 1.100000 0.000000
vt 0.000000 1.100000 0.000000
vt 1.908796 0.000000 0.000000
vt 0.000000 0.000000 0.000000
vn 0.000000 0.000000 0.100000
vn 0.000000 0.000000 0.100000
vn 0.000000 0.000000 0.100000
vn 0.000000 0.000000 0.100000
vn 0.000000 0.000000 0.100000
vn 0.000000 0.000000 0.100000
vn 0.000000 0.000000 0.100000
vn 0.000000 0.000000 0.100000
vn 0.000000 0.000000 0.100000
vn 0.000000 0.000000 0.100000
vn 0.000000 0.000000 0.100000
vn 0.000000 0.000000 0.100000
vn 0.000000 0.000000 0.100000
vn 0.000000 0.000000 0.100000
vn 0.000000 0.000000 0.100000
vn 0.000000 0.000000 0.100000
vn 0.000000 0.000000 0.100000
vn 0.000000 0.000000 0.100000
vn 0.000000 0.000000 0.100000
vn 0.000000 0.000000 0.100000
vn 0.000000 0.000000 0.100000
vn 0.000000 0.000000 0.100000
vn 0.000000 0.000000 0.100000
vn 0.000000 0.000000 0.100000
vn 0.000000 0.000000 0.100000
vn 0.000000 0.000000 0.100000
vn 0.000000 0.000000 0.100000
vn 0.000000 0.000000 0.100000
vn 0.000000 0.000000 0.100000
vn 0.000000 0.000000 0.100000
vn 0.000000 0.000000 0.100000
vn 0.000000 0.000000 0.100000
vn 0.000000 0.000000 0.100000
vn 0.000000 0.000000 0.100000
vn 0.000000 0.000000 0.100000
vn 0.000000 0.000000 0.100000
vn 0.000000 0.000000 0.100000
vn 0.000000 0.000000 0.100000
vn 0.000000 0.000000 0.100000
vn 0.000000 0.000000 0.100000
vn 0.000000 0.000000 0.100000
vn 0.000000 0.000000 0.100000
vn 0.000000 0.000000 0.100000
vn 0.000000 0.000000 0.100000
vn 0.000000 0.000000 0.100000
vn 0.000000 0.000000 0.100000
vn 0.000000 0.000000 0.100000
vn 0.000000 0.000000 0.100000
vn 0.000000 0.000000 0.100000
vn 0.000000 0.000000 0.100000
vn 0.000000 0.000000 0.100000
vn 0.000000 0.000000 0.100000
vn 0.000000 0.000000 0.100000
vn 0.000000 0.000000 0.100000
vn 0.000000 0.000000 0.100000
vn 0.000000 0.000000 0.100000
vn 0.000000 0.000000 0.100000
vn 0.000000 0.000000 0.100000
vn 0.000000 0.000000 0.100000
vn 0.000000 0.000000 0.100000
vn 0.000000 0.000000 0.100000
vn 0.000000 0.000000 0.100000
vn 0.000000 0.000000 0.100000
vn 0.000000 0.000000 0.100000
vn 0.000000 0.000000 0.100000
vn 0.000000 0.000000 0.100000
vn 0.000000 0.000000 0.100000
vn 0.000000 0.000000 0.100000
vn 0.000000 0.000000 0.100000
vn 0.000000 0.000000 0.100000
vn 0.000000 0.000000 0.100000
vn 0.000000 0.000000 0.100000
vn 0.000000 0.000000 0.100000
vn 0.000000 0.000000 0.100000
vn 0.000000 0.000000 0.100000
vn 0.000000 0.000000 0.100000
vn 0.000000 0.000000 0.100000
vn 0.000000 0.000000 0.100000
vn 0.000000 0.000000 0.100000
vn 0.000000 0.000000 0.100000
vn 0.000000 0.000000 0.100000
vn 0.000000 0.000000 0.100000
vn 0.000000 0.000000 0.100000
vn 0.000000 0.000000 0.100000
vn 0.000000 0.000000 0.100000
vn 0.000000 0.000000 0.100000
vn 0.000000 0.000000 0.100000
vn 0.000000 0.000000 0.100000
vn 0.000000 0.000000 0.100000
vn 0.000000 0.000000 0.100000
vn 0.000000 0.000000 0.100000
vn 0.000000 0.000000 0.100000
vn 0.000000 0.000000 0.100000
vn 0.000000 0.000000 0.100000
vn 0.000000 0.000000 0.100000
vn 0.000000 0.000000 0.100000
vn 0.000000 0.000000 0.100000
vn 0.000000 0.000000 0.100000
vn 0.000000 0.000000 0.100000
vn 0.000000 0.000000 0.100000
vn 0.000000 0.000000 0.100000
vn 0.000000 0.000000 0.100000
vn 0.000000 0.000000 0.100000
vn 0.000000 0.000000 0.100000
vn 0.000000 0.000000 0.100000
vn 0.000000 0.000000 0.100000
vn 0.000000 0.000000 0.100000
vn 0.000000 0.000000 0.100000
vn 0.000000 0.000000 0.100000
vn 0.000000 0.000000 0.100000
vn 0.000000 0.000000 0.100000
vn 0.000000 0.000000 0.100000
vn 0.000000 0.000000 0.100000
vn 0.000000 0.000000 0.100000
vn 0.000000 0.000000 0.100000
vn 0.000000 0.000000 0.100000
vn 0.000000 0.000000 0.100000
vn 0.000000 0.000000 0.100000
vn 0.000000 0.000000 0.100000
vn 0.000000 0.000000 0.100000
vn 0.000000 0.000000 0.100000
vn 0.000000 0.000000 0.100000
vn 0.000000 0.000000 0.100000
vn 0.000000 0.000000 0.100000
vn 0.000000 0.000000 0.100000
vn 0.000000 0.000000 0.100000
vn 0.000000 0.000000 0.100000
vn 0.000000 0.000000 0.100000
vn -0.100000 0.000000 0.000000
vn -0.100000 0.000000 0.000000
vn -0.100000 0.000000 0.000000
vn -0.100000 0.000000 0.000000
vn -0.100000 0.000000 0.000000
vn -0.100000 0.000000 0.000000
vn -0.100000 0.000000 0.000000
vn -0.100000 0.000000 0.000000
vn -0.100000 0.000000 0.000000
vn -0.100000 0.000000 0.000000
vn -0.100000 0.000000 0.000000
vn -0.100000 0.000000 0.000000
vn -0.100000 0.000000 0.000000
vn -0.100000 0.000000 0.000000
vn -0.100000 0.000000 0.000000
vn -0.100000 0.000000 0.000000
vn -0.100000 0.000000 0.000000
vn -0.100000 0.000000 0.000000
vn -0.100000 0.000000 0.000000
vn -0.100000 0.000000 0.000000
vn -0.000000 0.000000 0.100000
vn -0.016404 0.000000 0.098645
vn -0.016404 0.000000 0.098645
vn -0.031185 0.000000 0.095013
vn -0.031185 0.000000 0.095013
vn -0.052915 0.000000 0.084853
vn -0.052915 0.000000 0.084853
vn -0.065354 0.000000 0.075689
vn -0.065354 0.000000 0.075689
vn -0.072062 0.000000 0.069333
vn -0.072062 0.000000 0.069333
vn -0.072062 0.000000 0.069333
vn -0.065354 0.000000 0.075689
vn -0.072062 0.000000 0.069333
vn -0.065354 0.000000 0.075689
vn -0.052915 0.000000 0.084853
vn -0.052915 0.000000 0.084853
vn -0.031185 0.000000 0.095013
vn -0.031185 0.000000 0.095013
vn -0.016404 0.000000 0.098645
vn -0.016404 0.000000 0.098645
vn -0.000000 0.000000 0.100000
vn -0.016404 0.000000 0.098645
vn -0.016404 0.000000 0.098645
vn -0.031185 0.000000 0.095013
vn -0.031185 0.000000 0.095013
vn -0.052915 0.000000 0.084853
vn -0.052915 0.000000 0.084853
vn -0.065354 0.000000 0.075689
vn -0.065354 0.000000 0.075689
vn -0.072062 0.000000 0.069333
vn -0.072062 0.000000 0.069333
vn -0.072062 0.000000 0.069333
vn -0.065354 0.000000 0.075689
vn -0.072062 0.000000 0.069333
vn -0.065354 0.000000 0.075689
vn -0.052915 0.000000 0.084853
vn -0.052915 0.000000 0.084853
vn -0.031185 0.000000 0.095013
vn -0.031185 0.000000 0.095013
vn -0.016404 0.000000 0.098645
vn -0.016404 0.000000 0.098645
vn -0.000000 0.000000 0.100000
vn -0.016404 0.000000 0.098645
vn -0.016404 0.000000 0.098645
vn -0.031185 0.000000 0.095013
vn -0.031185 0.000000 0.095013
vn -0.052915 0.000000 0.084853
vn -0.052915 0.000000 0.084853
vn -0.065354 0.000000 0.075689
vn -0.065354 0.000000 0.075689
vn -0.072062 0.000000 0.069333
vn -0.072062 0.000000 0.069333
vn 0.072062 -0.000000 0.069333
vn 0.066405 -0.000000 0.074769
vn 0.072062 -0.000000 0.069333
vn 0.066405 -0.000000 0.074769
vn 0.055556 -0.000000 0.083148
vn 0.055556 -0.000000 0.083148
vn 0.034662 -0.000000 0.093801
vn 0.034662 -0.000000 0.093801
vn 0.018862 -0.000000 0.098205
vn 0.018862 -0.000000 0.098205
vn 0.018862 -0.000000 0.098205
vn 0.018862 -0.000000 0.098205
vn 0.034662 -0.000000 0.093801
vn 0.034662 -0.000000 0.093801
vn 0.055556 -0.000000 0.083148
vn 0.055556 -0.000000 0.083148
vn 0.066405 -0.000000 0.074769
vn 0.066405 -0.000000 0.074769
vn 0.072062 -0.000000 0.069333
vn 0.072062 -0.000000 0.069333
vn 0.072062 -0.000000 0.069333
vn 0.066405 -0.000000 0.074769
vn 0.072062 -0.000000 0.069333
vn 0.066405 -0.000000 0.074769
vn 0.055556 -0.000000 0.083148
vn 0.055556 -0.000000 0.083148
vn 0.034662 -0.000000 0.093801
vn 0.034662 -0.000000 0.093801
vn 0.018862 -0.000000 0.098205
vn 0.018862 -0.000000 0.098205
vn 0.018862 -0.000000 0.098205
vn 0.018862 -0.000000 0.098205
vn 0.034662 -0.000000 0.093801
vn 0.034662 -0.000000 0.093801
vn 0.055556 -0.000000 0.083148
vn 0.055556 -0.000000 0.083148
vn 0.066405 -0.000000 0.074769
vn 0.066405 -0.000000 0.074769
vn 0.072062 -0.000000 0.069333
vn 0.072062 -0.000000 0.069333
vn 0.072062 -0.000000 0.069333
vn 0.066405 -0.000000 0.074769
vn 0.072062 -0.000000 0.069333
vn 0.066405 -0.000000 0.074769
vn 0.055556 -0.000000 0.083148
vn 0.055556 -0.000000 0.083148
vn 0.034662 -0.000000 0.093801
vn 0.034662 -0.000000 0.093801
vn 0.018862 -0.000000 0.098205
vn 0.018862 -0.000000 0.098205
vn 0.000000 0.000000 0.100000
vn 0.018862 -0.000000 0.098205
vn 0.018862 -0.000000 0.098205
vn 0.034662 -0.000000 0.093801
vn 0.034662 -0.000000 0.093801
vn 0.055556 -0.000000 0.083148
vn 0.055556 -0.000000 0.083148
vn 0.066405 -0.000000 0.074769
vn 0.066405 -0.000000 0.074769
vn 0.072062 -0.000000 0.069333
vn 0.072062 -0.000000 0.069333
vn 0.100000 0.000000 0.000000
vn 0.100000 0.000000 0.000000
vn 0.100000 0.000000 0.000000
vn 0.100000 0.000000 0.000000
vn 0.100000 0.000000 0.000000
vn 0.100000 0.000000 0.000000
vn 0.100000 0.000000 0.000000
vn 0.100000 0.000000 0.000000
vn 0.100000 0.000000 0.000000
vn 0.100000 0.000000 0.000000
vn 0.100000 0.000000 0.000000
vn 0.100000 0.000000 0.000000
vn 0.100000 0.000000 0.000000
vn 0.100000 0.000000 0.000000
vn 0.100000 0.000000 0.000000
vn 0.100000 0.000000 0.000000
vn 0.100000 0.000000 0.000000
vn 0.100000 0.000000 0.000000
vn 0.100000 0.000000 0.000000
vn 0.100000 0.000000 0.000000
vn 0.100000 0.000000 0.000000
vn 0.100000 0.000000 0.000000
vn 0.100000 0.000000 0.000000
vn 0.100000 0.000000 0.000000
vn -0.072062 0.000000 0.069333
vn -0.065354 0.000000 0.075689
vn -0.072062 0.000000 0.069333
vn -0.065354 0.000000 0.075689
vn -0.052915 0.000000 0.084853
vn -0.052915 0.000000 0.084853
vn -0.031185 0.000000 0.095013
vn -0.031185 0.000000 0.095013
vn -0.016404 0.000000 0.098645
vn -0.016404 0.000000 0.098645
vn -0.100000 0.000000 0.000000
vn -0.100000 0.000000 0.000000
vn -0.100000 0.000000 0.000000
vn -0.100000 0.000000 0.000000
vn 0.055481 0.054949 0.062470
vn 0.055216 0.055216 0.062470
vn 0.064928 0.043382 0.062470
vn 0.067625 0.039043 0.062470
vn 0.073261 0.027026 0.062470
vn 0.075426 0.020210 0.062470
vn 0.077546 0.009178 0.062470
vn 0.078087 0.000000 0.062470
vn 0.077546 -0.009178 0.062470
vn 0.075426 -0.020210 0.062470
vn 0.073261 -0.027026 0.062470
vn 0.067625 -0.039043 0.062470
vn 0.064928 -0.043382 0.062470
vn 0.055481 -0.054949 0.062470
vn 0.055216 -0.055216 0.062470
vn 0.041739 -0.065995 0.062470
vn 0.039043 -0.067625 0.062470
vn 0.023084 -0.074597 0.062470
vn 0.020210 -0.075426 0.062470
vn 0.011999 -0.077160 0.062470
vn 0.000000 -0.078087 0.062470
vn 0.041739 0.065995 0.062470
vn 0.039043 0.067625 0.062470
vn 0.023084 0.074597 0.062470
vn 0.020210 0.075426 0.062470
vn 0.011999 0.077160 0.062470
vn 0.000000 0.078087 0.062470
vn -0.010388 0.077393 0.062470
vn -0.020210 0.075426 0.062470
vn -0.020503 0.075347 0.062470
vn -0.039043 0.067625 0.062470
vn -0.038957 0.067675 0.062470
vn -0.053940 0.056463 0.062470
vn -0.055216 0.055216 0.062470
vn -0.064928 0.043382 0.062470
vn -0.067625 0.039043 0.062470
vn -0.073261 0.027026 0.062470
vn -0.075426 0.020210 0.062470
vn -0.077546 0.009178 0.062470
vn -0.078087 0.000000 0.062470
vn -0.077546 -0.009178 0.062470
vn -0.075426 -0.020210 0.062470
vn -0.073261 -0.027026 0.062470
vn -0.067625 -0.039043 0.062470
vn -0.064928 -0.043382 0.062470
vn -0.055216 -0.055216 0.062470
vn -0.053940 -0.056463 0.062470
vn -0.039043 -0.067625 0.062470
vn -0.038957 -0.067675 0.062470
vn -0.020503 -0.075347 0.062470
vn -0.020210 -0.075426 0.062470
vn -0.010388 -0.077393 0.062470
vn 0.047329 0.088091 0.000000
vn 0.047329 0.088091 0.000000
vn 0.047329 0.088091 0.000000
vn 0.047329 0.088091 0.000000
vn 0.086638 0.049938 0.000000
vn 0.086638 0.049938 0.000000
vn 0.072944 0.068405 0.000000
vn 0.072944 0.068405 0.000000
vn 0.055394 0.083256 0.000000
vn 0.055394 0.083256 0.000000
vn 0.034916 0.093706 0.000000
vn 0.034916 0.093706 0.000000
vn 0.012592 0.099204 0.000000
vn 0.012592 0.099204 0.000000
vn -0.010397 0.099458 -0.000000
vn -0.010397 0.099458 -0.000000
vn -0.032836 0.094455 -0.000000
vn -0.032836 0.094455 -0.000000
vn -0.053540 0.084460 -0.000000
vn -0.053540 0.084460 -0.000000
vn -0.071414 0.070000 -0.000000
vn -0.071414 0.070000 -0.000000
vn -0.047462 0.088019 0.000000
vn -0.047462 0.088019 0.000000
vn -0.047462 0.088019 0.000000
vn -0.047462 0.088019 0.000000
vn 0.014480 0.098946 0.000000
vn 0.014480 0.098946 0.000000
vn 0.014480 0.098946 0.000000
vn 0.014480 0.098946 0.000000
vn 0.047329 -0.088091 0.000000
vn 0.047329 -0.088091 0.000000
vn 0.047329 -0.088091 0.000000
vn 0.047329 -0.088091 0.000000
vn -0.014480 -0.098946 0.000000
vn -0.014480 -0.098946 0.000000
vn -0.014480 -0.098946 0.000000
vn -0.014480 -0.098946 0.000000
vn -0.047195 -0.088162 0.000000
vn -0.047195 -0.088162 0.000000
vn -0.047195 -0.088162 0.000000
vn -0.047195 -0.088162 0.000000
vn -0.086487 -0.050200 0.000000
vn -0.086487 -0.050200 0.000000
vn -0.072719 -0.068644 0.000000
vn -0.072719 -0.068644 0.000000
vn -0.055099 -0.083451 0.000000
vn -0.055099 -0.083451 0.000000
vn -0.034560 -0.093838 0.000000
vn -0.034560 -0.093838 0.000000
vn -0.012190 -0.099254 0.000000
vn -0.012190 -0.099254 0.000000
vn 0.010825 -0.099412 0.000000
vn 0.010825 -0.099412 0.000000
vn 0.033267 -0.094304 0.000000
vn 0.033267 -0.094304 0.000000
vn 0.053946 -0.084201 0.000000
vn 0.053946 -0.084201 0.000000
vn 0.071768 -0.069637 0.000000
vn 0.071768 -0.069637 0.000000
vn 0.000000 0.100000 0.000000
vn 0.000000 0.100000 0.000000
vn 0.025720 0.096636 0.000000
vn 0.025720 0.096636 0.000000
vn 0.049710 0.086770 0.000000
vn 0.049710 0.086770 0.000000
vn 0.070355 0.071065 0.000000
vn 0.070355 0.071065 0.000000
vn 0.086266 0.050579 0.000000
vn 0.086266 0.050579 0.000000
vn 0.096372 0.026690 0.000000
vn 0.096372 0.026690 0.000000
vn 0.099995 0.001005 0.000000
vn 0.099995 0.001005 0.000000
vn 0.096889 -0.024748 0.000000
vn 0.096889 -0.024748 0.000000
vn 0.087265 -0.048835 0.000000
vn 0.087265 -0.048835 0.000000
vn 0.000000 0.100000 0.000000
vn 0.000000 0.100000 0.000000
vn 0.000000 -0.100000 0.000000
vn 0.000000 -0.100000 0.000000
vn 0.025829 -0.096607 0.000000
vn 0.025829 -0.096607 0.000000
vn 0.049906 -0.086657 0.000000
vn 0.049906 -0.086657 0.000000
vn 0.070595 -0.070826 0.000000
vn 0.070595 -0.070826 0.000000
vn 0.086493 -0.050189 0.000000
vn 0.086493 -0.050189 0.000000
vn 0.096522 -0.026145 0.000000
vn 0.096522 -0.026145 0.000000
vn 0.099999 -0.000327 0.000000
vn 0.099999 -0.000327 0.000000
vn 0.096691 0.025513 0.000000
vn 0.096691 0.025513 0.000000
vn 0.086820 0.049622 0.000000
vn 0.086820 0.049622 0.000000
vn 0.071057 0.070363 0.000000
vn 0.071057 0.070363 0.000000
vn -0.086789 0.049676 -0.000000
vn -0.086789 0.049676 -0.000000
vn -0.073168 0.068165 -0.000000
vn -0.073168 0.068165 -0.000000
vn -0.055688 0.083059 -0.000000
vn -0.055688 0.083059 -0.000000
vn -0.035272 0.093573 -0.000000
vn -0.035272 0.093573 -0.000000
vn -0.012995 0.099152 -0.000000
vn -0.012995 0.099152 -0.000000
vn 0.009967 0.099502 0.000000
vn 0.009967 0.099502 0.000000
vn 0.032403 0.094605 0.000000
vn 0.032403 0.094605 0.000000
vn 0.053131 0.084718 0.000000
vn 0.053131 0.084718 0.000000
vn -0.000000 0.100000 -0.000000
vn -0.000000 0.100000 -0.000000
vn -0.025775 0.096621 -0.000000
vn -0.025775 0.096621 -0.000000
vn -0.049807 0.086713 -0.000000
vn -0.049807 0.086713 -0.000000
vn -0.070475 0.070946 -0.000000
vn -0.070475 0.070946 -0.000000
vn -0.086379 0.050384 -0.000000
vn -0.086379 0.050384 -0.000000
vn -0.096447 0.026418 -0.000000
vn -0.096447 0.026418 -0.000000
vn -0.099998 0.000667 -0.000000
vn -0.099998 0.000667 -0.000000
vn -0.096791 -0.025130 0.000000
vn -0.096791 -0.025130 0.000000
vn -0.087044 -0.049228 0.000000
vn -0.087044 -0.049228 0.000000
vn -0.071414 -0.070000 0.000000
vn -0.071414 -0.070000 0.000000
vn 0.086638 -0.049938 0.000000
vn 0.086638 -0.049938 0.000000
vn 0.072944 -0.068405 0.000000
vn 0.072944 -0.068405 0.000000
vn 0.055394 -0.083256 0.000000
vn 0.055394 -0.083256 0.000000
vn 0.034916 -0.093706 0.000000
vn 0.034916 -0.093706 0.000000
vn 0.012592 -0.099204 0.000000
vn 0.012592 -0.099204 0.000000
vn -0.010397 -0.099458 0.000000
vn -0.010397 -0.099458 0.000000
vn -0.032836 -0.094455 0.000000
vn -0.032836 -0.094455 0.000000
vn -0.053540 -0.084460 0.000000
vn -0.053540 -0.084460 0.000000
vn -0.000000 -0.100000 0.000000
vn -0.000000 -0.100000 0.000000
vn -0.025775 -0.096621 0.000000
vn -0.025775 -0.096621 0.000000
vn -0.049807 -0.086713 0.000000
vn -0.049807 -0.086713 0.000000
vn -0.070475 -0.070946 0.000000
vn -0.070475 -0.070946 0.000000
vn -0.086379 -0.050384 0.000000
vn -0.086379 -0.050384 0.000000
vn -0.096447 -0.026418 0.000000
vn -0.096447 -0.026418 0.000000
vn -0.099998 -0.000667 0.000000
vn -0.099998 -0.000667 0.000000
vn -0.096791 0.025130 -0.000000
vn -0.096791 0.025130 -0.000000
vn -0.087044 0.049228 -0.000000
vn -0.087044 0.049228 -0.000000
vn -0.000000 0.100000 -0.000000
vn -0.000000 0.100000 -0.000000
vn 0.000000 -0.100000 0.000000
vn 0.000000 -0.100000 0.000000
vn 0.000000 -0.100000 0.000000
vn 0.000000 -0.100000 0.000000
vn -0.080557 -0.059251 0.000000
vn -0.080557 -0.059251 0.000000
vn -0.063295 -0.077419 0.000000
vn -0.063295 -0.077419 0.000000
vn -0.042058 -0.090725 0.000000
vn -0.042058 -0.090725 0.000000
vn -0.018180 -0.098334 0.000000
vn -0.018180 -0.098334 0.000000
vn 0.006840 -0.099766 0.000000
vn 0.006840 -0.099766 0.000000
vn 0.031431 -0.094932 0.000000
vn 0.031431 -0.094932 0.000000
vn 0.054047 -0.084136 0.000000
vn 0.054047 -0.084136 0.000000
vn 0.073269 -0.068056 0.000000
vn 0.073269 -0.068056 0.000000
vn 0.087889 -0.047702 0.000000
vn 0.087889 -0.047702 0.000000
vn 0.096990 -0.024351 0.000000
vn 0.096990 -0.024351 0.000000
vn 0.099999 0.000528 0.000000
vn 0.099999 0.000528 0.000000
vn 0.096727 0.025375 0.000000
vn 0.096727 0.025375 0.000000
vn 0.087380 0.048628 0.000000
vn 0.087380 0.048628 0.000000
vn 0.072546 0.068827 0.000000
vn 0.072546 0.068827 0.000000
vn 0.053155 0.084703 0.000000
vn 0.053155 0.084703 0.000000
vn 0.030426 0.095259 0.000000
vn 0.030426 0.095259 0.000000
vn 0.005786 0.099832 0.000000
vn 0.005786 0.099832 0.000000
vn -0.019218 0.098136 0.000000
vn -0.019218 0.098136 0.000000
vn -0.043014 0.090276 0.000000
vn -0.043014 0.090276 0.000000
vn -0.064109 0.076746 0.000000
vn -0.064109 0.076746 0.000000
vn -0.081178 0.058396 0.000000
vn -0.081178 0.058396 0.000000
vn 0.080869 0.058824 0.000000
vn 0.080869 0.058824 0.000000
vn 0.063704 0.077083 0.000000
vn 0.063704 0.077083 0.000000
vn 0.042538 0.090502 0.000000
vn 0.042538 0.090502 0.000000
vn 0.018700 0.098236 0.000000
vn 0.018700 0.098236 0.000000
vn -0.006312 0.099801 0.000000
vn -0.006312 0.099801 0.000000
vn -0.030928 0.095097 0.000000
vn -0.030928 0.095097 0.000000
vn -0.053601 0.084421 0.000000
vn -0.053601 0.084421 0.000000
vn -0.072908 0.068443 0.000000
vn -0.072908 0.068443 0.000000
vn -0.087636 0.048166 0.000000
vn -0.087636 0.048166 0.000000
vn -0.096860 0.024864 0.000000
vn -0.096860 0.024864 0.000000
vn -0.100000 0.000000 0.000000
vn -0.100000 0.000000 0.000000
vn -0.096860 -0.024864 0.000000
vn -0.096860 -0.024864 0.000000
vn -0.087636 -0.048166 0.000000
vn -0.087636 -0.048166 0.000000
vn -0.072908 -0.068443 0.000000
vn -0.072908 -0.068443 0.000000
vn -0.053601 -0.084421 0.000000
vn -0.053601 -0.084421 0.000000
vn -0.030928 -0.095097 0.000000
vn -0.030928 -0.095097 0.000000
vn -0.006312 -0.099801 0.000000
vn -0.006312 -0.099801 0.000000
vn 0.018700 -0.098236 0.000000
vn 0.018700 -0.098236 0.000000
vn 0.042538 -0.090502 0.000000
vn 0.042538 -0.090502 0.000000
vn 0.063704 -0.077083 0.000000
vn 0.063704 -0.077083 0.000000
vn 0.080869 -0.058824 0.000000
vn 0.080869 -0.058824 0.000000
vn 0.014480 -0.098946 0.000000
vn 0.014480 -0.098946 0.000000
vn 0.014480 -0.098946 0.000000
vn 0.014480 -0.098946 0.000000
vn -0.014480 0.098946 0.000000
vn -0.014480 0.098946 0.000000
vn -0.014480 0.098946 0.000000
vn -0.014480 0.098946 0.000000
vn 0.055481 0.054949 0.062470
vn 0.055216 0.055216 0.062470
vn 0.064928 0.043382 0.062470
vn 0.067625 0.039043 0.062470
vn 0.073261 0.027026 0.062470
vn 0.075426 0.020210 0.062470
vn 0.077546 0.009178 0.062470
vn 0.078087 0.000000 0.062470
vn 0.077546 -0.009178 0.062470
vn 0.075426 -0.020210 0.062470
vn 0.073261 -0.027026 0.062470
vn 0.067625 -0.039043 0.062470
vn 0.064928 -0.043382 0.062470
vn 0.055481 -0.054949 0.062470
vn 0.055216 -0.055216 0.062470
vn 0.041739 -0.065995 0.062470
vn 0.039043 -0.067625 0.062470
vn 0.023084 -0.074597 0.062470
vn 0.020210 -0.075426 0.062470
vn 0.011999 -0.077160 0.062470
vn 0.000000 -0.078087 0.062470
vn 0.041739 0.065995 0.062470
vn 0.039043 0.067625 0.062470
vn 0.023084 0.074597 0.062470
vn 0.020210 0.075426 0.062470
vn 0.011999 0.077160 0.062470
vn 0.000000 0.078087 0.062470
vn -0.010388 0.077393 0.062470
vn -0.020210 0.075426 0.062470
vn -0.020503 0.075347 0.062470
vn -0.039043 0.067625 0.062470
vn -0.038957 0.067675 0.062470
vn -0.053940 0.056463 0.062470
vn -0.055216 0.055216 0.062470
vn -0.064928 0.043382 0.062470
vn -0.067625 0.039043 0.062470
vn -0.073261 0.027026 0.062470
vn -0.075426 0.020210 0.062470
vn -0.077546 0.009178 0.062470
vn -0.078087 0.000000 0.062470
vn -0.077546 -0.009178 0.062470
vn -0.075426 -0.020210 0.062470
vn -0.073261 -0.027026 0.062470
vn -0.067625 -0.039043 0.062470
vn -0.064928 -0.043382 0.062470
vn -0.055216 -0.055216 0.062470
vn -0.053940 -0.056463 0.062470
vn -0.039043 -0.067625 0.062470
vn -0.038957 -0.067675 0.062470
vn -0.020503 -0.075347 0.062470
vn -0.020210 -0.075426 0.062470
vn -0.010388 -0.077393 0.062470
vn 0.047329 0.088091 0.000000
vn 0.047329 0.088091 0.000000
vn 0.047329 0.088091 0.000000
vn 0.047329 0.088091 0.000000
vn 0.086638 0.049938 0.000000
vn 0.086638 0.049938 0.000000
vn 0.072944 0.068405 0.000000
vn 0.072944 0.068405 0.000000
vn 0.055394 0.083256 0.000000
vn 0.055394 0.083256 0.000000
vn 0.034916 0.093706 0.000000
vn 0.034916 0.093706 0.000000
vn 0.012592 0.099204 0.000000
vn 0.012592 0.099204 0.000000
vn -0.010397 0.099458 -0.000000
vn -0.010397 0.099458 -0.000000
vn -0.032836 0.094455 -0.000000
vn -0.032836 0.094455 -0.000000
vn -0.053540 0.084460 -0.000000
vn -0.053540 0.084460 -0.000000
vn -0.071414 0.070000 -0.000000
vn -0.071414 0.070000 -0.000000
vn -0.047462 0.088019 0.000000
vn -0.047462 0.088019 0.000000
vn -0.047462 0.088019 0.000000
vn -0.047462 0.088019 0.000000
vn 0.014480 0.098946 0.000000
vn 0.014480 0.098946 0.000000
vn 0.014480 0.098946 0.000000
vn 0.014480 0.098946 0.000000
vn 0.047329 -0.088091 0.000000
vn 0.047329 -0.088091 0.000000
vn 0.047329 -0.088091 0.000000
vn 0.047329 -0.088091 0.000000
vn -0.014480 -0.098946 0.000000
vn -0.014480 -0.098946 0.000000
vn -0.014480 -0.098946 0.000000
vn -0.014480 -0.098946 0.000000
vn -0.047195 -0.088162 0.000000
vn -0.047195 -0.088162 0.000000
vn -0.047195 -0.088162 0.000000
vn -0.047195 -0.088162 0.000000
vn -0.086487 -0.050200 0.000000
vn -0.086487 -0.050200 0.000000
vn -0.072719 -0.068644 0.000000
vn -0.072719 -0.068644 0.000000
vn -0.055099 -0.083451 0.000000
vn -0.055099 -0.083451 0.000000
vn -0.034560 -0.093838 0.000000
vn -0.034560 -0.093838 0.000000
vn -0.012190 -0.099254 0.000000
vn -0.012190 -0.099254 0.000000
vn 0.010825 -0.099412 0.000000
vn 0.010825 -0.099412 0.000000
vn 0.033267 -0.094304 0.000000
vn 0.033267 -0.094304 0.000000
vn 0.053946 -0.084201 0.000000
vn 0.053946 -0.084201 0.000000
vn 0.071768 -0.069637 0.000000
vn 0.071768 -0.069637 0.000000
vn 0.000000 0.100000 0.000000
vn 0.000000 0.100000 0.000000
vn 0.025720 0.096636 0.000000
vn 0.025720 0.096636 0.000000
vn 0.049710 0.086770 0.000000
vn 0.049710 0.086770 0.000000
vn 0.070355 0.071065 0.000000
vn 0.070355 0.071065 0.000000
vn 0.086266 0.050579 0.000000
vn 0.086266 0.050579 0.000000
vn 0.096372 0.026690 0.000000
vn 0.096372 0.026690 0.000000
vn 0.099995 0.001005 0.000000
vn 0.099995 0.001005 0.000000
vn 0.096889 -0.024748 0.000000
vn 0.096889 -0.024748 0.000000
vn 0.087265 -0.048835 0.000000
vn 0.087265 -0.048835 0.000000
vn 0.000000 0.100000 0.000000
vn 0.000000 0.100000 0.000000
vn 0.000000 -0.100000 0.000000
vn 0.000000 -0.100000 0.000000
vn 0.025829 -0.096607 0.000000
vn 0.025829 -0.096607 0.000000
vn 0.049906 -0.086657 0.000000
vn 0.049906 -0.086657 0.000000
vn 0.070595 -0.070826 0.000000
vn 0.070595 -0.070826 0.000000
vn 0.086493 -0.050189 0.000000
vn 0.086493 -0.050189 0.000000
vn 0.096522 -0.026145 0.000000
vn 0.096522 -0.026145 0.000000
vn 0.099999 -0.000327 0.000000
vn 0.099999 -0.000327 0.000000
vn 0.096691 0.025513 0.000000
vn 0.096691 0.025513 0.000000
vn 0.086820 0.049622 0.000000
vn 0.086820 0.049622 0.000000
vn 0.071057 0.070363 0.000000
vn 0.071057 0.070363 0.000000
vn -0.086789 0.049676 -0.000000
vn -0.086789 0.049676 -0.000000
vn -0.073168 0.068165 -0.000000
vn -0.073168 0.068165 -0.000000
vn -0.055688 0.083059 -0.000000
vn -0.055688 0.083059 -0.000000
vn -0.035272 0.093573 -0.000000
vn -0.035272 0.093573 -0.000000
vn -0.012995 0.099152 -0.000000
vn -0.012995 0.099152 -0.000000
vn 0.009967 0.099502 0.000000
vn 0.009967 0.099502 0.000000
vn 0.032403 0.094605 0.000000
vn 0.032403 0.094605 0.000000
vn 0.053131 0.084718 0.000000
vn 0.053131 0.084718 0.000000
vn -0.000000 0.100000 -0.000000
vn -0.000000 0.100000 -0.000000
vn -0.025775 0.096621 -0.000000
vn -0.025775 0.096621 -0.000000
vn -0.049807 0.086713 -0.000000
vn -0.049807 0.086713 -0.000000
vn -0.070475 0.070946 -0.000000
vn -0.070475 0.070946 -0.000000
vn -0.086379 0.050384 -0.000000
vn -0.086379 0.050384 -0.000000
vn -0.096447 0.026418 -0.000000
vn -0.096447 0.026418 -0.000000
vn -0.099998 0.000667 -0.000000
vn -0.099998 0.000667 -0.000000
vn -0.096791 -0.025130 0.000000
vn -0.096791 -0.025130 0.000000
vn -0.087044 -0.049228 0.000000
vn -0.087044 -0.049228 0.000000
vn -0.071414 -0.070000 0.000000
vn -0.071414 -0.070000 0.000000
vn 0.086638 -0.049938 0.000000
vn 0.086638 -0.049938 0.000000
vn 0.072944 -0.068405 0.000000
vn 0.072944 -0.068405 0.000000
vn 0.055394 -0.083256 0.000000
vn 0.055394 -0.083256 0.000000
vn 0.034916 -0.093706 0.000000
vn 0.034916 -0.093706 0.000000
vn 0.012592 -0.099204 0.000000
vn 0.012592 -0.099204 0.000000
vn -0.010397 -0.099458 0.000000
vn -0.010397 -0.099458 0.000000
vn -0.032836 -0.094455 0.000000
vn -0.032836 -0.094455 0.000000
vn -0.053540 -0.084460 0.000000
vn -0.053540 -0.084460 0.000000
vn -0.000000 -0.100000 0.000000
vn -0.000000 -0.100000 0.000000
vn -0.025775 -0.096621 0.000000
vn -0.025775 -0.096621 0.000000
vn -0.049807 -0.086713 0.000000
vn -0.049807 -0.086713 0.000000
vn -0.070475 -0.070946 0.000000
vn -0.070475 -0.070946 0.000000
vn -0.086379 -0.050384 0.000000
vn -0.086379 -0.050384 0.000000
vn -0.096447 -0.026418 0.000000
vn -0.096447 -0.026418 0.000000
vn -0.099998 -0.000667 0.000000
vn -0.099998 -0.000667 0.000000
vn -0.096791 0.025130 -0.000000
vn -0.096791 0.025130 -0.000000
vn -0.087044 0.049228 -0.000000
vn -0.087044 0.049228 -0.000000
vn -0.000000 0.100000 -0.000000
vn -0.000000 0.100000 -0.000000
vn 0.000000 -0.100000 0.000000
vn 0.000000 -0.100000 0.000000
vn 0.000000 -0.100000 0.000000
vn 0.000000 -0.100000 0.000000
vn -0.080557 -0.059251 0.000000
vn -0.080557 -0.059251 0.000000
vn -0.063295 -0.077419 0.000000
vn -0.063295 -0.077419 0.000000
vn -0.042058 -0.090725 0.000000
vn -0.042058 -0.090725 0.000000
vn -0.018180 -0.098334 0.000000
vn -0.018180 -0.098334 0.000000
vn 0.006840 -0.099766 0.000000
vn 0.006840 -0.099766 0.000000
vn 0.031431 -0.094932 0.000000
vn 0.031431 -0.094932 0.000000
vn 0.054047 -0.084136 0.000000
vn 0.054047 -0.084136 0.000000
vn 0.073269 -0.068056 0.000000
vn 0.073269 -0.068056 0.000000
vn 0.087889 -0.047702 0.000000
vn 0.087889 -0.047702 0.000000
vn 0.096990 -0.024351 0.000000
vn 0.096990 -0.024351 0.000000
vn 0.099999 0.000528 0.000000
vn 0.099999 0.000528 0.000000
vn 0.096727 0.025375 0.000000
vn 0.096727 0.025375 0.000000
vn 0.087380 0.048628 0.000000
vn 0.087380 0.048628 0.000000
vn 0.072546 0.068827 0.000000
vn 0.072546 0.068827 0.000000
vn 0.053155 0.084703 0.000000
vn 0.053155 0.084703 0.000000
vn 0.030426 0.095259 0.000000
vn 0.030426 0.095259 0.000000
vn 0.005786 0.099832 0.000000
vn 0.005786 0.099832 0.000000
vn -0.019218 0.098136 0.000000
vn -0.019218 0.098136 0.000000
vn -0.043014 0.090276 0.000000
vn -0.043014 0.090276 0.000000
vn -0.064109 0.076746 0.000000
vn -0.064109 0.076746 0.000000
vn -0.081178 0.058396 0.000000
vn -0.081178 0.058396 0.000000
vn 0.080869 0.058824 0.000000
vn 0.080869 0.058824 0.000000
vn 0.063704 0.077083 0.000000
vn 0.063704 0.077083 0.000000
vn 0.042538 0.090502 0.000000
vn 0.042538 0.090502 0.000000
vn 0.018700 0.098236 0.000000
vn 0.018700 0.098236 0.000000
vn -0.006312 0.099801 0.000000
vn -0.006312 0.099801 0.000000
vn -0.030928 0.095097 0.000000
vn -0.030928 0.095097 0.000000
vn -0.053601 0.084421 0.000000
vn -0.053601 0.084421 0.000000
vn -0.072908 0.068443 0.000000
vn -0.072908 0.068443 0.000000
vn -0.087636 0.048166 0.000000
vn -0.087636 0.048166 0.000000
vn -0.096860 0.024864 0.000000
vn -0.096860 0.024864 0.000000
vn -0.100000 0.000000 0.000000
vn -0.100000 0.000000 0.000000
vn -0.096860 -0.024864 0.000000
vn -0.096860 -0.024864 0.000000
vn -0.087636 -0.048166 0.000000
vn -0.087636 -0.048166 0.000000
vn -0.072908 -0.068443 0.000000
vn -0.072908 -0.068443 0.000000
vn -0.053601 -0.084421 0.000000
vn -0.053601 -0.084421 0.000000
vn -0.030928 -0.095097 0.000000
vn -0.030928 -0.095097 0.000000
vn -0.006312 -0.099801 0.000000
vn -0.006312 -0.099801 0.000000
vn 0.018700 -0.098236 0.000000
vn 0.018700 -0.098236 0.000000
vn 0.042538 -0.090502 0.000000
vn 0.042538 -0.090502 0.000000
vn 0.063704 -0.077083 0.000000
vn 0.063704 -0.077083 0.000000
vn 0.080869 -0.058824 0.000000
vn 0.080869 -0.058824 0.000000
vn 0.014480 -0.098946 0.000000
vn 0.014480 -0.098946 0.000000
vn 0.014480 -0.098946 0.000000
vn 0.014480 -0.098946 0.000000
vn -0.014480 0.098946 0.000000
vn -0.014480 0.098946 0.000000
vn -0.014480 0.098946 0.000000
vn -0.014480 0.098946 0.000000
vn 0.055481 0.054949 0.062470
vn 0.055216 0.055216 0.062470
vn 0.064928 0.043382 0.062470
vn 0.067625 0.039043 0.062470
vn 0.073261 0.027026 0.062470
vn 0.075426 0.020210 0.062470
vn 0.077546 0.009178 0.062470
vn 0.078087 0.000000 0.062470
vn 0.077546 -0.009178 0.062470
vn 0.075426 -0.020210 0.062470
vn 0.073261 -0.027026 0.062470
vn 0.067625 -0.039043 0.062470
vn 0.064928 -0.043382 0.062470
vn 0.055481 -0.054949 0.062470
vn 0.055216 -0.055216 0.062470
vn 0.041739 -0.065995 0.062470
vn 0.039043 -0.067625 0.062470
vn 0.023084 -0.074597 0.062470
vn 0.020210 -0.075426 0.062470
vn 0.011999 -0.077160 0.062470
vn 0.000000 -0.078087 0.062470
vn 0.041739 0.065995 0.062470
vn 0.039043 0.067625 0.062470
vn 0.023084 0.074597 0.062470
vn 0.020210 0.075426 0.062470
vn 0.011999 0.077160 0.062470
vn 0.000000 0.078087 0.062470
vn 0.025882 0.096593 0.000000
vn 0.025882 0.096593 0.000000
vn -0.000000 0.100000 -0.000000
vn -0.000000 0.100000 -0.000000
vn -0.025882 0.096593 -0.000000
vn -0.025882 0.096593 -0.000000
vn -0.050000 0.086603 -0.000000
vn -0.050000 0.086603 -0.000000
vn -0.070711 0.070711 -0.000000
vn -0.070711 0.070711 -0.000000
vn -0.086603 0.050000 -0.000000
vn -0.086603 0.050000 -0.000000
vn -0.096593 0.025882 -0.000000
vn -0.096593 0.025882 -0.000000
vn -0.100000 0.000000 0.000000
vn -0.100000 0.000000 0.000000
vn -0.096593 -0.025882 0.000000
vn -0.096593 -0.025882 0.000000
vn -0.086603 -0.050000 0.000000
vn -0.086603 -0.050000 0.000000
vn -0.070711 -0.070711 0.000000
vn -0.070711 -0.070711 0.000000
vn -0.050000 -0.086603 0.000000
vn -0.050000 -0.086603 0.000000
vn -0.025882 -0.096593 0.000000
vn -0.025882 -0.096593 0.000000
vn -0.000000 -0.100000 0.000000
vn -0.000000 -0.100000 0.000000
vn 0.025882 -0.096593 0.000000
vn 0.025882 -0.096593 0.000000
vn 0.050000 -0.086603 0.000000
vn 0.050000 -0.086603 0.000000
vn 0.070711 -0.070711 0.000000
vn 0.070711 -0.070711 0.000000
vn 0.086603 -0.050000 0.000000
vn 0.086603 -0.050000 0.000000
vn 0.096593 -0.025882 0.000000
vn 0.096593 -0.025882 0.000000
vn 0.100000 -0.000000 0.000000
vn 0.100000 -0.000000 0.000000
vn 0.096593 0.025882 0.000000
vn 0.096593 0.025882 0.000000
vn 0.086603 0.050000 0.000000
vn 0.086603 0.050000 0.000000
vn 0.070711 0.070711 0.000000
vn 0.070711 0.070711 0.000000
vn 0.050000 0.086603 0.000000
vn 0.050000 0.086603 0.000000
vn -0.010388 0.077393 0.062470
vn -0.020210 0.075426 0.062470
vn -0.020503 0.075347 0.062470
vn -0.039043 0.067625 0.062470
vn -0.038957 0.067675 0.062470
vn -0.053940 0.056463 0.062470
vn -0.055216 0.055216 0.062470
vn -0.064928 0.043382 0.062470
vn -0.067625 0.039043 0.062470
vn -0.073261 0.027026 0.062470
vn -0.075426 0.020210 0.062470
vn -0.077546 0.009178 0.062470
vn -0.078087 0.000000 0.062470
vn -0.077546 -0.009178 0.062470
vn -0.075426 -0.020210 0.062470
vn -0.073261 -0.027026 0.062470
vn -0.067625 -0.039043 0.062470
vn -0.064928 -0.043382 0.062470
vn -0.055216 -0.055216 0.062470
vn -0.053940 -0.056463 0.062470
vn -0.039043 -0.067625 0.062470
vn -0.038957 -0.067675 0.062470
vn -0.020503 -0.075347 0.062470
vn -0.020210 -0.075426 0.062470
vn -0.010388 -0.077393 0.062470
vn 0.074216 0.052990 -0.041036
vn 0.074226 0.052976 -0.041036
vn 0.078975 0.045596 -0.041036
vn 0.081244 0.041418 -0.041036
vn 0.086633 0.028475 -0.041036
vn 0.088085 0.023602 -0.041036
vn 0.088599 0.021592 -0.041036
vn 0.090030 0.014509 -0.041036
vn 0.091192 0.000000 -0.041036
vn 0.090900 0.007290 -0.041036
vn 0.091192 -0.000000 -0.041036
vn 0.090900 -0.007290 -0.041036
vn 0.090030 -0.014509 -0.041036
vn 0.088085 -0.023602 -0.041036
vn 0.088599 -0.021592 -0.041036
vn 0.086633 -0.028475 -0.041036
vn 0.078975 -0.045596 -0.041036
vn 0.081244 -0.041418 -0.041036
vn 0.074226 -0.052976 -0.041036
vn 0.074216 -0.052990 -0.041036
vn 0.074206 -0.053005 -0.041036
vn 0.074196 -0.053019 -0.041036
vn 0.064483 -0.064483 -0.041036
vn 0.062906 -0.066022 -0.041036
vn 0.046918 -0.078197 -0.041036
vn 0.045596 -0.078975 -0.041036
vn 0.036971 -0.083362 -0.041036
vn 0.023602 -0.088085 -0.041036
vn 0.025733 -0.087486 -0.041036
vn 0.013328 -0.090213 -0.041036
vn 0.006760 -0.090941 -0.041036
vn 0.000000 -0.091192 -0.041036
vn 0.064483 0.064483 -0.041036
vn 0.074196 0.053019 -0.041036
vn 0.074206 0.053005 -0.041036
vn 0.045596 0.078975 -0.041036
vn 0.046918 0.078197 -0.041036
vn 0.062906 0.066022 -0.041036
vn 0.036971 0.083362 -0.041036
vn 0.023602 0.088085 -0.041036
vn 0.025733 0.087486 -0.041036
vn 0.013328 0.090213 -0.041036
vn 0.006760 0.090941 -0.041036
vn 0.000000 0.091192 -0.041036
vn 0.000000 0.000000 -0.100000
vn 0.000000 0.000000 -0.100000
vn 0.000000 0.000000 -0.100000
vn 0.000000 0.000000 -0.100000
vn 0.000000 0.000000 -0.100000
vn -0.074216 -0.052990 -0.041036
vn -0.074226 -0.052976 -0.041036
vn -0.078975 -0.045596 -0.041036
vn -0.081244 -0.041418 -0.041036
vn -0.086633 -0.028475 -0.041036
vn -0.088085 -0.023602 -0.041036
vn -0.088599 -0.021592 -0.041036
vn -0.090030 -0.014509 -0.041036
vn -0.091192 0.000000 -0.041036
vn -0.090900 -0.007290 -0.041036
vn -0.091192 0.000000 -0.041036
vn -0.090900 0.007290 -0.041036
vn -0.090030 0.014509 -0.041036
vn -0.088085 0.023602 -0.041036
vn -0.088599 0.021592 -0.041036
vn -0.086633 0.028475 -0.041036
vn -0.078975 0.045596 -0.041036
vn -0.081244 0.041418 -0.041036
vn -0.074226 0.052976 -0.041036
vn -0.074216 0.052990 -0.041036
vn -0.074206 0.053005 -0.041036
vn -0.074196 0.053019 -0.041036
vn -0.064483 0.064483 -0.041036
vn -0.068270 0.060458 -0.041036
vn -0.061256 0.067555 -0.041036
vn -0.045596 0.078975 -0.041036
vn -0.044006 0.079872 -0.041036
vn -0.033926 0.084647 -0.041036
vn -0.023602 0.088085 -0.041036
vn -0.023077 0.088224 -0.041036
vn -0.011681 0.090441 -0.041036
vn -0.005859 0.091004 -0.041036
vn -0.064483 -0.064483 -0.041036
vn -0.068270 -0.060458 -0.041036
vn -0.074196 -0.053019 -0.041036
vn -0.074206 -0.053005 -0.041036
vn -0.061256 -0.067555 -0.041036
vn -0.045596 -0.078975 -0.041036
vn -0.044006 -0.079872 -0.041036
vn -0.033926 -0.084647 -0.041036
vn -0.023602 -0.088085 -0.041036
vn -0.023077 -0.088224 -0.041036
vn -0.011681 -0.090441 -0.041036
vn -0.005859 -0.091004 -0.041036
vn 0.000000 0.000000 -0.100000
vn 0.000000 0.000000 -0.100000
vn 0.000000 0.000000 -0.100000
vn 0.000000 0.000000 -0.100000
vn 0.000000 0.000000 -0.100000
vn 0.000000 0.000000 -0.100000
vn 0.000000 0.000000 -0.100000
vn 0.000000 0.000000 -0.100000
vn 0.000000 0.000000 -0.100000
vn 0.000000 0.000000 -0.100000
vn 0.000000 0.000000 -0.100000
vn 0.000000 0.000000 -0.100000
vn 0.000000 0.000000 -0.100000
vn 0.000000 0.000000 -0.100000
vn 0.000000 0.000000 -0.100000
vn 0.100000 0.000000 0.000000
vn 0.100000 0.000000 0.000000
vn 0.100000 0.000000 0.000000
vn 0.100000 0.000000 0.000000
vn 0.100000 0.000000 0.000000
vn 0.100000 0.000000 0.000000
vn 0.100000 0.000000 0.000000
vn 0.100000 0.000000 0.000000
vn 0.100000 0.000000 0.000000
vn 0.100000 0.000000 0.000000
vn 0.100000 0.000000 0.000000
vn 0.100000 0.000000 0.000000
vn 0.100000 0.000000 0.000000
vn 0.100000 0.000000 0.000000
vn 0.100000 0.000000 0.000000
vn 0.100000 0.000000 0.000000
vn 0.100000 0.000000 0.000000
vn 0.000000 -0.100000 0.000000
vn 0.000000 -0.100000 0.000000
vn 0.000000 -0.100000 0.000000
vn 0.000000 -0.100000 0.000000
vn 0.000000 -0.100000 0.000000
vn 0.000000 -0.100000 0.000000
vn 0.000000 -0.100000 0.000000
vn 0.000000 -0.100000 0.000000
vn 0.000000 -0.100000 0.000000
vn 0.000000 -0.100000 0.000000
vn 0.000000 -0.100000 0.000000
vn 0.000000 -0.100000 0.000000
vn 0.000000 -0.100000 0.000000
vn 0.000000 -0.100000 0.000000
vn 0.000000 -0.100000 0.000000
vn 0.000000 -0.100000 0.000000
vn 0.000000 -0.100000 0.000000
vn 0.000000 -0.100000 0.000000
vn 0.000000 -0.100000 0.000000
vn -0.100000 0.000000 0.000000
vn -0.100000 0.000000 0.000000
vn -0.100000 0.000000 0.000000
vn -0.100000 0.000000 0.000000
vn -0.100000 0.000000 0.000000
vn -0.100000 0.000000 0.000000
vn -0.100000 0.000000 0.000000
vn -0.100000 0.000000 0.000000
vn -0.100000 0.000000 0.000000
vn -0.100000 0.000000 0.000000
vn -0.100000 0.000000 0.000000
vn -0.100000 0.000000 0.000000
vn -0.100000 0.000000 0.000000
vn -0.100000 0.000000 0.000000
vn -0.100000 0.000000 0.000000
vn -0.100000 0.000000 0.000000
vn -0.100000 0.000000 0.000000
vn 0.000000 0.100000 0.000000
vn 0.000000 0.100000 0.000000
vn 0.000000 0.100000 0.000000
vn 0.000000 0.100000 0.000000
vn 0.000000 0.100000 0.000000
vn 0.000000 0.100000 0.000000
vn 0.000000 0.100000 0.000000
vn 0.000000 0.100000 0.000000
vn 0.000000 0.100000 0.000000
vn 0.000000 0.100000 0.000000
vn 0.000000 0.100000 0.000000
vn 0.000000 0.100000 0.000000
vn 0.000000 0.100000 0.000000
vn 0.000000 0.100000 0.000000
vn 0.000000 0.100000 0.000000
vn 0.000000 0.100000 0.000000
vn 0.000000 0.100000 0.000000
vn 0.000000 0.100000 0.000000
vn 0.000000 0.100000 0.000000
vn 0.047329 0.088091 0.000000
vn 0.047329 0.088091 0.000000
vn 0.047329 0.088091 0.000000
vn 0.047329 0.088091 0.000000
vn 0.086638 0.049938 0.000000
vn 0.086638 0.049938 0.000000
vn 0.072944 0.068405 0.000000
vn 0.072944 0.068405 0.000000
vn 0.055394 0.083256 0.000000
vn 0.055394 0.083256 0.000000
vn 0.034916 0.093706 0.000000
vn 0.034916 0.093706 0.000000
vn 0.012592 0.099204 0.000000
vn 0.012592 0.099204 0.000000
vn -0.010397 0.099458 -0.000000
vn -0.010397 0.099458 -0.000000
vn -0.032836 0.094455 -0.000000
vn -0.032836 0.094455 -0.000000
vn -0.053540 0.084460 -0.000000
vn -0.053540 0.084460 -0.000000
vn -0.071414 0.070000 -0.000000
vn -0.071414 0.070000 -0.000000
vn -0.047462 0.088019 0.000000
vn -0.047462 0.088019 0.000000
vn -0.047462 0.088019 0.000000
vn -0.047462 0.088019 0.000000
vn 0.014480 0.098946 0.000000
vn 0.014480 0.098946 0.000000
vn 0.014480 0.098946 0.000000
vn 0.014480 0.098946 0.000000
vn 0.047329 -0.088091 0.000000
vn 0.047329 -0.088091 0.000000
vn 0.047329 -0.088091 0.000000
vn 0.047329 -0.088091 0.000000
vn -0.014480 -0.098946 0.000000
vn -0.014480 -0.098946 0.000000
vn -0.014480 -0.098946 0.000000
vn -0.014480 -0.098946 0.000000
vn -0.047195 -0.088162 0.000000
vn -0.047195 -0.088162 0.000000
vn -0.047195 -0.088162 0.000000
vn -0.047195 -0.088162 0.000000
vn -0.086487 -0.050200 0.000000
vn -0.086487 -0.050200 0.000000
vn -0.072719 -0.068644 0.000000
vn -0.072719 -0.068644 0.000000
vn -0.055099 -0.083451 0.000000
vn -0.055099 -0.083451 0.000000
vn -0.034560 -0.093838 0.000000
vn -0.034560 -0.093838 0.000000
vn -0.012190 -0.099254 0.000000
vn -0.012190 -0.099254 0.000000
vn 0.010825 -0.099412 0.000000
vn 0.010825 -0.099412 0.000000
vn 0.033267 -0.094304 0.000000
vn 0.033267 -0.094304 0.000000
vn 0.053946 -0.084201 0.000000
vn 0.053946 -0.084201 0.000000
vn 0.071768 -0.069637 0.000000
vn 0.071768 -0.069637 0.000000
vn -0.000000 0.100000 -0.000000
vn -0.000000 0.100000 -0.000000
vn 0.025720 0.096636 0.000000
vn 0.025720 0.096636 0.000000
vn 0.049710 0.086770 0.000000
vn 0.049710 0.086770 0.000000
vn 0.070355 0.071065 0.000000
vn 0.070355 0.071065 0.000000
vn 0.086266 0.050579 0.000000
vn 0.086266 0.050579 0.000000
vn 0.096372 0.026690 0.000000
vn 0.096372 0.026690 0.000000
vn 0.099995 0.001005 0.000000
vn 0.099995 0.001005 0.000000
vn 0.096889 -0.024748 0.000000
vn 0.096889 -0.024748 0.000000
vn 0.087265 -0.048835 0.000000
vn 0.087265 -0.048835 0.000000
vn 0.000000 0.100000 0.000000
vn 0.000000 0.100000 0.000000
vn 0.000000 -0.100000 0.000000
vn 0.000000 -0.100000 0.000000
vn 0.025829 -0.096607 0.000000
vn 0.025829 -0.096607 0.000000
vn 0.049906 -0.086657 0.000000
vn 0.049906 -0.086657 0.000000
vn 0.070595 -0.070826 0.000000
vn 0.070595 -0.070826 0.000000
vn 0.086493 -0.050189 0.000000
vn 0.086493 -0.050189 0.000000
vn 0.096522 -0.026145 0.000000
vn 0.096522 -0.026145 0.000000
vn 0.099999 -0.000327 0.000000
vn 0.099999 -0.000327 0.000000
vn 0.096691 0.025513 0.000000
vn 0.096691 0.025513 0.000000
vn 0.086820 0.049622 0.000000
vn 0.086820 0.049622 0.000000
vn 0.071057 0.070363 0.000000
vn 0.071057 0.070363 0.000000
vn -0.086789 0.049676 -0.000000
vn -0.086789 0.049676 -0.000000
vn -0.073168 0.068165 -0.000000
vn -0.073168 0.068165 -0.000000
vn -0.055688 0.083059 -0.000000
vn -0.055688 0.083059 -0.000000
vn -0.035272 0.093573 -0.000000
vn -0.035272 0.093573 -0.000000
vn -0.012995 0.099152 -0.000000
vn -0.012995 0.099152 -0.000000
vn 0.009967 0.099502 0.000000
vn 0.009967 0.099502 0.000000
vn 0.032403 0.094605 0.000000
vn 0.032403 0.094605 0.000000
vn 0.053131 0.084718 0.000000
vn 0.053131 0.084718 0.000000
vn -0.000000 0.100000 -0.000000
vn -0.000000 0.100000 -0.000000
vn -0.025775 0.096621 -0.000000
vn -0.025775 0.096621 -0.000000
vn -0.049807 0.086713 -0.000000
vn -0.049807 0.086713 -0.000000
vn -0.070475 0.070946 -0.000000
vn -0.070475 0.070946 -0.000000
vn -0.086379 0.050384 -0.000000
vn -0.086379 0.050384 -0.000000
vn -0.096447 0.026418 -0.000000
vn -0.096447 0.026418 -0.000000
vn -0.099998 0.000667 -0.000000
vn -0.099998 0.000667 -0.000000
vn -0.096791 -0.025130 0.000000
vn -0.096791 -0.025130 0.000000
vn -0.087044 -0.049228 0.000000
vn -0.087044 -0.049228 0.000000
vn -0.071414 -0.070000 0.000000
vn -0.071414 -0.070000 0.000000
vn 0.086638 -0.049938 0.000000
vn 0.086638 -0.049938 0.000000
vn 0.072944 -0.068405 0.000000
vn 0.072944 -0.068405 0.000000
vn 0.055394 -0.083256 0.000000
vn 0.055394 -0.083256 0.000000
vn 0.034916 -0.093706 0.000000
vn 0.034916 -0.093706 0.000000
vn 0.012592 -0.099204 0.000000
vn 0.012592 -0.099204 0.000000
vn -0.010397 -0.099458 0.000000
vn -0.010397 -0.099458 0.000000
vn -0.032836 -0.094455 0.000000
vn -0.032836 -0.094455 0.000000
vn -0.053540 -0.084460 0.000000
vn -0.053540 -0.084460 0.000000
vn -0.000000 -0.100000 0.000000
vn -0.000000 -0.100000 0.000000
vn -0.025775 -0.096621 0.000000
vn -0.025775 -0.096621 0.000000
vn -0.049807 -0.086713 0.000000
vn -0.049807 -0.086713 0.000000
vn -0.070475 -0.070946 0.000000
vn -0.070475 -0.070946 0.000000
vn -0.086379 -0.050384 0.000000
vn -0.086379 -0.050384 0.000000
vn -0.096447 -0.026418 0.000000
vn -0.096447 -0.026418 0.000000
vn -0.099998 -0.000667 0.000000
vn -0.099998 -0.000667 0.000000
vn -0.096791 0.025130 -0.000000
vn -0.096791 0.025130 -0.000000
vn -0.087044 0.049228 -0.000000
vn -0.087044 0.049228 -0.000000
vn -0.000000 0.100000 -0.000000
vn -0.000000 0.100000 -0.000000
vn 0.000000 -0.100000 0.000000
vn 0.000000 -0.100000 0.000000
vn 0.000000 -0.100000 0.000000
vn 0.000000 -0.100000 0.000000
vn -0.080557 -0.059251 0.000000
vn -0.080557 -0.059251 0.000000
vn -0.063295 -0.077419 0.000000
vn -0.063295 -0.077419 0.000000
vn -0.042058 -0.090725 0.000000
vn -0.042058 -0.090725 0.000000
vn -0.018180 -0.098334 0.000000
vn -0.018180 -0.098334 0.000000
vn 0.006840 -0.099766 0.000000
vn 0.006840 -0.099766 0.000000
vn 0.031431 -0.094932 0.000000
vn 0.031431 -0.094932 0.000000
vn 0.054047 -0.084136 0.000000
vn 0.054047 -0.084136 0.000000
vn 0.073269 -0.068056 0.000000
vn 0.073269 -0.068056 0.000000
vn 0.087889 -0.047702 0.000000
vn 0.087889 -0.047702 0.000000
vn 0.096990 -0.024351 0.000000
vn 0.096990 -0.024351 0.000000
vn 0.099999 0.000528 0.000000
vn 0.099999 0.000528 0.000000
vn 0.096727 0.025375 0.000000
vn 0.096727 0.025375 0.000000
vn 0.087380 0.048628 0.000000
vn 0.087380 0.048628 0.000000
vn 0.072546 0.068827 0.000000
vn 0.072546 0.068827 0.000000
vn 0.053155 0.084703 0.000000
vn 0.053155 0.084703 0.000000
vn 0.030426 0.095259 0.000000
vn 0.030426 0.095259 0.000000
vn 0.005786 0.099832 0.000000
vn 0.005786 0.099832 0.000000
vn -0.019218 0.098136 0.000000
vn -0.019218 0.098136 0.000000
vn -0.043014 0.090276 0.000000
vn -0.043014 0.090276 0.000000
vn -0.064109 0.076746 0.000000
vn -0.064109 0.076746 0.000000
vn -0.081178 0.058396 0.000000
vn -0.081178 0.058396 0.000000
vn 0.080869 0.058824 0.000000
vn 0.080869 0.058824 0.000000
vn 0.063704 0.077083 0.000000
vn 0.063704 0.077083 0.000000
vn 0.042538 0.090502 0.000000
vn 0.042538 0.090502 0.000000
vn 0.018700 0.098236 0.000000
vn 0.018700 0.098236 0.000000
vn -0.006312 0.099801 0.000000
vn -0.006312 0.099801 0.000000
vn -0.030928 0.095097 0.000000
vn -0.030928 0.095097 0.000000
vn -0.053601 0.084421 0.000000
vn -0.053601 0.084421 0.000000
vn -0.072908 0.068443 0.000000
vn -0.072908 0.068443 0.000000
vn -0.087636 0.048166 0.000000
vn -0.087636 0.048166 0.000000
vn -0.096860 0.024864 0.000000
vn -0.096860 0.024864 0.000000
vn -0.100000 0.000000 0.000000
vn -0.100000 0.000000 0.000000
vn -0.096860 -0.024864 0.000000
vn -0.096860 -0.024864 0.000000
vn -0.087636 -0.048166 0.000000
vn -0.087636 -0.048166 0.000000
vn -0.072908 -0.068443 0.000000
vn -0.072908 -0.068443 0.000000
vn -0.053601 -0.084421 0.000000
vn -0.053601 -0.084421 0.000000
vn -0.030928 -0.095097 0.000000
vn -0.030928 -0.095097 0.000000
vn -0.006312 -0.099801 0.000000
vn -0.006312 -0.099801 0.000000
vn 0.018700 -0.098236 0.000000
vn 0.018700 -0.098236 0.000000
vn 0.042538 -0.090502 0.000000
vn 0.042538 -0.090502 0.000000
vn 0.063704 -0.077083 0.000000
vn 0.063704 -0.077083 0.000000
vn 0.080869 -0.058824 0.000000
vn 0.080869 -0.058824 0.000000
vn 0.014480 -0.098946 0.000000
vn 0.014480 -0.098946 0.000000
vn 0.014480 -0.098946 0.000000
vn 0.014480 -0.098946 0.000000
vn -0.014480 0.098946 0.000000
vn -0.014480 0.098946 0.000000
vn -0.014480 0.098946 0.000000
vn -0.014480 0.098946 0.000000
vn 0.055481 0.054949 0.062470
vn 0.055216 0.055216 0.062470
vn 0.064928 0.043382 0.062470
vn 0.067625 0.039043 0.062470
vn 0.073261 0.027026 0.062470
vn 0.075426 0.020210 0.062470
vn 0.077546 0.009178 0.062470
vn 0.078087 0.000000 0.062470
vn 0.077546 -0.009178 0.062470
vn 0.075426 -0.020210 0.062470
vn 0.073261 -0.027026 0.062470
vn 0.067625 -0.039043 0.062470
vn 0.064928 -0.043382 0.062470
vn 0.055481 -0.054949 0.062470
vn 0.055216 -0.055216 0.062470
vn 0.041739 -0.065995 0.062470
vn 0.039043 -0.067625 0.062470
vn 0.023084 -0.074597 0.062470
vn 0.020210 -0.075426 0.062470
vn 0.011999 -0.077160 0.062470
vn 0.000000 -0.078087 0.062470
vn 0.041739 0.065995 0.062470
vn 0.039043 0.067625 0.062470
vn 0.023084 0.074597 0.062470
vn 0.020210 0.075426 0.062470
vn 0.011999 0.077160 0.062470
vn 0.000000 0.078087 0.062470
vn -0.010388 0.077393 0.062470
vn -0.020210 0.075426 0.062470
vn -0.020503 0.075347 0.062470
vn -0.039043 0.067625 0.062470
vn -0.038957 0.067675 0.062470
vn -0.053940 0.056463 0.062470
vn -0.055216 0.055216 0.062470
vn -0.064928 0.043382 0.062470
vn -0.067625 0.039043 0.062470
vn -0.073261 0.027026 0.062470
vn -0.075426 0.020210 0.062470
vn -0.077546 0.009178 0.062470
vn -0.078087 0.000000 0.062470
vn -0.077546 -0.009178 0.062470
vn -0.075426 -0.020210 0.062470
vn -0.073261 -0.027026 0.062470
vn -0.067625 -0.039043 0.062470
vn -0.064928 -0.043382 0.062470
vn -0.055216 -0.055216 0.062470
vn -0.053940 -0.056463 0.062470
vn -0.039043 -0.067625 0.062470
vn -0.038957 -0.067675 0.062470
vn -0.020503 -0.075347 0.062470
vn -0.020210 -0.075426 0.062470
vn -0.010388 -0.077393 0.062470
vn 0.047329 0.088091 0.000000
vn 0.047329 0.088091 0.000000
vn 0.047329 0.088091 0.000000
vn 0.047329 0.088091 0.000000
vn 0.086638 0.049938 0.000000
vn 0.086638 0.049938 0.000000
vn 0.072944 0.068405 0.000000
vn 0.072944 0.068405 0.000000
vn 0.055394 0.083256 0.000000
vn 0.055394 0.083256 0.000000
vn 0.034916 0.093706 0.000000
vn 0.034916 0.093706 0.000000
vn 0.012592 0.099204 0.000000
vn 0.012592 0.099204 0.000000
vn -0.010397 0.099458 -0.000000
vn -0.010397 0.099458 -0.000000
vn -0.032836 0.094455 -0.000000
vn -0.032836 0.094455 -0.000000
vn -0.053540 0.084460 -0.000000
vn -0.053540 0.084460 -0.000000
vn -0.071414 0.070000 -0.000000
vn -0.071414 0.070000 -0.000000
vn -0.047462 0.088019 0.000000
vn -0.047462 0.088019 0.000000
vn -0.047462 0.088019 0.000000
vn -0.047462 0.088019 0.000000
vn 0.014480 0.098946 0.000000
vn 0.014480 0.098946 0.000000
vn 0.014480 0.098946 0.000000
vn 0.014480 0.098946 0.000000
vn 0.047329 -0.088091 0.000000
vn 0.047329 -0.088091 0.000000
vn 0.047329 -0.088091 0.000000
vn 0.047329 -0.088091 0.000000
vn -0.014480 -0.098946 0.000000
vn -0.014480 -0.098946 0.000000
vn -0.014480 -0.098946 0.000000
vn -0.014480 -0.098946 0.000000
vn -0.047195 -0.088162 0.000000
vn -0.047195 -0.088162 0.000000
vn -0.047195 -0.088162 0.000000
vn -0.047195 -0.088162 0.000000
vn -0.086487 -0.050200 0.000000
vn -0.086487 -0.050200 0.000000
vn -0.072719 -0.068644 0.000000
vn -0.072719 -0.068644 0.000000
vn -0.055099 -0.083451 0.000000
vn -0.055099 -0.083451 0.000000
vn -0.034560 -0.093838 0.000000
vn -0.034560 -0.093838 0.000000
vn -0.012190 -0.099254 0.000000
vn -0.012190 -0.099254 0.000000
vn 0.010825 -0.099412 0.000000
vn 0.010825 -0.099412 0.000000
vn 0.033267 -0.094304 0.000000
vn 0.033267 -0.094304 0.000000
vn 0.053946 -0.084201 0.000000
vn 0.053946 -0.084201 0.000000
vn 0.071768 -0.069637 0.000000
vn 0.071768 -0.069637 0.000000
vn 0.000000 0.100000 0.000000
vn 0.000000 0.100000 0.000000
vn 0.025720 0.096636 0.000000
vn 0.025720 0.096636 0.000000
vn 0.049710 0.086770 0.000000
vn 0.049710 0.086770 0.000000
vn 0.070355 0.071065 0.000000
vn 0.070355 0.071065 0.000000
vn 0.086266 0.050579 0.000000
vn 0.086266 0.050579 0.000000
vn 0.096372 0.026690 0.000000
vn 0.096372 0.026690 0.000000
vn 0.099995 0.001005 0.000000
vn 0.099995 0.001005 0.000000
vn 0.096889 -0.024748 0.000000
vn 0.096889 -0.024748 0.000000
vn 0.087265 -0.048835 0.000000
vn 0.087265 -0.048835 0.000000
vn 0.000000 0.100000 0.000000
vn 0.000000 0.100000 0.000000
vn 0.000000 -0.100000 0.000000
vn 0.000000 -0.100000 0.000000
vn 0.025829 -0.096607 0.000000
vn 0.025829 -0.096607 0.000000
vn 0.049906 -0.086657 0.000000
vn 0.049906 -0.086657 0.000000
vn 0.070595 -0.070826 0.000000
vn 0.070595 -0.070826 0.000000
vn 0.086493 -0.050189 0.000000
vn 0.086493 -0.050189 0.000000
vn 0.096522 -0.026145 0.000000
vn 0.096522 -0.026145 0.000000
vn 0.099999 -0.000327 0.000000
vn 0.099999 -0.000327 0.000000
vn 0.096691 0.025513 0.000000
vn 0.096691 0.025513 0.000000
vn 0.086820 0.049622 0.000000
vn 0.086820 0.049622 0.000000
vn 0.071057 0.070363 0.000000
vn 0.071057 0.070363 0.000000
vn -0.086789 0.049676 -0.000000
vn -0.086789 0.049676 -0.000000
vn -0.073168 0.068165 -0.000000
vn -0.073168 0.068165 -0.000000
vn -0.055688 0.083059 -0.000000
vn -0.055688 0.083059 -0.000000
vn -0.035272 0.093573 -0.000000
vn -0.035272 0.093573 -0.000000
vn -0.012995 0.099152 -0.000000
vn -0.012995 0.099152 -0.000000
vn 0.009967 0.099502 0.000000
vn 0.009967 0.099502 0.000000
vn 0.032403 0.094605 0.000000
vn 0.032403 0.094605 0.000000
vn 0.053131 0.084718 0.000000
vn 0.053131 0.084718 0.000000
vn -0.000000 0.100000 -0.000000
vn -0.000000 0.100000 -0.000000
vn -0.025775 0.096621 -0.000000
vn -0.025775 0.096621 -0.000000
vn -0.049807 0.086713 -0.000000
vn -0.049807 0.086713 -0.000000
vn -0.070475 0.070946 -0.000000
vn -0.070475 0.070946 -0.000000
vn -0.086379 0.050384 -0.000000
vn -0.086379 0.050384 -0.000000
vn -0.096447 0.026418 -0.000000
vn -0.096447 0.026418 -0.000000
vn -0.099998 0.000667 -0.000000
vn -0.099998 0.000667 -0.000000
vn -0.096791 -0.025130 0.000000
vn -0.096791 -0.025130 0.000000
vn -0.087044 -0.049228 0.000000
vn -0.087044 -0.049228 0.000000
vn -0.071414 -0.070000 0.000000
vn -0.071414 -0.070000 0.000000
vn 0.086638 -0.049938 0.000000
vn 0.086638 -0.049938 0.000000
vn 0.072944 -0.068405 0.000000
vn 0.072944 -0.068405 0.000000
vn 0.055394 -0.083256 0.000000
vn 0.055394 -0.083256 0.000000
vn 0.034916 -0.093706 0.000000
vn 0.034916 -0.093706 0.000000
vn 0.012592 -0.099204 0.000000
vn 0.012592 -0.099204 0.000000
vn -0.010397 -0.099458 0.000000
vn -0.010397 -0.099458 0.000000
vn -0.032836 -0.094455 0.000000
vn -0.032836 -0.094455 0.000000
vn -0.053540 -0.084460 0.000000
vn -0.053540 -0.084460 0.000000
vn -0.000000 -0.100000 0.000000
vn -0.000000 -0.100000 0.000000
vn -0.025775 -0.096621 0.000000
vn -0.025775 -0.096621 0.000000
vn -0.049807 -0.086713 0.000000
vn -0.049807 -0.086713 0.000000
vn -0.070475 -0.070946 0.000000
vn -0.070475 -0.070946 0.000000
vn -0.086379 -0.050384 0.000000
vn -0.086379 -0.050384 0.000000
vn -0.096447 -0.026418 0.000000
vn -0.096447 -0.026418 0.000000
vn -0.099998 -0.000667 0.000000
vn -0.099998 -0.000667 0.000000
vn -0.096791 0.025130 -0.000000
vn -0.096791 0.025130 -0.000000
vn -0.087044 0.049228 -0.000000
vn -0.087044 0.049228 -0.000000
vn -0.000000 0.100000 -0.000000
vn -0.000000 0.100000 -0.000000
vn 0.000000 -0.100000 0.000000
vn 0.000000 -0.100000 0.000000
vn 0.000000 -0.100000 0.000000
vn 0.000000 -0.100000 0.000000
vn -0.080557 -0.059251 0.000000
vn -0.080557 -0.059251 0.000000
vn -0.063295 -0.077419 0.000000
vn -0.063295 -0.077419 0.000000
vn -0.042058 -0.090725 0.000000
vn -0.042058 -0.090725 0.000000
vn -0.018180 -0.098334 0.000000
vn -0.018180 -0.098334 0.000000
vn 0.006840 -0.099766 0.000000
vn 0.006840 -0.099766 0.000000
vn 0.031431 -0.094932 0.000000
vn 0.031431 -0.094932 0.000000
vn 0.054047 -0.084136 0.000000
vn 0.054047 -0.084136 0.000000
vn 0.073269 -0.068056 0.000000
vn 0.073269 -0.068056 0.000000
vn 0.087889 -0.047702 0.000000
vn 0.087889 -0.047702 0.000000
vn 0.096990 -0.024351 0.000000
vn 0.096990 -0.024351 0.000000
vn 0.099999 0.000528 0.000000
vn 0.099999 0.000528 0.000000
vn 0.096727 0.025375 0.000000
vn 0.096727 0.025375 0.000000
vn 0.087380 0.048628 0.000000
vn 0.087380 0.048628 0.000000
vn 0.072546 0.068827 0.000000
vn 0.072546 0.068827 0.000000
vn 0.053155 0.084703 0.000000
vn 0.053155 0.084703 0.000000
vn 0.030426 0.095259 0.000000
vn 0.030426 0.095259 0.000000
vn 0.005786 0.099832 0.000000
vn 0.005786 0.099832 0.000000
vn -0.019218 0.098136 0.000000
vn -0.019218 0.098136 0.000000
vn -0.043014 0.090276 0.000000
vn -0.043014 0.090276 0.000000
vn -0.064109 0.076746 0.000000
vn -0.064109 0.076746 0.000000
vn -0.081178 0.058396 0.000000
vn -0.081178 0.058396 0.000000
vn 0.080869 0.058824 0.000000
vn 0.080869 0.058824 0.000000
vn 0.063704 0.077083 0.000000
vn 0.063704 0.077083 0.000000
vn 0.042538 0.090502 0.000000
vn 0.042538 0.090502 0.000000
vn 0.018700 0.098236 0.000000
vn 0.018700 0.098236 0.000000
vn -0.006312 0.099801 0.000000
vn -0.006312 0.099801 0.000000
vn -0.030928 0.095097 0.000000
vn -0.030928 0.095097 0.000000
vn -0.053601 0.084421 0.000000
vn -0.053601 0.084421 0.000000
vn -0.072908 0.068443 0.000000
vn -0.072908 0.068443 0.000000
vn -0.087636 0.048166 0.000000
vn -0.087636 0.048166 0.000000
vn -0.096860 0.024864 0.000000
vn -0.096860 0.024864 0.000000
vn -0.100000 0.000000 0.000000
vn -0.100000 0.000000 0.000000
vn -0.096860 -0.024864 0.000000
vn -0.096860 -0.024864 0.000000
vn -0.087636 -0.048166 0.000000
vn -0.087636 -0.048166 0.000000
vn -0.072908 -0.068443 0.000000
vn -0.072908 -0.068443 0.000000
vn -0.053601 -0.084421 0.000000
vn -0.053601 -0.084421 0.000000
vn -0.030928 -0.095097 0.000000
vn -0.030928 -0.095097 0.000000
vn -0.006312 -0.099801 0.000000
vn -0.006312 -0.099801 0.000000
vn 0.018700 -0.098236 0.000000
vn 0.018700 -0.098236 0.000000
vn 0.042538 -0.090502 0.000000
vn 0.042538 -0.090502 0.000000
vn 0.063704 -0.077083 0.000000
vn 0.063704 -0.077083 0.000000
vn 0.080869 -0.058824 0.000000
vn 0.080869 -0.058824 0.000000
vn 0.014480 -0.098946 0.000000
vn 0.014480 -0.098946 0.000000
vn 0.014480 -0.098946 0.000000
vn 0.014480 -0.098946 0.000000
vn -0.014480 0.098946 0.000000
vn -0.014480 0.098946 0.000000
vn -0.014480 0.098946 0.000000
vn -0.014480 0.098946 0.000000
vn 0.000000 0.000000 0.100000
vn 0.000000 0.000000 0.100000
vn 0.000000 0.000000 0.100000
vn 0.000000 0.000000 0.100000
vn 0.000000 0.000000 0.100000
vn 0.000000 0.000000 0.100000
vn 0.000000 0.000000 0.100000
vn 0.000000 0.000000 0.100000
vn 0.000000 0.000000 0.100000
vn 0.000000 0.000000 0.100000
vn 0.000000 0.000000 0.100000
vn 0.000000 0.000000 0.100000
vn 0.000000 0.000000 0.100000
vn 0.000000 0.000000 0.100000
vn 0.000000 0.000000 0.100000
vn 0.000000 0.000000 0.100000
vn 0.000000 0.000000 0.100000
vn 0.000000 0.000000 0.100000
vn 0.000000 0.000000 0.100000
vn 0.000000 0.000000 0.100000
vn 0.000000 0.000000 0.100000
vn 0.000000 0.000000 0.100000
vn 0.000000 0.000000 0.100000
vn 0.000000 0.000000 0.100000
vn 0.000000 0.000000 0.100000
vn 0.000000 0.000000 0.100000
vn 0.000000 0.000000 0.100000
vn 0.000000 0.000000 0.100000
vn 0.000000 0.000000 0.100000
vn 0.000000 0.000000 0.100000
vn 0.000000 0.000000 0.100000
vn 0.000000 0.000000 0.100000
vn 0.000000 0.000000 0.100000
vn 0.000000 0.000000 0.100000
vn 0.000000 0.000000 0.100000
vn 0.000000 0.000000 0.100000
vn 0.000000 0.000000 0.100000
vn 0.000000 0.000000 0.100000
vn 0.000000 0.000000 0.100000
vn 0.000000 0.000000 0.100000
vn 0.000000 0.000000 0.100000
vn 0.000000 0.000000 0.100000
vn 0.000000 0.000000 0.100000
vn 0.000000 0.000000 0.100000
vn 0.000000 0.000000 0.100000
vn 0.000000 0.000000 0.100000
vn 0.000000 0.000000 0.100000
vn 0.000000 0.000000 0.100000
vn 0.000000 0.000000 0.100000
vn 0.000000 0.000000 0.100000
vn 0.000000 0.000000 0.100000
vn 0.000000 0.000000 0.100000
vn 0.000000 0.000000 0.100000
vn 0.000000 0.000000 0.100000
vn 0.000000 0.000000 0.100000
vn 0.000000 0.000000 0.100000
vn 0.000000 0.000000 0.100000
vn 0.000000 0.000000 0.100000
vn 0.000000 0.000000 0.100000
vn 0.000000 0.000000 0.100000
vn 0.000000 0.000000 0.100000
vn 0.000000 0.000000 0.100000
vn 0.000000 0.000000 0.100000
vn 0.000000 0.000000 0.100000
vn 0.000000 0.000000 0.100000
vn 0.000000 0.000000 0.100000
vn 0.000000 0.000000 0.100000
vn 0.000000 0.000000 0.100000
vn 0.000000 0.000000 0.100000
vn 0.000000 0.000000 0.100000
vn 0.000000 0.000000 0.100000
vn 0.000000 0.000000 0.100000
vn 0.000000 0.000000 0.100000
vn 0.000000 0.000000 0.100000
vn 0.000000 0.000000 0.100000
vn 0.000000 0.000000 0.100000
vn 0.000000 0.000000 0.100000
vn 0.000000 0.000000 0.100000
vn 0.000000 0.000000 0.100000
vn 0.000000 0.000000 0.100000
vn 0.000000 0.000000 0.100000
vn 0.000000 0.000000 0.100000
vn 0.000000 0.000000 0.100000
vn 0.000000 0.000000 0.100000
vn 0.000000 0.000000 0.100000
vn 0.000000 0.000000 0.100000
vn 0.000000 0.000000 0.100000
vn 0.000000 0.000000 0.100000
vn 0.000000 0.000000 0.100000
vn 0.000000 0.000000 0.100000
vn 0.000000 0.000000 0.100000
vn 0.000000 0.000000 0.100000
vn 0.000000 0.000000 0.100000
vn 0.000000 0.000000 0.100000
vn 0.000000 0.000000 0.100000
vn 0.000000 0.000000 0.100000
vn 0.000000 0.000000 0.100000
vn 0.000000 0.000000 0.100000
vn 0.000000 0.000000 0.100000
vn 0.000000 0.000000 0.100000
vn 0.000000 0.000000 0.100000
vn 0.000000 0.000000 0.100000
vn 0.000000 0.000000 0.100000
vn 0.000000 0.000000 0.100000
vn 0.000000 0.000000 0.100000
vn 0.000000 0.000000 0.100000
vn 0.000000 0.000000 0.100000
vn 0.000000 0.000000 0.100000
vn 0.000000 0.000000 0.100000
vn 0.000000 0.000000 0.100000
vn 0.000000 0.000000 0.100000
vn 0.000000 0.000000 0.100000
vn 0.000000 0.000000 0.100000
vn 0.000000 0.000000 0.100000
vn 0.000000 0.000000 0.100000
vn 0.000000 0.000000 0.100000
vn 0.000000 0.000000 0.100000
vn 0.000000 0.000000 0.100000
vn 0.000000 0.000000 0.100000
vn 0.000000 0.000000 0.100000
vn 0.000000 0.000000 0.100000
vn 0.000000 0.000000 0.100000
vn 0.000000 0.000000 0.100000
vn 0.000000 0.000000 0.100000
vn 0.000000 0.000000 0.100000
vn 0.000000 0.000000 0.100000
vn 0.000000 0.000000 0.100000
vn 0.000000 0.000000 0.100000
vn 0.000000 0.000000 0.100000
vn 0.000000 0.000000 0.100000
vn 0.000000 0.000000 0.100000
vn 0.000000 0.000000 0.100000
vn 0.000000 0.000000 0.100000
vn 0.000000 0.000000 0.100000
vn 0.000000 0.000000 0.100000
vn 0.000000 0.000000 0.100000
vn 0.000000 0.000000 0.100000
vn 0.000000 0.000000 0.100000
vn 0.000000 0.000000 0.100000
vn 0.000000 0.000000 0.100000
vn 0.000000 0.000000 0.100000
vn 0.000000 0.000000 0.100000
vn 0.000000 0.000000 0.100000
vn 0.000000 0.000000 0.100000
vn 0.000000 0.000000 0.100000
vn 0.000000 0.000000 0.100000
vn 0.000000 0.000000 0.100000
vn 0.000000 0.000000 0.100000
vn 0.000000 0.000000 0.100000
vn 0.000000 0.000000 0.100000
vn 0.000000 0.000000 0.100000
vn 0.000000 0.000000 0.100000
vn 0.000000 0.000000 0.100000
vn 0.000000 0.000000 0.100000
vn 0.000000 0.000000 0.100000
vn 0.000000 0.000000 0.100000
vn 0.000000 0.000000 0.100000
vn 0.000000 0.000000 0.100000
vn 0.000000 0.000000 0.100000
vn 0.000000 0.000000 0.100000
vn 0.000000 0.000000 0.100000
vn 0.000000 0.000000 0.100000
vn 0.000000 0.000000 0.100000
vn 0.000000 0.000000 0.100000
vn 0.000000 0.000000 0.100000
vn 0.000000 0.000000 0.100000
vn 0.000000 0.000000 0.100000
vn 0.000000 0.000000 0.100000
vn 0.000000 0.000000 0.100000
vn 0.000000 0.000000 0.100000
vn 0.000000 0.000000 0.100000
vn 0.000000 0.000000 0.100000
vn 0.000000 0.000000 0.100000
vn 0.000000 0.000000 0.100000
vn 0.000000 0.000000 0.100000
vn 0.000000 0.000000 0.100000
vn 0.000000 0.000000 0.100000
vn 0.000000 0.000000 0.100000
vn 0.000000 0.000000 0.100000
vn 0.000000 0.000000 0.100000
vn 0.000000 0.000000 0.100000
vn 0.000000 0.000000 0.100000
vn 0.000000 0.000000 0.100000
vn 0.000000 0.000000 0.100000
vn 0.000000 0.000000 0.100000
vn 0.000000 0.000000 0.100000
vn 0.000000 0.000000 0.100000
vn 0.000000 0.000000 0.100000
vn 0.000000 0.000000 0.100000
vn 0.000000 0.000000 0.100000
vn 0.000000 0.000000 0.100000
vn 0.000000 0.000000 0.100000
vn 0.000000 0.000000 0.100000
vn 0.000000 0.000000 0.100000
vn 0.000000 0.000000 0.100000
vn 0.000000 0.000000 0.100000
vn 0.000000 0.000000 0.100000
vn 0.000000 0.000000 0.100000
vn 0.000000 0.000000 0.100000
vn 0.000000 0.000000 0.100000
vn 0.000000 0.000000 0.100000
vn 0.000000 0.000000 0.100000
vn 0.000000 0.000000 0.100000
vn 0.000000 0.000000 0.100000
vn 0.000000 0.000000 0.100000
vn 0.000000 0.000000 0.100000
vn 0.000000 0.000000 0.100000
vn 0.000000 0.000000 0.100000
vn 0.000000 0.000000 0.100000
vn 0.000000 0.000000 0.100000
vn 0.000000 0.000000 0.100000
vn 0.000000 0.000000 0.100000
vn 0.000000 0.000000 0.100000
vn 0.000000 0.000000 0.100000
vn 0.000000 0.000000 0.100000
vn 0.000000 0.000000 0.100000
vn 0.000000 0.000000 0.100000
vn 0.000000 0.000000 0.100000
vn 0.000000 0.000000 0.100000
vn 0.000000 0.000000 0.100000
vn 0.000000 0.000000 0.100000
vn 0.000000 0.000000 0.100000
vn 0.000000 0.000000 0.100000
vn 0.000000 0.000000 0.100000
vn 0.000000 0.000000 0.100000
vn 0.000000 0.000000 0.100000
vn 0.000000 0.000000 0.100000
vn 0.000000 0.000000 0.100000
vn 0.000000 0.000000 0.100000
vn 0.000000 0.000000 0.100000
vn 0.000000 0.000000 0.100000
vn 0.000000 0.000000 0.100000
vn 0.000000 0.000000 0.100000
vn 0.000000 0.000000 0.100000
vn 0.000000 0.000000 0.100000
vn 0.000000 0.000000 0.100000
vn 0.000000 0.000000 0.100000
vn 0.000000 0.000000 0.100000
vn 0.000000 0.000000 0.100000
vn 0.000000 0.000000 0.100000
vn 0.000000 0.000000 0.100000
vn 0.000000 0.000000 0.100000
vn 0.000000 0.000000 0.100000
vn 0.000000 0.000000 0.100000
vn 0.000000 0.000000 0.100000
vn 0.000000 0.000000 0.100000
vn 0.000000 0.000000 0.100000
vn 0.000000 0.000000 0.100000
vn 0.000000 0.000000 0.100000
vn 0.000000 0.000000 0.100000
vn 0.000000 0.000000 0.100000
vn 0.000000 0.000000 0.100000
vn 0.000000 0.000000 0.100000
vn 0.000000 0.000000 0.100000
vn 0.000000 0.000000 0.100000
vn 0.000000 0.000000 0.100000
vn 0.000000 0.000000 0.100000
vn 0.000000 0.000000 0.100000
vn 0.000000 0.000000 0.100000
vn 0.000000 0.000000 0.100000
vn 0.000000 0.000000 0.100000
vn 0.000000 0.000000 0.100000
vn 0.000000 0.000000 0.100000
vn 0.000000 0.000000 0.100000
vn 0.000000 0.000000 0.100000
vn 0.000000 0.000000 0.100000
vn 0.000000 0.000000 0.100000
vn 0.000000 0.000000 0.100000
vn 0.000000 0.000000 0.100000
vn 0.000000 0.000000 0.100000
vn 0.000000 0.000000 0.100000
vn 0.000000 0.000000 0.100000
vn 0.000000 0.000000 0.100000
vn 0.000000 0.000000 0.100000
vn 0.000000 0.000000 0.100000
vn 0.000000 0.000000 0.100000
vn 0.000000 0.000000 0.100000
vn 0.000000 0.000000 0.100000
vn 0.000000 0.000000 0.100000
vn 0.000000 0.000000 0.100000
vn 0.000000 0.000000 0.100000
vn 0.000000 0.000000 0.100000
vn 0.000000 0.000000 0.100000
vn 0.000000 0.000000 0.100000
vn 0.000000 0.000000 0.100000
vn 0.000000 0.000000 0.100000
vn 0.000000 0.000000 0.100000
vn 0.000000 0.000000 0.100000
vn 0.000000 0.000000 0.100000
vn 0.000000 0.000000 0.100000
vn 0.000000 0.000000 0.100000
vn 0.000000 0.000000 0.100000
vn 0.000000 0.000000 0.100000
vn 0.000000 0.000000 0.100000
vn 0.000000 0.000000 0.100000
vn 0.000000 0.000000 0.100000
vn 0.000000 0.000000 0.100000
vn 0.000000 0.000000 0.100000
vn 0.000000 0.000000 0.100000
vn 0.000000 0.000000 0.100000
vn 0.000000 0.000000 0.100000
vn 0.000000 0.000000 0.100000
vn 0.000000 0.000000 0.100000
vn 0.000000 0.000000 0.100000
vn 0.000000 0.000000 0.100000
vn 0.000000 0.000000 0.100000
vn 0.000000 0.000000 0.100000
vn 0.000000 0.000000 0.100000
vn 0.000000 0.000000 0.100000
vn 0.000000 0.000000 0.100000
vn 0.000000 0.000000 0.100000
vn 0.000000 0.000000 0.100000
vn 0.000000 0.000000 0.100000
vn 0.000000 0.000000 0.100000
vn 0.000000 0.000000 0.100000
vn 0.000000 0.000000 0.100000
vn 0.000000 0.000000 0.100000
vn 0.000000 0.000000 0.100000
vn 0.000000 0.000000 0.100000
vn 0.000000 0.000000 0.100000
vn 0.000000 0.000000 0.100000
vn 0.000000 0.000000 0.100000
vn 0.000000 0.000000 0.100000
vn 0.000000 0.000000 0.100000
vn 0.000000 0.000000 0.100000
vn 0.000000 0.000000 0.100000
vn 0.000000 0.000000 0.100000
vn 0.000000 0.000000 0.100000
vn 0.000000 0.000000 0.100000
vn 0.000000 0.000000 0.100000
vn 0.000000 0.000000 0.100000
vn 0.000000 0.000000 0.100000
vn 0.000000 0.000000 0.100000
vn 0.000000 0.000000 0.100000
vn 0.000000 0.000000 0.100000
vn 0.000000 0.000000 0.100000
vn 0.000000 0.000000 0.100000
vn 0.000000 0.000000 0.100000
vn 0.000000 0.000000 0.100000
vn 0.000000 0.000000 0.100000
vn 0.000000 0.000000 0.100000
vn 0.000000 0.000000 0.100000
vn 0.000000 0.000000 0.100000
vn 0.000000 0.000000 0.100000
vn 0.000000 0.000000 0.100000
vn 0.000000 0.000000 0.100000
vn 0.000000 0.000000 0.100000
vn 0.000000 0.000000 0.100000
vn 0.000000 0.000000 0.100000
vn 0.000000 0.000000 0.100000
vn 0.000000 0.000000 0.100000
vn 0.000000 0.000000 0.100000
vn 0.000000 0.000000 0.100000
vn 0.000000 0.000000 0.100000
vn 0.000000 0.000000 0.100000
vn 0.000000 0.000000 0.100000
vn 0.000000 0.000000 0.100000
vn 0.000000 0.000000 0.100000
vn 0.000000 0.000000 0.100000
vn 0.000000 0.000000 0.100000
vn 0.000000 0.000000 0.100000
vn 0.000000 0.000000 0.100000
vn 0.000000 0.000000 0.100000
vn 0.000000 0.000000 0.100000
vn 0.000000 0.000000 0.100000
vn 0.000000 0.000000 0.100000
vn 0.000000 0.000000 0.100000
vn 0.000000 0.000000 0.100000
vn 0.000000 0.000000 0.100000
vn 0.000000 0.000000 0.100000
vn 0.000000 0.000000 0.100000
vn 0.000000 0.000000 0.100000
vn 0.000000 0.000000 0.100000
vn 0.000000 0.000000 0.100000
vn 0.000000 0.000000 0.100000
vn 0.000000 0.000000 0.100000
vn 0.000000 0.000000 0.100000
vn 0.000000 0.000000 0.100000
vn 0.000000 0.000000 0.100000
vn 0.000000 0.000000 0.100000
vn 0.000000 0.000000 0.100000
vn 0.000000 0.000000 0.100000
vn 0.000000 0.000000 0.100000
vn 0.000000 0.000000 0.100000
vn 0.000000 0.000000 0.100000
vn 0.000000 0.000000 0.100000
vn 0.000000 0.000000 0.100000
vn 0.000000 0.000000 0.100000
vn 0.000000 0.000000 0.100000
vn 0.000000 0.000000 0.100000
vn 0.000000 0.000000 0.100000
vn 0.000000 0.000000 0.100000
vn 0.000000 0.000000 0.100000
vn 0.000000 0.000000 0.100000
vn 0.000000 0.000000 0.100000
vn 0.000000 0.000000 0.100000
vn 0.000000 0.000000 0.100000
vn 0.000000 0.000000 0.100000
vn 0.000000 0.000000 0.100000
vn 0.000000 0.000000 0.100000
vn 0.000000 0.000000 0.100000
vn 0.000000 0.000000 0.100000
vn 0.000000 0.000000 0.100000
vn 0.000000 0.000000 0.100000
vn 0.000000 0.000000 0.100000
vn 0.000000 0.000000 0.100000
vn 0.000000 0.000000 0.100000
vn 0.000000 0.000000 0.100000
vn 0.000000 0.000000 0.100000
vn 0.000000 0.000000 0.100000
vn 0.000000 0.000000 0.100000
vn 0.000000 0.000000 0.100000
vn 0.000000 0.000000 0.100000
vn 0.000000 0.000000 0.100000
vn 0.000000 0.000000 0.100000
vn 0.000000 0.000000 0.100000
vn 0.000000 0.000000 0.100000
vn 0.000000 0.000000 0.100000
vn 0.000000 0.000000 0.100000
vn 0.000000 0.000000 0.100000
vn 0.000000 0.000000 0.100000
vn 0.000000 0.000000 0.100000
vn 0.000000 0.000000 0.100000
vn 0.000000 0.000000 0.100000
vn 0.000000 0.000000 0.100000
vn 0.000000 0.000000 0.100000
vn 0.000000 0.000000 0.100000
vn 0.000000 0.000000 0.100000
vn 0.000000 0.000000 0.100000
vn 0.000000 0.000000 0.100000
vn 0.000000 0.000000 0.100000
vn 0.000000 0.000000 0.100000
vn 0.000000 0.000000 0.100000
vn 0.000000 0.000000 0.100000
vn 0.000000 0.000000 0.100000
vn 0.000000 0.000000 0.100000
vn 0.000000 0.000000 0.100000
vn 0.000000 0.000000 0.100000
vn 0.000000 0.000000 0.100000
vn 0.000000 0.000000 0.100000
vn 0.000000 0.000000 0.100000
vn 0.000000 0.000000 0.100000
vn 0.000000 0.000000 0.100000
vn 0.000000 0.000000 0.100000
vn 0.000000 0.000000 0.100000
vn 0.000000 0.000000 0.100000
vn 0.000000 0.000000 0.100000
vn 0.000000 0.000000 0.100000
vn 0.000000 0.000000 0.100000
vn 0.000000 0.000000 0.100000
vn 0.000000 0.000000 0.100000
vn 0.000000 0.000000 0.100000
vn 0.000000 0.000000 0.100000
vn 0.000000 0.000000 0.100000
vn 0.000000 0.000000 0.100000
vn 0.000000 0.000000 0.100000
vn 0.000000 0.000000 0.100000
vn 0.000000 0.000000 0.100000
vn 0.000000 0.000000 0.100000
vn 0.000000 0.000000 0.100000
vn 0.000000 0.000000 0.100000
vn 0.000000 0.000000 0.100000
vn 0.000000 0.000000 0.100000
vn 0.000000 0.000000 0.100000
vn 0.000000 0.000000 0.100000
vn 0.000000 0.000000 0.100000
vn 0.000000 0.000000 0.100000
vn 0.000000 0.000000 0.100000
vn 0.000000 0.000000 0.100000
vn 0.000000 0.000000 -0.100000
vn 0.000000 0.000000 -0.100000
vn 0.000000 0.000000 -0.100000
vn 0.000000 0.000000 -0.100000
vn 0.000000 0.000000 -0.100000
vn 0.000000 0.000000 -0.100000
vn 0.000000 0.000000 -0.100000
vn 0.000000 0.000000 -0.100000
vn 0.000000 0.000000 -0.100000
vn 0.000000 0.000000 -0.100000
vn 0.000000 0.000000 -0.100000
vn 0.000000 0.000000 -0.100000
vn 0.000000 0.000000 -0.100000
vn 0.000000 0.000000 -0.100000
vn 0.000000 0.000000 -0.100000
vn 0.000000 0.000000 -0.100000
vn 0.000000 0.000000 -0.100000
vn 0.000000 0.000000 -0.100000
vn 0.000000 0.000000 -0.100000
vn 0.000000 0.000000 -0.100000
vn 0.000000 0.000000 -0.100000
vn 0.000000 0.000000 -0.100000
vn 0.000000 0.000000 -0.100000
vn 0.000000 0.000000 -0.100000
vn 0.000000 0.000000 -0.100000
vn 0.000000 0.000000 -0.100000
vn 0.000000 0.000000 -0.100000
vn 0.000000 0.000000 -0.100000
vn 0.000000 0.000000 -0.100000
vn 0.000000 0.000000 -0.100000
vn 0.000000 0.000000 -0.100000
vn 0.000000 0.000000 -0.100000
vn 0.000000 0.000000 -0.100000
vn 0.000000 0.000000 -0.100000
vn 0.000000 0.000000 -0.100000
vn 0.000000 0.000000 -0.100000
vn 0.000000 0.000000 -0.100000
vn 0.000000 0.000000 -0.100000
vn 0.000000 0.000000 -0.100000
vn 0.000000 0.000000 -0.100000
vn 0.000000 0.000000 -0.100000
vn 0.000000 0.000000 -0.100000
vn 0.000000 0.000000 -0.100000
vn 0.000000 0.000000 -0.100000
vn 0.000000 0.000000 -0.100000
vn 0.000000 0.000000 -0.100000
vn 0.000000 0.000000 -0.100000
vn 0.000000 0.000000 -0.100000
vn 0.000000 0.000000 -0.100000
vn 0.000000 0.000000 -0.100000
vn 0.000000 0.000000 -0.100000
vn 0.000000 0.000000 -0.100000
vn 0.000000 0.000000 -0.100000
vn 0.000000 0.000000 -0.100000
vn 0.000000 0.000000 -0.100000
vn 0.000000 0.000000 -0.100000
vn 0.000000 0.000000 -0.100000
vn 0.000000 0.000000 -0.100000
vn 0.000000 0.000000 -0.100000
vn 0.000000 0.000000 -0.100000
vn 0.000000 0.000000 -0.100000
vn 0.000000 0.000000 -0.100000
vn 0.000000 0.000000 -0.100000
vn 0.000000 0.000000 -0.100000
vn 0.000000 0.000000 -0.100000
vn 0.000000 0.000000 -0.100000
vn 0.000000 0.000000 -0.100000
vn 0.000000 0.000000 -0.100000
vn 0.000000 0.000000 -0.100000
vn 0.000000 0.000000 -0.100000
vn 0.000000 0.000000 -0.100000
vn 0.000000 0.000000 -0.100000
vn 0.000000 0.000000 -0.100000
vn 0.000000 0.000000 -0.100000
vn 0.000000 0.000000 -0.100000
vn 0.000000 0.000000 -0.100000
vn 0.000000 0.000000 -0.100000
vn 0.000000 0.000000 -0.100000
vn 0.000000 0.000000 -0.100000
vn 0.000000 0.000000 -0.100000
vn 0.000000 0.000000 -0.100000
vn 0.000000 0.000000 -0.100000
vn 0.000000 0.000000 -0.100000
vn 0.000000 0.000000 -0.100000
vn 0.000000 0.000000 -0.100000
vn 0.000000 0.000000 -0.100000
vn 0.000000 0.000000 -0.100000
vn 0.000000 0.000000 -0.100000
vn 0.000000 0.000000 -0.100000
vn 0.000000 0.000000 -0.100000
vn 0.000000 0.000000 -0.100000
vn 0.000000 0.000000 -0.100000
vn 0.000000 0.000000 -0.100000
vn 0.000000 0.000000 -0.100000
vn 0.000000 0.000000 -0.100000
vn 0.000000 0.000000 -0.100000
vn 0.000000 0.000000 -0.100000
vn 0.000000 0.000000 -0.100000
vn 0.000000 0.000000 -0.100000
vn 0.000000 0.000000 -0.100000
vn 0.000000 0.000000 -0.100000
vn 0.000000 0.000000 -0.100000
vn 0.000000 0.000000 -0.100000
vn 0.000000 0.000000 -0.100000
vn 0.000000 0.000000 -0.100000
vn 0.000000 0.000000 -0.100000
vn 0.000000 0.000000 -0.100000
vn 0.000000 0.000000 -0.100000
vn 0.000000 0.000000 -0.100000
vn 0.000000 0.000000 -0.100000
vn 0.000000 0.000000 -0.100000
vn 0.000000 0.000000 -0.100000
vn 0.000000 0.000000 -0.100000
vn 0.000000 0.000000 -0.100000
vn 0.000000 0.000000 -0.100000
vn 0.000000 0.000000 -0.100000
vn 0.000000 0.000000 -0.100000
vn 0.000000 0.000000 -0.100000
vn 0.000000 0.000000 -0.100000
vn 0.000000 0.000000 -0.100000
vn 0.000000 0.000000 -0.100000
vn 0.000000 0.000000 -0.100000
vn 0.000000 0.000000 -0.100000
vn 0.000000 0.000000 -0.100000
vn 0.000000 0.000000 -0.100000
vn 0.000000 0.000000 -0.100000
vn 0.000000 0.000000 -0.100000
vn 0.000000 0.000000 -0.100000
vn 0.000000 0.000000 -0.100000
vn 0.000000 0.000000 -0.100000
vn 0.000000 0.000000 -0.100000
vn 0.000000 0.000000 -0.100000
vn 0.000000 0.000000 -0.100000
vn 0.000000 0.000000 -0.100000
vn 0.000000 0.000000 -0.100000
vn 0.000000 0.000000 -0.100000
vn 0.000000 0.000000 -0.100000
vn 0.000000 0.000000 -0.100000
vn 0.000000 0.000000 -0.100000
vn 0.000000 0.000000 -0.100000
vn 0.000000 0.000000 -0.100000
vn 0.000000 0.000000 -0.100000
vn 0.000000 0.000000 -0.100000
vn 0.000000 0.000000 -0.100000
vn 0.000000 0.000000 -0.100000
vn 0.000000 0.000000 -0.100000
vn 0.000000 0.000000 -0.100000
vn 0.000000 0.000000 -0.100000
vn 0.000000 0.000000 -0.100000
vn 0.000000 0.000000 -0.100000
vn 0.000000 0.000000 -0.100000
vn 0.000000 0.000000 -0.100000
vn 0.000000 0.000000 -0.100000
vn 0.000000 0.000000 -0.100000
vn 0.000000 0.000000 -0.100000
vn 0.000000 0.000000 -0.100000
vn 0.000000 0.000000 -0.100000
vn 0.000000 0.000000 -0.100000
vn 0.000000 0.000000 -0.100000
vn 0.000000 0.000000 -0.100000
vn 0.000000 0.000000 -0.100000
vn 0.000000 0.000000 -0.100000
vn 0.000000 0.000000 -0.100000
vn 0.000000 0.000000 -0.100000
vn 0.000000 0.000000 -0.100000
vn 0.000000 0.000000 -0.100000
vn 0.000000 0.000000 -0.100000
vn 0.000000 0.000000 -0.100000
vn 0.000000 0.000000 -0.100000
vn 0.000000 0.000000 -0.100000
vn 0.000000 0.000000 -0.100000
vn 0.000000 0.000000 -0.100000
vn 0.000000 0.000000 -0.100000
vn 0.000000 0.000000 -0.100000
vn 0.000000 0.000000 -0.100000
vn 0.000000 0.000000 -0.100000
vn 0.000000 0.000000 -0.100000
vn 0.000000 0.000000 -0.100000
vn 0.000000 0.000000 -0.100000
vn 0.000000 0.000000 -0.100000
vn 0.000000 0.000000 -0.100000
vn 0.000000 0.000000 -0.100000
vn 0.000000 0.000000 -0.100000
vn 0.000000 0.000000 -0.100000
vn 0.000000 0.000000 -0.100000
vn 0.000000 0.000000 -0.100000
vn 0.000000 0.000000 -0.100000
vn 0.000000 0.000000 -0.100000
vn 0.000000 0.000000 -0.100000
vn 0.000000 0.000000 -0.100000
vn 0.000000 0.000000 -0.100000
vn 0.000000 0.000000 -0.100000
vn 0.000000 0.000000 -0.100000
vn 0.000000 0.000000 -0.100000
vn 0.000000 0.000000 -0.100000
vn 0.000000 0.000000 -0.100000
vn 0.000000 0.000000 -0.100000
vn 0.000000 0.000000 -0.100000
vn 0.000000 0.000000 -0.100000
vn 0.000000 0.000000 -0.100000
vn 0.000000 0.000000 -0.100000
vn 0.000000 0.000000 -0.100000
vn 0.000000 0.000000 -0.100000
vn 0.000000 0.000000 -0.100000
vn 0.000000 0.000000 -0.100000
vn 0.000000 0.000000 -0.100000
vn 0.000000 0.000000 -0.100000
vn 0.000000 0.000000 -0.100000
vn 0.000000 0.000000 -0.100000
vn 0.000000 0.000000 -0.100000
vn 0.000000 0.000000 -0.100000
vn 0.000000 0.000000 -0.100000
vn 0.000000 0.000000 -0.100000
vn 0.000000 0.000000 -0.100000
vn 0.000000 0.000000 -0.100000
vn 0.000000 0.000000 -0.100000
vn 0.000000 0.000000 -0.100000
vn 0.000000 0.000000 -0.100000
vn 0.000000 0.000000 -0.100000
vn 0.000000 0.000000 -0.100000
vn 0.000000 0.000000 -0.100000
vn 0.000000 0.000000 -0.100000
vn 0.000000 0.000000 -0.100000
vn 0.000000 0.000000 -0.100000
vn 0.000000 0.000000 -0.100000
vn 0.000000 0.000000 -0.100000
vn 0.000000 0.000000 -0.100000
vn 0.000000 0.000000 -0.100000
vn 0.000000 0.000000 -0.100000
vn 0.000000 0.000000 -0.100000
vn 0.000000 0.000000 -0.100000
vn 0.000000 0.000000 -0.100000
vn 0.000000 0.000000 -0.100000
vn 0.000000 0.000000 -0.100000
vn 0.000000 0.000000 -0.100000
vn 0.000000 0.000000 -0.100000
vn 0.000000 0.000000 -0.100000
vn 0.000000 0.000000 -0.100000
vn 0.000000 0.000000 -0.100000
vn 0.000000 0.000000 -0.100000
vn 0.000000 0.000000 -0.100000
vn 0.000000 0.000000 -0.100000
vn 0.000000 0.000000 -0.100000
vn 0.000000 0.000000 -0.100000
vn 0.000000 0.000000 -0.100000
vn 0.000000 0.000000 -0.100000
vn 0.000000 0.000000 -0.100000
vn 0.000000 0.000000 -0.100000
vn 0.000000 0.000000 -0.100000
vn 0.000000 0.000000 -0.100000
vn 0.000000 0.000000 -0.100000
vn 0.000000 0.000000 -0.100000
vn 0.000000 0.000000 -0.100000
vn 0.000000 0.000000 -0.100000
vn 0.000000 0.000000 -0.100000
vn 0.000000 0.000000 -0.100000
vn 0.000000 0.000000 -0.100000
vn 0.000000 0.000000 -0.100000
vn 0.000000 0.000000 -0.100000
vn 0.000000 0.000000 -0.100000
vn 0.000000 0.000000 -0.100000
vn 0.000000 0.000000 -0.100000
vn 0.000000 0.000000 -0.100000
vn 0.000000 0.000000 -0.100000
vn 0.000000 0.000000 -0.100000
vn 0.000000 0.000000 -0.100000
vn 0.000000 0.000000 -0.100000
vn 0.000000 0.000000 -0.100000
vn 0.000000 0.000000 -0.100000
vn 0.000000 0.000000 -0.100000
vn 0.000000 0.000000 -0.100000
vn 0.000000 0.000000 -0.100000
vn 0.000000 0.000000 -0.100000
vn 0.000000 0.000000 -0.100000
vn 0.000000 0.000000 -0.100000
vn 0.000000 0.000000 -0.100000
vn 0.000000 0.000000 -0.100000
vn 0.000000 0.000000 -0.100000
vn 0.000000 0.000000 -0.100000
vn 0.000000 0.000000 -0.100000
vn 0.000000 0.000000 -0.100000
vn 0.000000 0.000000 -0.100000
vn 0.000000 0.000000 -0.100000
vn 0.000000 0.000000 -0.100000
vn 0.000000 0.000000 -0.100000
vn 0.000000 0.000000 -0.100000
vn 0.000000 0.000000 -0.100000
vn 0.000000 0.000000 -0.100000
vn 0.000000 0.000000 -0.100000
vn 0.000000 0.000000 -0.100000
vn 0.000000 0.000000 -0.100000
vn 0.000000 0.000000 -0.100000
vn 0.000000 0.000000 -0.100000
vn 0.000000 0.000000 -0.100000
vn 0.000000 0.000000 -0.100000
vn 0.000000 0.000000 -0.100000
vn 0.000000 0.000000 -0.100000
vn 0.000000 0.000000 -0.100000
vn 0.000000 0.000000 -0.100000
vn 0.000000 0.000000 -0.100000
vn 0.000000 0.000000 -0.100000
vn 0.000000 0.000000 -0.100000
vn 0.000000 0.000000 -0.100000
vn 0.000000 0.000000 -0.100000
vn 0.000000 0.000000 -0.100000
vn 0.000000 0.000000 -0.100000
vn 0.000000 0.000000 -0.100000
vn 0.000000 0.000000 -0.100000
vn 0.000000 0.000000 -0.100000
vn 0.000000 0.000000 -0.100000
vn 0.000000 0.000000 -0.100000
vn 0.000000 0.000000 -0.100000
vn 0.000000 0.000000 -0.100000
vn 0.000000 0.000000 -0.100000
vn 0.000000 0.000000 -0.100000
vn 0.000000 0.000000 -0.100000
vn 0.000000 0.000000 -0.100000
vn 0.000000 0.000000 -0.100000
vn 0.000000 0.000000 -0.100000
vn 0.000000 0.000000 -0.100000
vn 0.000000 0.000000 -0.100000
vn 0.000000 0.000000 -0.100000
vn 0.000000 0.000000 -0.100000
vn 0.000000 0.000000 -0.100000
vn 0.000000 0.000000 -0.100000
vn 0.000000 0.000000 -0.100000
vn 0.000000 0.000000 -0.100000
vn 0.000000 0.000000 -0.100000
vn 0.000000 0.000000 -0.100000
vn 0.000000 0.000000 -0.100000
vn 0.000000 0.000000 -0.100000
vn 0.000000 0.000000 -0.100000
vn 0.000000 0.000000 -0.100000
vn 0.000000 0.000000 -0.100000
vn 0.000000 0.000000 -0.100000
vn 0.000000 0.000000 -0.100000
vn 0.000000 0.000000 -0.100000
vn 0.000000 0.000000 -0.100000
vn 0.000000 0.000000 -0.100000
vn 0.000000 0.000000 -0.100000
vn 0.000000 0.000000 -0.100000
vn 0.000000 0.000000 -0.100000
vn 0.000000 0.000000 -0.100000
vn 0.000000 0.000000 -0.100000
vn 0.000000 0.000000 -0.100000
vn 0.000000 0.000000 -0.100000
vn 0.000000 0.000000 -0.100000
vn 0.000000 0.000000 -0.100000
vn 0.000000 0.000000 -0.100000
vn 0.000000 0.000000 -0.100000
vn 0.000000 0.000000 -0.100000
vn 0.000000 0.000000 -0.100000
vn 0.000000 0.000000 -0.100000
vn 0.000000 0.000000 -0.100000
vn 0.000000 0.000000 -0.100000
vn 0.000000 0.000000 -0.100000
vn 0.000000 0.000000 -0.100000
vn 0.000000 0.000000 -0.100000
vn 0.000000 0.000000 -0.100000
vn 0.000000 0.000000 -0.100000
vn 0.000000 0.000000 -0.100000
vn 0.000000 0.000000 -0.100000
vn 0.000000 0.000000 -0.100000
vn 0.000000 0.000000 -0.100000
vn 0.000000 0.000000 -0.100000
vn 0.000000 0.000000 -0.100000
vn 0.000000 0.000000 -0.100000
vn 0.000000 0.000000 -0.100000
vn 0.000000 0.000000 -0.100000
vn 0.000000 0.000000 -0.100000
vn 0.000000 0.000000 -0.100000
vn 0.000000 0.000000 -0.100000
vn 0.000000 0.000000 -0.100000
vn 0.000000 0.000000 -0.100000
vn 0.000000 0.000000 -0.100000
vn 0.000000 0.000000 -0.100000
vn 0.000000 0.000000 -0.100000
vn 0.000000 0.000000 -0.100000
vn 0.000000 0.000000 -0.100000
vn 0.000000 0.000000 -0.100000
vn 0.000000 0.000000 -0.100000
vn 0.000000 0.000000 -0.100000
vn 0.000000 0.000000 -0.100000
vn 0.000000 0.000000 -0.100000
vn 0.000000 0.000000 -0.100000
vn 0.000000 0.000000 -0.100000
vn 0.000000 0.000000 -0.100000
vn 0.000000 0.000000 -0.100000
vn 0.000000 0.000000 -0.100000
vn 0.000000 0.000000 -0.100000
vn 0.000000 0.000000 -0.100000
vn 0.000000 0.000000 -0.100000
vn 0.000000 0.000000 -0.100000
vn 0.000000 0.000000 -0.100000
vn 0.000000 0.000000 -0.100000
vn 0.000000 0.000000 -0.100000
vn 0.000000 0.000000 -0.100000
vn 0.000000 0.000000 -0.100000
vn 0.000000 0.000000 -0.100000
vn 0.000000 0.000000 -0.100000
vn 0.000000 0.000000 -0.100000
vn 0.000000 0.000000 -0.100000
vn 0.000000 0.000000 -0.100000
vn 0.000000 0.000000 -0.100000
vn 0.000000 0.000000 -0.100000
vn 0.000000 0.000000 -0.100000
vn 0.000000 0.000000 -0.100000
vn 0.000000 0.000000 -0.100000
vn 0.000000 0.000000 -0.100000
vn 0.000000 0.000000 -0.100000
vn 0.000000 0.000000 -0.100000
vn 0.000000 0.000000 -0.100000
vn 0.000000 0.000000 -0.100000
vn 0.000000 0.000000 -0.100000
vn 0.000000 0.000000 -0.100000
vn 0.000000 0.000000 -0.100000
vn 0.000000 0.000000 -0.100000
vn 0.000000 0.000000 -0.100000
vn 0.000000 0.000000 -0.100000
vn 0.000000 0.000000 -0.100000
vn 0.000000 0.000000 -0.100000
vn 0.000000 0.000000 -0.100000
vn 0.000000 0.000000 -0.100000
vn 0.000000 0.000000 -0.100000
vn 0.000000 0.000000 -0.100000
vn 0.000000 0.000000 -0.100000
vn 0.000000 0.000000 -0.100000
vn 0.000000 0.000000 -0.100000
vn 0.000000 0.000000 -0.100000
vn 0.000000 0.000000 -0.100000
vn 0.000000 0.000000 -0.100000
vn 0.000000 0.000000 -0.100000
vn 0.000000 0.000000 -0.100000
vn 0.000000 0.000000 -0.100000
vn 0.000000 0.000000 -0.100000
vn 0.000000 0.000000 -0.100000
vn 0.000000 0.000000 -0.100000
vn 0.000000 0.000000 -0.100000
vn 0.000000 0.000000 -0.100000
vn 0.000000 0.000000 -0.100000
vn 0.000000 0.000000 -0.100000
vn 0.000000 0.000000 -0.100000
vn 0.000000 0.000000 -0.100000
vn 0.000000 0.000000 -0.100000
vn 0.000000 0.000000 -0.100000
vn 0.000000 0.000000 -0.100000
vn 0.000000 0.000000 -0.100000
vn 0.000000 0.000000 -0.100000
vn 0.000000 0.000000 -0.100000
vn 0.000000 0.000000 -0.100000
vn 0.000000 0.000000 -0.100000
vn 0.000000 0.000000 -0.100000
vn 0.000000 0.000000 -0.100000
vn 0.000000 0.000000 -0.100000
vn 0.000000 0.000000 -0.100000
vn 0.000000 0.000000 -0.100000
vn 0.000000 0.000000 -0.100000
vn 0.000000 0.000000 -0.100000
vn 0.000000 0.000000 -0.100000
vn 0.000000 0.000000 -0.100000
vn 0.000000 0.000000 -0.100000
vn 0.000000 0.000000 -0.100000
vn 0.000000 0.000000 -0.100000
vn 0.000000 0.000000 -0.100000
vn 0.000000 0.000000 -0.100000
vn 0.000000 0.000000 -0.100000
vn 0.000000 0.000000 -0.100000
vn 0.000000 0.000000 -0.100000
vn 0.000000 0.000000 -0.100000
vn 0.000000 0.000000 -0.100000
vn 0.000000 0.000000 -0.100000
vn 0.000000 0.000000 -0.100000
vn 0.000000 0.000000 -0.100000
vn 0.000000 0.000000 -0.100000
vn 0.000000 0.000000 -0.100000
vn 0.000000 0.000000 -0.100000
vn 0.000000 0.000000 -0.100000
vn 0.000000 0.000000 -0.100000
vn 0.000000 0.000000 -0.100000
vn 0.000000 0.000000 -0.100000
vn 0.000000 0.000000 -0.100000
vn 0.000000 0.000000 -0.100000
vn 0.000000 0.000000 -0.100000
vn 0.000000 0.000000 -0.100000
vn 0.000000 0.000000 -0.100000
vn 0.000000 0.000000 -0.100000
vn 0.000000 0.000000 -0.100000
vn 0.000000 0.000000 -0.100000
vn 0.000000 0.000000 -0.100000
vn 0.000000 0.000000 -0.100000
vn 0.000000 0.000000 -0.100000
vn 0.000000 0.000000 -0.100000
vn 0.000000 0.000000 -0.100000
vn 0.000000 0.000000 -0.100000
vn 0.000000 0.000000 -0.100000
vn 0.000000 0.000000 -0.100000
vn 0.000000 0.000000 -0.100000
vn 0.000000 0.000000 -0.100000
vn 0.000000 0.000000 -0.100000
vn 0.000000 0.000000 -0.100000
vn 0.000000 0.000000 -0.100000
vn 0.000000 0.000000 -0.100000
vn 0.000000 0.000000 -0.100000
vn 0.000000 0.000000 -0.100000
vn 0.000000 0.000000 -0.100000
vn 0.000000 0.000000 -0.100000
vn 0.000000 0.000000 -0.100000
vn 0.000000 0.000000 -0.100000
vn 0.000000 0.000000 -0.100000
vn 0.000000 0.000000 -0.100000
vn 0.000000 0.000000 -0.100000
vn 0.000000 0.000000 -0.100000
vn 0.000000 0.000000 -0.100000
vn 0.000000 0.000000 -0.100000
vn 0.000000 0.000000 -0.100000
vn 0.000000 0.000000 -0.100000
vn 0.000000 0.000000 -0.100000
vn 0.000000 0.000000 -0.100000
vn 0.000000 0.000000 -0.100000
vn 0.000000 0.000000 -0.100000
vn 0.000000 0.000000 -0.100000
vn 0.000000 0.000000 -0.100000
vn 0.000000 0.000000 -0.100000
vn 0.000000 0.000000 -0.100000
vn 0.000000 0.000000 -0.100000
vn 0.000000 0.000000 -0.100000
vn 0.000000 0.000000 -0.100000
vn 0.000000 0.000000 -0.100000
vn 0.000000 0.000000 -0.100000
vn 0.000000 0.000000 -0.100000
vn 0.000000 0.000000 -0.100000
vn 0.000000 0.000000 -0.100000
vn 0.000000 0.000000 -0.100000
vn 0.000000 0.000000 -0.100000
vn 0.000000 0.000000 -0.100000
vn 0.000000 0.000000 -0.100000
vn 0.000000 0.000000 -0.100000
vn 0.000000 0.000000 -0.100000
vn 0.000000 0.000000 -0.100000
vn 0.000000 0.000000 -0.100000
vn 0.000000 0.000000 -0.100000
vn 0.000000 0.000000 -0.100000
vn 0.000000 0.000000 -0.100000
vn 0.000000 0.000000 -0.100000
vn 0.000000 0.000000 -0.100000
vn 0.000000 0.000000 -0.100000
vn 0.000000 0.000000 -0.100000
vn 0.000000 0.000000 -0.100000
vn 0.000000 0.000000 -0.100000
vn 0.000000 0.000000 -0.100000
vn 0.000000 0.000000 -0.100000
vn 0.000000 0.000000 -0.100000
vn 0.000000 0.000000 -0.100000
vn 0.000000 0.000000 -0.100000
vn 0.000000 0.000000 -0.100000
vn 0.000000 0.000000 -0.100000
vn 0.000000 0.000000 -0.100000
vn 0.000000 0.000000 -0.100000
vn 0.000000 0.000000 -0.100000
vn 0.000000 0.000000 -0.100000
vn 0.000000 0.000000 -0.100000
vn 0.000000 0.000000 -0.100000
vn 0.000000 0.000000 -0.100000
vn 0.000000 0.000000 -0.100000
vn 0.000000 0.000000 -0.100000
vn 0.000000 0.000000 -0.100000
vn 0.000000 0.000000 -0.100000
vn 0.000000 0.000000 -0.100000
vn 0.000000 0.000000 -0.100000
vn 0.000000 0.000000 -0.100000
vn 0.000000 0.000000 -0.100000
vn 0.000000 0.000000 -0.100000
vn 0.000000 0.000000 -0.100000
vn 0.000000 0.000000 -0.100000
vn 0.000000 0.000000 -0.100000
vn 0.000000 0.000000 -0.100000
vn 0.000000 0.000000 -0.100000
vn 0.000000 0.000000 -0.100000
vn 0.000000 0.000000 -0.100000
vn 0.000000 0.000000 -0.100000
vn 0.000000 0.000000 -0.100000
vn 0.000000 0.000000 -0.100000
vn 0.000000 0.000000 -0.100000
vn 0.000000 0.000000 -0.100000
vn 0.000000 0.000000 -0.100000
vn 0.000000 0.000000 -0.100000
vn 0.000000 0.000000 -0.100000
vn 0.000000 0.000000 -0.100000
vn 0.000000 0.000000 -0.100000
vn 0.000000 0.000000 -0.100000
vn 0.000000 0.000000 -0.100000
vn 0.000000 0.000000 -0.100000
vn 0.000000 0.000000 -0.100000
vn 0.000000 0.000000 -0.100000
vn 0.000000 0.000000 -0.100000
vn 0.000000 0.000000 -0.100000
vn 0.000000 0.000000 -0.100000
vn 0.000000 0.000000 -0.100000
vn 0.000000 0.000000 -0.100000
vn 0.000000 0.000000 -0.100000
vn 0.000000 0.000000 -0.100000
vn 0.000000 0.000000 -0.100000
vn 0.000000 0.000000 -0.100000
vn 0.000000 0.000000 -0.100000
vn 0.000000 0.000000 -0.100000
vn 0.000000 0.000000 -0.100000
vn 0.000000 0.000000 -0.100000
vn 0.000000 0.000000 -0.100000
vn 0.000000 0.000000 -0.100000
vn 0.000000 0.000000 -0.100000
vn 0.000000 0.000000 -0.100000
vn 0.000000 0.000000 -0.100000
vn 0.000000 0.000000 -0.100000
vn 0.000000 0.000000 -0.100000
vn 0.000000 0.000000 -0.100000
vn 0.000000 0.000000 -0.100000
vn 0.000000 0.000000 -0.100000
vn 0.000000 0.000000 -0.100000
vn 0.000000 0.000000 -0.100000
vn 0.000000 0.000000 -0.100000
vn 0.000000 0.000000 -0.100000
vn 0.000000 0.000000 -0.100000
vn 0.000000 0.000000 -0.100000
vn 0.000000 0.000000 -0.100000
vn 0.000000 0.000000 -0.100000
vn 0.000000 0.000000 -0.100000
vn 0.000000 0.000000 -0.100000
vn 0.000000 0.000000 -0.100000
vn 0.000000 0.000000 -0.100000
vn 0.000000 0.000000 -0.100000
vn 0.000000 0.000000 -0.100000
vn 0.000000 0.000000 -0.100000
vn 0.000000 0.000000 -0.100000
vn 0.000000 0.000000 -0.100000
vn 0.000000 0.000000 -0.100000
vn 0.000000 0.000000 -0.100000
vn 0.000000 0.000000 -0.100000
vn 0.000000 0.000000 -0.100000
vn 0.000000 0.000000 -0.100000
vn 0.000000 0.000000 -0.100000
vn 0.000000 0.000000 -0.100000
vn 0.000000 0.000000 -0.100000
vn 0.000000 0.000000 -0.100000
vn 0.000000 0.000000 -0.100000
vn 0.000000 0.000000 -0.100000
vn 0.000000 0.000000 -0.100000
vn 0.000000 0.000000 -0.100000
vn 0.000000 0.000000 -0.100000
vn 0.000000 0.000000 -0.100000
vn 0.000000 0.000000 -0.100000
vn 0.000000 0.000000 -0.100000
vn 0.000000 0.000000 -0.100000
vn 0.000000 0.000000 -0.100000
vn 0.000000 0.000000 -0.100000
vn 0.000000 0.000000 -0.100000
vn 0.000000 0.000000 -0.100000
vn 0.000000 0.000000 -0.100000
vn 0.000000 0.000000 -0.100000
vn 0.000000 0.000000 -0.100000
vn 0.000000 0.000000 -0.100000
vn 0.000000 0.000000 -0.100000
vn 0.000000 0.000000 -0.100000
vn 0.000000 0.000000 -0.100000
vn 0.000000 0.000000 -0.100000
vn 0.000000 0.000000 -0.100000
vn 0.000000 0.000000 -0.100000
vn 0.000000 0.000000 -0.100000
vn 0.000000 0.000000 -0.100000
vn 0.000000 0.000000 -0.100000
vn 0.000000 0.000000 -0.100000
vn 0.000000 0.000000 -0.100000
vn 0.000000 0.000000 -0.100000
vn 0.000000 0.000000 -0.100000
vn 0.000000 0.000000 -0.100000
vn 0.000000 0.000000 -0.100000
vn 0.000000 0.000000 -0.100000
vn 0.000000 0.000000 -0.100000
vn 0.000000 0.000000 -0.100000
vn 0.000000 0.000000 -0.100000
vn 0.000000 0.000000 -0.100000
vn 0.000000 0.000000 -0.100000
vn 0.000000 0.000000 -0.100000
vn 0.000000 0.000000 -0.100000
vn 0.000000 0.000000 -0.100000
vn 0.000000 0.000000 -0.100000
vn 0.000000 0.000000 -0.100000
vn 0.000000 0.000000 -0.100000
vn 0.000000 0.000000 -0.100000
vn 0.000000 0.000000 -0.100000
vn 0.000000 0.000000 -0.100000
vn 0.000000 0.000000 -0.100000
vn 0.000000 0.000000 -0.100000
vn 0.000000 0.000000 -0.100000
vn 0.000000 0.000000 -0.100000
vn 0.000000 0.000000 -0.100000
vn 0.000000 0.000000 -0.100000
vn 0.000000 0.000000 -0.100000
vn 0.000000 0.000000 -0.100000
vn 0.000000 0.000000 -0.100000
vn 0.000000 0.000000 -0.100000
vn 0.000000 0.000000 -0.100000
vn 0.000000 0.000000 -0.100000
vn 0.000000 0.000000 -0.100000
vn 0.000000 0.000000 -0.100000
vn 0.000000 0.000000 -0.100000
vn 0.000000 0.000000 -0.100000
vn 0.000000 0.000000 -0.100000
vn 0.000000 0.000000 -0.100000
vn 0.000000 0.000000 -0.100000
vn 0.000000 0.000000 -0.100000
vn 0.000000 0.000000 -0.100000
vn 0.000000 0.000000 -0.100000
vn 0.000000 0.000000 -0.100000
vn 0.000000 0.000000 -0.100000
vn 0.000000 0.000000 -0.100000
vn 0.000000 0.000000 -0.100000
vn 0.000000 0.000000 -0.100000
vn 0.000000 0.000000 -0.100000
vn 0.000000 0.000000 -0.100000
vn 0.000000 0.000000 -0.100000
vn 0.000000 0.000000 -0.100000
vn 0.000000 0.000000 -0.100000
vn 0.000000 0.000000 -0.100000
vn 0.000000 0.000000 -0.100000
vn 0.000000 0.000000 -0.100000
vn 0.000000 0.000000 -0.100000
vn 0.000000 0.000000 -0.100000
vn 0.000000 0.000000 -0.100000
vn 0.000000 0.000000 -0.100000
vn 0.000000 0.000000 -0.100000
vn 0.000000 0.000000 -0.100000
vn 0.000000 0.000000 -0.100000
vn 0.000000 0.000000 -0.100000
vn 0.000000 0.000000 -0.100000
vn 0.000000 0.000000 -0.100000
vn 0.000000 0.000000 -0.100000
vn 0.000000 0.000000 -0.100000
vn 0.000000 0.000000 -0.100000
vn 0.000000 0.000000 -0.100000
vn 0.000000 0.000000 -0.100000
vn 0.000000 0.000000 -0.100000
vn 0.000000 0.000000 -0.100000
vn 0.000000 0.000000 -0.100000
vn 0.000000 0.000000 -0.100000
vn 0.000000 0.000000 -0.100000
vn 0.000000 0.000000 -0.100000
vn 0.000000 0.000000 -0.100000
vn 0.000000 0.000000 -0.100000
vn 0.000000 0.000000 -0.100000
vn 0.000000 0.000000 -0.100000
vn 0.000000 0.000000 -0.100000
vn 0.000000 0.000000 -0.100000
vn 0.000000 0.000000 -0.100000
vn 0.000000 0.000000 -0.100000
vn 0.000000 0.000000 -0.100000
vn 0.000000 0.000000 -0.100000
vn 0.000000 0.000000 -0.100000
vn 0.000000 0.000000 -0.100000
vn 0.000000 0.000000 -0.100000
vn 0.000000 0.000000 -0.100000
vn 0.000000 0.000000 -0.100000
vn 0.000000 0.000000 -0.100000
vn 0.000000 0.000000 -0.100000
vn 0.000000 0.000000 -0.100000
vn 0.000000 0.000000 -0.100000
vn 0.000000 0.000000 -0.100000
vn 0.000000 0.000000 -0.100000
vn 0.000000 0.000000 -0.100000
vn 0.000000 0.000000 -0.100000
vn 0.000000 0.000000 -0.100000
vn 0.000000 0.000000 -0.100000
vn 0.000000 0.000000 -0.100000
vn 0.000000 0.000000 -0.100000
vn 0.000000 0.000000 -0.100000
vn 0.000000 0.000000 -0.100000
vn 0.000000 0.000000 -0.100000
vn 0.000000 0.000000 -0.100000
vn 0.000000 0.000000 -0.100000
vn 0.000000 0.000000 -0.100000
vn 0.000000 0.000000 -0.100000
vn 0.000000 0.000000 -0.100000
vn 0.000000 0.000000 -0.100000
vn 0.000000 0.000000 -0.100000
vn 0.000000 0.000000 -0.100000
vn 0.000000 0.000000 -0.100000
vn 0.000000 0.000000 -0.100000
vn 0.000000 0.000000 -0.100000
vn 0.000000 0.000000 -0.100000
vn 0.000000 0.000000 -0.100000
vn 0.000000 0.000000 -0.100000
vn 0.000000 0.000000 -0.100000
vn 0.000000 0.000000 -0.100000
vn 0.000000 0.000000 -0.100000
vn 0.000000 0.000000 -0.100000
vn 0.000000 0.000000 -0.100000
vn 0.000000 0.000000 -0.100000
vn 0.000000 0.000000 -0.100000
vn 0.000000 0.000000 -0.100000
vn 0.000000 0.000000 -0.100000
vn 0.000000 0.000000 -0.100000
vn 0.000000 0.000000 -0.100000
vn 0.000000 0.000000 -0.100000
vn 0.000000 0.000000 -0.100000
vn 0.000000 0.000000 -0.100000
vn 0.000000 0.000000 -0.100000
vn 0.000000 0.000000 -0.100000
vn 0.000000 0.000000 -0.100000
vn 0.000000 0.000000 -0.100000
vn 0.000000 0.000000 -0.100000
vn 0.000000 0.000000 -0.100000
vn 0.000000 0.000000 -0.100000
vn 0.000000 0.000000 -0.100000
vn 0.000000 0.000000 -0.100000
vn 0.000000 0.000000 -0.100000
vn 0.000000 0.000000 -0.100000
vn 0.000000 0.000000 -0.100000
vn 0.000000 0.000000 -0.100000
vn 0.000000 0.000000 -0.100000
vn 0.000000 0.000000 -0.100000
vn 0.000000 0.000000 -0.100000
vn 0.000000 0.000000 -0.100000
vn 0.000000 0.000000 -0.100000
vn 0.000000 0.000000 -0.100000
vn 0.000000 0.000000 -0.100000
vn 0.000000 0.000000 -0.100000
vn 0.000000 0.000000 -0.100000
vn 0.000000 0.000000 -0.100000
vn 0.000000 0.000000 -0.100000
vn 0.000000 0.000000 -0.100000
vn 0.000000 0.000000 -0.100000
vn 0.000000 0.000000 -0.100000
vn 0.000000 0.000000 -0.100000
vn 0.000000 0.000000 -0.100000
vn 0.000000 0.000000 -0.100000
vn 0.000000 0.000000 -0.100000
vn 0.000000 0.000000 -0.100000
vn 0.000000 0.000000 -0.100000
vn 0.000000 0.000000 -0.100000
vn 0.000000 0.000000 -0.100000
vn 0.000000 0.000000 -0.100000
vn 0.000000 0.000000 -0.100000
vn 0.000000 0.000000 -0.100000
vn 0.000000 0.000000 -0.100000
vn 0.000000 0.000000 -0.100000
vn 0.000000 0.000000 -0.100000
vn 0.000000 0.000000 -0.100000
vn 0.000000 0.000000 -0.100000
vn 0.000000 0.000000 -0.100000
vn 0.000000 0.000000 -0.100000
vn 0.000000 0.000000 -0.100000
vn 0.000000 0.000000 -0.100000
vn 0.000000 0.000000 -0.100000
vn 0.000000 0.000000 -0.100000
vn 0.000000 0.000000 -0.100000
vn 0.055481 0.054949 0.062470
vn 0.055216 0.055216 0.062470
vn 0.064928 0.043382 0.062470
vn 0.067625 0.039043 0.062470
vn 0.073261 0.027026 0.062470
vn 0.075426 0.020210 0.062470
vn 0.077546 0.009178 0.062470
vn 0.078087 0.000000 0.062470
vn 0.077546 -0.009178 0.062470
vn 0.075426 -0.020210 0.062470
vn 0.073261 -0.027026 0.062470
vn 0.067625 -0.039043 0.062470
vn 0.064928 -0.043382 0.062470
vn 0.055481 -0.054949 0.062470
vn 0.055216 -0.055216 0.062470
vn 0.041739 -0.065995 0.062470
vn 0.039043 -0.067625 0.062470
vn 0.023084 -0.074597 0.062470
vn 0.020210 -0.075426 0.062470
vn 0.011999 -0.077160 0.062470
vn 0.000000 -0.078087 0.062470
vn 0.041739 0.065995 0.062470
vn 0.039043 0.067625 0.062470
vn 0.023084 0.074597 0.062470
vn 0.020210 0.075426 0.062470
vn 0.011999 0.077160 0.062470
vn 0.000000 0.078087 0.062470
vn 0.025882 0.096593 0.000000
vn 0.025882 0.096593 0.000000
vn -0.000000 0.100000 -0.000000
vn -0.000000 0.100000 -0.000000
vn -0.025882 0.096593 -0.000000
vn -0.025882 0.096593 -0.000000
vn -0.050000 0.086603 -0.000000
vn -0.050000 0.086603 -0.000000
vn -0.070711 0.070711 -0.000000
vn -0.070711 0.070711 -0.000000
vn -0.086603 0.050000 -0.000000
vn -0.086603 0.050000 -0.000000
vn -0.096593 0.025882 -0.000000
vn -0.096593 0.025882 -0.000000
vn -0.100000 0.000000 0.000000
vn -0.100000 0.000000 0.000000
vn -0.096593 -0.025882 0.000000
vn -0.096593 -0.025882 0.000000
vn -0.086603 -0.050000 0.000000
vn -0.086603 -0.050000 0.000000
vn -0.070711 -0.070711 0.000000
vn -0.070711 -0.070711 0.000000
vn -0.050000 -0.086603 0.000000
vn -0.050000 -0.086603 0.000000
vn -0.025882 -0.096593 0.000000
vn -0.025882 -0.096593 0.000000
vn -0.000000 -0.100000 0.000000
vn -0.000000 -0.100000 0.000000
vn 0.025882 -0.096593 0.000000
vn 0.025882 -0.096593 0.000000
vn 0.050000 -0.086603 0.000000
vn 0.050000 -0.086603 0.000000
vn 0.070711 -0.070711 0.000000
vn 0.070711 -0.070711 0.000000
vn 0.086603 -0.050000 0.000000
vn 0.086603 -0.050000 0.000000
vn 0.096593 -0.025882 0.000000
vn 0.096593 -0.025882 0.000000
vn 0.100000 -0.000000 0.000000
vn 0.100000 -0.000000 0.000000
vn 0.096593 0.025882 0.000000
vn 0.096593 0.025882 0.000000
vn 0.086603 0.050000 0.000000
vn 0.086603 0.050000 0.000000
vn 0.070711 0.070711 0.000000
vn 0.070711 0.070711 0.000000
vn 0.050000 0.086603 0.000000
vn 0.050000 0.086603 0.000000
vn -0.010388 0.077393 0.062470
vn -0.020210 0.075426 0.062470
vn -0.020503 0.075347 0.062470
vn -0.039043 0.067625 0.062470
vn -0.038957 0.067675 0.062470
vn -0.053940 0.056463 0.062470
vn -0.055216 0.055216 0.062470
vn -0.064928 0.043382 0.062470
vn -0.067625 0.039043 0.062470
vn -0.073261 0.027026 0.062470
vn -0.075426 0.020210 0.062470
vn -0.077546 0.009178 0.062470
vn -0.078087 0.000000 0.062470
vn -0.077546 -0.009178 0.062470
vn -0.075426 -0.020210 0.062470
vn -0.073261 -0.027026 0.062470
vn -0.067625 -0.039043 0.062470
vn -0.064928 -0.043382 0.062470
vn -0.055216 -0.055216 0.062470
vn -0.053940 -0.056463 0.062470
vn -0.039043 -0.067625 0.062470
vn -0.038957 -0.067675 0.062470
vn -0.020503 -0.075347 0.062470
vn -0.020210 -0.075426 0.062470
vn -0.010388 -0.077393 0.062470
vn 0.074216 0.052990 -0.041036
vn 0.074226 0.052976 -0.041036
vn 0.078975 0.045596 -0.041036
vn 0.081244 0.041418 -0.041036
vn 0.086633 0.028475 -0.041036
vn 0.088085 0.023602 -0.041036
vn 0.088599 0.021592 -0.041036
vn 0.090030 0.014509 -0.041036
vn 0.091192 0.000000 -0.041036
vn 0.090900 0.007290 -0.041036
vn 0.091192 -0.000000 -0.041036
vn 0.090900 -0.007290 -0.041036
vn 0.090030 -0.014509 -0.041036
vn 0.088085 -0.023602 -0.041036
vn 0.088599 -0.021592 -0.041036
vn 0.086633 -0.028475 -0.041036
vn 0.078975 -0.045596 -0.041036
vn 0.081244 -0.041418 -0.041036
vn 0.074226 -0.052976 -0.041036
vn 0.074216 -0.052990 -0.041036
vn 0.074206 -0.053005 -0.041036
vn 0.074196 -0.053019 -0.041036
vn 0.064483 -0.064483 -0.041036
vn 0.062906 -0.066022 -0.041036
vn 0.046918 -0.078197 -0.041036
vn 0.045596 -0.078975 -0.041036
vn 0.036971 -0.083362 -0.041036
vn 0.023602 -0.088085 -0.041036
vn 0.025733 -0.087486 -0.041036
vn 0.013328 -0.090213 -0.041036
vn 0.006760 -0.090941 -0.041036
vn 0.000000 -0.091192 -0.041036
vn 0.064483 0.064483 -0.041036
vn 0.074196 0.053019 -0.041036
vn 0.074206 0.053005 -0.041036
vn 0.045596 0.078975 -0.041036
vn 0.046918 0.078197 -0.041036
vn 0.062906 0.066022 -0.041036
vn 0.036971 0.083362 -0.041036
vn 0.023602 0.088085 -0.041036
vn 0.025733 0.087486 -0.041036
vn 0.013328 0.090213 -0.041036
vn 0.006760 0.090941 -0.041036
vn 0.000000 0.091192 -0.041036
vn 0.000000 0.000000 -0.100000
vn 0.000000 0.000000 -0.100000
vn 0.000000 0.000000 -0.100000
vn 0.000000 0.000000 -0.100000
vn 0.000000 0.000000 -0.100000
vn -0.074216 -0.052990 -0.041036
vn -0.074226 -0.052976 -0.041036
vn -0.078975 -0.045596 -0.041036
vn -0.081244 -0.041418 -0.041036
vn -0.086633 -0.028475 -0.041036
vn -0.088085 -0.023602 -0.041036
vn -0.088599 -0.021592 -0.041036
vn -0.090030 -0.014509 -0.041036
vn -0.091192 0.000000 -0.041036
vn -0.090900 -0.007290 -0.041036
vn -0.091192 0.000000 -0.041036
vn -0.090900 0.007290 -0.041036
vn -0.090030 0.014509 -0.041036
vn -0.088085 0.023602 -0.041036
vn -0.088599 0.021592 -0.041036
vn -0.086633 0.028475 -0.041036
vn -0.078975 0.045596 -0.041036
vn -0.081244 0.041418 -0.041036
vn -0.074226 0.052976 -0.041036
vn -0.074216 0.052990 -0.041036
vn -0.074206 0.053005 -0.041036
vn -0.074196 0.053019 -0.041036
vn -0.064483 0.064483 -0.041036
vn -0.068270 0.060458 -0.041036
vn -0.061256 0.067555 -0.041036
vn -0.045596 0.078975 -0.041036
vn -0.044006 0.079872 -0.041036
vn -0.033926 0.084647 -0.041036
vn -0.023602 0.088085 -0.041036
vn -0.023077 0.088224 -0.041036
vn -0.011681 0.090441 -0.041036
vn -0.005859 0.091004 -0.041036
vn -0.064483 -0.064483 -0.041036
vn -0.068270 -0.060458 -0.041036
vn -0.074196 -0.053019 -0.041036
vn -0.074206 -0.053005 -0.041036
vn -0.061256 -0.067555 -0.041036
vn -0.045596 -0.078975 -0.041036
vn -0.044006 -0.079872 -0.041036
vn -0.033926 -0.084647 -0.041036
vn -0.023602 -0.088085 -0.041036
vn -0.023077 -0.088224 -0.041036
vn -0.011681 -0.090441 -0.041036
vn -0.005859 -0.091004 -0.041036
vn 0.000000 0.000000 -0.100000
vn 0.000000 0.000000 -0.100000
vn 0.000000 0.000000 -0.100000
vn 0.000000 0.000000 -0.100000
vn 0.000000 0.000000 -0.100000
vn 0.000000 0.000000 -0.100000
vn 0.000000 0.000000 -0.100000
vn 0.000000 0.000000 -0.100000
vn 0.000000 0.000000 -0.100000
vn 0.000000 0.000000 -0.100000
vn 0.000000 0.000000 -0.100000
vn 0.000000 0.000000 -0.100000
vn 0.000000 0.000000 -0.100000
vn 0.000000 0.000000 -0.100000
vn 0.000000 0.000000 -0.100000
vn 0.100000 0.000000 0.000000
vn 0.100000 0.000000 0.000000
vn 0.100000 0.000000 0.000000
vn 0.100000 0.000000 0.000000
vn 0.100000 0.000000 0.000000
vn 0.100000 0.000000 0.000000
vn 0.100000 0.000000 0.000000
vn 0.100000 0.000000 0.000000
vn 0.100000 0.000000 0.000000
vn 0.100000 0.000000 0.000000
vn 0.100000 0.000000 0.000000
vn 0.100000 0.000000 0.000000
vn 0.100000 0.000000 0.000000
vn 0.100000 0.000000 0.000000
vn 0.100000 0.000000 0.000000
vn 0.100000 0.000000 0.000000
vn 0.100000 0.000000 0.000000
vn 0.000000 -0.100000 0.000000
vn 0.000000 -0.100000 0.000000
vn 0.000000 -0.100000 0.000000
vn 0.000000 -0.100000 0.000000
vn 0.000000 -0.100000 0.000000
vn 0.000000 -0.100000 0.000000
vn 0.000000 -0.100000 0.000000
vn 0.000000 -0.100000 0.000000
vn 0.000000 -0.100000 0.000000
vn 0.000000 -0.100000 0.000000
vn 0.000000 -0.100000 0.000000
vn 0.000000 -0.100000 0.000000
vn 0.000000 -0.100000 0.000000
vn 0.000000 -0.100000 0.000000
vn 0.000000 -0.100000 0.000000
vn 0.000000 -0.100000 0.000000
vn 0.000000 -0.100000 0.000000
vn 0.000000 -0.100000 0.000000
vn 0.000000 -0.100000 0.000000
vn -0.100000 0.000000 0.000000
vn -0.100000 0.000000 0.000000
vn -0.100000 0.000000 0.000000
vn -0.100000 0.000000 0.000000
vn -0.100000 0.000000 0.000000
vn -0.100000 0.000000 0.000000
vn -0.100000 0.000000 0.000000
vn -0.100000 0.000000 0.000000
vn -0.100000 0.000000 0.000000
vn -0.100000 0.000000 0.000000
vn -0.100000 0.000000 0.000000
vn -0.100000 0.000000 0.000000
vn -0.100000 0.000000 0.000000
vn -0.100000 0.000000 0.000000
vn -0.100000 0.000000 0.000000
vn -0.100000 0.000000 0.000000
vn -0.100000 0.000000 0.000000
vn 0.000000 0.100000 0.000000
vn 0.000000 0.100000 0.000000
vn 0.000000 0.100000 0.000000
vn 0.000000 0.100000 0.000000
vn 0.000000 0.100000 0.000000
vn 0.000000 0.100000 0.000000
vn 0.000000 0.100000 0.000000
vn 0.000000 0.100000 0.000000
vn 0.000000 0.100000 0.000000
vn 0.000000 0.100000 0.000000
vn 0.000000 0.100000 0.000000
vn 0.000000 0.100000 0.000000
vn 0.000000 0.100000 0.000000
vn 0.000000 0.100000 0.000000
vn 0.000000 0.100000 0.000000
vn 0.000000 0.100000 0.000000
vn 0.000000 0.100000 0.000000
vn 0.000000 0.100000 0.000000
vn 0.000000 0.100000 0.000000
vn 0.000000 0.000000 0.100000
vn 0.000000 0.000000 0.100000
vn 0.000000 0.000000 0.100000
vn 0.000000 0.000000 0.100000
vn 0.000000 0.000000 0.100000
vn 0.000000 0.000000 0.100000
vn 0.000000 0.000000 0.100000
vn 0.000000 0.000000 0.100000
vn 0.000000 0.000000 0.100000
vn 0.000000 0.000000 0.100000
vn 0.000000 0.000000 0.100000
vn 0.000000 0.000000 0.100000
vn 0.000000 0.000000 0.100000
vn 0.000000 0.000000 0.100000
vn 0.000000 0.000000 0.100000
vn 0.000000 0.000000 0.100000
vn 0.000000 0.000000 0.100000
vn 0.000000 0.000000 0.100000
vn 0.000000 0.000000 0.100000
vn 0.000000 0.000000 0.100000
vn 0.000000 0.000000 0.100000
vn 0.000000 0.000000 0.100000
vn 0.000000 0.000000 0.100000
vn 0.000000 0.000000 0.100000
vn 0.000000 0.000000 0.100000
vn 0.000000 0.000000 0.100000
vn 0.000000 0.000000 0.100000
vn 0.000000 0.000000 0.100000
vn 0.000000 0.000000 0.100000
vn 0.000000 0.000000 0.100000
vn 0.000000 0.000000 0.100000
vn 0.000000 0.000000 0.100000
vn 0.000000 0.000000 0.100000
vn 0.000000 0.000000 0.100000
vn 0.000000 0.000000 0.100000
vn 0.000000 0.000000 0.100000
vn 0.000000 0.000000 0.100000
vn 0.000000 0.000000 0.100000
vn 0.000000 0.000000 0.100000
vn 0.000000 0.000000 0.100000
vn 0.000000 0.000000 0.100000
vn 0.000000 0.000000 0.100000
vn 0.000000 0.000000 0.100000
vn 0.000000 0.000000 0.100000
vn 0.000000 0.000000 0.100000
vn 0.000000 0.000000 0.100000
vn 0.000000 0.000000 0.100000
vn 0.000000 0.000000 0.100000
vn 0.000000 0.000000 0.100000
vn 0.000000 0.000000 0.100000
vn 0.000000 0.000000 0.100000
vn 0.000000 0.000000 0.100000
vn 0.000000 0.000000 0.100000
vn 0.000000 0.000000 0.100000
vn 0.000000 0.000000 0.100000
vn 0.000000 0.000000 0.100000
vn 0.000000 0.000000 0.100000
vn 0.000000 0.000000 0.100000
vn 0.000000 0.000000 0.100000
vn 0.000000 0.000000 0.100000
vn 0.000000 0.000000 0.100000
vn 0.000000 0.000000 0.100000
vn 0.000000 0.000000 0.100000
vn 0.000000 0.000000 0.100000
vn 0.000000 0.000000 0.100000
vn 0.000000 0.000000 0.100000
vn 0.000000 0.000000 0.100000
vn 0.000000 0.000000 0.100000
vn 0.000000 0.000000 0.100000
vn 0.000000 0.000000 0.100000
vn 0.000000 0.000000 0.100000
vn 0.000000 0.000000 0.100000
vn 0.000000 0.000000 0.100000
vn 0.000000 0.000000 0.100000
vn 0.000000 0.000000 0.100000
vn 0.000000 0.000000 0.100000
vn 0.000000 0.000000 0.100000
vn 0.000000 0.000000 0.100000
vn 0.000000 0.000000 0.100000
vn 0.000000 0.000000 0.100000
vn 0.000000 0.000000 0.100000
vn 0.000000 0.000000 0.100000
vn 0.000000 0.000000 0.100000
vn 0.000000 0.000000 0.100000
vn 0.000000 0.000000 0.100000
vn 0.000000 0.000000 0.100000
vn 0.000000 0.000000 0.100000
vn 0.000000 0.000000 0.100000
vn 0.000000 0.000000 0.100000
vn 0.000000 0.000000 0.100000
vn 0.000000 0.000000 0.100000
vn 0.000000 0.000000 0.100000
vn 0.000000 0.000000 0.100000
vn 0.000000 0.000000 0.100000
vn 0.000000 0.000000 0.100000
vn 0.000000 0.000000 0.100000
vn 0.000000 0.000000 0.100000
vn 0.000000 0.000000 0.100000
vn 0.000000 0.000000 0.100000
vn 0.000000 0.000000 0.100000
vn 0.000000 0.000000 0.100000
vn 0.000000 0.000000 0.100000
vn 0.000000 0.000000 0.100000
vn 0.000000 0.000000 0.100000
vn 0.000000 0.000000 0.100000
vn 0.000000 0.000000 0.100000
vn 0.000000 0.000000 0.100000
vn 0.000000 0.000000 0.100000
vn 0.000000 0.000000 0.100000
vn 0.000000 0.000000 0.100000
vn 0.000000 0.000000 0.100000
vn 0.000000 0.000000 0.100000
vn 0.000000 0.000000 0.100000
vn 0.000000 0.000000 0.100000
vn 0.000000 0.000000 0.100000
vn 0.000000 0.000000 0.100000
vn 0.000000 0.000000 0.100000
vn 0.000000 0.000000 0.100000
vn 0.000000 0.000000 0.100000
vn 0.000000 0.000000 0.100000
vn 0.000000 0.000000 0.100000
vn 0.000000 0.000000 0.100000
vn 0.000000 0.000000 0.100000
vn 0.000000 0.000000 0.100000
vn 0.000000 0.000000 0.100000
vn 0.000000 0.000000 0.100000
vn 0.000000 0.000000 0.100000
vn 0.000000 0.000000 0.100000
vn 0.000000 0.000000 0.100000
vn 0.000000 0.000000 0.100000
vn 0.000000 0.000000 0.100000
vn 0.000000 0.000000 0.100000
vn 0.000000 0.000000 0.100000
vn 0.000000 0.000000 0.100000
vn 0.000000 0.000000 0.100000
vn 0.000000 0.000000 0.100000
vn 0.000000 0.000000 0.100000
vn 0.000000 0.000000 0.100000
vn 0.000000 0.000000 0.100000
vn 0.000000 0.000000 0.100000
vn 0.000000 0.000000 0.100000
vn 0.000000 0.000000 0.100000
vn 0.000000 0.000000 0.100000
vn 0.000000 0.000000 0.100000
vn 0.000000 0.000000 0.100000
vn 0.000000 0.000000 0.100000
vn 0.000000 0.000000 0.100000
vn 0.000000 0.000000 0.100000
vn 0.000000 0.000000 0.100000
vn 0.000000 0.000000 0.100000
vn 0.000000 0.000000 0.100000
vn 0.000000 0.000000 0.100000
vn 0.000000 0.000000 0.100000
vn 0.000000 0.000000 0.100000
vn 0.000000 0.000000 0.100000
vn 0.000000 0.000000 0.100000
vn 0.000000 0.000000 0.100000
vn 0.000000 0.000000 0.100000
vn 0.000000 0.000000 0.100000
vn 0.000000 0.000000 0.100000
vn 0.000000 0.000000 0.100000
vn 0.000000 0.000000 0.100000
vn 0.000000 0.000000 0.100000
vn 0.000000 0.000000 0.100000
vn 0.000000 0.000000 0.100000
vn 0.000000 0.000000 0.100000
vn 0.000000 0.000000 0.100000
vn 0.000000 0.000000 0.100000
vn 0.000000 0.000000 0.100000
vn 0.000000 0.000000 0.100000
vn 0.000000 0.000000 0.100000
vn 0.000000 0.000000 0.100000
vn 0.000000 0.000000 0.100000
vn 0.000000 0.000000 0.100000
vn 0.000000 0.000000 0.100000
vn 0.000000 0.000000 0.100000
vn 0.000000 0.000000 0.100000
vn 0.000000 0.000000 0.100000
vn 0.000000 0.000000 0.100000
vn 0.000000 0.000000 0.100000
vn 0.000000 0.000000 0.100000
vn 0.000000 0.000000 0.100000
vn 0.000000 0.000000 0.100000
vn 0.000000 0.000000 0.100000
vn 0.000000 0.000000 0.100000
vn 0.000000 0.000000 0.100000
vn 0.000000 0.000000 0.100000
vn 0.000000 0.000000 0.100000
vn 0.000000 0.000000 0.100000
vn 0.000000 0.000000 0.100000
vn 0.000000 0.000000 0.100000
vn 0.000000 0.000000 0.100000
vn 0.000000 0.000000 0.100000
vn 0.000000 0.000000 0.100000
vn 0.000000 0.000000 0.100000
vn 0.000000 0.000000 0.100000
vn 0.000000 0.000000 0.100000
vn 0.000000 0.000000 0.100000
vn 0.000000 0.000000 0.100000
vn 0.000000 0.000000 0.100000
vn 0.000000 0.000000 0.100000
vn 0.000000 0.000000 0.100000
vn 0.000000 0.000000 0.100000
vn 0.000000 0.000000 0.100000
vn 0.000000 0.000000 0.100000
vn 0.000000 0.000000 0.100000
vn 0.000000 0.000000 0.100000
vn 0.000000 0.000000 0.100000
vn 0.000000 0.000000 0.100000
vn 0.000000 0.000000 0.100000
vn 0.000000 0.000000 0.100000
vn 0.000000 0.000000 0.100000
vn 0.000000 0.000000 0.100000
vn 0.000000 0.000000 0.100000
vn 0.000000 0.000000 0.100000
vn 0.000000 0.000000 0.100000
vn 0.000000 0.000000 0.100000
vn 0.000000 0.000000 0.100000
vn 0.000000 0.000000 0.100000
vn 0.000000 0.000000 0.100000
vn 0.000000 0.000000 0.100000
vn 0.000000 0.000000 0.100000
vn 0.000000 0.000000 0.100000
vn 0.000000 0.000000 0.100000
vn 0.000000 0.000000 0.100000
vn 0.000000 0.000000 0.100000
vn 0.000000 0.000000 0.100000
vn 0.000000 0.000000 0.100000
vn 0.000000 0.000000 0.100000
vn 0.000000 0.000000 0.100000
vn 0.000000 0.000000 0.100000
vn 0.000000 0.000000 0.100000
vn 0.000000 0.000000 0.100000
vn 0.000000 0.000000 0.100000
vn 0.000000 0.000000 0.100000
vn 0.000000 0.000000 0.100000
vn 0.000000 0.000000 0.100000
vn 0.000000 0.000000 0.100000
vn 0.000000 0.000000 0.100000
vn 0.000000 0.000000 0.100000
vn 0.000000 0.000000 0.100000
vn 0.000000 0.000000 0.100000
vn 0.000000 0.000000 0.100000
vn 0.000000 0.000000 0.100000
vn 0.000000 0.000000 0.100000
vn 0.000000 0.000000 0.100000
vn 0.000000 0.000000 0.100000
vn 0.000000 0.000000 0.100000
vn 0.000000 0.000000 0.100000
vn 0.000000 0.000000 0.100000
vn 0.000000 0.000000 0.100000
vn 0.000000 0.000000 0.100000
vn 0.000000 0.000000 0.100000
vn 0.000000 0.000000 0.100000
vn 0.000000 0.000000 0.100000
vn 0.000000 0.000000 0.100000
vn 0.000000 0.000000 0.100000
vn 0.000000 0.000000 0.100000
vn 0.000000 0.000000 0.100000
vn 0.000000 0.000000 0.100000
vn 0.000000 0.000000 0.100000
vn 0.000000 0.000000 0.100000
vn 0.000000 0.000000 0.100000
vn 0.000000 0.000000 0.100000
vn 0.000000 0.000000 0.100000
vn 0.000000 0.000000 0.100000
vn 0.000000 0.000000 0.100000
vn 0.000000 0.000000 0.100000
vn 0.000000 0.000000 0.100000
vn 0.000000 0.000000 0.100000
vn 0.000000 0.000000 0.100000
vn 0.000000 0.000000 0.100000
vn 0.000000 0.000000 0.100000
vn 0.000000 0.000000 0.100000
vn 0.000000 0.000000 0.100000
vn 0.000000 0.000000 0.100000
vn 0.000000 0.000000 0.100000
vn 0.000000 0.000000 0.100000
vn 0.000000 0.000000 0.100000
vn 0.000000 0.000000 0.100000
vn 0.000000 0.000000 0.100000
vn 0.000000 0.000000 0.100000
vn 0.000000 0.000000 0.100000
vn 0.000000 0.000000 0.100000
vn 0.000000 0.000000 0.100000
vn 0.000000 0.000000 0.100000
vn 0.000000 0.000000 0.100000
vn 0.000000 0.000000 0.100000
vn 0.000000 0.000000 0.100000
vn 0.000000 0.000000 0.100000
vn 0.000000 0.000000 0.100000
vn 0.000000 0.000000 0.100000
vn 0.000000 0.000000 0.100000
vn 0.000000 0.000000 0.100000
vn 0.000000 0.000000 0.100000
vn 0.000000 0.000000 0.100000
vn 0.000000 0.000000 0.100000
vn 0.000000 0.000000 0.100000
vn 0.000000 0.000000 0.100000
vn 0.000000 0.000000 0.100000
vn 0.000000 0.000000 0.100000
vn 0.000000 0.000000 0.100000
vn 0.000000 0.000000 0.100000
vn 0.000000 0.000000 0.100000
vn 0.000000 0.000000 0.100000
vn 0.000000 0.000000 0.100000
vn 0.000000 0.000000 0.100000
vn 0.000000 0.000000 0.100000
vn 0.000000 0.000000 0.100000
vn 0.000000 0.000000 0.100000
vn 0.000000 0.000000 0.100000
vn 0.000000 0.000000 0.100000
vn 0.000000 0.000000 0.100000
vn 0.000000 0.000000 0.100000
vn 0.000000 0.000000 0.100000
vn 0.000000 0.000000 0.100000
vn 0.000000 0.000000 0.100000
vn 0.000000 0.000000 0.100000
vn 0.000000 0.000000 0.100000
vn 0.000000 0.000000 0.100000
vn 0.000000 0.000000 0.100000
vn 0.000000 0.000000 0.100000
vn 0.000000 0.000000 0.100000
vn 0.000000 0.000000 0.100000
vn 0.000000 0.000000 0.100000
vn 0.000000 0.000000 0.100000
vn 0.000000 0.000000 0.100000
vn 0.000000 0.000000 0.100000
vn 0.000000 0.000000 0.100000
vn 0.000000 0.000000 0.100000
vn 0.000000 0.000000 0.100000
vn 0.000000 0.000000 0.100000
vn 0.000000 0.000000 0.100000
vn 0.000000 0.000000 0.100000
vn 0.000000 0.000000 0.100000
vn 0.000000 0.000000 0.100000
vn 0.000000 0.000000 0.100000
vn 0.000000 0.000000 0.100000
vn 0.000000 0.000000 0.100000
vn 0.000000 0.000000 0.100000
vn 0.000000 0.000000 0.100000
vn 0.000000 0.000000 0.100000
vn 0.000000 0.000000 0.100000
vn 0.000000 0.000000 0.100000
vn 0.000000 0.000000 0.100000
vn 0.000000 0.000000 0.100000
vn 0.000000 0.000000 0.100000
vn 0.000000 0.000000 0.100000
vn 0.000000 0.000000 0.100000
vn 0.000000 0.000000 0.100000
vn 0.000000 0.000000 0.100000
vn 0.000000 0.000000 0.100000
vn 0.000000 0.000000 0.100000
vn 0.000000 0.000000 0.100000
vn 0.000000 0.000000 0.100000
vn 0.000000 0.000000 0.100000
vn 0.000000 0.000000 0.100000
vn 0.000000 0.000000 0.100000
vn 0.000000 0.000000 0.100000
vn 0.000000 0.000000 0.100000
vn 0.000000 0.000000 0.100000
vn 0.000000 0.000000 0.100000
vn 0.000000 0.000000 0.100000
vn 0.000000 0.000000 0.100000
vn 0.000000 0.000000 0.100000
vn 0.000000 0.000000 0.100000
vn 0.000000 0.000000 0.100000
vn 0.000000 0.000000 0.100000
vn 0.000000 0.000000 0.100000
vn 0.000000 0.000000 0.100000
vn 0.000000 0.000000 0.100000
vn 0.000000 0.000000 0.100000
vn 0.000000 0.000000 0.100000
vn 0.000000 0.000000 0.100000
vn 0.000000 0.000000 0.100000
vn 0.000000 0.000000 0.100000
vn 0.000000 0.000000 0.100000
vn 0.000000 0.000000 0.100000
vn 0.000000 0.000000 0.100000
vn 0.000000 0.000000 0.100000
vn 0.000000 0.000000 0.100000
vn 0.000000 0.000000 0.100000
vn 0.000000 0.000000 0.100000
vn 0.000000 0.000000 0.100000
vn 0.000000 0.000000 0.100000
vn 0.000000 0.000000 0.100000
vn 0.000000 0.000000 0.100000
vn 0.000000 0.000000 0.100000
vn 0.000000 0.000000 0.100000
vn 0.000000 0.000000 0.100000
vn 0.000000 0.000000 0.100000
vn 0.000000 0.000000 0.100000
vn 0.000000 0.000000 0.100000
vn 0.000000 0.000000 0.100000
vn 0.000000 0.000000 0.100000
vn 0.000000 0.000000 0.100000
vn 0.000000 0.000000 0.100000
vn 0.000000 0.000000 0.100000
vn 0.000000 0.000000 0.100000
vn 0.000000 0.000000 0.100000
vn 0.000000 0.000000 0.100000
vn 0.000000 0.000000 0.100000
vn 0.000000 0.000000 0.100000
vn 0.000000 0.000000 0.100000
vn 0.000000 0.000000 0.100000
vn 0.000000 0.000000 0.100000
vn 0.000000 0.000000 0.100000
vn 0.000000 0.000000 0.100000
vn 0.000000 0.000000 0.100000
vn 0.000000 0.000000 0.100000
vn 0.000000 0.000000 0.100000
vn 0.000000 0.000000 0.100000
vn 0.000000 0.000000 0.100000
vn 0.000000 0.000000 0.100000
vn 0.000000 0.000000 0.100000
vn 0.000000 0.000000 0.100000
vn 0.000000 0.000000 0.100000
vn 0.000000 0.000000 0.100000
vn 0.000000 0.000000 0.100000
vn 0.000000 0.000000 0.100000
vn 0.000000 0.000000 0.100000
vn 0.000000 0.000000 0.100000
vn 0.000000 0.000000 0.100000
vn 0.000000 0.000000 0.100000
vn 0.000000 0.000000 0.100000
vn 0.000000 0.000000 0.100000
vn 0.000000 0.000000 0.100000
vn 0.000000 0.000000 0.100000
vn 0.000000 0.000000 0.100000
vn 0.000000 0.000000 0.100000
vn 0.000000 0.000000 0.100000
vn 0.000000 0.000000 0.100000
vn 0.000000 0.000000 0.100000
vn 0.000000 0.000000 0.100000
vn 0.000000 0.000000 0.100000
vn 0.000000 0.000000 0.100000
vn 0.000000 0.000000 0.100000
vn 0.000000 0.000000 0.100000
vn 0.000000 0.000000 0.100000
vn 0.000000 0.000000 0.100000
vn 0.000000 0.000000 0.100000
vn 0.000000 0.000000 0.100000
vn 0.000000 0.000000 0.100000
vn 0.000000 0.000000 0.100000
vn 0.000000 0.000000 0.100000
vn 0.000000 0.000000 0.100000
vn 0.000000 0.000000 0.100000
vn 0.000000 0.000000 0.100000
vn 0.000000 0.000000 0.100000
vn 0.000000 0.000000 0.100000
vn 0.000000 0.000000 0.100000
vn 0.000000 0.000000 0.100000
vn 0.000000 0.000000 0.100000
vn 0.000000 0.000000 0.100000
vn 0.000000 0.000000 0.100000
vn 0.000000 0.000000 0.100000
vn 0.000000 0.000000 0.100000
vn 0.000000 0.000000 0.100000
vn 0.000000 0.000000 0.100000
vn 0.000000 0.000000 0.100000
vn 0.000000 0.000000 0.100000
vn 0.000000 0.000000 0.100000
vn 0.000000 0.000000 0.100000
vn 0.000000 0.000000 0.100000
vn 0.000000 0.000000 0.100000
vn 0.000000 0.000000 0.100000
vn 0.000000 0.000000 0.100000
vn 0.000000 0.000000 0.100000
vn 0.000000 0.000000 0.100000
vn 0.047329 0.088091 0.000000
vn 0.047329 0.088091 0.000000
vn 0.047329 0.088091 0.000000
vn 0.047329 0.088091 0.000000
vn 0.086638 0.049938 0.000000
vn 0.086638 0.049938 0.000000
vn 0.072944 0.068405 0.000000
vn 0.072944 0.068405 0.000000
vn 0.055394 0.083256 0.000000
vn 0.055394 0.083256 0.000000
vn 0.034916 0.093706 0.000000
vn 0.034916 0.093706 0.000000
vn 0.012592 0.099204 0.000000
vn 0.012592 0.099204 0.000000
vn -0.010397 0.099458 -0.000000
vn -0.010397 0.099458 -0.000000
vn -0.032836 0.094455 -0.000000
vn -0.032836 0.094455 -0.000000
vn -0.053540 0.084460 -0.000000
vn -0.053540 0.084460 -0.000000
vn -0.071414 0.070000 -0.000000
vn -0.071414 0.070000 -0.000000
vn -0.047462 0.088019 0.000000
vn -0.047462 0.088019 0.000000
vn -0.047462 0.088019 0.000000
vn -0.047462 0.088019 0.000000
vn 0.014480 0.098946 0.000000
vn 0.014480 0.098946 0.000000
vn 0.014480 0.098946 0.000000
vn 0.014480 0.098946 0.000000
vn 0.047329 -0.088091 0.000000
vn 0.047329 -0.088091 0.000000
vn 0.047329 -0.088091 0.000000
vn 0.047329 -0.088091 0.000000
vn -0.014480 -0.098946 0.000000
vn -0.014480 -0.098946 0.000000
vn -0.014480 -0.098946 0.000000
vn -0.014480 -0.098946 0.000000
vn -0.047195 -0.088162 0.000000
vn -0.047195 -0.088162 0.000000
vn -0.047195 -0.088162 0.000000
vn -0.047195 -0.088162 0.000000
vn -0.086487 -0.050200 0.000000
vn -0.086487 -0.050200 0.000000
vn -0.072719 -0.068644 0.000000
vn -0.072719 -0.068644 0.000000
vn -0.055099 -0.083451 0.000000
vn -0.055099 -0.083451 0.000000
vn -0.034560 -0.093838 0.000000
vn -0.034560 -0.093838 0.000000
vn -0.012190 -0.099254 0.000000
vn -0.012190 -0.099254 0.000000
vn 0.010825 -0.099412 0.000000
vn 0.010825 -0.099412 0.000000
vn 0.033267 -0.094304 0.000000
vn 0.033267 -0.094304 0.000000
vn 0.053946 -0.084201 0.000000
vn 0.053946 -0.084201 0.000000
vn 0.071768 -0.069637 0.000000
vn 0.071768 -0.069637 0.000000
vn 0.000000 0.100000 0.000000
vn 0.000000 0.100000 0.000000
vn 0.025720 0.096636 0.000000
vn 0.025720 0.096636 0.000000
vn 0.049710 0.086770 0.000000
vn 0.049710 0.086770 0.000000
vn 0.070355 0.071065 0.000000
vn 0.070355 0.071065 0.000000
vn 0.086266 0.050579 0.000000
vn 0.086266 0.050579 0.000000
vn 0.096372 0.026690 0.000000
vn 0.096372 0.026690 0.000000
vn 0.099995 0.001005 0.000000
vn 0.099995 0.001005 0.000000
vn 0.096889 -0.024748 0.000000
vn 0.096889 -0.024748 0.000000
vn 0.087265 -0.048835 0.000000
vn 0.087265 -0.048835 0.000000
vn 0.000000 0.100000 0.000000
vn 0.000000 0.100000 0.000000
vn 0.000000 -0.100000 0.000000
vn 0.000000 -0.100000 0.000000
vn 0.025829 -0.096607 0.000000
vn 0.025829 -0.096607 0.000000
vn 0.049906 -0.086657 0.000000
vn 0.049906 -0.086657 0.000000
vn 0.070595 -0.070826 0.000000
vn 0.070595 -0.070826 0.000000
vn 0.086493 -0.050189 0.000000
vn 0.086493 -0.050189 0.000000
vn 0.096522 -0.026145 0.000000
vn 0.096522 -0.026145 0.000000
vn 0.099999 -0.000327 0.000000
vn 0.099999 -0.000327 0.000000
vn 0.096691 0.025513 0.000000
vn 0.096691 0.025513 0.000000
vn 0.086820 0.049622 0.000000
vn 0.086820 0.049622 0.000000
vn 0.071057 0.070363 0.000000
vn 0.071057 0.070363 0.000000
vn -0.086789 0.049676 -0.000000
vn -0.086789 0.049676 -0.000000
vn -0.073168 0.068165 -0.000000
vn -0.073168 0.068165 -0.000000
vn -0.055688 0.083059 -0.000000
vn -0.055688 0.083059 -0.000000
vn -0.035272 0.093573 -0.000000
vn -0.035272 0.093573 -0.000000
vn -0.012995 0.099152 -0.000000
vn -0.012995 0.099152 -0.000000
vn 0.009967 0.099502 0.000000
vn 0.009967 0.099502 0.000000
vn 0.032403 0.094605 0.000000
vn 0.032403 0.094605 0.000000
vn 0.053131 0.084718 0.000000
vn 0.053131 0.084718 0.000000
vn -0.000000 0.100000 -0.000000
vn -0.000000 0.100000 -0.000000
vn -0.025775 0.096621 -0.000000
vn -0.025775 0.096621 -0.000000
vn -0.049807 0.086713 -0.000000
vn -0.049807 0.086713 -0.000000
vn -0.070475 0.070946 -0.000000
vn -0.070475 0.070946 -0.000000
vn -0.086379 0.050384 -0.000000
vn -0.086379 0.050384 -0.000000
vn -0.096447 0.026418 -0.000000
vn -0.096447 0.026418 -0.000000
vn -0.099998 0.000667 -0.000000
vn -0.099998 0.000667 -0.000000
vn -0.096791 -0.025130 0.000000
vn -0.096791 -0.025130 0.000000
vn -0.087044 -0.049228 0.000000
vn -0.087044 -0.049228 0.000000
vn -0.071414 -0.070000 0.000000
vn -0.071414 -0.070000 0.000000
vn 0.086638 -0.049938 0.000000
vn 0.086638 -0.049938 0.000000
vn 0.072944 -0.068405 0.000000
vn 0.072944 -0.068405 0.000000
vn 0.055394 -0.083256 0.000000
vn 0.055394 -0.083256 0.000000
vn 0.034916 -0.093706 0.000000
vn 0.034916 -0.093706 0.000000
vn 0.012592 -0.099204 0.000000
vn 0.012592 -0.099204 0.000000
vn -0.010397 -0.099458 0.000000
vn -0.010397 -0.099458 0.000000
vn -0.032836 -0.094455 0.000000
vn -0.032836 -0.094455 0.000000
vn -0.053540 -0.084460 0.000000
vn -0.053540 -0.084460 0.000000
vn -0.000000 -0.100000 0.000000
vn -0.000000 -0.100000 0.000000
vn -0.025775 -0.096621 0.000000
vn -0.025775 -0.096621 0.000000
vn -0.049807 -0.086713 0.000000
vn -0.049807 -0.086713 0.000000
vn -0.070475 -0.070946 0.000000
vn -0.070475 -0.070946 0.000000
vn -0.086379 -0.050384 0.000000
vn -0.086379 -0.050384 0.000000
vn -0.096447 -0.026418 0.000000
vn -0.096447 -0.026418 0.000000
vn -0.099998 -0.000667 0.000000
vn -0.099998 -0.000667 0.000000
vn -0.096791 0.025130 -0.000000
vn -0.096791 0.025130 -0.000000
vn -0.087044 0.049228 -0.000000
vn -0.087044 0.049228 -0.000000
vn -0.000000 0.100000 -0.000000
vn -0.000000 0.100000 -0.000000
vn 0.000000 -0.100000 0.000000
vn 0.000000 -0.100000 0.000000
vn 0.000000 -0.100000 0.000000
vn 0.000000 -0.100000 0.000000
vn -0.080557 -0.059251 0.000000
vn -0.080557 -0.059251 0.000000
vn -0.063295 -0.077419 0.000000
vn -0.063295 -0.077419 0.000000
vn -0.042058 -0.090725 0.000000
vn -0.042058 -0.090725 0.000000
vn -0.018180 -0.098334 0.000000
vn -0.018180 -0.098334 0.000000
vn 0.006840 -0.099766 0.000000
vn 0.006840 -0.099766 0.000000
vn 0.031431 -0.094932 0.000000
vn 0.031431 -0.094932 0.000000
vn 0.054047 -0.084136 0.000000
vn 0.054047 -0.084136 0.000000
vn 0.073269 -0.068056 0.000000
vn 0.073269 -0.068056 0.000000
vn 0.087889 -0.047702 0.000000
vn 0.087889 -0.047702 0.000000
vn 0.096990 -0.024351 0.000000
vn 0.096990 -0.024351 0.000000
vn 0.099999 0.000528 0.000000
vn 0.099999 0.000528 0.000000
vn 0.096727 0.025375 0.000000
vn 0.096727 0.025375 0.000000
vn 0.087380 0.048628 0.000000
vn 0.087380 0.048628 0.000000
vn 0.072546 0.068827 0.000000
vn 0.072546 0.068827 0.000000
vn 0.053155 0.084703 0.000000
vn 0.053155 0.084703 0.000000
vn 0.030426 0.095259 0.000000
vn 0.030426 0.095259 0.000000
vn 0.005786 0.099832 0.000000
vn 0.005786 0.099832 0.000000
vn -0.019218 0.098136 0.000000
vn -0.019218 0.098136 0.000000
vn -0.043014 0.090276 0.000000
vn -0.043014 0.090276 0.000000
vn -0.064109 0.076746 0.000000
vn -0.064109 0.076746 0.000000
vn -0.081178 0.058396 0.000000
vn -0.081178 0.058396 0.000000
vn 0.080869 0.058824 0.000000
vn 0.080869 0.058824 0.000000
vn 0.063704 0.077083 0.000000
vn 0.063704 0.077083 0.000000
vn 0.042538 0.090502 0.000000
vn 0.042538 0.090502 0.000000
vn 0.018700 0.098236 0.000000
vn 0.018700 0.098236 0.000000
vn -0.006312 0.099801 0.000000
vn -0.006312 0.099801 0.000000
vn -0.030928 0.095097 0.000000
vn -0.030928 0.095097 0.000000
vn -0.053601 0.084421 0.000000
vn -0.053601 0.084421 0.000000
vn -0.072908 0.068443 0.000000
vn -0.072908 0.068443 0.000000
vn -0.087636 0.048166 0.000000
vn -0.087636 0.048166 0.000000
vn -0.096860 0.024864 0.000000
vn -0.096860 0.024864 0.000000
vn -0.100000 0.000000 0.000000
vn -0.100000 0.000000 0.000000
vn -0.096860 -0.024864 0.000000
vn -0.096860 -0.024864 0.000000
vn -0.087636 -0.048166 0.000000
vn -0.087636 -0.048166 0.000000
vn -0.072908 -0.068443 0.000000
vn -0.072908 -0.068443 0.000000
vn -0.053601 -0.084421 0.000000
vn -0.053601 -0.084421 0.000000
vn -0.030928 -0.095097 0.000000
vn -0.030928 -0.095097 0.000000
vn -0.006312 -0.099801 0.000000
vn -0.006312 -0.099801 0.000000
vn 0.018700 -0.098236 0.000000
vn 0.018700 -0.098236 0.000000
vn 0.042538 -0.090502 0.000000
vn 0.042538 -0.090502 0.000000
vn 0.063704 -0.077083 0.000000
vn 0.063704 -0.077083 0.000000
vn 0.080869 -0.058824 0.000000
vn 0.080869 -0.058824 0.000000
vn 0.014480 -0.098946 0.000000
vn 0.014480 -0.098946 0.000000
vn 0.014480 -0.098946 0.000000
vn 0.014480 -0.098946 0.000000
vn -0.014480 0.098946 0.000000
vn -0.014480 0.098946 0.000000
vn -0.014480 0.098946 0.000000
vn -0.014480 0.098946 0.000000
vn 0.055481 0.054949 0.062470
vn 0.055216 0.055216 0.062470
vn 0.064928 0.043382 0.062470
vn 0.067625 0.039043 0.062470
vn 0.073261 0.027026 0.062470
vn 0.075426 0.020210 0.062470
vn 0.077546 0.009178 0.062470
vn 0.078087 0.000000 0.062470
vn 0.077546 -0.009178 0.062470
vn 0.075426 -0.020210 0.062470
vn 0.073261 -0.027026 0.062470
vn 0.067625 -0.039043 0.062470
vn 0.064928 -0.043382 0.062470
vn 0.055481 -0.054949 0.062470
vn 0.055216 -0.055216 0.062470
vn 0.041739 -0.065995 0.062470
vn 0.039043 -0.067625 0.062470
vn 0.023084 -0.074597 0.062470
vn 0.020210 -0.075426 0.062470
vn 0.011999 -0.077160 0.062470
vn 0.000000 -0.078087 0.062470
vn 0.041739 0.065995 0.062470
vn 0.039043 0.067625 0.062470
vn 0.023084 0.074597 0.062470
vn 0.020210 0.075426 0.062470
vn 0.011999 0.077160 0.062470
vn 0.000000 0.078087 0.062470
vn -0.010388 0.077393 0.062470
vn -0.020210 0.075426 0.062470
vn -0.020503 0.075347 0.062470
vn -0.039043 0.067625 0.062470
vn -0.038957 0.067675 0.062470
vn -0.053940 0.056463 0.062470
vn -0.055216 0.055216 0.062470
vn -0.064928 0.043382 0.062470
vn -0.067625 0.039043 0.062470
vn -0.073261 0.027026 0.062470
vn -0.075426 0.020210 0.062470
vn -0.077546 0.009178 0.062470
vn -0.078087 0.000000 0.062470
vn -0.077546 -0.009178 0.062470
vn -0.075426 -0.020210 0.062470
vn -0.073261 -0.027026 0.062470
vn -0.067625 -0.039043 0.062470
vn -0.064928 -0.043382 0.062470
vn -0.055216 -0.055216 0.062470
vn -0.053940 -0.056463 0.062470
vn -0.039043 -0.067625 0.062470
vn -0.038957 -0.067675 0.062470
vn -0.020503 -0.075347 0.062470
vn -0.020210 -0.075426 0.062470
vn -0.010388 -0.077393 0.062470
vn 0.047329 0.088091 0.000000
vn 0.047329 0.088091 0.000000
vn 0.047329 0.088091 0.000000
vn 0.047329 0.088091 0.000000
vn 0.086638 0.049938 0.000000
vn 0.086638 0.049938 0.000000
vn 0.072944 0.068405 0.000000
vn 0.072944 0.068405 0.000000
vn 0.055394 0.083256 0.000000
vn 0.055394 0.083256 0.000000
vn 0.034916 0.093706 0.000000
vn 0.034916 0.093706 0.000000
vn 0.012592 0.099204 0.000000
vn 0.012592 0.099204 0.000000
vn -0.010397 0.099458 -0.000000
vn -0.010397 0.099458 -0.000000
vn -0.032836 0.094455 -0.000000
vn -0.032836 0.094455 -0.000000
vn -0.053540 0.084460 -0.000000
vn -0.053540 0.084460 -0.000000
vn -0.071414 0.070000 -0.000000
vn -0.071414 0.070000 -0.000000
vn -0.047462 0.088019 0.000000
vn -0.047462 0.088019 0.000000
vn -0.047462 0.088019 0.000000
vn -0.047462 0.088019 0.000000
vn 0.014480 0.098946 0.000000
vn 0.014480 0.098946 0.000000
vn 0.014480 0.098946 0.000000
vn 0.014480 0.098946 0.000000
vn 0.047329 -0.088091 0.000000
vn 0.047329 -0.088091 0.000000
vn 0.047329 -0.088091 0.000000
vn 0.047329 -0.088091 0.000000
vn -0.014480 -0.098946 0.000000
vn -0.014480 -0.098946 0.000000
vn -0.014480 -0.098946 0.000000
vn -0.014480 -0.098946 0.000000
vn -0.047195 -0.088162 0.000000
vn -0.047195 -0.088162 0.000000
vn -0.047195 -0.088162 0.000000
vn -0.047195 -0.088162 0.000000
vn -0.086487 -0.050200 0.000000
vn -0.086487 -0.050200 0.000000
vn -0.072719 -0.068644 0.000000
vn -0.072719 -0.068644 0.000000
vn -0.055099 -0.083451 0.000000
vn -0.055099 -0.083451 0.000000
vn -0.034560 -0.093838 0.000000
vn -0.034560 -0.093838 0.000000
vn -0.012190 -0.099254 0.000000
vn -0.012190 -0.099254 0.000000
vn 0.010825 -0.099412 0.000000
vn 0.010825 -0.099412 0.000000
vn 0.033267 -0.094304 0.000000
vn 0.033267 -0.094304 0.000000
vn 0.053946 -0.084201 0.000000
vn 0.053946 -0.084201 0.000000
vn 0.071768 -0.069637 0.000000
vn 0.071768 -0.069637 0.000000
vn 0.000000 0.100000 0.000000
vn 0.000000 0.100000 0.000000
vn 0.025720 0.096636 0.000000
vn 0.025720 0.096636 0.000000
vn 0.049710 0.086770 0.000000
vn 0.049710 0.086770 0.000000
vn 0.070355 0.071065 0.000000
vn 0.070355 0.071065 0.000000
vn 0.086266 0.050579 0.000000
vn 0.086266 0.050579 0.000000
vn 0.096372 0.026690 0.000000
vn 0.096372 0.026690 0.000000
vn 0.099995 0.001005 0.000000
vn 0.099995 0.001005 0.000000
vn 0.096889 -0.024748 0.000000
vn 0.096889 -0.024748 0.000000
vn 0.087265 -0.048835 0.000000
vn 0.087265 -0.048835 0.000000
vn 0.000000 0.100000 0.000000
vn 0.000000 0.100000 0.000000
vn 0.000000 -0.100000 0.000000
vn 0.000000 -0.100000 0.000000
vn 0.025829 -0.096607 0.000000
vn 0.025829 -0.096607 0.000000
vn 0.049906 -0.086657 0.000000
vn 0.049906 -0.086657 0.000000
vn 0.070595 -0.070826 0.000000
vn 0.070595 -0.070826 0.000000
vn 0.086493 -0.050189 0.000000
vn 0.086493 -0.050189 0.000000
vn 0.096522 -0.026145 0.000000
vn 0.096522 -0.026145 0.000000
vn 0.099999 -0.000327 0.000000
vn 0.099999 -0.000327 0.000000
vn 0.096691 0.025513 0.000000
vn 0.096691 0.025513 0.000000
vn 0.086820 0.049622 0.000000
vn 0.086820 0.049622 0.000000
vn 0.071057 0.070363 0.000000
vn 0.071057 0.070363 0.000000
vn -0.086789 0.049676 -0.000000
vn -0.086789 0.049676 -0.000000
vn -0.073168 0.068165 -0.000000
vn -0.073168 0.068165 -0.000000
vn -0.055688 0.083059 -0.000000
vn -0.055688 0.083059 -0.000000
vn -0.035272 0.093573 -0.000000
vn -0.035272 0.093573 -0.000000
vn -0.012995 0.099152 -0.000000
vn -0.012995 0.099152 -0.000000
vn 0.009967 0.099502 0.000000
vn 0.009967 0.099502 0.000000
vn 0.032403 0.094605 0.000000
vn 0.032403 0.094605 0.000000
vn 0.053131 0.084718 0.000000
vn 0.053131 0.084718 0.000000
vn -0.000000 0.100000 -0.000000
vn -0.000000 0.100000 -0.000000
vn -0.025775 0.096621 -0.000000
vn -0.025775 0.096621 -0.000000
vn -0.049807 0.086713 -0.000000
vn -0.049807 0.086713 -0.000000
vn -0.070475 0.070946 -0.000000
vn -0.070475 0.070946 -0.000000
vn -0.086379 0.050384 -0.000000
vn -0.086379 0.050384 -0.000000
vn -0.096447 0.026418 -0.000000
vn -0.096447 0.026418 -0.000000
vn -0.099998 0.000667 -0.000000
vn -0.099998 0.000667 -0.000000
vn -0.096791 -0.025130 0.000000
vn -0.096791 -0.025130 0.000000
vn -0.087044 -0.049228 0.000000
vn -0.087044 -0.049228 0.000000
vn -0.071414 -0.070000 0.000000
vn -0.071414 -0.070000 0.000000
vn 0.086638 -0.049938 0.000000
vn 0.086638 -0.049938 0.000000
vn 0.072944 -0.068405 0.000000
vn 0.072944 -0.068405 0.000000
vn 0.055394 -0.083256 0.000000
vn 0.055394 -0.083256 0.000000
vn 0.034916 -0.093706 0.000000
vn 0.034916 -0.093706 0.000000
vn 0.012592 -0.099204 0.000000
vn 0.012592 -0.099204 0.000000
vn -0.010397 -0.099458 0.000000
vn -0.010397 -0.099458 0.000000
vn -0.032836 -0.094455 0.000000
vn -0.032836 -0.094455 0.000000
vn -0.053540 -0.084460 0.000000
vn -0.053540 -0.084460 0.000000
vn -0.000000 -0.100000 0.000000
vn -0.000000 -0.100000 0.000000
vn -0.025775 -0.096621 0.000000
vn -0.025775 -0.096621 0.000000
vn -0.049807 -0.086713 0.000000
vn -0.049807 -0.086713 0.000000
vn -0.070475 -0.070946 0.000000
vn -0.070475 -0.070946 0.000000
vn -0.086379 -0.050384 0.000000
vn -0.086379 -0.050384 0.000000
vn -0.096447 -0.026418 0.000000
vn -0.096447 -0.026418 0.000000
vn -0.099998 -0.000667 0.000000
vn -0.099998 -0.000667 0.000000
vn -0.096791 0.025130 -0.000000
vn -0.096791 0.025130 -0.000000
vn -0.087044 0.049228 -0.000000
vn -0.087044 0.049228 -0.000000
vn -0.000000 0.100000 -0.000000
vn -0.000000 0.100000 -0.000000
vn 0.000000 -0.100000 0.000000
vn 0.000000 -0.100000 0.000000
vn 0.000000 -0.100000 0.000000
vn 0.000000 -0.100000 0.000000
vn -0.080557 -0.059251 0.000000
vn -0.080557 -0.059251 0.000000
vn -0.063295 -0.077419 0.000000
vn -0.063295 -0.077419 0.000000
vn -0.042058 -0.090725 0.000000
vn -0.042058 -0.090725 0.000000
vn -0.018180 -0.098334 0.000000
vn -0.018180 -0.098334 0.000000
vn 0.006840 -0.099766 0.000000
vn 0.006840 -0.099766 0.000000
vn 0.031431 -0.094932 0.000000
vn 0.031431 -0.094932 0.000000
vn 0.054047 -0.084136 0.000000
vn 0.054047 -0.084136 0.000000
vn 0.073269 -0.068056 0.000000
vn 0.073269 -0.068056 0.000000
vn 0.087889 -0.047702 0.000000
vn 0.087889 -0.047702 0.000000
vn 0.096990 -0.024351 0.000000
vn 0.096990 -0.024351 0.000000
vn 0.099999 0.000528 0.000000
vn 0.099999 0.000528 0.000000
vn 0.096727 0.025375 0.000000
vn 0.096727 0.025375 0.000000
vn 0.087380 0.048628 0.000000
vn 0.087380 0.048628 0.000000
vn 0.072546 0.068827 0.000000
vn 0.072546 0.068827 0.000000
vn 0.053155 0.084703 0.000000
vn 0.053155 0.084703 0.000000
vn 0.030426 0.095259 0.000000
vn 0.030426 0.095259 0.000000
vn 0.005786 0.099832 0.000000
vn 0.005786 0.099832 0.000000
vn -0.019218 0.098136 0.000000
vn -0.019218 0.098136 0.000000
vn -0.043014 0.090276 0.000000
vn -0.043014 0.090276 0.000000
vn -0.064109 0.076746 0.000000
vn -0.064109 0.076746 0.000000
vn -0.081178 0.058396 0.000000
vn -0.081178 0.058396 0.000000
vn 0.080869 0.058824 0.000000
vn 0.080869 0.058824 0.000000
vn 0.063704 0.077083 0.000000
vn 0.063704 0.077083 0.000000
vn 0.042538 0.090502 0.000000
vn 0.042538 0.090502 0.000000
vn 0.018700 0.098236 0.000000
vn 0.018700 0.098236 0.000000
vn -0.006312 0.099801 0.000000
vn -0.006312 0.099801 0.000000
vn -0.030928 0.095097 0.000000
vn -0.030928 0.095097 0.000000
vn -0.053601 0.084421 0.000000
vn -0.053601 0.084421 0.000000
vn -0.072908 0.068443 0.000000
vn -0.072908 0.068443 0.000000
vn -0.087636 0.048166 0.000000
vn -0.087636 0.048166 0.000000
vn -0.096860 0.024864 0.000000
vn -0.096860 0.024864 0.000000
vn -0.100000 0.000000 0.000000
vn -0.100000 0.000000 0.000000
vn -0.096860 -0.024864 0.000000
vn -0.096860 -0.024864 0.000000
vn -0.087636 -0.048166 0.000000
vn -0.087636 -0.048166 0.000000
vn -0.072908 -0.068443 0.000000
vn -0.072908 -0.068443 0.000000
vn -0.053601 -0.084421 0.000000
vn -0.053601 -0.084421 0.000000
vn -0.030928 -0.095097 0.000000
vn -0.030928 -0.095097 0.000000
vn -0.006312 -0.099801 0.000000
vn -0.006312 -0.099801 0.000000
vn 0.018700 -0.098236 0.000000
vn 0.018700 -0.098236 0.000000
vn 0.042538 -0.090502 0.000000
vn 0.042538 -0.090502 0.000000
vn 0.063704 -0.077083 0.000000
vn 0.063704 -0.077083 0.000000
vn 0.080869 -0.058824 0.000000
vn 0.080869 -0.058824 0.000000
vn 0.014480 -0.098946 0.000000
vn 0.014480 -0.098946 0.000000
vn 0.014480 -0.098946 0.000000
vn 0.014480 -0.098946 0.000000
vn -0.014480 0.098946 0.000000
vn -0.014480 0.098946 0.000000
vn -0.014480 0.098946 0.000000
vn -0.014480 0.098946 0.000000
vn 0.000000 0.100000 0.000000
vn 0.000000 0.100000 0.000000
vn 0.000000 0.100000 0.000000
vn 0.000000 0.100000 0.000000
vn 0.000000 0.100000 0.000000
vn 0.000000 0.100000 0.000000
vn 0.000000 0.100000 0.000000
vn 0.000000 0.100000 0.000000
vn 0.000000 0.100000 0.000000
vn 0.000000 0.100000 0.000000
vn 0.000000 0.100000 0.000000
vn 0.000000 0.100000 0.000000
vn 0.000000 0.100000 0.000000
vn 0.000000 0.100000 0.000000
vn 0.000000 0.100000 0.000000
vn 0.055481 0.054949 0.062470
vn 0.055216 0.055216 0.062470
vn 0.064928 0.043382 0.062470
vn 0.067625 0.039043 0.062470
vn 0.073261 0.027026 0.062470
vn 0.075426 0.020210 0.062470
vn 0.077546 0.009178 0.062470
vn 0.078087 -0.000000 0.062470
vn 0.077546 -0.009178 0.062470
vn 0.075426 -0.020210 0.062470
vn 0.073261 -0.027026 0.062470
vn 0.067625 -0.039043 0.062470
vn 0.064928 -0.043382 0.062470
vn 0.055481 -0.054949 0.062470
vn 0.055216 -0.055216 0.062470
vn 0.041739 -0.065995 0.062470
vn 0.039043 -0.067625 0.062470
vn 0.023084 -0.074597 0.062470
vn 0.020210 -0.075426 0.062470
vn 0.011999 -0.077160 0.062470
vn 0.000000 -0.078087 0.062470
vn 0.041739 0.065995 0.062470
vn 0.039043 0.067625 0.062470
vn 0.023084 0.074597 0.062470
vn 0.020210 0.075426 0.062470
vn 0.011999 0.077160 0.062470
vn 0.000000 0.078087 0.062470
vn -0.010388 0.077393 0.062470
vn -0.020210 0.075426 0.062470
vn -0.020503 0.075347 0.062470
vn -0.039043 0.067625 0.062470
vn -0.038957 0.067675 0.062470
vn -0.053940 0.056463 0.062470
vn -0.055216 0.055216 0.062470
vn -0.064928 0.043382 0.062470
vn -0.067625 0.039043 0.062470
vn -0.073261 0.027026 0.062470
vn -0.075426 0.020210 0.062470
vn -0.077546 0.009178 0.062470
vn -0.078087 0.000000 0.062470
vn -0.077546 -0.009178 0.062470
vn -0.075426 -0.020210 0.062470
vn -0.073261 -0.027026 0.062470
vn -0.067625 -0.039043 0.062470
vn -0.064928 -0.043382 0.062470
vn -0.055216 -0.055216 0.062470
vn -0.053940 -0.056463 0.062470
vn -0.039043 -0.067625 0.062470
vn -0.038957 -0.067675 0.062470
vn -0.020503 -0.075347 0.062470
vn -0.020210 -0.075426 0.062470
vn -0.010388 -0.077393 0.062470
vn 0.047329 0.088091 0.000000
vn 0.047329 0.088091 0.000000
vn 0.047329 0.088091 0.000000
vn 0.047329 0.088091 0.000000
vn 0.086638 0.049938 0.000000
vn 0.086638 0.049938 0.000000
vn 0.072944 0.068405 0.000000
vn 0.072944 0.068405 0.000000
vn 0.055394 0.083256 0.000000
vn 0.055394 0.083256 0.000000
vn 0.034916 0.093706 0.000000
vn 0.034916 0.093706 0.000000
vn 0.012592 0.099204 0.000000
vn 0.012592 0.099204 0.000000
vn -0.010397 0.099458 -0.000000
vn -0.010397 0.099458 -0.000000
vn -0.032836 0.094455 -0.000000
vn -0.032836 0.094455 -0.000000
vn -0.053540 0.084460 -0.000000
vn -0.053540 0.084460 -0.000000
vn -0.071414 0.070000 -0.000000
vn -0.071414 0.070000 -0.000000
vn -0.047462 0.088019 0.000000
vn -0.047462 0.088019 0.000000
vn -0.047462 0.088019 0.000000
vn -0.047462 0.088019 0.000000
vn 0.014480 0.098946 0.000000
vn 0.014480 0.098946 0.000000
vn 0.014480 0.098946 0.000000
vn 0.014480 0.098946 0.000000
vn 0.047329 -0.088091 0.000000
vn 0.047329 -0.088091 0.000000
vn 0.047329 -0.088091 0.000000
vn 0.047329 -0.088091 0.000000
vn -0.014480 -0.098946 0.000000
vn -0.014480 -0.098946 0.000000
vn -0.014480 -0.098946 0.000000
vn -0.014480 -0.098946 0.000000
vn -0.047195 -0.088162 0.000000
vn -0.047195 -0.088162 0.000000
vn -0.047195 -0.088162 0.000000
vn -0.047195 -0.088162 0.000000
vn -0.086487 -0.050200 0.000000
vn -0.086487 -0.050200 0.000000
vn -0.072719 -0.068644 0.000000
vn -0.072719 -0.068644 0.000000
vn -0.055099 -0.083451 0.000000
vn -0.055099 -0.083451 0.000000
vn -0.034560 -0.093838 0.000000
vn -0.034560 -0.093838 0.000000
vn -0.012190 -0.099254 0.000000
vn -0.012190 -0.099254 0.000000
vn 0.010825 -0.099412 0.000000
vn 0.010825 -0.099412 0.000000
vn 0.033267 -0.094304 0.000000
vn 0.033267 -0.094304 0.000000
vn 0.053946 -0.084201 0.000000
vn 0.053946 -0.084201 0.000000
vn 0.071768 -0.069637 0.000000
vn 0.071768 -0.069637 0.000000
vn 0.000000 0.100000 0.000000
vn 0.000000 0.100000 0.000000
vn 0.025720 0.096636 0.000000
vn 0.025720 0.096636 0.000000
vn 0.049710 0.086770 0.000000
vn 0.049710 0.086770 0.000000
vn 0.070355 0.071065 0.000000
vn 0.070355 0.071065 0.000000
vn 0.086266 0.050579 0.000000
vn 0.086266 0.050579 0.000000
vn 0.096372 0.026690 0.000000
vn 0.096372 0.026690 0.000000
vn 0.099995 0.001005 0.000000
vn 0.099995 0.001005 0.000000
vn 0.096889 -0.024748 0.000000
vn 0.096889 -0.024748 0.000000
vn 0.087265 -0.048835 0.000000
vn 0.087265 -0.048835 0.000000
vn 0.000000 0.100000 0.000000
vn 0.000000 0.100000 0.000000
vn 0.000000 -0.100000 0.000000
vn 0.000000 -0.100000 0.000000
vn 0.025829 -0.096607 0.000000
vn 0.025829 -0.096607 0.000000
vn 0.049906 -0.086657 0.000000
vn 0.049906 -0.086657 0.000000
vn 0.070595 -0.070826 0.000000
vn 0.070595 -0.070826 0.000000
vn 0.086493 -0.050189 0.000000
vn 0.086493 -0.050189 0.000000
vn 0.096522 -0.026145 0.000000
vn 0.096522 -0.026145 0.000000
vn 0.099999 -0.000327 0.000000
vn 0.099999 -0.000327 0.000000
vn 0.096691 0.025513 0.000000
vn 0.096691 0.025513 0.000000
vn 0.086820 0.049622 0.000000
vn 0.086820 0.049622 0.000000
vn 0.071057 0.070363 0.000000
vn 0.071057 0.070363 0.000000
vn -0.086789 0.049676 -0.000000
vn -0.086789 0.049676 -0.000000
vn -0.073168 0.068165 -0.000000
vn -0.073168 0.068165 -0.000000
vn -0.055688 0.083059 -0.000000
vn -0.055688 0.083059 -0.000000
vn -0.035272 0.093573 -0.000000
vn -0.035272 0.093573 -0.000000
vn -0.012995 0.099152 -0.000000
vn -0.012995 0.099152 -0.000000
vn 0.009967 0.099502 0.000000
vn 0.009967 0.099502 0.000000
vn 0.032403 0.094605 0.000000
vn 0.032403 0.094605 0.000000
vn 0.053131 0.084718 0.000000
vn 0.053131 0.084718 0.000000
vn -0.000000 0.100000 -0.000000
vn -0.000000 0.100000 -0.000000
vn -0.025775 0.096621 -0.000000
vn -0.025775 0.096621 -0.000000
vn -0.049807 0.086713 -0.000000
vn -0.049807 0.086713 -0.000000
vn -0.070475 0.070946 -0.000000
vn -0.070475 0.070946 -0.000000
vn -0.086379 0.050384 -0.000000
vn -0.086379 0.050384 -0.000000
vn -0.096447 0.026418 -0.000000
vn -0.096447 0.026418 -0.000000
vn -0.099998 0.000667 -0.000000
vn -0.099998 0.000667 -0.000000
vn -0.096791 -0.025130 0.000000
vn -0.096791 -0.025130 0.000000
vn -0.087044 -0.049228 0.000000
vn -0.087044 -0.049228 0.000000
vn -0.071414 -0.070000 0.000000
vn -0.071414 -0.070000 0.000000
vn 0.086638 -0.049938 0.000000
vn 0.086638 -0.049938 0.000000
vn 0.072944 -0.068405 0.000000
vn 0.072944 -0.068405 0.000000
vn 0.055394 -0.083256 0.000000
vn 0.055394 -0.083256 0.000000
vn 0.034916 -0.093706 0.000000
vn 0.034916 -0.093706 0.000000
vn 0.012592 -0.099204 0.000000
vn 0.012592 -0.099204 0.000000
vn -0.010397 -0.099458 0.000000
vn -0.010397 -0.099458 0.000000
vn -0.032836 -0.094455 0.000000
vn -0.032836 -0.094455 0.000000
vn -0.053540 -0.084460 0.000000
vn -0.053540 -0.084460 0.000000
vn -0.000000 -0.100000 0.000000
vn -0.000000 -0.100000 0.000000
vn -0.025775 -0.096621 0.000000
vn -0.025775 -0.096621 0.000000
vn -0.049807 -0.086713 0.000000
vn -0.049807 -0.086713 0.000000
vn -0.070475 -0.070946 0.000000
vn -0.070475 -0.070946 0.000000
vn -0.086379 -0.050384 0.000000
vn -0.086379 -0.050384 0.000000
vn -0.096447 -0.026418 0.000000
vn -0.096447 -0.026418 0.000000
vn -0.099998 -0.000667 0.000000
vn -0.099998 -0.000667 0.000000
vn -0.096791 0.025130 -0.000000
vn -0.096791 0.025130 -0.000000
vn -0.087044 0.049228 -0.000000
vn -0.087044 0.049228 -0.000000
vn -0.000000 0.100000 -0.000000
vn -0.000000 0.100000 -0.000000
vn 0.000000 -0.100000 0.000000
vn 0.000000 -0.100000 0.000000
vn 0.000000 -0.100000 0.000000
vn 0.000000 -0.100000 0.000000
vn -0.080557 -0.059251 0.000000
vn -0.080557 -0.059251 0.000000
vn -0.063295 -0.077419 0.000000
vn -0.063295 -0.077419 0.000000
vn -0.042058 -0.090725 0.000000
vn -0.042058 -0.090725 0.000000
vn -0.018180 -0.098334 0.000000
vn -0.018180 -0.098334 0.000000
vn 0.006840 -0.099766 0.000000
vn 0.006840 -0.099766 0.000000
vn 0.031431 -0.094932 0.000000
vn 0.031431 -0.094932 0.000000
vn 0.054047 -0.084136 0.000000
vn 0.054047 -0.084136 0.000000
vn 0.073269 -0.068056 0.000000
vn 0.073269 -0.068056 0.000000
vn 0.087889 -0.047702 0.000000
vn 0.087889 -0.047702 0.000000
vn 0.096990 -0.024351 0.000000
vn 0.096990 -0.024351 0.000000
vn 0.099999 0.000528 0.000000
vn 0.099999 0.000528 0.000000
vn 0.096727 0.025375 0.000000
vn 0.096727 0.025375 0.000000
vn 0.087380 0.048628 0.000000
vn 0.087380 0.048628 0.000000
vn 0.072546 0.068827 0.000000
vn 0.072546 0.068827 0.000000
vn 0.053155 0.084703 0.000000
vn 0.053155 0.084703 0.000000
vn 0.030426 0.095259 0.000000
vn 0.030426 0.095259 0.000000
vn 0.005786 0.099832 0.000000
vn 0.005786 0.099832 0.000000
vn -0.019218 0.098136 0.000000
vn -0.019218 0.098136 0.000000
vn -0.043014 0.090276 0.000000
vn -0.043014 0.090276 0.000000
vn -0.064109 0.076746 0.000000
vn -0.064109 0.076746 0.000000
vn -0.081178 0.058396 0.000000
vn -0.081178 0.058396 0.000000
vn 0.080869 0.058824 0.000000
vn 0.080869 0.058824 0.000000
vn 0.063704 0.077083 0.000000
vn 0.063704 0.077083 0.000000
vn 0.042538 0.090502 0.000000
vn 0.042538 0.090502 0.000000
vn 0.018700 0.098236 0.000000
vn 0.018700 0.098236 0.000000
vn -0.006312 0.099801 0.000000
vn -0.006312 0.099801 0.000000
vn -0.030928 0.095097 0.000000
vn -0.030928 0.095097 0.000000
vn -0.053601 0.084421 0.000000
vn -0.053601 0.084421 0.000000
vn -0.072908 0.068443 0.000000
vn -0.072908 0.068443 0.000000
vn -0.087636 0.048166 0.000000
vn -0.087636 0.048166 0.000000
vn -0.096860 0.024864 0.000000
vn -0.096860 0.024864 0.000000
vn -0.100000 0.000000 0.000000
vn -0.100000 0.000000 0.000000
vn -0.096860 -0.024864 0.000000
vn -0.096860 -0.024864 0.000000
vn -0.087636 -0.048166 0.000000
vn -0.087636 -0.048166 0.000000
vn -0.072908 -0.068443 0.000000
vn -0.072908 -0.068443 0.000000
vn -0.053601 -0.084421 0.000000
vn -0.053601 -0.084421 0.000000
vn -0.030928 -0.095097 0.000000
vn -0.030928 -0.095097 0.000000
vn -0.006312 -0.099801 0.000000
vn -0.006312 -0.099801 0.000000
vn 0.018700 -0.098236 0.000000
vn 0.018700 -0.098236 0.000000
vn 0.042538 -0.090502 0.000000
vn 0.042538 -0.090502 0.000000
vn 0.063704 -0.077083 0.000000
vn 0.063704 -0.077083 0.000000
vn 0.080869 -0.058824 0.000000
vn 0.080869 -0.058824 0.000000
vn 0.014480 -0.098946 0.000000
vn 0.014480 -0.098946 0.000000
vn 0.014480 -0.098946 0.000000
vn 0.014480 -0.098946 0.000000
vn 0.000000 -0.100000 0.000000
vn 0.000000 -0.100000 0.000000
vn 0.000000 -0.100000 0.000000
vn 0.000000 -0.100000 0.000000
vn 0.000000 -0.100000 0.000000
vn 0.000000 -0.100000 0.000000
vn 0.000000 -0.100000 0.000000
vn 0.000000 -0.100000 0.000000
vn 0.000000 -0.100000 0.000000
vn 0.000000 -0.100000 0.000000
vn 0.000000 -0.100000 0.000000
vn 0.000000 -0.100000 0.000000
vn 0.000000 -0.100000 0.000000
vn 0.000000 -0.100000 0.000000
vn 0.000000 -0.100000 0.000000
vn -0.014480 0.098946 0.000000
vn -0.014480 0.098946 0.000000
vn -0.014480 0.098946 0.000000
vn -0.014480 0.098946 0.000000
f 41/121/121 42/122/122 44/123/123
f 44/123/123 42/122/122 43/124/124
f 45/125/125 46/126/126 48/127/127
f 48/127/127 46/126/126 47/128/128
f 50/129/129 51/130/130 49/131/131
f 49/131/131 51/130/130 52/132/132
f 49/131/131 52/132/132 53/133/133
f 53/133/133 54/134/134 49/131/131
f 49/131/131 54/134/134 55/135/135
f 49/131/131 55/135/135 56/136/136
f 56/136/136 57/137/137 49/131/131
f 49/131/131 57/137/137 58/138/138
f 49/131/131 58/138/138 59/139/139
f 59/139/139 60/140/140 49/131/131
f 49/131/131 60/140/140 61/141/141
f 49/131/131 61/141/141 72/142/142
f 72/142/142 61/141/141 71/143/143
f 71/143/143 61/141/141 70/144/144
f 70/144/144 61/141/141 69/145/145
f 69/145/145 61/141/141 68/146/146
f 68/146/146 61/141/141 67/147/147
f 67/147/147 61/141/141 66/148/148
f 66/148/148 61/141/141 65/149/149
f 65/149/149 61/141/141 64/150/150
f 64/150/150 61/141/141 63/151/151
f 63/151/151 61/141/141 62/152/152
f 74/153/153 75/154/154 73/155/155
f 73/155/155 75/154/154 76/156/156
f 73/155/155 76/156/156 77/157/157
f 77/157/157 78/158/158 73/155/155
f 73/155/155 78/158/158 79/159/159
f 73/155/155 79/159/159 80/160/160
f 80/160/160 81/161/161 73/155/155
f 73/155/155 81/161/161 82/162/162
f 73/155/155 82/162/162 83/163/163
f 83/163/163 84/164/164 73/155/155
f 73/155/155 84/164/164 85/165/165
f 73/155/155 85/165/165 96/166/166
f 96/166/166 85/165/165 95/167/167
f 95/167/167 85/165/165 94/168/168
f 94/168/168 85/165/165 93/169/169
f 93/169/169 85/165/165 92/170/170
f 92/170/170 85/165/165 91/171/171
f 91/171/171 85/165/165 90/172/172
f 90/172/172 85/165/165 89/173/173
f 89/173/173 85/165/165 88/174/174
f 88/174/174 85/165/165 87/175/175
f 87/175/175 85/165/165 86/176/176
f 98/177/177 99/178/178 97/179/179
f 97/179/179 99/178/178 100/180/180
f 97/179/179 100/180/180 101/181/181
f 101/181/181 102/182/182 97/179/179
f 97/179/179 102/182/182 103/183/183
f 97/179/179 103/183/183 104/184/184
f 104/184/184 105/185/185 97/179/179
f 97/179/179 105/185/185 106/186/186
f 97/179/179 106/186/186 107/187/187
f 107/187/187 108/188/188 97/179/179
f 97/179/179 108/188/188 109/189/189
f 97/179/179 109/189/189 120/190/190
f 120/190/190 109/189/189 119/191/191
f 119/191/191 109/189/189 118/192/192
f 118/192/192 109/189/189 117/193/193
f 117/193/193 109/189/189 116/194/194
f 116/194/194 109/189/189 115/195/195
f 115/195/195 109/189/189 114/196/196
f 114/196/196 109/189/189 113/197/197
f 113/197/197 109/189/189 112/198/198
f 112/198/198 109/189/189 111/199/199
f 111/199/199 109/189/189 110/200/200
f 122/201/201 123/202/202 121/203/203
f 121/203/203 123/202/202 124/204/204
f 121/203/203 124/204/204 125/205/205
f 125/205/205 126/206/206 121/203/203
f 121/203/203 126/206/206 127/207/207
f 121/203/203 127/207/207 128/208/208
f 128/208/208 129/209/209 121/203/203
f 121/203/203 129/209/209 130/210/210
f 121/203/203 130/210/210 131/211/211
f 131/211/211 132/212/212 121/203/203
f 121/203/203 132/212/212 133/213/213
f 121/203/203 133/213/213 144/214/214
f 144/214/214 133/213/213 143/215/215
f 143/215/215 133/213/213 142/216/216
f 142/216/216 133/213/213 141/217/217
f 141/217/217 133/213/213 140/218/218
f 140/218/218 133/213/213 139/219/219
f 139/219/219 133/213/213 138/220/220
f 138/220/220 133/213/213 137/221/221
f 137/221/221 133/213/213 136/222/222
f 136/222/222 133/213/213 135/223/223
f 135/223/223 133/213/213 134/224/224
f 146/225/225 147/226/226 145/227/227
f 145/227/227 147/226/226 148/228/228
f 145/227/227 148/228/228 149/229/229
f 149/229/229 150/230/230 145/227/227
f 145/227/227 150/230/230 151/231/231
f 145/227/227 151/231/231 152/232/232
f 152/232/232 153/233/233 145/227/227
f 145/227/227 153/233/233 154/234/234
f 145/227/227 154/234/234 155/235/235
f 155/235/235 156/236/236 145/227/227
f 145/227/227 156/236/236 157/237/237
f 145/227/227 157/237/237 168/238/238
f 168/238/238 157/237/237 167/239/239
f 167/239/239 157/237/237 166/240/240
f 166/240/240 157/237/237 165/241/241
f 165/241/241 157/237/237 164/242/242
f 164/242/242 157/237/237 163/243/243
f 163/243/243 157/237/237 162/244/244
f 162/244/244 157/237/237 161/245/245
f 161/245/245 157/237/237 160/246/246
f 160/246/246 157/237/237 159/247/247
f 159/247/247 157/237/237 158/248/248
f 169/249/249 170/250/250 172/251/251
f 172/251/251 170/250/250 171/252/252
f 173/253/253 174/254/254 176/255/255
f 176/255/255 174/254/254 175/256/256
f 177/257/257 178/258/258 180/259/259
f 180/259/259 178/258/258 179/260/260
f 181/261/261 182/262/262 184/263/263
f 184/263/263 182/262/262 183/264/264
f 185/265/265 186/266/266 188/267/267
f 188/267/267 186/266/266 187/268/268
f 189/269/269 190/270/270 157/271/237
f 157/271/237 190/270/270 199/272/271
f 199/272/271 190/270/270 191/273/272
f 199/272/271 191/273/272 198/274/273
f 198/274/273 191/273/272 192/275/274
f 198/274/273 192/275/274 197/276/275
f 197/276/275 192/275/274 193/277/276
f 197/276/275 193/277/276 196/278/277
f 196/278/277 193/277/276 194/279/278
f 196/278/277 194/279/278 195/280/279
f 200/281/280 201/282/281 210/283/282
f 210/283/282 201/282/281 209/284/283
f 209/284/283 201/282/281 202/285/284
f 209/284/283 202/285/284 208/286/285
f 208/286/285 202/285/284 203/287/286
f 208/286/285 203/287/286 207/288/287
f 207/288/287 203/287/286 204/289/288
f 207/288/287 204/289/288 206/290/289
f 206/290/289 204/289/288 205/291/290
f 206/290/289 205/291/290 73/292/155
f 97/293/179 211/294/291 85/295/165
f 85/295/165 211/294/291 220/296/292
f 220/296/292 211/294/291 212/297/293
f 220/296/292 212/297/293 219/298/294
f 219/298/294 212/297/293 213/299/295
f 219/298/294 213/299/295 218/300/296
f 218/300/296 213/299/295 214/301/297
f 218/300/296 214/301/297 217/302/298
f 217/302/298 214/301/297 215/303/299
f 217/302/298 215/303/299 216/304/300
f 221/305/301 222/306/302 230/307/303
f 230/307/303 222/306/302 229/308/304
f 229/308/304 222/306/302 223/309/305
f 229/308/304 223/309/305 228/310/306
f 228/310/306 223/309/305 224/311/307
f 228/310/306 224/311/307 227/312/308
f 227/312/308 224/311/307 225/313/309
f 227/312/308 225/313/309 226/314/310
f 226/314/310 225/313/309 109/315/189
f 226/314/310 109/315/189 121/316/203
f 231/317/311 232/318/312 133/319/213
f 133/319/213 232/318/312 241/320/313
f 241/320/313 232/318/312 233/321/314
f 241/320/313 233/321/314 240/322/315
f 240/322/315 233/321/314 234/323/316
f 240/322/315 234/323/316 239/324/317
f 239/324/317 234/323/316 235/325/318
f 239/324/317 235/325/318 238/326/319
f 238/326/319 235/325/318 236/327/320
f 238/326/319 236/327/320 237/328/321
f 242/329/322 243/330/323 251/331/324
f 251/331/324 243/330/323 250/332/325
f 250/332/325 243/330/323 244/333/326
f 250/332/325 244/333/326 249/334/327
f 249/334/327 244/333/326 245/335/328
f 249/334/327 245/335/328 248/336/329
f 248/336/329 245/335/328 246/337/330
f 248/336/329 246/337/330 247/338/331
f 247/338/331 246/337/330 189/339/269
f 247/338/331 189/339/269 157/340/237
f 205/341/290 252/342/332 73/343/155
f 73/343/155 252/342/332 261/344/333
f 261/344/333 252/342/332 253/345/334
f 261/344/333 253/345/334 260/346/335
f 260/346/335 253/345/334 254/347/336
f 260/346/335 254/347/336 259/348/337
f 259/348/337 254/347/336 255/349/338
f 259/348/337 255/349/338 258/350/339
f 258/350/339 255/349/338 256/351/340
f 258/350/339 256/351/340 257/352/341
f 262/353/342 263/354/343 271/355/344
f 271/355/344 263/354/343 270/356/345
f 270/356/345 263/354/343 264/357/346
f 270/356/345 264/357/346 269/358/347
f 269/358/347 264/357/346 265/359/348
f 269/358/347 265/359/348 268/360/349
f 268/360/349 265/359/348 266/361/350
f 268/360/349 266/361/350 267/362/351
f 267/362/351 266/361/350 97/363/179
f 267/362/351 97/363/179 85/364/165
f 109/365/189 272/366/352 121/367/203
f 121/367/203 272/366/352 281/368/353
f 281/368/353 272/366/352 273/369/354
f 281/368/353 273/369/354 280/370/355
f 280/370/355 273/369/354 274/371/356
f 280/370/355 274/371/356 279/372/357
f 279/372/357 274/371/356 275/373/358
f 279/372/357 275/373/358 278/374/359
f 278/374/359 275/373/358 276/375/360
f 278/374/359 276/375/360 277/376/361
f 282/377/362 283/378/363 291/379/364
f 291/379/364 283/378/363 290/380/365
f 290/380/365 283/378/363 284/381/366
f 290/380/365 284/381/366 289/382/367
f 289/382/367 284/381/366 285/383/368
f 289/382/367 285/383/368 288/384/369
f 288/384/369 285/383/368 286/385/370
f 288/384/369 286/385/370 287/386/371
f 287/386/371 286/385/370 231/387/311
f 287/386/371 231/387/311 133/388/213
f 292/389/372 293/390/373 61/391/141
f 61/391/141 293/390/373 302/392/374
f 302/392/374 293/390/373 294/393/375
f 302/392/374 294/393/375 301/394/376
f 301/394/376 294/393/375 295/395/377
f 301/394/376 295/395/377 300/396/378
f 300/396/378 295/395/377 296/397/379
f 300/396/378 296/397/379 299/398/380
f 299/398/380 296/397/379 297/399/381
f 299/398/380 297/399/381 298/400/382
f 303/401/383 304/402/384 306/403/385
f 306/403/385 304/402/384 305/404/386
f 307/405/387 308/406/388 310/407/389
f 310/407/389 308/406/388 309/408/390
f 311/409/391 312/410/392 314/411/393
f 314/411/393 312/410/392 313/412/394
f 315/413/395 316/414/396 318/415/397
f 318/415/397 316/414/396 317/416/398
f 319/417/399 320/418/400 322/419/401
f 322/419/401 320/418/400 321/420/402
f 323/421/403 324/422/404 326/423/405
f 326/423/405 324/422/404 325/424/406
f 327/425/407 328/426/408 336/427/409
f 336/427/409 328/426/408 335/428/410
f 335/428/410 328/426/408 329/429/411
f 335/428/410 329/429/411 334/430/412
f 334/430/412 329/429/411 330/431/413
f 334/430/412 330/431/413 333/432/414
f 333/432/414 330/431/413 331/433/415
f 333/432/414 331/433/415 332/434/416
f 332/434/416 331/433/415 292/435/372
f 332/434/416 292/435/372 61/436/141
f 337/437/417 338/438/418 340/439/419
f 340/439/419 338/438/418 339/440/420
f 290/441/421 130/442/422 291/443/423
f 291/443/423 130/442/422 129/444/424
f 291/443/423 129/444/424 344/445/425
f 344/445/425 129/444/424 128/446/426
f 344/445/425 128/446/426 343/447/427
f 343/447/427 128/446/426 127/448/428
f 343/447/427 127/448/428 342/449/429
f 342/449/429 127/448/428 126/450/430
f 342/449/429 126/450/430 341/451/431
f 341/451/431 126/450/430 125/452/432
f 341/451/431 125/452/432 277/453/433
f 277/453/433 125/452/432 278/454/434
f 278/454/434 125/452/432 124/455/435
f 278/454/434 124/455/435 279/456/436
f 279/456/436 124/455/435 123/457/437
f 279/456/436 123/457/437 280/458/438
f 280/458/438 123/457/437 122/459/439
f 280/458/438 122/459/439 281/460/440
f 281/460/440 122/459/439 121/461/441
f 290/441/421 289/462/442 130/442/422
f 130/442/422 289/462/442 131/463/443
f 131/463/443 289/462/442 288/464/444
f 131/463/443 288/464/444 132/465/445
f 132/465/445 288/464/444 287/466/446
f 132/465/445 287/466/446 133/467/447
f 133/468/447 241/469/448 134/470/449
f 134/470/449 241/469/448 240/471/450
f 134/470/449 240/471/450 135/472/451
f 135/472/451 240/471/450 239/473/452
f 135/472/451 239/473/452 238/474/453
f 135/472/451 238/474/453 136/475/454
f 136/475/454 238/474/453 237/476/455
f 136/475/454 237/476/455 137/477/456
f 137/477/456 237/476/455 345/478/457
f 137/477/456 345/478/457 138/479/458
f 138/479/458 345/478/457 346/480/459
f 138/479/458 346/480/459 139/481/460
f 139/481/460 346/480/459 347/482/461
f 139/481/460 347/482/461 140/483/462
f 140/483/462 347/482/461 348/484/463
f 140/483/462 348/484/463 141/485/464
f 141/485/464 348/484/463 230/486/465
f 141/485/464 230/486/465 142/487/466
f 142/487/466 230/486/465 229/488/467
f 142/487/466 229/488/467 143/489/468
[truncated: 195,561 more chars]
