# Supplementary material for: Customizable 3D printed perfusion bioreactor for the engineering of stem cell microenvironments
Source: Front Bioeng Biotechnol. 2023 Jan 9;10:1081145. doi: 10.3389/fbioe.2022.1081145 (PMC9870251; doi:10.3389/fbioe.2022.1081145)
Supplement: Supplementary file 3 [file DataSheet1.ZIP › Files for 3D printing/Bioreactor Stand/Bioreactor Stand - OBJ Format.obj]

# WaveFront *.obj file (generated by Autodesk ATF)

mtllib a7b72530-4c24-46f2-9afa-eea1d245b3c5.mtl

g Body16

v 2.999996 82.000000 4.500000
v 2.999996 86.000000 4.500000
v 2.999996 86.000000 0.000000
v 2.999996 82.000000 0.000000
v -3.000004 82.000000 4.500000
v -3.000004 82.000000 0.000000
v -3.000004 86.000000 4.500000
v -3.000004 86.000000 0.000000
v 0.999996 88.000000 4.500000
v 0.999996 88.000000 0.000000
v -1.000004 88.000000 4.500000
v -1.000004 88.000000 0.000000
v -6.000000 -5.000000 8.000000
v -7.500000 -5.000000 7.000000
v -7.500000 105.000000 7.000000
v -6.000000 105.000000 8.000000
v -7.500000 -5.000000 4.500000
v -7.500000 105.000000 4.500000
v 7.500000 -5.000000 4.500000
v 7.500000 105.000000 4.500000
v 7.500000 -5.000000 7.000000
v 7.500000 105.000000 7.000000
v 6.006433 -5.000000 8.000000
v 6.006433 105.000000 8.000000
v 6.006433 -5.000000 11.000000
v 6.006433 105.000000 11.000000
v -6.000000 -5.000000 11.000000
v -6.000000 105.000000 11.000000
v -8.500000 -5.000000 11.000000
v -8.500000 -5.000000 0.000000
v 8.500000 -5.000000 0.000000
v 8.500000 -5.000000 11.000000
v -8.500000 30.000000 11.000000
v -8.500000 30.000000 0.000000
v -8.500000 5.000000 0.000000
v -8.500000 5.000000 11.000000
v -8.500000 100.000000 11.000000
v -8.500000 100.000000 0.000000
v -8.500000 75.000000 0.000000
v -8.500000 75.000000 11.000000
v -8.500000 40.000000 0.000000
v -8.500000 40.000000 11.000000
v -8.500000 65.000000 11.000000
v -8.500000 65.000000 0.000000
v 8.500000 30.000000 0.000000
v 8.500000 30.000000 11.000000
v 8.500000 5.000000 11.000000
v 8.500000 5.000000 0.000000
v 8.500000 40.000000 11.000000
v 8.500000 40.000000 0.000000
v 8.500000 65.000000 0.000000
v 8.500000 65.000000 11.000000
v 8.500000 100.000000 0.000000
v 8.500000 100.000000 11.000000
v 8.500000 75.000000 11.000000
v 8.500000 75.000000 0.000000
v -27.386791 72.236079 0.000000
v -28.801694 72.996266 0.000000
v -28.801694 72.996266 11.000000
v -27.386791 72.236079 11.000000
v -29.623366 74.104274 0.000000
v -30.676370 74.995346 0.000000
v -31.905049 75.622382 0.000000
v -33.244460 75.952240 0.000000
v -34.623806 75.967484 0.000000
v -35.970180 75.667309 0.000000
v -37.212417 75.067582 0.000000
v -38.284858 74.200000 0.000000
v -38.284858 74.200000 11.000000
v -37.212417 75.067582 11.000000
v -35.970180 75.667309 11.000000
v -34.623806 75.967484 11.000000
v -33.244460 75.952240 11.000000
v -31.905049 75.622382 11.000000
v -30.676370 74.995346 11.000000
v -29.623366 74.104274 11.000000
v 28.792629 72.998474 0.000000
v 27.380465 72.237005 0.000000
v 27.380465 72.237005 11.000000
v 28.792629 72.998474 11.000000
v -28.801694 67.003734 0.000000
v -27.386791 67.763921 0.000000
v -27.386791 67.763921 11.000000
v -28.801694 67.003734 11.000000
v 27.393121 67.764847 0.000000
v 28.810762 67.005953 0.000000
v 28.810762 67.005953 11.000000
v 27.393121 67.764847 11.000000
v 29.636837 65.899322 0.000000
v 30.694041 65.010867 0.000000
v 31.926370 64.387653 0.000000
v 33.268545 64.062692 0.000000
v 34.649465 64.053200 0.000000
v 35.995980 64.359678 0.000000
v 37.236760 64.965893 0.000000
v 38.306078 65.839730 0.000000
v 38.306078 65.839730 11.000000
v 37.236760 64.965893 11.000000
v 35.995980 64.359678 11.000000
v 34.649465 64.053200 11.000000
v 33.268545 64.062692 11.000000
v 31.926370 64.387653 11.000000
v 30.694041 65.010867 11.000000
v 29.636837 65.899322 11.000000
v 37.588394 67.536099 11.000000
v 37.845595 67.502457 11.000000
v 38.085490 67.403794 11.000000
v 38.291939 67.246749 11.000000
v 38.451050 67.041889 11.000000
v 38.552118 66.802997 11.000000
v 38.588343 66.546147 11.000000
v 38.557287 66.288621 11.000000
v 38.461040 66.047746 11.000000
v 38.461040 66.047746 0.000000
v 38.557287 66.288621 0.000000
v 38.588343 66.546147 0.000000
v 38.552118 66.802997 0.000000
v 38.451050 67.041889 0.000000
v 38.291939 67.246749 0.000000
v 38.085490 67.403794 0.000000
v 37.845595 67.502457 0.000000
v 37.588394 67.536099 0.000000
v 37.450039 67.536099 0.000000
v 37.450039 67.536099 11.000000
v 37.552801 72.536099 0.000000
v 37.811094 72.570032 0.000000
v 38.051857 72.669529 0.000000
v 38.258751 72.827837 0.000000
v 38.417735 73.034213 0.000000
v 38.518018 73.274649 0.000000
v 38.552795 73.532830 0.000000
v 38.519707 73.791232 0.000000
v 38.420997 74.032319 0.000000
v 38.263366 74.239730 0.000000
v 38.263366 74.239730 11.000000
v 38.420997 74.032319 11.000000
v 38.519707 73.791232 11.000000
v 38.552795 73.532830 11.000000
v 38.518018 73.274649 11.000000
v 38.417735 73.034213 11.000000
v 38.258751 72.827837 11.000000
v 38.051857 72.669529 11.000000
v 37.811094 72.570032 11.000000
v 37.552801 72.536099 11.000000
v 29.609886 74.107825 11.000000
v 30.658668 75.001484 11.000000
v 31.883663 75.632320 11.000000
v 33.220269 75.967066 11.000000
v 34.597994 75.988066 11.000000
v 35.944181 75.694215 11.000000
v 37.187834 75.101008 11.000000
v 37.187834 75.101008 0.000000
v 35.944181 75.694215 0.000000
v 34.597994 75.988066 0.000000
v 33.220269 75.967066 0.000000
v 31.883663 75.632320 0.000000
v 30.658668 75.001484 0.000000
v 29.609886 74.107825 0.000000
v -37.570715 67.500000 0.000000
v -37.828460 67.466213 0.000000
v -38.068789 67.367134 0.000000
v -38.275461 67.209460 0.000000
v -38.434509 67.003844 0.000000
v -38.535188 66.764182 0.000000
v -38.570693 66.506667 0.000000
v -38.538625 66.248702 0.000000
v -38.441151 66.007718 0.000000
v -38.284858 65.800000 0.000000
v -38.284858 65.800000 11.000000
v -38.441151 66.007718 11.000000
v -38.538625 66.248702 11.000000
v -38.570693 66.506667 11.000000
v -38.535188 66.764182 11.000000
v -38.434509 67.003844 11.000000
v -38.275461 67.209460 11.000000
v -38.068789 67.367134 11.000000
v -37.828460 67.466213 11.000000
v -37.570715 67.500000 11.000000
v -29.623366 65.895726 11.000000
v -30.676370 65.004654 11.000000
v -31.905049 64.377618 11.000000
v -33.244460 64.047760 11.000000
v -34.623806 64.032516 11.000000
v -35.970180 64.332691 11.000000
v -37.212417 64.932418 11.000000
v -37.212417 64.932418 0.000000
v -35.970180 64.332691 0.000000
v -34.623806 64.032516 0.000000
v -33.244460 64.047760 0.000000
v -31.905049 64.377618 0.000000
v -30.676370 65.004654 0.000000
v -29.623366 65.895726 0.000000
v -37.570715 72.500000 11.000000
v -37.828460 72.533787 11.000000
v -38.068789 72.632866 11.000000
v -38.275461 72.790540 11.000000
v -38.434509 72.996156 11.000000
v -38.535188 73.235818 11.000000
v -38.570693 73.493333 11.000000
v -38.538625 73.751298 11.000000
v -38.441151 73.992282 11.000000
v -38.441151 73.992282 0.000000
v -38.538625 73.751298 0.000000
v -38.570693 73.493333 0.000000
v -38.535188 73.235818 0.000000
v -38.434509 72.996156 0.000000
v -38.275461 72.790540 0.000000
v -38.068789 72.632866 0.000000
v -37.828460 72.533787 0.000000
v -37.570715 72.500000 0.000000
v -37.436932 67.500000 11.000000
v -37.436932 67.500000 0.000000
v -37.436932 72.500000 0.000000
v -37.436932 72.500000 11.000000
v 37.423626 72.536099 11.000000
v 37.423626 72.536099 0.000000
v 36.690012 73.308261 11.000000
v 35.787449 73.873774 11.000000
v 34.772623 74.197119 11.000000
v 33.709270 74.257989 11.000000
v 32.664175 74.052561 11.000000
v 31.702975 73.593737 11.000000
v 30.886040 72.910333 11.000000
v 30.264677 72.045271 11.000000
v 29.877911 71.052881 11.000000
v 29.750033 69.995492 11.000000
v 29.889075 68.939513 11.000000
v 30.286304 67.951266 11.000000
v 30.916772 67.092817 11.000000
v 31.740881 66.418082 11.000000
v 32.706875 65.969438 11.000000
v 33.754082 65.775062 11.000000
v 34.816732 65.847163 11.000000
v 35.828086 66.181212 11.000000
v 36.724624 66.756228 11.000000
v 36.724624 66.756228 0.000000
v 35.828086 66.181212 0.000000
v 34.816732 65.847163 0.000000
v 33.754082 65.775062 0.000000
v 32.706875 65.969438 0.000000
v 31.740881 66.418082 0.000000
v 30.916772 67.092817 0.000000
v 30.286304 67.951266 0.000000
v 29.889075 68.939513 0.000000
v 29.750033 69.995492 0.000000
v 29.877911 71.052881 0.000000
v 30.264677 72.045271 0.000000
v 30.886040 72.910333 0.000000
v 31.702975 73.593737 0.000000
v 32.664175 74.052561 0.000000
v 33.709270 74.257989 0.000000
v 34.772623 74.197119 0.000000
v 35.787449 73.873774 0.000000
v 36.690012 73.308261 0.000000
v -36.707412 66.723963 11.000000
v -35.807851 66.153680 11.000000
v -34.794745 65.824969 11.000000
v -33.731725 65.758476 11.000000
v -32.685554 65.958375 11.000000
v -31.721938 66.412113 11.000000
v -30.901398 67.091192 11.000000
v -30.275469 67.952961 11.000000
v -29.883463 68.943297 11.000000
v -29.750001 70.000000 11.000000
v -29.883463 71.056703 11.000000
v -30.275469 72.047039 11.000000
v -30.901398 72.908808 11.000000
v -31.721938 73.587887 11.000000
v -32.685554 74.041625 11.000000
v -33.731725 74.241524 11.000000
v -34.794745 74.175031 11.000000
v -35.807851 73.846320 11.000000
v -36.707412 73.276037 11.000000
v -36.707412 73.276037 0.000000
v -35.807851 73.846320 0.000000
v -34.794745 74.175031 0.000000
v -33.731725 74.241524 0.000000
v -32.685554 74.041625 0.000000
v -31.721938 73.587887 0.000000
v -30.901398 72.908808 0.000000
v -30.275469 72.047039 0.000000
v -29.883463 71.056703 0.000000
v -29.750001 70.000000 0.000000
v -29.883463 68.943297 0.000000
v -30.275469 67.952961 0.000000
v -30.901398 67.091192 0.000000
v -31.721938 66.412113 0.000000
v -32.685554 65.958375 0.000000
v -33.731725 65.758476 0.000000
v -34.794745 65.824969 0.000000
v -35.807851 66.153680 0.000000
v -36.707412 66.723963 0.000000
v -27.386791 37.236079 0.000000
v -28.801694 37.996266 0.000000
v -28.801694 37.996266 11.000000
v -27.386791 37.236079 11.000000
v -29.623366 39.104274 0.000000
v -30.676370 39.995346 0.000000
v -31.905049 40.622382 0.000000
v -33.244460 40.952240 0.000000
v -34.623806 40.967484 0.000000
v -35.970180 40.667309 0.000000
v -37.212417 40.067582 0.000000
v -38.284858 39.200000 0.000000
v -38.284858 39.200000 11.000000
v -37.212417 40.067582 11.000000
v -35.970180 40.667309 11.000000
v -34.623806 40.967484 11.000000
v -33.244460 40.952240 11.000000
v -31.905049 40.622382 11.000000
v -30.676370 39.995346 11.000000
v -29.623366 39.104274 11.000000
v 28.792629 37.998474 0.000000
v 27.380465 37.237005 0.000000
v 27.380465 37.237005 11.000000
v 28.792629 37.998474 11.000000
v -28.801694 32.003734 0.000000
v -27.386791 32.763921 0.000000
v -27.386791 32.763921 11.000000
v -28.801694 32.003734 11.000000
v 27.393121 32.764847 0.000000
v 28.810762 32.005953 0.000000
v 28.810762 32.005953 11.000000
v 27.393121 32.764847 11.000000
v 29.636837 30.899322 0.000000
v 30.694041 30.010867 0.000000
v 31.926370 29.387653 0.000000
v 33.268545 29.062692 0.000000
v 34.649465 29.053200 0.000000
v 35.995980 29.359678 0.000000
v 37.236760 29.965893 0.000000
v 38.306078 30.839730 0.000000
v 38.306078 30.839730 11.000000
v 37.236760 29.965893 11.000000
v 35.995980 29.359678 11.000000
v 34.649465 29.053200 11.000000
v 33.268545 29.062692 11.000000
v 31.926370 29.387653 11.000000
v 30.694041 30.010867 11.000000
v 29.636837 30.899322 11.000000
v 37.588394 32.536099 11.000000
v 37.845595 32.502457 11.000000
v 38.085490 32.403794 11.000000
v 38.291939 32.246749 11.000000
v 38.451050 32.041889 11.000000
v 38.552118 31.802997 11.000000
v 38.588343 31.546147 11.000000
v 38.557287 31.288621 11.000000
v 38.461040 31.047746 11.000000
v 38.461040 31.047746 0.000000
v 38.557287 31.288621 0.000000
v 38.588343 31.546147 0.000000
v 38.552118 31.802997 0.000000
v 38.451050 32.041889 0.000000
v 38.291939 32.246749 0.000000
v 38.085490 32.403794 0.000000
v 37.845595 32.502457 0.000000
v 37.588394 32.536099 0.000000
v 37.450039 32.536099 0.000000
v 37.450039 32.536099 11.000000
v 37.552801 37.536099 0.000000
v 37.811094 37.570032 0.000000
v 38.051857 37.669529 0.000000
v 38.258751 37.827837 0.000000
v 38.417735 38.034213 0.000000
v 38.518018 38.274649 0.000000
v 38.552795 38.532830 0.000000
v 38.519707 38.791232 0.000000
v 38.420997 39.032319 0.000000
v 38.263366 39.239730 0.000000
v 38.263366 39.239730 11.000000
v 38.420997 39.032319 11.000000
v 38.519707 38.791232 11.000000
v 38.552795 38.532830 11.000000
v 38.518018 38.274649 11.000000
v 38.417735 38.034213 11.000000
v 38.258751 37.827837 11.000000
v 38.051857 37.669529 11.000000
v 37.811094 37.570032 11.000000
v 37.552801 37.536099 11.000000
v 29.609886 39.107825 11.000000
v 30.658668 40.001484 11.000000
v 31.883663 40.632320 11.000000
v 33.220269 40.967066 11.000000
v 34.597994 40.988066 11.000000
v 35.944181 40.694215 11.000000
v 37.187834 40.101008 11.000000
v 37.187834 40.101008 0.000000
v 35.944181 40.694215 0.000000
v 34.597994 40.988066 0.000000
v 33.220269 40.967066 0.000000
v 31.883663 40.632320 0.000000
v 30.658668 40.001484 0.000000
v 29.609886 39.107825 0.000000
v -37.570715 32.500000 0.000000
v -37.828460 32.466213 0.000000
v -38.068789 32.367134 0.000000
v -38.275461 32.209460 0.000000
v -38.434509 32.003844 0.000000
v -38.535188 31.764182 0.000000
v -38.570693 31.506667 0.000000
v -38.538625 31.248702 0.000000
v -38.441151 31.007718 0.000000
v -38.284858 30.800000 0.000000
v -38.284858 30.800000 11.000000
v -38.441151 31.007718 11.000000
v -38.538625 31.248702 11.000000
v -38.570693 31.506667 11.000000
v -38.535188 31.764182 11.000000
v -38.434509 32.003844 11.000000
v -38.275461 32.209460 11.000000
v -38.068789 32.367134 11.000000
v -37.828460 32.466213 11.000000
v -37.570715 32.500000 11.000000
v -29.623366 30.895726 11.000000
v -30.676370 30.004654 11.000000
v -31.905049 29.377618 11.000000
v -33.244460 29.047760 11.000000
v -34.623806 29.032516 11.000000
v -35.970180 29.332691 11.000000
v -37.212417 29.932418 11.000000
v -37.212417 29.932418 0.000000
v -35.970180 29.332691 0.000000
v -34.623806 29.032516 0.000000
v -33.244460 29.047760 0.000000
v -31.905049 29.377618 0.000000
v -30.676370 30.004654 0.000000
v -29.623366 30.895726 0.000000
v -37.570715 37.500000 11.000000
v -37.828460 37.533787 11.000000
v -38.068789 37.632866 11.000000
v -38.275461 37.790540 11.000000
v -38.434509 37.996156 11.000000
v -38.535188 38.235818 11.000000
v -38.570693 38.493333 11.000000
v -38.538625 38.751298 11.000000
v -38.441151 38.992282 11.000000
v -38.441151 38.992282 0.000000
v -38.538625 38.751298 0.000000
v -38.570693 38.493333 0.000000
v -38.535188 38.235818 0.000000
v -38.434509 37.996156 0.000000
v -38.275461 37.790540 0.000000
v -38.068789 37.632866 0.000000
v -37.828460 37.533787 0.000000
v -37.570715 37.500000 0.000000
v -37.436932 32.500000 11.000000
v -37.436932 32.500000 0.000000
v -37.436932 37.500000 0.000000
v -37.436932 37.500000 11.000000
v 37.423626 37.536099 11.000000
v 37.423626 37.536099 0.000000
v 36.690012 38.308261 11.000000
v 35.787449 38.873774 11.000000
v 34.772623 39.197119 11.000000
v 33.709270 39.257989 11.000000
v 32.664175 39.052561 11.000000
v 31.702975 38.593737 11.000000
v 30.886040 37.910333 11.000000
v 30.264677 37.045271 11.000000
v 29.877911 36.052881 11.000000
v 29.750033 34.995492 11.000000
v 29.889075 33.939513 11.000000
v 30.286304 32.951266 11.000000
v 30.916772 32.092817 11.000000
v 31.740881 31.418082 11.000000
v 32.706875 30.969438 11.000000
v 33.754082 30.775062 11.000000
v 34.816732 30.847163 11.000000
v 35.828086 31.181212 11.000000
v 36.724624 31.756228 11.000000
v 36.724624 31.756228 0.000000
v 35.828086 31.181212 0.000000
v 34.816732 30.847163 0.000000
v 33.754082 30.775062 0.000000
v 32.706875 30.969438 0.000000
v 31.740881 31.418082 0.000000
v 30.916772 32.092817 0.000000
v 30.286304 32.951266 0.000000
v 29.889075 33.939513 0.000000
v 29.750033 34.995492 0.000000
v 29.877911 36.052881 0.000000
v 30.264677 37.045271 0.000000
v 30.886040 37.910333 0.000000
v 31.702975 38.593737 0.000000
v 32.664175 39.052561 0.000000
v 33.709270 39.257989 0.000000
v 34.772623 39.197119 0.000000
v 35.787449 38.873774 0.000000
v 36.690012 38.308261 0.000000
v -36.707412 31.723963 11.000000
v -35.807851 31.153680 11.000000
v -34.794745 30.824969 11.000000
v -33.731725 30.758476 11.000000
v -32.685554 30.958375 11.000000
v -31.721938 31.412113 11.000000
v -30.901398 32.091192 11.000000
v -30.275469 32.952961 11.000000
v -29.883463 33.943297 11.000000
v -29.750001 35.000000 11.000000
v -29.883463 36.056703 11.000000
v -30.275469 37.047039 11.000000
v -30.901398 37.908808 11.000000
v -31.721938 38.587887 11.000000
v -32.685554 39.041625 11.000000
v -33.731725 39.241524 11.000000
v -34.794745 39.175031 11.000000
v -35.807851 38.846320 11.000000
v -36.707412 38.276037 11.000000
v -36.707412 38.276037 0.000000
v -35.807851 38.846320 0.000000
v -34.794745 39.175031 0.000000
v -33.731725 39.241524 0.000000
v -32.685554 39.041625 0.000000
v -31.721938 38.587887 0.000000
v -30.901398 37.908808 0.000000
v -30.275469 37.047039 0.000000
v -29.883463 36.056703 0.000000
v -29.750001 35.000000 0.000000
v -29.883463 33.943297 0.000000
v -30.275469 32.952961 0.000000
v -30.901398 32.091192 0.000000
v -31.721938 31.412113 0.000000
v -32.685554 30.958375 0.000000
v -33.731725 30.758476 0.000000
v -34.794745 30.824969 0.000000
v -35.807851 31.153680 0.000000
v -36.707412 31.723963 0.000000
v -27.386791 107.236079 0.000000
v -28.801694 107.996266 0.000000
v -28.801694 107.996266 11.000000
v -27.386791 107.236079 11.000000
v -29.623366 109.104274 0.000000
v -30.676370 109.995346 0.000000
v -31.905049 110.622382 0.000000
v -33.244460 110.952240 0.000000
v -34.623806 110.967484 0.000000
v -35.970180 110.667309 0.000000
v -37.212417 110.067582 0.000000
v -38.284858 109.200000 0.000000
v -38.284858 109.200000 11.000000
v -37.212417 110.067582 11.000000
v -35.970180 110.667309 11.000000
v -34.623806 110.967484 11.000000
v -33.244460 110.952240 11.000000
v -31.905049 110.622382 11.000000
v -30.676370 109.995346 11.000000
v -29.623366 109.104274 11.000000
v 28.792629 107.998474 0.000000
v 27.380465 107.237005 0.000000
v 27.380465 107.237005 11.000000
v 28.792629 107.998474 11.000000
v 8.500000 110.000000 0.000000
v 8.500000 110.000000 11.000000
v -28.801694 102.003734 0.000000
v -27.386791 102.763921 0.000000
v -27.386791 102.763921 11.000000
v -28.801694 102.003734 11.000000
v 27.393121 102.764847 0.000000
v 28.810762 102.005953 0.000000
v 28.810762 102.005953 11.000000
v 27.393121 102.764847 11.000000
v 29.636837 100.899322 0.000000
v 30.694041 100.010867 0.000000
v 31.926370 99.387653 0.000000
v 33.268545 99.062692 0.000000
v 34.649465 99.053200 0.000000
v 35.995980 99.359678 0.000000
v 37.236760 99.965893 0.000000
v 38.306078 100.839730 0.000000
v 38.306078 100.839730 11.000000
v 37.236760 99.965893 11.000000
v 35.995980 99.359678 11.000000
v 34.649465 99.053200 11.000000
v 33.268545 99.062692 11.000000
v 31.926370 99.387653 11.000000
v 30.694041 100.010867 11.000000
v 29.636837 100.899322 11.000000
v 37.588394 102.536099 11.000000
v 37.845595 102.502457 11.000000
v 38.085490 102.403794 11.000000
v 38.291939 102.246749 11.000000
v 38.451050 102.041889 11.000000
v 38.552118 101.802997 11.000000
v 38.588343 101.546147 11.000000
v 38.557287 101.288621 11.000000
v 38.461040 101.047746 11.000000
v 38.461040 101.047746 0.000000
v 38.557287 101.288621 0.000000
v 38.588343 101.546147 0.000000
v 38.552118 101.802997 0.000000
v 38.451050 102.041889 0.000000
v 38.291939 102.246749 0.000000
v 38.085490 102.403794 0.000000
v 37.845595 102.502457 0.000000
v 37.588394 102.536099 0.000000
v 37.450039 102.536099 0.000000
v 37.450039 102.536099 11.000000
v 37.552801 107.536099 0.000000
v 37.811094 107.570032 0.000000
v 38.051857 107.669529 0.000000
v 38.258751 107.827837 0.000000
v 38.417735 108.034213 0.000000
v 38.518018 108.274649 0.000000
v 38.552795 108.532830 0.000000
v 38.519707 108.791232 0.000000
v 38.420997 109.032319 0.000000
v 38.263366 109.239730 0.000000
v 38.263366 109.239730 11.000000
v 38.420997 109.032319 11.000000
v 38.519707 108.791232 11.000000
v 38.552795 108.532830 11.000000
v 38.518018 108.274649 11.000000
v 38.417735 108.034213 11.000000
v 38.258751 107.827837 11.000000
v 38.051857 107.669529 11.000000
v 37.811094 107.570032 11.000000
v 37.552801 107.536099 11.000000
v 29.609886 109.107825 11.000000
v 30.658668 110.001484 11.000000
v 31.883663 110.632320 11.000000
v 33.220269 110.967066 11.000000
v 34.597994 110.988066 11.000000
v 35.944181 110.694215 11.000000
v 37.187834 110.101008 11.000000
v 37.187834 110.101008 0.000000
v 35.944181 110.694215 0.000000
v 34.597994 110.988066 0.000000
v 33.220269 110.967066 0.000000
v 31.883663 110.632320 0.000000
v 30.658668 110.001484 0.000000
v 29.609886 109.107825 0.000000
v -37.570715 102.500000 0.000000
v -37.828460 102.466213 0.000000
v -38.068789 102.367134 0.000000
v -38.275461 102.209460 0.000000
v -38.434509 102.003844 0.000000
v -38.535188 101.764182 0.000000
v -38.570693 101.506667 0.000000
v -38.538625 101.248702 0.000000
v -38.441151 101.007718 0.000000
v -38.284858 100.800000 0.000000
v -38.284858 100.800000 11.000000
v -38.441151 101.007718 11.000000
v -38.538625 101.248702 11.000000
v -38.570693 101.506667 11.000000
v -38.535188 101.764182 11.000000
v -38.434509 102.003844 11.000000
v -38.275461 102.209460 11.000000
v -38.068789 102.367134 11.000000
v -37.828460 102.466213 11.000000
v -37.570715 102.500000 11.000000
v -29.623366 100.895726 11.000000
v -30.676370 100.004654 11.000000
v -31.905049 99.377618 11.000000
v -33.244460 99.047760 11.000000
v -34.623806 99.032516 11.000000
v -35.970180 99.332691 11.000000
v -37.212417 99.932418 11.000000
v -37.212417 99.932418 0.000000
v -35.970180 99.332691 0.000000
v -34.623806 99.032516 0.000000
v -33.244460 99.047760 0.000000
v -31.905049 99.377618 0.000000
v -30.676370 100.004654 0.000000
v -29.623366 100.895726 0.000000
v -37.570715 107.500000 11.000000
v -37.828460 107.533787 11.000000
v -38.068789 107.632866 11.000000
v -38.275461 107.790540 11.000000
v -38.434509 107.996156 11.000000
v -38.535188 108.235818 11.000000
v -38.570693 108.493333 11.000000
v -38.538625 108.751298 11.000000
v -38.441151 108.992282 11.000000
v -38.441151 108.992282 0.000000
v -38.538625 108.751298 0.000000
v -38.570693 108.493333 0.000000
v -38.535188 108.235818 0.000000
v -38.434509 107.996156 0.000000
v -38.275461 107.790540 0.000000
v -38.068789 107.632866 0.000000
v -37.828460 107.533787 0.000000
v -37.570715 107.500000 0.000000
v -37.436932 102.500000 11.000000
v -37.436932 102.500000 0.000000
v -37.436932 107.500000 0.000000
v -37.436932 107.500000 11.000000
v 37.423626 107.536099 11.000000
v 37.423626 107.536099 0.000000
v 36.690012 108.308261 11.000000
v 35.787449 108.873774 11.000000
v 34.772623 109.197119 11.000000
v 33.709270 109.257989 11.000000
v 32.664175 109.052561 11.000000
v 31.702975 108.593737 11.000000
v 30.886040 107.910333 11.000000
v 30.264677 107.045271 11.000000
v 29.877911 106.052881 11.000000
v 29.750033 104.995492 11.000000
v 29.889075 103.939513 11.000000
v 30.286304 102.951266 11.000000
v 30.916772 102.092817 11.000000
v 31.740881 101.418082 11.000000
v 32.706875 100.969438 11.000000
v 33.754082 100.775062 11.000000
v 34.816732 100.847163 11.000000
v 35.828086 101.181212 11.000000
v 36.724624 101.756228 11.000000
v 36.724624 101.756228 0.000000
v 35.828086 101.181212 0.000000
v 34.816732 100.847163 0.000000
v 33.754082 100.775062 0.000000
v 32.706875 100.969438 0.000000
v 31.740881 101.418082 0.000000
v 30.916772 102.092817 0.000000
v 30.286304 102.951266 0.000000
v 29.889075 103.939513 0.000000
v 29.750033 104.995492 0.000000
v 29.877911 106.052881 0.000000
v 30.264677 107.045271 0.000000
v 30.886040 107.910333 0.000000
v 31.702975 108.593737 0.000000
v 32.664175 109.052561 0.000000
v 33.709270 109.257989 0.000000
v 34.772623 109.197119 0.000000
v 35.787449 108.873774 0.000000
v 36.690012 108.308261 0.000000
v -36.707412 101.723963 11.000000
v -35.807851 101.153680 11.000000
v -34.794745 100.824969 11.000000
v -33.731725 100.758476 11.000000
v -32.685554 100.958375 11.000000
v -31.721938 101.412113 11.000000
v -30.901398 102.091192 11.000000
v -30.275469 102.952961 11.000000
v -29.883463 103.943297 11.000000
v -29.750001 105.000000 11.000000
v -29.883463 106.056703 11.000000
v -30.275469 107.047039 11.000000
v -30.901398 107.908808 11.000000
v -31.721938 108.587887 11.000000
v -32.685554 109.041625 11.000000
v -33.731725 109.241524 11.000000
v -34.794745 109.175031 11.000000
v -35.807851 108.846320 11.000000
v -36.707412 108.276037 11.000000
v -36.707412 108.276037 0.000000
v -35.807851 108.846320 0.000000
v -34.794745 109.175031 0.000000
v -33.731725 109.241524 0.000000
v -32.685554 109.041625 0.000000
v -31.721938 108.587887 0.000000
v -30.901398 107.908808 0.000000
v -30.275469 107.047039 0.000000
v -29.883463 106.056703 0.000000
v -29.750001 105.000000 0.000000
v -29.883463 103.943297 0.000000
v -30.275469 102.952961 0.000000
v -30.901398 102.091192 0.000000
v -31.721938 101.412113 0.000000
v -32.685554 100.958375 0.000000
v -33.731725 100.758476 0.000000
v -34.794745 100.824969 0.000000
v -35.807851 101.153680 0.000000
v -36.707412 101.723963 0.000000
v -8.500000 110.000000 11.000000
v -8.500000 110.000000 0.000000
v 27.380465 2.237005 0.000000
v 28.792629 2.998474 0.000000
v 29.609886 4.107825 0.000000
v 30.658668 5.001484 0.000000
v 31.883663 5.632320 0.000000
v 33.220269 5.967066 0.000000
v 34.597994 5.988066 0.000000
v 35.944181 5.694215 0.000000
v 37.187834 5.101008 0.000000
v 38.263366 4.239730 0.000000
v 38.420997 4.032319 0.000000
v 38.519707 3.791232 0.000000
v 38.552795 3.532830 0.000000
v 38.518018 3.274649 0.000000
v 38.417735 3.034213 0.000000
v 38.258751 2.827837 0.000000
v 38.051857 2.669529 0.000000
v 37.811094 2.570032 0.000000
v 37.552801 2.536099 0.000000
v 37.423626 2.536099 0.000000
v 36.690012 3.308261 0.000000
v 35.787449 3.873774 0.000000
v 34.772623 4.197119 0.000000
v 33.709270 4.257989 0.000000
v 32.664175 4.052561 0.000000
v 31.702975 3.593737 0.000000
v 30.886040 2.910333 0.000000
v 30.264677 2.045271 0.000000
v 29.877911 1.052881 0.000000
v 29.750033 -0.004508 0.000000
v 29.889075 -1.060487 0.000000
v 30.286304 -2.048734 0.000000
v 30.916772 -2.907183 0.000000
v 31.740881 -3.581918 0.000000
v 32.706875 -4.030562 0.000000
v 33.754082 -4.224938 0.000000
v 34.816732 -4.152837 0.000000
v 35.828086 -3.818788 0.000000
v 36.724624 -3.243772 0.000000
v 37.450039 -2.463901 0.000000
v 37.588394 -2.463901 0.000000
v 37.845595 -2.497543 0.000000
v 38.085490 -2.596206 0.000000
v 38.291939 -2.753251 0.000000
v 38.451050 -2.958111 0.000000
v 38.552118 -3.197003 0.000000
v 38.588343 -3.453853 0.000000
v 38.557287 -3.711379 0.000000
v 38.461040 -3.952254 0.000000
v 38.306078 -4.160270 0.000000
v 37.236760 -5.034107 0.000000
v 35.995980 -5.640322 0.000000
v 34.649465 -5.946800 0.000000
v 33.268545 -5.937308 0.000000
v 31.926370 -5.612347 0.000000
v 30.694041 -4.989133 0.000000
v 29.636837 -4.100678 0.000000
v 28.810762 -2.994047 0.000000
v 27.393121 -2.235153 0.000000
v -27.386791 -2.236079 0.000000
v -28.801694 -2.996266 0.000000
v -29.623366 -4.104274 0.000000
v -30.676370 -4.995346 0.000000
v -31.905049 -5.622382 0.000000
v -33.244460 -5.952240 0.000000
v -34.623806 -5.967484 0.000000
v -35.970180 -5.667309 0.000000
v -37.212417 -5.067582 0.000000
v -38.284858 -4.200000 0.000000
v -38.441151 -3.992282 0.000000
v -38.538625 -3.751298 0.000000
v -38.570693 -3.493333 0.000000
v -38.535188 -3.235818 0.000000
v -38.434509 -2.996156 0.000000
v -38.275461 -2.790540 0.000000
v -38.068789 -2.632866 0.000000
v -37.828460 -2.533787 0.000000
v -37.570715 -2.500000 0.000000
v -37.436932 -2.500000 0.000000
v -36.707412 -3.276037 0.000000
v -35.807851 -3.846320 0.000000
v -34.794745 -4.175031 0.000000
v -33.731725 -4.241524 0.000000
v -32.685554 -4.041625 0.000000
v -31.721938 -3.587887 0.000000
v -30.901398 -2.908808 0.000000
v -30.275469 -2.047039 0.000000
v -29.883463 -1.056703 0.000000
v -29.750001 -0.000000 0.000000
v -29.883463 1.056703 0.000000
v -30.275469 2.047039 0.000000
v -30.901398 2.908808 0.000000
v -31.721938 3.587887 0.000000
v -32.685554 4.041625 0.000000
v -33.731725 4.241524 0.000000
v -34.794745 4.175031 0.000000
v -35.807851 3.846320 0.000000
v -36.707412 3.276037 0.000000
v -37.436932 2.500000 0.000000
v -37.570715 2.500000 0.000000
v -37.828460 2.533787 0.000000
v -38.068789 2.632866 0.000000
v -38.275461 2.790540 0.000000
v -38.434509 2.996156 0.000000
v -38.535188 3.235818 0.000000
v -38.570693 3.493333 0.000000
v -38.538625 3.751298 0.000000
v -38.441151 3.992282 0.000000
v -38.284858 4.200000 0.000000
v -37.212417 5.067582 0.000000
v -35.970180 5.667309 0.000000
v -34.623806 5.967484 0.000000
v -33.244460 5.952240 0.000000
v -31.905049 5.622382 0.000000
v -30.676370 4.995346 0.000000
v -29.623366 4.104274 0.000000
v -28.801694 2.996266 0.000000
v -27.386791 2.236079 0.000000
v -28.801694 2.996266 11.000000
v -27.386791 2.236079 11.000000
v -38.284858 4.200000 11.000000
v -37.212417 5.067582 11.000000
v -35.970180 5.667309 11.000000
v -34.623806 5.967484 11.000000
v -33.244460 5.952240 11.000000
v -31.905049 5.622382 11.000000
v -30.676370 4.995346 11.000000
v -29.623366 4.104274 11.000000
v 27.380465 2.237005 11.000000
v 28.792629 2.998474 11.000000
v -27.386791 -2.236079 11.000000
v -28.801694 -2.996266 11.000000
v 28.810762 -2.994047 11.000000
v 27.393121 -2.235153 11.000000
v 38.306078 -4.160270 11.000000
v 37.236760 -5.034107 11.000000
v 35.995980 -5.640322 11.000000
v 34.649465 -5.946800 11.000000
v 33.268545 -5.937308 11.000000
v 31.926370 -5.612347 11.000000
v 30.694041 -4.989133 11.000000
v 29.636837 -4.100678 11.000000
v 37.588394 -2.463901 11.000000
v 37.845595 -2.497543 11.000000
v 38.085490 -2.596206 11.000000
v 38.291939 -2.753251 11.000000
v 38.451050 -2.958111 11.000000
v 38.552118 -3.197003 11.000000
v 38.588343 -3.453853 11.000000
v 38.557287 -3.711379 11.000000
v 38.461040 -3.952254 11.000000
v 37.450039 -2.463901 11.000000
v 38.263366 4.239730 11.000000
v 38.420997 4.032319 11.000000
v 38.519707 3.791232 11.000000
v 38.552795 3.532830 11.000000
v 38.518018 3.274649 11.000000
v 38.417735 3.034213 11.000000
v 38.258751 2.827837 11.000000
v 38.051857 2.669529 11.000000
v 37.811094 2.570032 11.000000
v 37.552801 2.536099 11.000000
v 29.609886 4.107825 11.000000
v 30.658668 5.001484 11.000000
v 31.883663 5.632320 11.000000
v 33.220269 5.967066 11.000000
v 34.597994 5.988066 11.000000
v 35.944181 5.694215 11.000000
v 37.187834 5.101008 11.000000
v -38.284858 -4.200000 11.000000
v -38.441151 -3.992282 11.000000
v -38.538625 -3.751298 11.000000
v -38.570693 -3.493333 11.000000
v -38.535188 -3.235818 11.000000
v -38.434509 -2.996156 11.000000
v -38.275461 -2.790540 11.000000
v -38.068789 -2.632866 11.000000
v -37.828460 -2.533787 11.000000
v -37.570715 -2.500000 11.000000
v -29.623366 -4.104274 11.000000
v -30.676370 -4.995346 11.000000
v -31.905049 -5.622382 11.000000
v -33.244460 -5.952240 11.000000
v -34.623806 -5.967484 11.000000
v -35.970180 -5.667309 11.000000
v -37.212417 -5.067582 11.000000
v -37.570715 2.500000 11.000000
v -37.828460 2.533787 11.000000
v -38.068789 2.632866 11.000000
v -38.275461 2.790540 11.000000
v -38.434509 2.996156 11.000000
v -38.535188 3.235818 11.000000
v -38.570693 3.493333 11.000000
v -38.538625 3.751298 11.000000
v -38.441151 3.992282 11.000000
v -37.436932 -2.500000 11.000000
v -37.436932 2.500000 11.000000
v 37.423626 2.536099 11.000000
v 36.690012 3.308261 11.000000
v 35.787449 3.873774 11.000000
v 34.772623 4.197119 11.000000
v 33.709270 4.257989 11.000000
v 32.664175 4.052561 11.000000
v 31.702975 3.593737 11.000000
v 30.886040 2.910333 11.000000
v 30.264677 2.045271 11.000000
v 29.877911 1.052881 11.000000
v 29.750033 -0.004508 11.000000
v 29.889075 -1.060487 11.000000
v 30.286304 -2.048734 11.000000
v 30.916772 -2.907183 11.000000
v 31.740881 -3.581918 11.000000
v 32.706875 -4.030562 11.000000
v 33.754082 -4.224938 11.000000
v 34.816732 -4.152837 11.000000
v 35.828086 -3.818788 11.000000
v 36.724624 -3.243772 11.000000
v -36.707412 -3.276037 11.000000
v -35.807851 -3.846320 11.000000
v -34.794745 -4.175031 11.000000
v -33.731725 -4.241524 11.000000
v -32.685554 -4.041625 11.000000
v -31.721938 -3.587887 11.000000
v -30.901398 -2.908808 11.000000
v -30.275469 -2.047039 11.000000
v -29.883463 -1.056703 11.000000
v -29.750001 0.000000 11.000000
v -29.883463 1.056703 11.000000
v -30.275469 2.047039 11.000000
v -30.901398 2.908808 11.000000
v -31.721938 3.587887 11.000000
v -32.685554 4.041625 11.000000
v -33.731725 4.241524 11.000000
v -34.794745 4.175031 11.000000
v -35.807851 3.846320 11.000000
v -36.707412 3.276037 11.000000
vt -0.600000 0.150000 0.000000
vt -0.200000 0.150000 0.000000
vt -0.600000 0.600000 0.000000
vt -0.200000 0.600000 0.000000
vt -0.600000 0.150000 0.000000
vt -0.000000 0.150000 0.000000
vt -0.600000 0.600000 0.000000
vt 0.000000 0.600000 0.000000
vt -0.400000 0.150000 0.000000
vt 0.000000 0.150000 0.000000
vt -0.400000 0.600000 0.000000
vt 0.000000 0.600000 0.000000
vt 0.150000 -0.141421 0.000000
vt 0.600000 -0.141421 0.000000
vt 0.150000 0.141421 0.000000
vt 0.600000 0.141421 0.000000
vt -0.150000 0.141421 0.000000
vt -0.600000 0.141421 0.000000
vt -0.150000 -0.141421 0.000000
vt -0.600000 -0.141421 0.000000
vt -0.400000 0.150000 0.000000
vt -0.200000 0.150000 0.000000
vt -0.400000 0.600000 0.000000
vt -0.200000 0.600000 0.000000
vt -0.180278 0.000000 0.000000
vt -0.000000 0.000000 0.000000
vt -0.180278 11.000000 0.000000
vt -0.000000 11.000000 0.000000
vt -0.250000 0.000000 0.000000
vt -0.000000 0.000000 0.000000
vt -0.250000 11.000000 0.000000
vt -0.000000 11.000000 0.000000
vt -1.050000 8.700000 0.000000
vt -1.050000 9.100000 0.000000
vt -1.500000 11.000000 0.000000
vt -0.850000 9.300000 0.000000
vt -0.650000 9.300000 0.000000
vt -0.000000 11.000000 0.000000
vt -0.450000 9.100000 0.000000
vt -0.450000 8.700000 0.000000
vt -1.500000 0.000000 0.000000
vt -0.000000 0.000000 0.000000
vt -0.250000 0.000000 0.000000
vt -0.000000 0.000000 0.000000
vt -0.250000 11.000000 0.000000
vt -0.000000 11.000000 0.000000
vt -0.179743 0.000000 0.000000
vt -0.000000 0.000000 0.000000
vt -0.179743 11.000000 0.000000
vt -0.000000 11.000000 0.000000
vt -0.300000 0.000000 0.000000
vt -0.000000 0.000000 0.000000
vt -0.300000 11.000000 0.000000
vt -0.000000 11.000000 0.000000
vt -0.300000 0.000000 0.000000
vt -0.000000 0.000000 0.000000
vt -0.300000 11.000000 0.000000
vt -0.000000 11.000000 0.000000
vt -0.325000 -0.600000 0.000000
vt -0.025000 -0.600000 0.000000
vt -0.325000 0.600643 0.000000
vt -0.025000 0.600643 0.000000
vt 0.075000 -0.750000 0.000000
vt 0.325000 -0.750000 0.000000
vt 0.325000 0.750000 0.000000
vt 0.075000 0.750000 0.000000
vt 1.450643 1.100000 0.000000
vt 1.450643 0.800000 0.000000
vt 1.700000 1.100000 0.000000
vt 1.600000 0.700000 0.000000
vt 1.600000 0.450000 0.000000
vt 1.700000 0.000000 0.000000
vt 0.100000 0.450000 0.000000
vt -0.000000 0.000000 0.000000
vt -0.000000 1.100000 0.000000
vt 0.100000 0.700000 0.000000
vt 0.250000 0.800000 0.000000
vt 0.250000 1.100000 0.000000
vt 1.100000 2.500000 0.000000
vt 0.000000 2.500000 0.000000
vt 1.100000 0.000000 0.000000
vt 0.000000 0.000000 0.000000
vt 1.100000 9.500000 0.000000
vt 0.000000 9.500000 0.000000
vt 1.100000 7.000000 0.000000
vt 0.000000 7.000000 0.000000
vt 0.000000 3.500000 0.000000
vt 1.100000 3.500000 0.000000
vt 0.000000 6.000000 0.000000
vt 1.100000 6.000000 0.000000
vt 1.100000 2.500000 0.000000
vt 0.000000 2.500000 0.000000
vt 1.100000 0.000000 0.000000
vt -0.000000 0.000000 0.000000
vt -0.000000 3.500000 0.000000
vt 1.100000 3.500000 0.000000
vt 0.000000 6.000000 0.000000
vt 1.100000 6.000000 0.000000
vt 1.100000 9.500000 0.000000
vt 0.000000 9.500000 0.000000
vt 1.100000 7.000000 0.000000
vt -0.000000 7.000000 0.000000
vt 0.000000 -0.080309 0.000000
vt 1.100000 -0.080309 0.000000
vt 0.000000 0.080309 0.000000
vt 1.100000 0.080309 0.000000
vt -1.100000 0.313728 0.000000
vt -0.000000 0.313728 0.000000
vt -1.100000 0.451977 0.000000
vt -0.000000 0.451977 0.000000
vt -0.000000 0.590225 0.000000
vt -1.100000 0.590225 0.000000
vt -0.000000 0.728474 0.000000
vt -1.100000 0.728474 0.000000
vt -0.000000 0.866723 0.000000
vt -1.100000 0.866723 0.000000
vt -0.000000 1.004971 0.000000
vt -1.100000 1.004971 0.000000
vt -0.000000 1.143220 0.000000
vt -1.100000 1.143220 0.000000
vt -0.000000 1.281469 0.000000
vt -1.100000 1.281469 0.000000
vt -1.100000 1.419717 0.000000
vt -0.000000 1.419717 0.000000
vt 0.000000 -0.080219 0.000000
vt 1.100000 -0.080219 0.000000
vt 0.000000 0.080219 0.000000
vt 1.100000 0.080219 0.000000
vt 0.100000 0.000000 0.000000
vt 2.008156 0.000000 0.000000
vt 0.100000 1.100000 0.000000
vt 2.008156 1.100000 0.000000
vt 0.000000 0.080309 0.000000
vt -1.100000 0.080309 0.000000
vt -0.000000 -0.080309 0.000000
vt -1.100000 -0.080309 0.000000
vt 0.100000 0.000000 0.000000
vt 2.008796 0.000000 0.000000
vt 0.100000 1.100000 0.000000
vt 2.008796 1.100000 0.000000
vt 0.000000 0.080399 0.000000
vt -1.100000 0.080399 0.000000
vt 0.000000 -0.080399 0.000000
vt -1.100000 -0.080399 0.000000
vt -1.100000 -1.569411 0.000000
vt -0.000000 -1.569411 0.000000
vt -1.100000 -1.431009 0.000000
vt -0.000000 -1.431009 0.000000
vt -0.000000 -1.292607 0.000000
vt -1.100000 -1.292607 0.000000
vt -0.000000 -1.154205 0.000000
vt -1.100000 -1.154205 0.000000
vt -0.000000 -1.015803 0.000000
vt -1.100000 -1.015803 0.000000
vt -0.000000 -0.877401 0.000000
vt -1.100000 -0.877401 0.000000
vt -0.000000 -0.738999 0.000000
vt -1.100000 -0.738999 0.000000
vt -0.000000 -0.600597 0.000000
vt -1.100000 -0.600597 0.000000
vt -1.100000 -0.462195 0.000000
vt -0.000000 -0.462195 0.000000
vt -0.000000 0.117056 0.000000
vt -1.100000 0.117056 0.000000
vt -0.000000 0.091044 0.000000
vt -1.100000 0.091044 0.000000
vt -0.000000 0.065031 0.000000
vt -1.100000 0.065031 0.000000
vt -0.000000 0.039019 0.000000
vt -1.100000 0.039019 0.000000
vt -0.000000 0.013006 0.000000
vt -1.100000 0.013006 0.000000
vt -0.000000 -0.013006 0.000000
vt -1.100000 -0.013006 0.000000
vt -0.000000 -0.039019 0.000000
vt -1.100000 -0.039019 0.000000
vt -0.000000 -0.065031 0.000000
vt -1.100000 -0.065031 0.000000
vt -0.000000 -0.091044 0.000000
vt -1.100000 -0.091044 0.000000
vt -0.000000 -0.117056 0.000000
vt -1.100000 -0.117056 0.000000
vt -0.187422 1.100000 0.000000
vt -0.201258 1.100000 0.000000
vt -0.187422 0.000000 0.000000
vt -0.201258 0.000000 0.000000
vt 1.100000 0.117565 0.000000
vt -0.000000 0.117565 0.000000
vt 1.100000 0.091439 0.000000
vt -0.000000 0.091439 0.000000
vt 1.100000 0.065314 0.000000
vt -0.000000 0.065314 0.000000
vt 1.100000 0.039188 0.000000
vt -0.000000 0.039188 0.000000
vt 1.100000 0.013063 0.000000
vt -0.000000 0.013063 0.000000
vt 1.100000 -0.013063 0.000000
vt -0.000000 -0.013063 0.000000
vt 1.100000 -0.039188 0.000000
vt -0.000000 -0.039188 0.000000
vt 1.100000 -0.065314 0.000000
vt -0.000000 -0.065314 0.000000
vt 1.100000 -0.091439 0.000000
vt -0.000000 -0.091439 0.000000
vt 1.100000 -0.117565 0.000000
vt -0.000000 -0.117565 0.000000
vt -0.000000 1.573042 0.000000
vt -1.100000 1.573042 0.000000
vt -0.000000 1.434949 0.000000
vt -1.100000 1.434949 0.000000
vt -1.100000 1.296856 0.000000
vt -0.000000 1.296856 0.000000
vt -1.100000 1.158763 0.000000
vt -0.000000 1.158763 0.000000
vt -1.100000 1.020669 0.000000
vt -0.000000 1.020669 0.000000
vt -1.100000 0.882576 0.000000
vt -0.000000 0.882576 0.000000
vt -1.100000 0.744483 0.000000
vt -0.000000 0.744483 0.000000
vt -1.100000 0.606390 0.000000
vt -0.000000 0.606390 0.000000
vt -0.000000 0.468297 0.000000
vt -1.100000 0.468297 0.000000
vt 1.100000 0.117310 0.000000
vt -0.000000 0.117310 0.000000
vt 1.100000 0.091241 0.000000
vt -0.000000 0.091241 0.000000
vt 1.100000 0.065172 0.000000
vt -0.000000 0.065172 0.000000
vt 1.100000 0.039103 0.000000
vt -0.000000 0.039103 0.000000
vt 1.100000 0.013034 0.000000
vt -0.000000 0.013034 0.000000
vt 1.100000 -0.013034 0.000000
vt -0.000000 -0.013034 0.000000
vt 1.100000 -0.039103 0.000000
vt -0.000000 -0.039103 0.000000
vt 1.100000 -0.065172 0.000000
vt -0.000000 -0.065172 0.000000
vt 1.100000 -0.091241 0.000000
vt 0.000000 -0.091241 0.000000
vt 1.100000 -0.117310 0.000000
vt -0.000000 -0.117310 0.000000
vt -0.000000 -0.313728 0.000000
vt -1.100000 -0.313728 0.000000
vt -0.000000 -0.451977 0.000000
vt -1.100000 -0.451977 0.000000
vt -1.100000 -0.590225 0.000000
vt -0.000000 -0.590225 0.000000
vt -1.100000 -0.728474 0.000000
vt -0.000000 -0.728474 0.000000
vt -1.100000 -0.866723 0.000000
vt -0.000000 -0.866723 0.000000
vt -1.100000 -1.004971 0.000000
vt -0.000000 -1.004971 0.000000
vt -1.100000 -1.143220 0.000000
vt -0.000000 -1.143220 0.000000
vt -1.100000 -1.281469 0.000000
vt -0.000000 -1.281469 0.000000
vt -0.000000 -1.419717 0.000000
vt -1.100000 -1.419717 0.000000
vt -0.000000 0.117310 0.000000
vt -1.100000 0.117310 0.000000
vt -0.000000 0.091241 0.000000
vt -1.100000 0.091241 0.000000
vt -0.000000 0.065172 0.000000
vt -1.100000 0.065172 0.000000
vt -0.000000 0.039103 0.000000
vt -1.100000 0.039103 0.000000
vt -0.000000 0.013034 0.000000
vt -1.100000 0.013034 0.000000
vt -0.000000 -0.013034 0.000000
vt -1.100000 -0.013034 0.000000
vt -0.000000 -0.039103 0.000000
vt -1.100000 -0.039103 0.000000
vt -0.000000 -0.065172 0.000000
vt -1.100000 -0.065172 0.000000
vt -0.000000 -0.091241 0.000000
vt -1.100000 -0.091241 0.000000
vt -0.000000 -0.117310 0.000000
vt -1.100000 -0.117310 0.000000
vt -0.013378 0.000000 0.000000
vt 0.000000 0.000000 0.000000
vt -0.013378 1.100000 0.000000
vt -0.000000 1.100000 0.000000
vt -0.188364 1.100000 0.000000
vt -0.201742 1.100000 0.000000
vt -0.188364 0.000000 0.000000
vt -0.201742 0.000000 0.000000
vt -0.012918 0.000000 0.000000
vt -0.000000 0.000000 0.000000
vt -0.012918 1.100000 0.000000
vt -0.000000 1.100000 0.000000
vt 1.100000 1.065656 0.000000
vt 0.000000 1.065656 0.000000
vt 1.100000 0.958866 0.000000
vt 0.000000 0.958866 0.000000
vt 1.100000 0.852075 0.000000
vt 0.000000 0.852075 0.000000
vt 1.100000 0.745285 0.000000
vt 0.000000 0.745285 0.000000
vt 1.100000 0.638495 0.000000
vt 0.000000 0.638495 0.000000
vt 1.100000 0.531705 0.000000
vt 0.000000 0.531705 0.000000
vt 1.100000 0.424915 0.000000
vt 0.000000 0.424915 0.000000
vt 1.100000 0.318125 0.000000
vt 0.000000 0.318125 0.000000
vt 1.100000 0.211335 0.000000
vt 0.000000 0.211335 0.000000
vt 1.100000 0.104545 0.000000
vt 0.000000 0.104545 0.000000
vt 1.100000 -0.002245 0.000000
vt -0.000000 -0.002245 0.000000
vt 1.100000 -0.109035 0.000000
vt -0.000000 -0.109035 0.000000
vt 1.100000 -0.215825 0.000000
vt 0.000000 -0.215825 0.000000
vt 1.100000 -0.322615 0.000000
vt -0.000000 -0.322615 0.000000
vt 1.100000 -0.429405 0.000000
vt -0.000000 -0.429405 0.000000
vt 1.100000 -0.536195 0.000000
vt 0.000000 -0.536195 0.000000
vt 1.100000 -0.642986 0.000000
vt -0.000000 -0.642986 0.000000
vt 1.100000 -0.749776 0.000000
vt 0.000000 -0.749776 0.000000
vt 1.100000 -0.856566 0.000000
vt 0.000000 -0.856566 0.000000
vt 1.100000 -0.963356 0.000000
vt 0.000000 -0.963356 0.000000
vt 1.100000 -1.070146 0.000000
vt 0.000000 -1.070146 0.000000
vt 1.100000 -0.267272 0.000000
vt 0.000000 -0.267272 0.000000
vt 1.100000 -0.374062 0.000000
vt -0.000000 -0.374062 0.000000
vt 1.100000 -0.480853 0.000000
vt -0.000000 -0.480853 0.000000
vt 1.100000 -0.587643 0.000000
vt 0.000000 -0.587643 0.000000
vt 1.100000 -0.694434 0.000000
vt 0.000000 -0.694434 0.000000
vt 1.100000 -0.801224 0.000000
vt 0.000000 -0.801224 0.000000
vt 1.100000 -0.908015 0.000000
vt 0.000000 -0.908015 0.000000
vt 1.100000 -1.014805 0.000000
vt 0.000000 -1.014805 0.000000
vt 1.100000 -1.121596 0.000000
vt 0.000000 -1.121596 0.000000
vt 1.100000 -1.228386 0.000000
vt 0.000000 -1.228386 0.000000
vt 1.100000 -1.335177 0.000000
vt 0.000000 -1.335177 0.000000
vt 1.100000 -1.441967 0.000000
vt 0.000000 -1.441967 0.000000
vt 1.100000 -1.548758 0.000000
vt 0.000000 -1.548758 0.000000
vt 1.100000 -1.655548 0.000000
vt 0.000000 -1.655548 0.000000
vt 1.100000 -1.762339 0.000000
vt 0.000000 -1.762339 0.000000
vt 1.100000 -1.869129 0.000000
vt 0.000000 -1.869129 0.000000
vt 1.100000 -1.975920 0.000000
vt 0.000000 -1.975920 0.000000
vt 1.100000 -2.082710 0.000000
vt 0.000000 -2.082710 0.000000
vt 1.100000 -2.189501 0.000000
vt 0.000000 -2.189501 0.000000
vt 1.100000 -2.296291 0.000000
vt 0.000000 -2.296291 0.000000
vt 1.100000 -2.403082 0.000000
vt 0.000000 -2.403082 0.000000
vt 1.909436 1.100000 0.000000
vt -0.000000 1.100000 0.000000
vt 1.909436 0.000000 0.000000
vt 0.000000 0.000000 0.000000
vt 1.908796 1.100000 0.000000
vt 0.000000 1.100000 0.000000
vt 1.908796 0.000000 0.000000
vt 0.000000 0.000000 0.000000
vt 0.000000 -0.080309 0.000000
vt 1.100000 -0.080309 0.000000
vt 0.000000 0.080309 0.000000
vt 1.100000 0.080309 0.000000
vt -1.100000 0.313728 0.000000
vt -0.000000 0.313728 0.000000
vt -1.100000 0.451977 0.000000
vt -0.000000 0.451977 0.000000
vt -0.000000 0.590225 0.000000
vt -1.100000 0.590225 0.000000
vt -0.000000 0.728474 0.000000
vt -1.100000 0.728474 0.000000
vt -0.000000 0.866723 0.000000
vt -1.100000 0.866723 0.000000
vt -0.000000 1.004971 0.000000
vt -1.100000 1.004971 0.000000
vt -0.000000 1.143220 0.000000
vt -1.100000 1.143220 0.000000
vt -0.000000 1.281469 0.000000
vt -1.100000 1.281469 0.000000
vt -1.100000 1.419717 0.000000
vt -0.000000 1.419717 0.000000
vt 0.000000 -0.080219 0.000000
vt 1.100000 -0.080219 0.000000
vt 0.000000 0.080219 0.000000
vt 1.100000 0.080219 0.000000
vt 0.100000 0.000000 0.000000
vt 2.008156 0.000000 0.000000
vt 0.100000 1.100000 0.000000
vt 2.008156 1.100000 0.000000
vt 0.000000 0.080309 0.000000
vt -1.100000 0.080309 0.000000
vt -0.000000 -0.080309 0.000000
vt -1.100000 -0.080309 0.000000
vt 0.100000 0.000000 0.000000
vt 2.008796 0.000000 0.000000
vt 0.100000 1.100000 0.000000
vt 2.008796 1.100000 0.000000
vt 0.000000 0.080399 0.000000
vt -1.100000 0.080399 0.000000
vt 0.000000 -0.080399 0.000000
vt -1.100000 -0.080399 0.000000
vt -1.100000 -1.569411 0.000000
vt -0.000000 -1.569411 0.000000
vt -1.100000 -1.431009 0.000000
vt -0.000000 -1.431009 0.000000
vt -0.000000 -1.292607 0.000000
vt -1.100000 -1.292607 0.000000
vt -0.000000 -1.154205 0.000000
vt -1.100000 -1.154205 0.000000
vt -0.000000 -1.015803 0.000000
vt -1.100000 -1.015803 0.000000
vt -0.000000 -0.877401 0.000000
vt -1.100000 -0.877401 0.000000
vt -0.000000 -0.738999 0.000000
vt -1.100000 -0.738999 0.000000
vt -0.000000 -0.600597 0.000000
vt -1.100000 -0.600597 0.000000
vt -1.100000 -0.462195 0.000000
vt -0.000000 -0.462195 0.000000
vt -0.000000 0.117056 0.000000
vt -1.100000 0.117056 0.000000
vt -0.000000 0.091044 0.000000
vt -1.100000 0.091044 0.000000
vt -0.000000 0.065031 0.000000
vt -1.100000 0.065031 0.000000
vt -0.000000 0.039019 0.000000
vt -1.100000 0.039019 0.000000
vt -0.000000 0.013006 0.000000
vt -1.100000 0.013006 0.000000
vt -0.000000 -0.013006 0.000000
vt -1.100000 -0.013006 0.000000
vt -0.000000 -0.039019 0.000000
vt -1.100000 -0.039019 0.000000
vt -0.000000 -0.065031 0.000000
vt -1.100000 -0.065031 0.000000
vt -0.000000 -0.091044 0.000000
vt -1.100000 -0.091044 0.000000
vt -0.000000 -0.117056 0.000000
vt -1.100000 -0.117056 0.000000
vt -0.187422 1.100000 0.000000
vt -0.201258 1.100000 0.000000
vt -0.187422 0.000000 0.000000
vt -0.201258 0.000000 0.000000
vt 1.100000 0.117565 0.000000
vt -0.000000 0.117565 0.000000
vt 1.100000 0.091439 0.000000
vt -0.000000 0.091439 0.000000
vt 1.100000 0.065314 0.000000
vt -0.000000 0.065314 0.000000
vt 1.100000 0.039188 0.000000
vt -0.000000 0.039188 0.000000
vt 1.100000 0.013063 0.000000
vt -0.000000 0.013063 0.000000
vt 1.100000 -0.013063 0.000000
vt -0.000000 -0.013063 0.000000
vt 1.100000 -0.039188 0.000000
vt -0.000000 -0.039188 0.000000
vt 1.100000 -0.065314 0.000000
vt -0.000000 -0.065314 0.000000
vt 1.100000 -0.091439 0.000000
vt -0.000000 -0.091439 0.000000
vt 1.100000 -0.117565 0.000000
vt -0.000000 -0.117565 0.000000
vt -0.000000 1.573042 0.000000
vt -1.100000 1.573042 0.000000
vt -0.000000 1.434949 0.000000
vt -1.100000 1.434949 0.000000
vt -1.100000 1.296856 0.000000
vt -0.000000 1.296856 0.000000
vt -1.100000 1.158763 0.000000
vt -0.000000 1.158763 0.000000
vt -1.100000 1.020669 0.000000
vt -0.000000 1.020669 0.000000
vt -1.100000 0.882576 0.000000
vt -0.000000 0.882576 0.000000
vt -1.100000 0.744483 0.000000
vt -0.000000 0.744483 0.000000
vt -1.100000 0.606390 0.000000
vt -0.000000 0.606390 0.000000
vt -0.000000 0.468297 0.000000
vt -1.100000 0.468297 0.000000
vt 1.100000 0.117310 0.000000
vt -0.000000 0.117310 0.000000
vt 1.100000 0.091241 0.000000
vt -0.000000 0.091241 0.000000
vt 1.100000 0.065172 0.000000
vt -0.000000 0.065172 0.000000
vt 1.100000 0.039103 0.000000
vt -0.000000 0.039103 0.000000
vt 1.100000 0.013034 0.000000
vt -0.000000 0.013034 0.000000
vt 1.100000 -0.013034 0.000000
vt -0.000000 -0.013034 0.000000
vt 1.100000 -0.039103 0.000000
vt -0.000000 -0.039103 0.000000
vt 1.100000 -0.065172 0.000000
vt 0.000000 -0.065172 0.000000
vt 1.100000 -0.091241 0.000000
vt 0.000000 -0.091241 0.000000
vt 1.100000 -0.117310 0.000000
vt -0.000000 -0.117310 0.000000
vt -0.000000 -0.313728 0.000000
vt -1.100000 -0.313728 0.000000
vt -0.000000 -0.451977 0.000000
vt -1.100000 -0.451977 0.000000
vt -1.100000 -0.590225 0.000000
vt -0.000000 -0.590225 0.000000
vt -1.100000 -0.728474 0.000000
vt -0.000000 -0.728474 0.000000
vt -1.100000 -0.866723 0.000000
vt -0.000000 -0.866723 0.000000
vt -1.100000 -1.004971 0.000000
vt -0.000000 -1.004971 0.000000
vt -1.100000 -1.143220 0.000000
vt -0.000000 -1.143220 0.000000
vt -1.100000 -1.281469 0.000000
vt -0.000000 -1.281469 0.000000
vt -0.000000 -1.419717 0.000000
vt -1.100000 -1.419717 0.000000
vt -0.000000 0.117310 0.000000
vt -1.100000 0.117310 0.000000
vt -0.000000 0.091241 0.000000
vt -1.100000 0.091241 0.000000
vt -0.000000 0.065172 0.000000
vt -1.100000 0.065172 0.000000
vt -0.000000 0.039103 0.000000
vt -1.100000 0.039103 0.000000
vt -0.000000 0.013034 0.000000
vt -1.100000 0.013034 0.000000
vt -0.000000 -0.013034 0.000000
vt -1.100000 -0.013034 0.000000
vt -0.000000 -0.039103 0.000000
vt -1.100000 -0.039103 0.000000
vt -0.000000 -0.065172 0.000000
vt -1.100000 -0.065172 0.000000
vt -0.000000 -0.091241 0.000000
vt -1.100000 -0.091241 0.000000
vt -0.000000 -0.117310 0.000000
vt -1.100000 -0.117310 0.000000
vt -0.013378 0.000000 0.000000
vt 0.000000 0.000000 0.000000
vt -0.013378 1.100000 0.000000
vt -0.000000 1.100000 0.000000
vt -0.188364 1.100000 0.000000
vt -0.201742 1.100000 0.000000
vt -0.188364 0.000000 0.000000
vt -0.201742 0.000000 0.000000
vt -0.012918 0.000000 0.000000
vt -0.000000 0.000000 0.000000
vt -0.012918 1.100000 0.000000
vt -0.000000 1.100000 0.000000
vt 1.100000 1.065656 0.000000
vt 0.000000 1.065656 0.000000
vt 1.100000 0.958866 0.000000
vt 0.000000 0.958866 0.000000
vt 1.100000 0.852075 0.000000
vt 0.000000 0.852075 0.000000
vt 1.100000 0.745285 0.000000
vt 0.000000 0.745285 0.000000
vt 1.100000 0.638495 0.000000
vt 0.000000 0.638495 0.000000
vt 1.100000 0.531705 0.000000
vt 0.000000 0.531705 0.000000
vt 1.100000 0.424915 0.000000
vt 0.000000 0.424915 0.000000
vt 1.100000 0.318125 0.000000
vt 0.000000 0.318125 0.000000
vt 1.100000 0.211335 0.000000
vt 0.000000 0.211335 0.000000
vt 1.100000 0.104545 0.000000
vt 0.000000 0.104545 0.000000
vt 1.100000 -0.002245 0.000000
vt -0.000000 -0.002245 0.000000
vt 1.100000 -0.109035 0.000000
vt 0.000000 -0.109035 0.000000
vt 1.100000 -0.215825 0.000000
vt 0.000000 -0.215825 0.000000
vt 1.100000 -0.322615 0.000000
vt -0.000000 -0.322615 0.000000
vt 1.100000 -0.429405 0.000000
vt 0.000000 -0.429405 0.000000
vt 1.100000 -0.536195 0.000000
vt 0.000000 -0.536195 0.000000
vt 1.100000 -0.642986 0.000000
vt -0.000000 -0.642986 0.000000
vt 1.100000 -0.749776 0.000000
vt 0.000000 -0.749776 0.000000
vt 1.100000 -0.856566 0.000000
vt 0.000000 -0.856566 0.000000
vt 1.100000 -0.963356 0.000000
vt 0.000000 -0.963356 0.000000
vt 1.100000 -1.070146 0.000000
vt 0.000000 -1.070146 0.000000
vt 1.100000 -0.267272 0.000000
vt 0.000000 -0.267272 0.000000
vt 1.100000 -0.374062 0.000000
vt -0.000000 -0.374062 0.000000
vt 1.100000 -0.480853 0.000000
vt -0.000000 -0.480853 0.000000
vt 1.100000 -0.587643 0.000000
vt -0.000000 -0.587643 0.000000
vt 1.100000 -0.694434 0.000000
vt 0.000000 -0.694434 0.000000
vt 1.100000 -0.801224 0.000000
vt 0.000000 -0.801224 0.000000
vt 1.100000 -0.908015 0.000000
vt 0.000000 -0.908015 0.000000
vt 1.100000 -1.014805 0.000000
vt 0.000000 -1.014805 0.000000
vt 1.100000 -1.121596 0.000000
vt 0.000000 -1.121596 0.000000
vt 1.100000 -1.228386 0.000000
vt 0.000000 -1.228386 0.000000
vt 1.100000 -1.335177 0.000000
vt 0.000000 -1.335177 0.000000
vt 1.100000 -1.441967 0.000000
vt 0.000000 -1.441967 0.000000
vt 1.100000 -1.548758 0.000000
vt 0.000000 -1.548758 0.000000
vt 1.100000 -1.655548 0.000000
vt 0.000000 -1.655548 0.000000
vt 1.100000 -1.762339 0.000000
vt 0.000000 -1.762339 0.000000
vt 1.100000 -1.869129 0.000000
vt 0.000000 -1.869129 0.000000
vt 1.100000 -1.975920 0.000000
vt 0.000000 -1.975920 0.000000
vt 1.100000 -2.082710 0.000000
vt 0.000000 -2.082710 0.000000
vt 1.100000 -2.189501 0.000000
vt 0.000000 -2.189501 0.000000
vt 1.100000 -2.296291 0.000000
vt 0.000000 -2.296291 0.000000
vt 1.100000 -2.403082 0.000000
vt 0.000000 -2.403082 0.000000
vt 1.909436 1.100000 0.000000
vt -0.000000 1.100000 0.000000
vt 1.909436 0.000000 0.000000
vt 0.000000 0.000000 0.000000
vt 1.908796 1.100000 0.000000
vt 0.000000 1.100000 0.000000
vt 1.908796 0.000000 0.000000
vt 0.000000 0.000000 0.000000
vt 0.000000 -0.080309 0.000000
vt 1.100000 -0.080309 0.000000
vt 0.000000 0.080309 0.000000
vt 1.100000 0.080309 0.000000
vt -1.100000 0.313728 0.000000
vt -0.000000 0.313728 0.000000
vt -1.100000 0.451977 0.000000
vt -0.000000 0.451977 0.000000
vt -0.000000 0.590225 0.000000
vt -1.100000 0.590225 0.000000
vt -0.000000 0.728474 0.000000
vt -1.100000 0.728474 0.000000
vt -0.000000 0.866723 0.000000
vt -1.100000 0.866723 0.000000
vt -0.000000 1.004971 0.000000
vt -1.100000 1.004971 0.000000
vt -0.000000 1.143220 0.000000
vt -1.100000 1.143220 0.000000
vt -0.000000 1.281469 0.000000
vt -1.100000 1.281469 0.000000
vt -1.100000 1.419717 0.000000
vt -0.000000 1.419717 0.000000
vt 0.000000 -0.080219 0.000000
vt 1.100000 -0.080219 0.000000
vt 0.000000 0.080219 0.000000
vt 1.100000 0.080219 0.000000
vt 0.100000 0.000000 0.000000
vt 2.008156 0.000000 0.000000
vt 0.100000 1.100000 0.000000
vt 2.008156 1.100000 0.000000
vt 0.000000 0.080309 0.000000
vt -1.100000 0.080309 0.000000
vt -0.000000 -0.080309 0.000000
vt -1.100000 -0.080309 0.000000
vt 0.100000 0.000000 0.000000
vt 2.008796 0.000000 0.000000
vt 0.100000 1.100000 0.000000
vt 2.008796 1.100000 0.000000
vt 0.000000 0.080399 0.000000
vt -1.100000 0.080399 0.000000
vt 0.000000 -0.080399 0.000000
vt -1.100000 -0.080399 0.000000
vt -1.100000 -1.569411 0.000000
vt -0.000000 -1.569411 0.000000
vt -1.100000 -1.431009 0.000000
vt -0.000000 -1.431009 0.000000
vt -0.000000 -1.292607 0.000000
vt -1.100000 -1.292607 0.000000
vt -0.000000 -1.154205 0.000000
vt -1.100000 -1.154205 0.000000
vt -0.000000 -1.015803 0.000000
vt -1.100000 -1.015803 0.000000
vt -0.000000 -0.877401 0.000000
vt -1.100000 -0.877401 0.000000
vt -0.000000 -0.738999 0.000000
vt -1.100000 -0.738999 0.000000
vt -0.000000 -0.600597 0.000000
vt -1.100000 -0.600597 0.000000
vt -1.100000 -0.462195 0.000000
vt -0.000000 -0.462195 0.000000
vt -0.000000 0.117056 0.000000
vt -1.100000 0.117056 0.000000
vt -0.000000 0.091044 0.000000
vt -1.100000 0.091044 0.000000
vt -0.000000 0.065031 0.000000
vt -1.100000 0.065031 0.000000
vt -0.000000 0.039019 0.000000
vt -1.100000 0.039019 0.000000
vt -0.000000 0.013006 0.000000
vt -1.100000 0.013006 0.000000
vt -0.000000 -0.013006 0.000000
vt -1.100000 -0.013006 0.000000
vt -0.000000 -0.039019 0.000000
vt -1.100000 -0.039019 0.000000
vt -0.000000 -0.065031 0.000000
vt -1.100000 -0.065031 0.000000
vt -0.000000 -0.091044 0.000000
vt -1.100000 -0.091044 0.000000
vt -0.000000 -0.117056 0.000000
vt -1.100000 -0.117056 0.000000
vt -0.187422 1.100000 0.000000
vt -0.201258 1.100000 0.000000
vt -0.187422 0.000000 0.000000
vt -0.201258 0.000000 0.000000
vt 1.100000 0.117565 0.000000
vt -0.000000 0.117565 0.000000
vt 1.100000 0.091439 0.000000
vt -0.000000 0.091439 0.000000
vt 1.100000 0.065314 0.000000
vt -0.000000 0.065314 0.000000
vt 1.100000 0.039188 0.000000
vt -0.000000 0.039188 0.000000
vt 1.100000 0.013063 0.000000
vt -0.000000 0.013063 0.000000
vt 1.100000 -0.013063 0.000000
vt -0.000000 -0.013063 0.000000
vt 1.100000 -0.039188 0.000000
vt -0.000000 -0.039188 0.000000
vt 1.100000 -0.065314 0.000000
vt -0.000000 -0.065314 0.000000
vt 1.100000 -0.091439 0.000000
vt -0.000000 -0.091439 0.000000
vt 1.100000 -0.117565 0.000000
vt -0.000000 -0.117565 0.000000
vt -0.000000 1.573042 0.000000
vt -1.100000 1.573042 0.000000
vt -0.000000 1.434949 0.000000
vt -1.100000 1.434949 0.000000
vt -1.100000 1.296856 0.000000
vt -0.000000 1.296856 0.000000
vt -1.100000 1.158763 0.000000
vt -0.000000 1.158763 0.000000
vt -1.100000 1.020669 0.000000
vt -0.000000 1.020669 0.000000
vt -1.100000 0.882576 0.000000
vt -0.000000 0.882576 0.000000
vt -1.100000 0.744483 0.000000
vt -0.000000 0.744483 0.000000
vt -1.100000 0.606390 0.000000
vt -0.000000 0.606390 0.000000
vt -0.000000 0.468297 0.000000
vt -1.100000 0.468297 0.000000
vt 1.100000 0.117310 0.000000
vt -0.000000 0.117310 0.000000
vt 1.100000 0.091241 0.000000
vt -0.000000 0.091241 0.000000
vt 1.100000 0.065172 0.000000
vt -0.000000 0.065172 0.000000
vt 1.100000 0.039103 0.000000
vt -0.000000 0.039103 0.000000
vt 1.100000 0.013034 0.000000
vt -0.000000 0.013034 0.000000
vt 1.100000 -0.013034 0.000000
vt -0.000000 -0.013034 0.000000
vt 1.100000 -0.039103 0.000000
vt -0.000000 -0.039103 0.000000
vt 1.100000 -0.065172 0.000000
vt 0.000000 -0.065172 0.000000
vt 1.100000 -0.091241 0.000000
vt -0.000000 -0.091241 0.000000
vt 1.100000 -0.117310 0.000000
vt -0.000000 -0.117310 0.000000
vt -0.000000 -0.313728 0.000000
vt -1.100000 -0.313728 0.000000
vt -0.000000 -0.451977 0.000000
vt -1.100000 -0.451977 0.000000
vt -1.100000 -0.590225 0.000000
vt -0.000000 -0.590225 0.000000
vt -1.100000 -0.728474 0.000000
vt -0.000000 -0.728474 0.000000
vt -1.100000 -0.866723 0.000000
vt -0.000000 -0.866723 0.000000
vt -1.100000 -1.004971 0.000000
vt -0.000000 -1.004971 0.000000
vt -1.100000 -1.143220 0.000000
vt -0.000000 -1.143220 0.000000
vt -1.100000 -1.281469 0.000000
vt -0.000000 -1.281469 0.000000
vt -0.000000 -1.419717 0.000000
vt -1.100000 -1.419717 0.000000
vt -0.000000 0.117310 0.000000
vt -1.100000 0.117310 0.000000
vt -0.000000 0.091241 0.000000
vt -1.100000 0.091241 0.000000
vt -0.000000 0.065172 0.000000
vt -1.100000 0.065172 0.000000
vt -0.000000 0.039103 0.000000
vt -1.100000 0.039103 0.000000
vt -0.000000 0.013034 0.000000
vt -1.100000 0.013034 0.000000
vt -0.000000 -0.013034 0.000000
vt -1.100000 -0.013034 0.000000
vt -0.000000 -0.039103 0.000000
vt -1.100000 -0.039103 0.000000
vt -0.000000 -0.065172 0.000000
vt -1.100000 -0.065172 0.000000
vt -0.000000 -0.091241 0.000000
vt -1.100000 -0.091241 0.000000
vt -0.000000 -0.117310 0.000000
vt -1.100000 -0.117310 0.000000
vt -0.013378 0.000000 0.000000
vt 0.000000 0.000000 0.000000
vt -0.013378 1.100000 0.000000
vt -0.000000 1.100000 0.000000
vt -0.188364 1.100000 0.000000
vt -0.201742 1.100000 0.000000
vt -0.188364 0.000000 0.000000
vt -0.201742 0.000000 0.000000
vt -0.012918 0.000000 0.000000
vt -0.000000 0.000000 0.000000
vt -0.012918 1.100000 0.000000
vt -0.000000 1.100000 0.000000
vt 1.100000 1.065656 0.000000
vt 0.000000 1.065656 0.000000
vt 1.100000 0.958866 0.000000
vt 0.000000 0.958866 0.000000
vt 1.100000 0.852075 0.000000
vt 0.000000 0.852075 0.000000
vt 1.100000 0.745285 0.000000
vt 0.000000 0.745285 0.000000
vt 1.100000 0.638495 0.000000
vt 0.000000 0.638495 0.000000
vt 1.100000 0.531705 0.000000
vt 0.000000 0.531705 0.000000
vt 1.100000 0.424915 0.000000
vt 0.000000 0.424915 0.000000
vt 1.100000 0.318125 0.000000
vt 0.000000 0.318125 0.000000
vt 1.100000 0.211335 0.000000
vt 0.000000 0.211335 0.000000
vt 1.100000 0.104545 0.000000
vt 0.000000 0.104545 0.000000
vt 1.100000 -0.002245 0.000000
vt -0.000000 -0.002245 0.000000
vt 1.100000 -0.109035 0.000000
vt 0.000000 -0.109035 0.000000
vt 1.100000 -0.215825 0.000000
vt 0.000000 -0.215825 0.000000
vt 1.100000 -0.322615 0.000000
vt 0.000000 -0.322615 0.000000
vt 1.100000 -0.429405 0.000000
vt 0.000000 -0.429405 0.000000
vt 1.100000 -0.536195 0.000000
vt -0.000000 -0.536195 0.000000
vt 1.100000 -0.642986 0.000000
vt -0.000000 -0.642986 0.000000
vt 1.100000 -0.749776 0.000000
vt 0.000000 -0.749776 0.000000
vt 1.100000 -0.856566 0.000000
vt 0.000000 -0.856566 0.000000
vt 1.100000 -0.963356 0.000000
vt 0.000000 -0.963356 0.000000
vt 1.100000 -1.070146 0.000000
vt 0.000000 -1.070146 0.000000
vt 1.100000 -0.267272 0.000000
vt 0.000000 -0.267272 0.000000
vt 1.100000 -0.374062 0.000000
vt 0.000000 -0.374062 0.000000
vt 1.100000 -0.480853 0.000000
vt -0.000000 -0.480853 0.000000
vt 1.100000 -0.587643 0.000000
vt 0.000000 -0.587643 0.000000
vt 1.100000 -0.694434 0.000000
vt 0.000000 -0.694434 0.000000
vt 1.100000 -0.801224 0.000000
vt 0.000000 -0.801224 0.000000
vt 1.100000 -0.908015 0.000000
vt 0.000000 -0.908015 0.000000
vt 1.100000 -1.014805 0.000000
vt 0.000000 -1.014805 0.000000
vt 1.100000 -1.121596 0.000000
vt 0.000000 -1.121596 0.000000
vt 1.100000 -1.228386 0.000000
vt 0.000000 -1.228386 0.000000
vt 1.100000 -1.335177 0.000000
vt 0.000000 -1.335177 0.000000
vt 1.100000 -1.441967 0.000000
vt 0.000000 -1.441967 0.000000
vt 1.100000 -1.548758 0.000000
vt 0.000000 -1.548758 0.000000
vt 1.100000 -1.655548 0.000000
vt 0.000000 -1.655548 0.000000
vt 1.100000 -1.762339 0.000000
vt 0.000000 -1.762339 0.000000
vt 1.100000 -1.869129 0.000000
vt 0.000000 -1.869129 0.000000
vt 1.100000 -1.975920 0.000000
vt 0.000000 -1.975920 0.000000
vt 1.100000 -2.082710 0.000000
vt 0.000000 -2.082710 0.000000
vt 1.100000 -2.189501 0.000000
vt 0.000000 -2.189501 0.000000
vt 1.100000 -2.296291 0.000000
vt 0.000000 -2.296291 0.000000
vt 1.100000 -2.403082 0.000000
vt 0.000000 -2.403082 0.000000
vt 1.909436 1.100000 0.000000
vt -0.000000 1.100000 0.000000
vt 1.909436 0.000000 0.000000
vt 0.000000 0.000000 0.000000
vt 1.908796 1.100000 0.000000
vt 0.000000 1.100000 0.000000
vt 1.908796 0.000000 0.000000
vt 0.000000 0.000000 0.000000
vt -0.100001 -8.700897 0.000000
vt 0.099999 -8.700897 0.000000
vt 0.849999 -7.500897 0.000000
vt 0.299999 -8.900897 0.000000
vt 0.849999 -10.000897 0.000000
vt 0.299999 -9.300897 0.000000
vt 0.849999 -11.000897 0.000000
vt -0.300001 -9.300897 0.000000
vt -0.850001 -10.000897 0.000000
vt -0.300001 -8.900897 0.000000
vt -0.850001 -7.500897 0.000000
vt 2.738678 -6.777289 0.000000
vt 0.849999 -6.500897 0.000000
vt -0.850001 -6.500897 0.000000
vt -2.738048 -6.777197 0.000000
vt -2.739313 -7.224412 0.000000
vt -2.975005 -7.001348 0.000000
vt -2.988909 -7.106946 0.000000
vt -2.987792 -6.895609 0.000000
vt -2.879264 -6.701050 0.000000
vt -3.026469 -6.796370 0.000000
vt -2.960990 -6.590115 0.000000
vt -3.088605 -6.709864 0.000000
vt -3.065868 -6.500749 0.000000
vt -3.170299 -6.641523 0.000000
vt -3.188368 -6.437665 0.000000
vt -3.266419 -6.595641 0.000000
vt -3.322028 -6.404191 0.000000
vt -3.370928 -6.575098 0.000000
vt -3.459801 -6.402091 0.000000
vt -3.477264 -6.581185 0.000000
vt -3.594419 -6.431476 0.000000
vt -3.578746 -6.613520 0.000000
vt -3.718785 -6.490796 0.000000
vt -3.669003 -6.670071 0.000000
vt -3.826338 -6.576924 0.000000
vt -3.742364 -6.747287 0.000000
vt -3.755281 -6.747287 0.000000
vt -3.781111 -6.743894 0.000000
vt -3.805187 -6.733944 0.000000
vt -3.825876 -6.718113 0.000000
vt -3.841775 -6.697476 0.000000
vt -3.842101 -6.597665 0.000000
vt -3.851803 -6.673432 0.000000
vt -3.851972 -6.621774 0.000000
vt -3.855281 -6.647614 0.000000
vt -2.881078 -7.300302 0.000000
vt -3.028632 -7.205771 0.000000
vt -2.963685 -7.410965 0.000000
vt -3.091679 -7.291615 0.000000
vt -3.069405 -7.499810 0.000000
vt -3.174089 -7.359089 0.000000
vt -3.192638 -7.562132 0.000000
vt -3.270689 -7.403953 0.000000
vt -3.326856 -7.594628 0.000000
vt -3.375410 -7.423391 0.000000
vt -3.464948 -7.595577 0.000000
vt -3.481675 -7.416181 0.000000
vt -3.599599 -7.564929 0.000000
vt -3.582810 -7.382776 0.000000
vt -3.723677 -7.504308 0.000000
vt -3.672464 -7.325274 0.000000
vt -3.830609 -7.416924 0.000000
vt -3.745005 -7.247287 0.000000
vt -3.758841 -7.247287 0.000000
vt -3.784561 -7.250651 0.000000
vt -3.808550 -7.260518 0.000000
vt -3.829195 -7.276222 0.000000
vt -3.845106 -7.296708 0.000000
vt -3.846105 -7.396123 0.000000
vt -3.855213 -7.320597 0.000000
vt -3.855730 -7.372035 0.000000
vt -3.858836 -7.346282 0.000000
vt -0.850001 -11.000897 0.000000
vt -2.738048 -10.277197 0.000000
vt -2.739313 -10.724412 0.000000
vt -2.975005 -10.501348 0.000000
vt -2.988909 -10.606946 0.000000
vt -2.987792 -10.395609 0.000000
vt -2.879264 -10.201050 0.000000
vt -3.026469 -10.296370 0.000000
vt -2.960990 -10.090115 0.000000
vt -3.088605 -10.209864 0.000000
vt -3.065868 -10.000749 0.000000
vt -3.170299 -10.141523 0.000000
vt -3.188368 -9.937665 0.000000
vt -3.266419 -10.095641 0.000000
vt -3.322028 -9.904191 0.000000
vt -3.370928 -10.075098 0.000000
vt -3.459801 -9.902091 0.000000
vt -3.477264 -10.081185 0.000000
vt -3.594419 -9.931476 0.000000
vt -3.578746 -10.113520 0.000000
vt -3.718785 -9.990796 0.000000
vt -3.669003 -10.170071 0.000000
vt -3.826338 -10.076924 0.000000
vt -3.742364 -10.247287 0.000000
vt -3.755281 -10.247287 0.000000
vt -3.781111 -10.243894 0.000000
vt -3.805187 -10.233944 0.000000
vt -3.825876 -10.218113 0.000000
vt -3.841775 -10.197476 0.000000
vt -3.842101 -10.097665 0.000000
vt -3.851803 -10.173432 0.000000
vt -3.851972 -10.121774 0.000000
vt -3.855281 -10.147614 0.000000
vt -2.881078 -10.800302 0.000000
vt -3.028632 -10.705771 0.000000
vt -2.963685 -10.910965 0.000000
vt -3.091679 -10.791615 0.000000
vt -3.069405 -10.999810 0.000000
vt -3.174089 -10.859089 0.000000
vt -3.192638 -11.062132 0.000000
vt -3.270689 -10.903953 0.000000
vt -3.326856 -11.094628 0.000000
vt -3.375410 -10.923391 0.000000
vt -3.464948 -11.095577 0.000000
vt -3.481675 -10.916181 0.000000
vt -3.599599 -11.064929 0.000000
vt -3.582810 -10.882776 0.000000
vt -3.723677 -11.004308 0.000000
vt -3.672464 -10.825274 0.000000
vt -3.830609 -10.916924 0.000000
vt -3.745005 -10.747287 0.000000
vt -3.758841 -10.747287 0.000000
vt -3.784561 -10.750651 0.000000
vt -3.808550 -10.760518 0.000000
vt -3.829195 -10.776222 0.000000
vt -3.845106 -10.796708 0.000000
vt -3.846105 -10.896123 0.000000
vt -3.855213 -10.820597 0.000000
vt -3.855730 -10.872035 0.000000
vt -3.858836 -10.846282 0.000000
vt 0.849999 -13.500897 0.000000
vt -0.850001 -13.500897 0.000000
vt 0.849999 -14.500897 0.000000
vt -0.850001 -14.500897 0.000000
vt 0.849999 -17.000897 0.000000
vt -0.850001 -17.000897 0.000000
vt 0.849999 -18.000897 0.000000
vt -0.850001 -18.000897 0.000000
vt -2.738048 -17.277197 0.000000
vt -2.739313 -17.724412 0.000000
vt -2.975005 -17.501348 0.000000
vt -2.988909 -17.606946 0.000000
vt -2.738048 -13.777197 0.000000
vt -2.739313 -14.224412 0.000000
vt -2.975005 -14.001348 0.000000
vt -2.988909 -14.106946 0.000000
vt -2.987792 -13.895609 0.000000
vt -2.879264 -13.701050 0.000000
vt -3.026469 -13.796370 0.000000
vt -2.960990 -13.590115 0.000000
vt -3.088605 -13.709864 0.000000
vt -3.065868 -13.500749 0.000000
vt -3.170299 -13.641523 0.000000
vt -3.188368 -13.437665 0.000000
vt -3.266419 -13.595641 0.000000
vt -3.322028 -13.404191 0.000000
vt -3.370928 -13.575098 0.000000
vt -3.459801 -13.402091 0.000000
vt -3.477264 -13.581185 0.000000
vt -3.594419 -13.431476 0.000000
vt -3.578746 -13.613520 0.000000
vt -3.718785 -13.490796 0.000000
vt -3.669003 -13.670071 0.000000
vt -3.826338 -13.576924 0.000000
vt -3.742364 -13.747287 0.000000
vt -3.755281 -13.747287 0.000000
vt -3.781111 -13.743894 0.000000
vt -3.805187 -13.733944 0.000000
vt -3.825876 -13.718113 0.000000
vt -3.841775 -13.697476 0.000000
vt -3.842101 -13.597665 0.000000
vt -3.851803 -13.673432 0.000000
vt -3.851972 -13.621774 0.000000
vt -3.855281 -13.647614 0.000000
vt -2.881078 -14.300302 0.000000
vt -3.028632 -14.205771 0.000000
vt -2.963685 -14.410965 0.000000
vt -3.091679 -14.291615 0.000000
vt -3.069405 -14.499810 0.000000
vt -3.174089 -14.359089 0.000000
vt -3.192638 -14.562132 0.000000
vt -3.270689 -14.403953 0.000000
vt -3.326856 -14.594628 0.000000
vt -3.375410 -14.423391 0.000000
vt -3.464948 -14.595577 0.000000
vt -3.481675 -14.416181 0.000000
vt -3.599599 -14.564929 0.000000
vt -3.582810 -14.382776 0.000000
vt -3.723677 -14.504308 0.000000
vt -3.672464 -14.325274 0.000000
vt -3.830609 -14.416924 0.000000
vt -3.745005 -14.247287 0.000000
vt -3.758841 -14.247287 0.000000
vt -3.784561 -14.250651 0.000000
vt -3.808550 -14.260518 0.000000
vt -3.829195 -14.276222 0.000000
vt -3.845106 -14.296708 0.000000
vt -3.846105 -14.396123 0.000000
vt -3.855213 -14.320597 0.000000
vt -3.855730 -14.372035 0.000000
vt -3.858836 -14.346282 0.000000
vt -2.987792 -17.395609 0.000000
vt -2.879264 -17.201050 0.000000
vt -3.026469 -17.296370 0.000000
vt -2.960990 -17.090115 0.000000
vt -3.088605 -17.209864 0.000000
vt -3.065868 -17.000749 0.000000
vt -3.170299 -17.141523 0.000000
vt -3.188368 -16.937665 0.000000
vt -3.266419 -17.095641 0.000000
vt -3.322028 -16.904191 0.000000
vt -3.370928 -17.075098 0.000000
vt -3.459801 -16.902091 0.000000
vt -3.477264 -17.081185 0.000000
vt -3.594419 -16.931476 0.000000
vt -3.578746 -17.113520 0.000000
vt -3.718785 -16.990796 0.000000
vt -3.669003 -17.170071 0.000000
vt -3.826338 -17.076924 0.000000
vt -3.742364 -17.247287 0.000000
vt -3.755281 -17.247287 0.000000
vt -3.781111 -17.243894 0.000000
vt -3.805187 -17.233944 0.000000
vt -3.825876 -17.218113 0.000000
vt -3.841775 -17.197476 0.000000
vt -3.842101 -17.097665 0.000000
vt -3.851803 -17.173432 0.000000
vt -3.851972 -17.121774 0.000000
vt -3.855281 -17.147614 0.000000
vt -2.881078 -17.800302 0.000000
vt -3.028632 -17.705771 0.000000
vt -2.963685 -17.910965 0.000000
vt -3.091679 -17.791615 0.000000
vt -3.069405 -17.999810 0.000000
vt -3.174089 -17.859089 0.000000
vt -3.192638 -18.062132 0.000000
vt -3.270689 -17.903953 0.000000
vt -3.326856 -18.094628 0.000000
vt -3.375410 -17.923391 0.000000
vt -3.464948 -18.095577 0.000000
vt -3.481675 -17.916181 0.000000
vt -3.599599 -18.064929 0.000000
vt -3.582810 -17.882776 0.000000
vt -3.723677 -18.004308 0.000000
vt -3.672464 -17.825274 0.000000
vt -3.830609 -17.916924 0.000000
vt -3.745005 -17.747287 0.000000
vt -3.758841 -17.747287 0.000000
vt -3.784561 -17.750651 0.000000
vt -3.808550 -17.760518 0.000000
vt -3.829195 -17.776222 0.000000
vt -3.845106 -17.796708 0.000000
vt -3.846105 -17.896123 0.000000
vt -3.855213 -17.820597 0.000000
vt -3.855730 -17.872035 0.000000
vt -3.858836 -17.846282 0.000000
vt 2.738678 -17.277289 0.000000
vt 2.738678 -17.724505 0.000000
vt 2.974999 -17.500897 0.000000
vt 2.988345 -17.606567 0.000000
vt 2.880168 -17.800524 0.000000
vt 3.027546 -17.705601 0.000000
vt 2.962335 -17.911325 0.000000
vt 3.090138 -17.791778 0.000000
vt 3.067636 -18.000432 0.000000
vt 3.172192 -17.859686 0.000000
vt 3.190504 -18.063135 0.000000
vt 3.268554 -17.905060 0.000000
vt 3.324445 -18.096121 0.000000
vt 3.373171 -17.925050 0.000000
vt 3.462379 -18.097646 0.000000
vt 3.479473 -17.918400 0.000000
vt 3.597017 -18.067628 0.000000
vt 3.580784 -17.885529 0.000000
vt 3.721240 -18.007655 0.000000
vt 3.670740 -17.828501 0.000000
vt 3.828484 -17.920897 0.000000
vt 3.743692 -17.750897 0.000000
vt 3.757070 -17.750897 0.000000
vt 3.782845 -17.754276 0.000000
vt 3.806878 -17.764184 0.000000
vt 3.827545 -17.779951 0.000000
vt 3.843450 -17.800513 0.000000
vt 3.844114 -17.900125 0.000000
vt 3.853517 -17.824479 0.000000
vt 3.853861 -17.876027 0.000000
vt 3.857068 -17.850230 0.000000
vt 2.988345 -17.395227 0.000000
vt 2.880168 -17.201271 0.000000
vt 3.027546 -17.296193 0.000000
vt 2.962335 -17.090470 0.000000
vt 3.090138 -17.210016 0.000000
vt 3.067636 -17.001363 0.000000
vt 3.172192 -17.142108 0.000000
vt 3.190504 -16.938659 0.000000
vt 3.268554 -17.096735 0.000000
vt 3.324445 -16.905673 0.000000
vt 3.373171 -17.076745 0.000000
vt 3.462379 -16.904149 0.000000
vt 3.479473 -17.083394 0.000000
vt 3.597017 -16.934166 0.000000
vt 3.580784 -17.116265 0.000000
vt 3.721240 -16.994139 0.000000
vt 3.670740 -17.173293 0.000000
vt 3.828484 -17.080897 0.000000
vt 3.743692 -17.250897 0.000000
vt 3.757070 -17.250897 0.000000
vt 3.782845 -17.247518 0.000000
vt 3.806878 -17.237611 0.000000
vt 3.827545 -17.221843 0.000000
vt 3.843450 -17.201282 0.000000
vt 3.844114 -17.101669 0.000000
vt 3.853517 -17.177315 0.000000
vt 3.853861 -17.125767 0.000000
vt 3.857068 -17.151564 0.000000
vt 2.738678 -13.777289 0.000000
vt 2.738678 -14.224505 0.000000
vt 2.974999 -14.000897 0.000000
vt 2.988345 -14.106567 0.000000
vt 2.880168 -14.300524 0.000000
vt 3.027546 -14.205601 0.000000
vt 2.962335 -14.411325 0.000000
vt 3.090138 -14.291778 0.000000
vt 3.067636 -14.500432 0.000000
vt 3.172192 -14.359686 0.000000
vt 3.190504 -14.563135 0.000000
vt 3.268554 -14.405060 0.000000
vt 3.324445 -14.596121 0.000000
vt 3.373171 -14.425050 0.000000
vt 3.462379 -14.597646 0.000000
vt 3.479473 -14.418400 0.000000
vt 3.597017 -14.567628 0.000000
vt 3.580784 -14.385529 0.000000
vt 3.721240 -14.507655 0.000000
vt 3.670740 -14.328501 0.000000
vt 3.828484 -14.420897 0.000000
vt 3.743692 -14.250897 0.000000
vt 3.757070 -14.250897 0.000000
vt 3.782845 -14.254276 0.000000
vt 3.806878 -14.264184 0.000000
vt 3.827545 -14.279951 0.000000
vt 3.843450 -14.300513 0.000000
vt 3.844114 -14.400125 0.000000
vt 3.853517 -14.324479 0.000000
vt 3.853861 -14.376027 0.000000
vt 3.857068 -14.350230 0.000000
vt 2.988345 -13.895227 0.000000
vt 2.880168 -13.701271 0.000000
vt 3.027546 -13.796193 0.000000
vt 2.962335 -13.590470 0.000000
vt 3.090138 -13.710016 0.000000
vt 3.067636 -13.501363 0.000000
vt 3.172192 -13.642108 0.000000
vt 3.190504 -13.438659 0.000000
vt 3.268554 -13.596735 0.000000
vt 3.324445 -13.405673 0.000000
vt 3.373171 -13.576745 0.000000
vt 3.462379 -13.404149 0.000000
vt 3.479473 -13.583394 0.000000
vt 3.597017 -13.434166 0.000000
vt 3.580784 -13.616265 0.000000
vt 3.721240 -13.494139 0.000000
vt 3.670740 -13.673293 0.000000
vt 3.828484 -13.580897 0.000000
vt 3.743692 -13.750897 0.000000
vt 3.757070 -13.750897 0.000000
vt 3.782845 -13.747518 0.000000
vt 3.806878 -13.737611 0.000000
vt 3.827545 -13.721843 0.000000
vt 3.843450 -13.701282 0.000000
vt 3.844114 -13.601669 0.000000
vt 3.853517 -13.677315 0.000000
vt 3.853861 -13.625767 0.000000
vt 3.857068 -13.651564 0.000000
vt 2.738678 -10.277289 0.000000
vt 2.738678 -10.724505 0.000000
vt 2.974999 -10.500897 0.000000
vt 2.988345 -10.606567 0.000000
vt 2.880168 -10.800524 0.000000
vt 3.027546 -10.705601 0.000000
vt 2.962335 -10.911325 0.000000
vt 3.090138 -10.791778 0.000000
vt 3.067636 -11.000432 0.000000
vt 3.172192 -10.859686 0.000000
vt 3.190504 -11.063135 0.000000
vt 3.268554 -10.905060 0.000000
vt 3.324445 -11.096121 0.000000
vt 3.373171 -10.925050 0.000000
vt 3.462379 -11.097646 0.000000
vt 3.479473 -10.918400 0.000000
vt 3.597017 -11.067628 0.000000
vt 3.580784 -10.885529 0.000000
vt 3.721240 -11.007655 0.000000
vt 3.670740 -10.828501 0.000000
vt 3.828484 -10.920897 0.000000
vt 3.743692 -10.750897 0.000000
vt 3.757070 -10.750897 0.000000
vt 3.782845 -10.754276 0.000000
vt 3.806878 -10.764184 0.000000
vt 3.827545 -10.779951 0.000000
vt 3.843450 -10.800513 0.000000
vt 3.844114 -10.900125 0.000000
vt 3.853517 -10.824479 0.000000
vt 3.853861 -10.876027 0.000000
vt 3.857068 -10.850230 0.000000
vt 2.988345 -10.395227 0.000000
vt 2.880168 -10.201271 0.000000
vt 3.027546 -10.296193 0.000000
vt 2.962335 -10.090470 0.000000
vt 3.090138 -10.210016 0.000000
vt 3.067636 -10.001363 0.000000
vt 3.172192 -10.142108 0.000000
vt 3.190504 -9.938659 0.000000
vt 3.268554 -10.096735 0.000000
vt 3.324445 -9.905673 0.000000
vt 3.373171 -10.076745 0.000000
vt 3.462379 -9.904149 0.000000
vt 3.479473 -10.083394 0.000000
vt 3.597017 -9.934166 0.000000
vt 3.580784 -10.116265 0.000000
vt 3.721240 -9.994139 0.000000
vt 3.670740 -10.173293 0.000000
vt 3.828484 -10.080897 0.000000
vt 3.743692 -10.250897 0.000000
vt 3.757070 -10.250897 0.000000
vt 3.782845 -10.247518 0.000000
vt 3.806878 -10.237611 0.000000
vt 3.827545 -10.221843 0.000000
vt 3.843450 -10.201282 0.000000
vt 3.844114 -10.101669 0.000000
vt 3.853517 -10.177315 0.000000
vt 3.853861 -10.125767 0.000000
vt 3.857068 -10.151564 0.000000
vt 2.738678 -7.224505 0.000000
vt 2.974999 -7.000897 0.000000
vt 2.988345 -6.895227 0.000000
vt 2.988345 -7.106567 0.000000
vt 2.880168 -7.300524 0.000000
vt 3.027546 -7.205601 0.000000
vt 2.962335 -7.411325 0.000000
vt 3.090138 -7.291778 0.000000
vt 3.067636 -7.500432 0.000000
vt 3.172192 -7.359686 0.000000
vt 3.190504 -7.563135 0.000000
vt 3.268554 -7.405060 0.000000
vt 3.324445 -7.596121 0.000000
vt 3.373171 -7.425050 0.000000
vt 3.462379 -7.597646 0.000000
vt 3.479473 -7.418400 0.000000
vt 3.597017 -7.567628 0.000000
vt 3.580784 -7.385529 0.000000
vt 3.721240 -7.507655 0.000000
vt 3.670740 -7.328501 0.000000
vt 3.828484 -7.420897 0.000000
vt 3.743692 -7.250897 0.000000
vt 3.757070 -7.250897 0.000000
vt 3.782845 -7.254276 0.000000
vt 3.806878 -7.264184 0.000000
vt 3.827545 -7.279951 0.000000
vt 3.843450 -7.300513 0.000000
vt 3.844114 -7.400125 0.000000
vt 3.853517 -7.324479 0.000000
vt 3.853861 -7.376027 0.000000
vt 3.857068 -7.350230 0.000000
vt 2.880168 -6.701271 0.000000
vt 3.027546 -6.796193 0.000000
vt 2.962335 -6.590470 0.000000
vt 3.090138 -6.710016 0.000000
vt 3.067636 -6.501363 0.000000
vt 3.172192 -6.642108 0.000000
vt 3.190504 -6.438659 0.000000
vt 3.268554 -6.596735 0.000000
vt 3.324445 -6.405673 0.000000
vt 3.373171 -6.576745 0.000000
vt 3.462379 -6.404149 0.000000
vt 3.479473 -6.583394 0.000000
vt 3.597017 -6.434166 0.000000
vt 3.580784 -6.616265 0.000000
vt 3.721240 -6.494139 0.000000
vt 3.670740 -6.673293 0.000000
vt 3.828484 -6.580897 0.000000
vt 3.743692 -6.750897 0.000000
vt 3.757070 -6.750897 0.000000
vt 3.782845 -6.747518 0.000000
vt 3.806878 -6.737611 0.000000
vt 3.827545 -6.721843 0.000000
vt 3.843450 -6.701282 0.000000
vt 3.844114 -6.601669 0.000000
vt 3.853517 -6.677315 0.000000
vt 3.853861 -6.625767 0.000000
vt 3.857068 -6.651564 0.000000
vt 0.000000 -0.080309 0.000000
vt 1.100000 -0.080309 0.000000
vt 0.000000 0.080309 0.000000
vt 1.100000 0.080309 0.000000
vt -1.100000 0.313728 0.000000
vt -0.000000 0.313728 0.000000
vt -1.100000 0.451977 0.000000
vt -0.000000 0.451977 0.000000
vt -0.000000 0.590225 0.000000
vt -1.100000 0.590225 0.000000
vt -0.000000 0.728474 0.000000
vt -1.100000 0.728474 0.000000
vt -0.000000 0.866723 0.000000
vt -1.100000 0.866723 0.000000
vt -0.000000 1.004971 0.000000
vt -1.100000 1.004971 0.000000
vt -0.000000 1.143220 0.000000
vt -1.100000 1.143220 0.000000
vt -0.000000 1.281469 0.000000
vt -1.100000 1.281469 0.000000
vt -1.100000 1.419717 0.000000
vt -0.000000 1.419717 0.000000
vt 0.000000 -0.080219 0.000000
vt 1.100000 -0.080219 0.000000
vt 0.000000 0.080219 0.000000
vt 1.100000 0.080219 0.000000
vt 0.100000 0.000000 0.000000
vt 2.008156 0.000000 0.000000
vt 0.100000 1.100000 0.000000
vt 2.008156 1.100000 0.000000
vt 0.000000 0.080309 0.000000
vt -1.100000 0.080309 0.000000
vt -0.000000 -0.080309 0.000000
vt -1.100000 -0.080309 0.000000
vt 0.100000 0.000000 0.000000
vt 2.008796 0.000000 0.000000
vt 0.100000 1.100000 0.000000
vt 2.008796 1.100000 0.000000
vt 0.000000 0.080399 0.000000
vt -1.100000 0.080399 0.000000
vt -0.000000 -0.080399 0.000000
vt -1.100000 -0.080399 0.000000
vt -1.100000 -1.569411 0.000000
vt -0.000000 -1.569411 0.000000
vt -1.100000 -1.431009 0.000000
vt -0.000000 -1.431009 0.000000
vt -0.000000 -1.292607 0.000000
vt -1.100000 -1.292607 0.000000
vt -0.000000 -1.154205 0.000000
vt -1.100000 -1.154205 0.000000
vt -0.000000 -1.015803 0.000000
vt -1.100000 -1.015803 0.000000
vt -0.000000 -0.877401 0.000000
vt -1.100000 -0.877401 0.000000
vt -0.000000 -0.738999 0.000000
vt -1.100000 -0.738999 0.000000
vt -0.000000 -0.600597 0.000000
vt -1.100000 -0.600597 0.000000
vt -1.100000 -0.462195 0.000000
vt -0.000000 -0.462195 0.000000
vt -0.000000 0.117056 0.000000
vt -1.100000 0.117056 0.000000
vt -0.000000 0.091044 0.000000
vt -1.100000 0.091044 0.000000
vt -0.000000 0.065031 0.000000
vt -1.100000 0.065031 0.000000
vt -0.000000 0.039019 0.000000
vt -1.100000 0.039019 0.000000
vt -0.000000 0.013006 0.000000
vt -1.100000 0.013006 0.000000
vt -0.000000 -0.013006 0.000000
vt -1.100000 -0.013006 0.000000
vt -0.000000 -0.039019 0.000000
vt -1.100000 -0.039019 0.000000
vt -0.000000 -0.065031 0.000000
vt -1.100000 -0.065031 0.000000
vt -0.000000 -0.091044 0.000000
vt -1.100000 -0.091044 0.000000
vt -0.000000 -0.117056 0.000000
vt -1.100000 -0.117056 0.000000
vt -0.187422 1.100000 0.000000
vt -0.201258 1.100000 0.000000
vt -0.187422 0.000000 0.000000
vt -0.201258 0.000000 0.000000
vt 1.100000 0.117565 0.000000
vt 0.000000 0.117565 0.000000
vt 1.100000 0.091439 0.000000
vt 0.000000 0.091439 0.000000
vt 1.100000 0.065314 0.000000
vt -0.000000 0.065314 0.000000
vt 1.100000 0.039188 0.000000
vt -0.000000 0.039188 0.000000
vt 1.100000 0.013063 0.000000
vt -0.000000 0.013063 0.000000
vt 1.100000 -0.013063 0.000000
vt -0.000000 -0.013063 0.000000
vt 1.100000 -0.039188 0.000000
vt -0.000000 -0.039188 0.000000
vt 1.100000 -0.065314 0.000000
vt -0.000000 -0.065314 0.000000
vt 1.100000 -0.091439 0.000000
vt -0.000000 -0.091439 0.000000
vt 1.100000 -0.117565 0.000000
vt -0.000000 -0.117565 0.000000
vt -0.000000 1.573042 0.000000
vt -1.100000 1.573042 0.000000
vt -0.000000 1.434949 0.000000
vt -1.100000 1.434949 0.000000
vt -1.100000 1.296856 0.000000
vt -0.000000 1.296856 0.000000
vt -1.100000 1.158763 0.000000
vt -0.000000 1.158763 0.000000
vt -1.100000 1.020669 0.000000
vt -0.000000 1.020669 0.000000
vt -1.100000 0.882576 0.000000
vt -0.000000 0.882576 0.000000
vt -1.100000 0.744483 0.000000
vt -0.000000 0.744483 0.000000
vt -1.100000 0.606390 0.000000
vt -0.000000 0.606390 0.000000
vt -0.000000 0.468297 0.000000
vt -1.100000 0.468297 0.000000
vt 1.100000 0.117310 0.000000
vt -0.000000 0.117310 0.000000
vt 1.100000 0.091241 0.000000
vt -0.000000 0.091241 0.000000
vt 1.100000 0.065172 0.000000
vt -0.000000 0.065172 0.000000
vt 1.100000 0.039103 0.000000
vt 0.000000 0.039103 0.000000
vt 1.100000 0.013034 0.000000
vt 0.000000 0.013034 0.000000
vt 1.100000 -0.013034 0.000000
vt -0.000000 -0.013034 0.000000
vt 1.100000 -0.039103 0.000000
vt -0.000000 -0.039103 0.000000
vt 1.100000 -0.065172 0.000000
vt -0.000000 -0.065172 0.000000
vt 1.100000 -0.091241 0.000000
vt -0.000000 -0.091241 0.000000
vt 1.100000 -0.117310 0.000000
vt -0.000000 -0.117310 0.000000
vt -0.000000 -0.313728 0.000000
vt -1.100000 -0.313728 0.000000
vt -0.000000 -0.451977 0.000000
vt -1.100000 -0.451977 0.000000
vt -1.100000 -0.590225 0.000000
vt -0.000000 -0.590225 0.000000
vt -1.100000 -0.728474 0.000000
vt -0.000000 -0.728474 0.000000
vt -1.100000 -0.866723 0.000000
vt -0.000000 -0.866723 0.000000
vt -1.100000 -1.004971 0.000000
vt -0.000000 -1.004971 0.000000
vt -1.100000 -1.143220 0.000000
vt -0.000000 -1.143220 0.000000
vt -1.100000 -1.281469 0.000000
vt -0.000000 -1.281469 0.000000
vt -0.000000 -1.419717 0.000000
vt -1.100000 -1.419717 0.000000
vt -0.000000 0.117310 0.000000
vt -1.100000 0.117310 0.000000
vt -0.000000 0.091241 0.000000
vt -1.100000 0.091241 0.000000
vt -0.000000 0.065172 0.000000
vt -1.100000 0.065172 0.000000
vt -0.000000 0.039103 0.000000
vt -1.100000 0.039103 0.000000
vt -0.000000 0.013034 0.000000
vt -1.100000 0.013034 0.000000
vt -0.000000 -0.013034 0.000000
vt -1.100000 -0.013034 0.000000
vt -0.000000 -0.039103 0.000000
vt -1.100000 -0.039103 0.000000
vt -0.000000 -0.065172 0.000000
vt -1.100000 -0.065172 0.000000
vt -0.000000 -0.091241 0.000000
vt -1.100000 -0.091241 0.000000
vt -0.000000 -0.117310 0.000000
vt -1.100000 -0.117310 0.000000
vt -0.013378 -0.000000 0.000000
vt 0.000000 0.000000 0.000000
vt -0.013378 1.100000 0.000000
vt -0.000000 1.100000 0.000000
vt -0.188364 1.100000 0.000000
vt -0.201742 1.100000 0.000000
vt -0.188364 0.000000 0.000000
vt -0.201742 0.000000 0.000000
vt -0.012918 0.000000 0.000000
vt -0.000000 0.000000 0.000000
vt -0.012918 1.100000 0.000000
vt -0.000000 1.100000 0.000000
vt 1.100000 1.065656 0.000000
vt 0.000000 1.065656 0.000000
vt 1.100000 0.958866 0.000000
vt 0.000000 0.958866 0.000000
vt 1.100000 0.852075 0.000000
vt 0.000000 0.852075 0.000000
vt 1.100000 0.745285 0.000000
vt 0.000000 0.745285 0.000000
vt 1.100000 0.638495 0.000000
vt 0.000000 0.638495 0.000000
vt 1.100000 0.531705 0.000000
vt 0.000000 0.531705 0.000000
vt 1.100000 0.424915 0.000000
vt 0.000000 0.424915 0.000000
vt 1.100000 0.318125 0.000000
vt 0.000000 0.318125 0.000000
vt 1.100000 0.211335 0.000000
vt 0.000000 0.211335 0.000000
vt 1.100000 0.104545 0.000000
vt 0.000000 0.104545 0.000000
vt 1.100000 -0.002245 0.000000
vt -0.000000 -0.002245 0.000000
vt 1.100000 -0.109035 0.000000
vt -0.000000 -0.109035 0.000000
vt 1.100000 -0.215825 0.000000
vt 0.000000 -0.215825 0.000000
vt 1.100000 -0.322615 0.000000
vt -0.000000 -0.322615 0.000000
vt 1.100000 -0.429405 0.000000
vt -0.000000 -0.429405 0.000000
vt 1.100000 -0.536195 0.000000
vt 0.000000 -0.536195 0.000000
vt 1.100000 -0.642986 0.000000
vt -0.000000 -0.642986 0.000000
vt 1.100000 -0.749776 0.000000
vt 0.000000 -0.749776 0.000000
vt 1.100000 -0.856566 0.000000
vt 0.000000 -0.856566 0.000000
vt 1.100000 -0.963356 0.000000
vt 0.000000 -0.963356 0.000000
vt 1.100000 -1.070146 0.000000
vt 0.000000 -1.070146 0.000000
vt 1.100000 -0.267272 0.000000
vt 0.000000 -0.267272 0.000000
vt 1.100000 -0.374062 0.000000
vt -0.000000 -0.374062 0.000000
vt 1.100000 -0.480853 0.000000
vt -0.000000 -0.480853 0.000000
vt 1.100000 -0.587643 0.000000
vt 0.000000 -0.587643 0.000000
vt 1.100000 -0.694434 0.000000
vt 0.000000 -0.694434 0.000000
vt 1.100000 -0.801224 0.000000
vt 0.000000 -0.801224 0.000000
vt 1.100000 -0.908015 0.000000
vt 0.000000 -0.908015 0.000000
vt 1.100000 -1.014805 0.000000
vt 0.000000 -1.014805 0.000000
vt 1.100000 -1.121596 0.000000
vt 0.000000 -1.121596 0.000000
vt 1.100000 -1.228386 0.000000
vt 0.000000 -1.228386 0.000000
vt 1.100000 -1.335177 0.000000
vt 0.000000 -1.335177 0.000000
vt 1.100000 -1.441967 0.000000
vt 0.000000 -1.441967 0.000000
vt 1.100000 -1.548758 0.000000
vt 0.000000 -1.548758 0.000000
vt 1.100000 -1.655548 0.000000
vt 0.000000 -1.655548 0.000000
vt 1.100000 -1.762339 0.000000
vt 0.000000 -1.762339 0.000000
vt 1.100000 -1.869129 0.000000
vt 0.000000 -1.869129 0.000000
vt 1.100000 -1.975920 0.000000
vt 0.000000 -1.975920 0.000000
vt 1.100000 -2.082710 0.000000
vt 0.000000 -2.082710 0.000000
vt 1.100000 -2.189501 0.000000
vt 0.000000 -2.189501 0.000000
vt 1.100000 -2.296291 0.000000
vt 0.000000 -2.296291 0.000000
vt 1.100000 -2.403082 0.000000
vt 0.000000 -2.403082 0.000000
vt 1.909436 1.100000 0.000000
vt -0.000000 1.100000 0.000000
vt 1.909436 0.000000 0.000000
vt 0.000000 0.000000 0.000000
vt 1.908796 1.100000 0.000000
vt 0.000000 1.100000 0.000000
vt 1.908796 0.000000 0.000000
vt 0.000000 0.000000 0.000000
vt 0.600645 -18.000897 0.000000
vt 0.850001 -13.500897 0.000000
vt 0.600645 -7.000897 0.000000
vt 0.850001 -11.000897 0.000000
vt 0.850001 -10.000897 0.000000
vt 2.738048 -10.277197 0.000000
vt 2.739313 -10.724412 0.000000
vt 2.975005 -10.501348 0.000000
vt 2.988909 -10.606946 0.000000
vt 2.881078 -10.800302 0.000000
vt 3.028632 -10.705771 0.000000
vt 2.963685 -10.910965 0.000000
vt 3.091679 -10.791615 0.000000
vt 3.069405 -10.999810 0.000000
vt 3.174089 -10.859089 0.000000
vt 3.192638 -11.062132 0.000000
vt 3.270689 -10.903953 0.000000
vt 3.326856 -11.094628 0.000000
vt 3.375410 -10.923391 0.000000
vt 3.464948 -11.095577 0.000000
vt 3.481675 -10.916181 0.000000
vt 3.599599 -11.064929 0.000000
vt 3.582810 -10.882776 0.000000
vt 3.723677 -11.004308 0.000000
vt 3.672464 -10.825274 0.000000
vt 3.830609 -10.916924 0.000000
vt 3.745005 -10.747287 0.000000
vt 3.758841 -10.747287 0.000000
vt 3.784561 -10.750651 0.000000
vt 3.808550 -10.760518 0.000000
vt 3.829195 -10.776222 0.000000
vt 3.845106 -10.796708 0.000000
vt 3.846105 -10.896123 0.000000
vt 3.855213 -10.820597 0.000000
vt 3.855730 -10.872035 0.000000
vt 3.858836 -10.846282 0.000000
vt 0.850001 -18.000897 0.000000
vt 0.850001 -17.000897 0.000000
vt 0.850001 -14.500897 0.000000
vt 2.738048 -13.777197 0.000000
vt 2.739313 -14.224412 0.000000
vt 2.975005 -14.001348 0.000000
vt 2.988909 -14.106946 0.000000
vt 2.881078 -14.300302 0.000000
vt 3.028632 -14.205771 0.000000
vt 2.963685 -14.410965 0.000000
vt 3.091679 -14.291615 0.000000
vt 3.069405 -14.499810 0.000000
vt 3.174089 -14.359089 0.000000
vt 3.192638 -14.562132 0.000000
vt 3.270689 -14.403953 0.000000
vt 3.326856 -14.594628 0.000000
vt 3.375410 -14.423391 0.000000
vt 3.464948 -14.595577 0.000000
vt 3.481675 -14.416181 0.000000
vt 3.599599 -14.564929 0.000000
vt 3.582810 -14.382776 0.000000
vt 3.723677 -14.504308 0.000000
vt 3.672464 -14.325274 0.000000
vt 3.830609 -14.416924 0.000000
vt 3.745005 -14.247287 0.000000
vt 3.758841 -14.247287 0.000000
vt 3.784561 -14.250651 0.000000
vt 3.808550 -14.260518 0.000000
vt 3.829195 -14.276222 0.000000
vt 3.845106 -14.296708 0.000000
vt 3.846105 -14.396123 0.000000
vt 3.855213 -14.320597 0.000000
vt 3.855730 -14.372035 0.000000
vt 3.858836 -14.346282 0.000000
vt 2.738048 -17.277197 0.000000
vt 2.739313 -17.724412 0.000000
vt 2.975005 -17.501348 0.000000
vt 2.988909 -17.606946 0.000000
vt 2.881078 -17.800302 0.000000
vt 3.028632 -17.705771 0.000000
vt 2.963685 -17.910965 0.000000
vt 3.091679 -17.791615 0.000000
vt 3.069405 -17.999810 0.000000
vt 3.174089 -17.859089 0.000000
vt 3.192638 -18.062132 0.000000
vt 3.270689 -17.903953 0.000000
vt 3.326856 -18.094628 0.000000
vt 3.375410 -17.923391 0.000000
vt 3.464948 -18.095577 0.000000
vt 3.481675 -17.916181 0.000000
vt 3.599599 -18.064929 0.000000
vt 3.582810 -17.882776 0.000000
vt 3.723677 -18.004308 0.000000
vt 3.672464 -17.825274 0.000000
vt 3.830609 -17.916924 0.000000
vt 3.745005 -17.747287 0.000000
vt 3.758841 -17.747287 0.000000
vt 3.784561 -17.750651 0.000000
vt 3.808550 -17.760518 0.000000
vt 3.829195 -17.776222 0.000000
vt 3.845106 -17.796708 0.000000
vt 3.846105 -17.896123 0.000000
vt 3.855213 -17.820597 0.000000
vt 3.855730 -17.872035 0.000000
vt 3.858836 -17.846282 0.000000
vt 2.987792 -17.395609 0.000000
vt 2.879264 -17.201050 0.000000
vt 3.026469 -17.296370 0.000000
vt 2.960990 -17.090115 0.000000
vt 3.088605 -17.209864 0.000000
vt 3.065868 -17.000749 0.000000
vt 3.170299 -17.141523 0.000000
vt 3.188368 -16.937665 0.000000
vt 3.266419 -17.095641 0.000000
vt 3.322028 -16.904191 0.000000
vt 3.370928 -17.075098 0.000000
vt 3.459801 -16.902091 0.000000
vt 3.477264 -17.081185 0.000000
vt 3.594419 -16.931476 0.000000
vt 3.578746 -17.113520 0.000000
vt 3.718785 -16.990796 0.000000
vt 3.669003 -17.170071 0.000000
vt 3.826338 -17.076924 0.000000
vt 3.742364 -17.247287 0.000000
vt 3.755281 -17.247287 0.000000
vt 3.781111 -17.243894 0.000000
vt 3.805187 -17.233944 0.000000
vt 3.825876 -17.218113 0.000000
vt 3.841775 -17.197476 0.000000
vt 3.842101 -17.097665 0.000000
vt 3.851803 -17.173432 0.000000
vt 3.851972 -17.121774 0.000000
vt 3.855281 -17.147614 0.000000
vt 2.987792 -13.895609 0.000000
vt 2.879264 -13.701050 0.000000
vt 3.026469 -13.796370 0.000000
vt 2.960990 -13.590115 0.000000
vt 3.088605 -13.709864 0.000000
vt 3.065868 -13.500749 0.000000
vt 3.170299 -13.641523 0.000000
vt 3.188368 -13.437665 0.000000
vt 3.266419 -13.595641 0.000000
vt 3.322028 -13.404191 0.000000
vt 3.370928 -13.575098 0.000000
vt 3.459801 -13.402091 0.000000
vt 3.477264 -13.581185 0.000000
vt 3.594419 -13.431476 0.000000
vt 3.578746 -13.613520 0.000000
vt 3.718785 -13.490796 0.000000
vt 3.669003 -13.670071 0.000000
vt 3.826338 -13.576924 0.000000
vt 3.742364 -13.747287 0.000000
vt 3.755281 -13.747287 0.000000
vt 3.781111 -13.743894 0.000000
vt 3.805187 -13.733944 0.000000
vt 3.825876 -13.718113 0.000000
vt 3.841775 -13.697476 0.000000
vt 3.842101 -13.597665 0.000000
vt 3.851803 -13.673432 0.000000
vt 3.851972 -13.621774 0.000000
vt 3.855281 -13.647614 0.000000
vt 2.987792 -10.395609 0.000000
vt 2.879264 -10.201050 0.000000
vt 3.026469 -10.296370 0.000000
vt 2.960990 -10.090115 0.000000
vt 3.088605 -10.209864 0.000000
vt 3.065868 -10.000749 0.000000
vt 3.170299 -10.141523 0.000000
vt 3.188368 -9.937665 0.000000
vt 3.266419 -10.095641 0.000000
vt 3.322028 -9.904191 0.000000
vt 3.370928 -10.075098 0.000000
vt 3.459801 -9.902091 0.000000
vt 3.477264 -10.081185 0.000000
vt 3.594419 -9.931476 0.000000
vt 3.578746 -10.113520 0.000000
vt 3.718785 -9.990796 0.000000
vt 3.669003 -10.170071 0.000000
vt 3.826338 -10.076924 0.000000
vt 3.742364 -10.247287 0.000000
vt 3.755281 -10.247287 0.000000
vt 3.781111 -10.243894 0.000000
vt 3.805187 -10.233944 0.000000
vt 3.825876 -10.218113 0.000000
vt 3.841775 -10.197476 0.000000
vt 3.842101 -10.097665 0.000000
vt 3.851803 -10.173432 0.000000
vt 3.851972 -10.121774 0.000000
vt 3.855281 -10.147614 0.000000
vt 0.850001 -7.500897 0.000000
vt 0.850001 -6.500897 0.000000
vt -0.599999 -7.000897 0.000000
vt -0.849999 -6.500897 0.000000
vt -0.849999 -7.500897 0.000000
vt -2.738678 -6.777289 0.000000
vt -2.738678 -7.224505 0.000000
vt -2.974999 -7.000897 0.000000
vt -2.988345 -7.106567 0.000000
vt 2.738048 -6.777197 0.000000
vt 2.739313 -7.224412 0.000000
vt 2.975005 -7.001348 0.000000
vt 2.988909 -7.106946 0.000000
vt 2.881078 -7.300302 0.000000
vt 3.028632 -7.205771 0.000000
vt 2.963685 -7.410965 0.000000
vt 3.091679 -7.291615 0.000000
vt 3.069405 -7.499810 0.000000
vt 3.174089 -7.359089 0.000000
vt 3.192638 -7.562132 0.000000
vt 3.270689 -7.403953 0.000000
vt 3.326856 -7.594628 0.000000
vt 3.375410 -7.423391 0.000000
vt 3.464948 -7.595577 0.000000
vt 3.481675 -7.416181 0.000000
vt 3.599599 -7.564929 0.000000
vt 3.582810 -7.382776 0.000000
vt 3.723677 -7.504308 0.000000
vt 3.672464 -7.325274 0.000000
vt 3.830609 -7.416924 0.000000
vt 3.745005 -7.247287 0.000000
vt 3.758841 -7.247287 0.000000
vt 3.784561 -7.250651 0.000000
vt 3.808550 -7.260518 0.000000
vt 3.829195 -7.276222 0.000000
vt 3.845106 -7.296708 0.000000
vt 3.846105 -7.396123 0.000000
vt 3.855213 -7.320597 0.000000
vt 3.855730 -7.372035 0.000000
vt 3.858836 -7.346282 0.000000
vt 2.987792 -6.895609 0.000000
vt 2.879264 -6.701050 0.000000
vt 3.026469 -6.796370 0.000000
vt 2.960990 -6.590115 0.000000
vt 3.088605 -6.709864 0.000000
vt 3.065868 -6.500749 0.000000
vt 3.170299 -6.641523 0.000000
vt 3.188368 -6.437665 0.000000
vt 3.266419 -6.595641 0.000000
vt 3.322028 -6.404191 0.000000
vt 3.370928 -6.575098 0.000000
vt 3.459801 -6.402091 0.000000
vt 3.477264 -6.581185 0.000000
vt 3.594419 -6.431476 0.000000
vt 3.578746 -6.613520 0.000000
vt 3.718785 -6.490796 0.000000
vt 3.669003 -6.670071 0.000000
vt 3.826338 -6.576924 0.000000
vt 3.742364 -6.747287 0.000000
vt 3.755281 -6.747287 0.000000
vt 3.781111 -6.743894 0.000000
vt 3.805187 -6.733944 0.000000
vt 3.825876 -6.718113 0.000000
vt 3.841775 -6.697476 0.000000
vt 3.842101 -6.597665 0.000000
vt 3.851803 -6.673432 0.000000
vt 3.851972 -6.621774 0.000000
vt 3.855281 -6.647614 0.000000
vt -2.988345 -6.895227 0.000000
vt -2.880168 -6.701271 0.000000
vt -3.027546 -6.796193 0.000000
vt -2.962335 -6.590470 0.000000
vt -3.090138 -6.710016 0.000000
vt -3.067636 -6.501363 0.000000
vt -3.172192 -6.642108 0.000000
vt -3.190504 -6.438659 0.000000
vt -3.268554 -6.596735 0.000000
vt -3.324445 -6.405673 0.000000
vt -3.373171 -6.576745 0.000000
vt -3.462379 -6.404149 0.000000
vt -3.479473 -6.583394 0.000000
vt -3.597017 -6.434166 0.000000
vt -3.580784 -6.616265 0.000000
vt -3.721240 -6.494139 0.000000
vt -3.670740 -6.673293 0.000000
vt -3.828484 -6.580897 0.000000
vt -3.743692 -6.750897 0.000000
vt -3.757070 -6.750897 0.000000
vt -3.782845 -6.747518 0.000000
vt -3.806878 -6.737611 0.000000
vt -3.827545 -6.721843 0.000000
vt -3.843450 -6.701282 0.000000
vt -3.844114 -6.601669 0.000000
vt -3.853517 -6.677315 0.000000
vt -3.853861 -6.625767 0.000000
vt -3.857068 -6.651564 0.000000
vt -2.880168 -7.300524 0.000000
vt -3.027546 -7.205601 0.000000
vt -2.962335 -7.411325 0.000000
vt -3.090138 -7.291778 0.000000
vt -3.067636 -7.500432 0.000000
vt -3.172192 -7.359686 0.000000
vt -3.190504 -7.563135 0.000000
vt -3.268554 -7.405060 0.000000
vt -3.324445 -7.596121 0.000000
vt -3.373171 -7.425050 0.000000
vt -3.462379 -7.597646 0.000000
vt -3.479473 -7.418400 0.000000
vt -3.597017 -7.567628 0.000000
vt -3.580784 -7.385529 0.000000
vt -3.721240 -7.507655 0.000000
vt -3.670740 -7.328501 0.000000
vt -3.828484 -7.420897 0.000000
vt -3.743692 -7.250897 0.000000
vt -3.757070 -7.250897 0.000000
vt -3.782845 -7.254276 0.000000
vt -3.806878 -7.264184 0.000000
vt -3.827545 -7.279951 0.000000
vt -3.843450 -7.300513 0.000000
vt -3.844114 -7.400125 0.000000
vt -3.853517 -7.324479 0.000000
vt -3.853861 -7.376027 0.000000
vt -3.857068 -7.350230 0.000000
vt -0.849999 -10.000897 0.000000
vt -0.849999 -11.000897 0.000000
vt -0.849999 -13.500897 0.000000
vt -2.738678 -10.277289 0.000000
vt -2.738678 -10.724505 0.000000
vt -2.974999 -10.500897 0.000000
vt -2.988345 -10.606567 0.000000
vt -2.988345 -10.395227 0.000000
vt -2.880168 -10.201271 0.000000
vt -3.027546 -10.296193 0.000000
vt -2.962335 -10.090470 0.000000
vt -3.090138 -10.210016 0.000000
vt -3.067636 -10.001363 0.000000
vt -3.172192 -10.142108 0.000000
vt -3.190504 -9.938659 0.000000
vt -3.268554 -10.096735 0.000000
vt -3.324445 -9.905673 0.000000
vt -3.373171 -10.076745 0.000000
vt -3.462379 -9.904149 0.000000
vt -3.479473 -10.083394 0.000000
vt -3.597017 -9.934166 0.000000
vt -3.580784 -10.116265 0.000000
vt -3.721240 -9.994139 0.000000
vt -3.670740 -10.173293 0.000000
vt -3.828484 -10.080897 0.000000
vt -3.743692 -10.250897 0.000000
vt -3.757070 -10.250897 0.000000
vt -3.782845 -10.247518 0.000000
vt -3.806878 -10.237611 0.000000
vt -3.827545 -10.221843 0.000000
vt -3.843450 -10.201282 0.000000
vt -3.844114 -10.101669 0.000000
vt -3.853517 -10.177315 0.000000
vt -3.853861 -10.125767 0.000000
vt -3.857068 -10.151564 0.000000
vt -2.880168 -10.800524 0.000000
vt -3.027546 -10.705601 0.000000
vt -2.962335 -10.911325 0.000000
vt -3.090138 -10.791778 0.000000
vt -3.067636 -11.000432 0.000000
vt -3.172192 -10.859686 0.000000
vt -3.190504 -11.063135 0.000000
vt -3.268554 -10.905060 0.000000
vt -3.324445 -11.096121 0.000000
vt -3.373171 -10.925050 0.000000
vt -3.462379 -11.097646 0.000000
vt -3.479473 -10.918400 0.000000
vt -3.597017 -11.067628 0.000000
vt -3.580784 -10.885529 0.000000
vt -3.721240 -11.007655 0.000000
vt -3.670740 -10.828501 0.000000
vt -3.828484 -10.920897 0.000000
vt -3.743692 -10.750897 0.000000
vt -3.757070 -10.750897 0.000000
vt -3.782845 -10.754276 0.000000
vt -3.806878 -10.764184 0.000000
vt -3.827545 -10.779951 0.000000
vt -3.843450 -10.800513 0.000000
vt -3.844114 -10.900125 0.000000
vt -3.853517 -10.824479 0.000000
vt -3.853861 -10.876027 0.000000
vt -3.857068 -10.850230 0.000000
vt -2.738678 -13.777289 0.000000
vt -0.849999 -14.500897 0.000000
vt -0.599999 -18.000897 0.000000
vt -2.880168 -13.701271 0.000000
vt -2.988345 -13.895227 0.000000
vt -2.974999 -14.000897 0.000000
vt -2.738678 -14.224505 0.000000
vt -2.988345 -14.106567 0.000000
vt -2.880168 -14.300524 0.000000
vt -3.027546 -14.205601 0.000000
vt -2.962335 -14.411325 0.000000
vt -3.090138 -14.291778 0.000000
vt -3.067636 -14.500432 0.000000
vt -3.172192 -14.359686 0.000000
vt -3.190504 -14.563135 0.000000
vt -3.268554 -14.405060 0.000000
vt -3.324445 -14.596121 0.000000
vt -3.373171 -14.425050 0.000000
vt -3.462379 -14.597646 0.000000
vt -3.479473 -14.418400 0.000000
vt -3.597017 -14.567628 0.000000
vt -3.580784 -14.385529 0.000000
vt -3.721240 -14.507655 0.000000
vt -3.670740 -14.328501 0.000000
vt -3.828484 -14.420897 0.000000
vt -3.743692 -14.250897 0.000000
vt -3.757070 -14.250897 0.000000
vt -3.027546 -13.796193 0.000000
vt -2.962335 -13.590470 0.000000
vt -3.090138 -13.710016 0.000000
vt -3.067636 -13.501363 0.000000
vt -3.172192 -13.642108 0.000000
vt -3.190504 -13.438659 0.000000
vt -3.268554 -13.596735 0.000000
vt -3.324445 -13.405673 0.000000
vt -3.373171 -13.576745 0.000000
vt -3.462379 -13.404149 0.000000
vt -3.479473 -13.583394 0.000000
vt -3.597017 -13.434166 0.000000
vt -3.580784 -13.616265 0.000000
vt -3.721240 -13.494139 0.000000
vt -3.670740 -13.673293 0.000000
vt -3.828484 -13.580897 0.000000
vt -3.743692 -13.750897 0.000000
vt -3.757070 -13.750897 0.000000
vt -3.782845 -13.747518 0.000000
vt -3.806878 -13.737611 0.000000
vt -3.827545 -13.721843 0.000000
vt -3.843450 -13.701282 0.000000
vt -3.844114 -13.601669 0.000000
vt -3.853517 -13.677315 0.000000
vt -3.853861 -13.625767 0.000000
vt -3.857068 -13.651564 0.000000
vt -3.782845 -14.254276 0.000000
vt -3.806878 -14.264184 0.000000
vt -3.827545 -14.279951 0.000000
vt -3.843450 -14.300513 0.000000
vt -3.844114 -14.400125 0.000000
vt -3.853517 -14.324479 0.000000
vt -3.853861 -14.376027 0.000000
vt -3.857068 -14.350230 0.000000
vt -0.849999 -17.000897 0.000000
vt -0.849999 -18.000897 0.000000
vt -2.738678 -17.724505 0.000000
vt -2.738678 -17.277289 0.000000
vt -2.974999 -17.500897 0.000000
vt -2.988345 -17.395227 0.000000
vt -2.880168 -17.201271 0.000000
vt -3.027546 -17.296193 0.000000
vt -2.962335 -17.090470 0.000000
vt -3.090138 -17.210016 0.000000
vt -3.067636 -17.001363 0.000000
vt -3.172192 -17.142108 0.000000
vt -3.190504 -16.938659 0.000000
vt -3.268554 -17.096735 0.000000
vt -3.324445 -16.905673 0.000000
vt -3.373171 -17.076745 0.000000
vt -3.462379 -16.904149 0.000000
vt -3.479473 -17.083394 0.000000
vt -3.597017 -16.934166 0.000000
vt -3.580784 -17.116265 0.000000
vt -3.721240 -16.994139 0.000000
vt -3.670740 -17.173293 0.000000
vt -3.828484 -17.080897 0.000000
vt -3.743692 -17.250897 0.000000
vt -3.757070 -17.250897 0.000000
vt -3.782845 -17.247518 0.000000
vt -3.806878 -17.237611 0.000000
vt -3.827545 -17.221843 0.000000
vt -3.843450 -17.201282 0.000000
vt -3.844114 -17.101669 0.000000
vt -3.853517 -17.177315 0.000000
vt -3.853861 -17.125767 0.000000
vt -3.857068 -17.151564 0.000000
vt -2.988345 -17.606567 0.000000
vt -2.880168 -17.800524 0.000000
vt -3.027546 -17.705601 0.000000
vt -2.962335 -17.911325 0.000000
vt -3.090138 -17.791778 0.000000
vt -3.067636 -18.000432 0.000000
vt -3.172192 -17.859686 0.000000
vt -3.190504 -18.063135 0.000000
vt -3.268554 -17.905060 0.000000
vt -3.324445 -18.096121 0.000000
vt -3.373171 -17.925050 0.000000
vt -3.462379 -18.097646 0.000000
vt -3.479473 -17.918400 0.000000
vt -3.597017 -18.067628 0.000000
vt -3.580784 -17.885529 0.000000
vt -3.721240 -18.007655 0.000000
vt -3.670740 -17.828501 0.000000
vt -3.828484 -17.920897 0.000000
vt -3.743692 -17.750897 0.000000
vt -3.757070 -17.750897 0.000000
vt -3.782845 -17.754276 0.000000
vt -3.806878 -17.764184 0.000000
vt -3.827545 -17.779951 0.000000
vt -3.843450 -17.800513 0.000000
vt -3.844114 -17.900125 0.000000
vt -3.853517 -17.824479 0.000000
vt -3.853861 -17.876027 0.000000
vt -3.857068 -17.850230 0.000000
vt -0.000000 -1.100000 0.000000
vt 1.700000 -1.100000 0.000000
vt -0.000000 0.000000 0.000000
vt 1.700000 0.000000 0.000000
vn -0.100000 0.000000 0.000000
vn -0.100000 0.000000 0.000000
vn -0.100000 0.000000 0.000000
vn -0.100000 0.000000 0.000000
vn 0.000000 0.100000 0.000000
vn 0.000000 0.100000 0.000000
vn 0.000000 0.100000 0.000000
vn 0.000000 0.100000 0.000000
vn 0.100000 -0.000000 -0.000000
vn 0.100000 -0.000000 -0.000000
vn 0.100000 -0.000000 -0.000000
vn 0.100000 -0.000000 -0.000000
vn -0.070711 -0.070711 0.000000
vn -0.070711 -0.070711 0.000000
vn -0.070711 -0.070711 0.000000
vn -0.070711 -0.070711 0.000000
vn 0.070711 -0.070711 -0.000000
vn 0.070711 -0.070711 -0.000000
vn 0.070711 -0.070711 -0.000000
vn 0.070711 -0.070711 -0.000000
vn -0.000000 -0.100000 -0.000000
vn -0.000000 -0.100000 -0.000000
vn -0.000000 -0.100000 -0.000000
vn -0.000000 -0.100000 -0.000000
vn 0.055470 0.000000 -0.083205
vn 0.055470 0.000000 -0.083205
vn 0.055470 0.000000 -0.083205
vn 0.055470 0.000000 -0.083205
vn 0.100000 0.000000 0.000000
vn 0.100000 0.000000 0.000000
vn 0.100000 0.000000 0.000000
vn 0.100000 0.000000 0.000000
vn 0.000000 0.000000 0.100000
vn 0.000000 0.000000 0.100000
vn 0.000000 0.000000 0.100000
vn 0.000000 0.000000 0.100000
vn 0.000000 0.000000 0.100000
vn 0.000000 0.000000 0.100000
vn 0.000000 0.000000 0.100000
vn 0.000000 0.000000 0.100000
vn 0.000000 0.000000 0.100000
vn 0.000000 0.000000 0.100000
vn -0.100000 0.000000 -0.000000
vn -0.100000 0.000000 -0.000000
vn -0.100000 0.000000 -0.000000
vn -0.100000 0.000000 -0.000000
vn -0.055635 0.000000 -0.083095
vn -0.055635 0.000000 -0.083095
vn -0.055635 0.000000 -0.083095
vn -0.055635 0.000000 -0.083095
vn -0.100000 0.000000 -0.000000
vn -0.100000 0.000000 -0.000000
vn -0.100000 0.000000 -0.000000
vn -0.100000 0.000000 -0.000000
vn 0.100000 0.000000 0.000000
vn 0.100000 0.000000 0.000000
vn 0.100000 0.000000 0.000000
vn 0.100000 0.000000 0.000000
vn 0.000000 -0.100000 0.000000
vn 0.000000 -0.100000 0.000000
vn 0.000000 -0.100000 0.000000
vn 0.000000 -0.100000 0.000000
vn 0.000000 -0.100000 0.000000
vn 0.000000 -0.100000 0.000000
vn 0.000000 -0.100000 0.000000
vn 0.000000 -0.100000 0.000000
vn 0.000000 -0.100000 0.000000
vn 0.000000 -0.100000 0.000000
vn 0.000000 -0.100000 0.000000
vn 0.000000 -0.100000 0.000000
vn 0.000000 -0.100000 0.000000
vn 0.000000 -0.100000 0.000000
vn 0.000000 -0.100000 0.000000
vn 0.000000 -0.100000 0.000000
vn 0.000000 -0.100000 0.000000
vn 0.000000 -0.100000 0.000000
vn 0.000000 -0.100000 0.000000
vn 0.000000 -0.100000 0.000000
vn -0.100000 0.000000 0.000000
vn -0.100000 0.000000 0.000000
vn -0.100000 0.000000 0.000000
vn -0.100000 0.000000 0.000000
vn -0.100000 0.000000 0.000000
vn -0.100000 0.000000 0.000000
vn -0.100000 0.000000 0.000000
vn -0.100000 0.000000 0.000000
vn -0.100000 0.000000 0.000000
vn -0.100000 0.000000 0.000000
vn -0.100000 0.000000 0.000000
vn -0.100000 0.000000 0.000000
vn 0.100000 0.000000 0.000000
vn 0.100000 0.000000 0.000000
vn 0.100000 0.000000 0.000000
vn 0.100000 0.000000 0.000000
vn 0.100000 0.000000 0.000000
vn 0.100000 0.000000 0.000000
vn 0.100000 0.000000 0.000000
vn 0.100000 0.000000 0.000000
vn 0.100000 0.000000 0.000000
vn 0.100000 0.000000 0.000000
vn 0.100000 0.000000 0.000000
vn 0.100000 0.000000 0.000000
vn 0.047329 0.088091 0.000000
vn 0.047329 0.088091 0.000000
vn 0.047329 0.088091 0.000000
vn 0.047329 0.088091 0.000000
vn 0.086638 0.049938 0.000000
vn 0.086638 0.049938 0.000000
vn 0.072944 0.068405 0.000000
vn 0.072944 0.068405 0.000000
vn 0.055394 0.083256 0.000000
vn 0.055394 0.083256 0.000000
vn 0.034916 0.093706 0.000000
vn 0.034916 0.093706 0.000000
vn 0.012592 0.099204 0.000000
vn 0.012592 0.099204 0.000000
vn -0.010397 0.099458 -0.000000
vn -0.010397 0.099458 -0.000000
vn -0.032836 0.094455 -0.000000
vn -0.032836 0.094455 -0.000000
vn -0.053540 0.084460 -0.000000
vn -0.053540 0.084460 -0.000000
vn -0.071414 0.070000 -0.000000
vn -0.071414 0.070000 -0.000000
vn -0.047462 0.088019 0.000000
vn -0.047462 0.088019 0.000000
vn -0.047462 0.088019 0.000000
vn -0.047462 0.088019 0.000000
vn 0.014480 0.098946 0.000000
vn 0.014480 0.098946 0.000000
vn 0.014480 0.098946 0.000000
vn 0.014480 0.098946 0.000000
vn 0.047329 -0.088091 0.000000
vn 0.047329 -0.088091 0.000000
vn 0.047329 -0.088091 0.000000
vn 0.047329 -0.088091 0.000000
vn -0.014480 -0.098946 0.000000
vn -0.014480 -0.098946 0.000000
vn -0.014480 -0.098946 0.000000
vn -0.014480 -0.098946 0.000000
vn -0.047195 -0.088162 0.000000
vn -0.047195 -0.088162 0.000000
vn -0.047195 -0.088162 0.000000
vn -0.047195 -0.088162 0.000000
vn -0.086487 -0.050200 0.000000
vn -0.086487 -0.050200 0.000000
vn -0.072719 -0.068644 0.000000
vn -0.072719 -0.068644 0.000000
vn -0.055099 -0.083451 0.000000
vn -0.055099 -0.083451 0.000000
vn -0.034560 -0.093838 0.000000
vn -0.034560 -0.093838 0.000000
vn -0.012190 -0.099254 0.000000
vn -0.012190 -0.099254 0.000000
vn 0.010825 -0.099412 0.000000
vn 0.010825 -0.099412 0.000000
vn 0.033267 -0.094304 0.000000
vn 0.033267 -0.094304 0.000000
vn 0.053946 -0.084201 0.000000
vn 0.053946 -0.084201 0.000000
vn 0.071768 -0.069637 0.000000
vn 0.071768 -0.069637 0.000000
vn 0.000000 0.100000 0.000000
vn 0.000000 0.100000 0.000000
vn 0.025720 0.096636 0.000000
vn 0.025720 0.096636 0.000000
vn 0.049710 0.086770 0.000000
vn 0.049710 0.086770 0.000000
vn 0.070355 0.071065 0.000000
vn 0.070355 0.071065 0.000000
vn 0.086266 0.050579 0.000000
vn 0.086266 0.050579 0.000000
vn 0.096372 0.026690 0.000000
vn 0.096372 0.026690 0.000000
vn 0.099995 0.001005 0.000000
vn 0.099995 0.001005 0.000000
vn 0.096889 -0.024748 0.000000
vn 0.096889 -0.024748 0.000000
vn 0.087265 -0.048835 0.000000
vn 0.087265 -0.048835 0.000000
vn 0.000000 0.100000 0.000000
vn 0.000000 0.100000 0.000000
vn 0.000000 -0.100000 0.000000
vn 0.000000 -0.100000 0.000000
vn 0.025829 -0.096607 0.000000
vn 0.025829 -0.096607 0.000000
vn 0.049906 -0.086657 0.000000
vn 0.049906 -0.086657 0.000000
vn 0.070595 -0.070826 0.000000
vn 0.070595 -0.070826 0.000000
vn 0.086493 -0.050189 0.000000
vn 0.086493 -0.050189 0.000000
vn 0.096522 -0.026145 0.000000
vn 0.096522 -0.026145 0.000000
vn 0.099999 -0.000327 0.000000
vn 0.099999 -0.000327 0.000000
vn 0.096691 0.025513 0.000000
vn 0.096691 0.025513 0.000000
vn 0.086820 0.049622 0.000000
vn 0.086820 0.049622 0.000000
vn 0.071057 0.070363 0.000000
vn 0.071057 0.070363 0.000000
vn -0.086789 0.049676 -0.000000
vn -0.086789 0.049676 -0.000000
vn -0.073168 0.068165 -0.000000
vn -0.073168 0.068165 -0.000000
vn -0.055688 0.083059 -0.000000
vn -0.055688 0.083059 -0.000000
vn -0.035272 0.093573 -0.000000
vn -0.035272 0.093573 -0.000000
vn -0.012995 0.099152 -0.000000
vn -0.012995 0.099152 -0.000000
vn 0.009967 0.099502 0.000000
vn 0.009967 0.099502 0.000000
vn 0.032403 0.094605 0.000000
vn 0.032403 0.094605 0.000000
vn 0.053131 0.084718 0.000000
vn 0.053131 0.084718 0.000000
vn -0.000000 0.100000 -0.000000
vn -0.000000 0.100000 -0.000000
vn -0.025775 0.096621 -0.000000
vn -0.025775 0.096621 -0.000000
vn -0.049807 0.086713 -0.000000
vn -0.049807 0.086713 -0.000000
vn -0.070475 0.070946 -0.000000
vn -0.070475 0.070946 -0.000000
vn -0.086379 0.050384 -0.000000
vn -0.086379 0.050384 -0.000000
vn -0.096447 0.026418 -0.000000
vn -0.096447 0.026418 -0.000000
vn -0.099998 0.000667 -0.000000
vn -0.099998 0.000667 -0.000000
vn -0.096791 -0.025130 0.000000
vn -0.096791 -0.025130 0.000000
vn -0.087044 -0.049228 0.000000
vn -0.087044 -0.049228 0.000000
vn -0.071414 -0.070000 0.000000
vn -0.071414 -0.070000 0.000000
vn 0.086638 -0.049938 0.000000
vn 0.086638 -0.049938 0.000000
vn 0.072944 -0.068405 0.000000
vn 0.072944 -0.068405 0.000000
vn 0.055394 -0.083256 0.000000
vn 0.055394 -0.083256 0.000000
vn 0.034916 -0.093706 0.000000
vn 0.034916 -0.093706 0.000000
vn 0.012592 -0.099204 0.000000
vn 0.012592 -0.099204 0.000000
vn -0.010397 -0.099458 0.000000
vn -0.010397 -0.099458 0.000000
vn -0.032836 -0.094455 0.000000
vn -0.032836 -0.094455 0.000000
vn -0.053540 -0.084460 0.000000
vn -0.053540 -0.084460 0.000000
vn -0.000000 -0.100000 0.000000
vn -0.000000 -0.100000 0.000000
vn -0.025775 -0.096621 0.000000
vn -0.025775 -0.096621 0.000000
vn -0.049807 -0.086713 0.000000
vn -0.049807 -0.086713 0.000000
vn -0.070475 -0.070946 0.000000
vn -0.070475 -0.070946 0.000000
vn -0.086379 -0.050384 0.000000
vn -0.086379 -0.050384 0.000000
vn -0.096447 -0.026418 0.000000
vn -0.096447 -0.026418 0.000000
vn -0.099998 -0.000667 0.000000
vn -0.099998 -0.000667 0.000000
vn -0.096791 0.025130 -0.000000
vn -0.096791 0.025130 -0.000000
vn -0.087044 0.049228 -0.000000
vn -0.087044 0.049228 -0.000000
vn -0.000000 0.100000 -0.000000
vn -0.000000 0.100000 -0.000000
vn 0.000000 -0.100000 0.000000
vn 0.000000 -0.100000 0.000000
vn 0.000000 -0.100000 0.000000
vn 0.000000 -0.100000 0.000000
vn -0.080557 -0.059251 0.000000
vn -0.080557 -0.059251 0.000000
vn -0.063295 -0.077419 0.000000
vn -0.063295 -0.077419 0.000000
vn -0.042058 -0.090725 0.000000
vn -0.042058 -0.090725 0.000000
vn -0.018180 -0.098334 0.000000
vn -0.018180 -0.098334 0.000000
vn 0.006840 -0.099766 0.000000
vn 0.006840 -0.099766 0.000000
vn 0.031431 -0.094932 0.000000
vn 0.031431 -0.094932 0.000000
vn 0.054047 -0.084136 0.000000
vn 0.054047 -0.084136 0.000000
vn 0.073269 -0.068056 0.000000
vn 0.073269 -0.068056 0.000000
vn 0.087889 -0.047702 0.000000
vn 0.087889 -0.047702 0.000000
vn 0.096990 -0.024351 0.000000
vn 0.096990 -0.024351 0.000000
vn 0.099999 0.000528 0.000000
vn 0.099999 0.000528 0.000000
vn 0.096727 0.025375 0.000000
vn 0.096727 0.025375 0.000000
vn 0.087380 0.048628 0.000000
vn 0.087380 0.048628 0.000000
vn 0.072546 0.068827 0.000000
vn 0.072546 0.068827 0.000000
vn 0.053155 0.084703 0.000000
vn 0.053155 0.084703 0.000000
vn 0.030426 0.095259 0.000000
vn 0.030426 0.095259 0.000000
vn 0.005786 0.099832 0.000000
vn 0.005786 0.099832 0.000000
vn -0.019218 0.098136 0.000000
vn -0.019218 0.098136 0.000000
vn -0.043014 0.090276 0.000000
vn -0.043014 0.090276 0.000000
vn -0.064109 0.076746 0.000000
vn -0.064109 0.076746 0.000000
vn -0.081178 0.058396 0.000000
vn -0.081178 0.058396 0.000000
vn 0.080869 0.058824 0.000000
vn 0.080869 0.058824 0.000000
vn 0.063704 0.077083 0.000000
vn 0.063704 0.077083 0.000000
vn 0.042538 0.090502 0.000000
vn 0.042538 0.090502 0.000000
vn 0.018700 0.098236 0.000000
vn 0.018700 0.098236 0.000000
vn -0.006312 0.099801 0.000000
vn -0.006312 0.099801 0.000000
vn -0.030928 0.095097 0.000000
vn -0.030928 0.095097 0.000000
vn -0.053601 0.084421 0.000000
vn -0.053601 0.084421 0.000000
vn -0.072908 0.068443 0.000000
vn -0.072908 0.068443 0.000000
vn -0.087636 0.048166 0.000000
vn -0.087636 0.048166 0.000000
vn -0.096860 0.024864 0.000000
vn -0.096860 0.024864 0.000000
vn -0.100000 0.000000 0.000000
vn -0.100000 0.000000 0.000000
vn -0.096860 -0.024864 0.000000
vn -0.096860 -0.024864 0.000000
vn -0.087636 -0.048166 0.000000
vn -0.087636 -0.048166 0.000000
vn -0.072908 -0.068443 0.000000
vn -0.072908 -0.068443 0.000000
vn -0.053601 -0.084421 0.000000
vn -0.053601 -0.084421 0.000000
vn -0.030928 -0.095097 0.000000
vn -0.030928 -0.095097 0.000000
vn -0.006312 -0.099801 0.000000
vn -0.006312 -0.099801 0.000000
vn 0.018700 -0.098236 0.000000
vn 0.018700 -0.098236 0.000000
vn 0.042538 -0.090502 0.000000
vn 0.042538 -0.090502 0.000000
vn 0.063704 -0.077083 0.000000
vn 0.063704 -0.077083 0.000000
vn 0.080869 -0.058824 0.000000
vn 0.080869 -0.058824 0.000000
vn 0.014480 -0.098946 0.000000
vn 0.014480 -0.098946 0.000000
vn 0.014480 -0.098946 0.000000
vn 0.014480 -0.098946 0.000000
vn -0.014480 0.098946 0.000000
vn -0.014480 0.098946 0.000000
vn -0.014480 0.098946 0.000000
vn -0.014480 0.098946 0.000000
vn 0.047329 0.088091 0.000000
vn 0.047329 0.088091 0.000000
vn 0.047329 0.088091 0.000000
vn 0.047329 0.088091 0.000000
vn 0.086638 0.049938 0.000000
vn 0.086638 0.049938 0.000000
vn 0.072944 0.068405 0.000000
vn 0.072944 0.068405 0.000000
vn 0.055394 0.083256 0.000000
vn 0.055394 0.083256 0.000000
vn 0.034916 0.093706 0.000000
vn 0.034916 0.093706 0.000000
vn 0.012592 0.099204 0.000000
vn 0.012592 0.099204 0.000000
vn -0.010397 0.099458 -0.000000
vn -0.010397 0.099458 -0.000000
vn -0.032836 0.094455 -0.000000
vn -0.032836 0.094455 -0.000000
vn -0.053540 0.084460 -0.000000
vn -0.053540 0.084460 -0.000000
vn -0.071414 0.070000 -0.000000
vn -0.071414 0.070000 -0.000000
vn -0.047462 0.088019 0.000000
vn -0.047462 0.088019 0.000000
vn -0.047462 0.088019 0.000000
vn -0.047462 0.088019 0.000000
vn 0.014480 0.098946 0.000000
vn 0.014480 0.098946 0.000000
vn 0.014480 0.098946 0.000000
vn 0.014480 0.098946 0.000000
vn 0.047329 -0.088091 0.000000
vn 0.047329 -0.088091 0.000000
vn 0.047329 -0.088091 0.000000
vn 0.047329 -0.088091 0.000000
vn -0.014480 -0.098946 0.000000
vn -0.014480 -0.098946 0.000000
vn -0.014480 -0.098946 0.000000
vn -0.014480 -0.098946 0.000000
vn -0.047195 -0.088162 0.000000
vn -0.047195 -0.088162 0.000000
vn -0.047195 -0.088162 0.000000
vn -0.047195 -0.088162 0.000000
vn -0.086487 -0.050200 0.000000
vn -0.086487 -0.050200 0.000000
vn -0.072719 -0.068644 0.000000
vn -0.072719 -0.068644 0.000000
vn -0.055099 -0.083451 0.000000
vn -0.055099 -0.083451 0.000000
vn -0.034560 -0.093838 0.000000
vn -0.034560 -0.093838 0.000000
vn -0.012190 -0.099254 0.000000
vn -0.012190 -0.099254 0.000000
vn 0.010825 -0.099412 0.000000
vn 0.010825 -0.099412 0.000000
vn 0.033267 -0.094304 0.000000
vn 0.033267 -0.094304 0.000000
vn 0.053946 -0.084201 0.000000
vn 0.053946 -0.084201 0.000000
vn 0.071768 -0.069637 0.000000
vn 0.071768 -0.069637 0.000000
vn -0.000000 0.100000 -0.000000
vn -0.000000 0.100000 -0.000000
vn 0.025720 0.096636 0.000000
vn 0.025720 0.096636 0.000000
vn 0.049710 0.086770 0.000000
vn 0.049710 0.086770 0.000000
vn 0.070355 0.071065 0.000000
vn 0.070355 0.071065 0.000000
vn 0.086266 0.050579 0.000000
vn 0.086266 0.050579 0.000000
vn 0.096372 0.026690 0.000000
vn 0.096372 0.026690 0.000000
vn 0.099995 0.001005 0.000000
vn 0.099995 0.001005 0.000000
vn 0.096889 -0.024748 0.000000
vn 0.096889 -0.024748 0.000000
vn 0.087265 -0.048835 0.000000
vn 0.087265 -0.048835 0.000000
vn 0.000000 0.100000 0.000000
vn 0.000000 0.100000 0.000000
vn 0.000000 -0.100000 0.000000
vn 0.000000 -0.100000 0.000000
vn 0.025829 -0.096607 0.000000
vn 0.025829 -0.096607 0.000000
vn 0.049906 -0.086657 0.000000
vn 0.049906 -0.086657 0.000000
vn 0.070595 -0.070826 0.000000
vn 0.070595 -0.070826 0.000000
vn 0.086493 -0.050189 0.000000
vn 0.086493 -0.050189 0.000000
vn 0.096522 -0.026145 0.000000
vn 0.096522 -0.026145 0.000000
vn 0.099999 -0.000327 0.000000
vn 0.099999 -0.000327 0.000000
vn 0.096691 0.025513 0.000000
vn 0.096691 0.025513 0.000000
vn 0.086820 0.049622 0.000000
vn 0.086820 0.049622 0.000000
vn 0.071057 0.070363 0.000000
vn 0.071057 0.070363 0.000000
vn -0.086789 0.049676 -0.000000
vn -0.086789 0.049676 -0.000000
vn -0.073168 0.068165 -0.000000
vn -0.073168 0.068165 -0.000000
vn -0.055688 0.083059 -0.000000
vn -0.055688 0.083059 -0.000000
vn -0.035272 0.093573 -0.000000
vn -0.035272 0.093573 -0.000000
vn -0.012995 0.099152 -0.000000
vn -0.012995 0.099152 -0.000000
vn 0.009967 0.099502 0.000000
vn 0.009967 0.099502 0.000000
vn 0.032403 0.094605 0.000000
vn 0.032403 0.094605 0.000000
vn 0.053131 0.084718 0.000000
vn 0.053131 0.084718 0.000000
vn -0.000000 0.100000 -0.000000
vn -0.000000 0.100000 -0.000000
vn -0.025775 0.096621 -0.000000
vn -0.025775 0.096621 -0.000000
vn -0.049807 0.086713 -0.000000
vn -0.049807 0.086713 -0.000000
vn -0.070475 0.070946 -0.000000
vn -0.070475 0.070946 -0.000000
vn -0.086379 0.050384 -0.000000
vn -0.086379 0.050384 -0.000000
vn -0.096447 0.026418 -0.000000
vn -0.096447 0.026418 -0.000000
vn -0.099998 0.000667 -0.000000
vn -0.099998 0.000667 -0.000000
vn -0.096791 -0.025130 0.000000
vn -0.096791 -0.025130 0.000000
vn -0.087044 -0.049228 0.000000
vn -0.087044 -0.049228 0.000000
vn -0.071414 -0.070000 0.000000
vn -0.071414 -0.070000 0.000000
vn 0.086638 -0.049938 0.000000
vn 0.086638 -0.049938 0.000000
vn 0.072944 -0.068405 0.000000
vn 0.072944 -0.068405 0.000000
vn 0.055394 -0.083256 0.000000
vn 0.055394 -0.083256 0.000000
vn 0.034916 -0.093706 0.000000
vn 0.034916 -0.093706 0.000000
vn 0.012592 -0.099204 0.000000
vn 0.012592 -0.099204 0.000000
vn -0.010397 -0.099458 0.000000
vn -0.010397 -0.099458 0.000000
vn -0.032836 -0.094455 0.000000
vn -0.032836 -0.094455 0.000000
vn -0.053540 -0.084460 0.000000
vn -0.053540 -0.084460 0.000000
vn -0.000000 -0.100000 0.000000
vn -0.000000 -0.100000 0.000000
vn -0.025775 -0.096621 0.000000
vn -0.025775 -0.096621 0.000000
vn -0.049807 -0.086713 0.000000
vn -0.049807 -0.086713 0.000000
vn -0.070475 -0.070946 0.000000
vn -0.070475 -0.070946 0.000000
vn -0.086379 -0.050384 0.000000
vn -0.086379 -0.050384 0.000000
vn -0.096447 -0.026418 0.000000
vn -0.096447 -0.026418 0.000000
vn -0.099998 -0.000667 0.000000
vn -0.099998 -0.000667 0.000000
vn -0.096791 0.025130 -0.000000
vn -0.096791 0.025130 -0.000000
vn -0.087044 0.049228 -0.000000
vn -0.087044 0.049228 -0.000000
vn -0.000000 0.100000 -0.000000
vn -0.000000 0.100000 -0.000000
vn 0.000000 -0.100000 0.000000
vn 0.000000 -0.100000 0.000000
vn 0.000000 -0.100000 0.000000
vn 0.000000 -0.100000 0.000000
vn -0.080557 -0.059251 0.000000
vn -0.080557 -0.059251 0.000000
vn -0.063295 -0.077419 0.000000
vn -0.063295 -0.077419 0.000000
vn -0.042058 -0.090725 0.000000
vn -0.042058 -0.090725 0.000000
vn -0.018180 -0.098334 0.000000
vn -0.018180 -0.098334 0.000000
vn 0.006840 -0.099766 0.000000
vn 0.006840 -0.099766 0.000000
vn 0.031431 -0.094932 0.000000
vn 0.031431 -0.094932 0.000000
vn 0.054047 -0.084136 0.000000
vn 0.054047 -0.084136 0.000000
vn 0.073269 -0.068056 0.000000
vn 0.073269 -0.068056 0.000000
vn 0.087889 -0.047702 0.000000
vn 0.087889 -0.047702 0.000000
vn 0.096990 -0.024351 0.000000
vn 0.096990 -0.024351 0.000000
vn 0.099999 0.000528 0.000000
vn 0.099999 0.000528 0.000000
vn 0.096727 0.025375 0.000000
vn 0.096727 0.025375 0.000000
vn 0.087380 0.048628 0.000000
vn 0.087380 0.048628 0.000000
vn 0.072546 0.068827 0.000000
vn 0.072546 0.068827 0.000000
vn 0.053155 0.084703 0.000000
vn 0.053155 0.084703 0.000000
vn 0.030426 0.095259 0.000000
vn 0.030426 0.095259 0.000000
vn 0.005786 0.099832 0.000000
vn 0.005786 0.099832 0.000000
vn -0.019218 0.098136 0.000000
vn -0.019218 0.098136 0.000000
vn -0.043014 0.090276 0.000000
vn -0.043014 0.090276 0.000000
vn -0.064109 0.076746 0.000000
vn -0.064109 0.076746 0.000000
vn -0.081178 0.058396 0.000000
vn -0.081178 0.058396 0.000000
vn 0.080869 0.058824 0.000000
vn 0.080869 0.058824 0.000000
vn 0.063704 0.077083 0.000000
vn 0.063704 0.077083 0.000000
vn 0.042538 0.090502 0.000000
vn 0.042538 0.090502 0.000000
vn 0.018700 0.098236 0.000000
vn 0.018700 0.098236 0.000000
vn -0.006312 0.099801 0.000000
vn -0.006312 0.099801 0.000000
vn -0.030928 0.095097 0.000000
vn -0.030928 0.095097 0.000000
vn -0.053601 0.084421 0.000000
vn -0.053601 0.084421 0.000000
vn -0.072908 0.068443 0.000000
vn -0.072908 0.068443 0.000000
vn -0.087636 0.048166 0.000000
vn -0.087636 0.048166 0.000000
vn -0.096860 0.024864 0.000000
vn -0.096860 0.024864 0.000000
vn -0.100000 0.000000 0.000000
vn -0.100000 0.000000 0.000000
vn -0.096860 -0.024864 0.000000
vn -0.096860 -0.024864 0.000000
vn -0.087636 -0.048166 0.000000
vn -0.087636 -0.048166 0.000000
vn -0.072908 -0.068443 0.000000
vn -0.072908 -0.068443 0.000000
vn -0.053601 -0.084421 0.000000
vn -0.053601 -0.084421 0.000000
vn -0.030928 -0.095097 0.000000
vn -0.030928 -0.095097 0.000000
vn -0.006312 -0.099801 0.000000
vn -0.006312 -0.099801 0.000000
vn 0.018700 -0.098236 0.000000
vn 0.018700 -0.098236 0.000000
vn 0.042538 -0.090502 0.000000
vn 0.042538 -0.090502 0.000000
vn 0.063704 -0.077083 0.000000
vn 0.063704 -0.077083 0.000000
vn 0.080869 -0.058824 0.000000
vn 0.080869 -0.058824 0.000000
vn 0.014480 -0.098946 0.000000
vn 0.014480 -0.098946 0.000000
vn 0.014480 -0.098946 0.000000
vn 0.014480 -0.098946 0.000000
vn -0.014480 0.098946 0.000000
vn -0.014480 0.098946 0.000000
vn -0.014480 0.098946 0.000000
vn -0.014480 0.098946 0.000000
vn 0.047329 0.088091 0.000000
vn 0.047329 0.088091 0.000000
vn 0.047329 0.088091 0.000000
vn 0.047329 0.088091 0.000000
vn 0.086638 0.049938 0.000000
vn 0.086638 0.049938 0.000000
vn 0.072944 0.068405 0.000000
vn 0.072944 0.068405 0.000000
vn 0.055394 0.083256 0.000000
vn 0.055394 0.083256 0.000000
vn 0.034916 0.093706 0.000000
vn 0.034916 0.093706 0.000000
vn 0.012592 0.099204 0.000000
vn 0.012592 0.099204 0.000000
vn -0.010397 0.099458 -0.000000
vn -0.010397 0.099458 -0.000000
vn -0.032836 0.094455 -0.000000
vn -0.032836 0.094455 -0.000000
vn -0.053540 0.084460 -0.000000
vn -0.053540 0.084460 -0.000000
vn -0.071414 0.070000 -0.000000
vn -0.071414 0.070000 -0.000000
vn -0.047462 0.088019 0.000000
vn -0.047462 0.088019 0.000000
vn -0.047462 0.088019 0.000000
vn -0.047462 0.088019 0.000000
vn 0.014480 0.098946 0.000000
vn 0.014480 0.098946 0.000000
vn 0.014480 0.098946 0.000000
vn 0.014480 0.098946 0.000000
vn 0.047329 -0.088091 0.000000
vn 0.047329 -0.088091 0.000000
vn 0.047329 -0.088091 0.000000
vn 0.047329 -0.088091 0.000000
vn -0.014480 -0.098946 0.000000
vn -0.014480 -0.098946 0.000000
vn -0.014480 -0.098946 0.000000
vn -0.014480 -0.098946 0.000000
vn -0.047195 -0.088162 0.000000
vn -0.047195 -0.088162 0.000000
vn -0.047195 -0.088162 0.000000
vn -0.047195 -0.088162 0.000000
vn -0.086487 -0.050200 0.000000
vn -0.086487 -0.050200 0.000000
vn -0.072719 -0.068644 0.000000
vn -0.072719 -0.068644 0.000000
vn -0.055099 -0.083451 0.000000
vn -0.055099 -0.083451 0.000000
vn -0.034560 -0.093838 0.000000
vn -0.034560 -0.093838 0.000000
vn -0.012190 -0.099254 0.000000
vn -0.012190 -0.099254 0.000000
vn 0.010825 -0.099412 0.000000
vn 0.010825 -0.099412 0.000000
vn 0.033267 -0.094304 0.000000
vn 0.033267 -0.094304 0.000000
vn 0.053946 -0.084201 0.000000
vn 0.053946 -0.084201 0.000000
vn 0.071768 -0.069637 0.000000
vn 0.071768 -0.069637 0.000000
vn 0.000000 0.100000 0.000000
vn 0.000000 0.100000 0.000000
vn 0.025720 0.096636 0.000000
vn 0.025720 0.096636 0.000000
vn 0.049710 0.086770 0.000000
vn 0.049710 0.086770 0.000000
vn 0.070355 0.071065 0.000000
vn 0.070355 0.071065 0.000000
vn 0.086266 0.050579 0.000000
vn 0.086266 0.050579 0.000000
vn 0.096372 0.026690 0.000000
vn 0.096372 0.026690 0.000000
vn 0.099995 0.001005 0.000000
vn 0.099995 0.001005 0.000000
vn 0.096889 -0.024748 0.000000
vn 0.096889 -0.024748 0.000000
vn 0.087265 -0.048835 0.000000
vn 0.087265 -0.048835 0.000000
vn 0.000000 0.100000 0.000000
vn 0.000000 0.100000 0.000000
vn 0.000000 -0.100000 0.000000
vn 0.000000 -0.100000 0.000000
vn 0.025829 -0.096607 0.000000
vn 0.025829 -0.096607 0.000000
vn 0.049906 -0.086657 0.000000
vn 0.049906 -0.086657 0.000000
vn 0.070595 -0.070826 0.000000
vn 0.070595 -0.070826 0.000000
vn 0.086493 -0.050189 0.000000
vn 0.086493 -0.050189 0.000000
vn 0.096522 -0.026145 0.000000
vn 0.096522 -0.026145 0.000000
vn 0.099999 -0.000327 0.000000
vn 0.099999 -0.000327 0.000000
vn 0.096691 0.025513 0.000000
vn 0.096691 0.025513 0.000000
vn 0.086820 0.049622 0.000000
vn 0.086820 0.049622 0.000000
vn 0.071057 0.070363 0.000000
vn 0.071057 0.070363 0.000000
vn -0.086789 0.049676 -0.000000
vn -0.086789 0.049676 -0.000000
vn -0.073168 0.068165 -0.000000
vn -0.073168 0.068165 -0.000000
vn -0.055688 0.083059 -0.000000
vn -0.055688 0.083059 -0.000000
vn -0.035272 0.093573 -0.000000
vn -0.035272 0.093573 -0.000000
vn -0.012995 0.099152 -0.000000
vn -0.012995 0.099152 -0.000000
vn 0.009967 0.099502 0.000000
vn 0.009967 0.099502 0.000000
vn 0.032403 0.094605 0.000000
vn 0.032403 0.094605 0.000000
vn 0.053131 0.084718 0.000000
vn 0.053131 0.084718 0.000000
vn -0.000000 0.100000 -0.000000
vn -0.000000 0.100000 -0.000000
vn -0.025775 0.096621 -0.000000
vn -0.025775 0.096621 -0.000000
vn -0.049807 0.086713 -0.000000
vn -0.049807 0.086713 -0.000000
vn -0.070475 0.070946 -0.000000
vn -0.070475 0.070946 -0.000000
vn -0.086379 0.050384 -0.000000
vn -0.086379 0.050384 -0.000000
vn -0.096447 0.026418 -0.000000
vn -0.096447 0.026418 -0.000000
vn -0.099998 0.000667 -0.000000
vn -0.099998 0.000667 -0.000000
vn -0.096791 -0.025130 0.000000
vn -0.096791 -0.025130 0.000000
vn -0.087044 -0.049228 0.000000
vn -0.087044 -0.049228 0.000000
vn -0.071414 -0.070000 0.000000
vn -0.071414 -0.070000 0.000000
vn 0.086638 -0.049938 0.000000
vn 0.086638 -0.049938 0.000000
vn 0.072944 -0.068405 0.000000
vn 0.072944 -0.068405 0.000000
vn 0.055394 -0.083256 0.000000
vn 0.055394 -0.083256 0.000000
vn 0.034916 -0.093706 0.000000
vn 0.034916 -0.093706 0.000000
vn 0.012592 -0.099204 0.000000
vn 0.012592 -0.099204 0.000000
vn -0.010397 -0.099458 0.000000
vn -0.010397 -0.099458 0.000000
vn -0.032836 -0.094455 0.000000
vn -0.032836 -0.094455 0.000000
vn -0.053540 -0.084460 0.000000
vn -0.053540 -0.084460 0.000000
vn -0.000000 -0.100000 0.000000
vn -0.000000 -0.100000 0.000000
vn -0.025775 -0.096621 0.000000
vn -0.025775 -0.096621 0.000000
vn -0.049807 -0.086713 0.000000
vn -0.049807 -0.086713 0.000000
vn -0.070475 -0.070946 0.000000
vn -0.070475 -0.070946 0.000000
vn -0.086379 -0.050384 0.000000
vn -0.086379 -0.050384 0.000000
vn -0.096447 -0.026418 0.000000
vn -0.096447 -0.026418 0.000000
vn -0.099998 -0.000667 0.000000
vn -0.099998 -0.000667 0.000000
vn -0.096791 0.025130 -0.000000
vn -0.096791 0.025130 -0.000000
vn -0.087044 0.049228 -0.000000
vn -0.087044 0.049228 -0.000000
vn -0.000000 0.100000 -0.000000
vn -0.000000 0.100000 -0.000000
vn 0.000000 -0.100000 0.000000
vn 0.000000 -0.100000 0.000000
vn 0.000000 -0.100000 0.000000
vn 0.000000 -0.100000 0.000000
vn -0.080557 -0.059251 0.000000
vn -0.080557 -0.059251 0.000000
vn -0.063295 -0.077419 0.000000
vn -0.063295 -0.077419 0.000000
vn -0.042058 -0.090725 0.000000
vn -0.042058 -0.090725 0.000000
vn -0.018180 -0.098334 0.000000
vn -0.018180 -0.098334 0.000000
vn 0.006840 -0.099766 0.000000
vn 0.006840 -0.099766 0.000000
vn 0.031431 -0.094932 0.000000
vn 0.031431 -0.094932 0.000000
vn 0.054047 -0.084136 0.000000
vn 0.054047 -0.084136 0.000000
vn 0.073269 -0.068056 0.000000
vn 0.073269 -0.068056 0.000000
vn 0.087889 -0.047702 0.000000
vn 0.087889 -0.047702 0.000000
vn 0.096990 -0.024351 0.000000
vn 0.096990 -0.024351 0.000000
vn 0.099999 0.000528 0.000000
vn 0.099999 0.000528 0.000000
vn 0.096727 0.025375 0.000000
vn 0.096727 0.025375 0.000000
vn 0.087380 0.048628 0.000000
vn 0.087380 0.048628 0.000000
vn 0.072546 0.068827 0.000000
vn 0.072546 0.068827 0.000000
vn 0.053155 0.084703 0.000000
vn 0.053155 0.084703 0.000000
vn 0.030426 0.095259 0.000000
vn 0.030426 0.095259 0.000000
vn 0.005786 0.099832 0.000000
vn 0.005786 0.099832 0.000000
vn -0.019218 0.098136 0.000000
vn -0.019218 0.098136 0.000000
vn -0.043014 0.090276 0.000000
vn -0.043014 0.090276 0.000000
vn -0.064109 0.076746 0.000000
vn -0.064109 0.076746 0.000000
vn -0.081178 0.058396 0.000000
vn -0.081178 0.058396 0.000000
vn 0.080869 0.058824 0.000000
vn 0.080869 0.058824 0.000000
vn 0.063704 0.077083 0.000000
vn 0.063704 0.077083 0.000000
vn 0.042538 0.090502 0.000000
vn 0.042538 0.090502 0.000000
vn 0.018700 0.098236 0.000000
vn 0.018700 0.098236 0.000000
vn -0.006312 0.099801 0.000000
vn -0.006312 0.099801 0.000000
vn -0.030928 0.095097 0.000000
vn -0.030928 0.095097 0.000000
vn -0.053601 0.084421 0.000000
vn -0.053601 0.084421 0.000000
vn -0.072908 0.068443 0.000000
vn -0.072908 0.068443 0.000000
vn -0.087636 0.048166 0.000000
vn -0.087636 0.048166 0.000000
vn -0.096860 0.024864 0.000000
vn -0.096860 0.024864 0.000000
vn -0.100000 0.000000 0.000000
vn -0.100000 0.000000 0.000000
vn -0.096860 -0.024864 0.000000
vn -0.096860 -0.024864 0.000000
vn -0.087636 -0.048166 0.000000
vn -0.087636 -0.048166 0.000000
vn -0.072908 -0.068443 0.000000
vn -0.072908 -0.068443 0.000000
vn -0.053601 -0.084421 0.000000
vn -0.053601 -0.084421 0.000000
vn -0.030928 -0.095097 0.000000
vn -0.030928 -0.095097 0.000000
vn -0.006312 -0.099801 0.000000
vn -0.006312 -0.099801 0.000000
vn 0.018700 -0.098236 0.000000
vn 0.018700 -0.098236 0.000000
vn 0.042538 -0.090502 0.000000
vn 0.042538 -0.090502 0.000000
vn 0.063704 -0.077083 0.000000
vn 0.063704 -0.077083 0.000000
vn 0.080869 -0.058824 0.000000
vn 0.080869 -0.058824 0.000000
vn 0.014480 -0.098946 0.000000
vn 0.014480 -0.098946 0.000000
vn 0.014480 -0.098946 0.000000
vn 0.014480 -0.098946 0.000000
vn -0.014480 0.098946 0.000000
vn -0.014480 0.098946 0.000000
vn -0.014480 0.098946 0.000000
vn -0.014480 0.098946 0.000000
vn 0.000000 0.000000 -0.100000
vn 0.000000 0.000000 -0.100000
vn 0.000000 0.000000 -0.100000
vn 0.000000 0.000000 -0.100000
vn 0.000000 0.000000 -0.100000
vn 0.000000 0.000000 -0.100000
vn 0.000000 0.000000 -0.100000
vn 0.000000 0.000000 -0.100000
vn 0.000000 0.000000 -0.100000
vn 0.000000 0.000000 -0.100000
vn 0.000000 0.000000 -0.100000
vn 0.000000 0.000000 -0.100000
vn 0.000000 0.000000 -0.100000
vn 0.000000 0.000000 -0.100000
vn 0.000000 0.000000 -0.100000
vn 0.000000 0.000000 -0.100000
vn 0.000000 0.000000 -0.100000
vn 0.000000 0.000000 -0.100000
vn 0.000000 0.000000 -0.100000
vn 0.000000 0.000000 -0.100000
vn 0.000000 0.000000 -0.100000
vn 0.000000 0.000000 -0.100000
vn 0.000000 0.000000 -0.100000
vn 0.000000 0.000000 -0.100000
vn 0.000000 0.000000 -0.100000
vn 0.000000 0.000000 -0.100000
vn 0.000000 0.000000 -0.100000
vn 0.000000 0.000000 -0.100000
vn 0.000000 0.000000 -0.100000
vn 0.000000 0.000000 -0.100000
vn 0.000000 0.000000 -0.100000
vn 0.000000 0.000000 -0.100000
vn 0.000000 0.000000 -0.100000
vn 0.000000 0.000000 -0.100000
vn 0.000000 0.000000 -0.100000
vn 0.000000 0.000000 -0.100000
vn 0.000000 0.000000 -0.100000
vn 0.000000 0.000000 -0.100000
vn 0.000000 0.000000 -0.100000
vn 0.000000 0.000000 -0.100000
vn 0.000000 0.000000 -0.100000
vn 0.000000 0.000000 -0.100000
vn 0.000000 0.000000 -0.100000
vn 0.000000 0.000000 -0.100000
vn 0.000000 0.000000 -0.100000
vn 0.000000 0.000000 -0.100000
vn 0.000000 0.000000 -0.100000
vn 0.000000 0.000000 -0.100000
vn 0.000000 0.000000 -0.100000
vn 0.000000 0.000000 -0.100000
vn 0.000000 0.000000 -0.100000
vn 0.000000 0.000000 -0.100000
vn 0.000000 0.000000 -0.100000
vn 0.000000 0.000000 -0.100000
vn 0.000000 0.000000 -0.100000
vn 0.000000 0.000000 -0.100000
vn 0.000000 0.000000 -0.100000
vn 0.000000 0.000000 -0.100000
vn 0.000000 0.000000 -0.100000
vn 0.000000 0.000000 -0.100000
vn 0.000000 0.000000 -0.100000
vn 0.000000 0.000000 -0.100000
vn 0.000000 0.000000 -0.100000
vn 0.000000 0.000000 -0.100000
vn 0.000000 0.000000 -0.100000
vn 0.000000 0.000000 -0.100000
vn 0.000000 0.000000 -0.100000
vn 0.000000 0.000000 -0.100000
vn 0.000000 0.000000 -0.100000
vn 0.000000 0.000000 -0.100000
vn 0.000000 0.000000 -0.100000
vn 0.000000 0.000000 -0.100000
vn 0.000000 0.000000 -0.100000
vn 0.000000 0.000000 -0.100000
vn 0.000000 0.000000 -0.100000
vn 0.000000 0.000000 -0.100000
vn 0.000000 0.000000 -0.100000
vn 0.000000 0.000000 -0.100000
vn 0.000000 0.000000 -0.100000
vn 0.000000 0.000000 -0.100000
vn 0.000000 0.000000 -0.100000
vn 0.000000 0.000000 -0.100000
vn 0.000000 0.000000 -0.100000
vn 0.000000 0.000000 -0.100000
vn 0.000000 0.000000 -0.100000
vn 0.000000 0.000000 -0.100000
vn 0.000000 0.000000 -0.100000
vn 0.000000 0.000000 -0.100000
vn 0.000000 0.000000 -0.100000
vn 0.000000 0.000000 -0.100000
vn 0.000000 0.000000 -0.100000
vn 0.000000 0.000000 -0.100000
vn 0.000000 0.000000 -0.100000
vn 0.000000 0.000000 -0.100000
vn 0.000000 0.000000 -0.100000
vn 0.000000 0.000000 -0.100000
vn 0.000000 0.000000 -0.100000
vn 0.000000 0.000000 -0.100000
vn 0.000000 0.000000 -0.100000
vn 0.000000 0.000000 -0.100000
vn 0.000000 0.000000 -0.100000
vn 0.000000 0.000000 -0.100000
vn 0.000000 0.000000 -0.100000
vn 0.000000 0.000000 -0.100000
vn 0.000000 0.000000 -0.100000
vn 0.000000 0.000000 -0.100000
vn 0.000000 0.000000 -0.100000
vn 0.000000 0.000000 -0.100000
vn 0.000000 0.000000 -0.100000
vn 0.000000 0.000000 -0.100000
vn 0.000000 0.000000 -0.100000
vn 0.000000 0.000000 -0.100000
vn 0.000000 0.000000 -0.100000
vn 0.000000 0.000000 -0.100000
vn 0.000000 0.000000 -0.100000
vn 0.000000 0.000000 -0.100000
vn 0.000000 0.000000 -0.100000
vn 0.000000 0.000000 -0.100000
vn 0.000000 0.000000 -0.100000
vn 0.000000 0.000000 -0.100000
vn 0.000000 0.000000 -0.100000
vn 0.000000 0.000000 -0.100000
vn 0.000000 0.000000 -0.100000
vn 0.000000 0.000000 -0.100000
vn 0.000000 0.000000 -0.100000
vn 0.000000 0.000000 -0.100000
vn 0.000000 0.000000 -0.100000
vn 0.000000 0.000000 -0.100000
vn 0.000000 0.000000 -0.100000
vn 0.000000 0.000000 -0.100000
vn 0.000000 0.000000 -0.100000
vn 0.000000 0.000000 -0.100000
vn 0.000000 0.000000 -0.100000
vn 0.000000 0.000000 -0.100000
vn 0.000000 0.000000 -0.100000
vn 0.000000 0.000000 -0.100000
vn 0.000000 0.000000 -0.100000
vn 0.000000 0.000000 -0.100000
vn 0.000000 0.000000 -0.100000
vn 0.000000 0.000000 -0.100000
vn 0.000000 0.000000 -0.100000
vn 0.000000 0.000000 -0.100000
vn 0.000000 0.000000 -0.100000
vn 0.000000 0.000000 -0.100000
vn 0.000000 0.000000 -0.100000
vn 0.000000 0.000000 -0.100000
vn 0.000000 0.000000 -0.100000
vn 0.000000 0.000000 -0.100000
vn 0.000000 0.000000 -0.100000
vn 0.000000 0.000000 -0.100000
vn 0.000000 0.000000 -0.100000
vn 0.000000 0.000000 -0.100000
vn 0.000000 0.000000 -0.100000
vn 0.000000 0.000000 -0.100000
vn 0.000000 0.000000 -0.100000
vn 0.000000 0.000000 -0.100000
vn 0.000000 0.000000 -0.100000
vn 0.000000 0.000000 -0.100000
vn 0.000000 0.000000 -0.100000
vn 0.000000 0.000000 -0.100000
vn 0.000000 0.000000 -0.100000
vn 0.000000 0.000000 -0.100000
vn 0.000000 0.000000 -0.100000
vn 0.000000 0.000000 -0.100000
vn 0.000000 0.000000 -0.100000
vn 0.000000 0.000000 -0.100000
vn 0.000000 0.000000 -0.100000
vn 0.000000 0.000000 -0.100000
vn 0.000000 0.000000 -0.100000
vn 0.000000 0.000000 -0.100000
vn 0.000000 0.000000 -0.100000
vn 0.000000 0.000000 -0.100000
vn 0.000000 0.000000 -0.100000
vn 0.000000 0.000000 -0.100000
vn 0.000000 0.000000 -0.100000
vn 0.000000 0.000000 -0.100000
vn 0.000000 0.000000 -0.100000
vn 0.000000 0.000000 -0.100000
vn 0.000000 0.000000 -0.100000
vn 0.000000 0.000000 -0.100000
vn 0.000000 0.000000 -0.100000
vn 0.000000 0.000000 -0.100000
vn 0.000000 0.000000 -0.100000
vn 0.000000 0.000000 -0.100000
vn 0.000000 0.000000 -0.100000
vn 0.000000 0.000000 -0.100000
vn 0.000000 0.000000 -0.100000
vn 0.000000 0.000000 -0.100000
vn 0.000000 0.000000 -0.100000
vn 0.000000 0.000000 -0.100000
vn 0.000000 0.000000 -0.100000
vn 0.000000 0.000000 -0.100000
vn 0.000000 0.000000 -0.100000
vn 0.000000 0.000000 -0.100000
vn 0.000000 0.000000 -0.100000
vn 0.000000 0.000000 -0.100000
vn 0.000000 0.000000 -0.100000
vn 0.000000 0.000000 -0.100000
vn 0.000000 0.000000 -0.100000
vn 0.000000 0.000000 -0.100000
vn 0.000000 0.000000 -0.100000
vn 0.000000 0.000000 -0.100000
vn 0.000000 0.000000 -0.100000
vn 0.000000 0.000000 -0.100000
vn 0.000000 0.000000 -0.100000
vn 0.000000 0.000000 -0.100000
vn 0.000000 0.000000 -0.100000
vn 0.000000 0.000000 -0.100000
vn 0.000000 0.000000 -0.100000
vn 0.000000 0.000000 -0.100000
vn 0.000000 0.000000 -0.100000
vn 0.000000 0.000000 -0.100000
vn 0.000000 0.000000 -0.100000
vn 0.000000 0.000000 -0.100000
vn 0.000000 0.000000 -0.100000
vn 0.000000 0.000000 -0.100000
vn 0.000000 0.000000 -0.100000
vn 0.000000 0.000000 -0.100000
vn 0.000000 0.000000 -0.100000
vn 0.000000 0.000000 -0.100000
vn 0.000000 0.000000 -0.100000
vn 0.000000 0.000000 -0.100000
vn 0.000000 0.000000 -0.100000
vn 0.000000 0.000000 -0.100000
vn 0.000000 0.000000 -0.100000
vn 0.000000 0.000000 -0.100000
vn 0.000000 0.000000 -0.100000
vn 0.000000 0.000000 -0.100000
vn 0.000000 0.000000 -0.100000
vn 0.000000 0.000000 -0.100000
vn 0.000000 0.000000 -0.100000
vn 0.000000 0.000000 -0.100000
vn 0.000000 0.000000 -0.100000
vn 0.000000 0.000000 -0.100000
vn 0.000000 0.000000 -0.100000
vn 0.000000 0.000000 -0.100000
vn 0.000000 0.000000 -0.100000
vn 0.000000 0.000000 -0.100000
vn 0.000000 0.000000 -0.100000
vn 0.000000 0.000000 -0.100000
vn 0.000000 0.000000 -0.100000
vn 0.000000 0.000000 -0.100000
vn 0.000000 0.000000 -0.100000
vn 0.000000 0.000000 -0.100000
vn 0.000000 0.000000 -0.100000
vn 0.000000 0.000000 -0.100000
vn 0.000000 0.000000 -0.100000
vn 0.000000 0.000000 -0.100000
vn 0.000000 0.000000 -0.100000
vn 0.000000 0.000000 -0.100000
vn 0.000000 0.000000 -0.100000
vn 0.000000 0.000000 -0.100000
vn 0.000000 0.000000 -0.100000
vn 0.000000 0.000000 -0.100000
vn 0.000000 0.000000 -0.100000
vn 0.000000 0.000000 -0.100000
vn 0.000000 0.000000 -0.100000
vn 0.000000 0.000000 -0.100000
vn 0.000000 0.000000 -0.100000
vn 0.000000 0.000000 -0.100000
vn 0.000000 0.000000 -0.100000
vn 0.000000 0.000000 -0.100000
vn 0.000000 0.000000 -0.100000
vn 0.000000 0.000000 -0.100000
vn 0.000000 0.000000 -0.100000
vn 0.000000 0.000000 -0.100000
vn 0.000000 0.000000 -0.100000
vn 0.000000 0.000000 -0.100000
vn 0.000000 0.000000 -0.100000
vn 0.000000 0.000000 -0.100000
vn 0.000000 0.000000 -0.100000
vn 0.000000 0.000000 -0.100000
vn 0.000000 0.000000 -0.100000
vn 0.000000 0.000000 -0.100000
vn 0.000000 0.000000 -0.100000
vn 0.000000 0.000000 -0.100000
vn 0.000000 0.000000 -0.100000
vn 0.000000 0.000000 -0.100000
vn 0.000000 0.000000 -0.100000
vn 0.000000 0.000000 -0.100000
vn 0.000000 0.000000 -0.100000
vn 0.000000 0.000000 -0.100000
vn 0.000000 0.000000 -0.100000
vn 0.000000 0.000000 -0.100000
vn 0.000000 0.000000 -0.100000
vn 0.000000 0.000000 -0.100000
vn 0.000000 0.000000 -0.100000
vn 0.000000 0.000000 -0.100000
vn 0.000000 0.000000 -0.100000
vn 0.000000 0.000000 -0.100000
vn 0.000000 0.000000 -0.100000
vn 0.000000 0.000000 -0.100000
vn 0.000000 0.000000 -0.100000
vn 0.000000 0.000000 -0.100000
vn 0.000000 0.000000 -0.100000
vn 0.000000 0.000000 -0.100000
vn 0.000000 0.000000 -0.100000
vn 0.000000 0.000000 -0.100000
vn 0.000000 0.000000 -0.100000
vn 0.000000 0.000000 -0.100000
vn 0.000000 0.000000 -0.100000
vn 0.000000 0.000000 -0.100000
vn 0.000000 0.000000 -0.100000
vn 0.000000 0.000000 -0.100000
vn 0.000000 0.000000 -0.100000
vn 0.000000 0.000000 -0.100000
vn 0.000000 0.000000 -0.100000
vn 0.000000 0.000000 -0.100000
vn 0.000000 0.000000 -0.100000
vn 0.000000 0.000000 -0.100000
vn 0.000000 0.000000 -0.100000
vn 0.000000 0.000000 -0.100000
vn 0.000000 0.000000 -0.100000
vn 0.000000 0.000000 -0.100000
vn 0.000000 0.000000 -0.100000
vn 0.000000 0.000000 -0.100000
vn 0.000000 0.000000 -0.100000
vn 0.000000 0.000000 -0.100000
vn 0.000000 0.000000 -0.100000
vn 0.000000 0.000000 -0.100000
vn 0.000000 0.000000 -0.100000
vn 0.000000 0.000000 -0.100000
vn 0.000000 0.000000 -0.100000
vn 0.000000 0.000000 -0.100000
vn 0.000000 0.000000 -0.100000
vn 0.000000 0.000000 -0.100000
vn 0.000000 0.000000 -0.100000
vn 0.000000 0.000000 -0.100000
vn 0.000000 0.000000 -0.100000
vn 0.000000 0.000000 -0.100000
vn 0.000000 0.000000 -0.100000
vn 0.000000 0.000000 -0.100000
vn 0.000000 0.000000 -0.100000
vn 0.000000 0.000000 -0.100000
vn 0.000000 0.000000 -0.100000
vn 0.000000 0.000000 -0.100000
vn 0.000000 0.000000 -0.100000
vn 0.000000 0.000000 -0.100000
vn 0.000000 0.000000 -0.100000
vn 0.000000 0.000000 -0.100000
vn 0.000000 0.000000 -0.100000
vn 0.000000 0.000000 -0.100000
vn 0.000000 0.000000 -0.100000
vn 0.000000 0.000000 -0.100000
vn 0.000000 0.000000 -0.100000
vn 0.000000 0.000000 -0.100000
vn 0.000000 0.000000 -0.100000
vn 0.000000 0.000000 -0.100000
vn 0.000000 0.000000 -0.100000
vn 0.000000 0.000000 -0.100000
vn 0.000000 0.000000 -0.100000
vn 0.000000 0.000000 -0.100000
vn 0.000000 0.000000 -0.100000
vn 0.000000 0.000000 -0.100000
vn 0.000000 0.000000 -0.100000
vn 0.000000 0.000000 -0.100000
vn 0.000000 0.000000 -0.100000
vn 0.000000 0.000000 -0.100000
vn 0.000000 0.000000 -0.100000
vn 0.000000 0.000000 -0.100000
vn 0.000000 0.000000 -0.100000
vn 0.000000 0.000000 -0.100000
vn 0.000000 0.000000 -0.100000
vn 0.000000 0.000000 -0.100000
vn 0.000000 0.000000 -0.100000
vn 0.000000 0.000000 -0.100000
vn 0.000000 0.000000 -0.100000
vn 0.000000 0.000000 -0.100000
vn 0.000000 0.000000 -0.100000
vn 0.000000 0.000000 -0.100000
vn 0.000000 0.000000 -0.100000
vn 0.000000 0.000000 -0.100000
vn 0.000000 0.000000 -0.100000
vn 0.000000 0.000000 -0.100000
vn 0.000000 0.000000 -0.100000
vn 0.000000 0.000000 -0.100000
vn 0.000000 0.000000 -0.100000
vn 0.000000 0.000000 -0.100000
vn 0.000000 0.000000 -0.100000
vn 0.000000 0.000000 -0.100000
vn 0.000000 0.000000 -0.100000
vn 0.000000 0.000000 -0.100000
vn 0.000000 0.000000 -0.100000
vn 0.000000 0.000000 -0.100000
vn 0.000000 0.000000 -0.100000
vn 0.000000 0.000000 -0.100000
vn 0.000000 0.000000 -0.100000
vn 0.000000 0.000000 -0.100000
vn 0.000000 0.000000 -0.100000
vn 0.000000 0.000000 -0.100000
vn 0.000000 0.000000 -0.100000
vn 0.000000 0.000000 -0.100000
vn 0.000000 0.000000 -0.100000
vn 0.000000 0.000000 -0.100000
vn 0.000000 0.000000 -0.100000
vn 0.000000 0.000000 -0.100000
vn 0.000000 0.000000 -0.100000
vn 0.000000 0.000000 -0.100000
vn 0.000000 0.000000 -0.100000
vn 0.000000 0.000000 -0.100000
vn 0.000000 0.000000 -0.100000
vn 0.000000 0.000000 -0.100000
vn 0.000000 0.000000 -0.100000
vn 0.000000 0.000000 -0.100000
vn 0.000000 0.000000 -0.100000
vn 0.000000 0.000000 -0.100000
vn 0.000000 0.000000 -0.100000
vn 0.000000 0.000000 -0.100000
vn 0.000000 0.000000 -0.100000
vn 0.000000 0.000000 -0.100000
vn 0.000000 0.000000 -0.100000
vn 0.000000 0.000000 -0.100000
vn 0.000000 0.000000 -0.100000
vn 0.000000 0.000000 -0.100000
vn 0.000000 0.000000 -0.100000
vn 0.000000 0.000000 -0.100000
vn 0.000000 0.000000 -0.100000
vn 0.000000 0.000000 -0.100000
vn 0.000000 0.000000 -0.100000
vn 0.000000 0.000000 -0.100000
vn 0.000000 0.000000 -0.100000
vn 0.000000 0.000000 -0.100000
vn 0.000000 0.000000 -0.100000
vn 0.000000 0.000000 -0.100000
vn 0.000000 0.000000 -0.100000
vn 0.000000 0.000000 -0.100000
vn 0.000000 0.000000 -0.100000
vn 0.000000 0.000000 -0.100000
vn 0.000000 0.000000 -0.100000
vn 0.000000 0.000000 -0.100000
vn 0.000000 0.000000 -0.100000
vn 0.000000 0.000000 -0.100000
vn 0.000000 0.000000 -0.100000
vn 0.000000 0.000000 -0.100000
vn 0.000000 0.000000 -0.100000
vn 0.000000 0.000000 -0.100000
vn 0.000000 0.000000 -0.100000
vn 0.000000 0.000000 -0.100000
vn 0.000000 0.000000 -0.100000
vn 0.000000 0.000000 -0.100000
vn 0.000000 0.000000 -0.100000
vn 0.000000 0.000000 -0.100000
vn 0.000000 0.000000 -0.100000
vn 0.000000 0.000000 -0.100000
vn 0.000000 0.000000 -0.100000
vn 0.000000 0.000000 -0.100000
vn 0.000000 0.000000 -0.100000
vn 0.000000 0.000000 -0.100000
vn 0.000000 0.000000 -0.100000
vn 0.000000 0.000000 -0.100000
vn 0.000000 0.000000 -0.100000
vn 0.000000 0.000000 -0.100000
vn 0.000000 0.000000 -0.100000
vn 0.000000 0.000000 -0.100000
vn 0.000000 0.000000 -0.100000
vn 0.000000 0.000000 -0.100000
vn 0.000000 0.000000 -0.100000
vn 0.000000 0.000000 -0.100000
vn 0.000000 0.000000 -0.100000
vn 0.000000 0.000000 -0.100000
vn 0.000000 0.000000 -0.100000
vn 0.000000 0.000000 -0.100000
vn 0.000000 0.000000 -0.100000
vn 0.000000 0.000000 -0.100000
vn 0.000000 0.000000 -0.100000
vn 0.000000 0.000000 -0.100000
vn 0.000000 0.000000 -0.100000
vn 0.000000 0.000000 -0.100000
vn 0.000000 0.000000 -0.100000
vn 0.000000 0.000000 -0.100000
vn 0.000000 0.000000 -0.100000
vn 0.000000 0.000000 -0.100000
vn 0.000000 0.000000 -0.100000
vn 0.000000 0.000000 -0.100000
vn 0.000000 0.000000 -0.100000
vn 0.000000 0.000000 -0.100000
vn 0.000000 0.000000 -0.100000
vn 0.000000 0.000000 -0.100000
vn 0.000000 0.000000 -0.100000
vn 0.000000 0.000000 -0.100000
vn 0.000000 0.000000 -0.100000
vn 0.000000 0.000000 -0.100000
vn 0.000000 0.000000 -0.100000
vn 0.000000 0.000000 -0.100000
vn 0.000000 0.000000 -0.100000
vn 0.000000 0.000000 -0.100000
vn 0.000000 0.000000 -0.100000
vn 0.000000 0.000000 -0.100000
vn 0.000000 0.000000 -0.100000
vn 0.000000 0.000000 -0.100000
vn 0.000000 0.000000 -0.100000
vn 0.000000 0.000000 -0.100000
vn 0.000000 0.000000 -0.100000
vn 0.000000 0.000000 -0.100000
vn 0.047329 0.088091 0.000000
vn 0.047329 0.088091 0.000000
vn 0.047329 0.088091 0.000000
vn 0.047329 0.088091 0.000000
vn 0.086638 0.049938 0.000000
vn 0.086638 0.049938 0.000000
vn 0.072944 0.068405 0.000000
vn 0.072944 0.068405 0.000000
vn 0.055394 0.083256 0.000000
vn 0.055394 0.083256 0.000000
vn 0.034916 0.093706 0.000000
vn 0.034916 0.093706 0.000000
vn 0.012592 0.099204 0.000000
vn 0.012592 0.099204 0.000000
vn -0.010397 0.099458 -0.000000
vn -0.010397 0.099458 -0.000000
vn -0.032836 0.094455 -0.000000
vn -0.032836 0.094455 -0.000000
vn -0.053540 0.084460 -0.000000
vn -0.053540 0.084460 -0.000000
vn -0.071414 0.070000 -0.000000
vn -0.071414 0.070000 -0.000000
vn -0.047462 0.088019 0.000000
vn -0.047462 0.088019 0.000000
vn -0.047462 0.088019 0.000000
vn -0.047462 0.088019 0.000000
vn 0.014480 0.098946 0.000000
vn 0.014480 0.098946 0.000000
vn 0.014480 0.098946 0.000000
vn 0.014480 0.098946 0.000000
vn 0.047329 -0.088091 0.000000
vn 0.047329 -0.088091 0.000000
vn 0.047329 -0.088091 0.000000
vn 0.047329 -0.088091 0.000000
vn -0.014480 -0.098946 0.000000
vn -0.014480 -0.098946 0.000000
vn -0.014480 -0.098946 0.000000
vn -0.014480 -0.098946 0.000000
vn -0.047195 -0.088162 0.000000
vn -0.047195 -0.088162 0.000000
vn -0.047195 -0.088162 0.000000
vn -0.047195 -0.088162 0.000000
vn -0.086487 -0.050200 0.000000
vn -0.086487 -0.050200 0.000000
vn -0.072719 -0.068644 0.000000
vn -0.072719 -0.068644 0.000000
vn -0.055099 -0.083451 0.000000
vn -0.055099 -0.083451 0.000000
vn -0.034560 -0.093838 0.000000
vn -0.034560 -0.093838 0.000000
vn -0.012190 -0.099254 0.000000
vn -0.012190 -0.099254 0.000000
vn 0.010825 -0.099412 0.000000
vn 0.010825 -0.099412 0.000000
vn 0.033267 -0.094304 0.000000
vn 0.033267 -0.094304 0.000000
vn 0.053946 -0.084201 0.000000
vn 0.053946 -0.084201 0.000000
vn 0.071768 -0.069637 0.000000
vn 0.071768 -0.069637 0.000000
vn 0.000000 0.100000 0.000000
vn 0.000000 0.100000 0.000000
vn 0.025720 0.096636 0.000000
vn 0.025720 0.096636 0.000000
vn 0.049710 0.086770 0.000000
vn 0.049710 0.086770 0.000000
vn 0.070355 0.071065 0.000000
vn 0.070355 0.071065 0.000000
vn 0.086266 0.050579 0.000000
vn 0.086266 0.050579 0.000000
vn 0.096372 0.026690 0.000000
vn 0.096372 0.026690 0.000000
vn 0.099995 0.001005 0.000000
vn 0.099995 0.001005 0.000000
vn 0.096889 -0.024748 0.000000
vn 0.096889 -0.024748 0.000000
vn 0.087265 -0.048835 0.000000
vn 0.087265 -0.048835 0.000000
vn 0.000000 0.100000 0.000000
vn 0.000000 0.100000 0.000000
vn 0.000000 -0.100000 0.000000
vn 0.000000 -0.100000 0.000000
vn 0.025829 -0.096607 0.000000
vn 0.025829 -0.096607 0.000000
vn 0.049906 -0.086657 0.000000
vn 0.049906 -0.086657 0.000000
vn 0.070595 -0.070826 0.000000
vn 0.070595 -0.070826 0.000000
vn 0.086493 -0.050189 0.000000
vn 0.086493 -0.050189 0.000000
vn 0.096522 -0.026145 0.000000
vn 0.096522 -0.026145 0.000000
vn 0.099999 -0.000327 0.000000
vn 0.099999 -0.000327 0.000000
vn 0.096691 0.025513 0.000000
vn 0.096691 0.025513 0.000000
vn 0.086820 0.049622 0.000000
vn 0.086820 0.049622 0.000000
vn 0.071057 0.070363 0.000000
vn 0.071057 0.070363 0.000000
vn -0.086789 0.049676 -0.000000
vn -0.086789 0.049676 -0.000000
vn -0.073168 0.068165 -0.000000
vn -0.073168 0.068165 -0.000000
vn -0.055688 0.083059 -0.000000
vn -0.055688 0.083059 -0.000000
vn -0.035272 0.093573 -0.000000
vn -0.035272 0.093573 -0.000000
vn -0.012995 0.099152 -0.000000
vn -0.012995 0.099152 -0.000000
vn 0.009967 0.099502 0.000000
vn 0.009967 0.099502 0.000000
vn 0.032403 0.094605 0.000000
vn 0.032403 0.094605 0.000000
vn 0.053131 0.084718 0.000000
vn 0.053131 0.084718 0.000000
vn -0.000000 0.100000 -0.000000
vn -0.000000 0.100000 -0.000000
vn -0.025775 0.096621 -0.000000
vn -0.025775 0.096621 -0.000000
vn -0.049807 0.086713 -0.000000
vn -0.049807 0.086713 -0.000000
vn -0.070475 0.070946 -0.000000
vn -0.070475 0.070946 -0.000000
vn -0.086379 0.050384 -0.000000
vn -0.086379 0.050384 -0.000000
vn -0.096447 0.026418 -0.000000
vn -0.096447 0.026418 -0.000000
vn -0.099998 0.000667 -0.000000
vn -0.099998 0.000667 -0.000000
vn -0.096791 -0.025130 0.000000
vn -0.096791 -0.025130 0.000000
vn -0.087044 -0.049228 0.000000
vn -0.087044 -0.049228 0.000000
vn -0.071414 -0.070000 0.000000
vn -0.071414 -0.070000 0.000000
vn 0.086638 -0.049938 0.000000
vn 0.086638 -0.049938 0.000000
vn 0.072944 -0.068405 0.000000
vn 0.072944 -0.068405 0.000000
vn 0.055394 -0.083256 0.000000
vn 0.055394 -0.083256 0.000000
vn 0.034916 -0.093706 0.000000
vn 0.034916 -0.093706 0.000000
vn 0.012592 -0.099204 0.000000
vn 0.012592 -0.099204 0.000000
vn -0.010397 -0.099458 0.000000
vn -0.010397 -0.099458 0.000000
vn -0.032836 -0.094455 0.000000
vn -0.032836 -0.094455 0.000000
vn -0.053540 -0.084460 0.000000
vn -0.053540 -0.084460 0.000000
vn -0.000000 -0.100000 0.000000
vn -0.000000 -0.100000 0.000000
vn -0.025775 -0.096621 0.000000
vn -0.025775 -0.096621 0.000000
vn -0.049807 -0.086713 0.000000
vn -0.049807 -0.086713 0.000000
vn -0.070475 -0.070946 0.000000
vn -0.070475 -0.070946 0.000000
vn -0.086379 -0.050384 0.000000
vn -0.086379 -0.050384 0.000000
vn -0.096447 -0.026418 0.000000
vn -0.096447 -0.026418 0.000000
vn -0.099998 -0.000667 0.000000
vn -0.099998 -0.000667 0.000000
vn -0.096791 0.025130 -0.000000
vn -0.096791 0.025130 -0.000000
vn -0.087044 0.049228 -0.000000
vn -0.087044 0.049228 -0.000000
vn -0.000000 0.100000 -0.000000
vn -0.000000 0.100000 -0.000000
vn 0.000000 -0.100000 0.000000
vn 0.000000 -0.100000 0.000000
vn 0.000000 -0.100000 0.000000
vn 0.000000 -0.100000 0.000000
vn -0.080557 -0.059251 0.000000
vn -0.080557 -0.059251 0.000000
vn -0.063295 -0.077419 0.000000
vn -0.063295 -0.077419 0.000000
vn -0.042058 -0.090725 0.000000
vn -0.042058 -0.090725 0.000000
vn -0.018180 -0.098334 0.000000
vn -0.018180 -0.098334 0.000000
vn 0.006840 -0.099766 0.000000
vn 0.006840 -0.099766 0.000000
vn 0.031431 -0.094932 0.000000
vn 0.031431 -0.094932 0.000000
vn 0.054047 -0.084136 0.000000
vn 0.054047 -0.084136 0.000000
vn 0.073269 -0.068056 0.000000
vn 0.073269 -0.068056 0.000000
vn 0.087889 -0.047702 0.000000
vn 0.087889 -0.047702 0.000000
vn 0.096990 -0.024351 0.000000
vn 0.096990 -0.024351 0.000000
vn 0.099999 0.000528 0.000000
vn 0.099999 0.000528 0.000000
vn 0.096727 0.025375 0.000000
vn 0.096727 0.025375 0.000000
vn 0.087380 0.048628 0.000000
vn 0.087380 0.048628 0.000000
vn 0.072546 0.068827 0.000000
vn 0.072546 0.068827 0.000000
vn 0.053155 0.084703 0.000000
vn 0.053155 0.084703 0.000000
vn 0.030426 0.095259 0.000000
vn 0.030426 0.095259 0.000000
vn 0.005786 0.099832 0.000000
vn 0.005786 0.099832 0.000000
vn -0.019218 0.098136 0.000000
vn -0.019218 0.098136 0.000000
vn -0.043014 0.090276 0.000000
vn -0.043014 0.090276 0.000000
vn -0.064109 0.076746 0.000000
vn -0.064109 0.076746 0.000000
vn -0.081178 0.058396 0.000000
vn -0.081178 0.058396 0.000000
vn 0.080869 0.058824 0.000000
vn 0.080869 0.058824 0.000000
vn 0.063704 0.077083 0.000000
vn 0.063704 0.077083 0.000000
vn 0.042538 0.090502 0.000000
vn 0.042538 0.090502 0.000000
vn 0.018700 0.098236 0.000000
vn 0.018700 0.098236 0.000000
vn -0.006312 0.099801 0.000000
vn -0.006312 0.099801 0.000000
vn -0.030928 0.095097 0.000000
vn -0.030928 0.095097 0.000000
vn -0.053601 0.084421 0.000000
vn -0.053601 0.084421 0.000000
vn -0.072908 0.068443 0.000000
vn -0.072908 0.068443 0.000000
vn -0.087636 0.048166 0.000000
vn -0.087636 0.048166 0.000000
vn -0.096860 0.024864 0.000000
vn -0.096860 0.024864 0.000000
vn -0.100000 0.000000 0.000000
vn -0.100000 0.000000 0.000000
vn -0.096860 -0.024864 0.000000
vn -0.096860 -0.024864 0.000000
vn -0.087636 -0.048166 0.000000
vn -0.087636 -0.048166 0.000000
vn -0.072908 -0.068443 0.000000
vn -0.072908 -0.068443 0.000000
vn -0.053601 -0.084421 0.000000
vn -0.053601 -0.084421 0.000000
vn -0.030928 -0.095097 0.000000
vn -0.030928 -0.095097 0.000000
vn -0.006312 -0.099801 0.000000
vn -0.006312 -0.099801 0.000000
vn 0.018700 -0.098236 0.000000
vn 0.018700 -0.098236 0.000000
vn 0.042538 -0.090502 0.000000
vn 0.042538 -0.090502 0.000000
vn 0.063704 -0.077083 0.000000
vn 0.063704 -0.077083 0.000000
vn 0.080869 -0.058824 0.000000
vn 0.080869 -0.058824 0.000000
vn 0.014480 -0.098946 0.000000
vn 0.014480 -0.098946 0.000000
vn 0.014480 -0.098946 0.000000
vn 0.014480 -0.098946 0.000000
vn -0.014480 0.098946 0.000000
vn -0.014480 0.098946 0.000000
vn -0.014480 0.098946 0.000000
vn -0.014480 0.098946 0.000000
vn 0.000000 0.000000 0.100000
vn 0.000000 0.000000 0.100000
vn 0.000000 0.000000 0.100000
vn 0.000000 0.000000 0.100000
vn 0.000000 0.000000 0.100000
vn 0.000000 0.000000 0.100000
vn 0.000000 0.000000 0.100000
vn 0.000000 0.000000 0.100000
vn 0.000000 0.000000 0.100000
vn 0.000000 0.000000 0.100000
vn 0.000000 0.000000 0.100000
vn 0.000000 0.000000 0.100000
vn 0.000000 0.000000 0.100000
vn 0.000000 0.000000 0.100000
vn 0.000000 0.000000 0.100000
vn 0.000000 0.000000 0.100000
vn 0.000000 0.000000 0.100000
vn 0.000000 0.000000 0.100000
vn 0.000000 0.000000 0.100000
vn 0.000000 0.000000 0.100000
vn 0.000000 0.000000 0.100000
vn 0.000000 0.000000 0.100000
vn 0.000000 0.000000 0.100000
vn 0.000000 0.000000 0.100000
vn 0.000000 0.000000 0.100000
vn 0.000000 0.000000 0.100000
vn 0.000000 0.000000 0.100000
vn 0.000000 0.000000 0.100000
vn 0.000000 0.000000 0.100000
vn 0.000000 0.000000 0.100000
vn 0.000000 0.000000 0.100000
vn 0.000000 0.000000 0.100000
vn 0.000000 0.000000 0.100000
vn 0.000000 0.000000 0.100000
vn 0.000000 0.000000 0.100000
vn 0.000000 0.000000 0.100000
vn 0.000000 0.000000 0.100000
vn 0.000000 0.000000 0.100000
vn 0.000000 0.000000 0.100000
vn 0.000000 0.000000 0.100000
vn 0.000000 0.000000 0.100000
vn 0.000000 0.000000 0.100000
vn 0.000000 0.000000 0.100000
vn 0.000000 0.000000 0.100000
vn 0.000000 0.000000 0.100000
vn 0.000000 0.000000 0.100000
vn 0.000000 0.000000 0.100000
vn 0.000000 0.000000 0.100000
vn 0.000000 0.000000 0.100000
vn 0.000000 0.000000 0.100000
vn 0.000000 0.000000 0.100000
vn 0.000000 0.000000 0.100000
vn 0.000000 0.000000 0.100000
vn 0.000000 0.000000 0.100000
vn 0.000000 0.000000 0.100000
vn 0.000000 0.000000 0.100000
vn 0.000000 0.000000 0.100000
vn 0.000000 0.000000 0.100000
vn 0.000000 0.000000 0.100000
vn 0.000000 0.000000 0.100000
vn 0.000000 0.000000 0.100000
vn 0.000000 0.000000 0.100000
vn 0.000000 0.000000 0.100000
vn 0.000000 0.000000 0.100000
vn 0.000000 0.000000 0.100000
vn 0.000000 0.000000 0.100000
vn 0.000000 0.000000 0.100000
vn 0.000000 0.000000 0.100000
vn 0.000000 0.000000 0.100000
vn 0.000000 0.000000 0.100000
vn 0.000000 0.000000 0.100000
vn 0.000000 0.000000 0.100000
vn 0.000000 0.000000 0.100000
vn 0.000000 0.000000 0.100000
vn 0.000000 0.000000 0.100000
vn 0.000000 0.000000 0.100000
vn 0.000000 0.000000 0.100000
vn 0.000000 0.000000 0.100000
vn 0.000000 0.000000 0.100000
vn 0.000000 0.000000 0.100000
vn 0.000000 0.000000 0.100000
vn 0.000000 0.000000 0.100000
vn 0.000000 0.000000 0.100000
vn 0.000000 0.000000 0.100000
vn 0.000000 0.000000 0.100000
vn 0.000000 0.000000 0.100000
vn 0.000000 0.000000 0.100000
vn 0.000000 0.000000 0.100000
vn 0.000000 0.000000 0.100000
vn 0.000000 0.000000 0.100000
vn 0.000000 0.000000 0.100000
vn 0.000000 0.000000 0.100000
vn 0.000000 0.000000 0.100000
vn 0.000000 0.000000 0.100000
vn 0.000000 0.000000 0.100000
vn 0.000000 0.000000 0.100000
vn 0.000000 0.000000 0.100000
vn 0.000000 0.000000 0.100000
vn 0.000000 0.000000 0.100000
vn 0.000000 0.000000 0.100000
vn 0.000000 0.000000 0.100000
vn 0.000000 0.000000 0.100000
vn 0.000000 0.000000 0.100000
vn 0.000000 0.000000 0.100000
vn 0.000000 0.000000 0.100000
vn 0.000000 0.000000 0.100000
vn 0.000000 0.000000 0.100000
vn 0.000000 0.000000 0.100000
vn 0.000000 0.000000 0.100000
vn 0.000000 0.000000 0.100000
vn 0.000000 0.000000 0.100000
vn 0.000000 0.000000 0.100000
vn 0.000000 0.000000 0.100000
vn 0.000000 0.000000 0.100000
vn 0.000000 0.000000 0.100000
vn 0.000000 0.000000 0.100000
vn 0.000000 0.000000 0.100000
vn 0.000000 0.000000 0.100000
vn 0.000000 0.000000 0.100000
vn 0.000000 0.000000 0.100000
vn 0.000000 0.000000 0.100000
vn 0.000000 0.000000 0.100000
vn 0.000000 0.000000 0.100000
vn 0.000000 0.000000 0.100000
vn 0.000000 0.000000 0.100000
vn 0.000000 0.000000 0.100000
vn 0.000000 0.000000 0.100000
vn 0.000000 0.000000 0.100000
vn 0.000000 0.000000 0.100000
vn 0.000000 0.000000 0.100000
vn 0.000000 0.000000 0.100000
vn 0.000000 0.000000 0.100000
vn 0.000000 0.000000 0.100000
vn 0.000000 0.000000 0.100000
vn 0.000000 0.000000 0.100000
vn 0.000000 0.000000 0.100000
vn 0.000000 0.000000 0.100000
vn 0.000000 0.000000 0.100000
vn 0.000000 0.000000 0.100000
vn 0.000000 0.000000 0.100000
vn 0.000000 0.000000 0.100000
vn 0.000000 0.000000 0.100000
vn 0.000000 0.000000 0.100000
vn 0.000000 0.000000 0.100000
vn 0.000000 0.000000 0.100000
vn 0.000000 0.000000 0.100000
vn 0.000000 0.000000 0.100000
vn 0.000000 0.000000 0.100000
vn 0.000000 0.000000 0.100000
vn 0.000000 0.000000 0.100000
vn 0.000000 0.000000 0.100000
vn 0.000000 0.000000 0.100000
vn 0.000000 0.000000 0.100000
vn 0.000000 0.000000 0.100000
vn 0.000000 0.000000 0.100000
vn 0.000000 0.000000 0.100000
vn 0.000000 0.000000 0.100000
vn 0.000000 0.000000 0.100000
vn 0.000000 0.000000 0.100000
vn 0.000000 0.000000 0.100000
vn 0.000000 0.000000 0.100000
vn 0.000000 0.000000 0.100000
vn 0.000000 0.000000 0.100000
vn 0.000000 0.000000 0.100000
vn 0.000000 0.000000 0.100000
vn 0.000000 0.000000 0.100000
vn 0.000000 0.000000 0.100000
vn 0.000000 0.000000 0.100000
vn 0.000000 0.000000 0.100000
vn 0.000000 0.000000 0.100000
vn 0.000000 0.000000 0.100000
vn 0.000000 0.000000 0.100000
vn 0.000000 0.000000 0.100000
vn 0.000000 0.000000 0.100000
vn 0.000000 0.000000 0.100000
vn 0.000000 0.000000 0.100000
vn 0.000000 0.000000 0.100000
vn 0.000000 0.000000 0.100000
vn 0.000000 0.000000 0.100000
vn 0.000000 0.000000 0.100000
vn 0.000000 0.000000 0.100000
vn 0.000000 0.000000 0.100000
vn 0.000000 0.000000 0.100000
vn 0.000000 0.000000 0.100000
vn 0.000000 0.000000 0.100000
vn 0.000000 0.000000 0.100000
vn 0.000000 0.000000 0.100000
vn 0.000000 0.000000 0.100000
vn 0.000000 0.000000 0.100000
vn 0.000000 0.000000 0.100000
vn 0.000000 0.000000 0.100000
vn 0.000000 0.000000 0.100000
vn 0.000000 0.000000 0.100000
vn 0.000000 0.000000 0.100000
vn 0.000000 0.000000 0.100000
vn 0.000000 0.000000 0.100000
vn 0.000000 0.000000 0.100000
vn 0.000000 0.000000 0.100000
vn 0.000000 0.000000 0.100000
vn 0.000000 0.000000 0.100000
vn 0.000000 0.000000 0.100000
vn 0.000000 0.000000 0.100000
vn 0.000000 0.000000 0.100000
vn 0.000000 0.000000 0.100000
vn 0.000000 0.000000 0.100000
vn 0.000000 0.000000 0.100000
vn 0.000000 0.000000 0.100000
vn 0.000000 0.000000 0.100000
vn 0.000000 0.000000 0.100000
vn 0.000000 0.000000 0.100000
vn 0.000000 0.000000 0.100000
vn 0.000000 0.000000 0.100000
vn 0.000000 0.000000 0.100000
vn 0.000000 0.000000 0.100000
vn 0.000000 0.000000 0.100000
vn 0.000000 0.000000 0.100000
vn 0.000000 0.000000 0.100000
vn 0.000000 0.000000 0.100000
vn 0.000000 0.000000 0.100000
vn 0.000000 0.000000 0.100000
vn 0.000000 0.000000 0.100000
vn 0.000000 0.000000 0.100000
vn 0.000000 0.000000 0.100000
vn 0.000000 0.000000 0.100000
vn 0.000000 0.000000 0.100000
vn 0.000000 0.000000 0.100000
vn 0.000000 0.000000 0.100000
vn 0.000000 0.000000 0.100000
vn 0.000000 0.000000 0.100000
vn 0.000000 0.000000 0.100000
vn 0.000000 0.000000 0.100000
vn 0.000000 0.000000 0.100000
vn 0.000000 0.000000 0.100000
vn 0.000000 0.000000 0.100000
vn 0.000000 0.000000 0.100000
vn 0.000000 0.000000 0.100000
vn 0.000000 0.000000 0.100000
vn 0.000000 0.000000 0.100000
vn 0.000000 0.000000 0.100000
vn 0.000000 0.000000 0.100000
vn 0.000000 0.000000 0.100000
vn 0.000000 0.000000 0.100000
vn 0.000000 0.000000 0.100000
vn 0.000000 0.000000 0.100000
vn 0.000000 0.000000 0.100000
vn 0.000000 0.000000 0.100000
vn 0.000000 0.000000 0.100000
vn 0.000000 0.000000 0.100000
vn 0.000000 0.000000 0.100000
vn 0.000000 0.000000 0.100000
vn 0.000000 0.000000 0.100000
vn 0.000000 0.000000 0.100000
vn 0.000000 0.000000 0.100000
vn 0.000000 0.000000 0.100000
vn 0.000000 0.000000 0.100000
vn 0.000000 0.000000 0.100000
vn 0.000000 0.000000 0.100000
vn 0.000000 0.000000 0.100000
vn 0.000000 0.000000 0.100000
vn 0.000000 0.000000 0.100000
vn 0.000000 0.000000 0.100000
vn 0.000000 0.000000 0.100000
vn 0.000000 0.000000 0.100000
vn 0.000000 0.000000 0.100000
vn 0.000000 0.000000 0.100000
vn 0.000000 0.000000 0.100000
vn 0.000000 0.000000 0.100000
vn 0.000000 0.000000 0.100000
vn 0.000000 0.000000 0.100000
vn 0.000000 0.000000 0.100000
vn 0.000000 0.000000 0.100000
vn 0.000000 0.000000 0.100000
vn 0.000000 0.000000 0.100000
vn 0.000000 0.000000 0.100000
vn 0.000000 0.000000 0.100000
vn 0.000000 0.000000 0.100000
vn 0.000000 0.000000 0.100000
vn 0.000000 0.000000 0.100000
vn 0.000000 0.000000 0.100000
vn 0.000000 0.000000 0.100000
vn 0.000000 0.000000 0.100000
vn 0.000000 0.000000 0.100000
vn 0.000000 0.000000 0.100000
vn 0.000000 0.000000 0.100000
vn 0.000000 0.000000 0.100000
vn 0.000000 0.000000 0.100000
vn 0.000000 0.000000 0.100000
vn 0.000000 0.000000 0.100000
vn 0.000000 0.000000 0.100000
vn 0.000000 0.000000 0.100000
vn 0.000000 0.000000 0.100000
vn 0.000000 0.000000 0.100000
vn 0.000000 0.000000 0.100000
vn 0.000000 0.000000 0.100000
vn 0.000000 0.000000 0.100000
vn 0.000000 0.000000 0.100000
vn 0.000000 0.000000 0.100000
vn 0.000000 0.000000 0.100000
vn 0.000000 0.000000 0.100000
vn 0.000000 0.000000 0.100000
vn 0.000000 0.000000 0.100000
vn 0.000000 0.000000 0.100000
vn 0.000000 0.000000 0.100000
vn 0.000000 0.000000 0.100000
vn 0.000000 0.000000 0.100000
vn 0.000000 0.000000 0.100000
vn 0.000000 0.000000 0.100000
vn 0.000000 0.000000 0.100000
vn 0.000000 0.000000 0.100000
vn 0.000000 0.000000 0.100000
vn 0.000000 0.000000 0.100000
vn 0.000000 0.000000 0.100000
vn 0.000000 0.000000 0.100000
vn 0.000000 0.000000 0.100000
vn 0.000000 0.000000 0.100000
vn 0.000000 0.000000 0.100000
vn 0.000000 0.000000 0.100000
vn 0.000000 0.000000 0.100000
vn 0.000000 0.000000 0.100000
vn 0.000000 0.000000 0.100000
vn 0.000000 0.000000 0.100000
vn 0.000000 0.000000 0.100000
vn 0.000000 0.000000 0.100000
vn 0.000000 0.000000 0.100000
vn 0.000000 0.000000 0.100000
vn 0.000000 0.000000 0.100000
vn 0.000000 0.000000 0.100000
vn 0.000000 0.000000 0.100000
vn 0.000000 0.000000 0.100000
vn 0.000000 0.000000 0.100000
vn 0.000000 0.000000 0.100000
vn 0.000000 0.000000 0.100000
vn 0.000000 0.000000 0.100000
vn 0.000000 0.000000 0.100000
vn 0.000000 0.000000 0.100000
vn 0.000000 0.000000 0.100000
vn 0.000000 0.000000 0.100000
vn 0.000000 0.000000 0.100000
vn 0.000000 0.000000 0.100000
vn 0.000000 0.000000 0.100000
vn 0.000000 0.000000 0.100000
vn 0.000000 0.000000 0.100000
vn 0.000000 0.000000 0.100000
vn 0.000000 0.000000 0.100000
vn 0.000000 0.000000 0.100000
vn 0.000000 0.000000 0.100000
vn 0.000000 0.000000 0.100000
vn 0.000000 0.000000 0.100000
vn 0.000000 0.000000 0.100000
vn 0.000000 0.000000 0.100000
vn 0.000000 0.000000 0.100000
vn 0.000000 0.000000 0.100000
vn 0.000000 0.000000 0.100000
vn 0.000000 0.000000 0.100000
vn 0.000000 0.000000 0.100000
vn 0.000000 0.000000 0.100000
vn 0.000000 0.000000 0.100000
vn 0.000000 0.000000 0.100000
vn 0.000000 0.000000 0.100000
vn 0.000000 0.000000 0.100000
vn 0.000000 0.000000 0.100000
vn 0.000000 0.000000 0.100000
vn 0.000000 0.000000 0.100000
vn 0.000000 0.000000 0.100000
vn 0.000000 0.000000 0.100000
vn 0.000000 0.000000 0.100000
vn 0.000000 0.000000 0.100000
vn 0.000000 0.000000 0.100000
vn 0.000000 0.000000 0.100000
vn 0.000000 0.000000 0.100000
vn 0.000000 0.000000 0.100000
vn 0.000000 0.000000 0.100000
vn 0.000000 0.000000 0.100000
vn 0.000000 0.000000 0.100000
vn 0.000000 0.000000 0.100000
vn 0.000000 0.000000 0.100000
vn 0.000000 0.000000 0.100000
vn 0.000000 0.000000 0.100000
vn 0.000000 0.000000 0.100000
vn 0.000000 0.000000 0.100000
vn 0.000000 0.000000 0.100000
vn 0.000000 0.000000 0.100000
vn 0.000000 0.000000 0.100000
vn 0.000000 0.000000 0.100000
vn 0.000000 0.000000 0.100000
vn 0.000000 0.000000 0.100000
vn 0.000000 0.000000 0.100000
vn 0.000000 0.000000 0.100000
vn 0.000000 0.000000 0.100000
vn 0.000000 0.000000 0.100000
vn 0.000000 0.000000 0.100000
vn 0.000000 0.000000 0.100000
vn 0.000000 0.000000 0.100000
vn 0.000000 0.000000 0.100000
vn 0.000000 0.000000 0.100000
vn 0.000000 0.000000 0.100000
vn 0.000000 0.000000 0.100000
vn 0.000000 0.000000 0.100000
vn 0.000000 0.000000 0.100000
vn 0.000000 0.000000 0.100000
vn 0.000000 0.000000 0.100000
vn 0.000000 0.000000 0.100000
vn 0.000000 0.000000 0.100000
vn 0.000000 0.000000 0.100000
vn 0.000000 0.000000 0.100000
vn 0.000000 0.000000 0.100000
vn 0.000000 0.000000 0.100000
vn 0.000000 0.000000 0.100000
vn 0.000000 0.000000 0.100000
vn 0.000000 0.000000 0.100000
vn 0.000000 0.000000 0.100000
vn 0.000000 0.000000 0.100000
vn 0.000000 0.000000 0.100000
vn 0.000000 0.000000 0.100000
vn 0.000000 0.000000 0.100000
vn 0.000000 0.000000 0.100000
vn 0.000000 0.000000 0.100000
vn 0.000000 0.000000 0.100000
vn 0.000000 0.000000 0.100000
vn 0.000000 0.000000 0.100000
vn 0.000000 0.000000 0.100000
vn 0.000000 0.000000 0.100000
vn 0.000000 0.000000 0.100000
vn 0.000000 0.000000 0.100000
vn 0.000000 0.000000 0.100000
vn 0.000000 0.000000 0.100000
vn 0.000000 0.000000 0.100000
vn 0.000000 0.000000 0.100000
vn 0.000000 0.000000 0.100000
vn 0.000000 0.000000 0.100000
vn 0.000000 0.000000 0.100000
vn 0.000000 0.000000 0.100000
vn 0.000000 0.000000 0.100000
vn 0.000000 0.000000 0.100000
vn 0.000000 0.000000 0.100000
vn 0.000000 0.000000 0.100000
vn 0.000000 0.000000 0.100000
vn 0.000000 0.000000 0.100000
vn 0.000000 0.000000 0.100000
vn 0.000000 0.000000 0.100000
vn 0.000000 0.000000 0.100000
vn 0.000000 0.000000 0.100000
vn 0.000000 0.000000 0.100000
vn 0.000000 0.000000 0.100000
vn 0.000000 0.000000 0.100000
vn 0.000000 0.000000 0.100000
vn 0.000000 0.000000 0.100000
vn 0.000000 0.000000 0.100000
vn 0.000000 0.000000 0.100000
vn 0.000000 0.000000 0.100000
vn 0.000000 0.000000 0.100000
vn 0.000000 0.000000 0.100000
vn 0.000000 0.000000 0.100000
vn 0.000000 0.000000 0.100000
vn 0.000000 0.000000 0.100000
vn 0.000000 0.000000 0.100000
vn 0.000000 0.000000 0.100000
vn 0.000000 0.000000 0.100000
vn 0.000000 0.000000 0.100000
vn 0.000000 0.000000 0.100000
vn 0.000000 0.000000 0.100000
vn 0.000000 0.000000 0.100000
vn 0.000000 0.000000 0.100000
vn 0.000000 0.000000 0.100000
vn 0.000000 0.000000 0.100000
vn 0.000000 0.000000 0.100000
vn 0.000000 0.000000 0.100000
vn 0.000000 0.000000 0.100000
vn 0.000000 0.000000 0.100000
vn 0.000000 0.000000 0.100000
vn 0.000000 0.000000 0.100000
vn 0.000000 0.000000 0.100000
vn 0.000000 0.000000 0.100000
vn 0.000000 0.000000 0.100000
vn 0.000000 0.000000 0.100000
vn 0.000000 0.000000 0.100000
vn 0.000000 0.000000 0.100000
vn 0.000000 0.000000 0.100000
vn 0.000000 0.000000 0.100000
vn 0.000000 0.000000 0.100000
vn 0.000000 0.000000 0.100000
vn 0.000000 0.000000 0.100000
vn 0.000000 0.000000 0.100000
vn 0.000000 0.000000 0.100000
vn 0.000000 0.000000 0.100000
vn 0.000000 0.000000 0.100000
vn 0.000000 0.000000 0.100000
vn 0.000000 0.000000 0.100000
vn 0.000000 0.000000 0.100000
vn 0.000000 0.000000 0.100000
vn 0.000000 0.000000 0.100000
vn 0.000000 0.000000 0.100000
vn 0.000000 0.100000 0.000000
vn 0.000000 0.100000 0.000000
vn 0.000000 0.100000 0.000000
vn 0.000000 0.100000 0.000000
usemtl Steel_-_Satin
f 1/1/1 2/2/2 4/3/3
f 4/3/3 2/2/2 3/4/4
f 5/5/5 1/6/6 6/7/7
f 6/7/7 1/6/6 4/8/8
f 7/9/9 5/10/10 8/11/11
f 8/11/11 5/10/10 6/12/12
f 9/13/13 10/14/14 2/15/15
f 2/15/15 10/14/14 3/16/16
f 7/17/17 8/18/18 11/19/19
f 11/19/19 8/18/18 12/20/20
f 9/21/21 11/22/22 10/23/23
f 10/23/23 11/22/22 12/24/24
f 13/25/25 14/26/26 16/27/27
f 16/27/27 14/26/26 15/28/28
f 14/29/29 17/30/30 15/31/31
f 15/31/31 17/30/30 18/32/32
f 5/33/33 7/34/34 18/35/35
f 18/35/35 7/34/34 11/36/36
f 18/35/35 11/36/36 9/37/37
f 18/35/35 9/37/37 20/38/38
f 20/38/38 9/37/37 2/39/39
f 20/38/38 2/39/39 1/40/40
f 5/33/33 17/41/41 1/40/40
f 1/40/40 17/41/41 19/42/42
f 1/40/40 19/42/42 20/38/38
f 17/41/41 5/33/33 18/35/35
f 19/43/43 21/44/44 20/45/45
f 20/45/45 21/44/44 22/46/46
f 21/47/47 23/48/48 22/49/49
f 22/49/49 23/48/48 24/50/50
f 23/51/51 25/52/52 24/53/53
f 24/53/53 25/52/52 26/54/54
f 27/55/55 13/56/56 28/57/57
f 28/57/57 13/56/56 16/58/58
f 28/59/59 16/60/60 26/61/61
f 26/61/61 16/60/60 24/62/62
f 24/62/62 16/60/60 15/63/63
f 24/62/62 15/63/63 18/64/64
f 20/65/65 22/66/66 18/64/64
f 18/64/64 22/66/66 24/62/62
f 25/67/67 23/68/68 32/69/69
f 32/69/69 23/68/68 21/70/70
f 32/69/69 21/70/70 19/71/71
f 32/69/69 19/71/71 31/72/72
f 31/72/72 19/71/71 17/73/73
f 31/72/72 17/73/73 30/74/74
f 30/74/74 17/73/73 29/75/75
f 29/75/75 17/73/73 14/76/76
f 29/75/75 14/76/76 13/77/77
f 13/77/77 27/78/78 29/75/75
f 33/79/79 34/80/80 36/81/81
f 36/81/81 34/80/80 35/82/82
f 37/83/83 38/84/84 40/85/85
f 40/85/85 38/84/84 39/86/86
f 41/87/87 42/88/88 44/89/89
f 44/89/89 42/88/88 43/90/90
f 45/91/91 46/92/92 48/93/93
f 48/93/93 46/92/92 47/94/94
f 49/95/95 50/96/96 52/97/97
f 52/97/97 50/96/96 51/98/98
f 53/99/99 54/100/100 56/101/101
f 56/101/101 54/100/100 55/102/102
f 58/103/103 59/104/104 57/105/105
f 57/105/105 59/104/104 60/106/106
f 59/107/107 58/108/108 76/109/109
f 76/109/109 58/108/108 61/110/110
f 76/109/109 61/110/110 62/111/111
f 76/109/109 62/111/111 75/112/112
f 75/112/112 62/111/111 63/113/113
f 75/112/112 63/113/113 74/114/114
f 74/114/114 63/113/113 64/115/115
f 74/114/114 64/115/115 73/116/116
f 73/116/116 64/115/115 65/117/117
f 73/116/116 65/117/117 72/118/118
f 72/118/118 65/117/117 66/119/119
f 72/118/118 66/119/119 71/120/120
f 71/120/120 66/119/119 67/121/121
f 71/120/120 67/121/121 70/122/122
f 70/122/122 67/121/121 69/123/123
f 69/123/123 67/121/121 68/124/124
f 78/125/125 79/126/126 77/127/127
f 77/127/127 79/126/126 80/128/128
f 78/129/129 56/130/130 79/131/131
f 79/131/131 56/130/130 55/132/132
f 82/133/133 83/134/134 81/135/135
f 81/135/135 83/134/134 84/136/136
f 82/137/137 44/138/138 83/139/139
f 83/139/139 44/138/138 43/140/140
f 86/141/141 87/142/142 85/143/143
f 85/143/143 87/142/142 88/144/144
f 87/145/145 86/146/146 104/147/147
f 104/147/147 86/146/146 89/148/148
f 104/147/147 89/148/148 90/149/149
f 104/147/147 90/149/149 103/150/150
f 103/150/150 90/149/149 91/151/151
f 103/150/150 91/151/151 102/152/152
f 102/152/152 91/151/151 92/153/153
f 102/152/152 92/153/153 101/154/154
f 101/154/154 92/153/153 93/155/155
f 101/154/154 93/155/155 100/156/156
f 100/156/156 93/155/155 94/157/157
f 100/156/156 94/157/157 99/158/158
f 99/158/158 94/157/157 95/159/159
f 99/158/158 95/159/159 98/160/160
f 98/160/160 95/159/159 97/161/161
f 97/161/161 95/159/159 96/162/162
f 122/163/163 105/164/164 121/165/165
f 121/165/165 105/164/164 106/166/166
f 121/165/165 106/166/166 120/167/167
f 120/167/167 106/166/166 107/168/168
f 120/167/167 107/168/168 119/169/169
f 119/169/169 107/168/168 108/170/170
f 119/169/169 108/170/170 118/171/171
f 118/171/171 108/170/170 109/172/172
f 118/171/171 109/172/172 117/173/173
f 117/173/173 109/172/172 110/174/174
f 117/173/173 110/174/174 116/175/175
f 116/175/175 110/174/174 111/176/176
f 116/175/175 111/176/176 115/177/177
f 115/177/177 111/176/176 112/178/178
f 115/177/177 112/178/178 114/179/179
f 114/179/179 112/178/178 113/180/180
f 114/179/179 113/180/180 96/181/162
f 96/181/162 113/180/180 97/182/161
f 122/183/163 123/184/181 105/185/164
f 105/185/164 123/184/181 124/186/182
f 144/187/183 125/188/184 143/189/185
f 143/189/185 125/188/184 126/190/186
f 143/189/185 126/190/186 142/191/187
f 142/191/187 126/190/186 127/192/188
f 142/191/187 127/192/188 141/193/189
f 141/193/189 127/192/188 128/194/190
f 141/193/189 128/194/190 140/195/191
f 140/195/191 128/194/190 129/196/192
f 140/195/191 129/196/192 139/197/193
f 139/197/193 129/196/192 130/198/194
f 139/197/193 130/198/194 138/199/195
f 138/199/195 130/198/194 131/200/196
f 138/199/195 131/200/196 137/201/197
f 137/201/197 131/200/196 132/202/198
f 137/201/197 132/202/198 136/203/199
f 136/203/199 132/202/198 133/204/200
f 136/203/199 133/204/200 135/205/201
f 135/205/201 133/204/200 134/206/202
f 77/207/203 80/208/204 158/209/205
f 158/209/205 80/208/204 145/210/206
f 158/209/205 145/210/206 146/211/207
f 158/209/205 146/211/207 157/212/208
f 157/212/208 146/211/207 147/213/209
f 157/212/208 147/213/209 156/214/210
f 156/214/210 147/213/209 148/215/211
f 156/214/210 148/215/211 155/216/212
f 155/216/212 148/215/211 149/217/213
f 155/216/212 149/217/213 154/218/214
f 154/218/214 149/217/213 150/219/215
f 154/218/214 150/219/215 153/220/216
f 153/220/216 150/219/215 151/221/217
f 153/220/216 151/221/217 152/222/218
f 152/222/218 151/221/217 134/223/202
f 134/223/202 151/221/217 135/224/201
f 178/225/219 159/226/220 177/227/221
f 177/227/221 159/226/220 160/228/222
f 177/227/221 160/228/222 176/229/223
f 176/229/223 160/228/222 161/230/224
f 176/229/223 161/230/224 175/231/225
f 175/231/225 161/230/224 162/232/226
f 175/231/225 162/232/226 174/233/227
f 174/233/227 162/232/226 163/234/228
f 174/233/227 163/234/228 173/235/229
f 173/235/229 163/234/228 164/236/230
f 173/235/229 164/236/230 172/237/231
f 172/237/231 164/236/230 165/238/232
f 172/237/231 165/238/232 171/239/233
f 171/239/233 165/238/232 166/240/234
f 171/239/233 166/240/234 170/241/235
f 170/241/235 166/240/234 167/242/236
f 170/241/235 167/242/236 169/243/237
f 169/243/237 167/242/236 168/244/238
f 81/245/239 84/246/240 192/247/241
f 192/247/241 84/246/240 179/248/242
f 192/247/241 179/248/242 180/249/243
f 192/247/241 180/249/243 191/250/244
f 191/250/244 180/249/243 181/251/245
f 191/250/244 181/251/245 190/252/246
f 190/252/246 181/251/245 182/253/247
f 190/252/246 182/253/247 189/254/248
f 189/254/248 182/253/247 183/255/249
f 189/254/248 183/255/249 188/256/250
f 188/256/250 183/255/249 184/257/251
f 188/256/250 184/257/251 187/258/252
f 187/258/252 184/257/251 185/259/253
f 187/258/252 185/259/253 186/260/254
f 186/260/254 185/259/253 168/261/238
f 168/261/238 185/259/253 169/262/237
f 210/263/255 193/264/256 209/265/257
f 209/265/257 193/264/256 194/266/258
f 209/265/257 194/266/258 208/267/259
f 208/267/259 194/266/258 195/268/260
f 208/267/259 195/268/260 207/269/261
f 207/269/261 195/268/260 196/270/262
f 207/269/261 196/270/262 206/271/263
f 206/271/263 196/270/262 197/272/264
f 206/271/263 197/272/264 205/273/265
f 205/273/265 197/272/264 198/274/266
f 205/273/265 198/274/266 204/275/267
f 204/275/267 198/274/266 199/276/268
f 204/275/267 199/276/268 203/277/269
f 203/277/269 199/276/268 200/278/270
f 203/277/269 200/278/270 202/279/271
f 202/279/271 200/278/270 201/280/272
f 202/279/271 201/280/272 68/281/124
f 68/281/124 201/280/272 69/282/123
f 178/283/219 211/284/273 159/285/220
f 159/285/220 211/284/273 212/286/274
f 210/287/255 213/288/275 193/289/256
f 193/289/256 213/288/275 214/290/276
f 144/291/183 215/292/277 125/293/184
f 125/293/184 215/292/277 216/294/278
f 216/295/279 215/296/280 254/297/281
f 254/297/281 215/296/280 217/298/282
f 254/297/281 217/298/282 253/299/283
f 253/299/283 217/298/282 218/300/284
f 253/299/283 218/300/284 252/301/285
f 252/301/285 218/300/284 219/302/286
f 252/301/285 219/302/286 251/303/287
f 251/303/287 219/302/286 220/304/288
f 251/303/287 220/304/288 250/305/289
f 250/305/289 220/304/288 221/306/290
f 250/305/289 221/306/290 249/307/291
f 249/307/291 221/306/290 222/308/292
f 249/307/291 222/308/292 248/309/293
f 248/309/293 222/308/292 223/310/294
f 248/309/293 223/310/294 247/311/295
f 247/311/295 223/310/294 224/312/296
f 247/311/295 224/312/296 246/313/297
f 246/313/297 224/312/296 225/314/298
f 246/313/297 225/314/298 245/315/299
f 245/315/299 225/314/298 226/316/300
f 245/315/299 226/316/300 244/317/301
f 244/317/301 226/316/300 227/318/302
f 244/317/301 227/318/302 243/319/303
f 243/319/303 227/318/302 228/320/304
f 243/319/303 228/320/304 242/321/305
f 242/321/305 228/320/304 229/322/306
f 242/321/305 229/322/306 241/323/307
f 241/323/307 229/322/306 230/324/308
f 241/323/307 230/324/308 240/325/309
f 240/325/309 230/324/308 231/326/310
f 240/325/309 231/326/310 239/327/311
f 239/327/311 231/326/310 232/328/312
f 239/327/311 232/328/312 238/329/313
f 238/329/313 232/328/312 233/330/314
f 238/329/313 233/330/314 237/331/315
f 237/331/315 233/330/314 234/332/316
f 237/331/315 234/332/316 236/333/317
f 236/333/317 234/332/316 235/334/318
f 236/333/317 235/334/318 123/335/319
f 123/335/319 235/334/318 124/336/320
f 212/337/321 211/338/322 292/339/323
f 292/339/323 211/338/322 255/340/324
f 292/339/323 255/340/324 291/341/325
f 291/341/325 255/340/324 256/342/326
f 291/341/325 256/342/326 290/343/327
f 290/343/327 256/342/326 257/344/328
f 290/343/327 257/344/328 289/345/329
f 289/345/329 257/344/328 258/346/330
f 289/345/329 258/346/330 288/347/331
f 288/347/331 258/346/330 259/348/332
f 288/347/331 259/348/332 287/349/333
f 287/349/333 259/348/332 260/350/334
f 287/349/333 260/350/334 286/351/335
f 286/351/335 260/350/334 261/352/336
f 286/351/335 261/352/336 285/353/337
f 285/353/337 261/352/336 262/354/338
f 285/353/337 262/354/338 284/355/339
f 284/355/339 262/354/338 263/356/340
f 284/355/339 263/356/340 283/357/341
f 283/357/341 263/356/340 264/358/342
f 283/357/341 264/358/342 282/359/343
f 282/359/343 264/358/342 265/360/344
f 282/359/343 265/360/344 281/361/345
f 281/361/345 265/360/344 266/362/346
f 281/361/345 266/362/346 280/363/347
f 280/363/347 266/362/346 267/364/348
f 280/363/347 267/364/348 279/365/349
f 279/365/349 267/364/348 268/366/350
f 279/365/349 268/366/350 278/367/351
f 278/367/351 268/366/350 269/368/352
f 278/367/351 269/368/352 277/369/353
f 277/369/353 269/368/352 270/370/354
f 277/369/353 270/370/354 276/371/355
f 276/371/355 270/370/354 271/372/356
f 276/371/355 271/372/356 275/373/357
f 275/373/357 271/372/356 272/374/358
f 275/373/357 272/374/358 274/375/359
f 274/375/359 272/374/358 273/376/360
f 274/375/359 273/376/360 213/377/361
f 213/377/361 273/376/360 214/378/362
f 88/379/363 52/380/364 85/381/365
f 85/381/365 52/380/364 51/382/366
f 60/383/367 40/384/368 57/385/369
f 57/385/369 40/384/368 39/386/370
f 294/387/371 295/388/372 293/389/373
f 293/389/373 295/388/372 296/390/374
f 295/391/375 294/392/376 312/393/377
f 312/393/377 294/392/376 297/394/378
f 312/393/377 297/394/378 298/395/379
f 312/393/377 298/395/379 311/396/380
f 311/396/380 298/395/379 299/397/381
f 311/396/380 299/397/381 310/398/382
f 310/398/382 299/397/381 300/399/383
f 310/398/382 300/399/383 309/400/384
f 309/400/384 300/399/383 301/401/385
f 309/400/384 301/401/385 308/402/386
f 308/402/386 301/401/385 302/403/387
f 308/402/386 302/403/387 307/404/388
f 307/404/388 302/403/387 303/405/389
f 307/404/388 303/405/389 306/406/390
f 306/406/390 303/405/389 305/407/391
f 305/407/391 303/405/389 304/408/392
f 314/409/393 315/410/394 313/411/395
f 313/411/395 315/410/394 316/412/396
f 314/413/397 50/414/398 315/415/399
f 315/415/399 50/414/398 49/416/400
f 318/417/401 319/418/402 317/419/403
f 317/419/403 319/418/402 320/420/404
f 318/421/405 34/422/406 319/423/407
f 319/423/407 34/422/406 33/424/408
f 322/425/409 323/426/410 321/427/411
f 321/427/411 323/426/410 324/428/412
f 323/429/413 322/430/414 340/431/415
f 340/431/415 322/430/414 325/432/416
f 340/431/415 325/432/416 326/433/417
f 340/431/415 326/433/417 339/434/418
f 339/434/418 326/433/417 327/435/419
f 339/434/418 327/435/419 338/436/420
f 338/436/420 327/435/419 328/437/421
f 338/436/420 328/437/421 337/438/422
f 337/438/422 328/437/421 329/439/423
f 337/438/422 329/439/423 336/440/424
f 336/440/424 329/439/423 330/441/425
f 336/440/424 330/441/425 335/442/426
f 335/442/426 330/441/425 331/443/427
f 335/442/426 331/443/427 334/444/428
f 334/444/428 331/443/427 333/445/429
f 333/445/429 331/443/427 332/446/430
f 358/447/431 341/448/432 357/449/433
f 357/449/433 341/448/432 342/450/434
f 357/449/433 342/450/434 356/451/435
f 356/451/435 342/450/434 343/452/436
f 356/451/435 343/452/436 355/453/437
f 355/453/437 343/452/436 344/454/438
f 355/453/437 344/454/438 354/455/439
f 354/455/439 344/454/438 345/456/440
f 354/455/439 345/456/440 353/457/441
f 353/457/441 345/456/440 346/458/442
f 353/457/441 346/458/442 352/459/443
f 352/459/443 346/458/442 347/460/444
f 352/459/443 347/460/444 351/461/445
f 351/461/445 347/460/444 348/462/446
f 351/461/445 348/462/446 350/463/447
f 350/463/447 348/462/446 349/464/448
f 350/463/447 349/464/448 332/465/430
f 332/465/430 349/464/448 333/466/429
f 358/467/431 359/468/449 341/469/432
f 341/469/432 359/468/449 360/470/450
f 380/471/451 361/472/452 379/473/453
f 379/473/453 361/472/452 362/474/454
f 379/473/453 362/474/454 378/475/455
f 378/475/455 362/474/454 363/476/456
f 378/475/455 363/476/456 377/477/457
f 377/477/457 363/476/456 364/478/458
f 377/477/457 364/478/458 376/479/459
f 376/479/459 364/478/458 365/480/460
f 376/479/459 365/480/460 375/481/461
f 375/481/461 365/480/460 366/482/462
f 375/481/461 366/482/462 374/483/463
f 374/483/463 366/482/462 367/484/464
f 374/483/463 367/484/464 373/485/465
f 373/485/465 367/484/464 368/486/466
f 373/485/465 368/486/466 372/487/467
f 372/487/467 368/486/466 369/488/468
f 372/487/467 369/488/468 371/489/469
f 371/489/469 369/488/468 370/490/470
f 313/491/471 316/492/472 394/493/473
f 394/493/473 316/492/472 381/494/474
f 394/493/473 381/494/474 382/495/475
f 394/493/473 382/495/475 393/496/476
f 393/496/476 382/495/475 383/497/477
f 393/496/476 383/497/477 392/498/478
f 392/498/478 383/497/477 384/499/479
f 392/498/478 384/499/479 391/500/480
f 391/500/480 384/499/479 385/501/481
f 391/500/480 385/501/481 390/502/482
f 390/502/482 385/501/481 386/503/483
f 390/502/482 386/503/483 389/504/484
f 389/504/484 386/503/483 387/505/485
f 389/504/484 387/505/485 388/506/486
f 388/506/486 387/505/485 370/507/470
f 370/507/470 387/505/485 371/508/469
f 414/509/487 395/510/488 413/511/489
f 413/511/489 395/510/488 396/512/490
f 413/511/489 396/512/490 412/513/491
f 412/513/491 396/512/490 397/514/492
f 412/513/491 397/514/492 411/515/493
f 411/515/493 397/514/492 398/516/494
f 411/515/493 398/516/494 410/517/495
f 410/517/495 398/516/494 399/518/496
f 410/517/495 399/518/496 409/519/497
f 409/519/497 399/518/496 400/520/498
f 409/519/497 400/520/498 408/521/499
f 408/521/499 400/520/498 401/522/500
f 408/521/499 401/522/500 407/523/501
f 407/523/501 401/522/500 402/524/502
f 407/523/501 402/524/502 406/525/503
f 406/525/503 402/524/502 403/526/504
f 406/525/503 403/526/504 405/527/505
f 405/527/505 403/526/504 404/528/506
f 317/529/507 320/530/508 428/531/509
f 428/531/509 320/530/508 415/532/510
f 428/531/509 415/532/510 416/533/511
f 428/531/509 416/533/511 427/534/512
f 427/534/512 416/533/511 417/535/513
f 427/534/512 417/535/513 426/536/514
f 426/536/514 417/535/513 418/537/515
f 426/536/514 418/537/515 425/538/516
f 425/538/516 418/537/515 419/539/517
f 425/538/516 419/539/517 424/540/518
f 424/540/518 419/539/517 420/541/519
f 424/540/518 420/541/519 423/542/520
f 423/542/520 420/541/519 421/543/521
f 423/542/520 421/543/521 422/544/522
f 422/544/522 421/543/521 404/545/506
f 404/545/506 421/543/521 405/546/505
f 446/547/523 429/548/524 445/549/525
f 445/549/525 429/548/524 430/550/526
f 445/549/525 430/550/526 444/551/527
f 444/551/527 430/550/526 431/552/528
f 444/551/527 431/552/528 443/553/529
f 443/553/529 431/552/528 432/554/530
f 443/553/529 432/554/530 442/555/531
f 442/555/531 432/554/530 433/556/532
f 442/555/531 433/556/532 441/557/533
f 441/557/533 433/556/532 434/558/534
f 441/557/533 434/558/534 440/559/535
f 440/559/535 434/558/534 435/560/536
f 440/559/535 435/560/536 439/561/537
f 439/561/537 435/560/536 436/562/538
f 439/561/537 436/562/538 438/563/539
f 438/563/539 436/562/538 437/564/540
f 438/563/539 437/564/540 304/565/392
f 304/565/392 437/564/540 305/566/391
f 414/567/487 447/568/541 395/569/488
f 395/569/488 447/568/541 448/570/542
f 446/571/523 449/572/543 429/573/524
f 429/573/524 449/572/543 450/574/544
f 380/575/451 451/576/545 361/577/452
f 361/577/452 451/576/545 452/578/546
f 452/579/547 451/580/548 490/581/549
f 490/581/549 451/580/548 453/582/550
f 490/581/549 453/582/550 489/583/551
f 489/583/551 453/582/550 454/584/552
f 489/583/551 454/584/552 488/585/553
f 488/585/553 454/584/552 455/586/554
f 488/585/553 455/586/554 487/587/555
f 487/587/555 455/586/554 456/588/556
f 487/587/555 456/588/556 486/589/557
f 486/589/557 456/588/556 457/590/558
f 486/589/557 457/590/558 485/591/559
f 485/591/559 457/590/558 458/592/560
f 485/591/559 458/592/560 484/593/561
f 484/593/561 458/592/560 459/594/562
f 484/593/561 459/594/562 483/595/563
f 483/595/563 459/594/562 460/596/564
f 483/595/563 460/596/564 482/597/565
f 482/597/565 460/596/564 461/598/566
f 482/597/565 461/598/566 481/599/567
f 481/599/567 461/598/566 462/600/568
f 481/599/567 462/600/568 480/601/569
f 480/601/569 462/600/568 463/602/570
f 480/601/569 463/602/570 479/603/571
f 479/603/571 463/602/570 464/604/572
f 479/603/571 464/604/572 478/605/573
f 478/605/573 464/604/572 465/606/574
f 478/605/573 465/606/574 477/607/575
f 477/607/575 465/606/574 466/608/576
f 477/607/575 466/608/576 476/609/577
f 476/609/577 466/608/576 467/610/578
f 476/609/577 467/610/578 475/611/579
f 475/611/579 467/610/578 468/612/580
f 475/611/579 468/612/580 474/613/581
f 474/613/581 468/612/580 469/614/582
f 474/613/581 469/614/582 473/615/583
f 473/615/583 469/614/582 470/616/584
f 473/615/583 470/616/584 472/617/585
f 472/617/585 470/616/584 471/618/586
f 472/617/585 471/618/586 359/619/587
f 359/619/587 471/618/586 360/620/588
f 448/621/589 447/622/590 528/623/591
f 528/623/591 447/622/590 491/624/592
f 528/623/591 491/624/592 527/625/593
f 527/625/593 491/624/592 492/626/594
f 527/625/593 492/626/594 526/627/595
f 526/627/595 492/626/594 493/628/596
f 526/627/595 493/628/596 525/629/597
f 525/629/597 493/628/596 494/630/598
f 525/629/597 494/630/598 524/631/599
f 524/631/599 494/630/598 495/632/600
f 524/631/599 495/632/600 523/633/601
f 523/633/601 495/632/600 496/634/602
f 523/633/601 496/634/602 522/635/603
f 522/635/603 496/634/602 497/636/604
f 522/635/603 497/636/604 521/637/605
f 521/637/605 497/636/604 498/638/606
f 521/637/605 498/638/606 520/639/607
f 520/639/607 498/638/606 499/640/608
f 520/639/607 499/640/608 519/641/609
f 519/641/609 499/640/608 500/642/610
f 519/641/609 500/642/610 518/643/611
f 518/643/611 500/642/610 501/644/612
f 518/643/611 501/644/612 517/645/613
f 517/645/613 501/644/612 502/646/614
f 517/645/613 502/646/614 516/647/615
f 516/647/615 502/646/614 503/648/616
f 516/647/615 503/648/616 515/649/617
f 515/649/617 503/648/616 504/650/618
f 515/649/617 504/650/618 514/651/619
f 514/651/619 504/650/618 505/652/620
f 514/651/619 505/652/620 513/653/621
f 513/653/621 505/652/620 506/654/622
f 513/653/621 506/654/622 512/655/623
f 512/655/623 506/654/622 507/656/624
f 512/655/623 507/656/624 511/657/625
f 511/657/625 507/656/624 508/658/626
f 511/657/625 508/658/626 510/659/627
f 510/659/627 508/658/626 509/660/628
f 510/659/627 509/660/628 449/661/629
f 449/661/629 509/660/628 450/662/630
f 324/663/631 46/664/632 321/665/633
f 321/665/633 46/664/632 45/666/634
f 296/667/635 42/668/636 293/669/637
f 293/669/637 42/668/636 41/670/638
f 530/671/639 531/672/640 529/673/641
f 529/673/641 531/672/640 532/674/642
f 531/675/643 530/676/644 548/677/645
f 548/677/645 530/676/644 533/678/646
f 548/677/645 533/678/646 534/679/647
f 548/677/645 534/679/647 547/680/648
f 547/680/648 534/679/647 535/681/649
f 547/680/648 535/681/649 546/682/650
f 546/682/650 535/681/649 536/683/651
f 546/682/650 536/683/651 545/684/652
f 545/684/652 536/683/651 537/685/653
f 545/684/652 537/685/653 544/686/654
f 544/686/654 537/685/653 538/687/655
f 544/686/654 538/687/655 543/688/656
f 543/688/656 538/687/655 539/689/657
f 543/688/656 539/689/657 542/690/658
f 542/690/658 539/689/657 541/691/659
f 541/691/659 539/689/657 540/692/660
f 550/693/661 551/694/662 549/695/663
f 549/695/663 551/694/662 552/696/664
f 550/697/665 553/698/666 551/699/667
f 551/699/667 553/698/666 554/700/668
f 556/701/669 557/702/670 555/703/671
f 555/703/671 557/702/670 558/704/672
f 556/705/673 38/706/674 557/707/675
f 557/707/675 38/706/674 37/708/676
f 560/709/677 561/710/678 559/711/679
f 559/711/679 561/710/678 562/712/680
f 561/713/681 560/714/682 578/715/683
f 578/715/683 560/714/682 563/716/684
f 578/715/683 563/716/684 564/717/685
f 578/715/683 564/717/685 577/718/686
f 577/718/686 564/717/685 565/719/687
f 577/718/686 565/719/687 576/720/688
f 576/720/688 565/719/687 566/721/689
f 576/720/688 566/721/689 575/722/690
f 575/722/690 566/721/689 567/723/691
f 575/722/690 567/723/691 574/724/692
f 574/724/692 567/723/691 568/725/693
f 574/724/692 568/725/693 573/726/694
f 573/726/694 568/725/693 569/727/695
f 573/726/694 569/727/695 572/728/696
f 572/728/696 569/727/695 571/729/697
f 571/729/697 569/727/695 570/730/698
f 596/731/699 579/732/700 595/733/701
f 595/733/701 579/732/700 580/734/702
f 595/733/701 580/734/702 594/735/703
f 594/735/703 580/734/702 581/736/704
f 594/735/703 581/736/704 593/737/705
f 593/737/705 581/736/704 582/738/706
f 593/737/705 582/738/706 592/739/707
f 592/739/707 582/738/706 583/740/708
f 592/739/707 583/740/708 591/741/709
f 591/741/709 583/740/708 584/742/710
f 591/741/709 584/742/710 590/743/711
f 590/743/711 584/742/710 585/744/712
f 590/743/711 585/744/712 589/745/713
f 589/745/713 585/744/712 586/746/714
f 589/745/713 586/746/714 588/747/715
f 588/747/715 586/746/714 587/748/716
f 588/747/715 587/748/716 570/749/698
f 570/749/698 587/748/716 571/750/697
f 596/751/699 597/752/717 579/753/700
f 579/753/700 597/752/717 598/754/718
f 618/755/719 599/756/720 617/757/721
f 617/757/721 599/756/720 600/758/722
f 617/757/721 600/758/722 616/759/723
f 616/759/723 600/758/722 601/760/724
f 616/759/723 601/760/724 615/761/725
f 615/761/725 601/760/724 602/762/726
f 615/761/725 602/762/726 614/763/727
f 614/763/727 602/762/726 603/764/728
f 614/763/727 603/764/728 613/765/729
f 613/765/729 603/764/728 604/766/730
f 613/765/729 604/766/730 612/767/731
f 612/767/731 604/766/730 605/768/732
f 612/767/731 605/768/732 611/769/733
f 611/769/733 605/768/732 606/770/734
f 611/769/733 606/770/734 610/771/735
f 610/771/735 606/770/734 607/772/736
f 610/771/735 607/772/736 609/773/737
f 609/773/737 607/772/736 608/774/738
f 549/775/739 552/776/740 632/777/741
f 632/777/741 552/776/740 619/778/742
f 632/777/741 619/778/742 620/779/743
f 632/777/741 620/779/743 631/780/744
f 631/780/744 620/779/743 621/781/745
f 631/780/744 621/781/745 630/782/746
f 630/782/746 621/781/745 622/783/747
f 630/782/746 622/783/747 629/784/748
f 629/784/748 622/783/747 623/785/749
f 629/784/748 623/785/749 628/786/750
f 628/786/750 623/785/749 624/787/751
f 628/786/750 624/787/751 627/788/752
f 627/788/752 624/787/751 625/789/753
f 627/788/752 625/789/753 626/790/754
f 626/790/754 625/789/753 608/791/738
f 608/791/738 625/789/753 609/792/737
f 652/793/755 633/794/756 651/795/757
f 651/795/757 633/794/756 634/796/758
f 651/795/757 634/796/758 650/797/759
f 650/797/759 634/796/758 635/798/760
f 650/797/759 635/798/760 649/799/761
f 649/799/761 635/798/760 636/800/762
f 649/799/761 636/800/762 648/801/763
f 648/801/763 636/800/762 637/802/764
f 648/801/763 637/802/764 647/803/765
f 647/803/765 637/802/764 638/804/766
f 647/803/765 638/804/766 646/805/767
f 646/805/767 638/804/766 639/806/768
f 646/805/767 639/806/768 645/807/769
f 645/807/769 639/806/768 640/808/770
f 645/807/769 640/808/770 644/809/771
f 644/809/771 640/808/770 641/810/772
f 644/809/771 641/810/772 643/811/773
f 643/811/773 641/810/772 642/812/774
f 555/813/775 558/814/776 666/815/777
f 666/815/777 558/814/776 653/816/778
f 666/815/777 653/816/778 654/817/779
f 666/815/777 654/817/779 665/818/780
f 665/818/780 654/817/779 655/819/781
f 665/818/780 655/819/781 664/820/782
f 664/820/782 655/819/781 656/821/783
f 664/820/782 656/821/783 663/822/784
f 663/822/784 656/821/783 657/823/785
f 663/822/784 657/823/785 662/824/786
f 662/824/786 657/823/785 658/825/787
f 662/824/786 658/825/787 661/826/788
f 661/826/788 658/825/787 659/827/789
f 661/826/788 659/827/789 660/828/790
f 660/828/790 659/827/789 642/829/774
f 642/829/774 659/827/789 643/830/773
f 684/831/791 667/832/792 683/833/793
f 683/833/793 667/832/792 668/834/794
f 683/833/793 668/834/794 682/835/795
f 682/835/795 668/834/794 669/836/796
f 682/835/795 669/836/796 681/837/797
f 681/837/797 669/836/796 670/838/798
f 681/837/797 670/838/798 680/839/799
f 680/839/799 670/838/798 671/840/800
f 680/839/799 671/840/800 679/841/801
f 679/841/801 671/840/800 672/842/802
f 679/841/801 672/842/802 678/843/803
f 678/843/803 672/842/802 673/844/804
f 678/843/803 673/844/804 677/845/805
f 677/845/805 673/844/804 674/846/806
f 677/845/805 674/846/806 676/847/807
f 676/847/807 674/846/806 675/848/808
f 676/847/807 675/848/808 540/849/660
f 540/849/660 675/848/808 541/850/659
f 652/851/755 685/852/809 633/853/756
f 633/853/756 685/852/809 686/854/810
f 684/855/791 687/856/811 667/857/792
f 667/857/792 687/856/811 688/858/812
f 618/859/719 689/860/813 599/861/720
f 599/861/720 689/860/813 690/862/814
f 690/863/815 689/864/816 728/865/817
f 728/865/817 689/864/816 691/866/818
f 728/865/817 691/866/818 727/867/819
f 727/867/819 691/866/818 692/868/820
f 727/867/819 692/868/820 726/869/821
f 726/869/821 692/868/820 693/870/822
f 726/869/821 693/870/822 725/871/823
f 725/871/823 693/870/822 694/872/824
f 725/871/823 694/872/824 724/873/825
f 724/873/825 694/872/824 695/874/826
f 724/873/825 695/874/826 723/875/827
f 723/875/827 695/874/826 696/876/828
f 723/875/827 696/876/828 722/877/829
f 722/877/829 696/876/828 697/878/830
f 722/877/829 697/878/830 721/879/831
f 721/879/831 697/878/830 698/880/832
f 721/879/831 698/880/832 720/881/833
f 720/881/833 698/880/832 699/882/834
f 720/881/833 699/882/834 719/883/835
f 719/883/835 699/882/834 700/884/836
f 719/883/835 700/884/836 718/885/837
f 718/885/837 700/884/836 701/886/838
f 718/885/837 701/886/838 717/887/839
f 717/887/839 701/886/838 702/888/840
f 717/887/839 702/888/840 716/889/841
f 716/889/841 702/888/840 703/890/842
f 716/889/841 703/890/842 715/891/843
f 715/891/843 703/890/842 704/892/844
f 715/891/843 704/892/844 714/893/845
f 714/893/845 704/892/844 705/894/846
f 714/893/845 705/894/846 713/895/847
f 713/895/847 705/894/846 706/896/848
f 713/895/847 706/896/848 712/897/849
f 712/897/849 706/896/848 707/898/850
f 712/897/849 707/898/850 711/899/851
f 711/899/851 707/898/850 708/900/852
f 711/899/851 708/900/852 710/901/853
f 710/901/853 708/900/852 709/902/854
f 710/901/853 709/902/854 597/903/855
f 597/903/855 709/902/854 598/904/856
f 686/905/857 685/906/858 766/907/859
f 766/907/859 685/906/858 729/908/860
f 766/907/859 729/908/860 765/909/861
f 765/909/861 729/908/860 730/910/862
f 765/909/861 730/910/862 764/911/863
f 764/911/863 730/910/862 731/912/864
f 764/911/863 731/912/864 763/913/865
f 763/913/865 731/912/864 732/914/866
f 763/913/865 732/914/866 762/915/867
f 762/915/867 732/914/866 733/916/868
f 762/915/867 733/916/868 761/917/869
f 761/917/869 733/916/868 734/918/870
f 761/917/869 734/918/870 760/919/871
f 760/919/871 734/918/870 735/920/872
f 760/919/871 735/920/872 759/921/873
f 759/921/873 735/920/872 736/922/874
f 759/921/873 736/922/874 758/923/875
f 758/923/875 736/922/874 737/924/876
f 758/923/875 737/924/876 757/925/877
f 757/925/877 737/924/876 738/926/878
f 757/925/877 738/926/878 756/927/879
f 756/927/879 738/926/878 739/928/880
f 756/927/879 739/928/880 755/929/881
f 755/929/881 739/928/880 740/930/882
f 755/929/881 740/930/882 754/931/883
f 754/931/883 740/930/882 741/932/884
f 754/931/883 741/932/884 753/933/885
f 753/933/885 741/932/884 742/934/886
f 753/933/885 742/934/886 752/935/887
f 752/935/887 742/934/886 743/936/888
f 752/935/887 743/936/888 751/937/889
f 751/937/889 743/936/888 744/938/890
f 751/937/889 744/938/890 750/939/891
f 750/939/891 744/938/890 745/940/892
f 750/939/891 745/940/892 749/941/893
f 749/941/893 745/940/892 746/942/894
f 749/941/893 746/942/894 748/943/895
f 748/943/895 746/942/894 747/944/896
f 748/943/895 747/944/896 687/945/897
f 687/945/897 747/944/896 688/946/898
f 562/947/899 54/948/900 559/949/901
f 559/949/901 54/948/900 53/950/902
f 532/951/903 767/952/904 529/953/905
f 529/953/905 767/952/904 768/954/906
f 10/955/907 12/956/908 38/957/909
f 38/957/909 12/956/908 8/958/910
f 38/957/909 8/958/910 39/959/911
f 39/959/911 8/958/910 6/960/912
f 39/959/911 6/960/912 44/961/913
f 44/961/913 6/960/912 4/962/914
f 44/961/913 4/962/914 56/963/915
f 56/963/915 4/962/914 3/964/916
f 56/963/915 3/964/916 53/965/917
f 53/965/917 3/964/916 10/955/907
f 53/965/917 10/955/907 38/957/909
f 529/966/918 768/967/919 38/957/909
f 38/957/909 768/967/919 553/968/920
f 38/957/909 553/968/920 53/965/917
f 53/965/917 553/968/920 550/969/921
f 53/965/917 550/969/921 559/970/922
f 559/970/922 550/969/921 719/971/923
f 559/970/922 719/971/923 718/972/924
f 719/971/923 550/969/921 720/973/925
f 720/973/925 550/969/921 549/974/926
f 720/973/925 549/974/926 721/975/927
f 721/975/927 549/974/926 632/976/928
f 721/975/927 632/976/928 722/977/929
f 722/977/929 632/976/928 631/978/930
f 722/977/929 631/978/930 723/979/931
f 723/979/931 631/978/930 630/980/932
f 723/979/931 630/980/932 724/981/933
f 724/981/933 630/980/932 629/982/934
f 724/981/933 629/982/934 725/983/935
f 725/983/935 629/982/934 628/984/936
f 725/983/935 628/984/936 726/985/937
f 726/985/937 628/984/936 627/986/938
f 726/985/937 627/986/938 727/987/939
f 727/987/939 627/986/938 626/988/940
f 727/987/939 626/988/940 728/989/941
f 728/989/941 626/988/940 608/990/942
f 728/989/941 608/990/942 690/991/943
f 690/991/943 608/990/942 599/992/944
f 599/992/944 608/990/942 600/993/945
f 600/993/945 608/990/942 601/994/946
f 601/994/946 608/990/942 602/995/947
f 602/995/947 608/990/942 603/996/948
f 603/996/948 608/990/942 607/997/949
f 603/996/948 607/997/949 604/998/950
f 604/998/950 607/997/949 606/999/951
f 604/998/950 606/999/951 605/1000/952
f 559/970/922 718/972/924 560/1001/953
f 560/1001/953 718/972/924 717/1002/954
f 560/1001/953 717/1002/954 563/1003/955
f 563/1003/955 717/1002/954 716/1004/956
f 563/1003/955 716/1004/956 564/1005/957
f 564/1005/957 716/1004/956 715/1006/958
f 564/1005/957 715/1006/958 565/1007/959
f 565/1007/959 715/1006/958 714/1008/960
f 565/1007/959 714/1008/960 566/1009/961
f 566/1009/961 714/1008/960 713/1010/962
f 566/1009/961 713/1010/962 567/1011/963
f 567/1011/963 713/1010/962 712/1012/964
f 567/1011/963 712/1012/964 568/1013/965
f 568/1013/965 712/1012/964 711/1014/966
f 568/1013/965 711/1014/966 569/1015/967
f 569/1015/967 711/1014/966 710/1016/968
f 569/1015/967 710/1016/968 570/1017/969
f 570/1017/969 710/1016/968 597/1018/970
f 570/1017/969 597/1018/970 596/1019/971
f 596/1019/971 595/1020/972 570/1017/969
f 570/1017/969 595/1020/972 594/1021/973
f 570/1017/969 594/1021/973 593/1022/974
f 593/1022/974 592/1023/975 570/1017/969
f 570/1017/969 592/1023/975 588/1024/976
f 588/1024/976 592/1023/975 591/1025/977
f 588/1024/976 591/1025/977 589/1026/978
f 589/1026/978 591/1025/977 590/1027/979
f 44/961/913 56/963/915 51/1028/980
f 51/1028/980 56/963/915 78/1029/981
f 51/1028/980 78/1029/981 85/1030/982
f 85/1030/982 78/1029/981 245/1031/983
f 85/1030/982 245/1031/983 244/1032/984
f 245/1031/983 78/1029/981 246/1033/985
f 246/1033/985 78/1029/981 77/1034/986
f 246/1033/985 77/1034/986 247/1035/987
f 247/1035/987 77/1034/986 158/1036/988
f 247/1035/987 158/1036/988 248/1037/989
f 248/1037/989 158/1036/988 157/1038/990
f 248/1037/989 157/1038/990 249/1039/991
f 249/1039/991 157/1038/990 156/1040/992
f 249/1039/991 156/1040/992 250/1041/993
f 250/1041/993 156/1040/992 155/1042/994
f 250/1041/993 155/1042/994 251/1043/995
f 251/1043/995 155/1042/994 154/1044/996
f 251/1043/995 154/1044/996 252/1045/997
f 252/1045/997 154/1044/996 153/1046/998
f 252/1045/997 153/1046/998 253/1047/999
f 253/1047/999 153/1046/998 152/1048/1000
f 253/1047/999 152/1048/1000 254/1049/1001
f 254/1049/1001 152/1048/1000 134/1050/1002
f 254/1049/1001 134/1050/1002 216/1051/1003
f 216/1051/1003 134/1050/1002 125/1052/1004
f 125/1052/1004 134/1050/1002 126/1053/1005
f 126/1053/1005 134/1050/1002 127/1054/1006
f 127/1054/1006 134/1050/1002 128/1055/1007
f 128/1055/1007 134/1050/1002 129/1056/1008
f 129/1056/1008 134/1050/1002 133/1057/1009
f 129/1056/1008 133/1057/1009 130/1058/1010
f 130/1058/1010 133/1057/1009 132/1059/1011
f 130/1058/1010 132/1059/1011 131/1060/1012
f 85/1030/982 244/1032/984 86/1061/1013
f 86/1061/1013 244/1032/984 243/1062/1014
f 86/1061/1013 243/1062/1014 89/1063/1015
f 89/1063/1015 243/1062/1014 242/1064/1016
f 89/1063/1015 242/1064/1016 90/1065/1017
f 90/1065/1017 242/1064/1016 241/1066/1018
f 90/1065/1017 241/1066/1018 91/1067/1019
f 91/1067/1019 241/1066/1018 240/1068/1020
f 91/1067/1019 240/1068/1020 92/1069/1021
f 92/1069/1021 240/1068/1020 239/1070/1022
f 92/1069/1021 239/1070/1022 93/1071/1023
f 93/1071/1023 239/1070/1022 238/1072/1024
f 93/1071/1023 238/1072/1024 94/1073/1025
f 94/1073/1025 238/1072/1024 237/1074/1026
f 94/1073/1025 237/1074/1026 95/1075/1027
f 95/1075/1027 237/1074/1026 236/1076/1028
f 95/1075/1027 236/1076/1028 96/1077/1029
f 96/1077/1029 236/1076/1028 123/1078/1030
f 96/1077/1029 123/1078/1030 122/1079/1031
f 122/1079/1031 121/1080/1032 96/1077/1029
f 96/1077/1029 121/1080/1032 120/1081/1033
f 96/1077/1029 120/1081/1033 119/1082/1034
f 119/1082/1034 118/1083/1035 96/1077/1029
f 96/1077/1029 118/1083/1035 114/1084/1036
f 114/1084/1036 118/1083/1035 117/1085/1037
f 114/1084/1036 117/1085/1037 115/1086/1038
f 115/1086/1038 117/1085/1037 116/1087/1039
f 44/961/913 51/1028/980 41/1088/1040
f 41/1088/1040 51/1028/980 50/1089/1041
f 41/1088/1040 50/1089/1041 34/1090/1042
f 34/1090/1042 50/1089/1041 45/1091/1043
f 34/1090/1042 45/1091/1043 35/1092/1044
f 35/1092/1044 45/1091/1043 48/1093/1045
f 35/1092/1044 48/1093/1045 30/1094/1046
f 30/1094/1046 48/1093/1045 31/1095/1047
f 31/1095/1047 48/1093/1045 769/1096/1048
f 31/1095/1047 769/1096/1048 827/1097/1049
f 827/1097/1049 769/1096/1048 798/1098/1050
f 827/1097/1049 798/1098/1050 799/1099/1051
f 50/1089/1041 314/1100/1052 45/1091/1043
f 45/1091/1043 314/1100/1052 321/1101/1053
f 321/1101/1053 314/1100/1052 481/1102/1054
f 321/1101/1053 481/1102/1054 480/1103/1055
f 481/1102/1054 314/1100/1052 482/1104/1056
f 482/1104/1056 314/1100/1052 313/1105/1057
f 482/1104/1056 313/1105/1057 483/1106/1058
f 483/1106/1058 313/1105/1057 394/1107/1059
f 483/1106/1058 394/1107/1059 484/1108/1060
f 484/1108/1060 394/1107/1059 393/1109/1061
f 484/1108/1060 393/1109/1061 485/1110/1062
f 485/1110/1062 393/1109/1061 392/1111/1063
f 485/1110/1062 392/1111/1063 486/1112/1064
f 486/1112/1064 392/1111/1063 391/1113/1065
f 486/1112/1064 391/1113/1065 487/1114/1066
f 487/1114/1066 391/1113/1065 390/1115/1067
f 487/1114/1066 390/1115/1067 488/1116/1068
f 488/1116/1068 390/1115/1067 389/1117/1069
f 488/1116/1068 389/1117/1069 489/1118/1070
f 489/1118/1070 389/1117/1069 388/1119/1071
f 489/1118/1070 388/1119/1071 490/1120/1072
f 490/1120/1072 388/1119/1071 370/1121/1073
f 490/1120/1072 370/1121/1073 452/1122/1074
f 452/1122/1074 370/1121/1073 361/1123/1075
f 361/1123/1075 370/1121/1073 362/1124/1076
f 362/1124/1076 370/1121/1073 363/1125/1077
f 363/1125/1077 370/1121/1073 364/1126/1078
f 364/1126/1078 370/1121/1073 365/1127/1079
f 365/1127/1079 370/1121/1073 369/1128/1080
f 365/1127/1079 369/1128/1080 366/1129/1081
f 366/1129/1081 369/1128/1080 368/1130/1082
f 366/1129/1081 368/1130/1082 367/1131/1083
f 321/1101/1053 480/1103/1055 322/1132/1084
f 322/1132/1084 480/1103/1055 479/1133/1085
f 322/1132/1084 479/1133/1085 325/1134/1086
f 325/1134/1086 479/1133/1085 478/1135/1087
f 325/1134/1086 478/1135/1087 326/1136/1088
f 326/1136/1088 478/1135/1087 477/1137/1089
f 326/1136/1088 477/1137/1089 327/1138/1090
f 327/1138/1090 477/1137/1089 476/1139/1091
f 327/1138/1090 476/1139/1091 328/1140/1092
f 328/1140/1092 476/1139/1091 475/1141/1093
f 328/1140/1092 475/1141/1093 329/1142/1094
f 329/1142/1094 475/1141/1093 474/1143/1095
f 329/1142/1094 474/1143/1095 330/1144/1096
f 330/1144/1096 474/1143/1095 473/1145/1097
f 330/1144/1096 473/1145/1097 331/1146/1098
f 331/1146/1098 473/1145/1097 472/1147/1099
f 331/1146/1098 472/1147/1099 332/1148/1100
f 332/1148/1100 472/1147/1099 359/1149/1101
f 332/1148/1100 359/1149/1101 358/1150/1102
f 358/1150/1102 357/1151/1103 332/1148/1100
f 332/1148/1100 357/1151/1103 356/1152/1104
f 332/1148/1100 356/1152/1104 355/1153/1105
f 355/1153/1105 354/1154/1106 332/1148/1100
f 332/1148/1100 354/1154/1106 350/1155/1107
f 350/1155/1107 354/1154/1106 353/1156/1108
f 350/1155/1107 353/1156/1108 351/1157/1109
f 351/1157/1109 353/1156/1108 352/1158/1110
f 798/1098/1050 769/1096/1048 797/1159/1111
f 797/1159/1111 769/1096/1048 770/1160/1112
f 797/1159/1111 770/1160/1112 796/1161/1113
f 796/1161/1113 770/1160/1112 771/1162/1114
f 796/1161/1113 771/1162/1114 795/1163/1115
f 795/1163/1115 771/1162/1114 772/1164/1116
f 795/1163/1115 772/1164/1116 794/1165/1117
f 794/1165/1117 772/1164/1116 773/1166/1118
f 794/1165/1117 773/1166/1118 793/1167/1119
f 793/1167/1119 773/1166/1118 774/1168/1120
f 793/1167/1119 774/1168/1120 792/1169/1121
f 792/1169/1121 774/1168/1120 775/1170/1122
f 792/1169/1121 775/1170/1122 791/1171/1123
f 791/1171/1123 775/1170/1122 776/1172/1124
f 791/1171/1123 776/1172/1124 790/1173/1125
f 790/1173/1125 776/1172/1124 777/1174/1126
f 790/1173/1125 777/1174/1126 789/1175/1127
f 789/1175/1127 777/1174/1126 778/1176/1128
f 789/1175/1127 778/1176/1128 788/1177/1129
f 788/1177/1129 778/1176/1128 787/1178/1130
f 787/1178/1130 778/1176/1128 786/1179/1131
f 786/1179/1131 778/1176/1128 785/1180/1132
f 785/1180/1132 778/1176/1128 784/1181/1133
f 784/1181/1133 778/1176/1128 783/1182/1134
f 783/1182/1134 778/1176/1128 779/1183/1135
f 783/1182/1134 779/1183/1135 782/1184/1136
f 782/1184/1136 779/1183/1135 780/1185/1137
f 782/1184/1136 780/1185/1137 781/1186/1138
f 827/1097/1049 799/1099/1051 826/1187/1139
f 826/1187/1139 799/1099/1051 800/1188/1140
f 826/1187/1139 800/1188/1140 825/1189/1141
f 825/1189/1141 800/1188/1140 801/1190/1142
f 825/1189/1141 801/1190/1142 824/1191/1143
f 824/1191/1143 801/1190/1142 802/1192/1144
f 824/1191/1143 802/1192/1144 823/1193/1145
f 823/1193/1145 802/1192/1144 803/1194/1146
f 823/1193/1145 803/1194/1146 822/1195/1147
f 822/1195/1147 803/1194/1146 804/1196/1148
f 822/1195/1147 804/1196/1148 821/1197/1149
f 821/1197/1149 804/1196/1148 805/1198/1150
f 821/1197/1149 805/1198/1150 820/1199/1151
f 820/1199/1151 805/1198/1150 806/1200/1152
f 820/1199/1151 806/1200/1152 819/1201/1153
f 819/1201/1153 806/1200/1152 807/1202/1154
f 819/1201/1153 807/1202/1154 818/1203/1155
f 818/1203/1155 807/1202/1154 808/1204/1156
f 818/1203/1155 808/1204/1156 809/1205/1157
f 809/1205/1157 810/1206/1158 818/1203/1155
f 818/1203/1155 810/1206/1158 811/1207/1159
f 818/1203/1155 811/1207/1159 812/1208/1160
f 812/1208/1160 813/1209/1161 818/1203/1155
f 818/1203/1155 813/1209/1161 817/1210/1162
f 817/1210/1162 813/1209/1161 814/1211/1163
f 817/1210/1162 814/1211/1163 816/1212/1164
f 816/1212/1164 814/1211/1163 815/1213/1165
f 35/1092/1044 30/1094/1046 886/1214/1166
f 886/1214/1166 30/1094/1046 828/1215/1167
f 886/1214/1166 828/1215/1167 857/1216/1168
f 857/1216/1168 828/1215/1167 856/1217/1169
f 856/1217/1169 828/1215/1167 829/1218/1170
f 856/1217/1169 829/1218/1170 855/1219/1171
f 855/1219/1171 829/1218/1170 830/1220/1172
f 855/1219/1171 830/1220/1172 854/1221/1173
f 854/1221/1173 830/1220/1172 831/1222/1174
f 854/1221/1173 831/1222/1174 853/1223/1175
f 853/1223/1175 831/1222/1174 832/1224/1176
f 853/1223/1175 832/1224/1176 852/1225/1177
f 852/1225/1177 832/1224/1176 833/1226/1178
f 852/1225/1177 833/1226/1178 851/1227/1179
f 851/1227/1179 833/1226/1178 834/1228/1180
f 851/1227/1179 834/1228/1180 850/1229/1181
f 850/1229/1181 834/1228/1180 835/1230/1182
f 850/1229/1181 835/1230/1182 849/1231/1183
f 849/1231/1183 835/1230/1182 836/1232/1184
f 849/1231/1183 836/1232/1184 848/1233/1185
f 848/1233/1185 836/1232/1184 837/1234/1186
f 848/1233/1185 837/1234/1186 847/1235/1187
f 847/1235/1187 837/1234/1186 846/1236/1188
f 846/1236/1188 837/1234/1186 845/1237/1189
f 845/1237/1189 837/1234/1186 844/1238/1190
f 844/1238/1190 837/1234/1186 843/1239/1191
f 843/1239/1191 837/1234/1186 842/1240/1192
f 842/1240/1192 837/1234/1186 838/1241/1193
f 842/1240/1192 838/1241/1193 841/1242/1194
f 841/1242/1194 838/1241/1193 839/1243/1195
f 841/1242/1194 839/1243/1195 840/1244/1196
f 857/1216/1168 858/1245/1197 886/1214/1166
f 886/1214/1166 858/1245/1197 885/1246/1198
f 885/1246/1198 858/1245/1197 859/1247/1199
f 885/1246/1198 859/1247/1199 884/1248/1200
f 884/1248/1200 859/1247/1199 860/1249/1201
f 884/1248/1200 860/1249/1201 883/1250/1202
f 883/1250/1202 860/1249/1201 861/1251/1203
f 883/1250/1202 861/1251/1203 882/1252/1204
f 882/1252/1204 861/1251/1203 862/1253/1205
f 882/1252/1204 862/1253/1205 881/1254/1206
f 881/1254/1206 862/1253/1205 863/1255/1207
f 881/1254/1206 863/1255/1207 880/1256/1208
f 880/1256/1208 863/1255/1207 864/1257/1209
f 880/1256/1208 864/1257/1209 879/1258/1210
f 879/1258/1210 864/1257/1209 865/1259/1211
f 879/1258/1210 865/1259/1211 878/1260/1212
f 878/1260/1212 865/1259/1211 866/1261/1213
f 878/1260/1212 866/1261/1213 877/1262/1214
f 877/1262/1214 866/1261/1213 867/1263/1215
f 877/1262/1214 867/1263/1215 868/1264/1216
f 868/1264/1216 869/1265/1217 877/1262/1214
f 877/1262/1214 869/1265/1217 870/1266/1218
f 877/1262/1214 870/1266/1218 871/1267/1219
f 871/1267/1219 872/1268/1220 877/1262/1214
f 877/1262/1214 872/1268/1220 876/1269/1221
f 876/1269/1221 872/1268/1220 873/1270/1222
f 876/1269/1221 873/1270/1222 875/1271/1223
f 875/1271/1223 873/1270/1222 874/1272/1224
f 41/1088/1040 34/1090/1042 293/1273/1225
f 293/1273/1225 34/1090/1042 318/1274/1226
f 293/1273/1225 318/1274/1226 519/1275/1227
f 519/1275/1227 318/1274/1226 520/1276/1228
f 520/1276/1228 318/1274/1226 317/1277/1229
f 520/1276/1228 317/1277/1229 521/1278/1230
f 521/1278/1230 317/1277/1229 428/1279/1231
f 521/1278/1230 428/1279/1231 522/1280/1232
f 522/1280/1232 428/1279/1231 427/1281/1233
f 522/1280/1232 427/1281/1233 523/1282/1234
f 523/1282/1234 427/1281/1233 426/1283/1235
f 523/1282/1234 426/1283/1235 524/1284/1236
f 524/1284/1236 426/1283/1235 425/1285/1237
f 524/1284/1236 425/1285/1237 525/1286/1238
f 525/1286/1238 425/1285/1237 424/1287/1239
f 525/1286/1238 424/1287/1239 526/1288/1240
f 526/1288/1240 424/1287/1239 423/1289/1241
f 526/1288/1240 423/1289/1241 527/1290/1242
f 527/1290/1242 423/1289/1241 422/1291/1243
f 527/1290/1242 422/1291/1243 528/1292/1244
f 528/1292/1244 422/1291/1243 404/1293/1245
f 528/1292/1244 404/1293/1245 448/1294/1246
f 448/1294/1246 404/1293/1245 395/1295/1247
f 395/1295/1247 404/1293/1245 396/1296/1248
f 396/1296/1248 404/1293/1245 397/1297/1249
f 397/1297/1249 404/1293/1245 398/1298/1250
f 398/1298/1250 404/1293/1245 399/1299/1251
f 399/1299/1251 404/1293/1245 403/1300/1252
f 399/1299/1251 403/1300/1252 400/1301/1253
f 400/1301/1253 403/1300/1252 402/1302/1254
f 400/1301/1253 402/1302/1254 401/1303/1255
f 519/1275/1227 518/1304/1256 293/1273/1225
f 293/1273/1225 518/1304/1256 294/1305/1257
f 294/1305/1257 518/1304/1256 517/1306/1258
f 294/1305/1257 517/1306/1258 297/1307/1259
f 297/1307/1259 517/1306/1258 516/1308/1260
f 297/1307/1259 516/1308/1260 298/1309/1261
f 298/1309/1261 516/1308/1260 515/1310/1262
f 298/1309/1261 515/1310/1262 299/1311/1263
f 299/1311/1263 515/1310/1262 514/1312/1264
f 299/1311/1263 514/1312/1264 300/1313/1265
f 300/1313/1265 514/1312/1264 513/1314/1266
f 300/1313/1265 513/1314/1266 301/1315/1267
f 301/1315/1267 513/1314/1266 512/1316/1268
f 301/1315/1267 512/1316/1268 302/1317/1269
f 302/1317/1269 512/1316/1268 511/1318/1270
f 302/1317/1269 511/1318/1270 303/1319/1271
f 303/1319/1271 511/1318/1270 510/1320/1272
f 303/1319/1271 510/1320/1272 304/1321/1273
f 304/1321/1273 510/1320/1272 449/1322/1274
f 304/1321/1273 449/1322/1274 446/1323/1275
f 446/1323/1275 445/1324/1276 304/1321/1273
f 304/1321/1273 445/1324/1276 444/1325/1277
f 304/1321/1273 444/1325/1277 443/1326/1278
f 443/1326/1278 442/1327/1279 304/1321/1273
f 304/1321/1273 442/1327/1279 438/1328/1280
f 438/1328/1280 442/1327/1279 441/1329/1281
f 438/1328/1280 441/1329/1281 439/1330/1282
f 439/1330/1282 441/1329/1281 440/1331/1283
f 39/959/911 44/961/913 57/1332/1284
f 57/1332/1284 44/961/913 82/1333/1285
f 57/1332/1284 82/1333/1285 283/1334/1286
f 283/1334/1286 82/1333/1285 284/1335/1287
f 284/1335/1287 82/1333/1285 81/1336/1288
f 284/1335/1287 81/1336/1288 285/1337/1289
f 285/1337/1289 81/1336/1288 192/1338/1290
f 285/1337/1289 192/1338/1290 286/1339/1291
f 286/1339/1291 192/1338/1290 191/1340/1292
f 286/1339/1291 191/1340/1292 287/1341/1293
f 287/1341/1293 191/1340/1292 190/1342/1294
f 287/1341/1293 190/1342/1294 288/1343/1295
f 288/1343/1295 190/1342/1294 189/1344/1296
f 288/1343/1295 189/1344/1296 289/1345/1297
f 289/1345/1297 189/1344/1296 188/1346/1298
f 289/1345/1297 188/1346/1298 290/1347/1299
f 290/1347/1299 188/1346/1298 187/1348/1300
f 290/1347/1299 187/1348/1300 291/1349/1301
f 291/1349/1301 187/1348/1300 186/1350/1302
f 291/1349/1301 186/1350/1302 292/1351/1303
f 292/1351/1303 186/1350/1302 168/1352/1304
f 292/1351/1303 168/1352/1304 212/1353/1305
f 212/1353/1305 168/1352/1304 159/1354/1306
f 159/1354/1306 168/1352/1304 160/1355/1307
f 160/1355/1307 168/1352/1304 161/1356/1308
f 161/1356/1308 168/1352/1304 162/1357/1309
f 162/1357/1309 168/1352/1304 163/1358/1310
f 163/1358/1310 168/1352/1304 167/1359/1311
f 163/1358/1310 167/1359/1311 164/1360/1312
f 164/1360/1312 167/1359/1311 166/1361/1313
f 164/1360/1312 166/1361/1313 165/1362/1314
f 283/1334/1286 282/1363/1315 57/1332/1284
f 57/1332/1284 282/1363/1315 58/1364/1316
f 58/1364/1316 282/1363/1315 281/1365/1317
f 58/1364/1316 281/1365/1317 61/1366/1318
f 61/1366/1318 281/1365/1317 280/1367/1319
f 61/1366/1318 280/1367/1319 62/1368/1320
f 62/1368/1320 280/1367/1319 279/1369/1321
f 62/1368/1320 279/1369/1321 63/1370/1322
f 63/1370/1322 279/1369/1321 278/1371/1323
f 63/1370/1322 278/1371/1323 64/1372/1324
f 64/1372/1324 278/1371/1323 277/1373/1325
f 64/1372/1324 277/1373/1325 65/1374/1326
f 65/1374/1326 277/1373/1325 276/1375/1327
f 65/1374/1326 276/1375/1327 66/1376/1328
f 66/1376/1328 276/1375/1327 275/1377/1329
f 66/1376/1328 275/1377/1329 67/1378/1330
f 67/1378/1330 275/1377/1329 274/1379/1331
f 67/1378/1330 274/1379/1331 68/1380/1332
f 68/1380/1332 274/1379/1331 213/1381/1333
f 68/1380/1332 213/1381/1333 210/1382/1334
f 210/1382/1334 209/1383/1335 68/1380/1332
f 68/1380/1332 209/1383/1335 208/1384/1336
f 68/1380/1332 208/1384/1336 207/1385/1337
f 207/1385/1337 206/1386/1338 68/1380/1332
f 68/1380/1332 206/1386/1338 202/1387/1339
f 202/1387/1339 206/1386/1338 205/1388/1340
f 202/1387/1339 205/1388/1340 203/1389/1341
f 203/1389/1341 205/1388/1340 204/1390/1342
f 38/957/909 556/1391/1343 529/966/918
f 529/966/918 556/1391/1343 757/1392/1344
f 529/966/918 757/1392/1344 756/1393/1345
f 757/1392/1344 556/1391/1343 758/1394/1346
f 758/1394/1346 556/1391/1343 555/1395/1347
f 758/1394/1346 555/1395/1347 759/1396/1348
f 759/1396/1348 555/1395/1347 666/1397/1349
f 759/1396/1348 666/1397/1349 760/1398/1350
f 760/1398/1350 666/1397/1349 665/1399/1351
f 760/1398/1350 665/1399/1351 761/1400/1352
f 761/1400/1352 665/1399/1351 664/1401/1353
f 761/1400/1352 664/1401/1353 762/1402/1354
f 762/1402/1354 664/1401/1353 663/1403/1355
f 762/1402/1354 663/1403/1355 763/1404/1356
f 763/1404/1356 663/1403/1355 662/1405/1357
f 763/1404/1356 662/1405/1357 764/1406/1358
f 764/1406/1358 662/1405/1357 661/1407/1359
f 764/1406/1358 661/1407/1359 765/1408/1360
f 765/1408/1360 661/1407/1359 660/1409/1361
f 765/1408/1360 660/1409/1361 766/1410/1362
f 766/1410/1362 660/1409/1361 642/1411/1363
f 766/1410/1362 642/1411/1363 686/1412/1364
f 686/1412/1364 642/1411/1363 633/1413/1365
f 633/1413/1365 642/1411/1363 634/1414/1366
f 634/1414/1366 642/1411/1363 635/1415/1367
f 635/1415/1367 642/1411/1363 636/1416/1368
f 636/1416/1368 642/1411/1363 637/1417/1369
f 637/1417/1369 642/1411/1363 641/1418/1370
f 637/1417/1369 641/1418/1370 638/1419/1371
f 638/1419/1371 641/1418/1370 640/1420/1372
f 638/1419/1371 640/1420/1372 639/1421/1373
f 529/966/918 756/1393/1345 530/1422/1374
f 530/1422/1374 756/1393/1345 755/1423/1375
f 530/1422/1374 755/1423/1375 533/1424/1376
f 533/1424/1376 755/1423/1375 754/1425/1377
f 533/1424/1376 754/1425/1377 534/1426/1378
f 534/1426/1378 754/1425/1377 753/1427/1379
f 534/1426/1378 753/1427/1379 535/1428/1380
f 535/1428/1380 753/1427/1379 752/1429/1381
f 535/1428/1380 752/1429/1381 536/1430/1382
f 536/1430/1382 752/1429/1381 751/1431/1383
f 536/1430/1382 751/1431/1383 537/1432/1384
f 537/1432/1384 751/1431/1383 750/1433/1385
f 537/1432/1384 750/1433/1385 538/1434/1386
f 538/1434/1386 750/1433/1385 749/1435/1387
f 538/1434/1386 749/1435/1387 539/1436/1388
f 539/1436/1388 749/1435/1387 748/1437/1389
f 539/1436/1388 748/1437/1389 540/1438/1390
f 540/1438/1390 748/1437/1389 687/1439/1391
f 540/1438/1390 687/1439/1391 684/1440/1392
f 684/1440/1392 683/1441/1393 540/1438/1390
f 540/1438/1390 683/1441/1393 682/1442/1394
f 540/1438/1390 682/1442/1394 681/1443/1395
f 681/1443/1395 680/1444/1396 540/1438/1390
f 540/1438/1390 680/1444/1396 676/1445/1397
f 676/1445/1397 680/1444/1396 679/1446/1398
f 676/1445/1397 679/1446/1398 677/1447/1399
f 677/1447/1399 679/1446/1398 678/1448/1400
f 885/1449/1401 887/1450/1402 886/1451/1403
f 886/1451/1403 887/1450/1402 888/1452/1404
f 887/1453/1405 885/1454/1406 896/1455/1407
f 896/1455/1407 885/1454/1406 884/1456/1408
f 896/1455/1407 884/1456/1408 883/1457/1409
f 896/1455/1407 883/1457/1409 895/1458/1410
f 895/1458/1410 883/1457/1409 882/1459/1411
f 895/1458/1410 882/1459/1411 894/1460/1412
f 894/1460/1412 882/1459/1411 881/1461/1413
f 894/1460/1412 881/1461/1413 893/1462/1414
f 893/1462/1414 881/1461/1413 880/1463/1415
f 893/1462/1414 880/1463/1415 892/1464/1416
f 892/1464/1416 880/1463/1415 879/1465/1417
f 892/1464/1416 879/1465/1417 891/1466/1418
f 891/1466/1418 879/1465/1417 878/1467/1419
f 891/1466/1418 878/1467/1419 890/1468/1420
f 890/1468/1420 878/1467/1419 889/1469/1421
f 889/1469/1421 878/1467/1419 877/1470/1422
f 769/1471/1423 897/1472/1424 770/1473/1425
f 770/1473/1425 897/1472/1424 898/1474/1426
f 769/1475/1427 48/1476/1428 897/1477/1429
f 897/1477/1429 48/1476/1428 47/1478/1430
f 828/1479/1431 899/1480/1432 829/1481/1433
f 829/1481/1433 899/1480/1432 900/1482/1434
f 828/1483/1435 30/1484/1436 899/1485/1437
f 899/1485/1437 30/1484/1436 29/1486/1438
f 826/1487/1439 901/1488/1440 827/1489/1441
f 827/1489/1441 901/1488/1440 902/1490/1442
f 901/1491/1443 826/1492/1444 910/1493/1445
f 910/1493/1445 826/1492/1444 825/1494/1446
f 910/1493/1445 825/1494/1446 824/1495/1447
f 910/1493/1445 824/1495/1447 909/1496/1448
f 909/1496/1448 824/1495/1447 823/1497/1449
f 909/1496/1448 823/1497/1449 908/1498/1450
f 908/1498/1450 823/1497/1449 822/1499/1451
f 908/1498/1450 822/1499/1451 907/1500/1452
f 907/1500/1452 822/1499/1451 821/1501/1453
f 907/1500/1452 821/1501/1453 906/1502/1454
f 906/1502/1454 821/1501/1453 820/1503/1455
f 906/1502/1454 820/1503/1455 905/1504/1456
f 905/1504/1456 820/1503/1455 819/1505/1457
f 905/1504/1456 819/1505/1457 904/1506/1458
f 904/1506/1458 819/1505/1457 903/1507/1459
f 903/1507/1459 819/1505/1457 818/1508/1460
f 809/1509/1461 911/1510/1462 810/1511/1463
f 810/1511/1463 911/1510/1462 912/1512/1464
f 810/1511/1463 912/1512/1464 811/1513/1465
f 811/1513/1465 912/1512/1464 913/1514/1466
f 811/1513/1465 913/1514/1466 812/1515/1467
f 812/1515/1467 913/1514/1466 914/1516/1468
f 812/1515/1467 914/1516/1468 813/1517/1469
f 813/1517/1469 914/1516/1468 915/1518/1470
f 813/1517/1469 915/1518/1470 814/1519/1471
f 814/1519/1471 915/1518/1470 916/1520/1472
f 814/1519/1471 916/1520/1472 815/1521/1473
f 815/1521/1473 916/1520/1472 917/1522/1474
f 815/1521/1473 917/1522/1474 816/1523/1475
f 816/1523/1475 917/1522/1474 918/1524/1476
f 816/1523/1475 918/1524/1476 817/1525/1477
f 817/1525/1477 918/1524/1476 919/1526/1478
f 817/1525/1477 919/1526/1478 818/1527/1460
f 818/1527/1460 919/1526/1478 903/1528/1459
f 809/1529/1461 808/1530/1479 911/1531/1462
f 911/1531/1462 808/1530/1479 920/1532/1480
f 930/1533/1481 787/1534/1482 929/1535/1483
f 929/1535/1483 787/1534/1482 786/1536/1484
f 929/1535/1483 786/1536/1484 928/1537/1485
f 928/1537/1485 786/1536/1484 785/1538/1486
f 928/1537/1485 785/1538/1486 927/1539/1487
f 927/1539/1487 785/1538/1486 784/1540/1488
f 927/1539/1487 784/1540/1488 926/1541/1489
f 926/1541/1489 784/1540/1488 783/1542/1490
f 926/1541/1489 783/1542/1490 925/1543/1491
f 925/1543/1491 783/1542/1490 782/1544/1492
f 925/1543/1491 782/1544/1492 924/1545/1493
f 924/1545/1493 782/1544/1492 781/1546/1494
f 924/1545/1493 781/1546/1494 923/1547/1495
f 923/1547/1495 781/1546/1494 780/1548/1496
f 923/1547/1495 780/1548/1496 922/1549/1497
f 922/1549/1497 780/1548/1496 779/1550/1498
f 922/1549/1497 779/1550/1498 921/1551/1499
f 921/1551/1499 779/1550/1498 778/1552/1500
f 770/1553/1501 898/1554/1502 771/1555/1503
f 771/1555/1503 898/1554/1502 931/1556/1504
f 771/1555/1503 931/1556/1504 932/1557/1505
f 771/1555/1503 932/1557/1505 772/1558/1506
f 772/1558/1506 932/1557/1505 933/1559/1507
f 772/1558/1506 933/1559/1507 773/1560/1508
f 773/1560/1508 933/1559/1507 934/1561/1509
f 773/1560/1508 934/1561/1509 774/1562/1510
f 774/1562/1510 934/1561/1509 935/1563/1511
f 774/1562/1510 935/1563/1511 775/1564/1512
f 775/1564/1512 935/1563/1511 936/1565/1513
f 775/1564/1512 936/1565/1513 776/1566/1514
f 776/1566/1514 936/1565/1513 937/1567/1515
f 776/1566/1514 937/1567/1515 777/1568/1516
f 777/1568/1516 937/1567/1515 778/1569/1500
f 778/1569/1500 937/1567/1515 921/1570/1499
f 947/1571/1517 846/1572/1518 946/1573/1519
f 946/1573/1519 846/1572/1518 845/1574/1520
f 946/1573/1519 845/1574/1520 945/1575/1521
f 945/1575/1521 845/1574/1520 844/1576/1522
f 945/1575/1521 844/1576/1522 944/1577/1523
f 944/1577/1523 844/1576/1522 843/1578/1524
f 944/1577/1523 843/1578/1524 943/1579/1525
f 943/1579/1525 843/1578/1524 842/1580/1526
f 943/1579/1525 842/1580/1526 942/1581/1527
f 942/1581/1527 842/1580/1526 841/1582/1528
f 942/1581/1527 841/1582/1528 941/1583/1529
f 941/1583/1529 841/1582/1528 840/1584/1530
f 941/1583/1529 840/1584/1530 940/1585/1531
f 940/1585/1531 840/1584/1530 839/1586/1532
f 940/1585/1531 839/1586/1532 939/1587/1533
f 939/1587/1533 839/1586/1532 838/1588/1534
f 939/1587/1533 838/1588/1534 938/1589/1535
f 938/1589/1535 838/1588/1534 837/1590/1536
f 829/1591/1537 900/1592/1538 830/1593/1539
f 830/1593/1539 900/1592/1538 948/1594/1540
f 830/1593/1539 948/1594/1540 949/1595/1541
f 830/1593/1539 949/1595/1541 831/1596/1542
f 831/1596/1542 949/1595/1541 950/1597/1543
f 831/1596/1542 950/1597/1543 832/1598/1544
f 832/1598/1544 950/1597/1543 951/1599/1545
f 832/1598/1544 951/1599/1545 833/1600/1546
f 833/1600/1546 951/1599/1545 952/1601/1547
f 833/1600/1546 952/1601/1547 834/1602/1548
f 834/1602/1548 952/1601/1547 953/1603/1549
f 834/1602/1548 953/1603/1549 835/1604/1550
f 835/1604/1550 953/1603/1549 954/1605/1551
f 835/1604/1550 954/1605/1551 836/1606/1552
f 836/1606/1552 954/1605/1551 837/1607/1536
f 837/1607/1536 954/1605/1551 938/1608/1535
f 868/1609/1553 955/1610/1554 869/1611/1555
f 869/1611/1555 955/1610/1554 956/1612/1556
f 869/1611/1555 956/1612/1556 870/1613/1557
f 870/1613/1557 956/1612/1556 957/1614/1558
f 870/1613/1557 957/1614/1558 871/1615/1559
f 871/1615/1559 957/1614/1558 958/1616/1560
f 871/1615/1559 958/1616/1560 872/1617/1561
f 872/1617/1561 958/1616/1560 959/1618/1562
f 872/1617/1561 959/1618/1562 873/1619/1563
f 873/1619/1563 959/1618/1562 960/1620/1564
f 873/1619/1563 960/1620/1564 874/1621/1565
f 874/1621/1565 960/1620/1564 961/1622/1566
f 874/1621/1565 961/1622/1566 875/1623/1567
f 875/1623/1567 961/1622/1566 962/1624/1568
f 875/1623/1567 962/1624/1568 876/1625/1569
f 876/1625/1569 962/1624/1568 963/1626/1570
f 876/1625/1569 963/1626/1570 877/1627/1422
f 877/1627/1422 963/1626/1570 889/1628/1421
f 947/1629/1517 964/1630/1571 846/1631/1518
f 846/1631/1518 964/1630/1571 847/1632/1572
f 868/1633/1553 867/1634/1573 955/1635/1554
f 955/1635/1554 867/1634/1573 965/1636/1574
f 930/1637/1481 966/1638/1575 787/1639/1482
f 787/1639/1482 966/1638/1575 788/1640/1576
f 788/1641/1577 966/1642/1578 789/1643/1579
f 789/1643/1579 966/1642/1578 967/1644/1580
f 789/1643/1579 967/1644/1580 790/1645/1581
f 790/1645/1581 967/1644/1580 968/1646/1582
f 790/1645/1581 968/1646/1582 791/1647/1583
f 791/1647/1583 968/1646/1582 969/1648/1584
f 791/1647/1583 969/1648/1584 792/1649/1585
f 792/1649/1585 969/1648/1584 970/1650/1586
f 792/1649/1585 970/1650/1586 793/1651/1587
f 793/1651/1587 970/1650/1586 971/1652/1588
f 793/1651/1587 971/1652/1588 794/1653/1589
f 794/1653/1589 971/1652/1588 972/1654/1590
f 794/1653/1589 972/1654/1590 795/1655/1591
f 795/1655/1591 972/1654/1590 973/1656/1592
f 795/1655/1591 973/1656/1592 796/1657/1593
f 796/1657/1593 973/1656/1592 974/1658/1594
f 796/1657/1593 974/1658/1594 797/1659/1595
f 797/1659/1595 974/1658/1594 975/1660/1596
f 797/1659/1595 975/1660/1596 798/1661/1597
f 798/1661/1597 975/1660/1596 976/1662/1598
f 798/1661/1597 976/1662/1598 799/1663/1599
f 799/1663/1599 976/1662/1598 977/1664/1600
f 799/1663/1599 977/1664/1600 800/1665/1601
f 800/1665/1601 977/1664/1600 978/1666/1602
f 800/1665/1601 978/1666/1602 801/1667/1603
f 801/1667/1603 978/1666/1602 979/1668/1604
f 801/1667/1603 979/1668/1604 802/1669/1605
f 802/1669/1605 979/1668/1604 980/1670/1606
f 802/1669/1605 980/1670/1606 803/1671/1607
f 803/1671/1607 980/1670/1606 981/1672/1608
f 803/1671/1607 981/1672/1608 804/1673/1609
f 804/1673/1609 981/1672/1608 982/1674/1610
f 804/1673/1609 982/1674/1610 805/1675/1611
f 805/1675/1611 982/1674/1610 983/1676/1612
f 805/1675/1611 983/1676/1612 806/1677/1613
f 806/1677/1613 983/1676/1612 984/1678/1614
f 806/1677/1613 984/1678/1614 807/1679/1615
f 807/1679/1615 984/1678/1614 985/1680/1616
f 807/1679/1615 985/1680/1616 808/1681/1617
f 808/1681/1617 985/1680/1616 920/1682/1618
f 847/1683/1619 964/1684/1620 848/1685/1621
f 848/1685/1621 964/1684/1620 986/1686/1622
f 848/1685/1621 986/1686/1622 849/1687/1623
f 849/1687/1623 986/1686/1622 987/1688/1624
f 849/1687/1623 987/1688/1624 850/1689/1625
f 850/1689/1625 987/1688/1624 988/1690/1626
f 850/1689/1625 988/1690/1626 851/1691/1627
f 851/1691/1627 988/1690/1626 989/1692/1628
f 851/1691/1627 989/1692/1628 852/1693/1629
f 852/1693/1629 989/1692/1628 990/1694/1630
f 852/1693/1629 990/1694/1630 853/1695/1631
f 853/1695/1631 990/1694/1630 991/1696/1632
f 853/1695/1631 991/1696/1632 854/1697/1633
f 854/1697/1633 991/1696/1632 992/1698/1634
f 854/1697/1633 992/1698/1634 855/1699/1635
f 855/1699/1635 992/1698/1634 993/1700/1636
f 855/1699/1635 993/1700/1636 856/1701/1637
f 856/1701/1637 993/1700/1636 994/1702/1638
f 856/1701/1637 994/1702/1638 857/1703/1639
f 857/1703/1639 994/1702/1638 995/1704/1640
f 857/1703/1639 995/1704/1640 858/1705/1641
f 858/1705/1641 995/1704/1640 996/1706/1642
f 858/1705/1641 996/1706/1642 859/1707/1643
f 859/1707/1643 996/1706/1642 997/1708/1644
f 859/1707/1643 997/1708/1644 860/1709/1645
f 860/1709/1645 997/1708/1644 998/1710/1646
f 860/1709/1645 998/1710/1646 861/1711/1647
f 861/1711/1647 998/1710/1646 999/1712/1648
f 861/1711/1647 999/1712/1648 862/1713/1649
f 862/1713/1649 999/1712/1648 1000/1714/1650
f 862/1713/1649 1000/1714/1650 863/1715/1651
f 863/1715/1651 1000/1714/1650 1001/1716/1652
f 863/1715/1651 1001/1716/1652 864/1717/1653
f 864/1717/1653 1001/1716/1652 1002/1718/1654
f 864/1717/1653 1002/1718/1654 865/1719/1655
f 865/1719/1655 1002/1718/1654 1003/1720/1656
f 865/1719/1655 1003/1720/1656 866/1721/1657
f 866/1721/1657 1003/1720/1656 1004/1722/1658
f 866/1721/1657 1004/1722/1658 867/1723/1659
f 867/1723/1659 1004/1722/1658 965/1724/1660
f 902/1725/1661 32/1726/1662 827/1727/1663
f 827/1727/1663 32/1726/1662 31/1728/1664
f 888/1729/1665 36/1730/1666 886/1731/1667
f 886/1731/1667 36/1730/1666 35/1732/1668
f 25/1733/1669 49/1734/1670 26/1735/1671
f 26/1735/1671 49/1734/1670 52/1736/1672
f 26/1735/1671 52/1736/1672 55/1737/1673
f 55/1737/1673 52/1736/1672 79/1738/1674
f 79/1738/1674 52/1736/1672 88/1739/1675
f 79/1738/1674 88/1739/1675 226/1740/1676
f 226/1740/1676 88/1739/1675 227/1741/1677
f 227/1741/1677 88/1739/1675 87/1742/1678
f 227/1741/1677 87/1742/1678 228/1743/1679
f 228/1743/1679 87/1742/1678 104/1744/1680
f 228/1743/1679 104/1744/1680 229/1745/1681
f 229/1745/1681 104/1744/1680 103/1746/1682
f 229/1745/1681 103/1746/1682 230/1747/1683
f 230/1747/1683 103/1746/1682 102/1748/1684
f 230/1747/1683 102/1748/1684 231/1749/1685
f 231/1749/1685 102/1748/1684 101/1750/1686
f 231/1749/1685 101/1750/1686 232/1751/1687
f 232/1751/1687 101/1750/1686 100/1752/1688
f 232/1751/1687 100/1752/1688 233/1753/1689
f 233/1753/1689 100/1752/1688 99/1754/1690
f 233/1753/1689 99/1754/1690 234/1755/1691
f 234/1755/1691 99/1754/1690 98/1756/1692
f 234/1755/1691 98/1756/1692 235/1757/1693
f 235/1757/1693 98/1756/1692 97/1758/1694
f 235/1757/1693 97/1758/1694 124/1759/1695
f 124/1759/1695 97/1758/1694 105/1760/1696
f 105/1760/1696 97/1758/1694 106/1761/1697
f 106/1761/1697 97/1758/1694 107/1762/1698
f 107/1762/1698 97/1758/1694 108/1763/1699
f 108/1763/1699 97/1758/1694 109/1764/1700
f 109/1764/1700 97/1758/1694 113/1765/1701
f 109/1764/1700 113/1765/1701 110/1766/1702
f 110/1766/1702 113/1765/1701 112/1767/1703
f 110/1766/1702 112/1767/1703 111/1768/1704
f 32/1769/1705 47/1770/1706 25/1733/1669
f 25/1733/1669 47/1770/1706 46/1771/1707
f 25/1733/1669 46/1771/1707 49/1734/1670
f 49/1734/1670 46/1771/1707 315/1772/1708
f 315/1772/1708 46/1771/1707 324/1773/1709
f 315/1772/1708 324/1773/1709 462/1774/1710
f 462/1774/1710 324/1773/1709 463/1775/1711
f 463/1775/1711 324/1773/1709 323/1776/1712
f 463/1775/1711 323/1776/1712 464/1777/1713
f 464/1777/1713 323/1776/1712 340/1778/1714
f 464/1777/1713 340/1778/1714 465/1779/1715
f 465/1779/1715 340/1778/1714 339/1780/1716
f 465/1779/1715 339/1780/1716 466/1781/1717
f 466/1781/1717 339/1780/1716 338/1782/1718
f 466/1781/1717 338/1782/1718 467/1783/1719
f 467/1783/1719 338/1782/1718 337/1784/1720
f 467/1783/1719 337/1784/1720 468/1785/1721
f 468/1785/1721 337/1784/1720 336/1786/1722
f 468/1785/1721 336/1786/1722 469/1787/1723
f 469/1787/1723 336/1786/1722 335/1788/1724
f 469/1787/1723 335/1788/1724 470/1789/1725
f 470/1789/1725 335/1788/1724 334/1790/1726
f 470/1789/1725 334/1790/1726 471/1791/1727
f 471/1791/1727 334/1790/1726 333/1792/1728
f 471/1791/1727 333/1792/1728 360/1793/1729
f 360/1793/1729 333/1792/1728 341/1794/1730
f 341/1794/1730 333/1792/1728 342/1795/1731
f 342/1795/1731 333/1792/1728 343/1796/1732
f 343/1796/1732 333/1792/1728 344/1797/1733
f 344/1797/1733 333/1792/1728 345/1798/1734
f 345/1798/1734 333/1792/1728 349/1799/1735
f 345/1798/1734 349/1799/1735 346/1800/1736
f 346/1800/1736 349/1799/1735 348/1801/1737
f 346/1800/1736 348/1801/1737 347/1802/1738
f 47/1770/1706 32/1769/1705 897/1803/1739
f 897/1803/1739 32/1769/1705 902/1804/1740
f 897/1803/1739 902/1804/1740 976/1805/1741
f 976/1805/1741 902/1804/1740 977/1806/1742
f 977/1806/1742 902/1804/1740 901/1807/1743
f 977/1806/1742 901/1807/1743 978/1808/1744
f 978/1808/1744 901/1807/1743 910/1809/1745
f 978/1808/1744 910/1809/1745 979/1810/1746
f 979/1810/1746 910/1809/1745 909/1811/1747
f 979/1810/1746 909/1811/1747 980/1812/1748
f 980/1812/1748 909/1811/1747 908/1813/1749
f 980/1812/1748 908/1813/1749 981/1814/1750
f 981/1814/1750 908/1813/1749 907/1815/1751
f 981/1814/1750 907/1815/1751 982/1816/1752
f 982/1816/1752 907/1815/1751 906/1817/1753
f 982/1816/1752 906/1817/1753 983/1818/1754
f 983/1818/1754 906/1817/1753 905/1819/1755
f 983/1818/1754 905/1819/1755 984/1820/1756
f 984/1820/1756 905/1819/1755 904/1821/1757
f 984/1820/1756 904/1821/1757 985/1822/1758
f 985/1822/1758 904/1821/1757 903/1823/1759
f 985/1822/1758 903/1823/1759 920/1824/1760
f 920/1824/1760 903/1823/1759 911/1825/1761
f 911/1825/1761 903/1823/1759 912/1826/1762
f 912/1826/1762 903/1823/1759 913/1827/1763
f 913/1827/1763 903/1823/1759 914/1828/1764
f 914/1828/1764 903/1823/1759 915/1829/1765
f 915/1829/1765 903/1823/1759 919/1830/1766
f 915/1829/1765 919/1830/1766 916/1831/1767
f 916/1831/1767 919/1830/1766 918/1832/1768
f 916/1831/1767 918/1832/1768 917/1833/1769
f 976/1805/1741 975/1834/1770 897/1803/1739
f 897/1803/1739 975/1834/1770 898/1835/1771
f 898/1835/1771 975/1834/1770 974/1836/1772
f 898/1835/1771 974/1836/1772 931/1837/1773
f 931/1837/1773 974/1836/1772 973/1838/1774
f 931/1837/1773 973/1838/1774 932/1839/1775
f 932/1839/1775 973/1838/1774 972/1840/1776
f 932/1839/1775 972/1840/1776 933/1841/1777
f 933/1841/1777 972/1840/1776 971/1842/1778
f 933/1841/1777 971/1842/1778 934/1843/1779
f 934/1843/1779 971/1842/1778 970/1844/1780
f 934/1843/1779 970/1844/1780 935/1845/1781
f 935/1845/1781 970/1844/1780 969/1846/1782
f 935/1845/1781 969/1846/1782 936/1847/1783
f 936/1847/1783 969/1846/1782 968/1848/1784
f 936/1847/1783 968/1848/1784 937/1849/1785
f 937/1849/1785 968/1848/1784 967/1850/1786
f 937/1849/1785 967/1850/1786 921/1851/1787
f 921/1851/1787 967/1850/1786 966/1852/1788
f 921/1851/1787 966/1852/1788 930/1853/1789
f 930/1853/1789 929/1854/1790 921/1851/1787
f 921/1851/1787 929/1854/1790 928/1855/1791
f 921/1851/1787 928/1855/1791 927/1856/1792
f 927/1856/1792 926/1857/1793 921/1851/1787
f 921/1851/1787 926/1857/1793 922/1858/1794
f 922/1858/1794 926/1857/1793 925/1859/1795
f 922/1858/1794 925/1859/1795 923/1860/1796
f 923/1860/1796 925/1859/1795 924/1861/1797
f 462/1774/1710 461/1862/1798 315/1772/1708
f 315/1772/1708 461/1862/1798 316/1863/1799
f 316/1863/1799 461/1862/1798 460/1864/1800
f 316/1863/1799 460/1864/1800 381/1865/1801
f 381/1865/1801 460/1864/1800 459/1866/1802
f 381/1865/1801 459/1866/1802 382/1867/1803
f 382/1867/1803 459/1866/1802 458/1868/1804
f 382/1867/1803 458/1868/1804 383/1869/1805
f 383/1869/1805 458/1868/1804 457/1870/1806
f 383/1869/1805 457/1870/1806 384/1871/1807
f 384/1871/1807 457/1870/1806 456/1872/1808
f 384/1871/1807 456/1872/1808 385/1873/1809
f 385/1873/1809 456/1872/1808 455/1874/1810
f 385/1873/1809 455/1874/1810 386/1875/1811
f 386/1875/1811 455/1874/1810 454/1876/1812
f 386/1875/1811 454/1876/1812 387/1877/1813
f 387/1877/1813 454/1876/1812 453/1878/1814
f 387/1877/1813 453/1878/1814 371/1879/1815
f 371/1879/1815 453/1878/1814 451/1880/1816
f 371/1879/1815 451/1880/1816 380/1881/1817
f 380/1881/1817 379/1882/1818 371/1879/1815
f 371/1879/1815 379/1882/1818 378/1883/1819
f 371/1879/1815 378/1883/1819 377/1884/1820
f 377/1884/1820 376/1885/1821 371/1879/1815
f 371/1879/1815 376/1885/1821 372/1886/1822
f 372/1886/1822 376/1885/1821 375/1887/1823
f 372/1886/1822 375/1887/1823 373/1888/1824
f 373/1888/1824 375/1887/1823 374/1889/1825
f 226/1740/1676 225/1890/1826 79/1738/1674
f 79/1738/1674 225/1890/1826 80/1891/1827
f 80/1891/1827 225/1890/1826 224/1892/1828
f 80/1891/1827 224/1892/1828 145/1893/1829
f 145/1893/1829 224/1892/1828 223/1894/1830
f 145/1893/1829 223/1894/1830 146/1895/1831
f 146/1895/1831 223/1894/1830 222/1896/1832
f 146/1895/1831 222/1896/1832 147/1897/1833
f 147/1897/1833 222/1896/1832 221/1898/1834
f 147/1897/1833 221/1898/1834 148/1899/1835
f 148/1899/1835 221/1898/1834 220/1900/1836
f 148/1899/1835 220/1900/1836 149/1901/1837
f 149/1901/1837 220/1900/1836 219/1902/1838
f 149/1901/1837 219/1902/1838 150/1903/1839
f 150/1903/1839 219/1902/1838 218/1904/1840
f 150/1903/1839 218/1904/1840 151/1905/1841
f 151/1905/1841 218/1904/1840 217/1906/1842
f 151/1905/1841 217/1906/1842 135/1907/1843
f 135/1907/1843 217/1906/1842 215/1908/1844
f 135/1907/1843 215/1908/1844 144/1909/1845
f 144/1909/1845 143/1910/1846 135/1907/1843
f 135/1907/1843 143/1910/1846 142/1911/1847
f 135/1907/1843 142/1911/1847 141/1912/1848
f 141/1912/1848 140/1913/1849 135/1907/1843
f 135/1907/1843 140/1913/1849 136/1914/1850
f 136/1914/1850 140/1913/1849 139/1915/1851
f 136/1914/1850 139/1915/1851 137/1916/1852
f 137/1916/1852 139/1915/1851 138/1917/1853
f 55/1737/1673 54/1918/1854 26/1735/1671
f 26/1735/1671 54/1918/1854 554/1919/1855
f 26/1735/1671 554/1919/1855 28/1920/1856
f 28/1920/1856 554/1919/1855 767/1921/1857
f 28/1920/1856 767/1921/1857 37/1922/1858
f 37/1922/1858 767/1921/1857 532/1923/1859
f 37/1922/1858 532/1923/1859 557/1924/1860
f 557/1924/1860 532/1923/1859 738/1925/1861
f 557/1924/1860 738/1925/1861 737/1926/1862
f 554/1919/1855 54/1918/1854 551/1927/1863
f 551/1927/1863 54/1918/1854 562/1928/1864
f 551/1927/1863 562/1928/1864 700/1929/1865
f 700/1929/1865 562/1928/1864 701/1930/1866
f 701/1930/1866 562/1928/1864 561/1931/1867
f 701/1930/1866 561/1931/1867 702/1932/1868
f 702/1932/1868 561/1931/1867 578/1933/1869
f 702/1932/1868 578/1933/1869 703/1934/1870
f 703/1934/1870 578/1933/1869 577/1935/1871
f 703/1934/1870 577/1935/1871 704/1936/1872
f 704/1936/1872 577/1935/1871 576/1937/1873
f 704/1936/1872 576/1937/1873 705/1938/1874
f 705/1938/1874 576/1937/1873 575/1939/1875
f 705/1938/1874 575/1939/1875 706/1940/1876
f 706/1940/1876 575/1939/1875 574/1941/1877
f 706/1940/1876 574/1941/1877 707/1942/1878
f 707/1942/1878 574/1941/1877 573/1943/1879
f 707/1942/1878 573/1943/1879 708/1944/1880
f 708/1944/1880 573/1943/1879 572/1945/1881
f 708/1944/1880 572/1945/1881 709/1946/1882
f 709/1946/1882 572/1945/1881 571/1947/1883
f 709/1946/1882 571/1947/1883 598/1948/1884
f 598/1948/1884 571/1947/1883 579/1949/1885
f 579/1949/1885 571/1947/1883 580/1950/1886
f 580/1950/1886 571/1947/1883 581/1951/1887
f 581/1951/1887 571/1947/1883 582/1952/1888
f 582/1952/1888 571/1947/1883 583/1953/1889
f 583/1953/1889 571/1947/1883 587/1954/1890
f 583/1953/1889 587/1954/1890 584/1955/1891
f 584/1955/1891 587/1954/1890 586/1956/1892
f 584/1955/1891 586/1956/1892 585/1957/1893
f 700/1929/1865 699/1958/1894 551/1927/1863
f 551/1927/1863 699/1958/1894 552/1959/1895
f 552/1959/1895 699/1958/1894 698/1960/1896
f 552/1959/1895 698/1960/1896 619/1961/1897
f 619/1961/1897 698/1960/1896 697/1962/1898
f 619/1961/1897 697/1962/1898 620/1963/1899
f 620/1963/1899 697/1962/1898 696/1964/1900
f 620/1963/1899 696/1964/1900 621/1965/1901
f 621/1965/1901 696/1964/1900 695/1966/1902
f 621/1965/1901 695/1966/1902 622/1967/1903
f 622/1967/1903 695/1966/1902 694/1968/1904
f 622/1967/1903 694/1968/1904 623/1969/1905
f 623/1969/1905 694/1968/1904 693/1970/1906
f 623/1969/1905 693/1970/1906 624/1971/1907
f 624/1971/1907 693/1970/1906 692/1972/1908
f 624/1971/1907 692/1972/1908 625/1973/1909
f 625/1973/1909 692/1972/1908 691/1974/1910
f 625/1973/1909 691/1974/1910 609/1975/1911
f 609/1975/1911 691/1974/1910 689/1976/1912
f 609/1975/1911 689/1976/1912 618/1977/1913
f 618/1977/1913 617/1978/1914 609/1975/1911
f 609/1975/1911 617/1978/1914 616/1979/1915
f 609/1975/1911 616/1979/1915 615/1980/1916
f 615/1980/1916 614/1981/1917 609/1975/1911
f 609/1975/1911 614/1981/1917 610/1982/1918
f 610/1982/1918 614/1981/1917 613/1983/1919
f 610/1982/1918 613/1983/1919 611/1984/1920
f 611/1984/1920 613/1983/1919 612/1985/1921
f 738/1925/1861 532/1923/1859 739/1986/1922
f 739/1986/1922 532/1923/1859 531/1987/1923
f 739/1986/1922 531/1987/1923 740/1988/1924
f 740/1988/1924 531/1987/1923 548/1989/1925
f 740/1988/1924 548/1989/1925 741/1990/1926
f 741/1990/1926 548/1989/1925 547/1991/1927
f 741/1990/1926 547/1991/1927 742/1992/1928
f 742/1992/1928 547/1991/1927 546/1993/1929
f 742/1992/1928 546/1993/1929 743/1994/1930
f 743/1994/1930 546/1993/1929 545/1995/1931
f 743/1994/1930 545/1995/1931 744/1996/1932
f 744/1996/1932 545/1995/1931 544/1997/1933
f 744/1996/1932 544/1997/1933 745/1998/1934
f 745/1998/1934 544/1997/1933 543/1999/1935
f 745/1998/1934 543/1999/1935 746/2000/1936
f 746/2000/1936 543/1999/1935 542/2001/1937
f 746/2000/1936 542/2001/1937 747/2002/1938
f 747/2002/1938 542/2001/1937 541/2003/1939
f 747/2002/1938 541/2003/1939 688/2004/1940
f 688/2004/1940 541/2003/1939 667/2005/1941
f 667/2005/1941 541/2003/1939 668/2006/1942
f 668/2006/1942 541/2003/1939 669/2007/1943
f 669/2007/1943 541/2003/1939 670/2008/1944
f 670/2008/1944 541/2003/1939 671/2009/1945
f 671/2009/1945 541/2003/1939 675/2010/1946
f 671/2009/1945 675/2010/1946 672/2011/1947
f 672/2011/1947 675/2010/1946 674/2012/1948
f 672/2011/1947 674/2012/1948 673/2013/1949
f 557/1924/1860 737/1926/1862 558/2014/1950
f 558/2014/1950 737/1926/1862 736/2015/1951
f 558/2014/1950 736/2015/1951 653/2016/1952
f 653/2016/1952 736/2015/1951 735/2017/1953
f 653/2016/1952 735/2017/1953 654/2018/1954
f 654/2018/1954 735/2017/1953 734/2019/1955
f 654/2018/1954 734/2019/1955 655/2020/1956
f 655/2020/1956 734/2019/1955 733/2021/1957
f 655/2020/1956 733/2021/1957 656/2022/1958
f 656/2022/1958 733/2021/1957 732/2023/1959
f 656/2022/1958 732/2023/1959 657/2024/1960
f 657/2024/1960 732/2023/1959 731/2025/1961
f 657/2024/1960 731/2025/1961 658/2026/1962
f 658/2026/1962 731/2025/1961 730/2027/1963
f 658/2026/1962 730/2027/1963 659/2028/1964
f 659/2028/1964 730/2027/1963 729/2029/1965
f 659/2028/1964 729/2029/1965 643/2030/1966
f 643/2030/1966 729/2029/1965 685/2031/1967
f 643/2030/1966 685/2031/1967 652/2032/1968
f 652/2032/1968 651/2033/1969 643/2030/1966
f 643/2030/1966 651/2033/1969 650/2034/1970
f 643/2030/1966 650/2034/1970 649/2035/1971
f 649/2035/1971 648/2036/1972 643/2030/1966
f 643/2030/1966 648/2036/1972 644/2037/1973
f 644/2037/1973 648/2036/1972 647/2038/1974
f 644/2037/1973 647/2038/1974 645/2039/1975
f 645/2039/1975 647/2038/1974 646/2040/1976
f 37/1922/1858 40/2041/1977 28/1920/1856
f 28/1920/1856 40/2041/1977 43/2042/1978
f 28/1920/1856 43/2042/1978 42/2043/1979
f 40/2041/1977 60/2044/1980 43/2042/1978
f 43/2042/1978 60/2044/1980 83/2045/1981
f 83/2045/1981 60/2044/1980 264/2046/1982
f 83/2045/1981 264/2046/1982 263/2047/1983
f 264/2046/1982 60/2044/1980 265/2048/1984
f 265/2048/1984 60/2044/1980 59/2049/1985
f 265/2048/1984 59/2049/1985 266/2050/1986
f 266/2050/1986 59/2049/1985 76/2051/1987
f 266/2050/1986 76/2051/1987 267/2052/1988
f 267/2052/1988 76/2051/1987 75/2053/1989
f 267/2052/1988 75/2053/1989 268/2054/1990
f 268/2054/1990 75/2053/1989 74/2055/1991
f 268/2054/1990 74/2055/1991 269/2056/1992
f 269/2056/1992 74/2055/1991 73/2057/1993
f 269/2056/1992 73/2057/1993 270/2058/1994
f 270/2058/1994 73/2057/1993 72/2059/1995
f 270/2058/1994 72/2059/1995 271/2060/1996
f 271/2060/1996 72/2059/1995 71/2061/1997
f 271/2060/1996 71/2061/1997 272/2062/1998
f 272/2062/1998 71/2061/1997 70/2063/1999
f 272/2062/1998 70/2063/1999 273/2064/2000
f 273/2064/2000 70/2063/1999 69/2065/2001
f 273/2064/2000 69/2065/2001 214/2066/2002
f 214/2066/2002 69/2065/2001 193/2067/2003
f 193/2067/2003 69/2065/2001 194/2068/2004
f 194/2068/2004 69/2065/2001 195/2069/2005
f 195/2069/2005 69/2065/2001 196/2070/2006
f 196/2070/2006 69/2065/2001 197/2071/2007
f 197/2071/2007 69/2065/2001 201/2072/2008
f 197/2071/2007 201/2072/2008 198/2073/2009
f 198/2073/2009 201/2072/2008 200/2074/2010
f 198/2073/2009 200/2074/2010 199/2075/2011
f 83/2045/1981 263/2047/1983 84/2076/2012
f 84/2076/2012 263/2047/1983 262/2077/2013
f 84/2076/2012 262/2077/2013 179/2078/2014
f 179/2078/2014 262/2077/2013 261/2079/2015
f 179/2078/2014 261/2079/2015 180/2080/2016
f 180/2080/2016 261/2079/2015 260/2081/2017
f 180/2080/2016 260/2081/2017 181/2082/2018
f 181/2082/2018 260/2081/2017 259/2083/2019
f 181/2082/2018 259/2083/2019 182/2084/2020
f 182/2084/2020 259/2083/2019 258/2085/2021
f 182/2084/2020 258/2085/2021 183/2086/2022
f 183/2086/2022 258/2085/2021 257/2087/2023
f 183/2086/2022 257/2087/2023 184/2088/2024
f 184/2088/2024 257/2087/2023 256/2089/2025
f 184/2088/2024 256/2089/2025 185/2090/2026
f 185/2090/2026 256/2089/2025 255/2091/2027
f 185/2090/2026 255/2091/2027 169/2092/2028
f 169/2092/2028 255/2091/2027 211/2093/2029
f 169/2092/2028 211/2093/2029 178/2094/2030
f 178/2094/2030 177/2095/2031 169/2092/2028
f 169/2092/2028 177/2095/2031 176/2096/2032
f 169/2092/2028 176/2096/2032 175/2097/2033
f 175/2097/2033 174/2098/2034 169/2092/2028
f 169/2092/2028 174/2098/2034 170/2099/2035
f 170/2099/2035 174/2098/2034 173/2100/2036
f 170/2099/2035 173/2100/2036 171/2101/2037
f 171/2101/2037 173/2100/2036 172/2102/2038
f 296/2103/2039 33/2104/2040 42/2043/1979
f 42/2043/1979 33/2104/2040 27/2105/2041
f 42/2043/1979 27/2105/2041 28/1920/1856
f 295/2106/2042 501/2107/2043 296/2103/2039
f 296/2103/2039 501/2107/2043 500/2108/2044
f 296/2103/2039 500/2108/2044 319/2109/2045
f 319/2109/2045 500/2108/2044 499/2110/2046
f 319/2109/2045 499/2110/2046 320/2111/2047
f 320/2111/2047 499/2110/2046 498/2112/2048
f 320/2111/2047 498/2112/2048 415/2113/2049
f 415/2113/2049 498/2112/2048 497/2114/2050
f 415/2113/2049 497/2114/2050 416/2115/2051
f 416/2115/2051 497/2114/2050 496/2116/2052
f 416/2115/2051 496/2116/2052 417/2117/2053
f 417/2117/2053 496/2116/2052 495/2118/2054
f 417/2117/2053 495/2118/2054 418/2119/2055
f 418/2119/2055 495/2118/2054 494/2120/2056
f 418/2119/2055 494/2120/2056 419/2121/2057
f 419/2121/2057 494/2120/2056 493/2122/2058
f 419/2121/2057 493/2122/2058 420/2123/2059
f 420/2123/2059 493/2122/2058 492/2124/2060
f 420/2123/2059 492/2124/2060 421/2125/2061
f 421/2125/2061 492/2124/2060 491/2126/2062
f 421/2125/2061 491/2126/2062 405/2127/2063
f 405/2127/2063 491/2126/2062 447/2128/2064
f 405/2127/2063 447/2128/2064 414/2129/2065
f 501/2107/2043 295/2106/2042 502/2130/2066
f 502/2130/2066 295/2106/2042 312/2131/2067
f 502/2130/2066 312/2131/2067 503/2132/2068
f 503/2132/2068 312/2131/2067 311/2133/2069
f 503/2132/2068 311/2133/2069 504/2134/2070
f 504/2134/2070 311/2133/2069 310/2135/2071
f 504/2134/2070 310/2135/2071 505/2136/2072
f 505/2136/2072 310/2135/2071 309/2137/2073
f 505/2136/2072 309/2137/2073 506/2138/2074
f 506/2138/2074 309/2137/2073 308/2139/2075
f 506/2138/2074 308/2139/2075 507/2140/2076
f 507/2140/2076 308/2139/2075 307/2141/2077
f 507/2140/2076 307/2141/2077 508/2142/2078
f 508/2142/2078 307/2141/2077 306/2143/2079
f 508/2142/2078 306/2143/2079 509/2144/2080
f 509/2144/2080 306/2143/2079 305/2145/2081
f 509/2144/2080 305/2145/2081 450/2146/2082
f 450/2146/2082 305/2145/2081 429/2147/2083
f 429/2147/2083 305/2145/2081 430/2148/2084
f 430/2148/2084 305/2145/2081 431/2149/2085
f 431/2149/2085 305/2145/2081 432/2150/2086
f 432/2150/2086 305/2145/2081 433/2151/2087
f 433/2151/2087 305/2145/2081 437/2152/2088
f 433/2151/2087 437/2152/2088 434/2153/2089
f 434/2153/2089 437/2152/2088 436/2154/2090
f 434/2153/2089 436/2154/2090 435/2155/2091
f 414/2129/2065 413/2156/2092 405/2127/2063
f 405/2127/2063 413/2156/2092 412/2157/2093
f 405/2127/2063 412/2157/2093 411/2158/2094
f 411/2158/2094 410/2159/2095 405/2127/2063
f 405/2127/2063 410/2159/2095 406/2160/2096
f 406/2160/2096 410/2159/2095 409/2161/2097
f 406/2160/2096 409/2161/2097 407/2162/2098
f 407/2162/2098 409/2161/2097 408/2163/2099
f 319/2109/2045 33/2104/2040 296/2103/2039
f 33/2104/2040 36/2164/2100 27/2105/2041
f 27/2105/2041 36/2164/2100 29/2165/2101
f 29/2165/2101 36/2164/2100 899/2166/2102
f 899/2166/2102 36/2164/2100 888/2167/2103
f 899/2166/2102 888/2167/2103 995/2168/2104
f 995/2168/2104 888/2167/2103 996/2169/2105
f 996/2169/2105 888/2167/2103 887/2170/2106
f 996/2169/2105 887/2170/2106 997/2171/2107
f 997/2171/2107 887/2170/2106 896/2172/2108
f 997/2171/2107 896/2172/2108 998/2173/2109
f 998/2173/2109 896/2172/2108 895/2174/2110
f 998/2173/2109 895/2174/2110 999/2175/2111
f 999/2175/2111 895/2174/2110 894/2176/2112
f 999/2175/2111 894/2176/2112 1000/2177/2113
f 1000/2177/2113 894/2176/2112 893/2178/2114
f 1000/2177/2113 893/2178/2114 1001/2179/2115
f 1001/2179/2115 893/2178/2114 892/2180/2116
f 1001/2179/2115 892/2180/2116 1002/2181/2117
f 1002/2181/2117 892/2180/2116 891/2182/2118
f 1002/2181/2117 891/2182/2118 1003/2183/2119
f 1003/2183/2119 891/2182/2118 890/2184/2120
f 1003/2183/2119 890/2184/2120 1004/2185/2121
f 1004/2185/2121 890/2184/2120 889/2186/2122
f 1004/2185/2121 889/2186/2122 965/2187/2123
f 965/2187/2123 889/2186/2122 955/2188/2124
f 955/2188/2124 889/2186/2122 956/2189/2125
f 956/2189/2125 889/2186/2122 957/2190/2126
f 957/2190/2126 889/2186/2122 958/2191/2127
f 958/2191/2127 889/2186/2122 959/2192/2128
f 959/2192/2128 889/2186/2122 963/2193/2129
f 959/2192/2128 963/2193/2129 960/2194/2130
f 960/2194/2130 963/2193/2129 962/2195/2131
f 960/2194/2130 962/2195/2131 961/2196/2132
f 995/2168/2104 994/2197/2133 899/2166/2102
f 899/2166/2102 994/2197/2133 900/2198/2134
f 900/2198/2134 994/2197/2133 993/2199/2135
f 900/2198/2134 993/2199/2135 948/2200/2136
f 948/2200/2136 993/2199/2135 992/2201/2137
f 948/2200/2136 992/2201/2137 949/2202/2138
f 949/2202/2138 992/2201/2137 991/2203/2139
f 949/2202/2138 991/2203/2139 950/2204/2140
f 950/2204/2140 991/2203/2139 990/2205/2141
f 950/2204/2140 990/2205/2141 951/2206/2142
f 951/2206/2142 990/2205/2141 989/2207/2143
f 951/2206/2142 989/2207/2143 952/2208/2144
f 952/2208/2144 989/2207/2143 988/2209/2145
f 952/2208/2144 988/2209/2145 953/2210/2146
f 953/2210/2146 988/2209/2145 987/2211/2147
f 953/2210/2146 987/2211/2147 954/2212/2148
f 954/2212/2148 987/2211/2147 986/2213/2149
f 954/2212/2148 986/2213/2149 938/2214/2150
f 938/2214/2150 986/2213/2149 964/2215/2151
f 938/2214/2150 964/2215/2151 947/2216/2152
f 947/2216/2152 946/2217/2153 938/2214/2150
f 938/2214/2150 946/2217/2153 945/2218/2154
f 938/2214/2150 945/2218/2154 944/2219/2155
f 944/2219/2155 943/2220/2156 938/2214/2150
f 938/2214/2150 943/2220/2156 939/2221/2157
f 939/2221/2157 943/2220/2156 942/2222/2158
f 939/2221/2157 942/2222/2158 940/2223/2159
f 940/2223/2159 942/2222/2158 941/2224/2160
f 553/2225/2161 768/2226/2162 554/2227/2163
f 554/2227/2163 768/2226/2162 767/2228/2164
g Body19

v -84.000004 88.000000 4.500000
v -86.000004 88.000000 4.500000
v -86.000004 88.000000 0.000000
v -84.000004 88.000000 0.000000
v -82.292891 86.292887 0.000000
v -82.000004 86.000000 0.000000
v -82.000004 86.000000 4.500000
v -82.292891 86.292887 4.500000
v -83.707115 87.707111 4.500000
v -83.707115 87.707111 0.000000
v -87.707108 86.292896 4.500000
v -88.000004 86.000000 4.500000
v -88.000004 86.000000 0.000000
v -87.707108 86.292896 0.000000
v -86.292896 87.707107 0.000000
v -86.292896 87.707107 4.500000
v -82.000004 82.000000 0.000000
v -82.000004 82.000000 4.500000
v -88.000004 82.000000 4.500000
v -88.000004 82.000000 0.000000
v -92.500000 -5.000000 4.500000
v -77.500000 -5.000000 4.500000
v -77.500000 105.000000 4.500000
v -92.500000 105.000000 4.500000
v -83.132067 87.347515 4.500000
v -82.652488 86.867936 4.500000
v -87.347513 86.867939 4.500000
v -86.867939 87.347513 4.500000
v -83.132067 87.347515 0.000000
v -82.652488 86.867936 0.000000
v -87.347513 86.867939 0.000000
v -86.867939 87.347513 0.000000
v -56.500000 -5.000000 11.000000
v -46.500000 -5.000000 1.000000
v -46.500000 110.000000 1.000000
v -56.500000 110.000000 11.000000
v -113.500000 110.000000 11.000000
v -113.500000 -5.000000 11.000000
v -91.000000 -5.000000 11.000000
v -91.000000 105.000000 11.000000
v -78.993567 105.000000 11.000000
v -78.993567 -5.000000 11.000000
v -46.500000 110.000000 0.000000
v -123.500000 110.000000 0.000000
v -123.500000 110.000000 1.000000
v -123.500000 -5.000000 1.000000
v -78.993567 -5.000000 8.000000
v -77.500000 -5.000000 7.000000
v -92.500000 -5.000000 7.000000
v -91.000000 -5.000000 8.000000
v -123.500000 -5.000000 0.000000
v -46.500000 -5.000000 0.000000
v -92.500000 105.000000 7.000000
v -91.000000 105.000000 8.000000
v -77.500000 105.000000 7.000000
v -78.993567 105.000000 8.000000
vt -0.400000 0.150000 0.000000
vt -0.200000 0.150000 0.000000
vt -0.400000 0.600000 0.000000
vt -0.200000 0.600000 0.000000
vt 0.600000 0.141421 0.000000
vt 0.150000 0.141421 0.000000
vt 0.600000 0.100001 0.000000
vt 0.150000 0.100001 0.000000
vt 0.150000 -0.141421 0.000000
vt 0.600000 -0.141421 0.000000
vt 0.150000 -0.100001 0.000000
vt 0.600000 -0.100001 0.000000
vt -0.150000 0.141421 0.000000
vt -0.600000 0.141421 0.000000
vt -0.150000 0.100000 0.000000
vt -0.600000 0.100000 0.000000
vt -0.600000 -0.141421 0.000000
vt -0.150000 -0.141421 0.000000
vt -0.600000 -0.100000 0.000000
vt -0.150000 -0.100000 0.000000
vt -0.200000 0.600000 0.000000
vt -0.600000 0.600000 0.000000
vt -0.200000 0.150000 0.000000
vt -0.600000 0.150000 0.000000
vt -0.600000 0.150000 0.000000
vt 0.000000 0.150000 0.000000
vt -0.600000 0.600000 0.000000
vt 0.000000 0.600000 0.000000
vt -0.400000 0.150000 0.000000
vt 0.000000 0.150000 0.000000
vt -0.400000 0.600000 0.000000
vt 0.000000 0.600000 0.000000
vt -0.000000 0.000000 0.000000
vt -0.450000 8.700000 0.000000
vt -1.500000 0.000000 0.000000
vt -1.050000 8.700000 0.000000
vt -1.500000 11.000000 0.000000
vt -1.050000 9.100000 0.000000
vt -1.020711 9.129290 0.000000
vt -0.000000 11.000000 0.000000
vt -0.450000 9.100000 0.000000
vt -0.479289 9.129289 0.000000
vt -0.515249 9.186794 0.000000
vt -0.563207 9.234751 0.000000
vt -0.620712 9.270711 0.000000
vt -0.650000 9.300000 0.000000
vt -0.850000 9.300000 0.000000
vt -0.879290 9.270711 0.000000
vt -0.936794 9.234751 0.000000
vt -0.984751 9.186794 0.000000
vt -0.400000 -0.337571 0.000000
vt 0.050000 -0.337571 0.000000
vt -0.400000 -0.269603 0.000000
vt 0.050000 -0.269603 0.000000
vt -0.400000 -0.201635 0.000000
vt 0.050000 -0.201635 0.000000
vt -0.400000 -0.133668 0.000000
vt 0.050000 -0.133668 0.000000
vt 0.050000 -0.604907 0.000000
vt -0.400000 -0.604907 0.000000
vt 0.050000 -0.672875 0.000000
vt -0.400000 -0.672875 0.000000
vt 0.050000 -0.740842 0.000000
vt -0.400000 -0.740842 0.000000
vt 0.050000 -0.808809 0.000000
vt -0.400000 -0.808809 0.000000
vt -0.707107 -9.000449 0.000000
vt 0.707107 -9.000449 0.000000
vt -0.707107 2.499551 0.000000
vt 0.707107 2.499551 0.000000
vt 0.600645 -18.000897 0.000000
vt 2.850001 -18.000897 0.000000
vt 0.600645 -7.000897 0.000000
vt 2.850001 -6.500897 0.000000
vt -0.599999 -7.000897 0.000000
vt -2.849999 -6.500897 0.000000
vt -2.849999 -18.000897 0.000000
vt -0.599999 -18.000897 0.000000
vt 3.700000 0.000000 0.000000
vt -2.000000 0.000000 0.000000
vt 4.700000 -1.000000 0.000000
vt -3.000000 -1.000000 0.000000
vt 4.700000 -1.100000 0.000000
vt -3.000000 -1.100000 0.000000
vt 0.707107 -3.250449 0.000000
vt -0.707107 -3.250449 0.000000
vt 0.707107 -14.750449 0.000000
vt -0.707107 -14.750449 0.000000
vt 3.700000 1.100000 0.000000
vt 1.600000 0.700000 0.000000
vt 4.700000 0.100000 0.000000
vt 1.600000 0.450000 0.000000
vt 4.700000 0.000000 0.000000
vt 0.100000 0.450000 0.000000
vt -3.000000 0.000000 0.000000
vt -3.000000 0.100000 0.000000
vt 0.100000 0.700000 0.000000
vt -2.000000 1.100000 0.000000
vt 0.250000 0.800000 0.000000
vt 0.250000 1.100000 0.000000
vt 1.450643 1.100000 0.000000
vt 1.450643 0.800000 0.000000
vt 11.500000 -1.000000 0.000000
vt 0.000000 -1.000000 0.000000
vt 11.500000 -1.100000 0.000000
vt 0.000000 -1.100000 0.000000
vt 0.129288 -8.730186 0.000000
vt 0.186793 -8.766146 0.000000
vt 0.099999 -8.700897 0.000000
vt 3.849999 -6.500897 0.000000
vt -0.100001 -8.700897 0.000000
vt -3.850001 -6.500897 0.000000
vt -0.186795 -8.766146 0.000000
vt -0.234753 -8.814104 0.000000
vt -0.300001 -8.900897 0.000000
vt -0.270712 -8.871608 0.000000
vt 0.234750 -8.814103 0.000000
vt 0.299999 -8.900897 0.000000
vt 0.299999 -9.300897 0.000000
vt 0.270709 -8.871608 0.000000
vt 3.849999 -18.000897 0.000000
vt -0.300001 -9.300897 0.000000
vt -3.850001 -18.000897 0.000000
vt -0.129290 -8.730186 0.000000
vt -0.180278 0.000000 0.000000
vt -0.000000 0.000000 0.000000
vt -0.180278 11.000000 0.000000
vt -0.000000 11.000000 0.000000
vt -0.250000 0.000000 0.000000
vt -0.000000 0.000000 0.000000
vt -0.250000 11.000000 0.000000
vt -0.000000 11.000000 0.000000
vt -0.250000 0.000000 0.000000
vt -0.000000 0.000000 0.000000
vt -0.250000 11.000000 0.000000
vt -0.000000 11.000000 0.000000
vt -0.179743 0.000000 0.000000
vt -0.000000 0.000000 0.000000
vt -0.179743 11.000000 0.000000
vt -0.000000 11.000000 0.000000
vt -0.300000 0.000000 0.000000
vt -0.000000 0.000000 0.000000
vt -0.300000 11.000000 0.000000
vt -0.000000 11.000000 0.000000
vt -0.300000 0.000000 0.000000
vt -0.000000 0.000000 0.000000
vt -0.300000 11.000000 0.000000
vt -0.000000 11.000000 0.000000
vt -0.325000 -0.600000 0.000000
vt -0.025000 -0.600000 0.000000
vt -0.325000 0.600643 0.000000
vt -0.025000 0.600643 0.000000
vt 0.075000 -0.750000 0.000000
vt 0.325000 -0.750000 0.000000
vt 0.325000 0.750000 0.000000
vt 0.075000 0.750000 0.000000
vt 11.500000 -1.000000 0.000000
vt 0.000000 -1.000000 0.000000
vt 11.500000 -1.100000 0.000000
vt 0.000000 -1.100000 0.000000
vn -0.000000 -0.100000 -0.000000
vn -0.000000 -0.100000 -0.000000
vn -0.000000 -0.100000 -0.000000
vn -0.000000 -0.100000 -0.000000
vn -0.070711 -0.070711 0.000000
vn -0.070711 -0.070711 0.000000
vn -0.070711 -0.070711 0.000000
vn -0.070711 -0.070711 0.000000
vn -0.070711 -0.070711 0.000000
vn -0.070711 -0.070711 0.000000
vn -0.070711 -0.070711 0.000000
vn -0.070711 -0.070711 0.000000
vn 0.070711 -0.070711 -0.000000
vn 0.070711 -0.070711 -0.000000
vn 0.070711 -0.070711 -0.000000
vn 0.070711 -0.070711 -0.000000
vn 0.070711 -0.070711 -0.000000
vn 0.070711 -0.070711 -0.000000
vn 0.070711 -0.070711 -0.000000
vn 0.070711 -0.070711 -0.000000
vn -0.100000 0.000000 0.000000
vn -0.100000 0.000000 0.000000
vn -0.100000 0.000000 0.000000
vn -0.100000 0.000000 0.000000
vn 0.000000 0.100000 0.000000
vn 0.000000 0.100000 0.000000
vn 0.000000 0.100000 0.000000
vn 0.000000 0.100000 0.000000
vn 0.100000 -0.000000 -0.000000
vn 0.100000 -0.000000 -0.000000
vn 0.100000 -0.000000 -0.000000
vn 0.100000 -0.000000 -0.000000
vn 0.000000 0.000000 0.100000
vn 0.000000 0.000000 0.100000
vn 0.000000 0.000000 0.100000
vn 0.000000 0.000000 0.100000
vn 0.000000 0.000000 0.100000
vn 0.000000 0.000000 0.100000
vn 0.000000 0.000000 0.100000
vn 0.000000 0.000000 0.100000
vn 0.000000 0.000000 0.100000
vn 0.000000 0.000000 0.100000
vn 0.000000 0.000000 0.100000
vn 0.000000 0.000000 0.100000
vn 0.000000 0.000000 0.100000
vn 0.000000 0.000000 0.100000
vn 0.000000 0.000000 0.100000
vn 0.000000 0.000000 0.100000
vn 0.000000 0.000000 0.100000
vn 0.000000 0.000000 0.100000
vn -0.043096 -0.090237 0.000000
vn -0.043096 -0.090237 0.000000
vn -0.062264 -0.078250 0.000000
vn -0.062264 -0.078250 0.000000
vn -0.078250 -0.062264 0.000000
vn -0.078250 -0.062264 0.000000
vn -0.090237 -0.043096 0.000000
vn -0.090237 -0.043096 0.000000
vn 0.043096 -0.090237 0.000000
vn 0.043096 -0.090237 0.000000
vn 0.062265 -0.078250 0.000000
vn 0.062265 -0.078250 0.000000
vn 0.078250 -0.062265 0.000000
vn 0.078250 -0.062265 0.000000
vn 0.090237 -0.043096 0.000000
vn 0.090237 -0.043096 0.000000
vn 0.070711 -0.000000 0.070711
vn 0.070711 -0.000000 0.070711
vn 0.070711 -0.000000 0.070711
vn 0.070711 -0.000000 0.070711
vn 0.000000 0.000000 0.100000
vn 0.000000 0.000000 0.100000
vn 0.000000 0.000000 0.100000
vn 0.000000 0.000000 0.100000
vn 0.000000 0.000000 0.100000
vn 0.000000 0.000000 0.100000
vn 0.000000 0.000000 0.100000
vn 0.000000 0.000000 0.100000
vn 0.000000 0.100000 0.000000
vn 0.000000 0.100000 0.000000
vn 0.000000 0.100000 0.000000
vn 0.000000 0.100000 0.000000
vn 0.000000 0.100000 0.000000
vn 0.000000 0.100000 0.000000
vn -0.070711 0.000000 0.070711
vn -0.070711 0.000000 0.070711
vn -0.070711 0.000000 0.070711
vn -0.070711 0.000000 0.070711
vn 0.000000 -0.100000 0.000000
vn 0.000000 -0.100000 0.000000
vn 0.000000 -0.100000 0.000000
vn 0.000000 -0.100000 0.000000
vn 0.000000 -0.100000 0.000000
vn 0.000000 -0.100000 0.000000
vn 0.000000 -0.100000 0.000000
vn 0.000000 -0.100000 0.000000
vn 0.000000 -0.100000 0.000000
vn 0.000000 -0.100000 0.000000
vn 0.000000 -0.100000 0.000000
vn 0.000000 -0.100000 0.000000
vn 0.000000 -0.100000 0.000000
vn 0.000000 -0.100000 0.000000
vn -0.100000 0.000000 0.000000
vn -0.100000 0.000000 0.000000
vn -0.100000 0.000000 0.000000
vn -0.100000 0.000000 0.000000
vn 0.000000 0.000000 -0.100000
vn 0.000000 0.000000 -0.100000
vn 0.000000 0.000000 -0.100000
vn 0.000000 0.000000 -0.100000
vn 0.000000 0.000000 -0.100000
vn 0.000000 0.000000 -0.100000
vn 0.000000 0.000000 -0.100000
vn 0.000000 0.000000 -0.100000
vn 0.000000 0.000000 -0.100000
vn 0.000000 0.000000 -0.100000
vn 0.000000 0.000000 -0.100000
vn 0.000000 0.000000 -0.100000
vn 0.000000 0.000000 -0.100000
vn 0.000000 0.000000 -0.100000
vn 0.000000 0.000000 -0.100000
vn 0.000000 0.000000 -0.100000
vn 0.000000 0.000000 -0.100000
vn 0.000000 0.000000 -0.100000
vn 0.055470 0.000000 -0.083205
vn 0.055470 0.000000 -0.083205
vn 0.055470 0.000000 -0.083205
vn 0.055470 0.000000 -0.083205
vn 0.100000 0.000000 0.000000
vn 0.100000 0.000000 0.000000
vn 0.100000 0.000000 0.000000
vn 0.100000 0.000000 0.000000
vn -0.100000 0.000000 0.000000
vn -0.100000 0.000000 0.000000
vn -0.100000 0.000000 0.000000
vn -0.100000 0.000000 0.000000
vn -0.055635 0.000000 -0.083095
vn -0.055635 0.000000 -0.083095
vn -0.055635 0.000000 -0.083095
vn -0.055635 0.000000 -0.083095
vn -0.100000 0.000000 0.000000
vn -0.100000 0.000000 0.000000
vn -0.100000 0.000000 0.000000
vn -0.100000 0.000000 0.000000
vn 0.100000 0.000000 0.000000
vn 0.100000 0.000000 0.000000
vn 0.100000 0.000000 0.000000
vn 0.100000 0.000000 0.000000
vn 0.000000 -0.100000 0.000000
vn 0.000000 -0.100000 0.000000
vn 0.000000 -0.100000 0.000000
vn 0.000000 -0.100000 0.000000
vn 0.000000 -0.100000 0.000000
vn 0.000000 -0.100000 0.000000
vn 0.000000 -0.100000 0.000000
vn 0.000000 -0.100000 0.000000
vn 0.100000 -0.000000 0.000000
vn 0.100000 -0.000000 0.000000
vn 0.100000 -0.000000 0.000000
vn 0.100000 -0.000000 0.000000
f 1005/2229/2165 1006/2230/2166 1008/2231/2167
f 1008/2231/2167 1006/2230/2166 1007/2232/2168
f 1010/2233/2169 1011/2234/2170 1009/2235/2171
f 1009/2235/2171 1011/2234/2170 1012/2236/2172
f 1005/2237/2173 1008/2238/2174 1013/2239/2175
f 1013/2239/2175 1008/2238/2174 1014/2240/2176
f 1016/2241/2177 1017/2242/2178 1015/2243/2179
f 1015/2243/2179 1017/2242/2178 1018/2244/2180
f 1007/2245/2181 1006/2246/2182 1019/2247/2183
f 1019/2247/2183 1006/2246/2182 1020/2248/2184
f 1010/2249/2185 1021/2250/2186 1011/2251/2187
f 1011/2251/2187 1021/2250/2186 1022/2252/2188
f 1023/2253/2189 1022/2254/2190 1024/2255/2191
f 1024/2255/2191 1022/2254/2190 1021/2256/2192
f 1016/2257/2193 1023/2258/2194 1017/2259/2195
f 1017/2259/2195 1023/2258/2194 1024/2260/2196
f 1026/2261/2197 1022/2262/2198 1025/2263/2199
f 1025/2263/2199 1022/2262/2198 1023/2264/2200
f 1025/2263/2199 1023/2264/2200 1028/2265/2201
f 1028/2265/2201 1023/2264/2200 1016/2266/2202
f 1028/2265/2201 1016/2266/2202 1015/2267/2203
f 1026/2261/2197 1027/2268/2204 1022/2262/2198
f 1022/2262/2198 1027/2268/2204 1011/2269/2205
f 1011/2269/2205 1027/2268/2204 1012/2270/2206
f 1012/2270/2206 1027/2268/2204 1030/2271/2207
f 1030/2271/2207 1027/2268/2204 1029/2272/2208
f 1029/2272/2208 1027/2268/2204 1013/2273/2209
f 1013/2273/2209 1027/2268/2204 1005/2274/2210
f 1005/2274/2210 1027/2268/2204 1028/2265/2201
f 1005/2274/2210 1028/2265/2201 1006/2275/2211
f 1006/2275/2211 1028/2265/2201 1020/2276/2212
f 1020/2276/2212 1028/2265/2201 1032/2277/2213
f 1032/2277/2213 1028/2265/2201 1031/2278/2214
f 1031/2278/2214 1028/2265/2201 1015/2267/2203
f 1013/2279/2215 1014/2280/2216 1029/2281/2217
f 1029/2281/2217 1014/2280/2216 1033/2282/2218
f 1029/2281/2217 1033/2282/2218 1030/2283/2219
f 1030/2283/2219 1033/2282/2218 1034/2284/2220
f 1030/2283/2219 1034/2284/2220 1012/2285/2221
f 1012/2285/2221 1034/2284/2220 1009/2286/2222
f 1019/2287/2223 1020/2288/2224 1036/2289/2225
f 1036/2289/2225 1020/2288/2224 1032/2290/2226
f 1036/2289/2225 1032/2290/2226 1035/2291/2227
f 1035/2291/2227 1032/2290/2226 1031/2292/2228
f 1035/2291/2227 1031/2292/2228 1018/2293/2229
f 1018/2293/2229 1031/2292/2228 1015/2294/2230
f 1037/2295/2231 1038/2296/2232 1040/2297/2233
f 1040/2297/2233 1038/2296/2232 1039/2298/2234
f 1046/2299/2235 1037/2300/2236 1045/2301/2237
f 1045/2301/2237 1037/2300/2236 1040/2302/2238
f 1045/2301/2237 1040/2302/2238 1044/2303/2239
f 1044/2303/2239 1040/2302/2238 1041/2304/2240
f 1044/2303/2239 1041/2304/2240 1042/2305/2241
f 1042/2305/2241 1043/2306/2242 1044/2303/2239
f 1041/2307/2243 1040/2308/2244 1049/2309/2245
f 1049/2309/2245 1040/2308/2244 1039/2310/2246
f 1049/2309/2245 1039/2310/2246 1048/2311/2247
f 1048/2311/2247 1039/2310/2246 1047/2312/2248
f 1041/2313/2249 1049/2314/2250 1042/2315/2251
f 1042/2315/2251 1049/2314/2250 1050/2316/2252
f 1037/2317/2253 1052/2318/2254 1038/2319/2255
f 1038/2319/2255 1052/2318/2254 1026/2320/2256
f 1038/2319/2255 1026/2320/2256 1056/2321/2257
f 1056/2321/2257 1026/2320/2256 1025/2322/2258
f 1056/2321/2257 1025/2322/2258 1055/2323/2259
f 1055/2323/2259 1025/2322/2258 1050/2324/2260
f 1050/2324/2260 1025/2322/2258 1053/2325/2261
f 1050/2324/2260 1053/2325/2261 1042/2326/2262
f 1042/2326/2262 1053/2325/2261 1054/2327/2263
f 1042/2326/2262 1054/2327/2263 1043/2328/2264
f 1046/2329/2265 1051/2330/2266 1037/2317/2253
f 1037/2317/2253 1051/2330/2266 1052/2318/2254
f 1050/2331/2267 1049/2332/2268 1055/2333/2269
f 1055/2333/2269 1049/2332/2268 1048/2334/2270
f 1019/2335/2271 1036/2336/2272 1007/2337/2273
f 1007/2337/2273 1036/2336/2272 1048/2338/2274
f 1007/2337/2273 1048/2338/2274 1008/2339/2275
f 1008/2339/2275 1048/2338/2274 1047/2340/2276
f 1008/2339/2275 1047/2340/2276 1033/2341/2277
f 1033/2341/2277 1047/2340/2276 1034/2342/2278
f 1034/2342/2278 1047/2340/2276 1010/2343/2279
f 1034/2342/2278 1010/2343/2279 1009/2344/2280
f 1036/2336/2272 1035/2345/2281 1048/2338/2274
f 1048/2338/2274 1035/2345/2281 1017/2346/2282
f 1048/2338/2274 1017/2346/2282 1024/2347/2283
f 1035/2345/2281 1018/2348/2284 1017/2346/2282
f 1048/2338/2274 1024/2347/2283 1055/2349/2285
f 1055/2349/2285 1024/2347/2283 1021/2350/2286
f 1055/2349/2285 1021/2350/2286 1056/2351/2287
f 1056/2351/2287 1021/2350/2286 1047/2340/2276
f 1047/2340/2276 1021/2350/2286 1010/2343/2279
f 1033/2341/2277 1014/2352/2288 1008/2339/2275
f 1054/2353/2289 1053/2354/2290 1058/2355/2291
f 1058/2355/2291 1053/2354/2290 1057/2356/2292
f 1053/2357/2293 1025/2358/2294 1057/2359/2295
f 1057/2359/2295 1025/2358/2294 1028/2360/2296
f 1026/2361/2297 1052/2362/2298 1027/2363/2299
f 1027/2363/2299 1052/2362/2298 1059/2364/2300
f 1052/2365/2301 1051/2366/2302 1059/2367/2303
f 1059/2367/2303 1051/2366/2302 1060/2368/2304
f 1051/2369/2305 1046/2370/2306 1060/2371/2307
f 1060/2371/2307 1046/2370/2306 1045/2372/2308
f 1043/2373/2309 1054/2374/2310 1044/2375/2311
f 1044/2375/2311 1054/2374/2310 1058/2376/2312
f 1044/2377/2313 1058/2378/2314 1045/2379/2315
f 1045/2379/2315 1058/2378/2314 1060/2380/2316
f 1060/2380/2316 1058/2378/2314 1057/2381/2317
f 1060/2380/2316 1057/2381/2317 1028/2382/2318
f 1027/2383/2319 1059/2384/2320 1028/2382/2318
f 1028/2382/2318 1059/2384/2320 1060/2380/2316
f 1039/2385/2321 1038/2386/2322 1047/2387/2323
f 1047/2387/2323 1038/2386/2322 1056/2388/2324
g Body28

v 26.500000 133.999996 30.000000
v 26.500000 136.000004 28.000000
v 35.500000 136.000004 28.000000
v 35.500000 133.999996 30.000000
v 26.500000 131.999996 30.000000
v 35.500000 131.999996 30.000000
v 26.500000 130.000004 28.000000
v 35.500000 130.000004 28.000000
v 26.500000 125.500000 115.000000
v 26.500000 140.500000 115.000000
v 26.500000 140.500000 5.000000
v 26.500000 125.500000 5.000000
v 26.500000 130.000004 24.000000
v 26.500000 132.000004 22.000000
v 26.500000 134.000004 22.000000
v 26.500000 136.000004 24.000000
v 35.500000 130.000004 24.000000
v 35.500000 136.000004 24.000000
v 35.500000 132.000004 22.000000
v 35.500000 134.000004 22.000000
v 42.000000 118.000000 0.000000
v 42.000000 118.000000 115.000000
v 20.000000 118.000000 115.000000
v 20.000000 118.000000 0.000000
v 20.000000 148.000000 0.000000
v 42.000000 148.000000 0.000000
v 20.000000 148.000000 115.000000
v 20.000000 127.000000 115.000000
v 20.000000 127.000000 5.000000
v 20.000000 139.006433 5.000000
v 20.000000 139.006433 115.000000
v 39.000000 139.000000 115.000000
v 38.000000 140.500000 115.000000
v 38.000000 140.500000 5.000000
v 39.000000 139.000000 5.000000
v 35.500000 140.500000 115.000000
v 35.500000 140.500000 5.000000
v 35.500000 125.500000 115.000000
v 35.500000 125.500000 5.000000
v 38.000000 125.500000 115.000000
v 38.000000 125.500000 5.000000
v 39.000000 126.993567 115.000000
v 39.000000 126.993567 5.000000
v 42.000000 126.993567 115.000000
v 42.000000 126.993567 5.000000
v 42.000000 139.000000 115.000000
v 42.000000 139.000000 5.000000
v 23.000000 127.000000 115.000000
v 24.000000 125.500000 115.000000
v 24.000000 125.500000 5.000000
v 23.000000 127.000000 5.000000
v 24.000000 140.500000 115.000000
v 24.000000 140.500000 5.000000
v 23.000000 139.006433 115.000000
v 23.000000 139.006433 5.000000
v 42.000000 148.000000 115.000000
vt 0.950000 0.141422 0.000000
vt 0.050000 0.141422 0.000000
vt 0.950000 -0.141421 0.000000
vt 0.050000 -0.141421 0.000000
vt -0.200000 0.950000 0.000000
vt -0.400000 0.950000 0.000000
vt -0.200000 0.050000 0.000000
vt -0.400000 0.050000 0.000000
vt -0.950000 -0.141421 0.000000
vt -0.050000 -0.141421 0.000000
vt -0.950000 0.141421 0.000000
vt -0.050000 0.141421 0.000000
vt 0.000000 0.000000 0.000000
vt -0.650000 8.500000 0.000000
vt -1.500000 0.000000 0.000000
vt -0.850000 8.500000 0.000000
vt -1.050000 8.700000 0.000000
vt -0.450000 8.700000 0.000000
vt -0.000000 11.000000 0.000000
vt -0.450000 9.100000 0.000000
vt -0.650000 9.300000 0.000000
vt -0.850000 9.300000 0.000000
vt -1.500000 11.000000 0.000000
vt -1.050000 9.100000 0.000000
vt -0.600000 0.050000 0.000000
vt -0.200000 0.050000 0.000000
vt -0.600000 0.950000 0.000000
vt -0.200000 0.950000 0.000000
vt -0.400000 0.050000 0.000000
vt -0.000000 0.050000 0.000000
vt -0.400000 0.950000 0.000000
vt 0.000000 0.950000 0.000000
vt 0.050000 -0.141421 0.000000
vt 0.950000 -0.141421 0.000000
vt 0.050000 0.141421 0.000000
vt 0.950000 0.141421 0.000000
vt -0.050000 0.141421 0.000000
vt -0.950000 0.141421 0.000000
vt -0.050000 -0.141421 0.000000
vt -0.950000 -0.141421 0.000000
vt -0.400000 0.050000 0.000000
vt -0.200000 0.050000 0.000000
vt -0.400000 0.950000 0.000000
vt -0.200000 0.950000 0.000000
vt -0.000000 -2.200000 0.000000
vt 11.500000 -2.200000 0.000000
vt 0.000000 0.000000 0.000000
vt 11.500000 -0.000000 0.000000
vt -0.650000 -2.200000 0.000000
vt 2.350000 -2.200000 0.000000
vt -0.650000 0.000000 0.000000
vt 2.350000 0.000000 0.000000
vt 0.600645 -18.000897 0.000000
vt 1.500001 -18.000897 0.000000
vt 0.600645 -7.000897 0.000000
vt 1.500001 -6.500897 0.000000
vt -0.599999 -7.000897 0.000000
vt -1.499999 -6.500897 0.000000
vt -1.499999 -18.000897 0.000000
vt -0.599999 -18.000897 0.000000
vt -0.180278 0.000000 0.000000
vt -0.000000 0.000000 0.000000
vt -0.180278 11.000000 0.000000
vt -0.000000 11.000000 0.000000
vt -0.250000 0.000000 0.000000
vt -0.000000 0.000000 0.000000
vt -0.250000 11.000000 0.000000
vt 0.000000 11.000000 0.000000
vt -1.050000 8.700000 0.000000
vt -1.500000 0.000000 0.000000
vt -0.850000 8.500000 0.000000
vt -0.000000 0.000000 0.000000
vt -0.650000 8.500000 0.000000
vt -0.450000 8.700000 0.000000
vt 0.000000 11.000000 0.000000
vt -0.450000 9.100000 0.000000
vt -0.650000 9.300000 0.000000
vt -1.500000 11.000000 0.000000
vt -0.850000 9.300000 0.000000
vt -1.050000 9.100000 0.000000
vt -0.250000 -0.000000 0.000000
vt -0.000000 0.000000 0.000000
vt -0.250000 11.000000 0.000000
vt -0.000000 11.000000 0.000000
vt -0.179743 -0.000000 0.000000
vt 0.000000 0.000000 0.000000
vt -0.179743 11.000000 0.000000
vt -0.000000 11.000000 0.000000
vt -0.300000 -0.000000 0.000000
vt -0.000000 0.000000 0.000000
vt -0.300000 11.000000 0.000000
vt -0.000000 11.000000 0.000000
vt -0.300000 0.000000 0.000000
vt -0.000000 0.000000 0.000000
vt -0.300000 11.000000 0.000000
vt 0.000000 11.000000 0.000000
vt -0.325000 -0.600000 0.000000
vt -0.025000 -0.600000 0.000000
vt -0.325000 0.600643 0.000000
vt -0.025000 0.600643 0.000000
vt 0.075000 -0.750000 0.000000
vt 0.325000 -0.750000 0.000000
vt 0.325000 0.750000 0.000000
vt 0.075000 0.750000 0.000000
vt -0.180278 -0.000000 0.000000
vt -0.000000 0.000000 0.000000
vt -0.180278 11.000000 0.000000
vt 0.000000 11.000000 0.000000
vt -0.250000 -0.000000 0.000000
vt -0.000000 0.000000 0.000000
vt -0.250000 11.000000 0.000000
vt 0.000000 11.000000 0.000000
vt -0.250000 0.000000 0.000000
vt -0.000000 0.000000 0.000000
vt -0.250000 11.000000 0.000000
vt 0.000000 11.000000 0.000000
vt -0.179743 -0.000000 0.000000
vt -0.000000 0.000000 0.000000
vt -0.179743 11.000000 0.000000
vt 0.000000 11.000000 0.000000
vt -0.300000 0.000000 0.000000
vt -0.000000 0.000000 0.000000
vt -0.300000 11.000000 0.000000
vt 0.000000 11.000000 0.000000
vt -0.300000 -0.000000 0.000000
vt -0.000000 0.000000 0.000000
vt -0.300000 11.000000 0.000000
vt -0.000000 11.000000 0.000000
vt -0.325000 -0.600000 0.000000
vt -0.025000 -0.600000 0.000000
vt -0.325000 0.600643 0.000000
vt -0.025000 0.600643 0.000000
vt 0.075000 -0.750000 0.000000
vt 0.325000 -0.750000 0.000000
vt 0.325000 0.750000 0.000000
vt 0.075000 0.750000 0.000000
vt 2.350000 1.100000 0.000000
vt 1.600000 0.450000 0.000000
vt 2.350000 -1.100000 0.000000
vt 1.600000 -0.450000 0.000000
vt 1.600000 -0.700000 0.000000
vt 1.600000 0.700000 0.000000
vt 1.450643 1.100000 0.000000
vt 1.450643 0.800000 0.000000
vt 0.100000 0.450000 0.000000
vt 0.100000 -0.450000 0.000000
vt -0.650000 -1.100000 0.000000
vt 0.100000 -0.700000 0.000000
vt 0.249357 -1.100000 0.000000
vt 0.249357 -0.800000 0.000000
vt -0.650000 1.100000 0.000000
vt 0.100000 0.700000 0.000000
vt 0.250000 1.100000 0.000000
vt 0.250000 0.800000 0.000000
vt 1.450000 -0.800000 0.000000
vt 1.450000 -1.100000 0.000000
vt 1.500001 -6.500897 0.000000
vt -1.499999 -6.500897 0.000000
vt -0.599999 -7.000897 0.000000
vt -1.499999 -18.000897 0.000000
vt -0.599999 -18.000897 0.000000
vt 0.600645 -7.000897 0.000000
vt 1.500001 -18.000897 0.000000
vt 0.600645 -18.000897 0.000000
vt 0.000000 -2.200000 0.000000
vt 11.500000 -2.200000 0.000000
vt 0.000000 0.000000 0.000000
vt 11.500000 -0.000000 0.000000
vn 0.000000 -0.070711 -0.070711
vn 0.000000 -0.070711 -0.070711
vn 0.000000 -0.070711 -0.070711
vn 0.000000 -0.070711 -0.070711
vn 0.000000 -0.000000 -0.100000
vn 0.000000 -0.000000 -0.100000
vn 0.000000 -0.000000 -0.100000
vn 0.000000 -0.000000 -0.100000
vn -0.000000 0.070711 -0.070711
vn -0.000000 0.070711 -0.070711
vn -0.000000 0.070711 -0.070711
vn -0.000000 0.070711 -0.070711
vn -0.100000 0.000000 -0.000000
vn -0.100000 0.000000 -0.000000
vn -0.100000 0.000000 -0.000000
vn -0.100000 0.000000 -0.000000
vn -0.100000 0.000000 -0.000000
vn -0.100000 0.000000 -0.000000
vn -0.100000 0.000000 -0.000000
vn -0.100000 0.000000 -0.000000
vn -0.100000 0.000000 -0.000000
vn -0.100000 0.000000 -0.000000
vn -0.100000 0.000000 -0.000000
vn -0.100000 0.000000 -0.000000
vn 0.000000 0.100000 -0.000000
vn 0.000000 0.100000 -0.000000
vn 0.000000 0.100000 -0.000000
vn 0.000000 0.100000 -0.000000
vn -0.000000 -0.100000 0.000000
vn -0.000000 -0.100000 0.000000
vn -0.000000 -0.100000 0.000000
vn -0.000000 -0.100000 0.000000
vn 0.000000 0.070711 0.070711
vn 0.000000 0.070711 0.070711
vn 0.000000 0.070711 0.070711
vn 0.000000 0.070711 0.070711
vn -0.000000 -0.070711 0.070711
vn -0.000000 -0.070711 0.070711
vn -0.000000 -0.070711 0.070711
vn -0.000000 -0.070711 0.070711
vn 0.000000 0.000000 0.100000
vn 0.000000 0.000000 0.100000
vn 0.000000 0.000000 0.100000
vn 0.000000 0.000000 0.100000
vn -0.000000 -0.100000 -0.000000
vn -0.000000 -0.100000 -0.000000
vn -0.000000 -0.100000 -0.000000
vn -0.000000 -0.100000 -0.000000
vn 0.000000 0.000000 -0.100000
vn 0.000000 0.000000 -0.100000
vn 0.000000 0.000000 -0.100000
vn 0.000000 0.000000 -0.100000
vn -0.100000 0.000000 -0.000000
vn -0.100000 0.000000 -0.000000
vn -0.100000 0.000000 -0.000000
vn -0.100000 0.000000 -0.000000
vn -0.100000 0.000000 -0.000000
vn -0.100000 0.000000 -0.000000
vn -0.100000 0.000000 -0.000000
vn -0.100000 0.000000 -0.000000
vn -0.083205 -0.055470 -0.000000
vn -0.083205 -0.055470 -0.000000
vn -0.083205 -0.055470 -0.000000
vn -0.083205 -0.055470 -0.000000
vn -0.000000 -0.100000 -0.000000
vn -0.000000 -0.100000 -0.000000
vn -0.000000 -0.100000 -0.000000
vn -0.000000 -0.100000 -0.000000
vn 0.100000 -0.000000 0.000000
vn 0.100000 -0.000000 0.000000
vn 0.100000 -0.000000 0.000000
vn 0.100000 -0.000000 0.000000
vn 0.100000 -0.000000 0.000000
vn 0.100000 -0.000000 0.000000
vn 0.100000 -0.000000 0.000000
vn 0.100000 -0.000000 0.000000
vn 0.100000 -0.000000 0.000000
vn 0.100000 -0.000000 0.000000
vn 0.100000 -0.000000 0.000000
vn 0.100000 -0.000000 0.000000
vn 0.000000 0.100000 0.000000
vn 0.000000 0.100000 0.000000
vn 0.000000 0.100000 0.000000
vn 0.000000 0.100000 0.000000
vn -0.083095 0.055635 -0.000000
vn -0.083095 0.055635 -0.000000
vn -0.083095 0.055635 -0.000000
vn -0.083095 0.055635 -0.000000
vn 0.000000 0.100000 0.000000
vn 0.000000 0.100000 0.000000
vn 0.000000 0.100000 0.000000
vn 0.000000 0.100000 0.000000
vn -0.000000 -0.100000 -0.000000
vn -0.000000 -0.100000 -0.000000
vn -0.000000 -0.100000 -0.000000
vn -0.000000 -0.100000 -0.000000
vn -0.000000 -0.000000 0.100000
vn -0.000000 -0.000000 0.100000
vn -0.000000 -0.000000 0.100000
vn -0.000000 -0.000000 0.100000
vn -0.000000 -0.000000 0.100000
vn -0.000000 -0.000000 0.100000
vn -0.000000 -0.000000 0.100000
vn -0.000000 -0.000000 0.100000
vn 0.083205 0.055470 0.000000
vn 0.083205 0.055470 0.000000
vn 0.083205 0.055470 0.000000
vn 0.083205 0.055470 0.000000
vn 0.000000 0.100000 0.000000
vn 0.000000 0.100000 0.000000
vn 0.000000 0.100000 0.000000
vn 0.000000 0.100000 0.000000
vn -0.000000 -0.100000 -0.000000
vn -0.000000 -0.100000 -0.000000
vn -0.000000 -0.100000 -0.000000
vn -0.000000 -0.100000 -0.000000
vn 0.083095 -0.055635 0.000000
vn 0.083095 -0.055635 0.000000
vn 0.083095 -0.055635 0.000000
vn 0.083095 -0.055635 0.000000
vn -0.000000 -0.100000 -0.000000
vn -0.000000 -0.100000 -0.000000
vn -0.000000 -0.100000 -0.000000
vn -0.000000 -0.100000 -0.000000
vn 0.000000 0.100000 0.000000
vn 0.000000 0.100000 0.000000
vn 0.000000 0.100000 0.000000
vn 0.000000 0.100000 0.000000
vn -0.000000 -0.000000 0.100000
vn -0.000000 -0.000000 0.100000
vn -0.000000 -0.000000 0.100000
vn -0.000000 -0.000000 0.100000
vn -0.000000 -0.000000 0.100000
vn -0.000000 -0.000000 0.100000
vn -0.000000 -0.000000 0.100000
vn -0.000000 -0.000000 0.100000
vn -0.000000 -0.000000 0.100000
vn -0.000000 -0.000000 0.100000
vn -0.000000 -0.000000 0.100000
vn -0.000000 -0.000000 0.100000
vn -0.000000 -0.000000 0.100000
vn -0.000000 -0.000000 0.100000
vn -0.000000 -0.000000 0.100000
vn -0.000000 -0.000000 0.100000
vn -0.000000 -0.000000 0.100000
vn -0.000000 -0.000000 0.100000
vn -0.000000 -0.000000 0.100000
vn -0.000000 -0.000000 0.100000
vn -0.000000 -0.000000 0.100000
vn -0.000000 -0.000000 0.100000
vn -0.000000 -0.000000 0.100000
vn -0.000000 -0.000000 0.100000
vn -0.000000 -0.000000 0.100000
vn -0.000000 -0.000000 0.100000
vn -0.000000 -0.000000 0.100000
vn -0.000000 -0.000000 0.100000
vn 0.100000 -0.000000 0.000000
vn 0.100000 -0.000000 0.000000
vn 0.100000 -0.000000 0.000000
vn 0.100000 -0.000000 0.000000
vn 0.100000 -0.000000 0.000000
vn 0.100000 -0.000000 0.000000
vn 0.100000 -0.000000 0.000000
vn 0.100000 -0.000000 0.000000
vn 0.000000 0.100000 0.000000
vn 0.000000 0.100000 0.000000
vn 0.000000 0.100000 0.000000
vn 0.000000 0.100000 0.000000
f 1062/2389/2325 1063/2390/2326 1061/2391/2327
f 1061/2391/2327 1063/2390/2326 1064/2392/2328
f 1065/2393/2329 1061/2394/2330 1066/2395/2331
f 1066/2395/2331 1061/2394/2330 1064/2396/2332
f 1065/2397/2333 1066/2398/2334 1067/2399/2335
f 1067/2399/2335 1066/2398/2334 1068/2400/2336
f 1070/2401/2337 1061/2402/2338 1069/2403/2339
f 1069/2403/2339 1061/2402/2338 1065/2404/2340
f 1069/2403/2339 1065/2404/2340 1067/2405/2341
f 1061/2402/2338 1070/2401/2337 1062/2406/2342
f 1062/2406/2342 1070/2401/2337 1071/2407/2343
f 1062/2406/2342 1071/2407/2343 1076/2408/2344
f 1076/2408/2344 1071/2407/2343 1075/2409/2345
f 1075/2409/2345 1071/2407/2343 1074/2410/2346
f 1074/2410/2346 1071/2407/2343 1072/2411/2347
f 1074/2410/2346 1072/2411/2347 1073/2412/2348
f 1073/2412/2348 1072/2411/2347 1067/2405/2341
f 1067/2405/2341 1072/2411/2347 1069/2403/2339
f 1068/2413/2349 1077/2414/2350 1067/2415/2351
f 1067/2415/2351 1077/2414/2350 1073/2416/2352
f 1078/2417/2353 1063/2418/2354 1076/2419/2355
f 1076/2419/2355 1063/2418/2354 1062/2420/2356
f 1079/2421/2357 1074/2422/2358 1077/2423/2359
f 1077/2423/2359 1074/2422/2358 1073/2424/2360
f 1078/2425/2361 1076/2426/2362 1080/2427/2363
f 1080/2427/2363 1076/2426/2362 1075/2428/2364
f 1079/2429/2365 1080/2430/2366 1074/2431/2367
f 1074/2431/2367 1080/2430/2366 1075/2432/2368
f 1081/2433/2369 1082/2434/2370 1084/2435/2371
f 1084/2435/2371 1082/2434/2370 1083/2436/2372
f 1086/2437/2373 1081/2438/2374 1085/2439/2375
f 1085/2439/2375 1081/2438/2374 1084/2440/2376
f 1091/2441/2377 1087/2442/2378 1090/2443/2379
f 1090/2443/2379 1087/2442/2378 1085/2444/2380
f 1090/2443/2379 1085/2444/2380 1089/2445/2381
f 1089/2445/2381 1085/2444/2380 1084/2446/2382
f 1089/2445/2381 1084/2446/2382 1083/2447/2383
f 1083/2447/2383 1088/2448/2384 1089/2445/2381
f 1092/2449/2385 1093/2450/2386 1095/2451/2387
f 1095/2451/2387 1093/2450/2386 1094/2452/2388
f 1093/2453/2389 1096/2454/2390 1094/2455/2391
f 1094/2455/2391 1096/2454/2390 1097/2456/2392
f 1063/2457/2393 1096/2458/2394 1064/2459/2395
f 1064/2459/2395 1096/2458/2394 1098/2460/2396
f 1064/2459/2395 1098/2460/2396 1066/2461/2397
f 1066/2461/2397 1098/2460/2396 1068/2462/2398
f 1068/2462/2398 1098/2460/2396 1099/2463/2399
f 1068/2462/2398 1099/2463/2399 1077/2464/2400
f 1077/2464/2400 1099/2463/2399 1079/2465/2401
f 1079/2465/2401 1099/2463/2399 1097/2466/2402
f 1079/2465/2401 1097/2466/2402 1080/2467/2403
f 1080/2467/2403 1097/2466/2402 1078/2468/2404
f 1078/2468/2404 1097/2466/2402 1063/2457/2393
f 1063/2457/2393 1097/2466/2402 1096/2458/2394
f 1098/2469/2405 1100/2470/2406 1099/2471/2407
f 1099/2471/2407 1100/2470/2406 1101/2472/2408
f 1100/2473/2409 1102/2474/2410 1101/2475/2411
f 1101/2475/2411 1102/2474/2410 1103/2476/2412
f 1102/2477/2413 1104/2478/2414 1103/2479/2415
f 1103/2479/2415 1104/2478/2414 1105/2480/2416
f 1106/2481/2417 1092/2482/2418 1107/2483/2419
f 1107/2483/2419 1092/2482/2418 1095/2484/2420
f 1107/2485/2421 1095/2486/2422 1105/2487/2423
f 1105/2487/2423 1095/2486/2422 1103/2488/2424
f 1103/2488/2424 1095/2486/2422 1094/2489/2425
f 1103/2488/2424 1094/2489/2425 1097/2490/2426
f 1099/2491/2427 1101/2492/2428 1097/2490/2426
f 1097/2490/2426 1101/2492/2428 1103/2488/2424
f 1108/2493/2429 1109/2494/2430 1111/2495/2431
f 1111/2495/2431 1109/2494/2430 1110/2496/2432
f 1109/2497/2433 1069/2498/2434 1110/2499/2435
f 1110/2499/2435 1069/2498/2434 1072/2500/2436
f 1070/2501/2437 1112/2502/2438 1071/2503/2439
f 1071/2503/2439 1112/2502/2438 1113/2504/2440
f 1112/2505/2441 1114/2506/2442 1113/2507/2443
f 1113/2507/2443 1114/2506/2442 1115/2508/2444
f 1114/2509/2445 1091/2510/2446 1115/2511/2447
f 1115/2511/2447 1091/2510/2446 1090/2512/2448
f 1088/2513/2449 1108/2514/2450 1089/2515/2451
f 1089/2515/2451 1108/2514/2450 1111/2516/2452
f 1089/2517/2453 1111/2518/2454 1090/2519/2455
f 1090/2519/2455 1111/2518/2454 1115/2520/2456
f 1115/2520/2456 1111/2518/2454 1110/2521/2457
f 1115/2520/2456 1110/2521/2457 1072/2522/2458
f 1071/2523/2459 1113/2524/2460 1072/2522/2458
f 1072/2522/2458 1113/2524/2460 1115/2520/2456
f 1087/2525/2461 1070/2526/2462 1116/2527/2463
f 1116/2527/2463 1070/2526/2462 1096/2528/2464
f 1116/2527/2463 1096/2528/2464 1093/2529/2465
f 1070/2526/2462 1087/2525/2461 1112/2530/2466
f 1112/2530/2466 1087/2525/2461 1091/2531/2467
f 1112/2530/2466 1091/2531/2467 1114/2532/2468
f 1070/2526/2462 1069/2533/2469 1096/2528/2464
f 1096/2528/2464 1069/2533/2469 1098/2534/2470
f 1098/2534/2470 1069/2533/2469 1082/2535/2471
f 1098/2534/2470 1082/2535/2471 1100/2536/2472
f 1100/2536/2472 1082/2535/2471 1104/2537/2473
f 1100/2536/2472 1104/2537/2473 1102/2538/2474
f 1082/2535/2471 1069/2533/2469 1083/2539/2475
f 1083/2539/2475 1069/2533/2469 1109/2540/2476
f 1083/2539/2475 1109/2540/2476 1088/2541/2477
f 1088/2541/2477 1109/2540/2476 1108/2542/2478
f 1092/2543/2479 1106/2544/2480 1093/2529/2465
f 1093/2529/2465 1106/2544/2480 1116/2527/2463
f 1081/2545/2481 1086/2546/2482 1107/2547/2483
f 1107/2547/2483 1086/2546/2482 1116/2548/2484
f 1107/2547/2483 1116/2548/2484 1106/2549/2485
f 1107/2547/2483 1105/2550/2486 1081/2545/2481
f 1081/2545/2481 1105/2550/2486 1082/2551/2487
f 1082/2551/2487 1105/2550/2486 1104/2552/2488
f 1116/2553/2489 1086/2554/2490 1087/2555/2491
f 1087/2555/2491 1086/2554/2490 1085/2556/2492
g Body48

v 16.864603 121.000004 91.000000
v 16.864603 121.000004 87.000000
v 8.364603 121.000004 87.000000
v 8.364603 121.000004 91.000000
v 16.864603 123.000004 93.000000
v 8.364603 123.000004 93.000000
v 16.864603 125.000004 93.000000
v 8.364603 125.000004 93.000000
v 16.864603 127.000004 91.000000
v 8.364603 127.000004 91.000000
v 16.864603 127.000004 87.000000
v 8.364603 127.000004 87.000000
v -128.135397 126.999996 87.000000
v -128.135397 126.999996 91.000000
v -136.635397 126.999996 91.000000
v -136.635397 126.999996 87.000000
v -128.135397 120.999996 87.000000
v -136.635397 120.999996 87.000000
v -128.135397 120.999996 91.000000
v -136.635397 120.999996 91.000000
v -128.135397 124.999996 93.000000
v -136.635397 124.999996 93.000000
v -128.135397 122.999996 93.000000
v -136.635397 122.999996 93.000000
v -59.000003 131.000000 70.000001
v -57.000003 131.000000 68.000001
v -57.000003 117.000000 68.000001
v -59.000003 117.000000 70.000001
v -57.000003 131.000000 10.000000
v -57.000003 117.000000 10.000000
v -63.000003 131.000000 68.000001
v -61.000003 131.000000 70.000001
v -61.000003 117.000000 70.000001
v -63.000003 117.000000 68.000001
v -63.000003 117.000000 10.000000
v -63.000003 131.000000 10.000000
v -50.000000 131.000000 105.000000
v -45.213624 131.000000 92.777064
v -45.213624 117.000000 92.777064
v -50.000000 117.000000 105.000000
v -59.500000 131.000000 79.561805
v -59.500000 117.000000 79.561805
v -73.786376 131.000000 92.777064
v -69.000000 131.000000 105.000000
v -69.000000 117.000000 105.000000
v -73.786376 117.000000 92.777064
v -15.000003 117.000000 105.000000
v -50.000003 117.000002 70.000000
v -50.000003 131.000002 70.000000
v -15.000003 131.000000 105.000000
v -50.000003 117.000002 10.000000
v -50.000003 131.000002 10.000000
v -105.000003 131.000000 105.000000
v -70.000003 131.000002 70.000000
v -70.000003 117.000002 70.000000
v -105.000003 117.000000 105.000000
v -70.000003 131.000002 10.000000
v -70.000003 117.000002 10.000000
v -1.635397 131.000000 105.000000
v -1.635397 117.000000 105.000000
v -128.135397 131.000000 10.000000
v -128.135397 117.000000 10.000000
v 15.364603 117.000000 110.000000
v 15.364603 117.000000 0.000000
v 16.864603 117.000000 0.000000
v 16.864603 117.000000 110.000000
v 11.364603 131.000000 115.000000
v 11.364603 117.000000 115.000000
v 11.364603 117.000000 0.000000
v 11.364603 118.493567 0.000000
v 11.364603 118.493567 110.000000
v 11.364603 129.500000 110.000000
v 11.364603 129.500000 0.000000
v 11.364603 131.000000 0.000000
v 14.364603 118.493567 0.000000
v 14.364603 118.493567 110.000000
v 16.864603 131.000000 110.000000
v 15.364603 131.000000 110.000000
v 14.364603 129.500000 110.000000
v 16.864603 131.000000 0.000000
v 14.364603 129.500000 0.000000
v 15.364603 131.000000 0.000000
v 8.364603 117.000000 95.000000
v 8.364603 131.000000 95.000000
v 8.364603 131.000000 10.000000
v 8.364603 117.000000 10.000000
v -131.135397 131.000000 115.000000
v -131.135397 117.000000 115.000000
v -131.135397 117.000000 -0.000000
v -128.135397 117.000000 95.000000
v -118.135397 117.000000 105.000000
v -118.135397 131.000000 105.000000
v -128.135397 131.000000 95.000000
v -131.135397 131.000000 -0.000000
v -131.135397 118.500000 -0.000000
v -134.135397 118.500000 -0.000000
v -135.135397 117.000000 -0.000000
v -136.635397 117.000000 -0.000000
v -136.635397 131.000000 -0.000000
v -135.135397 131.000000 -0.000000
v -134.135397 129.506433 -0.000000
v -131.135397 129.506433 -0.000000
v -135.135397 117.000000 110.000000
v -136.635397 117.000000 110.000000
v -134.135397 118.500000 110.000000
v -131.135397 118.500000 110.000000
v -136.635397 131.000000 110.000000
v -131.135397 129.506433 110.000000
v -134.135397 129.506433 110.000000
v -135.135397 131.000000 110.000000
vt -0.200000 0.986460 0.000000
vt -0.600000 0.986460 0.000000
vt -0.200000 0.136460 0.000000
vt -0.600000 0.136460 0.000000
vt 0.986460 0.141421 0.000000
vt 0.136460 0.141421 0.000000
vt 0.986460 -0.141421 0.000000
vt 0.136460 -0.141421 0.000000
vt -0.200000 0.986460 0.000000
vt -0.400000 0.986460 0.000000
vt -0.200000 0.136460 0.000000
vt -0.400000 0.136460 0.000000
vt -0.986460 -0.141421 0.000000
vt -0.136460 -0.141421 0.000000
vt -0.986460 0.141421 0.000000
vt -0.136460 0.141421 0.000000
vt 0.000000 0.986460 0.000000
vt -0.400000 0.986460 0.000000
vt 0.000000 0.136460 0.000000
vt -0.400000 0.136460 0.000000
vt 0.000000 0.986460 0.000000
vt -0.600000 0.986460 0.000000
vt 0.000000 0.136460 0.000000
vt -0.600000 0.136460 0.000000
vt -0.600000 0.013540 0.000000
vt -0.200000 0.013540 0.000000
vt -0.600000 0.863540 0.000000
vt -0.200000 0.863540 0.000000
vt -0.600000 0.013540 0.000000
vt 0.000000 0.013540 0.000000
vt -0.600000 0.863540 0.000000
vt 0.000000 0.863540 0.000000
vt -0.400000 0.013540 0.000000
vt -0.000000 0.013540 0.000000
vt -0.400000 0.863540 0.000000
vt -0.000000 0.863540 0.000000
vt 0.013540 -0.141421 0.000000
vt 0.863540 -0.141421 0.000000
vt 0.013540 0.141421 0.000000
vt 0.863540 0.141421 0.000000
vt -0.013540 0.141421 0.000000
vt -0.863540 0.141421 0.000000
vt -0.013540 -0.141421 0.000000
vt -0.863540 -0.141421 0.000000
vt -0.400000 0.013540 0.000000
vt -0.200000 0.013540 0.000000
vt -0.400000 0.863540 0.000000
vt -0.200000 0.863540 0.000000
vt 0.141421 0.000000 0.000000
vt -0.141421 0.000000 0.000000
vt 0.141421 -1.400000 0.000000
vt -0.141421 -1.400000 0.000000
vt -5.800000 0.000000 0.000000
vt -0.000000 0.000000 0.000000
vt -5.800000 1.400000 0.000000
vt -0.000000 1.400000 0.000000
vt 0.141421 0.000000 0.000000
vt -0.141421 0.000000 0.000000
vt 0.141421 -1.400000 0.000000
vt -0.141421 -1.400000 0.000000
vt -0.200000 1.400000 0.000000
vt -0.400000 1.400000 0.000000
vt -0.200000 0.000000 0.000000
vt -0.400000 0.000000 0.000000
vt -0.000000 1.400000 0.000000
vt -0.600000 1.400000 0.000000
vt -0.000000 0.000000 0.000000
vt -0.600000 0.000000 0.000000
vt -0.200000 1.400000 0.000000
vt -6.000000 1.400000 0.000000
vt -0.200000 0.000000 0.000000
vt -6.000000 0.000000 0.000000
vt 0.656334 0.000000 0.000000
vt -0.656334 0.000000 0.000000
vt 0.656334 -1.400000 0.000000
vt -0.656334 -1.400000 0.000000
vt -1.946134 0.000000 0.000000
vt -0.000000 0.000000 0.000000
vt -1.946134 1.400000 0.000000
vt -0.000000 1.400000 0.000000
vt 0.656334 0.000000 0.000000
vt -0.656334 0.000000 0.000000
vt 0.656334 -1.400000 0.000000
vt -0.656334 -1.400000 0.000000
vt -1.800000 1.400000 0.000000
vt -3.700000 1.400000 0.000000
vt -1.800000 0.000000 0.000000
vt -3.700000 0.000000 0.000000
vt -1.800000 1.400000 0.000000
vt -3.746134 1.400000 0.000000
vt -1.800000 0.000000 0.000000
vt -3.746134 0.000000 0.000000
vt -2.474874 -0.700000 0.000000
vt 2.474874 -0.700000 0.000000
vt -2.474874 0.700000 0.000000
vt 2.474874 0.700000 0.000000
vt 1.250000 0.700000 0.000000
vt -4.750000 0.700000 0.000000
vt 1.250000 -0.700000 0.000000
vt -4.750000 -0.700000 0.000000
vt -2.474874 0.700000 0.000000
vt -2.474874 -0.700000 0.000000
vt 2.474874 0.700000 0.000000
vt 2.474874 -0.700000 0.000000
vt -1.250000 -0.700000 0.000000
vt 4.750000 -0.700000 0.000000
vt -1.250000 0.700000 0.000000
vt 4.750000 0.700000 0.000000
vt -3.488539 0.700000 0.000000
vt -4.825000 0.700000 0.000000
vt -3.488539 -0.700000 0.000000
vt -4.825000 -0.700000 0.000000
vt -2.011461 0.700000 0.000000
vt -7.825000 0.700000 0.000000
vt -2.011461 -0.700000 0.000000
vt -7.825000 -0.700000 0.000000
vt -0.200000 5.750000 0.000000
vt -0.350000 5.750000 0.000000
vt -0.200000 -5.250000 0.000000
vt -0.350000 -5.250000 0.000000
vt 0.649999 -18.000897 0.000000
vt 0.649999 -6.500897 0.000000
vt 0.499999 -7.000897 0.000000
vt -0.750001 -6.500897 0.000000
vt -0.600645 -7.000897 0.000000
vt -0.750001 -18.000897 0.000000
vt -0.600645 -18.000897 0.000000
vt 0.499999 -18.000897 0.000000
vt 0.000000 0.000000 0.000000
vt 0.179743 -0.000000 0.000000
vt 0.000000 11.000000 0.000000
vt 0.179743 11.000000 0.000000
vt 0.000000 0.000000 0.000000
vt 0.300000 -0.000000 0.000000
vt 0.000000 11.000000 0.000000
vt 0.300000 11.000000 0.000000
vt 0.325000 0.600643 0.000000
vt 0.025000 0.600643 0.000000
vt 0.325000 -0.500000 0.000000
vt 0.025000 -0.500000 0.000000
vt -0.075000 -0.650000 0.000000
vt -0.225000 -0.650000 0.000000
vt -0.075000 0.750000 0.000000
vt -0.225000 0.750000 0.000000
vt 0.600000 9.300000 0.000000
vt 0.800000 9.300000 0.000000
vt 1.400000 11.000000 0.000000
vt 1.000000 9.100000 0.000000
vt 1.000000 8.700000 0.000000
vt 1.400000 -0.000000 0.000000
vt 0.400000 8.700000 0.000000
vt 0.000000 -0.000000 0.000000
vt 0.000000 11.000000 0.000000
vt 0.400000 9.100000 0.000000
vt -0.000000 0.000000 0.000000
vt 0.300000 0.000000 0.000000
vt 0.000000 11.000000 0.000000
vt 0.300000 11.000000 0.000000
vt -0.000000 0.000000 0.000000
vt 0.180278 0.000000 0.000000
vt 0.000000 11.000000 0.000000
vt 0.180278 11.000000 0.000000
vt 0.200000 -5.250000 0.000000
vt 0.350000 -5.250000 0.000000
vt 0.200000 5.750000 0.000000
vt 0.350000 5.750000 0.000000
vt 0.250000 -2.950000 0.000000
vt 0.250000 -3.350000 0.000000
vt 0.650000 -3.750000 0.000000
vt 0.050000 -3.550000 0.000000
vt -0.150000 -3.550000 0.000000
vt -0.750000 -3.750000 0.000000
vt -0.350000 -3.350000 0.000000
vt -0.350000 -2.950000 0.000000
vt 0.650000 4.750000 0.000000
vt -0.750000 4.750000 0.000000
vt -0.707107 -0.725000 0.000000
vt 0.707107 -0.725000 0.000000
vt -0.707107 0.675000 0.000000
vt 0.707107 0.675000 0.000000
vt 16.450000 -0.650000 0.000000
vt 16.450000 0.750000 0.000000
vt 2.200000 -0.650000 0.000000
vt 2.200000 0.750000 0.000000
vt 1.311461 -0.500000 0.000000
vt 8.125000 0.500000 0.000000
vt 0.711461 -0.500000 0.000000
vt -6.125000 0.500000 0.000000
vt 0.011461 -0.500000 0.000000
vt -5.825000 -0.500000 0.000000
vt -5.825000 -9.000000 0.000000
vt -6.125000 -11.000000 0.000000
vt -4.825000 -10.000000 0.000000
vt -3.488539 -10.000000 0.000000
vt 0.011460 -10.000000 0.000000
vt -0.467177 -8.777706 0.000000
vt 2.011461 -0.500000 0.000000
vt 1.311461 -6.300000 0.000000
vt 2.011461 -6.500000 0.000000
vt 1.111461 -6.500000 0.000000
vt 0.961460 -7.456181 0.000000
vt 0.911461 -6.500000 0.000000
vt 0.011461 -6.500000 0.000000
vt 0.711461 -6.300000 0.000000
vt 1.911460 -10.000000 0.000000
vt 8.125000 -11.000000 0.000000
vt 5.511461 -10.000000 0.000000
vt 6.825000 -10.000000 0.000000
vt 7.825000 -9.000000 0.000000
vt 7.825000 -0.500000 0.000000
vt 2.390098 -8.777706 0.000000
vt -0.011461 0.700000 0.000000
vt -0.011461 -0.700000 0.000000
vt 5.825000 0.700000 0.000000
vt 5.825000 -0.700000 0.000000
vt -0.711461 -0.500000 0.000000
vt -8.125000 0.500000 0.000000
vt -1.311461 -0.500000 0.000000
vt -2.011461 -0.500000 0.000000
vt -1.311461 -6.300000 0.000000
vt -2.011461 -6.500000 0.000000
vt -1.111461 -6.500000 0.000000
vt -0.961460 -7.456181 0.000000
vt -0.911461 -6.500000 0.000000
vt -0.011461 -6.500000 0.000000
vt -0.711461 -6.300000 0.000000
vt -0.011461 -0.500000 0.000000
vt 6.125000 0.500000 0.000000
vt -1.911460 -10.000000 0.000000
vt 6.125000 -11.000000 0.000000
vt -0.011460 -10.000000 0.000000
vt 3.488539 -10.000000 0.000000
vt 0.467177 -8.777706 0.000000
vt -2.390098 -8.777706 0.000000
vt -5.511461 -10.000000 0.000000
vt -8.125000 -11.000000 0.000000
vt -6.825000 -10.000000 0.000000
vt -7.825000 -9.000000 0.000000
vt -7.825000 -0.500000 0.000000
vt 5.825000 -0.500000 0.000000
vt 5.825000 -9.000000 0.000000
vt 4.825000 -10.000000 0.000000
vt -6.125000 -0.700000 0.000000
vt 8.125000 -0.700000 0.000000
vt -6.125000 -0.550643 0.000000
vt 8.125000 -0.550000 0.000000
vt -6.125000 0.550000 0.000000
vt 8.125000 0.550643 0.000000
vt -6.125000 0.700000 0.000000
vt 8.125000 0.700000 0.000000
vt 8.425000 -0.550000 0.000000
vt 8.425000 0.550643 0.000000
vt 8.675000 0.700000 0.000000
vt 8.525000 0.700000 0.000000
vt 8.525000 -0.700000 0.000000
vt 8.675000 -0.700000 0.000000
vt -6.425000 0.550000 0.000000
vt -6.425000 -0.550643 0.000000
vt -6.675000 -0.700000 0.000000
vt -6.525000 -0.700000 0.000000
vt -6.525000 0.700000 0.000000
vt -6.675000 0.700000 0.000000
vt 5.511461 -0.700000 0.000000
vt 6.825000 -0.700000 0.000000
vt 5.511461 0.700000 0.000000
vt 6.825000 0.700000 0.000000
vt 0.707107 0.725000 0.000000
vt -0.707107 0.725000 0.000000
vt 0.707107 -0.675000 0.000000
vt -0.707107 -0.675000 0.000000
vt 0.250000 -2.950000 0.000000
vt 0.250000 -3.350000 0.000000
vt 0.650000 -3.750000 0.000000
vt 0.050000 -3.550000 0.000000
vt -0.150000 -3.550000 0.000000
vt -0.750000 -3.750000 0.000000
vt -0.350000 -3.350000 0.000000
vt -0.350000 -2.950000 0.000000
vt 0.650000 4.750000 0.000000
vt -0.750000 4.750000 0.000000
vt 0.200000 -5.250000 0.000000
vt 0.350000 -5.250000 0.000000
vt 0.200000 5.750000 0.000000
vt 0.350000 5.750000 0.000000
vt 0.000000 0.000000 0.000000
vt 0.180278 0.000000 0.000000
vt -0.000000 11.000000 0.000000
vt 0.180278 11.000000 0.000000
vt 0.000000 0.000000 0.000000
vt 0.300000 0.000000 0.000000
vt -0.000000 11.000000 0.000000
vt 0.300000 11.000000 0.000000
vt 0.600000 9.300000 0.000000
vt 0.800000 9.300000 0.000000
vt 1.400000 11.000000 0.000000
vt 1.000000 9.100000 0.000000
vt 1.000000 8.700000 0.000000
vt 1.400000 -0.000000 0.000000
vt 0.400000 8.700000 0.000000
vt 0.000000 -0.000000 0.000000
vt 0.000000 11.000000 0.000000
vt 0.400000 9.100000 0.000000
vt 0.325000 0.600643 0.000000
vt 0.025000 0.600643 0.000000
vt 0.325000 -0.500000 0.000000
vt 0.025000 -0.500000 0.000000
vt -0.075000 -0.650000 0.000000
vt -0.225000 -0.650000 0.000000
vt -0.075000 0.750000 0.000000
vt -0.225000 0.750000 0.000000
vt 0.000000 0.000000 0.000000
vt 0.300000 -0.000000 0.000000
vt -0.000000 11.000000 0.000000
vt 0.300000 11.000000 0.000000
vt 0.000000 0.000000 0.000000
vt 0.179743 0.000000 0.000000
vt 0.000000 11.000000 0.000000
vt 0.179743 11.000000 0.000000
vt 0.649999 -18.000897 0.000000
vt 0.649999 -6.500897 0.000000
vt 0.499999 -7.000897 0.000000
vt -0.750001 -6.500897 0.000000
vt -0.600645 -7.000897 0.000000
vt -0.750001 -18.000897 0.000000
vt -0.600645 -18.000897 0.000000
vt 0.499999 -18.000897 0.000000
vt -0.200000 5.750000 0.000000
vt -0.350000 5.750000 0.000000
vt -0.200000 -5.250000 0.000000
vt -0.350000 -5.250000 0.000000
vn -0.000000 0.100000 0.000000
vn -0.000000 0.100000 0.000000
vn -0.000000 0.100000 0.000000
vn -0.000000 0.100000 0.000000
vn -0.000000 0.070711 -0.070711
vn -0.000000 0.070711 -0.070711
vn -0.000000 0.070711 -0.070711
vn -0.000000 0.070711 -0.070711
vn 0.000000 0.000000 -0.100000
vn 0.000000 0.000000 -0.100000
vn 0.000000 0.000000 -0.100000
vn 0.000000 0.000000 -0.100000
vn 0.000000 -0.070711 -0.070711
vn 0.000000 -0.070711 -0.070711
vn 0.000000 -0.070711 -0.070711
vn 0.000000 -0.070711 -0.070711
vn 0.000000 -0.100000 -0.000000
vn 0.000000 -0.100000 -0.000000
vn 0.000000 -0.100000 -0.000000
vn 0.000000 -0.100000 -0.000000
vn -0.000000 -0.000000 0.100000
vn -0.000000 -0.000000 0.100000
vn -0.000000 -0.000000 0.100000
vn -0.000000 -0.000000 0.100000
vn 0.000000 -0.100000 0.000000
vn 0.000000 -0.100000 0.000000
vn 0.000000 -0.100000 0.000000
vn 0.000000 -0.100000 0.000000
vn 0.000000 0.000000 0.100000
vn 0.000000 0.000000 0.100000
vn 0.000000 0.000000 0.100000
vn 0.000000 0.000000 0.100000
vn -0.000000 0.100000 -0.000000
vn -0.000000 0.100000 -0.000000
vn -0.000000 0.100000 -0.000000
vn -0.000000 0.100000 -0.000000
vn 0.000000 -0.070711 -0.070711
vn 0.000000 -0.070711 -0.070711
vn 0.000000 -0.070711 -0.070711
vn 0.000000 -0.070711 -0.070711
vn -0.000000 0.070711 -0.070711
vn -0.000000 0.070711 -0.070711
vn -0.000000 0.070711 -0.070711
vn -0.000000 0.070711 -0.070711
vn 0.000000 -0.000000 -0.100000
vn 0.000000 -0.000000 -0.100000
vn 0.000000 -0.000000 -0.100000
vn 0.000000 -0.000000 -0.100000
vn -0.070711 0.000000 -0.070711
vn -0.070711 0.000000 -0.070711
vn -0.070711 0.000000 -0.070711
vn -0.070711 0.000000 -0.070711
vn -0.100000 0.000000 0.000000
vn -0.100000 0.000000 0.000000
vn -0.100000 0.000000 0.000000
vn -0.100000 0.000000 0.000000
vn 0.070711 0.000000 -0.070711
vn 0.070711 0.000000 -0.070711
vn 0.070711 0.000000 -0.070711
vn 0.070711 0.000000 -0.070711
vn 0.000000 0.000000 -0.100000
vn 0.000000 0.000000 -0.100000
vn 0.000000 0.000000 -0.100000
vn 0.000000 0.000000 -0.100000
vn 0.000000 0.000000 0.100000
vn 0.000000 0.000000 0.100000
vn 0.000000 0.000000 0.100000
vn 0.000000 0.000000 0.100000
vn 0.100000 0.000000 0.000000
vn 0.100000 0.000000 0.000000
vn 0.100000 0.000000 0.000000
vn 0.100000 0.000000 0.000000
vn -0.093115 0.000000 -0.036463
vn -0.093115 0.000000 -0.036463
vn -0.093115 0.000000 -0.036463
vn -0.093115 0.000000 -0.036463
vn -0.067905 0.000000 0.073409
vn -0.067905 0.000000 0.073409
vn -0.067905 0.000000 0.073409
vn -0.067905 0.000000 0.073409
vn 0.093115 0.000000 -0.036463
vn 0.093115 0.000000 -0.036463
vn 0.093115 0.000000 -0.036463
vn 0.093115 0.000000 -0.036463
vn 0.000000 0.000000 -0.100000
vn 0.000000 0.000000 -0.100000
vn 0.000000 0.000000 -0.100000
vn 0.000000 0.000000 -0.100000
vn 0.067905 0.000000 0.073409
vn 0.067905 0.000000 0.073409
vn 0.067905 0.000000 0.073409
vn 0.067905 0.000000 0.073409
vn 0.070711 0.000000 -0.070711
vn 0.070711 0.000000 -0.070711
vn 0.070711 0.000000 -0.070711
vn 0.070711 0.000000 -0.070711
vn 0.100000 0.000000 0.000000
vn 0.100000 0.000000 0.000000
vn 0.100000 0.000000 0.000000
vn 0.100000 0.000000 0.000000
vn -0.070711 0.000000 -0.070711
vn -0.070711 0.000000 -0.070711
vn -0.070711 0.000000 -0.070711
vn -0.070711 0.000000 -0.070711
vn -0.100000 0.000000 0.000000
vn -0.100000 0.000000 0.000000
vn -0.100000 0.000000 0.000000
vn -0.100000 0.000000 0.000000
vn 0.000000 0.000000 -0.100000
vn 0.000000 0.000000 -0.100000
vn 0.000000 0.000000 -0.100000
vn 0.000000 0.000000 -0.100000
vn -0.000000 0.000000 0.100000
vn -0.000000 0.000000 0.100000
vn -0.000000 0.000000 0.100000
vn -0.000000 0.000000 0.100000
vn 0.000000 -0.100000 0.000000
vn 0.000000 -0.100000 0.000000
vn 0.000000 -0.100000 0.000000
vn 0.000000 -0.100000 0.000000
vn 0.100000 0.000000 0.000000
vn 0.100000 0.000000 0.000000
vn 0.100000 0.000000 0.000000
vn 0.100000 0.000000 0.000000
vn 0.100000 0.000000 0.000000
vn 0.100000 0.000000 0.000000
vn 0.100000 0.000000 0.000000
vn 0.100000 0.000000 0.000000
vn -0.083095 -0.055635 -0.000000
vn -0.083095 -0.055635 -0.000000
vn -0.083095 -0.055635 -0.000000
vn -0.083095 -0.055635 -0.000000
vn 0.000000 -0.100000 -0.000000
vn 0.000000 -0.100000 -0.000000
vn 0.000000 -0.100000 -0.000000
vn 0.000000 -0.100000 -0.000000
vn -0.000000 -0.000000 0.100000
vn -0.000000 -0.000000 0.100000
vn -0.000000 -0.000000 0.100000
vn -0.000000 -0.000000 0.100000
vn -0.000000 -0.000000 0.100000
vn -0.000000 -0.000000 0.100000
vn -0.000000 -0.000000 0.100000
vn -0.000000 -0.000000 0.100000
vn 0.100000 0.000000 0.000000
vn 0.100000 0.000000 0.000000
vn 0.100000 0.000000 0.000000
vn 0.100000 0.000000 0.000000
vn 0.100000 0.000000 0.000000
vn 0.100000 0.000000 0.000000
vn 0.100000 0.000000 0.000000
vn 0.100000 0.000000 0.000000
vn 0.100000 0.000000 0.000000
vn 0.100000 0.000000 0.000000
vn -0.000000 0.100000 0.000000
vn -0.000000 0.100000 0.000000
vn -0.000000 0.100000 0.000000
vn -0.000000 0.100000 0.000000
vn -0.083205 0.055470 -0.000000
vn -0.083205 0.055470 -0.000000
vn -0.083205 0.055470 -0.000000
vn -0.083205 0.055470 -0.000000
vn -0.000000 0.100000 -0.000000
vn -0.000000 0.100000 -0.000000
vn -0.000000 0.100000 -0.000000
vn -0.000000 0.100000 -0.000000
vn -0.100000 -0.000000 -0.000000
vn -0.100000 -0.000000 -0.000000
vn -0.100000 -0.000000 -0.000000
vn -0.100000 -0.000000 -0.000000
vn -0.100000 -0.000000 -0.000000
vn -0.100000 -0.000000 -0.000000
vn -0.100000 -0.000000 -0.000000
vn -0.100000 -0.000000 -0.000000
vn -0.100000 -0.000000 -0.000000
vn -0.100000 -0.000000 -0.000000
vn -0.070711 -0.000000 -0.070711
vn -0.070711 -0.000000 -0.070711
vn -0.070711 -0.000000 -0.070711
vn -0.070711 -0.000000 -0.070711
vn -0.000000 0.000000 0.100000
vn -0.000000 0.000000 0.100000
vn -0.000000 0.000000 0.100000
vn -0.000000 0.000000 0.100000
vn 0.000000 -0.100000 0.000000
vn 0.000000 -0.100000 0.000000
vn 0.000000 -0.100000 0.000000
vn 0.000000 -0.100000 0.000000
vn 0.000000 -0.100000 0.000000
vn 0.000000 -0.100000 0.000000
vn 0.000000 -0.100000 0.000000
vn 0.000000 -0.100000 0.000000
vn 0.000000 -0.100000 0.000000
vn 0.000000 -0.100000 0.000000
vn 0.000000 -0.100000 0.000000
vn 0.000000 -0.100000 0.000000
vn 0.000000 -0.100000 0.000000
vn 0.000000 -0.100000 0.000000
vn 0.000000 -0.100000 0.000000
vn 0.000000 -0.100000 0.000000
vn 0.000000 -0.100000 0.000000
vn 0.000000 -0.100000 0.000000
vn 0.000000 -0.100000 0.000000
vn 0.000000 -0.100000 0.000000
vn 0.000000 -0.100000 0.000000
vn 0.000000 -0.100000 0.000000
vn 0.000000 -0.100000 0.000000
vn 0.000000 -0.100000 0.000000
vn 0.000000 -0.100000 0.000000
vn 0.000000 -0.100000 0.000000
vn 0.000000 -0.100000 0.000000
vn -0.000000 0.000000 0.100000
vn -0.000000 0.000000 0.100000
vn -0.000000 0.000000 0.100000
vn -0.000000 0.000000 0.100000
vn -0.000000 0.100000 -0.000000
vn -0.000000 0.100000 -0.000000
vn -0.000000 0.100000 -0.000000
vn -0.000000 0.100000 -0.000000
vn -0.000000 0.100000 -0.000000
vn -0.000000 0.100000 -0.000000
vn -0.000000 0.100000 -0.000000
vn -0.000000 0.100000 -0.000000
vn -0.000000 0.100000 -0.000000
vn -0.000000 0.100000 -0.000000
vn -0.000000 0.100000 -0.000000
vn -0.000000 0.100000 -0.000000
vn -0.000000 0.100000 -0.000000
vn -0.000000 0.100000 -0.000000
vn -0.000000 0.100000 -0.000000
vn -0.000000 0.100000 -0.000000
vn -0.000000 0.100000 -0.000000
vn -0.000000 0.100000 -0.000000
vn -0.000000 0.100000 -0.000000
vn -0.000000 0.100000 -0.000000
vn -0.000000 0.100000 -0.000000
vn -0.000000 0.100000 -0.000000
vn -0.000000 0.100000 -0.000000
vn -0.000000 0.100000 -0.000000
vn -0.000000 0.100000 -0.000000
vn -0.000000 0.100000 -0.000000
vn -0.000000 0.100000 -0.000000
vn 0.000000 0.000000 -0.100000
vn 0.000000 0.000000 -0.100000
vn 0.000000 0.000000 -0.100000
vn 0.000000 0.000000 -0.100000
vn 0.000000 0.000000 -0.100000
vn 0.000000 0.000000 -0.100000
vn 0.000000 0.000000 -0.100000
vn 0.000000 0.000000 -0.100000
vn 0.000000 0.000000 -0.100000
vn 0.000000 0.000000 -0.100000
vn 0.000000 0.000000 -0.100000
vn 0.000000 0.000000 -0.100000
vn 0.000000 0.000000 -0.100000
vn 0.000000 0.000000 -0.100000
vn 0.000000 0.000000 -0.100000
vn 0.000000 0.000000 -0.100000
vn 0.000000 0.000000 -0.100000
vn 0.000000 0.000000 -0.100000
vn 0.000000 0.000000 -0.100000
vn 0.000000 0.000000 -0.100000
vn 0.000000 0.000000 -0.100000
vn 0.000000 0.000000 -0.100000
vn 0.000000 0.000000 -0.100000
vn 0.000000 0.000000 -0.100000
vn 0.070711 0.000000 -0.070711
vn 0.070711 0.000000 -0.070711
vn 0.070711 0.000000 -0.070711
vn 0.070711 0.000000 -0.070711
vn 0.100000 -0.000000 0.000000
vn 0.100000 -0.000000 0.000000
vn 0.100000 -0.000000 0.000000
vn 0.100000 -0.000000 0.000000
vn 0.100000 -0.000000 0.000000
vn 0.100000 -0.000000 0.000000
vn 0.100000 -0.000000 0.000000
vn 0.100000 -0.000000 0.000000
vn 0.100000 -0.000000 0.000000
vn 0.100000 -0.000000 0.000000
vn 0.000000 -0.100000 0.000000
vn 0.000000 -0.100000 0.000000
vn 0.000000 -0.100000 0.000000
vn 0.000000 -0.100000 0.000000
vn 0.083205 -0.055470 0.000000
vn 0.083205 -0.055470 0.000000
vn 0.083205 -0.055470 0.000000
vn 0.083205 -0.055470 0.000000
vn 0.000000 -0.100000 0.000000
vn 0.000000 -0.100000 0.000000
vn 0.000000 -0.100000 0.000000
vn 0.000000 -0.100000 0.000000
vn -0.100000 -0.000000 0.000000
vn -0.100000 -0.000000 0.000000
vn -0.100000 -0.000000 0.000000
vn -0.100000 -0.000000 0.000000
vn -0.100000 -0.000000 0.000000
vn -0.100000 -0.000000 0.000000
vn -0.100000 -0.000000 0.000000
vn -0.100000 -0.000000 0.000000
vn -0.100000 -0.000000 0.000000
vn -0.100000 -0.000000 0.000000
vn 0.000000 0.000000 0.100000
vn 0.000000 0.000000 0.100000
vn 0.000000 0.000000 0.100000
vn 0.000000 0.000000 0.100000
vn 0.000000 0.000000 0.100000
vn 0.000000 0.000000 0.100000
vn 0.000000 0.000000 0.100000
vn 0.000000 0.000000 0.100000
vn -0.000000 0.100000 -0.000000
vn -0.000000 0.100000 -0.000000
vn -0.000000 0.100000 -0.000000
vn -0.000000 0.100000 -0.000000
vn 0.083095 0.055635 -0.000000
vn 0.083095 0.055635 -0.000000
vn 0.083095 0.055635 -0.000000
vn 0.083095 0.055635 -0.000000
vn -0.100000 -0.000000 0.000000
vn -0.100000 -0.000000 0.000000
vn -0.100000 -0.000000 0.000000
vn -0.100000 -0.000000 0.000000
vn -0.100000 -0.000000 0.000000
vn -0.100000 -0.000000 0.000000
vn -0.100000 -0.000000 0.000000
vn -0.100000 -0.000000 0.000000
vn -0.000000 0.100000 -0.000000
vn -0.000000 0.100000 -0.000000
vn -0.000000 0.100000 -0.000000
vn -0.000000 0.100000 -0.000000
f 1117/2557/2493 1118/2558/2494 1120/2559/2495
f 1120/2559/2495 1118/2558/2494 1119/2560/2496
f 1117/2561/2497 1120/2562/2498 1121/2563/2499
f 1121/2563/2499 1120/2562/2498 1122/2564/2500
f 1123/2565/2501 1121/2566/2502 1124/2567/2503
f 1124/2567/2503 1121/2566/2502 1122/2568/2504
f 1123/2569/2505 1124/2570/2506 1125/2571/2507
f 1125/2571/2507 1124/2570/2506 1126/2572/2508
f 1127/2573/2509 1125/2574/2510 1128/2575/2511
f 1128/2575/2511 1125/2574/2510 1126/2576/2512
f 1118/2577/2513 1127/2578/2514 1119/2579/2515
f 1119/2579/2515 1127/2578/2514 1128/2580/2516
f 1129/2581/2517 1130/2582/2518 1132/2583/2519
f 1132/2583/2519 1130/2582/2518 1131/2584/2520
f 1133/2585/2521 1129/2586/2522 1134/2587/2523
f 1134/2587/2523 1129/2586/2522 1132/2588/2524
f 1135/2589/2525 1133/2590/2526 1136/2591/2527
f 1136/2591/2527 1133/2590/2526 1134/2592/2528
f 1137/2593/2529 1138/2594/2530 1130/2595/2531
f 1130/2595/2531 1138/2594/2530 1131/2596/2532
f 1135/2597/2533 1136/2598/2534 1139/2599/2535
f 1139/2599/2535 1136/2598/2534 1140/2600/2536
f 1137/2601/2537 1139/2602/2538 1138/2603/2539
f 1138/2603/2539 1139/2602/2538 1140/2604/2540
f 1141/2605/2541 1142/2606/2542 1144/2607/2543
f 1144/2607/2543 1142/2606/2542 1143/2608/2544
f 1142/2609/2545 1145/2610/2546 1143/2611/2547
f 1143/2611/2547 1145/2610/2546 1146/2612/2548
f 1147/2613/2549 1148/2614/2550 1150/2615/2551
f 1150/2615/2551 1148/2614/2550 1149/2616/2552
f 1144/2617/2553 1149/2618/2554 1141/2619/2555
f 1141/2619/2555 1149/2618/2554 1148/2620/2556
f 1151/2621/2557 1146/2622/2558 1152/2623/2559
f 1152/2623/2559 1146/2622/2558 1145/2624/2560
f 1150/2625/2561 1151/2626/2562 1147/2627/2563
f 1147/2627/2563 1151/2626/2562 1152/2628/2564
f 1153/2629/2565 1154/2630/2566 1156/2631/2567
f 1156/2631/2567 1154/2630/2566 1155/2632/2568
f 1154/2633/2569 1157/2634/2570 1155/2635/2571
f 1155/2635/2571 1157/2634/2570 1158/2636/2572
f 1159/2637/2573 1160/2638/2574 1162/2639/2575
f 1162/2639/2575 1160/2638/2574 1161/2640/2576
f 1156/2641/2577 1161/2642/2578 1153/2643/2579
f 1153/2643/2579 1161/2642/2578 1160/2644/2580
f 1162/2645/2581 1158/2646/2582 1159/2647/2583
f 1159/2647/2583 1158/2646/2582 1157/2648/2584
f 1163/2649/2585 1164/2650/2586 1166/2651/2587
f 1166/2651/2587 1164/2650/2586 1165/2652/2588
f 1164/2653/2589 1167/2654/2590 1165/2655/2591
f 1165/2655/2591 1167/2654/2590 1168/2656/2592
f 1170/2657/2593 1171/2658/2594 1169/2659/2595
f 1169/2659/2595 1171/2658/2594 1172/2660/2596
f 1170/2661/2597 1173/2662/2598 1171/2663/2599
f 1171/2663/2599 1173/2662/2598 1174/2664/2600
f 1166/2665/2601 1175/2666/2602 1163/2667/2603
f 1163/2667/2603 1175/2666/2602 1176/2668/2604
f 1173/2669/2605 1177/2670/2606 1174/2671/2607
f 1174/2671/2607 1177/2670/2606 1178/2672/2608
f 1180/2673/2609 1181/2674/2610 1179/2675/2611
f 1179/2675/2611 1181/2674/2610 1182/2676/2612
f 1190/2677/2613 1183/2678/2614 1188/2679/2615
f 1188/2679/2615 1183/2678/2614 1184/2680/2616
f 1188/2679/2615 1184/2680/2616 1187/2681/2617
f 1187/2681/2617 1184/2680/2616 1185/2682/2618
f 1187/2681/2617 1185/2682/2618 1186/2683/2619
f 1188/2679/2615 1189/2684/2620 1190/2677/2613
f 1191/2685/2621 1180/2686/2622 1192/2687/2623
f 1192/2687/2623 1180/2686/2622 1179/2688/2624
f 1186/2689/2625 1191/2690/2626 1187/2691/2627
f 1187/2691/2627 1191/2690/2626 1192/2692/2628
f 1187/2693/2629 1192/2694/2630 1188/2695/2631
f 1188/2695/2631 1192/2694/2630 1195/2696/2632
f 1195/2696/2632 1192/2694/2630 1194/2697/2633
f 1194/2697/2633 1192/2694/2630 1193/2698/2634
f 1193/2698/2634 1192/2694/2630 1179/2699/2635
f 1193/2698/2634 1179/2699/2635 1182/2700/2636
f 1121/2701/2637 1123/2702/2638 1193/2703/2639
f 1193/2703/2639 1123/2702/2638 1125/2704/2640
f 1193/2703/2639 1125/2704/2640 1127/2705/2641
f 1193/2703/2639 1127/2705/2641 1196/2706/2642
f 1196/2706/2642 1127/2705/2641 1118/2707/2643
f 1196/2706/2642 1118/2707/2643 1181/2708/2644
f 1181/2708/2644 1118/2707/2643 1182/2709/2645
f 1182/2709/2645 1118/2707/2643 1117/2710/2646
f 1182/2709/2645 1117/2710/2646 1121/2701/2637
f 1182/2709/2645 1121/2701/2637 1193/2703/2639
f 1197/2711/2647 1189/2712/2648 1195/2713/2649
f 1195/2713/2649 1189/2712/2648 1188/2714/2650
f 1198/2715/2651 1197/2716/2652 1194/2717/2653
f 1194/2717/2653 1197/2716/2652 1195/2718/2654
f 1194/2719/2655 1193/2720/2656 1198/2721/2657
f 1198/2721/2657 1193/2720/2656 1196/2722/2658
f 1128/2723/2659 1126/2724/2660 1200/2725/2661
f 1200/2725/2661 1126/2724/2660 1124/2726/2662
f 1200/2725/2661 1124/2726/2662 1122/2727/2663
f 1200/2725/2661 1122/2727/2663 1199/2728/2664
f 1199/2728/2664 1122/2727/2663 1120/2729/2665
f 1199/2728/2664 1120/2729/2665 1119/2730/2666
f 1128/2723/2659 1201/2731/2667 1119/2730/2666
f 1119/2730/2666 1201/2731/2667 1202/2732/2668
f 1119/2730/2666 1202/2732/2668 1199/2728/2664
f 1201/2731/2667 1128/2723/2659 1200/2725/2661
f 1199/2733/2669 1176/2734/2670 1200/2735/2671
f 1200/2735/2671 1176/2734/2670 1175/2736/2672
f 1203/2737/2673 1204/2738/2674 1183/2739/2675
f 1183/2739/2675 1204/2738/2674 1184/2740/2676
f 1151/2741/2677 1205/2742/2678 1146/2743/2679
f 1146/2743/2679 1205/2742/2678 1185/2744/2680
f 1146/2743/2679 1185/2744/2680 1167/2745/2681
f 1167/2745/2681 1185/2744/2680 1202/2746/2682
f 1202/2746/2682 1185/2744/2680 1199/2747/2683
f 1199/2747/2683 1185/2744/2680 1184/2748/2684
f 1199/2747/2683 1184/2748/2684 1176/2749/2685
f 1176/2749/2685 1184/2748/2684 1163/2750/2686
f 1163/2750/2686 1184/2748/2684 1156/2751/2687
f 1163/2750/2686 1156/2751/2687 1155/2752/2688
f 1205/2742/2678 1151/2741/2677 1174/2753/2689
f 1174/2753/2689 1151/2741/2677 1150/2754/2690
f 1174/2753/2689 1150/2754/2690 1171/2755/2691
f 1171/2755/2691 1150/2754/2690 1149/2756/2692
f 1171/2755/2691 1149/2756/2692 1158/2757/2693
f 1158/2757/2693 1149/2756/2692 1144/2758/2694
f 1158/2757/2693 1144/2758/2694 1164/2759/2695
f 1164/2759/2695 1144/2758/2694 1143/2760/2696
f 1164/2759/2695 1143/2760/2696 1167/2745/2681
f 1167/2745/2681 1143/2760/2696 1146/2743/2679
f 1156/2751/2687 1184/2748/2684 1161/2761/2697
f 1161/2761/2697 1184/2748/2684 1204/2762/2698
f 1161/2761/2697 1204/2762/2698 1172/2763/2699
f 1172/2763/2699 1204/2762/2698 1207/2764/2700
f 1207/2764/2700 1204/2762/2698 1206/2765/2701
f 1206/2765/2701 1204/2762/2698 1205/2742/2678
f 1206/2765/2701 1205/2742/2678 1178/2766/2702
f 1178/2766/2702 1205/2742/2678 1174/2753/2689
f 1163/2750/2686 1155/2752/2688 1164/2759/2695
f 1164/2759/2695 1155/2752/2688 1158/2757/2693
f 1158/2757/2693 1162/2767/2703 1171/2755/2691
f 1171/2755/2691 1162/2767/2703 1172/2763/2699
f 1172/2763/2699 1162/2767/2703 1161/2761/2697
f 1168/2768/2704 1167/2769/2705 1201/2770/2706
f 1201/2770/2706 1167/2769/2705 1202/2771/2707
f 1145/2772/2708 1210/2773/2709 1152/2774/2710
f 1152/2774/2710 1210/2773/2709 1173/2775/2711
f 1152/2774/2710 1173/2775/2711 1147/2776/2712
f 1147/2776/2712 1173/2775/2711 1170/2777/2713
f 1147/2776/2712 1170/2777/2713 1148/2778/2714
f 1148/2778/2714 1170/2777/2713 1157/2779/2715
f 1148/2778/2714 1157/2779/2715 1141/2780/2716
f 1141/2780/2716 1157/2779/2715 1165/2781/2717
f 1141/2780/2716 1165/2781/2717 1142/2782/2718
f 1142/2782/2718 1165/2781/2717 1168/2783/2719
f 1142/2782/2718 1168/2783/2719 1145/2772/2708
f 1145/2772/2708 1168/2783/2719 1190/2784/2720
f 1145/2772/2708 1190/2784/2720 1210/2773/2709
f 1160/2785/2721 1183/2786/2722 1153/2787/2723
f 1153/2787/2723 1183/2786/2722 1166/2788/2724
f 1153/2787/2723 1166/2788/2724 1154/2789/2725
f 1154/2789/2725 1166/2788/2724 1165/2781/2717
f 1154/2789/2725 1165/2781/2717 1157/2779/2715
f 1159/2790/2726 1169/2791/2727 1160/2785/2721
f 1160/2785/2721 1169/2791/2727 1203/2792/2728
f 1160/2785/2721 1203/2792/2728 1183/2786/2722
f 1169/2791/2727 1159/2790/2726 1170/2777/2713
f 1170/2777/2713 1159/2790/2726 1157/2779/2715
f 1169/2791/2727 1208/2793/2729 1203/2792/2728
f 1203/2792/2728 1208/2793/2729 1209/2794/2730
f 1203/2792/2728 1209/2794/2730 1210/2773/2709
f 1210/2773/2709 1209/2794/2730 1177/2795/2731
f 1210/2773/2709 1177/2795/2731 1173/2775/2711
f 1168/2783/2719 1201/2796/2732 1190/2784/2720
f 1190/2784/2720 1201/2796/2732 1200/2797/2733
f 1190/2784/2720 1200/2797/2733 1183/2786/2722
f 1183/2786/2722 1200/2797/2733 1175/2798/2734
f 1183/2786/2722 1175/2798/2734 1166/2788/2724
f 1185/2799/2735 1205/2800/2736 1186/2801/2737
f 1186/2801/2737 1205/2800/2736 1211/2802/2738
f 1186/2801/2737 1211/2802/2738 1189/2803/2739
f 1189/2803/2739 1211/2802/2738 1218/2804/2740
f 1189/2803/2739 1218/2804/2740 1190/2805/2741
f 1190/2805/2741 1218/2804/2740 1210/2806/2742
f 1211/2802/2738 1212/2807/2743 1218/2804/2740
f 1218/2804/2740 1212/2807/2743 1217/2808/2744
f 1217/2808/2744 1212/2807/2743 1215/2809/2745
f 1217/2808/2744 1215/2809/2745 1216/2810/2746
f 1213/2811/2747 1214/2812/2748 1212/2807/2743
f 1212/2807/2743 1214/2812/2748 1215/2809/2745
f 1189/2803/2739 1197/2813/2749 1186/2801/2737
f 1186/2801/2737 1197/2813/2749 1191/2814/2750
f 1191/2814/2750 1197/2813/2749 1181/2815/2751
f 1191/2814/2750 1181/2815/2751 1180/2816/2752
f 1198/2817/2753 1196/2818/2754 1197/2813/2749
f 1197/2813/2749 1196/2818/2754 1181/2815/2751
f 1172/2819/2755 1207/2820/2756 1169/2821/2757
f 1169/2821/2757 1207/2820/2756 1208/2822/2758
f 1209/2823/2759 1208/2824/2760 1206/2825/2761
f 1206/2825/2761 1208/2824/2760 1207/2826/2762
f 1133/2827/2763 1135/2828/2764 1206/2829/2765
f 1206/2829/2765 1135/2828/2764 1139/2830/2766
f 1206/2829/2765 1139/2830/2766 1137/2831/2767
f 1206/2829/2765 1137/2831/2767 1209/2832/2768
f 1209/2832/2768 1137/2831/2767 1130/2833/2769
f 1209/2832/2768 1130/2833/2769 1129/2834/2770
f 1133/2827/2763 1178/2835/2771 1129/2834/2770
f 1129/2834/2770 1178/2835/2771 1177/2836/2772
f 1129/2834/2770 1177/2836/2772 1209/2832/2768
f 1178/2835/2771 1133/2827/2763 1206/2829/2765
f 1219/2837/2773 1220/2838/2774 1213/2839/2775
f 1213/2839/2775 1220/2838/2774 1214/2840/2776
f 1213/2841/2777 1212/2842/2778 1219/2843/2779
f 1219/2843/2779 1212/2842/2778 1221/2844/2780
f 1212/2845/2781 1211/2846/2782 1221/2847/2783
f 1221/2847/2783 1211/2846/2782 1222/2848/2784
f 1138/2849/2785 1140/2850/2786 1220/2851/2787
f 1220/2851/2787 1140/2850/2786 1136/2852/2788
f 1220/2851/2787 1136/2852/2788 1134/2853/2789
f 1220/2851/2787 1134/2853/2789 1214/2854/2790
f 1214/2854/2790 1134/2853/2789 1132/2855/2791
f 1214/2854/2790 1132/2855/2791 1215/2856/2792
f 1215/2856/2792 1132/2855/2791 1223/2857/2793
f 1223/2857/2793 1132/2855/2791 1131/2858/2794
f 1223/2857/2793 1131/2858/2794 1138/2849/2785
f 1223/2857/2793 1138/2849/2785 1220/2851/2787
f 1224/2859/2795 1225/2860/2796 1222/2861/2797
f 1222/2861/2797 1225/2860/2796 1221/2862/2798
f 1221/2862/2798 1225/2860/2796 1219/2863/2799
f 1219/2863/2799 1225/2860/2796 1220/2864/2800
f 1220/2864/2800 1225/2860/2796 1226/2865/2801
f 1220/2864/2800 1226/2865/2801 1223/2866/2802
f 1218/2867/2803 1217/2868/2804 1224/2869/2805
f 1224/2869/2805 1217/2868/2804 1225/2870/2806
f 1217/2871/2807 1216/2872/2808 1225/2873/2809
f 1225/2873/2809 1216/2872/2808 1226/2874/2810
f 1205/2875/2811 1204/2876/2812 1222/2877/2813
f 1222/2877/2813 1204/2876/2812 1203/2878/2814
f 1222/2877/2813 1203/2878/2814 1224/2879/2815
f 1224/2879/2815 1203/2878/2814 1210/2880/2816
f 1224/2879/2815 1210/2880/2816 1218/2881/2817
f 1222/2877/2813 1211/2882/2818 1205/2875/2811
f 1216/2883/2819 1215/2884/2820 1226/2885/2821
f 1226/2885/2821 1215/2884/2820 1223/2886/2822
g Body50

v -22.599996 88.000000 20.000000
v -20.599996 90.000000 20.000000
v -20.599996 90.000000 5.000000
v -22.599996 88.000000 5.000000
v -19.399996 90.000000 20.000000
v -19.399996 90.000000 5.000000
v -22.599996 84.400000 20.000000
v -17.399996 84.400000 20.000000
v -17.399996 88.000000 20.000000
v -17.399996 88.000000 5.000000
v -22.599996 84.400000 5.000000
v -15.000000 92.000000 5.000000
v -25.000000 92.000000 5.000000
v -25.000000 82.000000 5.000000
v -15.000000 82.000000 5.000000
v -17.399996 84.400000 5.000000
v -25.000000 92.000000 0.000000
v -15.000000 92.000000 0.000000
v -15.000000 82.000000 0.000000
v -25.000000 82.000000 0.000000
vt 1.500000 0.141421 0.000000
vt -0.000000 0.141421 0.000000
vt 1.500000 -0.141421 0.000000
vt 0.000000 -0.141421 0.000000
vt 0.360000 1.500000 0.000000
vt 0.240000 1.500000 0.000000
vt 0.360000 -0.000000 0.000000
vt 0.240000 -0.000000 0.000000
vt -0.060000 -0.300000 0.000000
vt 0.060000 -0.300000 0.000000
vt -0.260000 -0.100000 0.000000
vt 0.260000 -0.100000 0.000000
vt -0.260000 0.260000 0.000000
vt 0.260000 0.260000 0.000000
vt -1.500000 -0.141421 0.000000
vt -0.000000 -0.141421 0.000000
vt -1.500000 0.141421 0.000000
vt 0.000000 0.141421 0.000000
vt 0.200000 -0.000000 0.000000
vt 0.560000 -0.000000 0.000000
vt 0.200000 1.500000 0.000000
vt 0.560000 1.500000 0.000000
vt 0.500000 0.500000 0.000000
vt 0.300000 0.060000 0.000000
vt 0.500000 -0.500000 0.000000
vt 0.300000 -0.060000 0.000000
vt 0.100000 -0.260000 0.000000
vt 0.100000 0.260000 0.000000
vt -0.500000 0.500000 0.000000
vt -0.260000 0.260000 0.000000
vt -0.500000 -0.500000 0.000000
vt -0.260000 -0.260000 0.000000
vt 0.400000 1.500000 0.000000
vt 0.040000 1.500000 0.000000
vt 0.400000 0.000000 0.000000
vt 0.040000 0.000000 0.000000
vt 0.040000 0.000000 0.000000
vt 0.560000 0.000000 0.000000
vt 0.040000 1.500000 0.000000
vt 0.560000 1.500000 0.000000
vt -0.500000 -0.500000 0.000000
vt 0.500000 -0.500000 0.000000
vt -0.500000 0.500000 0.000000
vt 0.500000 0.500000 0.000000
vt -0.250000 -0.500000 0.000000
vt 0.250000 -0.500000 0.000000
vt -0.250000 0.500000 0.000000
vt 0.250000 0.500000 0.000000
vt 0.250000 0.500000 0.000000
vt -0.250000 0.500000 0.000000
vt 0.250000 -0.500000 0.000000
vt -0.250000 -0.500000 0.000000
vt 0.250000 0.500000 0.000000
vt -0.250000 0.500000 0.000000
vt 0.250000 -0.500000 0.000000
vt -0.250000 -0.500000 0.000000
vt -0.250000 -0.500000 0.000000
vt 0.250000 -0.500000 0.000000
vt -0.250000 0.500000 0.000000
vt 0.250000 0.500000 0.000000
vn -0.070711 0.070711 -0.000000
vn -0.070711 0.070711 -0.000000
vn -0.070711 0.070711 -0.000000
vn -0.070711 0.070711 -0.000000
vn -0.000000 0.100000 -0.000000
vn -0.000000 0.100000 -0.000000
vn -0.000000 0.100000 -0.000000
vn -0.000000 0.100000 -0.000000
vn 0.000000 0.000000 0.100000
vn 0.000000 0.000000 0.100000
vn 0.000000 0.000000 0.100000
vn 0.000000 0.000000 0.100000
vn 0.000000 0.000000 0.100000
vn 0.000000 0.000000 0.100000
vn 0.070711 0.070711 -0.000000
vn 0.070711 0.070711 -0.000000
vn 0.070711 0.070711 -0.000000
vn 0.070711 0.070711 -0.000000
vn -0.100000 -0.000000 0.000000
vn -0.100000 -0.000000 0.000000
vn -0.100000 -0.000000 0.000000
vn -0.100000 -0.000000 0.000000
vn 0.000000 0.000000 0.100000
vn 0.000000 0.000000 0.100000
vn 0.000000 0.000000 0.100000
vn 0.000000 0.000000 0.100000
vn 0.000000 0.000000 0.100000
vn 0.000000 0.000000 0.100000
vn 0.000000 0.000000 0.100000
vn 0.000000 0.000000 0.100000
vn 0.000000 0.000000 0.100000
vn 0.000000 0.000000 0.100000
vn 0.100000 0.000000 -0.000000
vn 0.100000 0.000000 -0.000000
vn 0.100000 0.000000 -0.000000
vn 0.100000 0.000000 -0.000000
vn 0.000000 -0.100000 0.000000
vn 0.000000 -0.100000 0.000000
vn 0.000000 -0.100000 0.000000
vn 0.000000 -0.100000 0.000000
vn -0.000000 -0.000000 -0.100000
vn -0.000000 -0.000000 -0.100000
vn -0.000000 -0.000000 -0.100000
vn -0.000000 -0.000000 -0.100000
vn 0.100000 0.000000 -0.000000
vn 0.100000 0.000000 -0.000000
vn 0.100000 0.000000 -0.000000
vn 0.100000 0.000000 -0.000000
vn 0.000000 -0.100000 0.000000
vn 0.000000 -0.100000 0.000000
vn 0.000000 -0.100000 0.000000
vn 0.000000 -0.100000 0.000000
vn -0.100000 -0.000000 0.000000
vn -0.100000 -0.000000 0.000000
vn -0.100000 -0.000000 0.000000
vn -0.100000 -0.000000 0.000000
vn -0.000000 0.100000 -0.000000
vn -0.000000 0.100000 -0.000000
vn -0.000000 0.100000 -0.000000
vn -0.000000 0.100000 -0.000000
f 1228/2887/2823 1229/2888/2824 1227/2889/2825
f 1227/2889/2825 1229/2888/2824 1230/2890/2826
f 1228/2891/2827 1231/2892/2828 1229/2893/2829
f 1229/2893/2829 1231/2892/2828 1232/2894/2830
f 1231/2895/2831 1228/2896/2832 1235/2897/2833
f 1235/2897/2833 1228/2896/2832 1227/2898/2834
f 1235/2897/2833 1227/2898/2834 1234/2899/2835
f 1234/2899/2835 1227/2898/2834 1233/2900/2836
f 1235/2901/2837 1236/2902/2838 1231/2903/2839
f 1231/2903/2839 1236/2902/2838 1232/2904/2840
f 1230/2905/2841 1237/2906/2842 1227/2907/2843
f 1227/2907/2843 1237/2906/2842 1233/2908/2844
f 1239/2909/2845 1229/2910/2846 1238/2911/2847
f 1238/2911/2847 1229/2910/2846 1232/2912/2848
f 1238/2911/2847 1232/2912/2848 1236/2913/2849
f 1229/2910/2846 1239/2909/2845 1230/2914/2850
f 1230/2914/2850 1239/2909/2845 1240/2915/2851
f 1230/2914/2850 1240/2915/2851 1237/2916/2852
f 1237/2916/2852 1240/2915/2851 1241/2917/2853
f 1237/2916/2852 1241/2917/2853 1242/2918/2854
f 1242/2918/2854 1241/2917/2853 1236/2913/2849
f 1236/2913/2849 1241/2917/2853 1238/2911/2847
f 1235/2919/2855 1234/2920/2856 1236/2921/2857
f 1236/2921/2857 1234/2920/2856 1242/2922/2858
f 1237/2923/2859 1242/2924/2860 1233/2925/2861
f 1233/2925/2861 1242/2924/2860 1234/2926/2862
f 1244/2927/2863 1245/2928/2864 1243/2929/2865
f 1243/2929/2865 1245/2928/2864 1246/2930/2866
f 1241/2931/2867 1245/2932/2868 1238/2933/2869
f 1238/2933/2869 1245/2932/2868 1244/2934/2870
f 1240/2935/2871 1246/2936/2872 1241/2937/2873
f 1241/2937/2873 1246/2936/2872 1245/2938/2874
f 1239/2939/2875 1243/2940/2876 1240/2941/2877
f 1240/2941/2877 1243/2940/2876 1246/2942/2878
f 1238/2943/2879 1244/2944/2880 1239/2945/2881
f 1239/2945/2881 1244/2944/2880 1243/2946/2882
g Body51

v -22.599996 51.000000 20.000000
v -20.599996 53.000000 20.000000
v -20.599996 53.000000 5.000000
v -22.599996 51.000000 5.000000
v -19.399996 53.000000 20.000000
v -19.399996 53.000000 5.000000
v -22.599996 47.400000 20.000000
v -17.399996 47.400000 20.000000
v -17.399996 51.000000 20.000000
v -17.399996 51.000000 5.000000
v -22.599996 47.400000 5.000000
v -15.000000 55.000000 5.000000
v -25.000000 55.000000 5.000000
v -25.000000 45.000000 5.000000
v -15.000000 45.000000 5.000000
v -17.399996 47.400000 5.000000
v -25.000000 55.000000 0.000000
v -15.000000 55.000000 0.000000
v -15.000000 45.000000 0.000000
v -25.000000 45.000000 0.000000
vt 1.500000 0.141421 0.000000
vt -0.000000 0.141421 0.000000
vt 1.500000 -0.141421 0.000000
vt 0.000000 -0.141421 0.000000
vt 0.360000 1.500000 0.000000
vt 0.240000 1.500000 0.000000
vt 0.360000 -0.000000 0.000000
vt 0.240000 -0.000000 0.000000
vt -0.060000 -0.300000 0.000000
vt 0.060000 -0.300000 0.000000
vt -0.260000 -0.100000 0.000000
vt 0.260000 -0.100000 0.000000
vt -0.260000 0.260000 0.000000
vt 0.260000 0.260000 0.000000
vt -1.500000 -0.141421 0.000000
vt -0.000000 -0.141421 0.000000
vt -1.500000 0.141421 0.000000
vt 0.000000 0.141421 0.000000
vt 0.200000 -0.000000 0.000000
vt 0.560000 -0.000000 0.000000
vt 0.200000 1.500000 0.000000
vt 0.560000 1.500000 0.000000
vt 0.500000 0.500000 0.000000
vt 0.300000 0.060000 0.000000
vt 0.500000 -0.500000 0.000000
vt 0.300000 -0.060000 0.000000
vt 0.100000 -0.260000 0.000000
vt 0.100000 0.260000 0.000000
vt -0.500000 0.500000 0.000000
vt -0.260000 0.260000 0.000000
vt -0.500000 -0.500000 0.000000
vt -0.260000 -0.260000 0.000000
vt 0.400000 1.500000 0.000000
vt 0.040000 1.500000 0.000000
vt 0.400000 0.000000 0.000000
vt 0.040000 0.000000 0.000000
vt 0.040000 0.000000 0.000000
vt 0.560000 0.000000 0.000000
vt 0.040000 1.500000 0.000000
vt 0.560000 1.500000 0.000000
vt -0.500000 -0.500000 0.000000
vt 0.500000 -0.500000 0.000000
vt -0.500000 0.500000 0.000000
vt 0.500000 0.500000 0.000000
vt -0.250000 -0.500000 0.000000
vt 0.250000 -0.500000 0.000000
vt -0.250000 0.500000 0.000000
vt 0.250000 0.500000 0.000000
vt 0.250000 0.500000 0.000000
vt -0.250000 0.500000 0.000000
vt 0.250000 -0.500000 0.000000
vt -0.250000 -0.500000 0.000000
vt 0.250000 0.500000 0.000000
vt -0.250000 0.500000 0.000000
vt 0.250000 -0.500000 0.000000
vt -0.250000 -0.500000 0.000000
vt -0.250000 -0.500000 0.000000
vt 0.250000 -0.500000 0.000000
vt -0.250000 0.500000 0.000000
vt 0.250000 0.500000 0.000000
vn -0.070711 0.070711 -0.000000
vn -0.070711 0.070711 -0.000000
vn -0.070711 0.070711 -0.000000
vn -0.070711 0.070711 -0.000000
vn -0.000000 0.100000 -0.000000
vn -0.000000 0.100000 -0.000000
vn -0.000000 0.100000 -0.000000
vn -0.000000 0.100000 -0.000000
vn 0.000000 0.000000 0.100000
vn 0.000000 0.000000 0.100000
vn 0.000000 0.000000 0.100000
vn 0.000000 0.000000 0.100000
vn 0.000000 0.000000 0.100000
vn 0.000000 0.000000 0.100000
vn 0.070711 0.070711 -0.000000
vn 0.070711 0.070711 -0.000000
vn 0.070711 0.070711 -0.000000
vn 0.070711 0.070711 -0.000000
vn -0.100000 -0.000000 0.000000
vn -0.100000 -0.000000 0.000000
vn -0.100000 -0.000000 0.000000
vn -0.100000 -0.000000 0.000000
vn 0.000000 0.000000 0.100000
vn 0.000000 0.000000 0.100000
vn 0.000000 0.000000 0.100000
vn 0.000000 0.000000 0.100000
vn 0.000000 0.000000 0.100000
vn 0.000000 0.000000 0.100000
vn 0.000000 0.000000 0.100000
vn 0.000000 0.000000 0.100000
vn 0.000000 0.000000 0.100000
vn 0.000000 0.000000 0.100000
vn 0.100000 0.000000 -0.000000
vn 0.100000 0.000000 -0.000000
vn 0.100000 0.000000 -0.000000
vn 0.100000 0.000000 -0.000000
vn 0.000000 -0.100000 0.000000
vn 0.000000 -0.100000 0.000000
vn 0.000000 -0.100000 0.000000
vn 0.000000 -0.100000 0.000000
vn -0.000000 -0.000000 -0.100000
vn -0.000000 -0.000000 -0.100000
vn -0.000000 -0.000000 -0.100000
vn -0.000000 -0.000000 -0.100000
vn 0.100000 0.000000 -0.000000
vn 0.100000 0.000000 -0.000000
vn 0.100000 0.000000 -0.000000
vn 0.100000 0.000000 -0.000000
vn 0.000000 -0.100000 0.000000
vn 0.000000 -0.100000 0.000000
vn 0.000000 -0.100000 0.000000
vn 0.000000 -0.100000 0.000000
vn -0.100000 -0.000000 0.000000
vn -0.100000 -0.000000 0.000000
vn -0.100000 -0.000000 0.000000
vn -0.100000 -0.000000 0.000000
vn -0.000000 0.100000 -0.000000
vn -0.000000 0.100000 -0.000000
vn -0.000000 0.100000 -0.000000
vn -0.000000 0.100000 -0.000000
f 1248/2947/2883 1249/2948/2884 1247/2949/2885
f 1247/2949/2885 1249/2948/2884 1250/2950/2886
f 1248/2951/2887 1251/2952/2888 1249/2953/2889
f 1249/2953/2889 1251/2952/2888 1252/2954/2890
f 1251/2955/2891 1248/2956/2892 1255/2957/2893
f 1255/2957/2893 1248/2956/2892 1247/2958/2894
f 1255/2957/2893 1247/2958/2894 1254/2959/2895
f 1254/2959/2895 1247/2958/2894 1253/2960/2896
f 1255/2961/2897 1256/2962/2898 1251/2963/2899
f 1251/2963/2899 1256/2962/2898 1252/2964/2900
f 1250/2965/2901 1257/2966/2902 1247/2967/2903
f 1247/2967/2903 1257/2966/2902 1253/2968/2904
f 1259/2969/2905 1249/2970/2906 1258/2971/2907
f 1258/2971/2907 1249/2970/2906 1252/2972/2908
f 1258/2971/2907 1252/2972/2908 1256/2973/2909
f 1249/2970/2906 1259/2969/2905 1250/2974/2910
f 1250/2974/2910 1259/2969/2905 1260/2975/2911
f 1250/2974/2910 1260/2975/2911 1257/2976/2912
f 1257/2976/2912 1260/2975/2911 1261/2977/2913
f 1257/2976/2912 1261/2977/2913 1262/2978/2914
f 1262/2978/2914 1261/2977/2913 1256/2973/2909
f 1256/2973/2909 1261/2977/2913 1258/2971/2907
f 1255/2979/2915 1254/2980/2916 1256/2981/2917
f 1256/2981/2917 1254/2980/2916 1262/2982/2918
f 1257/2983/2919 1262/2984/2920 1253/2985/2921
f 1253/2985/2921 1262/2984/2920 1254/2986/2922
f 1264/2987/2923 1265/2988/2924 1263/2989/2925
f 1263/2989/2925 1265/2988/2924 1266/2990/2926
f 1261/2991/2927 1265/2992/2928 1258/2993/2929
f 1258/2993/2929 1265/2992/2928 1264/2994/2930
f 1260/2995/2931 1266/2996/2932 1261/2997/2933
f 1261/2997/2933 1266/2996/2932 1265/2998/2934
f 1259/2999/2935 1263/3000/2936 1260/3001/2937
f 1260/3001/2937 1263/3000/2936 1266/3002/2938
f 1258/3003/2939 1264/3004/2940 1259/3005/2941
f 1259/3005/2941 1264/3004/2940 1263/3006/2942
g Body52

v -22.599996 16.000000 35.000000
v -20.599996 18.000000 35.000000
v -20.599996 18.000000 5.000000
v -22.599996 16.000000 5.000000
v -19.399996 18.000000 35.000000
v -19.399996 18.000000 5.000000
v -22.599996 12.400000 35.000000
v -17.399996 12.400000 35.000000
v -17.399996 16.000000 35.000000
v -17.399996 16.000000 5.000000
v -22.599996 12.400000 5.000000
v -15.000000 20.000000 5.000000
v -25.000000 20.000000 5.000000
v -25.000000 10.000000 5.000000
v -15.000000 10.000000 5.000000
v -17.399996 12.400000 5.000000
v -25.000000 20.000000 0.000000
v -15.000000 20.000000 0.000000
v -15.000000 10.000000 0.000000
v -25.000000 10.000000 0.000000
vt 3.000000 0.141421 0.000000
vt -0.000000 0.141421 0.000000
vt 3.000000 -0.141421 0.000000
vt 0.000000 -0.141421 0.000000
vt 0.360000 3.000000 0.000000
vt 0.240000 3.000000 0.000000
vt 0.360000 -0.000000 0.000000
vt 0.240000 -0.000000 0.000000
vt -0.060000 -0.300000 0.000000
vt 0.060000 -0.300000 0.000000
vt -0.260000 -0.100000 0.000000
vt 0.260000 -0.100000 0.000000
vt -0.260000 0.260000 0.000000
vt 0.260000 0.260000 0.000000
vt -3.000000 -0.141421 0.000000
vt -0.000000 -0.141421 0.000000
vt -3.000000 0.141421 0.000000
vt 0.000000 0.141421 0.000000
vt 0.200000 -0.000000 0.000000
vt 0.560000 -0.000000 0.000000
vt 0.200000 3.000000 0.000000
vt 0.560000 3.000000 0.000000
vt 0.500000 0.500000 0.000000
vt 0.300000 0.060000 0.000000
vt 0.500000 -0.500000 0.000000
vt 0.300000 -0.060000 0.000000
vt 0.100000 -0.260000 0.000000
vt 0.100000 0.260000 0.000000
vt -0.500000 0.500000 0.000000
vt -0.260000 0.260000 0.000000
vt -0.500000 -0.500000 0.000000
vt -0.260000 -0.260000 0.000000
vt 0.400000 3.000000 0.000000
vt 0.040000 3.000000 0.000000
vt 0.400000 0.000000 0.000000
vt 0.040000 0.000000 0.000000
vt 0.040000 0.000000 0.000000
vt 0.560000 0.000000 0.000000
vt 0.040000 3.000000 0.000000
vt 0.560000 3.000000 0.000000
vt -0.500000 -0.500000 0.000000
vt 0.500000 -0.500000 0.000000
vt -0.500000 0.500000 0.000000
vt 0.500000 0.500000 0.000000
vt -0.250000 -0.500000 0.000000
vt 0.250000 -0.500000 0.000000
vt -0.250000 0.500000 0.000000
vt 0.250000 0.500000 0.000000
vt 0.250000 0.500000 0.000000
vt -0.250000 0.500000 0.000000
vt 0.250000 -0.500000 0.000000
vt -0.250000 -0.500000 0.000000
vt 0.250000 0.500000 0.000000
vt -0.250000 0.500000 0.000000
vt 0.250000 -0.500000 0.000000
vt -0.250000 -0.500000 0.000000
vt -0.250000 -0.500000 0.000000
vt 0.250000 -0.500000 0.000000
vt -0.250000 0.500000 0.000000
vt 0.250000 0.500000 0.000000
vn -0.070711 0.070711 -0.000000
vn -0.070711 0.070711 -0.000000
vn -0.070711 0.070711 -0.000000
vn -0.070711 0.070711 -0.000000
vn -0.000000 0.100000 -0.000000
vn -0.000000 0.100000 -0.000000
vn -0.000000 0.100000 -0.000000
vn -0.000000 0.100000 -0.000000
vn 0.000000 0.000000 0.100000
vn 0.000000 0.000000 0.100000
vn 0.000000 0.000000 0.100000
vn 0.000000 0.000000 0.100000
vn 0.000000 0.000000 0.100000
vn 0.000000 0.000000 0.100000
vn 0.070711 0.070711 -0.000000
vn 0.070711 0.070711 -0.000000
vn 0.070711 0.070711 -0.000000
vn 0.070711 0.070711 -0.000000
vn -0.100000 -0.000000 0.000000
vn -0.100000 -0.000000 0.000000
vn -0.100000 -0.000000 0.000000
vn -0.100000 -0.000000 0.000000
vn 0.000000 0.000000 0.100000
vn 0.000000 0.000000 0.100000
vn 0.000000 0.000000 0.100000
vn 0.000000 0.000000 0.100000
vn 0.000000 0.000000 0.100000
vn 0.000000 0.000000 0.100000
vn 0.000000 0.000000 0.100000
vn 0.000000 0.000000 0.100000
vn 0.000000 0.000000 0.100000
vn 0.000000 0.000000 0.100000
vn 0.100000 0.000000 -0.000000
vn 0.100000 0.000000 -0.000000
vn 0.100000 0.000000 -0.000000
vn 0.100000 0.000000 -0.000000
vn 0.000000 -0.100000 0.000000
vn 0.000000 -0.100000 0.000000
vn 0.000000 -0.100000 0.000000
vn 0.000000 -0.100000 0.000000
vn -0.000000 -0.000000 -0.100000
vn -0.000000 -0.000000 -0.100000
vn -0.000000 -0.000000 -0.100000
vn -0.000000 -0.000000 -0.100000
vn 0.100000 0.000000 -0.000000
vn 0.100000 0.000000 -0.000000
vn 0.100000 0.000000 -0.000000
vn 0.100000 0.000000 -0.000000
vn 0.000000 -0.100000 0.000000
vn 0.000000 -0.100000 0.000000
vn 0.000000 -0.100000 0.000000
vn 0.000000 -0.100000 0.000000
vn -0.100000 -0.000000 0.000000
vn -0.100000 -0.000000 0.000000
vn -0.100000 -0.000000 0.000000
vn -0.100000 -0.000000 0.000000
vn -0.000000 0.100000 -0.000000
vn -0.000000 0.100000 -0.000000
vn -0.000000 0.100000 -0.000000
vn -0.000000 0.100000 -0.000000
f 1268/3007/2943 1269/3008/2944 1267/3009/2945
f 1267/3009/2945 1269/3008/2944 1270/3010/2946
f 1268/3011/2947 1271/3012/2948 1269/3013/2949
f 1269/3013/2949 1271/3012/2948 1272/3014/2950
f 1271/3015/2951 1268/3016/2952 1275/3017/2953
f 1275/3017/2953 1268/3016/2952 1267/3018/2954
f 1275/3017/2953 1267/3018/2954 1274/3019/2955
f 1274/3019/2955 1267/3018/2954 1273/3020/2956
f 1275/3021/2957 1276/3022/2958 1271/3023/2959
f 1271/3023/2959 1276/3022/2958 1272/3024/2960
f 1270/3025/2961 1277/3026/2962 1267/3027/2963
f 1267/3027/2963 1277/3026/2962 1273/3028/2964
f 1279/3029/2965 1269/3030/2966 1278/3031/2967
f 1278/3031/2967 1269/3030/2966 1272/3032/2968
f 1278/3031/2967 1272/3032/2968 1276/3033/2969
f 1269/3030/2966 1279/3029/2965 1270/3034/2970
f 1270/3034/2970 1279/3029/2965 1280/3035/2971
f 1270/3034/2970 1280/3035/2971 1277/3036/2972
f 1277/3036/2972 1280/3035/2971 1281/3037/2973
f 1277/3036/2972 1281/3037/2973 1282/3038/2974
f 1282/3038/2974 1281/3037/2973 1276/3033/2969
f 1276/3033/2969 1281/3037/2973 1278/3031/2967
f 1275/3039/2975 1274/3040/2976 1276/3041/2977
f 1276/3041/2977 1274/3040/2976 1282/3042/2978
f 1277/3043/2979 1282/3044/2980 1273/3045/2981
f 1273/3045/2981 1282/3044/2980 1274/3046/2982
f 1284/3047/2983 1285/3048/2984 1283/3049/2985
f 1283/3049/2985 1285/3048/2984 1286/3050/2986
f 1281/3051/2987 1285/3052/2988 1278/3053/2989
f 1278/3053/2989 1285/3052/2988 1284/3054/2990
f 1280/3055/2991 1286/3056/2992 1281/3057/2993
f 1281/3057/2993 1286/3056/2992 1285/3058/2994
f 1279/3059/2995 1283/3060/2996 1280/3061/2997
f 1280/3061/2997 1283/3060/2996 1286/3062/2998
f 1278/3063/2999 1284/3064/3000 1279/3065/3001
f 1279/3065/3001 1284/3064/3000 1283/3066/3002
g Body53

v 16.864603 141.000004 91.000000
v 16.864603 141.000004 87.000000
v 8.364603 141.000004 87.000000
v 8.364603 141.000004 91.000000
v 16.864603 143.000004 93.000000
v 8.364603 143.000004 93.000000
v 16.864603 145.000004 93.000000
v 8.364603 145.000004 93.000000
v 16.864603 147.000004 91.000000
v 8.364603 147.000004 91.000000
v 16.864603 147.000004 87.000000
v 8.364603 147.000004 87.000000
v -128.135397 146.999996 87.000000
v -128.135397 146.999996 91.000000
v -136.635397 146.999996 91.000000
v -136.635397 146.999996 87.000000
v -128.135397 140.999996 87.000000
v -136.635397 140.999996 87.000000
v -128.135397 140.999996 91.000000
v -136.635397 140.999996 91.000000
v -128.135397 144.999996 93.000000
v -136.635397 144.999996 93.000000
v -128.135397 142.999996 93.000000
v -136.635397 142.999996 93.000000
v -59.000003 151.000000 70.000001
v -57.000003 151.000000 68.000001
v -57.000003 137.000000 68.000001
v -59.000003 137.000000 70.000001
v -57.000003 151.000000 10.000000
v -57.000003 137.000000 10.000000
v -63.000003 151.000000 68.000001
v -61.000003 151.000000 70.000001
v -61.000003 137.000000 70.000001
v -63.000003 137.000000 68.000001
v -63.000003 137.000000 10.000000
v -63.000003 151.000000 10.000000
v -50.000000 151.000000 105.000000
v -45.213624 151.000000 92.777064
v -45.213624 137.000000 92.777064
v -50.000000 137.000000 105.000000
v -59.500000 151.000000 79.561805
v -59.500000 137.000000 79.561805
v -73.786376 151.000000 92.777064
v -69.000000 151.000000 105.000000
v -69.000000 137.000000 105.000000
v -73.786376 137.000000 92.777064
v -15.000003 137.000000 105.000000
v -50.000003 137.000002 70.000000
v -50.000003 151.000002 70.000000
v -15.000003 151.000000 105.000000
v -50.000003 137.000002 10.000000
v -50.000003 151.000002 10.000000
v -105.000003 151.000000 105.000000
v -70.000003 151.000002 70.000000
v -70.000003 137.000002 70.000000
v -105.000003 137.000000 105.000000
v -70.000003 151.000002 10.000000
v -70.000003 137.000002 10.000000
v -1.635397 151.000000 105.000000
v -1.635397 137.000000 105.000000
v -128.135397 151.000000 10.000000
v -128.135397 137.000000 10.000000
v 15.364603 137.000000 110.000000
v 15.364603 137.000000 0.000000
v 16.864603 137.000000 0.000000
v 16.864603 137.000000 110.000000
v 11.364603 151.000000 115.000000
v 11.364603 137.000000 115.000000
v 11.364603 137.000000 0.000000
v 11.364603 138.493567 0.000000
v 11.364603 138.493567 110.000000
v 11.364603 149.500000 110.000000
v 11.364603 149.500000 0.000000
v 11.364603 151.000000 0.000000
v 14.364603 138.493567 0.000000
v 14.364603 138.493567 110.000000
v 16.864603 151.000000 110.000000
v 15.364603 151.000000 110.000000
v 14.364603 149.500000 110.000000
v 16.864603 151.000000 0.000000
v 14.364603 149.500000 0.000000
v 15.364603 151.000000 0.000000
v 8.364603 137.000000 95.000000
v 8.364603 151.000000 95.000000
v 8.364603 151.000000 10.000000
v 8.364603 137.000000 10.000000
v -131.135397 151.000000 115.000000
v -131.135397 137.000000 115.000000
v -131.135397 137.000000 -0.000000
v -128.135397 137.000000 95.000000
v -118.135397 137.000000 105.000000
v -118.135397 151.000000 105.000000
v -128.135397 151.000000 95.000000
v -131.135397 151.000000 -0.000000
v -131.135397 138.500000 -0.000000
v -134.135397 138.500000 -0.000000
v -135.135397 137.000000 -0.000000
v -136.635397 137.000000 -0.000000
v -136.635397 151.000000 -0.000000
v -135.135397 151.000000 -0.000000
v -134.135397 149.506433 -0.000000
v -131.135397 149.506433 -0.000000
v -135.135397 137.000000 110.000000
v -136.635397 137.000000 110.000000
v -134.135397 138.500000 110.000000
v -131.135397 138.500000 110.000000
v -136.635397 151.000000 110.000000
v -131.135397 149.506433 110.000000
v -134.135397 149.506433 110.000000
v -135.135397 151.000000 110.000000
vt -0.200000 0.986460 0.000000
vt -0.600000 0.986460 0.000000
vt -0.200000 0.136460 0.000000
vt -0.600000 0.136460 0.000000
vt 0.986460 0.141421 0.000000
vt 0.136460 0.141421 0.000000
vt 0.986460 -0.141421 0.000000
vt 0.136460 -0.141421 0.000000
vt -0.200000 0.986460 0.000000
vt -0.400000 0.986460 0.000000
vt -0.200000 0.136460 0.000000
vt -0.400000 0.136460 0.000000
vt -0.986460 -0.141421 0.000000
vt -0.136460 -0.141421 0.000000
vt -0.986460 0.141421 0.000000
vt -0.136460 0.141421 0.000000
vt 0.000000 0.986460 0.000000
vt -0.400000 0.986460 0.000000
vt 0.000000 0.136460 0.000000
vt -0.400000 0.136460 0.000000
vt 0.000000 0.986460 0.000000
vt -0.600000 0.986460 0.000000
vt 0.000000 0.136460 0.000000
vt -0.600000 0.136460 0.000000
vt -0.600000 0.013540 0.000000
vt -0.200000 0.013540 0.000000
vt -0.600000 0.863540 0.000000
vt -0.200000 0.863540 0.000000
vt -0.600000 0.013540 0.000000
vt 0.000000 0.013540 0.000000
vt -0.600000 0.863540 0.000000
vt 0.000000 0.863540 0.000000
vt -0.400000 0.013540 0.000000
vt -0.000000 0.013540 0.000000
vt -0.400000 0.863540 0.000000
vt -0.000000 0.863540 0.000000
vt 0.013540 -0.141421 0.000000
vt 0.863540 -0.141421 0.000000
vt 0.013540 0.141421 0.000000
vt 0.863540 0.141421 0.000000
vt -0.013540 0.141421 0.000000
vt -0.863540 0.141421 0.000000
vt -0.013540 -0.141421 0.000000
vt -0.863540 -0.141421 0.000000
vt -0.400000 0.013540 0.000000
vt -0.200000 0.013540 0.000000
vt -0.400000 0.863540 0.000000
vt -0.200000 0.863540 0.000000
vt 0.141421 0.000000 0.000000
vt -0.141421 0.000000 0.000000
vt 0.141421 -1.400000 0.000000
vt -0.141421 -1.400000 0.000000
vt -5.800000 0.000000 0.000000
vt -0.000000 0.000000 0.000000
vt -5.800000 1.400000 0.000000
vt -0.000000 1.400000 0.000000
vt 0.141421 0.000000 0.000000
vt -0.141421 0.000000 0.000000
vt 0.141421 -1.400000 0.000000
vt -0.141421 -1.400000 0.000000
vt -0.200000 1.400000 0.000000
vt -0.400000 1.400000 0.000000
vt -0.200000 0.000000 0.000000
vt -0.400000 0.000000 0.000000
vt -0.000000 1.400000 0.000000
vt -0.600000 1.400000 0.000000
vt -0.000000 0.000000 0.000000
vt -0.600000 0.000000 0.000000
vt -0.200000 1.400000 0.000000
vt -6.000000 1.400000 0.000000
vt -0.200000 0.000000 0.000000
vt -6.000000 0.000000 0.000000
vt 0.656334 0.000000 0.000000
vt -0.656334 0.000000 0.000000
vt 0.656334 -1.400000 0.000000
vt -0.656334 -1.400000 0.000000
vt -1.946134 0.000000 0.000000
vt -0.000000 0.000000 0.000000
vt -1.946134 1.400000 0.000000
vt -0.000000 1.400000 0.000000
vt 0.656334 0.000000 0.000000
vt -0.656334 0.000000 0.000000
vt 0.656334 -1.400000 0.000000
vt -0.656334 -1.400000 0.000000
vt -1.800000 1.400000 0.000000
vt -3.700000 1.400000 0.000000
vt -1.800000 0.000000 0.000000
vt -3.700000 0.000000 0.000000
vt -1.800000 1.400000 0.000000
vt -3.746134 1.400000 0.000000
vt -1.800000 0.000000 0.000000
vt -3.746134 0.000000 0.000000
vt -2.474874 -0.700000 0.000000
vt 2.474874 -0.700000 0.000000
vt -2.474874 0.700000 0.000000
vt 2.474874 0.700000 0.000000
vt 1.250000 0.700000 0.000000
vt -4.750000 0.700000 0.000000
vt 1.250000 -0.700000 0.000000
vt -4.750000 -0.700000 0.000000
vt -2.474874 0.700000 0.000000
vt -2.474874 -0.700000 0.000000
vt 2.474874 0.700000 0.000000
vt 2.474874 -0.700000 0.000000
vt -1.250000 -0.700000 0.000000
vt 4.750000 -0.700000 0.000000
vt -1.250000 0.700000 0.000000
vt 4.750000 0.700000 0.000000
vt -3.488539 0.700000 0.000000
vt -4.825000 0.700000 0.000000
vt -3.488539 -0.700000 0.000000
vt -4.825000 -0.700000 0.000000
vt -2.011461 0.700000 0.000000
vt -7.825000 0.700000 0.000000
vt -2.011461 -0.700000 0.000000
vt -7.825000 -0.700000 0.000000
vt -0.200000 5.750000 0.000000
vt -0.350000 5.750000 0.000000
vt -0.200000 -5.250000 0.000000
vt -0.350000 -5.250000 0.000000
vt 0.649999 -18.000897 0.000000
vt 0.649999 -6.500897 0.000000
vt 0.499999 -7.000897 0.000000
vt -0.750001 -6.500897 0.000000
vt -0.600645 -7.000897 0.000000
vt -0.750001 -18.000897 0.000000
vt -0.600645 -18.000897 0.000000
vt 0.499999 -18.000897 0.000000
vt 0.000000 0.000000 0.000000
vt 0.179743 -0.000000 0.000000
vt 0.000000 11.000000 0.000000
vt 0.179743 11.000000 0.000000
vt 0.000000 0.000000 0.000000
vt 0.300000 -0.000000 0.000000
vt 0.000000 11.000000 0.000000
vt 0.300000 11.000000 0.000000
vt 0.325000 0.600643 0.000000
vt 0.025000 0.600643 0.000000
vt 0.325000 -0.500000 0.000000
vt 0.025000 -0.500000 0.000000
vt -0.075000 -0.650000 0.000000
vt -0.225000 -0.650000 0.000000
vt -0.075000 0.750000 0.000000
vt -0.225000 0.750000 0.000000
vt 0.600000 9.300000 0.000000
vt 0.800000 9.300000 0.000000
vt 1.400000 11.000000 0.000000
vt 1.000000 9.100000 0.000000
vt 1.000000 8.700000 0.000000
vt 1.400000 -0.000000 0.000000
vt 0.400000 8.700000 0.000000
vt 0.000000 -0.000000 0.000000
vt 0.000000 11.000000 0.000000
vt 0.400000 9.100000 0.000000
vt -0.000000 0.000000 0.000000
vt 0.300000 0.000000 0.000000
vt 0.000000 11.000000 0.000000
vt 0.300000 11.000000 0.000000
vt -0.000000 0.000000 0.000000
vt 0.180278 0.000000 0.000000
vt 0.000000 11.000000 0.000000
vt 0.180278 11.000000 0.000000
vt 0.200000 -5.250000 0.000000
vt 0.350000 -5.250000 0.000000
vt 0.200000 5.750000 0.000000
vt 0.350000 5.750000 0.000000
vt 0.250000 -2.950000 0.000000
vt 0.250000 -3.350000 0.000000
vt 0.650000 -3.750000 0.000000
vt 0.050000 -3.550000 0.000000
vt -0.150000 -3.550000 0.000000
vt -0.750000 -3.750000 0.000000
vt -0.350000 -3.350000 0.000000
vt -0.350000 -2.950000 0.000000
vt 0.650000 4.750000 0.000000
vt -0.750000 4.750000 0.000000
vt -0.707107 -0.725000 0.000000
vt 0.707107 -0.725000 0.000000
vt -0.707107 0.675000 0.000000
vt 0.707107 0.675000 0.000000
vt 16.450000 -0.650000 0.000000
vt 16.450000 0.750000 0.000000
vt 2.200000 -0.650000 0.000000
vt 2.200000 0.750000 0.000000
vt 1.311461 -0.500000 0.000000
vt 8.125000 0.500000 0.000000
vt 0.711461 -0.500000 0.000000
vt -6.125000 0.500000 0.000000
vt 0.011461 -0.500000 0.000000
vt -5.825000 -0.500000 0.000000
vt -5.825000 -9.000000 0.000000
vt -6.125000 -11.000000 0.000000
vt -4.825000 -10.000000 0.000000
vt -3.488539 -10.000000 0.000000
vt 0.011460 -10.000000 0.000000
vt -0.467177 -8.777706 0.000000
vt 2.011461 -0.500000 0.000000
vt 1.311461 -6.300000 0.000000
vt 2.011461 -6.500000 0.000000
vt 1.111461 -6.500000 0.000000
vt 0.961460 -7.456181 0.000000
vt 0.911461 -6.500000 0.000000
vt 0.011461 -6.500000 0.000000
vt 0.711461 -6.300000 0.000000
vt 1.911460 -10.000000 0.000000
vt 8.125000 -11.000000 0.000000
vt 5.511461 -10.000000 0.000000
vt 6.825000 -10.000000 0.000000
vt 7.825000 -9.000000 0.000000
vt 7.825000 -0.500000 0.000000
vt 2.390098 -8.777706 0.000000
vt -0.011461 0.700000 0.000000
vt -0.011461 -0.700000 0.000000
vt 5.825000 0.700000 0.000000
vt 5.825000 -0.700000 0.000000
vt -0.711461 -0.500000 0.000000
vt -8.125000 0.500000 0.000000
vt -1.311461 -0.500000 0.000000
vt -2.011461 -0.500000 0.000000
vt -1.311461 -6.300000 0.000000
vt -2.011461 -6.500000 0.000000
vt -1.111461 -6.500000 0.000000
vt -0.961460 -7.456181 0.000000
vt -0.911461 -6.500000 0.000000
vt -0.011461 -6.500000 0.000000
vt -0.711461 -6.300000 0.000000
vt -0.011461 -0.500000 0.000000
vt 6.125000 0.500000 0.000000
vt -1.911460 -10.000000 0.000000
vt 6.125000 -11.000000 0.000000
vt -0.011460 -10.000000 0.000000
vt 3.488539 -10.000000 0.000000
vt 0.467177 -8.777706 0.000000
vt -2.390098 -8.777706 0.000000
vt -5.511461 -10.000000 0.000000
vt -8.125000 -11.000000 0.000000
vt -6.825000 -10.000000 0.000000
vt -7.825000 -9.000000 0.000000
vt -7.825000 -0.500000 0.000000
vt 5.825000 -0.500000 0.000000
vt 5.825000 -9.000000 0.000000
vt 4.825000 -10.000000 0.000000
vt -6.125000 -0.700000 0.000000
vt 8.125000 -0.700000 0.000000
vt -6.125000 -0.550643 0.000000
vt 8.125000 -0.550000 0.000000
vt -6.125000 0.550000 0.000000
vt 8.125000 0.550643 0.000000
vt -6.125000 0.700000 0.000000
vt 8.125000 0.700000 0.000000
vt 8.425000 -0.550000 0.000000
vt 8.425000 0.550643 0.000000
vt 8.675000 0.700000 0.000000
vt 8.525000 0.700000 0.000000
vt 8.525000 -0.700000 0.000000
vt 8.675000 -0.700000 0.000000
vt -6.425000 0.550000 0.000000
vt -6.425000 -0.550643 0.000000
vt -6.675000 -0.700000 0.000000
vt -6.525000 -0.700000 0.000000
vt -6.525000 0.700000 0.000000
vt -6.675000 0.700000 0.000000
vt 5.511461 -0.700000 0.000000
vt 6.825000 -0.700000 0.000000
vt 5.511461 0.700000 0.000000
vt 6.825000 0.700000 0.000000
vt 0.707107 0.725000 0.000000
vt -0.707107 0.725000 0.000000
vt 0.707107 -0.675000 0.000000
vt -0.707107 -0.675000 0.000000
vt 0.250000 -2.950000 0.000000
vt 0.250000 -3.350000 0.000000
vt 0.650000 -3.750000 0.000000
vt 0.050000 -3.550000 0.000000
vt -0.150000 -3.550000 0.000000
vt -0.750000 -3.750000 0.000000
vt -0.350000 -3.350000 0.000000
vt -0.350000 -2.950000 0.000000
vt 0.650000 4.750000 0.000000
vt -0.750000 4.750000 0.000000
vt 0.200000 -5.250000 0.000000
vt 0.350000 -5.250000 0.000000
vt 0.200000 5.750000 0.000000
vt 0.350000 5.750000 0.000000
vt 0.000000 0.000000 0.000000
vt 0.180278 0.000000 0.000000
vt -0.000000 11.000000 0.000000
vt 0.180278 11.000000 0.000000
vt 0.000000 0.000000 0.000000
vt 0.300000 0.000000 0.000000
vt -0.000000 11.000000 0.000000
vt 0.300000 11.000000 0.000000
vt 0.600000 9.300000 0.000000
vt 0.800000 9.300000 0.000000
vt 1.400000 11.000000 0.000000
vt 1.000000 9.100000 0.000000
vt 1.000000 8.700000 0.000000
vt 1.400000 -0.000000 0.000000
vt 0.400000 8.700000 0.000000
vt 0.000000 -0.000000 0.000000
vt 0.000000 11.000000 0.000000
vt 0.400000 9.100000 0.000000
vt 0.325000 0.600643 0.000000
vt 0.025000 0.600643 0.000000
vt 0.325000 -0.500000 0.000000
vt 0.025000 -0.500000 0.000000
vt -0.075000 -0.650000 0.000000
vt -0.225000 -0.650000 0.000000
vt -0.075000 0.750000 0.000000
vt -0.225000 0.750000 0.000000
vt 0.000000 0.000000 0.000000
vt 0.300000 -0.000000 0.000000
vt -0.000000 11.000000 0.000000
vt 0.300000 11.000000 0.000000
vt 0.000000 0.000000 0.000000
vt 0.179743 0.000000 0.000000
vt 0.000000 11.000000 0.000000
vt 0.179743 11.000000 0.000000
vt 0.649999 -18.000897 0.000000
vt 0.649999 -6.500897 0.000000
vt 0.499999 -7.000897 0.000000
vt -0.750001 -6.500897 0.000000
vt -0.600645 -7.000897 0.000000
vt -0.750001 -18.000897 0.000000
vt -0.600645 -18.000897 0.000000
vt 0.499999 -18.000897 0.000000
vt -0.200000 5.750000 0.000000
vt -0.350000 5.750000 0.000000
vt -0.200000 -5.250000 0.000000
vt -0.350000 -5.250000 0.000000
vn -0.000000 0.100000 0.000000
vn -0.000000 0.100000 0.000000
vn -0.000000 0.100000 0.000000
vn -0.000000 0.100000 0.000000
vn -0.000000 0.070711 -0.070711
vn -0.000000 0.070711 -0.070711
vn -0.000000 0.070711 -0.070711
vn -0.000000 0.070711 -0.070711
vn 0.000000 0.000000 -0.100000
vn 0.000000 0.000000 -0.100000
vn 0.000000 0.000000 -0.100000
vn 0.000000 0.000000 -0.100000
vn 0.000000 -0.070711 -0.070711
vn 0.000000 -0.070711 -0.070711
vn 0.000000 -0.070711 -0.070711
vn 0.000000 -0.070711 -0.070711
vn 0.000000 -0.100000 -0.000000
vn 0.000000 -0.100000 -0.000000
vn 0.000000 -0.100000 -0.000000
vn 0.000000 -0.100000 -0.000000
vn -0.000000 -0.000000 0.100000
vn -0.000000 -0.000000 0.100000
vn -0.000000 -0.000000 0.100000
vn -0.000000 -0.000000 0.100000
vn 0.000000 -0.100000 0.000000
vn 0.000000 -0.100000 0.000000
vn 0.000000 -0.100000 0.000000
vn 0.000000 -0.100000 0.000000
vn 0.000000 0.000000 0.100000
vn 0.000000 0.000000 0.100000
vn 0.000000 0.000000 0.100000
vn 0.000000 0.000000 0.100000
vn -0.000000 0.100000 -0.000000
vn -0.000000 0.100000 -0.000000
vn -0.000000 0.100000 -0.000000
vn -0.000000 0.100000 -0.000000
vn 0.000000 -0.070711 -0.070711
vn 0.000000 -0.070711 -0.070711
vn 0.000000 -0.070711 -0.070711
vn 0.000000 -0.070711 -0.070711
vn -0.000000 0.070711 -0.070711
vn -0.000000 0.070711 -0.070711
vn -0.000000 0.070711 -0.070711
vn -0.000000 0.070711 -0.070711
vn 0.000000 -0.000000 -0.100000
vn 0.000000 -0.000000 -0.100000
vn 0.000000 -0.000000 -0.100000
vn 0.000000 -0.000000 -0.100000
vn -0.070711 0.000000 -0.070711
vn -0.070711 0.000000 -0.070711
vn -0.070711 0.000000 -0.070711
vn -0.070711 0.000000 -0.070711
vn -0.100000 0.000000 0.000000
vn -0.100000 0.000000 0.000000
vn -0.100000 0.000000 0.000000
vn -0.100000 0.000000 0.000000
vn 0.070711 0.000000 -0.070711
vn 0.070711 0.000000 -0.070711
vn 0.070711 0.000000 -0.070711
vn 0.070711 0.000000 -0.070711
vn 0.000000 0.000000 -0.100000
vn 0.000000 0.000000 -0.100000
vn 0.000000 0.000000 -0.100000
vn 0.000000 0.000000 -0.100000
vn 0.000000 0.000000 0.100000
vn 0.000000 0.000000 0.100000
vn 0.000000 0.000000 0.100000
vn 0.000000 0.000000 0.100000
vn 0.100000 0.000000 0.000000
vn 0.100000 0.000000 0.000000
vn 0.100000 0.000000 0.000000
vn 0.100000 0.000000 0.000000
vn -0.093115 0.000000 -0.036463
vn -0.093115 0.000000 -0.036463
vn -0.093115 0.000000 -0.036463
vn -0.093115 0.000000 -0.036463
vn -0.067905 0.000000 0.073409
vn -0.067905 0.000000 0.073409
vn -0.067905 0.000000 0.073409
vn -0.067905 0.000000 0.073409
vn 0.093115 0.000000 -0.036463
vn 0.093115 0.000000 -0.036463
vn 0.093115 0.000000 -0.036463
vn 0.093115 0.000000 -0.036463
vn 0.000000 0.000000 -0.100000
vn 0.000000 0.000000 -0.100000
vn 0.000000 0.000000 -0.100000
vn 0.000000 0.000000 -0.100000
vn 0.067905 0.000000 0.073409
vn 0.067905 0.000000 0.073409
vn 0.067905 0.000000 0.073409
vn 0.067905 0.000000 0.073409
vn 0.070711 0.000000 -0.070711
vn 0.070711 0.000000 -0.070711
vn 0.070711 0.000000 -0.070711
vn 0.070711 0.000000 -0.070711
vn 0.100000 0.000000 0.000000
vn 0.100000 0.000000 0.000000
vn 0.100000 0.000000 0.000000
vn 0.100000 0.000000 0.000000
vn -0.070711 0.000000 -0.070711
vn -0.070711 0.000000 -0.070711
vn -0.070711 0.000000 -0.070711
vn -0.070711 0.000000 -0.070711
vn -0.100000 0.000000 0.000000
vn -0.100000 0.000000 0.000000
vn -0.100000 0.000000 0.000000
vn -0.100000 0.000000 0.000000
vn 0.000000 0.000000 -0.100000
vn 0.000000 0.000000 -0.100000
vn 0.000000 0.000000 -0.100000
vn 0.000000 0.000000 -0.100000
vn -0.000000 0.000000 0.100000
vn -0.000000 0.000000 0.100000
vn -0.000000 0.000000 0.100000
vn -0.000000 0.000000 0.100000
vn 0.000000 -0.100000 0.000000
vn 0.000000 -0.100000 0.000000
vn 0.000000 -0.100000 0.000000
vn 0.000000 -0.100000 0.000000
vn 0.100000 0.000000 0.000000
vn 0.100000 0.000000 0.000000
vn 0.100000 0.000000 0.000000
vn 0.100000 0.000000 0.000000
vn 0.100000 0.000000 0.000000
vn 0.100000 0.000000 0.000000
vn 0.100000 0.000000 0.000000
vn 0.100000 0.000000 0.000000
vn -0.083095 -0.055635 -0.000000
vn -0.083095 -0.055635 -0.000000
vn -0.083095 -0.055635 -0.000000
vn -0.083095 -0.055635 -0.000000
vn 0.000000 -0.100000 -0.000000
vn 0.000000 -0.100000 -0.000000
vn 0.000000 -0.100000 -0.000000
vn 0.000000 -0.100000 -0.000000
vn -0.000000 -0.000000 0.100000
vn -0.000000 -0.000000 0.100000
vn -0.000000 -0.000000 0.100000
vn -0.000000 -0.000000 0.100000
vn -0.000000 -0.000000 0.100000
vn -0.000000 -0.000000 0.100000
vn -0.000000 -0.000000 0.100000
vn -0.000000 -0.000000 0.100000
vn 0.100000 0.000000 0.000000
vn 0.100000 0.000000 0.000000
vn 0.100000 0.000000 0.000000
vn 0.100000 0.000000 0.000000
vn 0.100000 0.000000 0.000000
vn 0.100000 0.000000 0.000000
vn 0.100000 0.000000 0.000000
vn 0.100000 0.000000 0.000000
vn 0.100000 0.000000 0.000000
vn 0.100000 0.000000 0.000000
vn -0.000000 0.100000 0.000000
vn -0.000000 0.100000 0.000000
vn -0.000000 0.100000 0.000000
vn -0.000000 0.100000 0.000000
vn -0.083205 0.055470 -0.000000
vn -0.083205 0.055470 -0.000000
vn -0.083205 0.055470 -0.000000
vn -0.083205 0.055470 -0.000000
vn -0.000000 0.100000 -0.000000
vn -0.000000 0.100000 -0.000000
vn -0.000000 0.100000 -0.000000
vn -0.000000 0.100000 -0.000000
vn -0.100000 -0.000000 -0.000000
vn -0.100000 -0.000000 -0.000000
vn -0.100000 -0.000000 -0.000000
vn -0.100000 -0.000000 -0.000000
vn -0.100000 -0.000000 -0.000000
vn -0.100000 -0.000000 -0.000000
vn -0.100000 -0.000000 -0.000000
vn -0.100000 -0.000000 -0.000000
vn -0.100000 -0.000000 -0.000000
vn -0.100000 -0.000000 -0.000000
vn -0.070711 -0.000000 -0.070711
vn -0.070711 -0.000000 -0.070711
vn -0.070711 -0.000000 -0.070711
vn -0.070711 -0.000000 -0.070711
vn -0.000000 0.000000 0.100000
vn -0.000000 0.000000 0.100000
vn -0.000000 0.000000 0.100000
vn -0.000000 0.000000 0.100000
vn 0.000000 -0.100000 0.000000
vn 0.000000 -0.100000 0.000000
vn 0.000000 -0.100000 0.000000
vn 0.000000 -0.100000 0.000000
vn 0.000000 -0.100000 0.000000
vn 0.000000 -0.100000 0.000000
vn 0.000000 -0.100000 0.000000
vn 0.000000 -0.100000 0.000000
vn 0.000000 -0.100000 0.000000
vn 0.000000 -0.100000 0.000000
vn 0.000000 -0.100000 0.000000
vn 0.000000 -0.100000 0.000000
vn 0.000000 -0.100000 0.000000
vn 0.000000 -0.100000 0.000000
vn 0.000000 -0.100000 0.000000
vn 0.000000 -0.100000 0.000000
vn 0.000000 -0.100000 0.000000
vn 0.000000 -0.100000 0.000000
vn 0.000000 -0.100000 0.000000
vn 0.000000 -0.100000 0.000000
vn 0.000000 -0.100000 0.000000
vn 0.000000 -0.100000 0.000000
vn 0.000000 -0.100000 0.000000
vn 0.000000 -0.100000 0.000000
vn 0.000000 -0.100000 0.000000
vn 0.000000 -0.100000 0.000000
vn 0.000000 -0.100000 0.000000
vn -0.000000 0.000000 0.100000
vn -0.000000 0.000000 0.100000
vn -0.000000 0.000000 0.100000
vn -0.000000 0.000000 0.100000
vn -0.000000 0.100000 -0.000000
vn -0.000000 0.100000 -0.000000
vn -0.000000 0.100000 -0.000000
vn -0.000000 0.100000 -0.000000
vn -0.000000 0.100000 -0.000000
vn -0.000000 0.100000 -0.000000
vn -0.000000 0.100000 -0.000000
vn -0.000000 0.100000 -0.000000
vn -0.000000 0.100000 -0.000000
vn -0.000000 0.100000 -0.000000
vn -0.000000 0.100000 -0.000000
vn -0.000000 0.100000 -0.000000
vn -0.000000 0.100000 -0.000000
vn -0.000000 0.100000 -0.000000
vn -0.000000 0.100000 -0.000000
vn -0.000000 0.100000 -0.000000
vn -0.000000 0.100000 -0.000000
vn -0.000000 0.100000 -0.000000
vn -0.000000 0.100000 -0.000000
vn -0.000000 0.100000 -0.000000
vn -0.000000 0.100000 -0.000000
vn -0.000000 0.100000 -0.000000
vn -0.000000 0.100000 -0.000000
vn -0.000000 0.100000 -0.000000
vn -0.000000 0.100000 -0.000000
vn -0.000000 0.100000 -0.000000
vn -0.000000 0.100000 -0.000000
vn 0.000000 0.000000 -0.100000
vn 0.000000 0.000000 -0.100000
vn 0.000000 0.000000 -0.100000
vn 0.000000 0.000000 -0.100000
vn 0.000000 0.000000 -0.100000
vn 0.000000 0.000000 -0.100000
vn 0.000000 0.000000 -0.100000
vn 0.000000 0.000000 -0.100000
vn 0.000000 0.000000 -0.100000
vn 0.000000 0.000000 -0.100000
vn 0.000000 0.000000 -0.100000
vn 0.000000 0.000000 -0.100000
vn 0.000000 0.000000 -0.100000
vn 0.000000 0.000000 -0.100000
vn 0.000000 0.000000 -0.100000
vn 0.000000 0.000000 -0.100000
vn 0.000000 0.000000 -0.100000
vn 0.000000 0.000000 -0.100000
vn 0.000000 0.000000 -0.100000
vn 0.000000 0.000000 -0.100000
vn 0.000000 0.000000 -0.100000
vn 0.000000 0.000000 -0.100000
vn 0.000000 0.000000 -0.100000
vn 0.000000 0.000000 -0.100000
vn 0.070711 0.000000 -0.070711
vn 0.070711 0.000000 -0.070711
vn 0.070711 0.000000 -0.070711
vn 0.070711 0.000000 -0.070711
vn 0.100000 -0.000000 0.000000
vn 0.100000 -0.000000 0.000000
vn 0.100000 -0.000000 0.000000
vn 0.100000 -0.000000 0.000000
vn 0.100000 -0.000000 0.000000
vn 0.100000 -0.000000 0.000000
vn 0.100000 -0.000000 0.000000
vn 0.100000 -0.000000 0.000000
vn 0.100000 -0.000000 0.000000
vn 0.100000 -0.000000 0.000000
vn 0.000000 -0.100000 0.000000
vn 0.000000 -0.100000 0.000000
vn 0.000000 -0.100000 0.000000
vn 0.000000 -0.100000 0.000000
vn 0.083205 -0.055470 0.000000
vn 0.083205 -0.055470 0.000000
vn 0.083205 -0.055470 0.000000
vn 0.083205 -0.055470 0.000000
vn 0.000000 -0.100000 0.000000
vn 0.000000 -0.100000 0.000000
vn 0.000000 -0.100000 0.000000
vn 0.000000 -0.100000 0.000000
vn -0.100000 -0.000000 0.000000
vn -0.100000 -0.000000 0.000000
vn -0.100000 -0.000000 0.000000
vn -0.100000 -0.000000 0.000000
vn -0.100000 -0.000000 0.000000
vn -0.100000 -0.000000 0.000000
vn -0.100000 -0.000000 0.000000
vn -0.100000 -0.000000 0.000000
vn -0.100000 -0.000000 0.000000
vn -0.100000 -0.000000 0.000000
vn 0.000000 0.000000 0.100000
vn 0.000000 0.000000 0.100000
vn 0.000000 0.000000 0.100000
vn 0.000000 0.000000 0.100000
vn 0.000000 0.000000 0.100000
vn 0.000000 0.000000 0.100000
vn 0.000000 0.000000 0.100000
vn 0.000000 0.000000 0.100000
vn -0.000000 0.100000 -0.000000
vn -0.000000 0.100000 -0.000000
vn -0.000000 0.100000 -0.000000
vn -0.000000 0.100000 -0.000000
vn 0.083095 0.055635 -0.000000
vn 0.083095 0.055635 -0.000000
vn 0.083095 0.055635 -0.000000
vn 0.083095 0.055635 -0.000000
vn -0.100000 -0.000000 0.000000
vn -0.100000 -0.000000 0.000000
vn -0.100000 -0.000000 0.000000
vn -0.100000 -0.000000 0.000000
vn -0.100000 -0.000000 0.000000
vn -0.100000 -0.000000 0.000000
vn -0.100000 -0.000000 0.000000
vn -0.100000 -0.000000 0.000000
vn -0.000000 0.100000 -0.000000
vn -0.000000 0.100000 -0.000000
vn -0.000000 0.100000 -0.000000
vn -0.000000 0.100000 -0.000000
f 1287/3067/3003 1288/3068/3004 1290/3069/3005
f 1290/3069/3005 1288/3068/3004 1289/3070/3006
f 1287/3071/3007 1290/3072/3008 1291/3073/3009
f 1291/3073/3009 1290/3072/3008 1292/3074/3010
f 1293/3075/3011 1291/3076/3012 1294/3077/3013
f 1294/3077/3013 1291/3076/3012 1292/3078/3014
f 1293/3079/3015 1294/3080/3016 1295/3081/3017
f 1295/3081/3017 1294/3080/3016 1296/3082/3018
f 1297/3083/3019 1295/3084/3020 1298/3085/3021
f 1298/3085/3021 1295/3084/3020 1296/3086/3022
f 1288/3087/3023 1297/3088/3024 1289/3089/3025
f 1289/3089/3025 1297/3088/3024 1298/3090/3026
f 1299/3091/3027 1300/3092/3028 1302/3093/3029
f 1302/3093/3029 1300/3092/3028 1301/3094/3030
f 1303/3095/3031 1299/3096/3032 1304/3097/3033
f 1304/3097/3033 1299/3096/3032 1302/3098/3034
f 1305/3099/3035 1303/3100/3036 1306/3101/3037
f 1306/3101/3037 1303/3100/3036 1304/3102/3038
f 1307/3103/3039 1308/3104/3040 1300/3105/3041
f 1300/3105/3041 1308/3104/3040 1301/3106/3042
f 1305/3107/3043 1306/3108/3044 1309/3109/3045
f 1309/3109/3045 1306/3108/3044 1310/3110/3046
f 1307/3111/3047 1309/3112/3048 1308/3113/3049
f 1308/3113/3049 1309/3112/3048 1310/3114/3050
f 1311/3115/3051 1312/3116/3052 1314/3117/3053
f 1314/3117/3053 1312/3116/3052 1313/3118/3054
f 1312/3119/3055 1315/3120/3056 1313/3121/3057
f 1313/3121/3057 1315/3120/3056 1316/3122/3058
f 1317/3123/3059 1318/3124/3060 1320/3125/3061
f 1320/3125/3061 1318/3124/3060 1319/3126/3062
f 1314/3127/3063 1319/3128/3064 1311/3129/3065
f 1311/3129/3065 1319/3128/3064 1318/3130/3066
f 1321/3131/3067 1316/3132/3068 1322/3133/3069
f 1322/3133/3069 1316/3132/3068 1315/3134/3070
f 1320/3135/3071 1321/3136/3072 1317/3137/3073
f 1317/3137/3073 1321/3136/3072 1322/3138/3074
f 1323/3139/3075 1324/3140/3076 1326/3141/3077
f 1326/3141/3077 1324/3140/3076 1325/3142/3078
f 1324/3143/3079 1327/3144/3080 1325/3145/3081
f 1325/3145/3081 1327/3144/3080 1328/3146/3082
f 1329/3147/3083 1330/3148/3084 1332/3149/3085
f 1332/3149/3085 1330/3148/3084 1331/3150/3086
f 1326/3151/3087 1331/3152/3088 1323/3153/3089
f 1323/3153/3089 1331/3152/3088 1330/3154/3090
f 1332/3155/3091 1328/3156/3092 1329/3157/3093
f 1329/3157/3093 1328/3156/3092 1327/3158/3094
f 1333/3159/3095 1334/3160/3096 1336/3161/3097
f 1336/3161/3097 1334/3160/3096 1335/3162/3098
f 1334/3163/3099 1337/3164/3100 1335/3165/3101
f 1335/3165/3101 1337/3164/3100 1338/3166/3102
f 1340/3167/3103 1341/3168/3104 1339/3169/3105
f 1339/3169/3105 1341/3168/3104 1342/3170/3106
f 1340/3171/3107 1343/3172/3108 1341/3173/3109
f 1341/3173/3109 1343/3172/3108 1344/3174/3110
f 1336/3175/3111 1345/3176/3112 1333/3177/3113
f 1333/3177/3113 1345/3176/3112 1346/3178/3114
f 1343/3179/3115 1347/3180/3116 1344/3181/3117
f 1344/3181/3117 1347/3180/3116 1348/3182/3118
f 1350/3183/3119 1351/3184/3120 1349/3185/3121
f 1349/3185/3121 1351/3184/3120 1352/3186/3122
f 1360/3187/3123 1353/3188/3124 1358/3189/3125
f 1358/3189/3125 1353/3188/3124 1354/3190/3126
f 1358/3189/3125 1354/3190/3126 1357/3191/3127
f 1357/3191/3127 1354/3190/3126 1355/3192/3128
f 1357/3191/3127 1355/3192/3128 1356/3193/3129
f 1358/3189/3125 1359/3194/3130 1360/3187/3123
f 1361/3195/3131 1350/3196/3132 1362/3197/3133
f 1362/3197/3133 1350/3196/3132 1349/3198/3134
f 1356/3199/3135 1361/3200/3136 1357/3201/3137
f 1357/3201/3137 1361/3200/3136 1362/3202/3138
f 1357/3203/3139 1362/3204/3140 1358/3205/3141
f 1358/3205/3141 1362/3204/3140 1365/3206/3142
f 1365/3206/3142 1362/3204/3140 1364/3207/3143
f 1364/3207/3143 1362/3204/3140 1363/3208/3144
f 1363/3208/3144 1362/3204/3140 1349/3209/3145
f 1363/3208/3144 1349/3209/3145 1352/3210/3146
f 1291/3211/3147 1293/3212/3148 1363/3213/3149
f 1363/3213/3149 1293/3212/3148 1295/3214/3150
f 1363/3213/3149 1295/3214/3150 1297/3215/3151
f 1363/3213/3149 1297/3215/3151 1366/3216/3152
f 1366/3216/3152 1297/3215/3151 1288/3217/3153
f 1366/3216/3152 1288/3217/3153 1351/3218/3154
f 1351/3218/3154 1288/3217/3153 1352/3219/3155
f 1352/3219/3155 1288/3217/3153 1287/3220/3156
f 1352/3219/3155 1287/3220/3156 1291/3211/3147
f 1352/3219/3155 1291/3211/3147 1363/3213/3149
f 1367/3221/3157 1359/3222/3158 1365/3223/3159
f 1365/3223/3159 1359/3222/3158 1358/3224/3160
f 1368/3225/3161 1367/3226/3162 1364/3227/3163
f 1364/3227/3163 1367/3226/3162 1365/3228/3164
f 1364/3229/3165 1363/3230/3166 1368/3231/3167
f 1368/3231/3167 1363/3230/3166 1366/3232/3168
f 1298/3233/3169 1296/3234/3170 1370/3235/3171
f 1370/3235/3171 1296/3234/3170 1294/3236/3172
f 1370/3235/3171 1294/3236/3172 1292/3237/3173
f 1370/3235/3171 1292/3237/3173 1369/3238/3174
f 1369/3238/3174 1292/3237/3173 1290/3239/3175
f 1369/3238/3174 1290/3239/3175 1289/3240/3176
f 1298/3233/3169 1371/3241/3177 1289/3240/3176
f 1289/3240/3176 1371/3241/3177 1372/3242/3178
f 1289/3240/3176 1372/3242/3178 1369/3238/3174
f 1371/3241/3177 1298/3233/3169 1370/3235/3171
f 1369/3243/3179 1346/3244/3180 1370/3245/3181
f 1370/3245/3181 1346/3244/3180 1345/3246/3182
f 1373/3247/3183 1374/3248/3184 1353/3249/3185
f 1353/3249/3185 1374/3248/3184 1354/3250/3186
f 1321/3251/3187 1375/3252/3188 1316/3253/3189
f 1316/3253/3189 1375/3252/3188 1355/3254/3190
f 1316/3253/3189 1355/3254/3190 1337/3255/3191
f 1337/3255/3191 1355/3254/3190 1372/3256/3192
f 1372/3256/3192 1355/3254/3190 1369/3257/3193
f 1369/3257/3193 1355/3254/3190 1354/3258/3194
f 1369/3257/3193 1354/3258/3194 1346/3259/3195
f 1346/3259/3195 1354/3258/3194 1333/3260/3196
f 1333/3260/3196 1354/3258/3194 1326/3261/3197
f 1333/3260/3196 1326/3261/3197 1325/3262/3198
f 1375/3252/3188 1321/3251/3187 1344/3263/3199
f 1344/3263/3199 1321/3251/3187 1320/3264/3200
f 1344/3263/3199 1320/3264/3200 1341/3265/3201
f 1341/3265/3201 1320/3264/3200 1319/3266/3202
f 1341/3265/3201 1319/3266/3202 1328/3267/3203
f 1328/3267/3203 1319/3266/3202 1314/3268/3204
f 1328/3267/3203 1314/3268/3204 1334/3269/3205
f 1334/3269/3205 1314/3268/3204 1313/3270/3206
f 1334/3269/3205 1313/3270/3206 1337/3255/3191
f 1337/3255/3191 1313/3270/3206 1316/3253/3189
f 1326/3261/3197 1354/3258/3194 1331/3271/3207
f 1331/3271/3207 1354/3258/3194 1374/3272/3208
f 1331/3271/3207 1374/3272/3208 1342/3273/3209
f 1342/3273/3209 1374/3272/3208 1377/3274/3210
f 1377/3274/3210 1374/3272/3208 1376/3275/3211
f 1376/3275/3211 1374/3272/3208 1375/3252/3188
f 1376/3275/3211 1375/3252/3188 1348/3276/3212
f 1348/3276/3212 1375/3252/3188 1344/3263/3199
f 1333/3260/3196 1325/3262/3198 1334/3269/3205
f 1334/3269/3205 1325/3262/3198 1328/3267/3203
f 1328/3267/3203 1332/3277/3213 1341/3265/3201
f 1341/3265/3201 1332/3277/3213 1342/3273/3209
f 1342/3273/3209 1332/3277/3213 1331/3271/3207
f 1338/3278/3214 1337/3279/3215 1371/3280/3216
f 1371/3280/3216 1337/3279/3215 1372/3281/3217
f 1315/3282/3218 1380/3283/3219 1322/3284/3220
f 1322/3284/3220 1380/3283/3219 1343/3285/3221
f 1322/3284/3220 1343/3285/3221 1317/3286/3222
f 1317/3286/3222 1343/3285/3221 1340/3287/3223
f 1317/3286/3222 1340/3287/3223 1318/3288/3224
f 1318/3288/3224 1340/3287/3223 1327/3289/3225
f 1318/3288/3224 1327/3289/3225 1311/3290/3226
f 1311/3290/3226 1327/3289/3225 1335/3291/3227
f 1311/3290/3226 1335/3291/3227 1312/3292/3228
f 1312/3292/3228 1335/3291/3227 1338/3293/3229
f 1312/3292/3228 1338/3293/3229 1315/3282/3218
f 1315/3282/3218 1338/3293/3229 1360/3294/3230
f 1315/3282/3218 1360/3294/3230 1380/3283/3219
f 1330/3295/3231 1353/3296/3232 1323/3297/3233
f 1323/3297/3233 1353/3296/3232 1336/3298/3234
f 1323/3297/3233 1336/3298/3234 1324/3299/3235
f 1324/3299/3235 1336/3298/3234 1335/3291/3227
f 1324/3299/3235 1335/3291/3227 1327/3289/3225
f 1329/3300/3236 1339/3301/3237 1330/3295/3231
f 1330/3295/3231 1339/3301/3237 1373/3302/3238
f 1330/3295/3231 1373/3302/3238 1353/3296/3232
f 1339/3301/3237 1329/3300/3236 1340/3287/3223
f 1340/3287/3223 1329/3300/3236 1327/3289/3225
f 1339/3301/3237 1378/3303/3239 1373/3302/3238
f 1373/3302/3238 1378/3303/3239 1379/3304/3240
f 1373/3302/3238 1379/3304/3240 1380/3283/3219
f 1380/3283/3219 1379/3304/3240 1347/3305/3241
f 1380/3283/3219 1347/3305/3241 1343/3285/3221
f 1338/3293/3229 1371/3306/3242 1360/3294/3230
f 1360/3294/3230 1371/3306/3242 1370/3307/3243
f 1360/3294/3230 1370/3307/3243 1353/3296/3232
f 1353/3296/3232 1370/3307/3243 1345/3308/3244
f 1353/3296/3232 1345/3308/3244 1336/3298/3234
f 1355/3309/3245 1375/3310/3246 1356/3311/3247
f 1356/3311/3247 1375/3310/3246 1381/3312/3248
f 1356/3311/3247 1381/3312/3248 1359/3313/3249
f 1359/3313/3249 1381/3312/3248 1388/3314/3250
f 1359/3313/3249 1388/3314/3250 1360/3315/3251
f 1360/3315/3251 1388/3314/3250 1380/3316/3252
f 1381/3312/3248 1382/3317/3253 1388/3314/3250
f 1388/3314/3250 1382/3317/3253 1387/3318/3254
f 1387/3318/3254 1382/3317/3253 1385/3319/3255
f 1387/3318/3254 1385/3319/3255 1386/3320/3256
f 1383/3321/3257 1384/3322/3258 1382/3317/3253
f 1382/3317/3253 1384/3322/3258 1385/3319/3255
f 1359/3313/3249 1367/3323/3259 1356/3311/3247
f 1356/3311/3247 1367/3323/3259 1361/3324/3260
f 1361/3324/3260 1367/3323/3259 1351/3325/3261
f 1361/3324/3260 1351/3325/3261 1350/3326/3262
f 1368/3327/3263 1366/3328/3264 1367/3323/3259
f 1367/3323/3259 1366/3328/3264 1351/3325/3261
f 1342/3329/3265 1377/3330/3266 1339/3331/3267
f 1339/3331/3267 1377/3330/3266 1378/3332/3268
f 1379/3333/3269 1378/3334/3270 1376/3335/3271
f 1376/3335/3271 1378/3334/3270 1377/3336/3272
f 1303/3337/3273 1305/3338/3274 1376/3339/3275
f 1376/3339/3275 1305/3338/3274 1309/3340/3276
f 1376/3339/3275 1309/3340/3276 1307/3341/3277
f 1376/3339/3275 1307/3341/3277 1379/3342/3278
f 1379/3342/3278 1307/3341/3277 1300/3343/3279
f 1379/3342/3278 1300/3343/3279 1299/3344/3280
f 1303/3337/3273 1348/3345/3281 1299/3344/3280
f 1299/3344/3280 1348/3345/3281 1347/3346/3282
f 1299/3344/3280 1347/3346/3282 1379/3342/3278
f 1348/3345/3281 1303/3337/3273 1376/3339/3275
f 1389/3347/3283 1390/3348/3284 1383/3349/3285
f 1383/3349/3285 1390/3348/3284 1384/3350/3286
f 1383/3351/3287 1382/3352/3288 1389/3353/3289
f 1389/3353/3289 1382/3352/3288 1391/3354/3290
f 1382/3355/3291 1381/3356/3292 1391/3357/3293
f 1391/3357/3293 1381/3356/3292 1392/3358/3294
f 1308/3359/3295 1310/3360/3296 1390/3361/3297
f 1390/3361/3297 1310/3360/3296 1306/3362/3298
f 1390/3361/3297 1306/3362/3298 1304/3363/3299
f 1390/3361/3297 1304/3363/3299 1384/3364/3300
f 1384/3364/3300 1304/3363/3299 1302/3365/3301
f 1384/3364/3300 1302/3365/3301 1385/3366/3302
f 1385/3366/3302 1302/3365/3301 1393/3367/3303
f 1393/3367/3303 1302/3365/3301 1301/3368/3304
f 1393/3367/3303 1301/3368/3304 1308/3359/3295
f 1393/3367/3303 1308/3359/3295 1390/3361/3297
f 1394/3369/3305 1395/3370/3306 1392/3371/3307
f 1392/3371/3307 1395/3370/3306 1391/3372/3308
f 1391/3372/3308 1395/3370/3306 1389/3373/3309
f 1389/3373/3309 1395/3370/3306 1390/3374/3310
f 1390/3374/3310 1395/3370/3306 1396/3375/3311
f 1390/3374/3310 1396/3375/3311 1393/3376/3312
f 1388/3377/3313 1387/3378/3314 1394/3379/3315
f 1394/3379/3315 1387/3378/3314 1395/3380/3316
f 1387/3381/3317 1386/3382/3318 1395/3383/3319
f 1395/3383/3319 1386/3382/3318 1396/3384/3320
f 1375/3385/3321 1374/3386/3322 1392/3387/3323
f 1392/3387/3323 1374/3386/3322 1373/3388/3324
f 1392/3387/3323 1373/3388/3324 1394/3389/3325
f 1394/3389/3325 1373/3388/3324 1380/3390/3326
f 1394/3389/3325 1380/3390/3326 1388/3391/3327
f 1392/3387/3323 1381/3392/3328 1375/3385/3321
f 1386/3393/3329 1385/3394/3330 1396/3395/3331
f 1396/3395/3331 1385/3394/3330 1393/3396/3332
# 1396 vertices
# 3396 texture params
# 3332 normals
# 2820 facets

# 8 groups
