# Supplementary material for: Customizable 3D printed perfusion bioreactor for the engineering of stem cell microenvironments
Source: Front Bioeng Biotechnol. 2023 Jan 9;10:1081145. doi: 10.3389/fbioe.2022.1081145 (PMC9870251; doi:10.3389/fbioe.2022.1081145)
Supplement: Supplementary file 3 [file DataSheet1.ZIP › Files for 3D printing/Lower Chamber/Lower Chamber - OBJ format.obj]

# WaveFront *.obj file (generated by Autodesk ATF)

mtllib 484fa1b8-4fa8-4804-b7cf-967fbacff35c.mtl

g Body14

v 8.625000 -0.000000 19.000000
v 8.374373 -2.064098 19.000000
v 7.637058 -4.008237 19.000000
v 6.455905 -5.719433 19.000000
v 4.899558 -7.098236 19.000000
v 3.058467 -8.064515 19.000000
v 1.039629 -8.562114 19.000000
v -1.039629 -8.562114 19.000000
v -3.058467 -8.064515 19.000000
v -4.899558 -7.098236 19.000000
v -6.455905 -5.719433 19.000000
v -7.637058 -4.008237 19.000000
v -8.374373 -2.064098 19.000000
v -8.625000 0.000000 19.000000
v -8.374373 2.064098 19.000000
v -7.637058 4.008237 19.000000
v -6.455905 5.719433 19.000000
v -4.899558 7.098236 19.000000
v -3.058467 8.064515 19.000000
v -1.039629 8.562114 19.000000
v 1.039629 8.562114 19.000000
v 3.058467 8.064515 19.000000
v 4.899558 7.098236 19.000000
v 6.455905 5.719433 19.000000
v 7.637058 4.008237 19.000000
v 8.374373 2.064098 19.000000
v 8.875000 0.000000 19.250000
v 8.617109 2.123927 19.250000
v 7.858422 4.124418 19.250000
v 6.643033 5.885214 19.250000
v 5.041575 7.303982 19.250000
v 3.147118 8.298269 19.250000
v 1.069763 8.810291 19.250000
v -1.069763 8.810291 19.250000
v -3.147118 8.298269 19.250000
v -5.041575 7.303982 19.250000
v -6.643033 5.885214 19.250000
v -7.858422 4.124418 19.250000
v -8.617109 2.123927 19.250000
v -8.875000 0.000000 19.250000
v -8.617109 -2.123927 19.250000
v -7.858422 -4.124418 19.250000
v -6.643033 -5.885214 19.250000
v -5.041575 -7.303982 19.250000
v -3.147118 -8.298269 19.250000
v -1.069763 -8.810291 19.250000
v 1.069763 -8.810291 19.250000
v 3.147118 -8.298269 19.250000
v 5.041575 -7.303982 19.250000
v 6.643033 -5.885214 19.250000
v 7.858422 -4.124418 19.250000
v 8.617109 -2.123927 19.250000
v 6.125000 -0.000000 19.000000
v 5.916296 -1.585267 19.000000
v 5.304406 -3.062500 19.000000
v 4.331029 -4.331029 19.000000
v 3.062500 -5.304406 19.000000
v 1.585267 -5.916296 19.000000
v -0.000000 -6.125000 19.000000
v -1.585267 -5.916296 19.000000
v -3.062500 -5.304406 19.000000
v -4.331029 -4.331029 19.000000
v -5.304406 -3.062500 19.000000
v -5.916296 -1.585267 19.000000
v -6.125000 0.000000 19.000000
v -5.916296 1.585267 19.000000
v -5.304406 3.062500 19.000000
v -4.331029 4.331029 19.000000
v -3.062500 5.304406 19.000000
v -1.585267 5.916296 19.000000
v -0.000000 6.125000 19.000000
v 1.585267 5.916296 19.000000
v 3.062500 5.304406 19.000000
v 4.331029 4.331029 19.000000
v 5.304406 3.062500 19.000000
v 5.916296 1.585267 19.000000
v 8.875000 0.000000 20.000000
v 8.617109 2.123927 20.000000
v 7.858422 4.124418 20.000000
v 6.643033 5.885214 20.000000
v 5.041575 7.303982 20.000000
v 3.147118 8.298269 20.000000
v 1.069763 8.810291 20.000000
v -1.069763 8.810291 20.000000
v -3.147118 8.298269 20.000000
v -5.041575 7.303982 20.000000
v -6.643033 5.885214 20.000000
v -7.858422 4.124418 20.000000
v -8.617109 2.123927 20.000000
v -8.875000 0.000000 20.000000
v -8.617109 -2.123927 20.000000
v -7.858422 -4.124418 20.000000
v -6.643033 -5.885214 20.000000
v -5.041575 -7.303982 20.000000
v -3.147118 -8.298269 20.000000
v -1.069763 -8.810291 20.000000
v 1.069763 -8.810291 20.000000
v 3.147118 -8.298269 20.000000
v 5.041575 -7.303982 20.000000
v 6.643033 -5.885214 20.000000
v 7.858422 -4.124418 20.000000
v 8.617109 -2.123927 20.000000
v -8.237235 12.774505 9.997497
v -8.357256 12.696310 10.000000
v -8.320705 12.739162 10.000000
v -8.308309 12.757269 10.000000
v -8.302097 12.768902 10.000000
v -8.299486 12.775643 10.000000
v -8.297973 12.782216 10.000000
v -8.297813 12.785248 10.000000
v -8.298123 12.787971 10.000000
v -8.298871 12.790397 10.000000
v -8.300026 12.792540 10.000000
v -8.301557 12.794413 10.000000
v -8.303432 12.796028 10.000000
v -8.308089 12.798536 10.000000
v -8.313746 12.800168 10.000000
v -8.320154 12.801026 10.000000
v -8.334216 12.800831 10.000000
v -8.387044 12.788644 10.000000
v -8.483252 12.752032 10.000000
v -8.668287 12.661850 10.000000
v -9.025114 12.455732 10.000000
v -9.703013 11.989302 10.000000
v -10.942345 10.907321 10.000000
v -12.017811 9.662779 10.000000
v -12.478661 8.980907 10.000000
v -12.679044 8.621433 10.000000
v -12.760448 8.432573 10.000000
v -12.773633 8.382649 10.000000
v -12.775216 8.369562 10.000000
v -12.775157 8.356257 10.000000
v -12.773929 8.349820 10.000000
v -12.772829 8.346803 10.000000
v -12.771311 8.344024 10.000000
v -12.769321 8.341633 10.000000
v -12.766881 8.339793 10.000000
v -12.764166 8.338597 10.000000
v -12.761354 8.337996 10.000000
v -12.758406 8.337894 10.000000
v -12.755262 8.338203 10.000000
v -12.748220 8.340002 10.000000
v -12.734787 8.346210 10.000000
v -12.715376 8.358898 10.000000
v -12.669992 8.397101 10.000000
v -12.766250 8.250022 9.994808
v -12.848079 8.121998 9.963138
v -12.923414 8.001584 9.900886
v -12.989400 7.894016 9.810619
v -13.043541 7.804232 9.696267
v -13.083927 7.736333 9.562787
v -13.109212 7.693411 9.415879
v -13.118565 7.677453 9.261829
v -13.111677 7.689210 9.107262
v -13.088771 7.728137 8.958829
v -13.050603 7.792417 8.822916
v -12.998453 7.879100 8.705334
v -12.934129 7.984252 8.611129
v -12.861927 8.100030 8.545698
v -12.797121 8.202017 8.513294
v -12.748564 8.277326 8.502503
v -12.792717 8.300775 8.501461
v -12.833949 8.333634 8.502579
v -12.879844 8.389849 8.507533
v -12.921077 8.475770 8.518617
v -12.951854 8.618362 8.541478
v -12.949305 8.867512 8.587917
v -12.849302 9.312123 8.681540
v -12.492790 10.111631 8.870216
v -12.008274 10.827597 9.059874
v -11.437740 11.473106 9.249903
v -10.790624 12.041601 9.439901
v -10.071316 12.522108 9.629711
v -9.272360 12.878280 9.818315
v -8.826545 12.976763 9.912088
v -8.578362 12.980122 9.958535
v -8.435135 12.947823 9.981405
v -8.393409 12.930610 9.987151
v -8.343840 12.901938 9.992995
v -8.285409 12.849647 9.997639
v -8.258685 12.814731 9.998402
v -12.925037 8.225477 8.526470
v -12.830619 8.564557 9.990911
v -12.706294 8.798230 9.992142
v -13.031811 8.975278 8.671148
v -12.400668 9.280584 9.993806
v -12.832389 9.565392 8.815957
v -11.593258 10.313847 9.996109
v -12.353480 10.403427 9.029093
v -10.392036 11.498108 9.998031
v -11.216382 11.671190 9.385642
v -9.242061 12.356067 9.999257
v -9.511670 12.763362 9.788800
v -8.435450 12.938949 9.983242
v -8.276925 12.834765 9.998322
v -8.267734 12.705264 9.997371
v -8.301797 12.798112 9.999995
v -8.300174 12.800216 9.999979
v -8.298499 12.802426 9.999950
v -8.296837 12.804657 9.999910
v -8.295190 12.806908 9.999858
v -8.293556 12.809180 9.999794
v -8.291233 12.812480 9.999681
v -8.289440 12.815084 9.999575
v -8.287665 12.817712 9.999453
v -8.285907 12.820366 9.999316
v -8.284166 12.823044 9.999162
v -8.282026 12.826409 9.998949
v -8.280308 12.829169 9.998757
v -8.278608 12.831955 9.998548
v -8.274368 12.710368 9.998027
v -8.282856 12.716882 9.998727
v -8.288752 12.721394 9.999123
v -8.294640 12.725889 9.999445
v -8.300517 12.730367 9.999693
v -8.306384 12.734826 9.999868
v -8.312008 12.739092 9.999967
v -8.389837 12.797357 9.999944
v -8.392633 12.806072 9.999777
v -8.395547 12.815148 9.999485
v -8.398461 12.824223 9.999072
v -8.401377 12.833298 9.998537
v -8.404294 12.842369 9.997881
v -8.408485 12.855396 9.996726
v -8.411754 12.865550 9.995651
v -8.415022 12.875693 9.994423
v -8.418288 12.885825 9.993043
v -8.421552 12.895941 9.991510
v -8.425605 12.908495 9.989391
v -8.428891 12.918669 9.987497
v -8.432173 12.928821 9.985447
v -8.563823 12.733199 9.999820
v -8.570936 12.748039 9.999281
v -8.578334 12.763473 9.998339
v -8.585721 12.778885 9.997008
v -8.593094 12.794265 9.995289
v -8.600447 12.809606 9.993184
v -8.610972 12.831565 9.989483
v -8.619144 12.848614 9.986044
v -8.627276 12.865578 9.982126
v -8.635362 12.882446 9.977730
v -8.643396 12.899208 9.972859
v -8.653306 12.919880 9.966146
v -8.661283 12.936521 9.960163
v -8.669190 12.953018 9.953707
v -8.677024 12.969359 9.946783
v -8.910065 12.556111 9.999546
v -8.923333 12.578526 9.998185
v -8.937112 12.601807 9.995808
v -8.950839 12.624998 9.992456
v -8.964495 12.648070 9.988133
v -8.978063 12.670992 9.982842
v -8.997366 12.703605 9.973557
v -9.012240 12.728734 9.964953
v -9.026925 12.753543 9.955173
v -9.041395 12.777991 9.944235
v -9.055628 12.802037 9.932153
v -9.072954 12.831308 9.915567
v -9.086697 12.854527 9.900848
v -9.100122 12.877209 9.885038
v -9.113207 12.899316 9.868165
v -9.260412 12.383789 9.997033
v -9.279441 12.412536 9.993154
v -9.298351 12.441103 9.987689
v -9.317101 12.469428 9.980650
v -9.335651 12.497451 9.972046
v -9.361874 12.537067 9.956974
v -9.381915 12.567342 9.943043
v -9.401532 12.596978 9.927253
v -9.420672 12.625892 9.909648
v -9.439282 12.654005 9.890269
v -9.461600 12.687721 9.863774
v -9.479003 12.714012 9.840373
v -9.495708 12.739248 9.815360
v -10.021858 11.801339 9.998471
v -10.051653 11.838311 9.993907
v -10.082418 11.876486 9.985974
v -10.112788 11.914171 9.974835
v -10.142628 11.951200 9.960534
v -10.171806 11.987406 9.943112
v -10.212312 12.037668 9.912742
v -10.242551 12.075191 9.884868
v -10.271420 12.111014 9.853518
v -10.298757 12.144937 9.818863
v -10.324401 12.176759 9.781075
v -10.353695 12.213110 9.730013
v -10.375234 12.239839 9.685513
v -10.394636 12.263917 9.638579
v -10.411789 12.285206 9.589474
v -9.974342 12.545025 9.689772
v -9.956845 12.521237 9.727871
v -9.937940 12.495533 9.764004
v -9.917704 12.468022 9.798023
v -9.891078 12.431824 9.836786
v -9.868387 12.400976 9.865297
v -9.844666 12.368728 9.891315
v -9.820015 12.335215 9.914746
v -9.794534 12.300575 9.935496
v -9.760823 12.254745 9.958023
v -9.736771 12.222045 9.970912
v -9.712321 12.188807 9.981474
v -9.687556 12.155139 9.989686
v -9.662556 12.121151 9.995525
v -9.638396 12.088306 9.998878
v -11.321579 10.612181 9.996637
v -11.372860 10.659283 9.986667
v -11.425292 10.707441 9.969460
v -11.476255 10.754250 9.945485
v -11.525254 10.799254 9.914945
v -11.571793 10.841999 9.878040
v -11.633442 10.898620 9.814442
v -11.676655 10.938307 9.757024
v -11.715065 10.973582 9.693603
v -11.748195 11.004007 9.624942
v -11.775568 11.029143 9.551805
v -11.800975 11.052472 9.455860
v -11.814396 11.064793 9.375018
v -11.821250 11.071082 9.292647
v -11.821441 11.071252 9.209757
v -11.205227 11.659473 9.454668
v -11.189664 11.643124 9.521874
v -11.169839 11.622293 9.586662
v -11.139790 11.590715 9.662223
v -11.111305 11.560774 9.718948
v -11.079274 11.527104 9.771566
v -11.044016 11.490038 9.819656
v -11.005847 11.449909 9.862799
v -10.953174 11.394525 9.910191
v -10.914366 11.353718 9.937532
v -10.874111 11.311387 9.960066
v -10.832700 11.267839 9.977685
v -10.790426 11.223382 9.990283
v -10.749282 11.180113 9.997555
v -12.186513 9.581658 9.994603
v -12.257283 9.632690 9.978709
v -12.328878 9.684309 9.951488
v -12.397292 9.733620 9.913877
v -12.461458 9.779853 9.866380
v -12.520313 9.822235 9.809501
v -12.593705 9.875032 9.712736
v -12.640787 9.908855 9.626938
v -12.678118 9.935620 9.534063
v -12.704936 9.954783 9.435899
v -12.720479 9.965795 9.334235
v -12.723298 9.967566 9.205709
v -12.712403 9.959491 9.101947
v -12.690112 9.943205 9.000887
v -12.656817 9.919001 8.904524
v -12.370501 10.417249 9.122159
v -12.378285 10.423694 9.217210
v -12.376738 10.422675 9.312694
v -12.361877 10.411043 9.428561
v -12.339559 10.393374 9.518603
v -12.308538 10.368720 9.604393
v -12.269468 10.337601 9.684653
v -12.223004 10.300540 9.758104
v -12.153681 10.245179 9.840253
v -12.099685 10.202020 9.888250
v -12.041780 10.155712 9.928160
v -11.980751 10.106887 9.959636
v -11.917384 10.056179 9.982328
v -11.855051 10.006290 9.995531
v -12.603142 8.970425 9.992819
v -12.688755 9.021106 9.971796
v -12.774559 9.071899 9.936041
v -12.855307 9.119699 9.887009
v -12.929319 9.163511 9.825581
v -12.994916 9.202342 9.752638
v -13.071615 9.247743 9.630022
v -13.115868 9.273937 9.523073
v -13.145559 9.291510 9.409425
v -13.159866 9.299977 9.291998
v -13.157967 9.298849 9.173712
v -13.132441 9.283734 9.029774
v -13.094034 9.260994 8.918700
v -13.041198 9.229713 8.815760
v -12.975245 9.190667 8.723657
v -12.880188 9.596994 8.911789
v -12.915852 9.620586 9.014954
v -12.938627 9.635667 9.123119
v -12.947847 9.641803 9.259717
v -12.939551 9.636359 9.369572
v -12.917768 9.622004 9.476949
v -12.883307 9.599272 9.579573
v -12.836979 9.568699 9.675171
v -12.761540 9.518898 9.783791
v -12.699348 9.477834 9.847984
v -12.630513 9.432379 9.901794
v -12.556364 9.383412 9.944558
v -12.478230 9.331810 9.975614
v -12.932137 8.608660 9.964462
v -13.032886 8.652441 9.919801
v -13.126167 8.692991 9.859038
v -13.209528 8.729244 9.783558
v -13.280516 8.760134 9.694744
v -13.356920 8.793420 9.547375
v -13.394386 8.809784 9.421063
v -13.411725 8.817414 9.289484
v -13.408281 8.816021 9.156910
v -13.383399 8.805320 9.027612
v -13.322652 8.779064 8.877488
v -13.251743 8.748366 8.768214
v -13.164469 8.710552 8.673682
v -13.063587 8.666819 8.597050
v -13.051622 8.861421 8.643574
v -13.137407 8.905492 8.728055
v -13.209574 8.942576 8.827392
v -13.266054 8.971610 8.938573
v -13.310981 8.994722 9.087281
v -13.325419 9.002170 9.212674
v -13.320695 8.999778 9.339412
v -13.297573 8.987937 9.463818
v -13.256815 8.967038 9.582215
v -13.180003 8.927628 9.719304
v -13.111296 8.892367 9.801455
v -13.032040 8.851685 9.870993
v -12.944332 8.806662 9.926765
v -12.850271 8.758374 9.967616
v -12.755896 8.709923 9.991734
v -12.886924 8.425443 9.989836
v -13.000211 8.452731 9.960355
v -13.112040 8.479666 9.910767
v -13.214648 8.504374 9.843594
v -13.305017 8.526130 9.760545
v -13.380129 8.544204 9.663332
v -13.456627 8.562590 9.503217
v -13.489503 8.570468 9.367326
v -13.498392 8.572562 9.227371
v -13.482849 8.568766 9.088428
v -13.442427 8.558975 8.955576
v -13.358157 8.538607 8.805946
v -13.265900 8.516331 8.701306
v -13.156463 8.489924 8.615293
v -13.033719 8.460322 8.551153
v -13.051486 8.539029 8.567649
v -13.164875 8.577896 8.637123
v -13.264800 8.612157 8.726881
v -13.347879 8.640650 8.833694
v -13.422027 8.666094 8.983863
v -13.455771 8.677687 9.115508
v -13.466130 8.681266 9.252064
v -13.453651 8.677019 9.388783
v -13.418880 8.665131 9.520914
v -13.342582 8.639017 9.675973
v -13.269403 8.613958 9.769829
v -13.182243 8.584107 9.849839
v -13.083872 8.550411 9.914428
v -12.977059 8.513821 9.962022
v -12.869091 8.476833 9.990273
v -12.894702 8.391461 9.989551
v -13.011564 8.406644 9.959271
v -13.126751 8.421643 9.908394
v -13.232179 8.435403 9.839556
v -13.324663 8.447507 9.754561
v -13.401017 8.457532 9.655212
v -13.477548 8.467641 9.491908
v -13.509064 8.471865 9.353680
v -13.515467 8.472812 9.211751
v -13.496387 8.470425 9.071412
v -13.451455 8.464644 8.937951
v -13.360419 8.452823 8.788910
v -13.262082 8.439992 8.685876
v -13.146403 8.424855 8.602475
v -13.017589 8.407957 8.541947
v -12.896195 8.333025 9.989180
v -13.014209 8.312978 9.957859
v -13.130320 8.293255 9.905301
v -13.236265 8.275258 9.834295
v -13.328728 8.259551 9.746766
v -13.404392 8.246698 9.644640
v -13.478602 8.234092 9.477206
v -13.507317 8.229213 9.335966
v -13.510180 8.228726 9.191520
v -13.486939 8.232673 9.049444
v -13.437342 8.241097 8.915310
v -13.340046 8.257624 8.767253
v -13.236608 8.275194 8.666535
v -13.116168 8.295652 8.586794
v -12.983262 8.318228 8.531254
v -12.885810 8.296533 9.989050
v -12.995488 8.247402 9.957360
v -13.103202 8.198802 9.904208
v -13.201246 8.154211 9.832433
v -13.286524 8.115069 9.744003
v -13.355946 8.082830 9.640889
v -13.423225 8.050883 9.471983
v -13.448359 8.038227 9.329670
v -13.449356 8.036537 9.184330
v -13.426072 8.046006 9.041644
v -13.378363 8.066833 8.907291
v -13.286177 8.108210 8.759632
v -13.188953 8.152529 8.659798
v -13.076349 8.204393 8.581436
v -12.952679 8.261865 8.527766
v -12.972144 8.295104 8.529568
v -13.102699 8.258423 8.584193
v -13.221128 8.224871 8.663238
v -13.322952 8.195743 8.763487
v -13.418893 8.167902 8.911296
v -13.467970 8.153294 9.045498
v -13.491205 8.145937 9.187844
v -13.488840 8.145841 9.332712
v -13.461118 8.153017 9.474477
v -13.388886 8.172865 9.642653
v -13.315049 8.193600 9.745288
v -13.224740 8.219246 9.833289
v -13.121228 8.248899 9.904705
v -13.007779 8.281645 9.957584
v -12.892489 8.315148 9.989108
v -12.873991 8.274641 9.989000
v -12.973294 8.206515 9.957171
v -13.070408 8.138805 9.903791
v -13.158369 8.076366 9.831722
v -13.234415 8.021256 9.742946
v -13.295816 7.975573 9.639451
v -13.354320 7.929796 9.469978
v -13.375118 7.911178 9.327250
v -13.374170 7.907964 9.181565
v -13.351512 7.920540 9.038643
v -13.307187 7.949295 8.904207
v -13.223187 8.007267 8.756708
v -13.135574 8.069864 8.657222
v -13.034876 8.143509 8.579404
v -12.829402 8.232629 9.988961
v -12.890678 8.128824 9.957024
v -12.951457 8.027136 9.903477
v -13.007373 7.934862 9.831198
v -13.056587 7.854921 9.742187
v -13.097230 7.790210 9.638444
v -13.137655 7.728258 9.468624
v -13.153787 7.705935 9.325664
v -13.156094 7.706444 9.179805
v -13.144281 7.729813 9.036789
v -13.118050 7.776066 8.902359
v -13.065712 7.864197 8.755022
v -13.009510 7.956425 8.655785
v -12.943628 8.062681 8.578309
v -12.870527 8.178831 8.525798
v -12.805427 8.221519 9.988974
v -13.110143 9.017986 8.758900
v -13.174975 9.053343 8.859984
v -13.224541 9.080386 8.971491
v -13.261986 9.100832 9.118802
v -13.271545 9.106075 9.241783
v -13.263056 9.101481 9.365230
v -13.237314 9.087483 9.485757
v -13.195113 9.064514 9.599975
v -13.118224 9.022645 9.731732
v -13.050643 8.985835 9.810470
v -12.973345 8.943726 9.876990
v -12.888264 8.897374 9.930244
v -12.797336 8.847833 9.969187
v -11.649943 10.362445 9.984596
v -11.707739 10.411995 9.964765
v -11.763667 10.459941 9.937195
v -11.817097 10.505745 9.902154
v -11.867401 10.548865 9.859911
v -11.933060 10.605143 9.787357
v -11.978137 10.643774 9.722160
v -12.017207 10.677252 9.650524
v -12.049707 10.705096 9.573446
v -12.075074 10.726821 9.491922
v -12.095988 10.744720 9.385953
v -12.104192 10.751728 9.297596
v -12.104503 10.751969 9.208546
v -12.096901 10.745428 9.120065
v -10.427452 11.538490 9.992166
v -10.463933 11.580087 9.981987
v -10.499813 11.620997 9.967722
v -10.534887 11.660989 9.949442
v -10.568951 11.699829 9.927216
v -10.615738 11.753176 9.888576
v -10.650182 11.792449 9.853253
v -10.682566 11.829373 9.813695
v -10.712658 11.863684 9.770181
v -10.740223 11.895113 9.722990
v -10.770648 11.929805 9.659655
v -10.792046 11.954201 9.604884
v -10.810327 11.975046 9.547569
v -10.825359 11.992185 9.488123
v -11.474770 9.968433 8.369652
v -9.978354 11.466144 8.236800
v -8.288349 12.741400 8.103948
v -6.437542 13.769461 7.971097
v -4.461841 14.530381 7.838245
v -2.399576 15.009398 7.705394
v -0.290757 15.197219 7.572542
v 1.823703 15.090199 7.439690
v 3.902782 14.690415 7.306839
v 5.906143 14.005623 7.173987
v 7.794919 13.049109 7.041136
v 9.532466 11.839429 6.908284
v 11.085075 10.400054 6.775432
v 12.422622 8.758907 6.642581
v 13.519159 6.947830 6.509729
v 14.353411 5.001958 6.376877
v 14.909194 2.959043 6.244026
v 15.175724 0.858720 6.111174
v 15.147831 -1.258263 5.978323
v 14.826055 -3.350835 5.845471
v 14.216640 -5.378397 5.712619
v 13.331408 -7.301613 5.579768
v 12.187535 -9.083171 5.446916
v 10.807212 -10.688507 5.314065
v 9.217219 -12.086475 5.181213
v 7.448402 -13.249955 5.048361
v 5.535080 -14.156373 4.915510
v 3.514372 -14.788143 4.782658
v 1.425482 -15.133010 4.649806
v -0.691064 -15.184282 4.516955
v -2.794202 -14.940965 4.384103
v -4.843130 -14.407779 4.251252
v -6.798097 -13.595068 4.118400
v -8.621175 -12.518600 3.985548
v -10.276993 -11.199259 3.852697
v -11.733429 -9.662642 3.719845
v -12.962224 -7.938561 3.586994
v -13.939540 -6.060464 3.454142
v -14.646416 -4.064788 3.321290
v -15.069137 -1.990251 3.188439
v -15.199503 0.122898 3.055587
v -15.034984 2.233663 2.922735
v -14.578772 4.301092 2.789884
v -13.839719 6.285077 2.657032
v -12.832161 8.147125 2.524181
v -11.575647 9.851111 2.391329
v -10.094555 11.363976 2.258477
v -8.417619 12.656369 2.125626
v -6.577373 13.703217 1.992774
v -4.609520 14.484209 1.859923
v -2.552238 14.984194 1.727071
v -0.445440 15.193472 1.594219
v 1.670000 15.107981 1.461368
v 3.753041 14.729382 1.328516
v 5.763268 14.065018 1.195665
v 7.661683 13.127780 1.062813
v 9.411454 11.935850 0.929961
v 10.978634 10.512354 0.797110
v 12.332818 8.884908 0.664258
v 13.447734 7.085086 0.531406
v 14.301751 5.147807 0.398555
v 14.878300 3.110656 0.265703
v 15.166197 1.013155 0.132852
v 15.159854 -1.104003 0.000000
v 15.171849 -1.096353 0.000000
v 15.184794 -1.090474 0.000000
v 15.198461 -1.087070 0.000000
v 15.212467 -1.086720 0.000000
v 15.226158 -1.089611 -0.000000
v 15.238993 -1.095383 -0.000000
v 15.250775 -1.103434 -0.000000
v 15.261396 -1.113068 -0.000000
v 15.279699 -1.135331 -0.000000
v 15.295314 -1.160462 -0.000000
v 15.320434 -1.214340 -0.000000
v 15.399619 -1.549581 -0.000000
v 15.441010 -2.053118 -0.000000
v 15.433118 -2.718522 -0.000000
v 15.357454 -3.532552 -0.000000
v 15.194410 -4.474063 -0.000000
v 14.924378 -5.521912 -0.000000
v 14.535853 -6.634712 -0.000000
v 13.434308 -8.835466 -0.000000
v 11.894812 -10.921095 -0.000000
v 9.992519 -12.734903 -0.000000
v 7.804410 -14.196168 0.000000
v 7.792156 -14.173879 0.218356
v 7.756052 -14.108207 0.425019
v 7.698031 -14.002667 0.608924
v 7.621200 -13.862911 0.760223
v 7.529672 -13.696422 0.870814
v 7.428349 -13.512116 0.934776
v 7.322656 -13.319862 0.948683
v 9.211072 -12.091160 1.090071
v 10.897126 -10.596822 1.231459
v 12.343776 -8.869678 1.372846
v 13.519240 -6.947672 1.514234
v 14.397694 -4.873030 1.655622
v 14.959838 -2.691329 1.797010
v 15.193322 -0.450502 1.938397
v 15.093018 1.800223 2.079785
v 14.661128 4.011398 2.221173
v 13.907142 6.134445 2.362560
v 12.847623 8.122721 2.503948
v 11.505848 9.932545 2.645336
v 9.911297 11.524157 2.786724
v 8.098999 12.862590 2.928111
v 6.108771 13.918438 3.069499
v 3.984337 14.668506 3.210887
v 1.772369 15.096314 3.352274
v -0.478537 15.192465 3.493662
v -2.718930 14.954846 3.635050
v -4.899589 14.388677 3.776437
v -6.972608 13.506396 3.917825
v -8.892441 12.327388 4.059213
v -10.616913 10.877553 4.200601
v -12.108137 9.188744 4.341988
v -13.333351 7.298064 4.483376
v -14.265640 5.247049 4.624764
v -14.884519 3.080760 4.766151
v -15.176395 0.846788 4.907539
v -15.134852 -1.405788 5.048927
v -14.760806 -3.627479 5.190315
v -14.062473 -5.769477 5.331702
v -13.055194 -7.784722 5.473090
v -11.761101 -9.628941 5.614478
v -10.208622 -11.261618 5.755865
v -8.431865 -12.646883 5.897253
v -6.469865 -13.754303 6.038641
v -4.365726 -14.559548 6.180029
v -2.165674 -15.044928 6.321416
v 0.081957 -15.199779 6.462804
v 2.327787 -15.020699 6.604192
v 4.522477 -14.511623 6.745579
v 6.617811 -13.683734 6.886967
v 8.567755 -12.555221 7.028355
v 10.329470 -11.150877 7.169743
v 11.864252 -9.501553 7.311130
v 13.138383 -7.643486 7.452518
v 14.123871 -5.617496 7.593906
v 14.799065 -3.468093 7.735293
v 15.149132 -1.242497 7.876681
v 15.166381 1.010396 8.018069
v 14.850432 3.241091 8.159457
v 14.208228 5.400581 8.300844
v 13.253876 7.441423 8.442232
v 12.008344 9.318781 8.583620
v 10.498995 10.991410 8.725007
v 8.758989 12.422564 8.866395
v 6.826553 13.580802 9.007783
v 4.744141 14.440676 9.149170
v 2.557503 14.983297 9.290558
v 0.314678 15.196742 9.431946
v -1.935060 15.076324 9.573334
v -4.142286 14.624687 9.714721
v -6.258508 13.851753 9.856109
v -6.905335 13.801618 9.876735
v -4.423233 -14.788479 4.300410
v -6.905335 13.801618 8.013541
v -7.005651 14.002117 8.088884
v -7.094718 14.180136 8.216761
v -7.166872 14.324348 8.389787
v -7.217376 14.425291 8.597695
v -7.243700 14.477904 8.826870
v -7.243700 14.477904 9.063407
v -7.217376 14.425291 9.292581
v -7.166872 14.324348 9.500489
v -7.094718 14.180136 9.673515
v -7.005651 14.002117 9.801392
v -9.576935 12.834979 9.669265
v -9.644423 12.925426 9.461357
v -9.679599 12.972569 9.232183
v -9.679599 12.972569 8.995646
v -9.644423 12.925426 8.766471
v -9.576935 12.834979 8.558563
v -9.480518 12.705761 8.385537
v -9.361499 12.546251 8.257661
v -9.227450 12.366599 8.182317
v -11.773774 11.026665 8.935247
v -11.691386 10.949505 8.727339
v -11.573681 10.839269 8.554313
v -11.428384 10.703192 8.426437
v -11.264739 10.549931 8.351093
v -4.367238 14.805203 7.844765
v -4.430682 15.020281 7.920108
v -4.487012 15.211244 8.047984
v -4.532645 15.365943 8.221011
v -4.564586 15.474226 8.428919
v -4.581235 15.530665 8.658093
v -4.581235 15.530665 8.894630
v -4.564586 15.474226 9.123805
v -4.532645 15.365943 9.331713
v -4.487012 15.211244 9.504739
v -4.430682 15.020281 9.632616
v -4.367238 14.805203 9.707959
v -1.690569 15.338404 7.675988
v -1.715128 15.561228 7.751332
v -1.736934 15.759069 7.879208
v -1.754598 15.919339 8.052235
v -1.766963 16.031521 8.260143
v -1.773408 16.089993 8.489317
v -1.773408 16.089993 8.725854
v -1.766963 16.031521 8.955029
v -1.754598 15.919339 9.162937
v -1.736934 15.759069 9.335963
v -1.715128 15.561228 9.463839
v -1.690569 15.338404 9.539183
v 1.038715 15.395294 7.507212
v 1.053804 15.618945 7.582556
v 1.067202 15.817519 7.710432
v 1.078056 15.978384 7.883459
v 1.085653 16.090982 8.091366
v 1.089612 16.149671 8.320541
v 1.089612 16.149671 8.557078
v 1.085653 16.090982 8.786253
v 1.078056 15.978384 8.994160
v 1.067202 15.817519 9.167187
v 1.053804 15.618945 9.295063
v 1.038715 15.395294 9.370407
v 3.735725 14.976104 7.338436
v 3.789994 15.193665 7.413780
v 3.838179 15.386832 7.541656
v 3.877213 15.543317 7.714682
v 3.904536 15.652850 7.922590
v 3.918777 15.709941 8.151765
v 3.918777 15.709941 8.388302
v 3.904536 15.652850 8.617476
v 3.877213 15.543317 8.825384
v 3.838179 15.386832 8.998411
v 3.789994 15.193665 9.126287
v 3.735725 14.976104 9.201631
v 6.314831 14.083182 7.169660
v 6.406567 14.287771 7.245004
v 6.488019 14.469421 7.372880
v 6.554002 14.616576 7.545906
v 6.600187 14.719578 7.753814
v 6.624260 14.773265 7.982989
v 6.624260 14.773265 8.219526
v 6.600187 14.719578 8.448700
v 6.554002 14.616576 8.656608
v 6.488019 14.469421 8.829635
v 6.406567 14.287771 8.957511
v 6.314831 14.083182 9.032855
v 8.694855 12.746832 7.000884
v 8.821167 12.932007 7.076227
v 8.933316 13.096421 7.204104
v 9.024168 13.229612 7.377130
v 9.087761 13.322840 7.585038
v 9.120907 13.371433 7.814212
v 9.120907 13.371433 8.050749
v 9.087761 13.322840 8.279924
v 9.024168 13.229612 8.487832
v 8.933316 13.096421 8.660858
v 8.821167 12.932007 8.788735
v 8.694855 12.746832 8.864078
v 10.806482 11.016838 6.832107
v 10.963470 11.176882 6.907451
v 11.102857 11.318981 7.035327
v 11.215773 11.434096 7.208354
v 11.294810 11.514671 7.416262
v 11.336005 11.556669 7.645436
v 11.336005 11.556669 7.881973
v 11.294810 11.514671 8.111148
v 11.215773 11.434096 8.319056
v 11.102857 11.318981 8.492082
v 10.963470 11.176882 8.619958
v 10.806482 11.016838 8.695302
v 12.581225 8.943362 6.663331
v 12.763995 9.073284 6.738675
v 12.926273 9.188639 6.866551
v 13.057733 9.282088 7.039578
v 13.149750 9.347498 7.247485
v 13.197712 9.381591 7.476660
v 13.197712 9.381591 7.713197
v 13.149750 9.347498 7.942372
v 13.057733 9.282088 8.150280
v 12.926273 9.188639 8.323306
v 12.763995 9.073284 8.451182
v 12.581225 8.943362 8.526526
v 13.955993 6.585631 6.494555
v 14.158735 6.681301 6.569899
v 14.338745 6.766245 6.697775
v 14.484570 6.835058 6.870801
v 14.586642 6.883224 7.078709
v 14.639844 6.908330 7.307884
v 14.639844 6.908330 7.544421
v 14.586642 6.883224 7.773595
v 14.484570 6.835058 7.981503
v 14.338745 6.766245 8.154530
v 14.158735 6.681301 8.282406
v 13.955993 6.585631 8.357750
v 14.896387 4.022881 6.325779
v 15.112790 4.081322 6.401123
v 15.304929 4.133210 6.528999
v 15.460581 4.175245 6.702025
v 15.569530 4.204668 6.909933
v 15.626317 4.220004 7.139108
v 15.626317 4.220004 7.375645
v 15.569530 4.204668 7.604819
v 15.460581 4.175245 7.812727
v 15.304929 4.133210 7.985754
v 15.112790 4.081322 8.113630
v 14.896387 4.022881 8.188974
v 15.376569 1.335974 6.157003
v 15.599948 1.355382 6.232346
v 15.798280 1.372614 6.360223
v 15.958949 1.386573 6.533249
v 16.071411 1.396345 6.741157
v 16.130028 1.401437 6.970331
v 16.130028 1.401437 7.206869
v 16.071411 1.396345 7.436043
v 15.958949 1.386573 7.643951
v 15.798280 1.372614 7.816977
v 15.599948 1.355382 7.944854
v 15.376569 1.335974 8.020197
v 15.371675 -1.393324 5.988226
v 15.594983 -1.413565 6.063570
v 15.793252 -1.431536 6.191446
v 15.953870 -1.446095 6.364473
v 16.066296 -1.456286 6.572381
v 16.124895 -1.461597 6.801555
v 16.124895 -1.461597 7.038092
v 16.066296 -1.456286 7.267267
v 15.953870 -1.446095 7.475175
v 15.793252 -1.431536 7.648201
v 15.594983 -1.413565 7.776077
v 15.371675 -1.393324 7.851421
v 14.881382 -4.078371 5.819450
v 15.097567 -4.137618 5.894794
v 15.289512 -4.190222 6.022670
v 15.445007 -4.232837 6.195697
v 15.553847 -4.262665 6.403604
v 15.610577 -4.278213 6.632779
v 15.610577 -4.278213 6.869316
v 15.553847 -4.262665 7.098491
v 15.445007 -4.232837 7.306399
v 15.289512 -4.190222 7.479425
v 15.097567 -4.137618 7.607301
v 14.881382 -4.078371 7.682645
v 13.931176 -6.637515 5.650674
v 14.133557 -6.733940 5.726018
v 14.313246 -6.819553 5.853894
v 14.458813 -6.888908 6.026920
v 14.560703 -6.937454 6.234828
v 14.613810 -6.962757 6.464003
v 14.613810 -6.962757 6.700540
v 14.560703 -6.937454 6.929715
v 14.458813 -6.888908 7.137622
v 14.313246 -6.819553 7.310649
v 14.133557 -6.733940 7.438525
v 13.931176 -6.637515 7.513869
v 12.547772 -8.990183 5.481898
v 12.730056 -9.120785 5.557242
v 12.891902 -9.236744 5.685118
v 13.023013 -9.330682 5.858144
v 13.114785 -9.396434 6.066052
v 13.162619 -9.430706 6.295227
v 13.162619 -9.430706 6.531764
v 13.114785 -9.396434 6.760938
v 13.023013 -9.330682 6.968846
v 12.891902 -9.236744 7.141873
v 12.730056 -9.120785 7.269749
v 12.547772 -8.990183 7.345093
v 10.765488 -11.057193 5.313122
v 10.921880 -11.217823 5.388465
v 11.060737 -11.360443 5.516342
v 11.173225 -11.475979 5.689368
v 11.251962 -11.556849 5.897276
v 11.293002 -11.599001 6.126450
v 11.293002 -11.599001 6.362988
v 11.251962 -11.556849 6.592162
v 11.173225 -11.475979 6.800070
v 11.060737 -11.360443 6.973096
v 10.921880 -11.217823 7.100973
v 10.765488 -11.057193 7.176316
v 8.647280 -12.779088 5.144345
v 8.772901 -12.964732 5.219689
v 8.884436 -13.129562 5.347565
v 8.974792 -13.263090 5.520592
v 9.038036 -13.356554 5.728500
v 9.071001 -13.405269 5.957674
v 9.071001 -13.405269 6.194211
v 9.038036 -13.356554 6.423386
v 8.974792 -13.263090 6.631294
v 8.884436 -13.129562 6.804320
v 8.772901 -12.964732 6.932196
v 8.647280 -12.779088 7.007540
v 6.262186 -14.106438 4.975569
v 6.353158 -14.311365 5.050913
v 6.433930 -14.493315 5.178789
v 6.499364 -14.640713 5.351816
v 6.545164 -14.743885 5.559724
v 6.569036 -14.797661 5.788898
v 6.569036 -14.797661 6.025435
v 6.545164 -14.743885 6.254610
v 6.499364 -14.640713 6.462518
v 6.433930 -14.493315 6.635544
v 6.353158 -14.311365 6.763420
v 6.262186 -14.106438 6.838764
v 3.679890 -14.990098 4.806793
v 3.733349 -15.207862 4.882137
v 3.780814 -15.401210 5.010013
v 3.819265 -15.557841 5.183039
v 3.846179 -15.667476 5.390947
v 3.860207 -15.724620 5.620122
v 3.860207 -15.724620 5.856659
v 3.846179 -15.667476 6.085834
v 3.819265 -15.557841 6.293741
v 3.780814 -15.401210 6.466768
v 3.733349 -15.207862 6.594644
v 3.679890 -14.990098 6.669988
v 0.981357 -15.399176 4.638017
v 0.995614 -15.622883 4.713361
v 1.008272 -15.821507 4.841237
v 1.018526 -15.982413 5.014263
v 1.025703 -16.095039 5.222171
v 1.029444 -16.153743 5.451346
v 1.029444 -16.153743 5.687883
v 1.025703 -16.095039 5.917057
v 1.018526 -15.982413 6.124965
v 1.008272 -15.821507 6.297992
v 0.995614 -15.622883 6.425868
v 0.981357 -15.399176 6.501212
v -1.747697 -15.331823 4.469241
v -1.773086 -15.554552 4.544584
v -1.795628 -15.752307 4.672461
v -1.813890 -15.912509 4.845487
v -1.826672 -16.024643 5.053395
v -1.833335 -16.083090 5.282570
v -1.833335 -16.083090 5.519107
v -1.826672 -16.024643 5.748281
v -1.813890 -15.912509 5.956189
v -1.795628 -15.752307 6.129215
v -1.773086 -15.554552 6.257092
v -1.747697 -15.331823 6.332435
v -4.488352 -15.003058 4.375699
v -4.546289 -15.193541 4.503520
v -4.593407 -15.347797 4.676492
v -4.626664 -15.455687 4.884345
v -4.644431 -15.511793 5.113465
v -4.645322 -15.511526 5.349947
v -4.629329 -15.454891 5.579067
v -4.597817 -15.346481 5.786920
v -4.552401 -15.191717 5.959892
v -4.496112 -15.000741 6.087713
v -4.432581 -14.785689 6.163002
v -6.956838 -13.775973 4.131688
v -7.057902 -13.976100 4.207032
v -7.147634 -14.153787 4.334908
v -7.220325 -14.297732 4.507935
v -7.271206 -14.398487 4.715843
v -7.297727 -14.451003 4.945017
v -7.297727 -14.451003 5.181554
v -7.271206 -14.398487 5.410729
v -7.220325 -14.297732 5.618637
v -7.147634 -14.153787 5.791663
v -7.057902 -13.976100 5.919539
v -6.956838 -13.775973 5.994883
v -9.273440 -12.332125 3.962912
v -9.408157 -12.511276 4.038256
v -9.527769 -12.670341 4.166132
v -9.624667 -12.799198 4.339159
v -9.692491 -12.889393 4.547066
v -9.727843 -12.936405 4.776241
v -9.727843 -12.936405 5.012778
v -9.692491 -12.889393 5.241953
v -9.624667 -12.799198 5.449861
v -9.527769 -12.670341 5.622887
v -9.408157 -12.511276 5.750763
v -9.273440 -12.332125 5.826107
v -11.303837 -10.507708 3.794136
v -11.468050 -10.660356 3.869480
v -11.613851 -10.795888 3.997356
v -11.731964 -10.905683 4.170382
v -11.814638 -10.982534 4.378290
v -11.857730 -11.022591 4.607465
v -11.857730 -11.022591 4.844002
v -11.814638 -10.982534 5.073176
v -11.731964 -10.905683 5.281084
v -11.613851 -10.795888 5.454111
v -11.468050 -10.660356 5.581987
v -11.303837 -10.507708 5.657331
v -12.979787 -8.353568 3.625360
v -13.168347 -8.474922 3.700704
v -13.335766 -8.582669 3.828580
v -13.471391 -8.669955 4.001606
v -13.566322 -8.731052 4.209514
v -13.615803 -8.762897 4.438689
v -13.615803 -8.762897 4.675226
v -13.566322 -8.731052 4.904400
v -13.471391 -8.669955 5.112308
v -13.335766 -8.582669 5.285335
v -13.168347 -8.474922 5.413211
v -12.979787 -8.353568 5.488555
v -14.243907 -5.934668 3.456584
v -14.450831 -6.020882 3.531927
v -14.634555 -6.097429 3.659804
v -14.783389 -6.159440 3.832830
v -14.887566 -6.202845 4.040738
v -14.941866 -6.225469 4.269912
v -14.941866 -6.225469 4.506449
v -14.887566 -6.202845 4.735624
v -14.783389 -6.159440 4.943532
v -14.634555 -6.097429 5.116558
v -14.450831 -6.020882 5.244435
v -14.243907 -5.934668 5.319778
v -15.066709 -3.331724 3.287807
v -15.285586 -3.380125 3.363151
v -15.479922 -3.423099 3.491027
v -15.637354 -3.457912 3.664054
v -15.747549 -3.482280 3.871962
v -15.804985 -3.494981 4.101136
v -15.804985 -3.494981 4.337673
v -15.747549 -3.482280 4.566848
v -15.637354 -3.457912 4.774756
v -15.479922 -3.423099 4.947782
v -15.285586 -3.380125 5.075658
v -15.066709 -3.331724 5.151002
v -15.422796 -0.625739 3.119031
v -15.646846 -0.634830 3.194375
v -15.845775 -0.642901 3.322251
v -16.006928 -0.649439 3.495278
v -16.119727 -0.654016 3.703185
v -16.178521 -0.656401 3.932360
v -16.178521 -0.656401 4.168897
v -16.119727 -0.654016 4.398072
v -16.006928 -0.649439 4.605980
v -15.845775 -0.642901 4.779006
v -15.646846 -0.634830 4.906882
v -15.422796 -0.625739 4.982226
v -15.289923 2.100333 2.950255
v -15.512042 2.130845 3.025599
v -15.709258 2.157936 3.153475
v -15.869021 2.179882 3.326501
v -15.980849 2.195243 3.534409
v -16.039136 2.203250 3.763584
v -16.039136 2.203250 4.000121
v -15.980849 2.195243 4.229296
v -15.869021 2.179882 4.437203
v -15.709258 2.157936 4.610230
v -15.512042 2.130845 4.738106
v -15.289923 2.100333 4.813450
v -14.677125 4.760290 2.781479
v -14.890343 4.829443 2.856823
v -15.079654 4.890844 2.984699
v -15.233014 4.940584 3.157725
v -15.340360 4.975399 3.365633
v -15.396311 4.993546 3.594808
v -15.396311 4.993546 3.831345
v -15.340360 4.975399 4.060519
v -15.233014 4.940584 4.268427
v -15.079654 4.890844 4.441454
v -14.890343 4.829443 4.569330
v -14.677125 4.760290 4.644674
v -13.611345 7.273367 2.612703
v -13.809080 7.379029 2.688046
v -13.984644 7.472843 2.815923
v -14.126868 7.548842 2.988949
v -14.226419 7.602038 3.196857
v -14.278307 7.629765 3.426031
v -14.278307 7.629765 3.662569
v -14.226419 7.602038 3.891743
v -14.126868 7.548842 4.099651
v -13.984644 7.472843 4.272677
v -13.809080 7.379029 4.400554
v -13.611345 7.273367 4.475897
v -12.119818 9.559078 2.443926
v -12.295885 9.697944 2.519270
v -12.452211 9.821241 2.647146
v -12.578850 9.921123 2.820173
v -12.667493 9.991037 3.028081
v -12.713695 10.027477 3.257255
v -12.713695 10.027477 3.493792
v -12.667493 9.991037 3.722967
v -12.578850 9.921123 3.930875
v -12.452211 9.821241 4.103901
v -12.295885 9.697944 4.231777
v -12.119818 9.559078 4.307121
v -10.247762 11.537178 2.275507
v -10.396267 11.705105 2.350821
v -10.528071 11.854249 2.478668
v -10.634766 11.975139 2.651664
v -10.709331 12.059861 2.859542
v -10.748013 12.104183 3.088687
v -10.747634 12.104518 3.325194
v -10.708198 12.060863 3.554339
v -10.632892 11.976798 3.762217
v -10.525472 11.856549 3.935214
v -10.392968 11.708025 4.063060
v -10.243788 11.540695 4.138374
v -8.048937 13.164718 2.106374
v -8.165866 13.355965 2.181718
v -8.269684 13.525768 2.309594
v -8.353787 13.663326 2.482620
v -8.412656 13.759610 2.690528
v -8.443339 13.809796 2.919703
v -8.443339 13.809796 3.156240
v -8.412656 13.759610 3.385415
v -8.353787 13.663326 3.593322
v -8.269684 13.525768 3.766349
v -8.165866 13.355965 3.894225
v -8.048937 13.164718 3.969569
v -5.605626 14.381172 1.937598
v -5.687060 14.590090 2.012942
v -5.759364 14.775584 2.140818
v -5.817937 14.925852 2.313844
v -5.858935 15.031033 2.521752
v -5.880305 15.085856 2.750927
v -5.880305 15.085856 2.987464
v -5.858935 15.031033 3.216638
v -5.817937 14.925852 3.424546
v -5.759364 14.775584 3.597573
v -5.687060 14.590090 3.725449
v -5.605626 14.381172 3.800793
v -2.984724 15.142732 1.768822
v -3.028084 15.362714 1.844165
v -3.066582 15.558030 1.972042
v -3.097769 15.716256 2.145068
v -3.119599 15.827007 2.352976
v -3.130977 15.884734 2.582150
v -3.130977 15.884734 2.818688
v -3.119599 15.827007 3.047862
v -3.097769 15.716256 3.255770
v -3.066582 15.558030 3.428796
v -3.028084 15.362714 3.556673
v -2.984724 15.142732 3.632016
v -0.270079 15.427529 1.600045
v -0.274003 15.651648 1.675389
v -0.277486 15.850638 1.803265
v -0.280308 16.011840 1.976292
v -0.282284 16.124674 2.184200
v -0.283313 16.183486 2.413374
v -0.283313 16.183486 2.649911
v -0.282284 16.124674 2.879086
v -0.280308 16.011840 3.086994
v -0.277486 15.850638 3.260020
v -0.274003 15.651648 3.387896
v -0.270079 15.427529 3.463240
v 2.452994 15.236002 1.431269
v 2.488629 15.457339 1.506613
v 2.520269 15.653858 1.634489
v 2.545900 15.813059 1.807516
v 2.563841 15.924492 2.015424
v 2.573192 15.982574 2.244598
v 2.573192 15.982574 2.481135
v 2.563841 15.924492 2.710310
v 2.545900 15.813059 2.918218
v 2.520269 15.653858 3.091244
v 2.488629 15.457339 3.219120
v 2.452994 15.236002 3.294464
v 5.099606 14.569308 1.262493
v 5.173689 14.780959 1.337837
v 5.239465 14.968879 1.465713
v 5.292751 15.121113 1.638739
v 5.330048 15.227671 1.846647
v 5.349489 15.283211 2.075822
v 5.349489 15.283211 2.312359
v 5.330048 15.227671 2.541534
v 5.292751 15.121113 2.749441
v 5.239465 14.968879 2.922468
v 5.173689 14.780959 3.050344
v 5.099606 14.569308 3.125688
v 7.584044 13.439513 1.093717
v 7.694219 13.634752 1.169061
v 7.792041 13.808100 1.296937
v 7.871286 13.948529 1.469963
v 7.926754 14.046823 1.677871
v 7.955666 14.098056 1.907046
v 7.955666 14.098056 2.143583
v 7.926754 14.046823 2.372757
v 7.871286 13.948529 2.580665
v 7.792041 13.808100 2.753692
v 7.694219 13.634752 2.881568
v 7.584044 13.439513 2.956912
v 9.832540 11.891507 0.924941
v 9.975379 12.064257 1.000284
v 10.102203 12.217639 1.128161
v 10.204943 12.341892 1.301187
v 10.276856 12.428865 1.509095
v 10.314339 12.474197 1.738270
v 10.314339 12.474197 1.974807
v 10.276856 12.428865 2.203981
v 10.204943 12.341892 2.411889
v 10.102203 12.217639 2.584915
v 9.975379 12.064257 2.712792
v 9.832540 11.891507 2.788135
v 11.777157 9.976188 0.756165
v 11.948246 10.121114 0.831508
v 12.100152 10.249791 0.959385
v 12.223211 10.354032 1.132411
v 12.309347 10.426996 1.340319
v 12.354244 10.465026 1.569493
v 12.354244 10.465026 1.806030
v 12.309347 10.426996 2.035205
v 12.223211 10.354032 2.243113
v 12.100152 10.249791 2.416139
v 11.948246 10.121114 2.544016
v 11.777157 9.976188 2.619359
v 13.350266 7.745847 0.587388
v 13.544208 7.858373 0.662732
v 13.716404 7.958282 0.790608
v 13.855901 8.039218 0.963635
v 13.953542 8.095869 1.171543
v 14.004435 8.125398 1.400717
v 14.004435 8.125398 1.637254
v 13.953542 8.095869 1.866429
v 13.855901 8.039218 2.074337
v 13.716404 7.958282 2.247363
v 13.544208 7.858373 2.375239
v 13.350266 7.745847 2.450583
v 14.501798 5.271197 0.418612
v 14.712469 5.347773 0.493956
v 14.899519 5.415763 0.621832
v 15.051047 5.470841 0.794859
v 15.157111 5.509394 1.002766
v 15.212394 5.529488 1.231941
v 15.212394 5.529488 1.468478
v 15.157111 5.509394 1.697653
v 15.051047 5.470841 1.905561
v 14.899519 5.415763 2.078587
v 14.712469 5.347773 2.206463
v 14.501798 5.271197 2.281807
v 15.205285 2.633548 0.249836
v 15.426175 2.671806 0.325180
v 15.622299 2.705774 0.453056
v 15.781178 2.733292 0.626082
v 15.892387 2.752553 0.833990
v 15.950352 2.762593 1.063165
v 15.950352 2.762593 1.299702
v 15.892387 2.752553 1.528876
v 15.781178 2.733292 1.736784
v 15.622299 2.705774 1.909811
v 15.426175 2.671806 2.037687
v 15.205285 2.633548 2.113031
v 15.435770 -0.085962 0.081060
v 15.660008 -0.087211 0.156404
v 15.859105 -0.088320 0.284280
v 16.020392 -0.089218 0.457306
v 16.133287 -0.089847 0.665214
v 16.192130 -0.090174 0.894389
v 16.192130 -0.090174 1.130926
v 16.133287 -0.089847 1.360100
v 16.020392 -0.089218 1.568008
v 15.859105 -0.088320 1.741035
v 15.660008 -0.087211 1.868911
v 15.435770 -0.085962 1.944255
v 15.591812 -2.879699 0.115504
v 15.750381 -2.908986 0.288530
v 15.861373 -2.929485 0.496438
v 15.919225 -2.940170 0.725612
v 15.919225 -2.940170 0.962150
v 15.861373 -2.929485 1.191324
v 15.750381 -2.908986 1.399232
v 15.591812 -2.879699 1.572258
v 15.396071 -2.843547 1.700135
v 15.175612 -2.802830 1.775478
v 14.989013 -5.637949 0.119754
v 15.094640 -5.677680 0.327662
v 15.149695 -5.698388 0.556836
v 15.149695 -5.698388 0.793373
v 15.094640 -5.677680 1.022548
v 14.989013 -5.637949 1.230456
v 14.838109 -5.581189 1.403482
v 14.651831 -5.511122 1.531358
v 14.442028 -5.432207 1.606702
v 13.861921 -8.250506 0.158885
v 13.912480 -8.280599 0.388060
v 13.912480 -8.280599 0.624597
v 13.861921 -8.250506 0.853772
v 13.764921 -8.192772 1.061680
v 13.626341 -8.110290 1.234706
v 13.455275 -8.008473 1.362582
v 13.262606 -7.893798 1.437926
v 12.237649 -10.602899 0.219284
v 12.237649 -10.602899 0.455821
v 12.193176 -10.564367 0.684996
v 12.107853 -10.490442 0.892903
v 11.985955 -10.384828 1.065930
v 11.835483 -10.254456 1.193806
v 11.666008 -10.107620 1.269150
v 10.177706 -12.592353 0.050508
v 10.177706 -12.592353 0.287045
v 10.140719 -12.546591 0.516219
v 10.069758 -12.458795 0.724127
v 9.968380 -12.333364 0.897154
v 9.843236 -12.178530 1.025030
v 9.702289 -12.004144 1.100374
v 4.000000 -16.522712 10.000000
v 1.344548 -16.946746 10.000000
v -1.344547 -16.946746 10.000000
v -4.000000 -16.522712 10.000000
v -4.000000 -18.500000 10.000000
v 4.000000 -18.500000 10.000000
v -4.000000 -16.522712 0.000000
v -4.000000 -23.500000 0.000000
v -4.000000 -23.500000 5.000000
v 4.000000 -23.500000 5.000000
v 4.000000 -23.500000 0.000000
v 4.000000 -16.522712 0.000000
v -6.685513 -15.630224 0.000000
v -9.185763 -14.304606 0.000000
v -11.431466 -12.582591 0.000000
v -13.360389 -10.511898 0.000000
v -14.919081 -8.149909 0.000000
v -16.064349 -5.562076 0.000000
v -16.764455 -2.820112 0.000000
v -17.000000 -0.000000 0.000000
v -16.764455 2.820112 0.000000
v -16.064349 5.562076 0.000000
v -14.919081 8.149909 0.000000
v -13.360389 10.511898 0.000000
v -11.431466 12.582591 0.000000
v -9.185763 14.304606 0.000000
v -6.685513 15.630224 0.000000
v -4.000000 16.522712 0.000000
v -4.000000 23.500000 0.000000
v 4.000000 23.500000 0.000000
v 4.000000 16.522712 0.000000
v 6.685513 15.630224 0.000000
v 9.185763 14.304606 0.000000
v 11.431466 12.582591 0.000000
v 13.360389 10.511898 0.000000
v 14.919081 8.149909 0.000000
v 16.064349 5.562076 0.000000
v 16.764455 2.820112 0.000000
v 17.000000 0.000000 0.000000
v 16.764455 -2.820112 0.000000
v 16.064349 -5.562076 0.000000
v 14.919081 -8.149909 0.000000
v 13.360389 -10.511898 0.000000
v 11.431466 -12.582591 0.000000
v 9.185763 -14.304606 0.000000
v 6.685513 -15.630224 0.000000
v 7.322656 -13.319862 0.000000
v 15.114445 1.610449 0.000000
v 14.586877 4.273526 0.000000
v 13.593979 6.800275 0.000000
v 12.167425 9.110092 0.000000
v 10.352723 11.129291 0.000000
v 8.207764 12.793460 0.000000
v 5.800972 14.049510 0.000000
v 3.209126 14.857372 0.000000
v 0.514906 15.191276 0.000000
v -2.195739 15.040570 0.000000
v -4.836338 14.410060 0.000000
v -7.322656 13.319862 0.000000
v -7.804410 14.196168 0.000000
v -9.992519 12.734903 -0.000000
v -11.894812 10.921095 -0.000000
v -13.434308 8.835466 -0.000000
v -14.535853 6.634712 -0.000000
v -14.924378 5.521912 -0.000000
v -15.194410 4.474063 -0.000000
v -15.357454 3.532552 -0.000000
v -15.433118 2.718522 -0.000000
v -15.441010 2.053118 -0.000000
v -15.399619 1.549581 -0.000000
v -15.320434 1.214340 -0.000000
v -15.295314 1.160462 -0.000000
v -15.279699 1.135331 -0.000000
v -15.261396 1.113068 -0.000000
v -15.250775 1.103434 -0.000000
v -15.238993 1.095383 -0.000000
v -15.226158 1.089611 -0.000000
v -15.212467 1.086720 0.000000
v -15.198461 1.087070 0.000000
v -15.184794 1.090474 0.000000
v -15.171849 1.096353 0.000000
v -15.159854 1.104003 0.000000
v -15.114445 -1.610449 0.000000
v -14.586877 -4.273526 0.000000
v -13.593979 -6.800275 0.000000
v -12.167425 -9.110092 0.000000
v -10.352723 -11.129291 0.000000
v -8.207764 -12.793460 0.000000
v -5.800972 -14.049510 0.000000
v -3.209126 -14.857372 0.000000
v -0.514906 -15.191276 0.000000
v 2.195739 -15.040570 0.000000
v 4.836338 -14.410060 0.000000
v -4.000000 16.522712 10.000000
v -1.344547 16.946746 10.000000
v 1.344548 16.946746 10.000000
v 4.000000 16.522712 10.000000
v 4.000000 18.500000 10.000000
v -4.000000 18.500000 10.000000
v 4.000000 23.500000 5.000000
v -4.000000 23.500000 5.000000
v -9.983747 11.461449 10.000000
v -11.430027 10.019704 10.000000
v 15.200000 0.000000 10.000000
v 14.991287 -2.510243 10.000000
v 14.370879 -4.951549 10.000000
v 13.355814 -7.256874 10.000000
v 11.973969 -9.362909 10.000000
v 10.263291 -11.211818 10.000000
v 8.270760 -12.752824 10.000000
v 5.824591 -14.039734 10.000000
v 3.185819 -14.862387 10.000000
v 0.441699 -15.193581 10.000000
v -2.317026 -15.022363 10.000000
v -4.999133 -14.354396 10.000000
v -7.515932 -13.211766 10.000000
v -9.784199 -11.632259 10.000000
v -11.728929 -9.668104 10.000000
v -13.285814 -7.384250 10.000000
v -14.403373 -4.856219 10.000000
v -15.044650 -2.167605 10.000000
v -15.188440 0.592686 10.000000
v -14.829990 3.333377 10.000000
v -13.981151 5.963844 10.000000
v -8.237235 12.774505 10.000000
v -6.457138 13.760282 10.000000
v -4.561323 14.499460 10.000000
v -2.583764 14.978791 10.000000
v -0.559900 15.189684 10.000000
v 1.473997 15.128362 10.000000
v 3.481479 14.795922 10.000000
v 5.426569 14.198322 10.000000
v 7.274408 13.346272 10.000000
v 8.991882 12.255042 10.000000
v 10.548211 10.944188 10.000000
v 11.915504 9.437201 10.000000
v 13.069258 7.761089 10.000000
v 13.988796 5.945889 10.000000
v 14.657638 4.024132 10.000000
v 15.063799 2.030258 10.000000
v 9.588235 -0.000000 16.235294
v 9.329783 2.211199 16.235294
v 8.568360 4.303192 16.235294
v 7.345014 6.163199 16.235294
v 5.725697 7.690946 16.235294
v 3.797706 8.804072 16.235294
v 1.664980 9.442568 16.235294
v -0.557506 9.572014 16.235294
v -2.749937 9.185429 16.235294
v -4.794118 8.303655 16.235294
v -6.579846 6.974230 16.235294
v -8.010854 5.268821 16.235294
v -9.009994 3.279370 16.235294
v -9.523403 1.113126 16.235294
v -9.523403 -1.113126 16.235294
v -9.009994 -3.279370 16.235294
v -8.010854 -5.268821 16.235294
v -6.579846 -6.974230 16.235294
v -4.794118 -8.303655 16.235294
v -2.749937 -9.185429 16.235294
v -0.557506 -9.572014 16.235294
v 1.664980 -9.442568 16.235294
v 3.797706 -8.804072 16.235294
v 5.725697 -7.690946 16.235294
v 7.345014 -6.163199 16.235294
v 8.568360 -4.303192 16.235294
v 9.329783 -2.211199 16.235294
v 16.200000 0.000000 10.000000
v 15.973613 -2.621425 10.000000
v 15.300597 -5.162225 10.000000
v 14.214605 -7.516056 10.000000
v 12.816744 -9.541568 10.000000
v 12.028763 -10.418131 10.000000
v 11.240615 -11.159567 10.000000
v 10.494109 -11.756020 10.000000
v 9.817220 -12.214486 10.000000
v 9.237924 -12.541963 10.000000
v 8.776732 -12.748272 10.000000
v 8.444810 -12.840386 10.000000
v 8.385494 -12.844329 10.000000
v 8.355949 -12.842752 10.000000
v 8.327623 -12.837438 10.000000
v 8.314063 -12.832773 10.000000
v 8.301332 -12.826326 10.000000
v 8.290091 -12.817860 10.000000
v 8.280962 -12.807255 10.000000
v 8.274521 -12.794813 10.000000
v 8.270920 -12.781197 10.000000
v 8.269835 -12.767021 10.000000
v 17.000000 0.000000 11.000000
v 16.741732 2.952019 11.000000
v 15.974775 5.814342 11.000000
v 14.722432 8.500000 11.000000
v 13.022756 10.927389 11.000000
v 10.927389 13.022756 11.000000
v 8.500000 14.722432 11.000000
v 5.814342 15.974775 11.000000
v 2.952019 16.741732 11.000000
v -0.000000 17.000000 11.000000
v -2.952019 16.741732 11.000000
v -5.814342 15.974775 11.000000
v -8.500000 14.722432 11.000000
v -10.927389 13.022756 11.000000
v -13.022756 10.927389 11.000000
v -14.722432 8.500000 11.000000
v -15.974775 5.814342 11.000000
v -16.741732 2.952019 11.000000
v -17.000000 0.000000 11.000000
v -16.741732 -2.952019 11.000000
v -15.974775 -5.814342 11.000000
v -14.722432 -8.500000 11.000000
v -13.022756 -10.927389 11.000000
v -10.927389 -13.022756 11.000000
v -8.500000 -14.722432 11.000000
v -5.814342 -15.974775 11.000000
v -2.952019 -16.741732 11.000000
v -0.000000 -17.000000 11.000000
v 2.952019 -16.741732 11.000000
v 5.814342 -15.974775 11.000000
v 8.500000 -14.722432 11.000000
v 10.927389 -13.022756 11.000000
v 13.022756 -10.927389 11.000000
v 14.722432 -8.500000 11.000000
v 15.974775 -5.814342 11.000000
v 16.741732 -2.952019 11.000000
v 11.000000 0.000000 18.000000
v 10.742826 -2.364675 18.000000
v 9.983330 -4.618780 18.000000
v 8.757024 -6.656916 18.000000
v 7.121249 -8.383783 18.000000
v 5.152493 -9.718632 18.000000
v 2.942812 -10.599050 18.000000
v 0.595528 -10.983868 18.000000
v -1.779602 -10.855092 18.000000
v -4.071520 -10.218744 18.000000
v -6.173058 -9.104579 18.000000
v -7.985950 -7.564694 18.000000
v -9.425429 -5.671092 18.000000
v -10.424185 -3.512317 18.000000
v -10.935518 -1.189309 18.000000
v -10.935518 1.189309 18.000000
v -10.424185 3.512317 18.000000
v -9.425429 5.671092 18.000000
v -7.985950 7.564694 18.000000
v -6.173058 9.104579 18.000000
v -4.071520 10.218744 18.000000
v -1.779602 10.855092 18.000000
v 0.595528 10.983868 18.000000
v 2.942812 10.599050 18.000000
v 5.152493 9.718632 18.000000
v 7.121249 8.383783 18.000000
v 8.757024 6.656916 18.000000
v 9.983330 4.618780 18.000000
v 10.742826 2.364675 18.000000
v -0.000000 1.780000 0.000000
v -0.460698 1.719348 0.000000
v -0.890000 1.541525 0.000000
v -1.258650 1.258650 0.000000
v -1.541525 0.890000 0.000000
v -1.719348 0.460698 0.000000
v -1.780000 -0.000000 0.000000
v -1.719348 -0.460698 0.000000
v -1.541525 -0.890000 0.000000
v -1.258650 -1.258650 0.000000
v -0.890000 -1.541525 0.000000
v -0.460698 -1.719348 0.000000
v 0.000000 -1.780000 0.000000
v 0.460698 -1.719348 0.000000
v 0.890000 -1.541525 0.000000
v 1.258650 -1.258650 0.000000
v 1.541525 -0.890000 0.000000
v 1.719348 -0.460698 0.000000
v 1.780000 -0.000000 0.000000
v 1.719348 0.460698 0.000000
v 1.541525 0.890000 0.000000
v 1.258650 1.258650 0.000000
v 0.890000 1.541525 0.000000
v 0.460698 1.719348 0.000000
v 0.000000 2.079733 1.499175
v 0.538274 2.008868 1.499175
v 1.039866 1.801101 1.499175
v 1.470593 1.470593 1.499175
v 1.801101 1.039866 1.499175
v 2.008868 0.538274 1.499175
v 2.079733 -0.000000 1.499175
v 2.008868 -0.538274 1.499175
v 1.801101 -1.039866 1.499175
v 1.470593 -1.470593 1.499175
v 1.039866 -1.801101 1.499175
v 0.538274 -2.008868 1.499175
v 0.000000 -2.079733 1.499175
v -0.538274 -2.008868 1.499175
v -1.039866 -1.801101 1.499175
v -1.470593 -1.470593 1.499175
v -1.801101 -1.039866 1.499175
v -2.008868 -0.538274 1.499175
v -2.079733 -0.000000 1.499175
v -2.008868 0.538274 1.499175
v -1.801101 1.039866 1.499175
v -1.470593 1.470593 1.499175
v -1.039866 1.801101 1.499175
v -0.538274 2.008868 1.499175
v 0.000000 2.265548 7.100495
v 0.586367 2.188351 7.100495
v 1.132774 1.962022 7.100495
v 1.601984 1.601984 7.100495
v 1.962022 1.132774 7.100495
v 2.188351 0.586367 7.100495
v 2.265548 -0.000000 7.100495
v 2.188351 -0.586367 7.100495
v 1.962022 -1.132774 7.100495
v 1.601984 -1.601984 7.100495
v 1.132774 -1.962022 7.100495
v 0.586367 -2.188351 7.100495
v 0.000000 -2.265548 7.100495
v -0.586367 -2.188351 7.100495
v -1.132774 -1.962022 7.100495
v -1.601984 -1.601984 7.100495
v -1.962022 -1.132774 7.100495
v -2.188351 -0.586367 7.100495
v -2.265548 0.000000 7.100495
v -2.188351 0.586367 7.100495
v -1.962022 1.132774 7.100495
v -1.601984 1.601984 7.100495
v -1.132774 1.962022 7.100495
v -0.586367 2.188351 7.100495
v -0.925000 -0.000000 0.000000
v -0.893481 -0.239408 0.000000
v -0.801073 -0.462500 0.000000
v -0.654074 -0.654074 0.000000
v -0.462500 -0.801073 0.000000
v -0.239408 -0.893481 0.000000
v -0.000000 -0.925000 0.000000
v 0.239408 -0.893481 0.000000
v 0.462500 -0.801073 0.000000
v 0.654074 -0.654074 0.000000
v 0.801073 -0.462500 0.000000
v 0.893481 -0.239408 0.000000
v 0.925000 -0.000000 0.000000
v 0.893481 0.239408 0.000000
v 0.801073 0.462500 0.000000
v 0.654074 0.654074 0.000000
v 0.462500 0.801073 0.000000
v 0.239408 0.893481 0.000000
v 0.000000 0.925000 0.000000
v -0.239408 0.893481 0.000000
v -0.462500 0.801073 0.000000
v -0.654074 0.654074 0.000000
v -0.801073 0.462500 0.000000
v -0.893481 0.239408 0.000000
v 0.000000 3.195387 8.000000
v 0.827027 3.086507 8.000000
v 1.597694 2.767287 8.000000
v 2.259480 2.259480 8.000000
v 2.767287 1.597694 8.000000
v 3.086507 0.827027 8.000000
v 3.195387 -0.000000 8.000000
v 3.086507 -0.827027 8.000000
v 2.767287 -1.597694 8.000000
v 2.259480 -2.259480 8.000000
v 1.597694 -2.767287 8.000000
v 0.827027 -3.086507 8.000000
v 0.000000 -3.195387 8.000000
v -0.827027 -3.086507 8.000000
v -1.597694 -2.767287 8.000000
v -2.259480 -2.259480 8.000000
v -2.767287 -1.597694 8.000000
v -3.086507 -0.827027 8.000000
v -3.195387 -0.000000 8.000000
v -3.086507 0.827027 8.000000
v -2.767287 1.597694 8.000000
v -2.259480 2.259480 8.000000
v -1.597694 2.767287 8.000000
v -0.827027 3.086507 8.000000
v 3.041624 -2.597792 8.000000
v 2.593928 -2.868582 8.000000
v 2.113659 -3.075424 8.000000
v 1.609202 -3.212086 8.000000
v 1.090526 -3.273111 8.000000
v 0.645555 -3.389065 8.000000
v 0.189115 -3.444813 8.000000
v -0.270684 -3.439365 8.000000
v -0.313836 -3.987669 8.000000
v -1.269219 -3.793295 8.000000
v -2.149198 -3.373566 8.000000
v -2.901497 -2.753418 8.000000
v -3.481423 -1.969694 8.000000
v -3.854522 -1.068954 8.000000
v -3.998629 -0.104708 8.000000
v -3.905184 0.865758 8.000000
v -3.579737 1.784791 8.000000
v -3.041624 2.597792 8.000000
v -2.593928 2.868582 8.000000
v -2.113659 3.075424 8.000000
v -1.609202 3.212086 8.000000
v -1.090526 3.273111 8.000000
v -0.645555 3.389065 8.000000
v -0.189115 3.444813 8.000000
v 0.270684 3.439365 8.000000
v 0.313836 3.987669 8.000000
v 1.269219 3.793295 8.000000
v 2.149198 3.373566 8.000000
v 2.901497 2.753418 8.000000
v 3.481423 1.969694 8.000000
v 3.854522 1.068954 8.000000
v 3.998629 0.104708 8.000000
v 3.905184 -0.865758 8.000000
v 3.579737 -1.784791 8.000000
v -0.313836 -3.987669 7.750000
v -1.151740 -3.830600 7.523438
v -1.937330 -3.499536 7.296875
v -2.634922 -3.009516 7.070313
v -3.212830 -2.382797 6.843750
v -3.644805 -1.647847 6.617188
v -3.911224 -0.838048 6.390625
v -3.999988 0.009817 6.164063
v -3.907064 0.857237 5.937500
v -3.636672 1.665718 5.710938
v -3.201095 2.398539 5.484375
v -2.620117 3.022414 5.257813
v -1.920128 3.509004 5.031250
v -1.132923 3.836207 4.804688
v -0.294258 3.989162 4.578125
v 0.557773 3.960920 4.351563
v 1.384468 3.752765 4.125000
v 2.148278 3.374152 3.898438
v 2.814509 2.842277 3.671875
v 3.352899 2.181300 3.445313
v 3.738993 1.421244 3.218750
v 3.955254 0.596631 2.992188
v 3.991858 -0.255081 2.765625
v 3.847144 -1.095207 2.539063
v 3.527685 -1.885587 2.312500
v 3.047991 -2.590319 2.085938
v 2.429850 -3.177393 1.859375
v 1.701340 -3.620144 1.632813
v 0.895552 -3.898459 1.406250
v 0.049086 -3.999699 1.179687
v -0.799609 -3.919263 0.953125
v -1.611985 -3.660806 0.726562
v -2.351141 -3.236068 0.500000
v -3.064178 -2.571150 0.500000
v -3.595176 -1.753485 0.500000
v -3.912590 -0.831647 0.500000
v -3.997563 0.139598 0.500000
v -3.845047 1.102549 0.500000
v -3.464102 2.000000 0.500000
v -2.877359 2.778633 0.500000
v -2.119677 3.392192 0.500000
v -1.236068 3.804226 0.500000
v -2.014154 3.455891 0.726563
v -2.700752 2.950583 0.953125
v -3.264676 2.311252 1.179688
v -3.680312 1.566940 1.406250
v -3.928781 0.751454 1.632813
v -3.998795 -0.098165 1.859375
v -3.887176 -0.943325 2.085938
v -3.598993 -1.745637 2.312500
v -3.147336 -2.468659 2.539063
v -2.552721 -3.079548 2.765625
v -1.842155 -3.550558 2.992188
v -1.047915 -3.860295 3.218750
v -0.206076 -3.994688 3.445312
v 0.645123 -3.947634 3.671875
v 1.467020 -3.721270 3.898438
v 2.222281 -3.325878 4.125000
v 2.876601 -2.779418 4.351562
v 3.400260 -2.106711 4.578125
v 3.769472 -1.338312 4.804688
v 3.967467 -0.509124 5.031250
v 3.985250 0.343189 5.257813
v 3.822016 1.179914 5.484375
v 3.485176 1.963045 5.710938
v 2.990033 2.657010 5.937500
v 2.359076 3.230288 6.164063
v 1.620965 3.656839 6.390625
v 0.809226 3.917289 6.617188
v -0.039269 3.999807 6.843750
v -0.885981 3.900646 7.070313
v -1.692450 3.624309 7.296875
v -2.422044 3.183348 7.523438
v -3.041624 2.597792 7.750000
v -0.270684 -3.439365 7.750000
v 1.090526 -3.273111 7.750000
v 0.372220 -3.429152 7.523474
v -0.363110 -3.430514 7.296883
v -1.081706 -3.275579 7.070313
v -1.750799 -2.971016 6.843750
v -2.341383 -2.533223 6.617188
v -2.825011 -1.979686 6.390625
v -3.179688 -1.335704 6.164063
v -3.391481 -0.631716 5.937500
v -3.447969 0.101215 5.710938
v -3.347899 0.829616 5.484375
v -3.096837 1.520559 5.257813
v -2.703881 2.141944 5.031250
v -2.188796 2.666607 4.804688
v -1.574040 3.069907 4.578125
v -0.887761 3.333802 4.351563
v -0.161125 3.446211 4.125000
v 0.572728 3.401701 3.898438
v 1.280683 3.203177 3.671875
v 1.930329 2.859086 3.445313
v 2.491920 2.384590 3.218750
v 2.941372 1.802807 2.992188
v 3.255997 1.138447 2.765625
v 3.423007 0.422431 2.539063
v 3.435804 -0.312569 2.312500
v 3.290525 -1.033126 2.085938
v 2.996648 -1.707068 1.859375
v 2.567820 -2.304074 1.632813
v 2.021153 -2.795772 1.406250
v 1.382851 -3.160694 1.179688
v 0.681633 -3.381882 0.953125
v -0.050498 -3.449570 0.726563
v -0.780369 -3.360584 0.500000
v -1.220355 -3.226954 0.500000
v -1.638662 -3.035998 0.500000
v -2.027859 -2.791109 0.500000
v -1.390337 -3.157446 0.726562
v -0.689663 -3.380365 0.953125
v 0.042337 -3.449740 1.179688
v 0.772414 -3.362421 1.406250
v 1.467406 -3.122374 1.632813
v 2.095746 -2.740502 1.859375
v 2.628892 -2.234150 2.085938
v 3.042628 -1.626319 2.312500
v 3.318162 -0.944616 2.539063
v 3.442978 -0.220008 2.765625
v 3.411406 0.514595 2.992188
v 3.224881 1.225823 3.218750
v 2.891875 1.881371 3.445313
v 2.427514 2.451464 3.671875
v 1.852890 2.910206 3.898438
v 1.194104 3.236760 4.125000
v 0.481079 3.416294 4.351563
v -0.253798 3.440652 4.578125
v -0.977146 3.308729 4.804688
v -1.656111 3.026516 5.031250
v -2.259851 2.606832 5.257813
v -2.760944 2.068740 5.484375
v -3.136630 1.436682 5.710938
v -3.369842 0.739367 5.937500
v -3.449990 0.008468 6.164063
v -3.373431 -0.722816 6.390625
v -3.143644 -1.421268 6.617188
v -2.771066 -2.055163 6.843750
v -2.272620 -2.595707 7.070313
v -1.670947 -3.018350 7.296875
v -0.993376 -3.303892 7.523438
v 3.041624 -2.597792 7.750000
v 2.593951 -2.868571 7.750000
v 2.113784 -3.075381 7.750000
v 1.609247 -3.212077 7.750000
v -2.593951 2.868571 7.750000
v -2.113784 3.075381 7.750000
v -1.609247 3.212077 7.750000
v -1.090526 3.273111 7.750000
v 0.270684 3.439365 7.750000
v 0.313836 3.987669 7.750000
v 0.780369 3.360584 0.500000
v 0.806154 3.866861 -0.000000
v 1.643191 3.591994 0.000000
v 2.398483 3.138436 0.000000
v 3.034458 2.528748 0.000000
v 3.519476 1.793262 0.000000
v 2.835179 2.388497 0.242823
v 2.027859 2.791109 0.500000
v 1.638662 3.035998 0.500000
v 1.220355 3.226954 0.500000
v -0.372220 3.429152 7.523474
v 0.363110 3.430514 7.296883
v 1.081706 3.275579 7.070313
v 1.750799 2.971016 6.843750
v 2.341383 2.533223 6.617188
v 2.825011 1.979686 6.390625
v 3.179688 1.335704 6.164063
v 3.391481 0.631716 5.937500
v 3.447969 -0.101215 5.710938
v 3.347899 -0.829616 5.484375
v 3.096837 -1.520559 5.257813
v 2.703881 -2.141944 5.031250
v 2.188796 -2.666607 4.804688
v 1.574040 -3.069907 4.578125
v 0.887761 -3.333802 4.351563
v 0.161125 -3.446211 4.125000
v -0.572728 -3.401701 3.898438
v -1.280683 -3.203177 3.671875
v -1.930329 -2.859086 3.445313
v -2.491920 -2.384590 3.218750
v -2.941372 -1.802807 2.992188
v -3.255997 -1.138447 2.765625
v -3.423007 -0.422431 2.539063
v -3.435804 0.312569 2.312500
v -3.290525 1.033126 2.085938
v -2.996648 1.707068 1.859375
v -2.567820 2.304074 1.632813
v -2.021153 2.795772 1.406250
v -1.382851 3.160694 1.179688
v -0.681633 3.381882 0.953125
v 0.050498 3.449570 0.726563
v 1.390337 3.157446 0.726562
v 0.689663 3.380365 0.953125
v -0.042337 3.449740 1.179688
v -0.772414 3.362421 1.406250
v -1.467406 3.122374 1.632813
v -2.095746 2.740502 1.859375
v -2.628892 2.234150 2.085938
v -3.042628 1.626319 2.312500
v -3.318162 0.944616 2.539063
v -3.442978 0.220008 2.765625
v -3.411406 -0.514595 2.992188
v -3.224881 -1.225823 3.218750
v -2.891875 -1.881371 3.445313
v -2.427514 -2.451464 3.671875
v -1.852890 -2.910206 3.898438
v -1.194104 -3.236760 4.125000
v -0.481079 -3.416294 4.351563
v 0.253798 -3.440652 4.578125
v 0.977146 -3.308729 4.804688
v 1.656111 -3.026516 5.031250
v 2.259851 -2.606832 5.257813
v 2.760944 -2.068740 5.484375
v 3.136630 -1.436682 5.710938
v 3.369842 -0.739367 5.937500
v 3.449990 -0.008468 6.164063
v 3.373431 0.722816 6.390625
v 3.143644 1.421268 6.617188
v 2.771066 2.055163 6.843750
v 2.272620 2.595707 7.070313
v 1.670947 3.018350 7.296875
v 0.993376 3.303892 7.523438
v 3.564026 1.815962 0.000000
v 4.009529 2.042957 0.000000
v 3.253634 2.744460 0.243424
v 2.351141 3.236068 0.500000
v 1.611985 3.660806 0.726562
v 0.799609 3.919263 0.953125
v -0.049086 3.999699 1.179687
v -0.895552 3.898459 1.406250
v -1.701340 3.620144 1.632813
v -2.429850 3.177393 1.859375
v -3.047991 2.590319 2.085938
v -3.527685 1.885587 2.312500
v -3.847144 1.095207 2.539063
v -3.991858 0.255081 2.765625
v -3.955254 -0.596631 2.992188
v -3.738993 -1.421244 3.218750
v -3.352899 -2.181300 3.445313
v -2.814509 -2.842277 3.671875
v -2.148278 -3.374152 3.898438
v -1.384468 -3.752765 4.125000
v -0.557773 -3.960920 4.351563
v 0.294258 -3.989162 4.578125
v 1.132923 -3.836207 4.804688
v 1.920128 -3.509004 5.031250
v 2.620117 -3.022414 5.257813
v 3.201095 -2.398539 5.484375
v 3.636672 -1.665718 5.710938
v 3.907064 -0.857237 5.937500
v 3.999988 -0.009817 6.164063
v 3.911224 0.838048 6.390625
v 3.644805 1.647847 6.617188
v 3.212830 2.382797 6.843750
v 2.634922 3.009516 7.070313
v 1.937330 3.499536 7.296875
v 1.151740 3.830600 7.523438
v 1.417421 -4.270939 0.000000
v 1.236068 -3.804226 0.500000
v 2.119677 -3.392192 0.500000
v 2.877359 -2.778633 0.500000
v 3.464102 -2.000000 0.500000
v 3.845047 -1.102549 0.500000
v 3.997563 -0.139598 0.500000
v 3.912590 0.831647 0.500000
v 3.595176 1.753485 0.500000
v 3.064178 2.571150 0.500000
v 4.386276 1.005279 0.000000
v 4.499041 -0.092900 0.000000
v 4.341039 -1.185489 0.000000
v 3.921778 -2.206730 0.000000
v 3.266491 -3.095163 0.000000
v 2.414616 -3.797319 0.000000
v 2.014154 -3.455891 0.726563
v 2.700752 -2.950583 0.953125
v 3.264676 -2.311252 1.179688
v 3.680312 -1.566940 1.406250
v 3.928781 -0.751454 1.632813
v 3.998795 0.098165 1.859375
v 3.887176 0.943325 2.085938
v 3.598993 1.745637 2.312500
v 3.147336 2.468659 2.539063
v 2.552721 3.079548 2.765625
v 1.842155 3.550558 2.992188
v 1.047915 3.860295 3.218750
v 0.206076 3.994688 3.445312
v -0.645123 3.947634 3.671875
v -1.467020 3.721270 3.898438
v -2.222281 3.325878 4.125000
v -2.876601 2.779418 4.351562
v -3.400260 2.106711 4.578125
v -3.769472 1.338312 4.804688
v -3.967467 0.509124 5.031250
v -3.985250 -0.343189 5.257813
v -3.822016 -1.179914 5.484375
v -3.485176 -1.963045 5.710938
v -2.990033 -2.657010 5.937500
v -2.359076 -3.230288 6.164063
v -1.620965 -3.656839 6.390625
v -0.809226 -3.917289 6.617188
v 0.039269 -3.999807 6.843750
v 0.885981 -3.900646 7.070313
v 1.692450 -3.624309 7.296875
v 2.422044 -3.183348 7.523438
v -0.806154 -3.866861 0.000000
v -1.643191 -3.591994 0.000000
v -2.398483 -3.138436 0.000000
v -3.034458 -2.528748 0.000000
v -3.519476 -1.793262 0.000000
v -2.835179 -2.388497 0.242823
v -3.564026 -1.815962 0.000000
v -4.009529 -2.042957 0.000000
v -3.253634 -2.744460 0.243424
v -1.417421 4.270939 0.000000
v -4.386276 -1.005279 0.000000
v -4.499041 0.092900 0.000000
v -4.341039 1.185489 0.000000
v -3.921778 2.206730 0.000000
v -3.266491 3.095163 0.000000
v -2.414616 3.797319 0.000000
v -10.400000 -0.000000 20.200000
v -10.349996 0.000000 20.250169
v -10.299995 0.000000 20.300341
v -10.249996 0.000000 20.350515
v -10.200000 -0.000000 20.400691
v -10.111528 -1.340520 20.512571
v -9.846222 -2.657183 20.624450
v -9.409961 -3.927595 20.736330
v -8.812468 -5.130749 20.848209
v -8.063464 -6.245637 20.960088
v -7.172984 -7.251207 21.071968
v -6.156635 -8.129263 21.183847
v -5.034235 -8.867346 21.295727
v -3.825629 -9.453538 21.407606
v -2.550664 -9.875923 21.519485
v -1.230629 -10.124218 21.631365
v 0.110686 -10.196652 21.743244
v 1.450129 -10.094210 21.855124
v 2.764558 -9.817875 21.967003
v 4.030619 -9.369193 22.078882
v 5.226062 -8.756726 22.190762
v 6.331696 -7.993692 22.302641
v 7.328546 -7.093386 22.414521
v 8.197652 -6.069223 22.526400
v 8.922974 -4.938636 22.638279
v 9.494407 -3.722842 22.750159
v 9.902539 -2.443047 22.862038
v 10.138100 -1.120573 22.973918
v 10.196586 0.221499 23.085797
v 10.079231 1.559772 23.197676
v 9.787590 2.871061 23.309556
v 9.324644 4.132070 23.421435
v 8.700171 5.321487 23.533315
v 7.925977 6.419315 23.645194
v 7.013982 7.405618 23.757073
v 5.979768 8.263055 23.868953
v 4.842045 8.977450 23.980832
v 3.620197 9.535939 24.092712
v 2.335549 9.929001 24.204591
v 1.010386 10.149822 24.316470
v -0.332302 10.194572 24.428350
v -1.669228 10.062482 24.540229
v -2.977196 9.755827 24.652109
v -4.233502 9.279903 24.763988
v -5.416400 8.643060 24.875868
v -6.505322 7.856252 24.987747
v -7.481392 6.933155 25.099626
v -8.327620 5.889748 25.211506
v -9.029507 4.744250 25.323385
v -9.574690 3.516409 25.435265
v -9.953775 2.227568 25.547144
v -10.160201 0.900087 25.659023
v -10.190367 -0.443009 25.770903
v -10.043719 -1.778412 25.882782
v -9.722909 -3.082980 25.994662
v -9.233404 -4.334060 26.106541
v -8.583717 -5.509952 26.218420
v -7.785131 -6.590266 26.330300
v -6.851490 -7.556254 26.442179
v -5.798968 -8.391123 26.554059
v -4.645900 -9.080507 26.665938
v -3.412211 -9.612326 26.777817
v -2.119329 -9.977397 26.889697
v -0.789675 -10.169307 27.001576
v 0.553663 -10.184958 27.113456
v 1.887405 -10.023856 27.225335
v 3.188404 -9.688861 27.337214
v 4.434094 -9.185792 27.449094
v 5.602864 -8.523375 27.560973
v 5.875968 -8.580968 27.376327
v 4.694520 -9.280166 27.264197
v 3.431269 -9.817657 27.152067
v 2.108228 -10.184071 27.039937
v 0.748451 -10.373024 26.927807
v -0.624361 -10.381168 26.815676
v -1.986305 -10.208552 26.703546
v -3.313633 -9.857982 26.591416
v -4.583219 -9.335633 26.479286
v -5.772914 -8.650568 26.367156
v -6.862071 -7.814851 26.255026
v -7.831628 -6.842917 26.142896
v -8.664714 -5.751742 26.030766
v -9.346824 -4.560347 25.918636
v -9.866062 -3.289486 25.806505
v -10.213331 -1.961293 25.694375
v -10.382731 -0.598948 25.582245
v -10.371162 0.773846 25.470115
v -10.178870 2.133154 25.357985
v -9.809221 3.455294 25.245855
v -9.268644 4.717226 25.133725
v -8.566483 5.896911 25.021595
v -7.715190 6.973934 24.909465
v -6.729392 7.929391 24.797335
v -5.626332 8.746677 24.685204
v -4.425210 9.411508 24.573074
v -3.147021 9.912422 24.460944
v -1.813974 10.240574 24.348814
v -0.449319 10.390276 24.236684
v 0.923164 10.358936 24.124554
v 2.279563 10.147092 24.012424
v 3.596242 9.758434 23.900294
v 4.850254 9.199729 23.788164
v 6.019627 8.480553 23.676033
v 7.084316 7.613885 23.563903
v 8.025084 6.614200 23.451773
v 8.825596 5.499018 23.339643
v 9.473530 4.288751 23.227513
v 9.956734 3.003905 23.115383
v 10.264877 1.666202 23.003253
v 10.394637 0.299535 22.891123
v 10.344377 -1.072300 22.778993
v 10.112729 -2.425309 22.666862
v 9.703953 -3.735726 22.554732
v 9.127489 -4.981621 22.442602
v 8.392959 -6.141212 22.330472
v 7.510622 -7.192685 22.218342
v 6.496710 -8.117931 22.106212
v 5.370656 -8.903119 21.994082
v 4.151914 -9.534569 21.881952
v 2.860136 -9.998668 21.769822
v 1.518076 -10.286410 21.657691
v 0.149707 -10.396113 21.545561
v -1.221214 -10.326729 21.433431
v -2.570927 -10.077209 21.321301
v -3.875013 -9.649253 21.209171
v -5.111568 -9.053322 21.097041
v -6.260200 -8.301617 20.984911
v -7.300516 -7.406335 20.872781
v -8.212156 -6.380233 20.760651
v -8.979070 -5.241960 20.648520
v -9.590923 -4.013107 20.536390
v -10.037700 -2.715221 20.424260
v -10.309389 -1.369850 20.312130
v 9.591967 -3.747896 22.650819
v -10.213387 -1.332909 20.410493
v -9.951511 -2.650836 20.521331
v -9.519945 -3.923431 20.632169
v -8.928250 -5.130073 20.743007
v -8.185987 -6.250145 20.853845
v -7.302930 -7.262981 20.964683
v -6.293933 -8.150307 21.075521
v -5.178418 -8.899735 21.186358
v -3.975880 -9.499580 21.297196
v -2.705816 -9.938156 21.408034
v -1.388798 -10.204884 21.518872
v -0.048173 -10.297200 21.629710
v 1.293301 -10.216076 21.740548
v 2.612900 -9.962497 21.851386
v 3.887764 -9.537700 21.962223
v 5.095573 -8.948782 22.073061
v 6.263407 -8.173483 22.188676
v 7.316426 -7.248416 22.304291
v 8.233502 -6.188485 22.419906
v 8.996305 -5.012595 22.535521
v 10.013882 -2.408682 22.766634
v 10.248611 -1.025369 22.882365
v 10.292078 0.375705 22.997980
v 10.146107 1.769881 23.113595
v 9.812458 3.131317 23.229210
v 9.295480 4.434183 23.344824
v 8.607007 5.655262 23.460439
v 7.760214 6.772284 23.576054
v 6.768881 7.763342 23.691669
v 5.652026 8.610547 23.807284
v 4.430563 9.298377 23.922899
v 3.179870 9.796848 24.033932
v 1.874843 10.127925 24.144966
v 0.537780 10.285947 24.256000
v -0.808472 10.268213 24.367034
v -2.140910 10.075037 24.478068
v -3.436767 9.709712 24.589102
v -4.673875 9.178430 24.700136
v -5.831175 8.490422 24.811170
v -6.888816 7.657293 24.922203
v -7.828750 6.693326 25.033237
v -8.634844 5.614943 25.144271
v -9.293540 4.440716 25.255305
v -9.793376 3.190567 25.366339
v -10.125867 1.885899 25.477373
v -10.285350 0.549010 25.588407
v -10.269090 -0.797260 25.699441
v -10.077306 -2.129893 25.810474
v -9.713461 -3.426164 25.921508
v -9.183581 -4.663877 26.032542
v -8.496782 -5.821900 26.143576
v -7.664809 -6.880450 26.254610
v -6.701869 -7.821436 26.365644
v -5.624388 -8.628736 26.476678
v -4.450861 -9.288685 26.587712
v -3.201258 -9.789883 26.698745
v -1.896955 -10.123801 26.809779
v -0.560235 -10.284680 26.920813
v 0.786046 -10.269949 27.031847
v 2.118902 -10.079687 27.142881
v 3.415555 -9.717197 27.253915
v 4.647913 -9.191672 27.364401
v 6.641854 -8.768453 27.416932
v 5.421886 -9.570953 27.304167
v 4.106371 -10.204789 27.191403
v 2.718491 -10.658790 27.078638
v 1.282704 -10.924956 26.965874
v -0.175688 -10.998597 26.853109
v -1.630983 -10.878414 26.740344
v -3.057536 -10.566526 26.627580
v -4.430208 -10.068429 26.514815
v -5.724808 -9.392900 26.402051
v -6.918522 -8.551845 26.289286
v -7.990315 -7.560084 26.176522
v -8.921297 -6.435095 26.063757
v -9.695064 -5.196704 25.950993
v -10.297979 -3.866733 25.838228
v -10.719417 -2.468621 25.725463
v -10.951952 -1.027005 25.612699
v -10.991486 0.432709 25.499934
v -10.837321 1.884798 25.387170
v -10.492176 3.303672 25.274405
v -9.962131 4.664326 25.161641
v -9.256529 5.942784 25.048876
v -8.387802 7.116514 24.936111
v -7.371262 8.164833 24.823347
v -6.224820 9.069267 24.710582
v -4.968682 9.813878 24.597818
v -3.624983 10.385543 24.485053
v -2.217402 10.774188 24.372289
v -0.770745 10.972965 24.259524
v 0.689494 10.978370 24.146760
v 2.137583 10.790308 24.033995
v 3.548002 10.412093 23.921230
v 4.895896 9.850391 23.808466
v 6.157512 9.115100 23.695701
v 7.310618 8.219177 23.582937
v 8.334891 7.178412 23.470172
v 9.212282 6.011144 23.357408
v 9.927330 4.737945 23.244643
v 10.467432 3.381252 23.131879
v 10.823072 1.964972 23.019114
v 10.987982 0.514064 22.906349
v 10.959255 -0.945903 22.793585
v 10.737398 -2.389200 22.680820
v 10.326321 -3.790394 22.568056
v 9.733268 -5.124791 22.455291
v 8.968690 -6.368877 22.342527
v 8.046061 -7.500727 22.229762
v 6.981640 -8.500394 22.116998
v 5.794184 -9.350264 22.004233
v 4.504620 -10.035357 21.891468
v 3.135673 -10.543602 21.778704
v 1.711468 -10.866042 21.665939
v 0.257102 -10.996995 21.553175
v -1.201794 -10.934152 21.440410
v -2.639512 -10.678622 21.327646
v -4.030715 -10.234908 21.214881
v -5.350887 -9.610828 21.102116
v -6.576762 -8.817381 20.989352
v -7.686738 -7.868549 20.876587
v -8.661254 -6.781053 20.763823
v -9.483136 -5.574058 20.651058
v -10.137902 -4.268834 20.538294
v -10.614012 -2.888382 20.425529
v -10.903076 -1.457029 20.312765
v -11.000000 -0.000000 20.200000
v 5.597113 -8.527152 27.670731
v 5.591352 -8.530931 27.780488
v 5.585580 -8.534711 27.890244
v 5.579797 -8.538493 28.000000
v 6.616719 -8.787436 28.000000
v 6.623021 -8.782687 27.854234
v 6.629311 -8.777940 27.708467
v 6.635589 -8.773195 27.562700
v 6.098453 -8.649263 27.694382
v 10.400000 0.000000 20.200000
v 10.349996 -0.000000 20.250169
v 10.299995 -0.000000 20.300341
v 10.249996 -0.000000 20.350515
v 10.200000 0.000000 20.400691
v 10.111528 1.340520 20.512571
v 9.846222 2.657183 20.624450
v 9.409961 3.927595 20.736330
v 8.812468 5.130749 20.848209
v 8.063464 6.245637 20.960088
v 7.172984 7.251207 21.071968
v 6.156635 8.129263 21.183847
v 5.034235 8.867346 21.295727
v 3.825629 9.453538 21.407606
v 2.550664 9.875923 21.519485
v 1.230629 10.124218 21.631365
v -0.110686 10.196652 21.743244
v -1.450129 10.094210 21.855124
v -2.764558 9.817875 21.967003
v -4.030619 9.369193 22.078882
v -5.226062 8.756726 22.190762
v -6.331696 7.993692 22.302641
v -7.328546 7.093386 22.414521
v -8.197652 6.069223 22.526400
v -8.922974 4.938636 22.638279
v -9.494407 3.722842 22.750159
v -9.902539 2.443047 22.862038
v -10.138100 1.120573 22.973918
v -10.196586 -0.221499 23.085797
v -10.079231 -1.559772 23.197676
v -9.787590 -2.871061 23.309556
v -9.324644 -4.132070 23.421435
v -8.700171 -5.321487 23.533315
v -7.925977 -6.419315 23.645194
v -7.013982 -7.405618 23.757073
v -5.979768 -8.263055 23.868953
v -4.842045 -8.977450 23.980832
v -3.620197 -9.535939 24.092712
v -2.335549 -9.929001 24.204591
v -1.010386 -10.149822 24.316470
v 0.332302 -10.194572 24.428350
v 1.669228 -10.062482 24.540229
v 2.977196 -9.755827 24.652109
v 4.233502 -9.279903 24.763988
v 5.416400 -8.643060 24.875868
v 6.505322 -7.856252 24.987747
v 7.481392 -6.933155 25.099626
v 8.327620 -5.889748 25.211506
v 9.029507 -4.744250 25.323385
v 9.574690 -3.516409 25.435265
v 9.953775 -2.227568 25.547144
v 10.160201 -0.900087 25.659023
v 10.190367 0.443009 25.770903
v 10.043719 1.778412 25.882782
v 9.722909 3.082980 25.994662
v 9.233404 4.334060 26.106541
v 8.583717 5.509952 26.218420
v 7.785131 6.590266 26.330300
v 6.851490 7.556254 26.442179
v 5.798968 8.391123 26.554059
v 4.645900 9.080507 26.665938
v 3.412211 9.612326 26.777817
v 2.119329 9.977397 26.889697
v 0.789675 10.169307 27.001576
v -0.553663 10.184958 27.113456
v -1.887405 10.023856 27.225335
v -3.188404 9.688861 27.337214
v -4.434094 9.185792 27.449094
v -5.602864 8.523375 27.560973
v -5.875968 8.580968 27.376327
v -4.694520 9.280166 27.264197
v -3.431269 9.817657 27.152067
v -2.108228 10.184071 27.039937
v -0.748451 10.373024 26.927807
v 0.624361 10.381168 26.815676
v 1.986305 10.208552 26.703546
v 3.313633 9.857982 26.591416
v 4.583219 9.335633 26.479286
v 5.772914 8.650568 26.367156
v 6.862071 7.814851 26.255026
v 7.831628 6.842917 26.142896
v 8.664714 5.751742 26.030766
v 9.346824 4.560347 25.918636
v 9.866062 3.289486 25.806505
v 10.213331 1.961293 25.694375
v 10.382731 0.598948 25.582245
v 10.371162 -0.773846 25.470115
v 10.178870 -2.133154 25.357985
v 9.809221 -3.455294 25.245855
v 9.268644 -4.717226 25.133725
v 8.566483 -5.896911 25.021595
v 7.715190 -6.973934 24.909465
v 6.729392 -7.929391 24.797335
v 5.626332 -8.746677 24.685204
v 4.425210 -9.411508 24.573074
v 3.147021 -9.912422 24.460944
v 1.813974 -10.240574 24.348814
v 0.449319 -10.390276 24.236684
v -0.923164 -10.358936 24.124554
v -2.279563 -10.147092 24.012424
v -3.596242 -9.758434 23.900294
v -4.850254 -9.199729 23.788164
v -6.019627 -8.480553 23.676033
v -7.084316 -7.613885 23.563903
v -8.025084 -6.614200 23.451773
v -8.825596 -5.499018 23.339643
v -9.473530 -4.288751 23.227513
v -9.956734 -3.003905 23.115383
v -10.264877 -1.666202 23.003253
v -10.394637 -0.299535 22.891123
v -10.344377 1.072300 22.778993
v -10.112729 2.425309 22.666862
v -9.703953 3.735726 22.554732
v -9.127489 4.981621 22.442602
v -8.392959 6.141212 22.330472
v -7.510622 7.192685 22.218342
v -6.496710 8.117931 22.106212
v -5.370656 8.903119 21.994082
v -4.151914 9.534569 21.881952
v -2.860136 9.998668 21.769822
v -1.518076 10.286410 21.657691
v -0.149707 10.396113 21.545561
v 1.221214 10.326729 21.433431
v 2.570927 10.077209 21.321301
v 3.875013 9.649253 21.209171
v 5.111568 9.053322 21.097041
v 6.260200 8.301617 20.984911
v 7.300516 7.406335 20.872781
v 8.212156 6.380233 20.760651
v 8.979070 5.241960 20.648520
v 9.590923 4.013107 20.536390
v 10.037700 2.715221 20.424260
v 10.309389 1.369850 20.312130
v -9.591967 3.747896 22.650819
v 10.213387 1.332909 20.410493
v 9.951511 2.650836 20.521331
v 9.519945 3.923431 20.632169
v 8.928250 5.130073 20.743007
v 8.185987 6.250145 20.853845
v 7.302930 7.262981 20.964683
v 6.293933 8.150307 21.075521
v 5.178418 8.899735 21.186358
v 3.975880 9.499580 21.297196
v 2.705816 9.938156 21.408034
v 1.388798 10.204884 21.518872
v 0.048173 10.297200 21.629710
v -1.293301 10.216076 21.740548
v -2.612900 9.962497 21.851386
v -3.887764 9.537700 21.962223
v -5.095573 8.948782 22.073061
v -6.263407 8.173483 22.188676
v -7.316426 7.248416 22.304291
v -8.233502 6.188485 22.419906
v -8.996305 5.012595 22.535521
v -10.013882 2.408682 22.766634
v -10.248611 1.025369 22.882365
v -10.292078 -0.375705 22.997980
v -10.146107 -1.769881 23.113595
v -9.812458 -3.131317 23.229210
v -9.295480 -4.434183 23.344824
v -8.607007 -5.655262 23.460439
v -7.760214 -6.772284 23.576054
v -6.768881 -7.763342 23.691669
v -5.652026 -8.610547 23.807284
v -4.430563 -9.298377 23.922899
v -3.179870 -9.796848 24.033932
v -1.874843 -10.127925 24.144966
v -0.537780 -10.285947 24.256000
v 0.808472 -10.268213 24.367034
v 2.140910 -10.075037 24.478068
v 3.436767 -9.709712 24.589102
v 4.673875 -9.178430 24.700136
v 5.831175 -8.490422 24.811170
v 6.888816 -7.657293 24.922203
v 7.828750 -6.693326 25.033237
v 8.634844 -5.614943 25.144271
v 9.293540 -4.440716 25.255305
v 9.793376 -3.190567 25.366339
v 10.125867 -1.885899 25.477373
v 10.285350 -0.549010 25.588407
v 10.269090 0.797260 25.699441
v 10.077306 2.129893 25.810474
v 9.713461 3.426164 25.921508
v 9.183581 4.663877 26.032542
v 8.496782 5.821900 26.143576
v 7.664809 6.880450 26.254610
v 6.701869 7.821436 26.365644
v 5.624388 8.628736 26.476678
v 4.450861 9.288685 26.587712
v 3.201258 9.789883 26.698745
v 1.896955 10.123801 26.809779
v 0.560235 10.284680 26.920813
v -0.786046 10.269949 27.031847
v -2.118902 10.079687 27.142881
v -3.415555 9.717197 27.253915
v -4.647913 9.191672 27.364401
v -6.641854 8.768453 27.416932
v -5.421886 9.570953 27.304167
v -4.106371 10.204789 27.191403
v -2.718491 10.658790 27.078638
v -1.282704 10.924956 26.965874
v 0.175688 10.998597 26.853109
v 1.630983 10.878414 26.740344
v 3.057536 10.566526 26.627580
v 4.430208 10.068429 26.514815
v 5.724808 9.392900 26.402051
v 6.918522 8.551845 26.289286
v 7.990315 7.560084 26.176522
v 8.921297 6.435095 26.063757
v 9.695064 5.196704 25.950993
v 10.297979 3.866733 25.838228
v 10.719417 2.468621 25.725463
v 10.951952 1.027005 25.612699
v 10.991486 -0.432709 25.499934
v 10.837321 -1.884798 25.387170
v 10.492176 -3.303672 25.274405
v 9.962131 -4.664326 25.161641
v 9.256529 -5.942784 25.048876
v 8.387802 -7.116514 24.936111
v 7.371262 -8.164833 24.823347
v 6.224820 -9.069267 24.710582
v 4.968682 -9.813878 24.597818
v 3.624983 -10.385543 24.485053
v 2.217402 -10.774188 24.372289
v 0.770745 -10.972965 24.259524
v -0.689494 -10.978370 24.146760
v -2.137583 -10.790308 24.033995
v -3.548002 -10.412093 23.921230
v -4.895896 -9.850391 23.808466
v -6.157512 -9.115100 23.695701
v -7.310618 -8.219177 23.582937
v -8.334891 -7.178412 23.470172
v -9.212282 -6.011144 23.357408
v -9.927330 -4.737945 23.244643
v -10.467432 -3.381252 23.131879
v -10.823072 -1.964972 23.019114
v -10.987982 -0.514064 22.906349
v -10.959255 0.945903 22.793585
v -10.737398 2.389200 22.680820
v -10.326321 3.790394 22.568056
v -9.733268 5.124791 22.455291
v -8.968690 6.368877 22.342527
v -8.046061 7.500727 22.229762
v -6.981640 8.500394 22.116998
v -5.794184 9.350264 22.004233
v -4.504620 10.035357 21.891468
v -3.135673 10.543602 21.778704
v -1.711468 10.866042 21.665939
v -0.257102 10.996995 21.553175
v 1.201794 10.934152 21.440410
v 2.639512 10.678622 21.327646
v 4.030715 10.234908 21.214881
v 5.350887 9.610828 21.102116
v 6.576762 8.817381 20.989352
v 7.686738 7.868549 20.876587
v 8.661254 6.781053 20.763823
v 9.483136 5.574058 20.651058
v 10.137902 4.268834 20.538294
v 10.614012 2.888382 20.425529
v 10.903076 1.457029 20.312765
v 11.000000 0.000000 20.200000
v -5.597113 8.527152 27.670731
v -5.591352 8.530931 27.780488
v -5.585580 8.534711 27.890244
v -5.579797 8.538493 28.000000
v -6.616719 8.787436 28.000000
v -6.623021 8.782687 27.854234
v -6.629311 8.777940 27.708467
v -6.635589 8.773195 27.562700
v -6.098453 8.649263 27.694382
v -0.925000 0.000000 9.000000
v -0.893481 0.239408 9.000000
v -0.801073 0.462500 9.000000
v -0.654074 0.654074 9.000000
v -0.462500 0.801073 9.000000
v -0.239408 0.893481 9.000000
v 0.000000 0.925000 9.000000
v 0.239408 0.893481 9.000000
v 0.462500 0.801073 9.000000
v 0.654074 0.654074 9.000000
v 0.801073 0.462500 9.000000
v 0.893481 0.239408 9.000000
v 0.925000 -0.000000 9.000000
v 0.893481 -0.239408 9.000000
v 0.801073 -0.462500 9.000000
v 0.654074 -0.654074 9.000000
v 0.462500 -0.801073 9.000000
v 0.239408 -0.893481 9.000000
v 0.000000 -0.925000 9.000000
v -0.239408 -0.893481 9.000000
v -0.462500 -0.801073 9.000000
v -0.654074 -0.654074 9.000000
v -0.801073 -0.462500 9.000000
v -0.893481 -0.239408 9.000000
v -3.925000 -0.000000 13.000000
v -3.791259 -1.015865 13.000000
v -3.399150 -1.962500 13.000000
v -2.775394 -2.775394 13.000000
v -1.962500 -3.399150 13.000000
v -1.015865 -3.791259 13.000000
v 0.000000 -3.925000 13.000000
v 1.015865 -3.791259 13.000000
v 1.962500 -3.399150 13.000000
v 2.775394 -2.775394 13.000000
v 3.399150 -1.962500 13.000000
v 3.791259 -1.015865 13.000000
v 3.925000 -0.000000 13.000000
v 3.791259 1.015865 13.000000
v 3.399150 1.962500 13.000000
v 2.775394 2.775394 13.000000
v 1.962500 3.399150 13.000000
v 1.015865 3.791259 13.000000
v 0.000000 3.925000 13.000000
v -1.015865 3.791259 13.000000
v -1.962500 3.399150 13.000000
v -2.775394 2.775394 13.000000
v -3.399150 1.962500 13.000000
v -3.791259 1.015865 13.000000
v 4.000000 0.000000 13.000000
v 3.863703 1.035276 13.000000
v 3.464102 2.000000 13.000000
v 2.828427 2.828427 13.000000
v 2.000000 3.464102 13.000000
v 1.035276 3.863703 13.000000
v -0.000000 4.000000 13.000000
v -1.035276 3.863703 13.000000
v -2.000000 3.464102 13.000000
v -2.828427 2.828427 13.000000
v -3.464102 2.000000 13.000000
v -3.863703 1.035276 13.000000
v -4.000000 -0.000000 13.000000
v -3.863703 -1.035276 13.000000
v -3.464102 -2.000000 13.000000
v -2.828427 -2.828427 13.000000
v -2.000000 -3.464102 13.000000
v -1.035276 -3.863703 13.000000
v -0.000000 -4.000000 13.000000
v 1.035276 -3.863703 13.000000
v 2.000000 -3.464102 13.000000
v 2.828427 -2.828427 13.000000
v 3.464102 -2.000000 13.000000
v 3.863703 -1.035276 13.000000
v 5.500000 -0.000000 9.000000
v 5.312592 -1.423505 9.000000
v 4.763140 -2.750000 9.000000
v 3.889087 -3.889087 9.000000
v 2.750000 -4.763140 9.000000
v 1.423505 -5.312592 9.000000
v -0.000000 -5.500000 9.000000
v -1.423505 -5.312592 9.000000
v -2.750000 -4.763140 9.000000
v -3.889087 -3.889087 9.000000
v -4.763140 -2.750000 9.000000
v -5.312592 -1.423505 9.000000
v -5.500000 0.000000 9.000000
v -5.312592 1.423505 9.000000
v -4.763140 2.750000 9.000000
v -3.889087 3.889087 9.000000
v -2.750000 4.763140 9.000000
v -1.423505 5.312592 9.000000
v -0.000000 5.500000 9.000000
v 1.423505 5.312592 9.000000
v 2.750000 4.763140 9.000000
v 3.889087 3.889087 9.000000
v 4.763140 2.750000 9.000000
v 5.312592 1.423505 9.000000
v 6.500000 0.000000 8.000000
v 6.278518 1.682324 8.000000
v 5.629165 3.250000 8.000000
v 4.596194 4.596194 8.000000
v 3.250000 5.629165 8.000000
v 1.682324 6.278518 8.000000
v 0.000000 6.500000 8.000000
v -1.682324 6.278518 8.000000
v -3.250000 5.629165 8.000000
v -4.596194 4.596194 8.000000
v -5.629165 3.250000 8.000000
v -6.278518 1.682324 8.000000
v -6.500000 0.000000 8.000000
v -6.278518 -1.682324 8.000000
v -5.629165 -3.250000 8.000000
v -4.596194 -4.596194 8.000000
v -3.250000 -5.629165 8.000000
v -1.682324 -6.278518 8.000000
v -0.000000 -6.500000 8.000000
v 1.682324 -6.278518 8.000000
v 3.250000 -5.629165 8.000000
v 4.596194 -4.596194 8.000000
v 5.629165 -3.250000 8.000000
v 6.278518 -1.682324 8.000000
v 5.500000 0.000000 10.000000
v 5.312592 -1.423505 10.000000
v 4.763140 -2.750000 10.000000
v 3.889087 -3.889087 10.000000
v 2.750000 -4.763140 10.000000
v 1.423505 -5.312592 10.000000
v -0.000000 -5.500000 10.000000
v -1.423505 -5.312592 10.000000
v -2.750000 -4.763140 10.000000
v -3.889087 -3.889087 10.000000
v -4.763140 -2.750000 10.000000
v -5.312592 -1.423505 10.000000
v -5.500000 0.000000 10.000000
v -5.312592 1.423505 10.000000
v -4.763140 2.750000 10.000000
v -3.889087 3.889087 10.000000
v -2.750000 4.763140 10.000000
v -1.423505 5.312592 10.000000
v -0.000000 5.500000 10.000000
v 1.423505 5.312592 10.000000
v 2.750000 4.763140 10.000000
v 3.889087 3.889087 10.000000
v 4.763140 2.750000 10.000000
v 5.312592 1.423505 10.000000
v 7.000000 0.000000 12.000000
v 6.761481 -1.811733 12.000000
v 6.062178 -3.500000 12.000000
v 4.949747 -4.949747 12.000000
v 3.500000 -6.062178 12.000000
v 1.811733 -6.761481 12.000000
v 0.000000 -7.000000 12.000000
v -1.811733 -6.761481 12.000000
v -3.500000 -6.062178 12.000000
v -4.949747 -4.949747 12.000000
v -6.062178 -3.500000 12.000000
v -6.761481 -1.811733 12.000000
v -7.000000 -0.000000 12.000000
v -6.761481 1.811733 12.000000
v -6.062178 3.500000 12.000000
v -4.949747 4.949747 12.000000
v -3.500000 6.062178 12.000000
v -1.811733 6.761481 12.000000
v -0.000000 7.000000 12.000000
v 1.811733 6.761481 12.000000
v 3.500000 6.062178 12.000000
v 4.949747 4.949747 12.000000
v 6.062178 3.500000 12.000000
v 6.761481 1.811733 12.000000
v 7.000000 0.000000 13.000000
v 6.761481 1.811733 13.000000
v 6.062178 3.500000 13.000000
v 4.949747 4.949747 13.000000
v 3.500000 6.062178 13.000000
v 1.811733 6.761481 13.000000
v -0.000000 7.000000 13.000000
v -1.811733 6.761481 13.000000
v -3.500000 6.062178 13.000000
v -4.949747 4.949747 13.000000
v -6.062178 3.500000 13.000000
v -6.761481 1.811733 13.000000
v -7.000000 0.000000 13.000000
v -6.761481 -1.811733 13.000000
v -6.062178 -3.500000 13.000000
v -4.949747 -4.949747 13.000000
v -3.500000 -6.062178 13.000000
v -1.811733 -6.761481 13.000000
v -0.000000 -7.000000 13.000000
v 1.811733 -6.761481 13.000000
v 3.500000 -6.062178 13.000000
v 4.949747 -4.949747 13.000000
v 6.062178 -3.500000 13.000000
v 6.761481 -1.811733 13.000000
v 13.000000 -0.000000 20.000000
v 12.750209 -2.536174 20.000000
v 12.010434 -4.974885 20.000000
v 10.809105 -7.222413 20.000000
v 9.192388 -9.192388 20.000000
v 7.222413 -10.809105 20.000000
v 4.974885 -12.010434 20.000000
v 2.536174 -12.750209 20.000000
v -0.000000 -13.000000 20.000000
v -2.536174 -12.750209 20.000000
v -4.974885 -12.010434 20.000000
v -7.222413 -10.809105 20.000000
v -9.192388 -9.192388 20.000000
v -10.809105 -7.222413 20.000000
v -12.010434 -4.974885 20.000000
v -12.750209 -2.536174 20.000000
v -13.000000 0.000000 20.000000
v -12.750209 2.536174 20.000000
v -12.010434 4.974885 20.000000
v -10.809105 7.222413 20.000000
v -9.192388 9.192388 20.000000
v -7.222413 10.809105 20.000000
v -4.974885 12.010434 20.000000
v -2.536174 12.750209 20.000000
v -0.000000 13.000000 20.000000
v 2.536174 12.750209 20.000000
v 4.974885 12.010434 20.000000
v 7.222413 10.809105 20.000000
v 9.192388 9.192388 20.000000
v 10.809105 7.222413 20.000000
v 12.010434 4.974885 20.000000
v 12.750209 2.536174 20.000000
v 13.000000 0.000000 28.000000
v 12.750209 -2.536174 28.000000
v 12.010434 -4.974885 28.000000
v 10.809105 -7.222413 28.000000
v 9.192388 -9.192388 28.000000
v 7.222413 -10.809105 28.000000
v 4.974885 -12.010434 28.000000
v 2.536174 -12.750209 28.000000
v -0.000000 -13.000000 28.000000
v -2.536174 -12.750209 28.000000
v -4.974885 -12.010434 28.000000
v -7.222413 -10.809105 28.000000
v -9.192388 -9.192388 28.000000
v -10.809105 -7.222413 28.000000
v -12.010434 -4.974885 28.000000
v -12.750209 -2.536174 28.000000
v -13.000000 0.000000 28.000000
v -12.750209 2.536174 28.000000
v -12.010434 4.974885 28.000000
v -10.809105 7.222413 28.000000
v -9.192388 9.192388 28.000000
v -7.222413 10.809105 28.000000
v -4.974885 12.010434 28.000000
v -2.536174 12.750209 28.000000
v 0.000000 13.000000 28.000000
v 2.536174 12.750209 28.000000
v 4.974885 12.010434 28.000000
v 7.222413 10.809105 28.000000
v 9.192388 9.192388 28.000000
v 10.809105 7.222413 28.000000
v 12.010434 4.974885 28.000000
v 12.750209 2.536174 28.000000
v 4.000000 0.000000 16.000000
v 3.863703 1.035276 16.000000
v 3.464102 2.000000 16.000000
v 2.828427 2.828427 16.000000
v 2.000000 3.464102 16.000000
v 1.035276 3.863703 16.000000
v -0.000000 4.000000 16.000000
v -1.035276 3.863703 16.000000
v -2.000000 3.464102 16.000000
v -2.828427 2.828427 16.000000
v -3.464102 2.000000 16.000000
v -3.863703 1.035276 16.000000
v -4.000000 -0.000000 16.000000
v -3.863703 -1.035276 16.000000
v -3.464102 -2.000000 16.000000
v -2.828427 -2.828427 16.000000
v -2.000000 -3.464102 16.000000
v -1.035276 -3.863703 16.000000
v -0.000000 -4.000000 16.000000
v 1.035276 -3.863703 16.000000
v 2.000000 -3.464102 16.000000
v 2.828427 -2.828427 16.000000
v 3.464102 -2.000000 16.000000
v 3.863703 -1.035276 16.000000
v 5.600000 0.000000 20.000000
v 5.409185 1.449387 20.000000
v 4.849742 2.800000 20.000000
v 3.959798 3.959798 20.000000
v 2.800000 4.849742 20.000000
v 1.449387 5.409185 20.000000
v -0.000000 5.600000 20.000000
v -1.449387 5.409185 20.000000
v -2.800000 4.849742 20.000000
v -3.959798 3.959798 20.000000
v -4.849742 2.800000 20.000000
v -5.409185 1.449387 20.000000
v -5.600000 -0.000000 20.000000
v -5.409185 -1.449387 20.000000
v -4.849742 -2.800000 20.000000
v -3.959798 -3.959798 20.000000
v -2.800000 -4.849742 20.000000
v -1.449387 -5.409185 20.000000
v 0.000000 -5.600000 20.000000
v 1.449387 -5.409185 20.000000
v 2.800000 -4.849742 20.000000
v 3.959798 -3.959798 20.000000
v 4.849742 -2.800000 20.000000
v 5.409185 -1.449387 20.000000
v 5.600000 0.000000 16.000000
v 5.409185 -1.449387 16.000000
v 4.849742 -2.800000 16.000000
v 3.959798 -3.959798 16.000000
v 2.800000 -4.849742 16.000000
v 1.449387 -5.409185 16.000000
v 0.000000 -5.600000 16.000000
v -1.449387 -5.409185 16.000000
v -2.800000 -4.849742 16.000000
v -3.959798 -3.959798 16.000000
v -4.849742 -2.800000 16.000000
v -5.409185 -1.449387 16.000000
v -5.600000 -0.000000 16.000000
v -5.409185 1.449387 16.000000
v -4.849742 2.800000 16.000000
v -3.959798 3.959798 16.000000
v -2.800000 4.849742 16.000000
v -1.449387 5.409185 16.000000
v -0.000000 5.600000 16.000000
v 1.449387 5.409185 16.000000
v 2.800000 4.849742 16.000000
v 3.959798 3.959798 16.000000
v 4.849742 2.800000 16.000000
v 5.409185 1.449387 16.000000
v 6.125000 0.000000 20.000000
v 5.916296 -1.585267 20.000000
v 5.304406 -3.062500 20.000000
v 4.331029 -4.331029 20.000000
v 3.062500 -5.304406 20.000000
v 1.585267 -5.916296 20.000000
v -0.000000 -6.125000 20.000000
v -1.585267 -5.916296 20.000000
v -3.062500 -5.304406 20.000000
v -4.331029 -4.331029 20.000000
v -5.304406 -3.062500 20.000000
v -5.916296 -1.585267 20.000000
v -6.125000 0.000000 20.000000
v -5.916296 1.585267 20.000000
v -5.304406 3.062500 20.000000
v -4.331029 4.331029 20.000000
v -3.062500 5.304406 20.000000
v -1.585267 5.916296 20.000000
v -0.000000 6.125000 20.000000
v 1.585267 5.916296 20.000000
v 3.062500 5.304406 20.000000
v 4.331029 4.331029 20.000000
v 5.304406 3.062500 20.000000
v 5.916296 1.585267 20.000000
v -11.000000 0.000000 20.000000
v -10.742826 -2.364675 20.000000
v -9.983330 -4.618780 20.000000
v -8.757024 -6.656916 20.000000
v -7.121249 -8.383783 20.000000
v -5.152493 -9.718632 20.000000
v -2.942812 -10.599050 20.000000
v -0.595528 -10.983868 20.000000
v 1.779602 -10.855092 20.000000
v 4.071520 -10.218744 20.000000
v 6.173058 -9.104579 20.000000
v 7.985950 -7.564694 20.000000
v 9.425429 -5.671092 20.000000
v 10.424185 -3.512317 20.000000
v 10.935518 -1.189309 20.000000
v 10.935518 1.189309 20.000000
v 10.424185 3.512317 20.000000
v 9.425429 5.671092 20.000000
v 7.985950 7.564694 20.000000
v 6.173058 9.104579 20.000000
v 4.071520 10.218744 20.000000
v 1.779602 10.855092 20.000000
v -0.595528 10.983868 20.000000
v -2.942812 10.599050 20.000000
v -5.152493 9.718632 20.000000
v -7.121249 8.383783 20.000000
v -8.757024 6.656916 20.000000
v -9.983330 4.618780 20.000000
v -10.742826 2.364675 20.000000
v 5.747484 9.379042 28.000000
v 7.626208 7.927228 28.000000
v 9.149629 6.106086 28.000000
v 10.246770 4.000463 28.000000
v 10.866516 1.708459 28.000000
v 10.979993 -0.663141 28.000000
v 10.581914 -3.003846 28.000000
v 9.690826 -5.204603 28.000000
v 8.348244 -7.162878 28.000000
v 5.049291 -8.862542 28.000000
v 4.500031 -9.153673 28.000000
v 3.934055 -9.410803 28.000000
v 2.785091 -9.919778 28.000000
v 1.583034 -10.284505 28.000000
v 0.344247 -10.501432 28.000000
v -0.910127 -10.568334 28.000000
v -2.165323 -10.485821 28.000000
v -3.399239 -10.256951 28.000000
v -4.597251 -9.886466 28.000000
v -5.747484 -9.379042 28.000000
v -7.626208 -7.927228 28.000000
v -9.149629 -6.106086 28.000000
v -10.246770 -4.000463 28.000000
v -10.866516 -1.708459 28.000000
v -10.979993 0.663141 28.000000
v -10.581914 3.003846 28.000000
v -9.690826 5.204603 28.000000
v -8.348244 7.162878 28.000000
v -5.049291 8.862542 28.000000
v -4.500031 9.153673 28.000000
v -3.934055 9.410803 28.000000
v -2.785091 9.919778 28.000000
v -1.583034 10.284505 28.000000
v -0.344247 10.501432 28.000000
v 0.910127 10.568334 28.000000
v 2.165323 10.485821 28.000000
v 3.399239 10.256951 28.000000
v 4.597251 9.886466 28.000000
v -10.200000 0.000000 20.997235
v -10.115330 -1.311191 21.106653
v -9.862617 -2.600499 21.216071
v -9.444753 -3.845881 21.325489
v -8.871134 -5.027864 21.434908
v -8.152159 -6.127450 21.544326
v -7.298228 -7.125637 21.653744
v -6.321211 -8.003840 21.763162
v -5.239052 -8.748728 21.872580
v -4.070851 -9.349999 21.981999
v -2.835690 -9.797377 22.091417
v -1.552894 -10.080736 22.200835
v -0.244191 -10.195041 22.310253
v 1.068570 -10.141392 22.419671
v 2.363759 -9.921249 22.529090
v 3.619737 -9.536086 22.638508
v 4.814905 -8.990661 22.747926
v 5.930440 -8.296533 22.857344
v 6.948473 -7.466023 22.966763
v 7.851136 -6.511466 23.076181
v 8.622349 -5.447808 23.185599
v 9.251055 -4.294091 23.295017
v 9.727064 -3.069518 23.404435
v 10.040539 -1.793658 23.513854
v 10.186923 -0.488001 23.623272
v 10.165598 0.825705 23.732690
v 9.976028 2.125743 23.842108
v 9.619812 3.390440 23.951526
v 9.104281 4.598994 24.060945
v 8.437502 5.731132 24.170363
v 7.630740 6.768205 24.279781
v 6.697481 7.693066 24.389199
v 5.652953 8.490158 24.498618
v 4.514669 9.146414 24.608036
v 3.301447 9.650880 24.717454
v 2.033437 9.995009 24.826872
v 0.731663 10.172981 24.936290
v -0.582188 10.183075 25.045709
v -1.886354 10.023898 25.155127
v -3.159002 9.697490 25.264545
v -4.379550 9.211082 25.373963
v -5.527652 8.572334 25.483381
v -6.583699 7.790580 25.592800
v -7.530607 6.879675 25.702218
v -8.352434 5.854499 25.811636
v -9.035743 4.732254 25.921054
v -9.568344 3.531218 26.030473
v -9.942909 2.271837 26.139891
v -10.153242 0.974952 26.249309
v -10.193882 -0.338249 26.358727
v -10.065297 -1.645822 26.468145
v -9.770814 -2.926265 26.577564
v -9.313935 -4.158118 26.686982
v -8.702103 -5.320897 26.796400
v -7.945934 -6.395406 26.905818
v -7.057874 -7.363776 27.015236
v -6.052742 -8.209995 27.124655
v -4.947131 -8.919926 27.234073
v -3.759372 -9.481708 27.343491
v -2.509376 -9.886506 27.452909
v -1.217632 -10.126456 27.562328
v 0.094279 -10.198709 27.671746
v 1.404619 -10.102672 27.781164
v 2.691659 -9.838397 27.890582
v -11.000000 -0.000000 21.800000
v -10.928439 -1.252686 21.896875
v -10.714687 -2.489074 21.993750
v -10.361525 -3.693076 22.090625
v -9.873548 -4.849027 22.187500
v -9.257105 -5.941886 22.284375
v -8.520217 -6.957435 22.381250
v -7.672471 -7.882461 22.478125
v -6.724898 -8.704926 22.575000
v -5.689827 -9.414131 22.671875
v -4.580725 -10.000848 22.768750
v -3.412023 -10.457442 22.865625
v -2.198926 -10.777974 22.962500
v -0.957219 -10.958272 23.059375
v 0.296943 -10.995991 23.156250
v 1.547241 -10.890640 23.253125
v 2.777407 -10.643590 23.350000
v 3.971437 -10.258055 23.446875
v 5.113794 -9.739051 23.543750
v 6.189614 -9.093331 23.640625
v 7.184901 -8.329297 23.737500
v 8.086705 -7.456890 23.834375
v 8.883291 -6.487460 23.931250
v 9.564296 -5.433621 24.028125
v 10.120859 -4.309085 24.125000
v 10.545738 -3.128483 24.221875
v 10.833406 -1.907176 24.318750
v 10.980119 -0.661054 24.415625
v 10.983968 0.593669 24.512500
v 10.844904 1.840667 24.609375
v 10.564736 3.063717 24.706250
v 10.147108 4.246904 24.803125
v 9.597456 5.374834 24.900000
v 8.922930 6.432831 24.996875
v 8.132307 7.407130 25.093750
v 7.235874 8.285055 25.190625
v 6.245293 9.055181 25.287500
v 5.173455 9.707490 25.384375
v 4.034304 10.233493 25.481250
v 2.842663 10.626348 25.578125
v 1.614035 10.880942 25.675000
v 0.364407 10.993962 25.771875
v -0.889962 10.963939 25.868750
v -2.132752 10.791263 25.965625
v -3.347793 10.478181 26.062500
v -4.519275 10.028766 26.159375
v -5.631956 9.448866 26.256250
v -6.671359 8.746026 26.353125
v -7.623961 7.929390 26.450000
v -8.477366 7.009583 26.546875
v -9.220472 5.998575 26.643750
v -9.843609 4.909518 26.740625
v -10.338669 3.756583 26.837500
v -10.699212 2.554771 26.934375
v -10.920547 1.319718 27.031250
v -10.999793 0.067495 27.128125
v -10.935920 -1.185607 27.225000
v -10.729758 -2.423283 27.321875
v -10.383990 -3.629429 27.418750
v -9.903115 -4.788352 27.515625
v -9.293389 -5.884974 27.612500
v -8.562746 -6.905025 27.709375
v -7.720693 -7.835235 27.806250
v -6.778184 -8.663499 27.903125
v -9.829315 -3.961557 21.723941
v -10.409622 -1.999626 21.559814
v -8.886623 -5.772992 21.887727
v -7.612303 -7.376337 22.052025
v -6.057334 -8.696277 22.215641
v -4.269081 -9.699706 22.380109
v -2.334640 -10.339638 22.543555
v -0.306541 -10.593413 22.707512
v 1.157546 -10.534015 22.824949
v 2.599695 -10.275335 22.942387
v 3.992051 -9.819295 23.059825
v 5.307334 -9.173717 23.177262
v 6.521868 -8.353923 23.294700
v 7.612641 -7.375664 23.412137
v 8.556955 -6.255325 23.529575
v 9.337287 -5.015083 23.647012
v 9.940341 -3.679624 23.764450
v 10.352993 -2.273690 23.881888
v 10.566505 -0.824095 23.999325
v 10.579430 0.641174 24.116763
v 10.390990 2.094217 24.234200
v 10.002701 3.507176 24.351638
v 9.423585 4.853240 24.469076
v 8.664114 6.106403 24.586513
v 7.762743 7.217784 24.701189
v 6.719885 8.197600 24.815866
v 5.554541 9.028033 24.930542
v 4.287925 9.693847 25.045218
v 2.943219 10.183136 25.159895
v 1.544792 10.486196 25.274571
v 0.118272 10.598636 25.389247
v -1.310378 10.518629 25.503924
v -2.714953 10.245635 25.618600
v -4.070148 9.786276 25.733276
v -5.351588 9.149631 25.847952
v -6.535217 8.345546 25.962629
v -7.599774 7.389323 26.077305
v -8.525719 6.298334 26.191981
v -9.296417 5.092659 26.306658
v -9.896852 3.793878 26.421334
v -10.428612 1.894903 26.579481
v -10.599360 -0.069563 26.737629
v -10.402393 -2.031702 26.895776
v -9.846963 -3.923789 27.053924
v -8.949676 -5.679881 27.212071
v -7.742631 -7.239358 27.370218
v -6.267691 -8.548364 27.528366
v -4.575685 -9.561284 27.686513
v -3.379645 -10.046589 27.789939
v -2.134449 -10.382696 27.893288
v 10.200000 -0.000000 20.997235
v 11.000000 0.000000 21.800000
v 10.928439 1.252686 21.896875
v 10.714687 2.489074 21.993750
v 10.361525 3.693076 22.090625
v 9.873548 4.849027 22.187500
v 9.257105 5.941886 22.284375
v 8.520217 6.957435 22.381250
v 7.672471 7.882461 22.478125
v 6.724898 8.704926 22.575000
v 5.689827 9.414131 22.671875
v 4.580725 10.000848 22.768750
v 3.412023 10.457442 22.865625
v 2.198926 10.777974 22.962500
v 0.957219 10.958272 23.059375
v -0.296943 10.995991 23.156250
v -1.547241 10.890640 23.253125
v -2.777407 10.643590 23.350000
v -3.971437 10.258055 23.446875
v -5.113794 9.739051 23.543750
v -6.189614 9.093331 23.640625
v -7.184901 8.329297 23.737500
v -8.086705 7.456890 23.834375
v -8.883291 6.487460 23.931250
v -9.564296 5.433621 24.028125
v -10.120859 4.309085 24.125000
v -10.545738 3.128483 24.221875
v -10.833406 1.907176 24.318750
v -10.980119 0.661054 24.415625
v -10.983968 -0.593669 24.512500
v -10.844904 -1.840667 24.609375
v -10.564736 -3.063717 24.706250
v -10.147108 -4.246904 24.803125
v -9.597456 -5.374834 24.900000
v -8.922930 -6.432831 24.996875
v -8.132307 -7.407130 25.093750
v -7.235874 -8.285055 25.190625
v -6.245293 -9.055181 25.287500
v -5.173455 -9.707490 25.384375
v -4.034304 -10.233493 25.481250
v -2.842663 -10.626348 25.578125
v -1.614035 -10.880942 25.675000
v -0.364407 -10.993962 25.771875
v 0.889962 -10.963939 25.868750
v 2.132752 -10.791263 25.965625
v 3.347793 -10.478181 26.062500
v 4.519275 -10.028766 26.159375
v 5.631956 -9.448866 26.256250
v 6.671359 -8.746026 26.353125
v 7.623961 -7.929390 26.450000
v 8.477366 -7.009583 26.546875
v 9.220472 -5.998575 26.643750
v 9.843609 -4.909518 26.740625
v 10.338669 -3.756583 26.837500
v 10.699212 -2.554771 26.934375
v 10.920547 -1.319718 27.031250
v 10.999793 -0.067495 27.128125
v 10.935920 1.185607 27.225000
v 10.729758 2.423283 27.321875
v 10.383990 3.629429 27.418750
v 9.903115 4.788352 27.515625
v 9.293389 5.884974 27.612500
v 8.562746 6.905025 27.709375
v 7.720693 7.835235 27.806250
v 6.778184 8.663499 27.903125
v -2.691659 9.838397 27.890582
v -1.404619 10.102672 27.781164
v -0.094279 10.198709 27.671746
v 1.217632 10.126456 27.562328
v 2.509376 9.886506 27.452909
v 3.759372 9.481708 27.343491
v 4.947131 8.919926 27.234073
v 6.052742 8.209995 27.124655
v 7.057874 7.363776 27.015236
v 7.945934 6.395406 26.905818
v 8.702103 5.320897 26.796400
v 9.313935 4.158118 26.686982
v 9.770814 2.926265 26.577564
v 10.065297 1.645822 26.468145
v 10.193882 0.338249 26.358727
v 10.153242 -0.974952 26.249309
v 9.942909 -2.271837 26.139891
v 9.568344 -3.531218 26.030473
v 9.035743 -4.732254 25.921054
v 8.352434 -5.854499 25.811636
v 7.530607 -6.879675 25.702218
v 6.583699 -7.790580 25.592800
v 5.527652 -8.572334 25.483381
v 4.379550 -9.211082 25.373963
v 3.159002 -9.697490 25.264545
v 1.886354 -10.023898 25.155127
v 0.582188 -10.183075 25.045709
v -0.731663 -10.172981 24.936290
v -2.033437 -9.995009 24.826872
v -3.301447 -9.650880 24.717454
v -4.514669 -9.146414 24.608036
v -5.652953 -8.490158 24.498618
v -6.697481 -7.693066 24.389199
v -7.630740 -6.768205 24.279781
v -8.437502 -5.731132 24.170363
v -9.104281 -4.598994 24.060945
v -9.619812 -3.390440 23.951526
v -9.976028 -2.125743 23.842108
v -10.165598 -0.825705 23.732690
v -10.186923 0.488001 23.623272
v -10.040539 1.793658 23.513854
v -9.727064 3.069518 23.404435
v -9.251055 4.294091 23.295017
v -8.622349 5.447808 23.185599
v -7.851136 6.511466 23.076181
v -6.948473 7.466023 22.966763
v -5.930440 8.296533 22.857344
v -4.814905 8.990661 22.747926
v -3.619737 9.536086 22.638508
v -2.363759 9.921249 22.529090
v -1.068570 10.141392 22.419671
v 0.244191 10.195041 22.310253
v 1.552894 10.080736 22.200835
v 2.835690 9.797377 22.091417
v 4.070851 9.349999 21.981999
v 5.239052 8.748728 21.872580
v 6.321211 8.003840 21.763162
v 7.298228 7.125637 21.653744
v 8.152159 6.127450 21.544326
v 8.871134 5.027864 21.434908
v 9.444753 3.845881 21.325489
v 9.862617 2.600499 21.216071
v 10.115330 1.311191 21.106653
v 9.829315 3.961557 21.723941
v 10.409622 1.999626 21.559814
v 8.886623 5.772992 21.887727
v 7.612303 7.376337 22.052025
v 6.057334 8.696277 22.215641
v 4.269081 9.699706 22.380109
v 2.334640 10.339638 22.543555
v 0.306541 10.593413 22.707512
v -1.157546 10.534015 22.824949
v -2.599695 10.275335 22.942387
v -3.992051 9.819295 23.059825
v -5.307334 9.173717 23.177262
v -6.521868 8.353923 23.294700
v -7.612641 7.375664 23.412137
v -8.556955 6.255325 23.529575
v -9.337287 5.015083 23.647012
v -9.940341 3.679624 23.764450
v -10.352993 2.273690 23.881888
v -10.566505 0.824095 23.999325
v -10.579430 -0.641174 24.116763
v -10.390990 -2.094217 24.234200
v -10.002701 -3.507176 24.351638
v -9.423585 -4.853240 24.469076
v -8.664114 -6.106403 24.586513
v -7.762743 -7.217784 24.701189
v -6.719885 -8.197600 24.815866
v -5.554541 -9.028033 24.930542
v -4.287925 -9.693847 25.045218
v -2.943219 -10.183136 25.159895
v -1.544792 -10.486196 25.274571
v -0.118272 -10.598636 25.389247
v 1.310378 -10.518629 25.503924
v 2.714953 -10.245635 25.618600
v 4.070148 -9.786276 25.733276
v 5.351588 -9.149631 25.847952
v 6.535217 -8.345546 25.962629
v 7.599774 -7.389323 26.077305
v 8.525719 -6.298334 26.191981
v 9.296417 -5.092659 26.306658
v 9.896852 -3.793878 26.421334
v 10.428612 -1.894903 26.579481
v 10.599360 0.069563 26.737629
v 10.402393 2.031702 26.895776
v 9.846963 3.923789 27.053924
v 8.949676 5.679881 27.212071
v 7.742631 7.239358 27.370218
v 6.267691 8.548364 27.528366
v 4.575685 9.561284 27.686513
v 3.379645 10.046589 27.789939
v 2.134449 10.382696 27.893288
v 6.500000 0.000000 0.000000
v 6.278518 1.682324 0.000000
v 5.629165 3.250000 0.000000
v 4.596194 4.596194 0.000000
v 3.250000 5.629165 0.000000
v 1.682324 6.278518 0.000000
v -0.000000 6.500000 0.000000
v -1.682324 6.278518 0.000000
v -3.250000 5.629165 0.000000
v -4.596194 4.596194 0.000000
v -5.629165 3.250000 0.000000
v -6.278518 1.682324 0.000000
v -6.500000 -0.000000 0.000000
v -6.278518 -1.682324 0.000000
v -5.629165 -3.250000 0.000000
v -4.596194 -4.596194 0.000000
v -3.250000 -5.629165 0.000000
v -1.682324 -6.278518 0.000000
v 0.000000 -6.500000 0.000000
v 1.682324 -6.278518 0.000000
v 3.250000 -5.629165 0.000000
v 4.596194 -4.596194 0.000000
v 5.629165 -3.250000 0.000000
v 6.278518 -1.682324 0.000000
v 0.374372 -4.238689 0.000000
v -0.625738 -3.950753 0.000000
v 0.897756 -3.667258 0.653332
v 0.039375 -3.775407 0.409661
v 1.709071 -3.366716 0.897004
v 2.430500 -2.889141 1.140675
v 3.024280 -2.259999 1.384347
v 3.458105 -1.511639 1.628018
v 3.712534 -0.684834 1.871690
v 3.770953 0.178111 2.115362
v 3.630713 1.031793 2.359033
v 3.301564 1.831740 2.602705
v 2.797289 2.534584 2.846376
v 2.146977 3.105189 3.090048
v 1.383939 3.512656 3.333719
v 0.547882 3.735227 3.577391
v -0.316801 3.762332 3.821062
v -1.164958 3.591460 4.064734
v -1.951906 3.231916 4.308405
v -2.636163 2.702559 4.552077
v -3.182161 2.031420 4.795748
v -3.561119 1.253802 5.039420
v -3.752314 0.410073 5.283091
v -3.748140 -0.454976 5.526763
v -3.545248 -1.295840 5.770434
v -3.157274 -2.069123 6.014106
v -2.603872 -2.733873 6.257778
v -1.912446 -3.253641 6.501449
v -1.121759 -3.604599 6.745121
v -0.271985 -3.765110 6.988792
v 0.592030 -3.726129 7.232464
v 1.425525 -3.494809 7.476135
v 2.184222 -3.079716 7.719807
v 0.625738 3.950753 0.000000
v -0.374372 4.238689 0.000000
v -0.897756 3.667258 0.653332
v -0.039375 3.775407 0.409661
v -1.709071 3.366716 0.897004
v -2.430500 2.889141 1.140675
v -3.024280 2.259999 1.384347
v -3.458105 1.511639 1.628018
v -3.712534 0.684834 1.871690
v -3.770953 -0.178111 2.115362
v -3.630713 -1.031793 2.359033
v -3.301564 -1.831740 2.602705
v -2.797289 -2.534584 2.846376
v -2.146977 -3.105189 3.090048
v -1.383939 -3.512656 3.333719
v -0.547882 -3.735227 3.577391
v 0.316801 -3.762332 3.821062
v 1.164958 -3.591460 4.064734
v 1.951906 -3.231916 4.308405
v 2.636163 -2.702559 4.552077
v 3.182161 -2.031420 4.795748
v 3.561119 -1.253802 5.039420
v 3.752314 -0.410073 5.283091
v 3.748140 0.454976 5.526763
v 3.545248 1.295840 5.770434
v 3.157274 2.069123 6.014106
v 2.603872 2.733873 6.257778
v 1.912446 3.253641 6.501449
v 1.121759 3.604599 6.745121
v 0.271985 3.765110 6.988792
v -0.592030 3.726129 7.232464
v -1.425525 3.494809 7.476135
v -2.184222 3.079716 7.719807
v 6.294302 -13.835525 9.858573
v 4.179486 -14.614099 9.717146
v 1.972798 -15.071432 9.575720
v -0.277256 -15.197471 9.434293
v -2.521215 -14.989445 9.292866
v -4.709753 -14.451928 9.151439
v -6.794764 -13.596734 9.010012
v -8.730415 -12.442662 8.868585
v -10.474158 -11.015081 8.727159
v -11.987662 -9.345371 8.585732
v -13.237658 -7.470235 8.444305
v -14.196670 -5.430891 8.302878
v -14.843616 -3.272167 8.161451
v -15.164275 -1.041516 8.020024
v -15.151600 1.212029 7.878598
v -14.805869 3.438932 7.737171
v -14.134681 5.590242 7.595744
v -13.152790 7.618669 7.454317
v -11.881780 9.479626 7.312890
v -10.349590 11.132205 7.171464
v -8.589899 12.540081 7.030037
v -6.641388 13.672306 6.888610
v -4.546890 14.503992 6.747183
v -2.352443 15.016858 6.605756
v -0.106286 15.199628 6.464329
v 2.142207 15.048287 6.322903
v 4.343611 14.566161 6.181476
v 6.449536 13.763847 6.040049
v 8.413690 12.658982 5.898622
v 10.192897 11.275852 5.757195
v 11.748049 9.644861 5.615768
v 13.044959 7.801861 5.474342
v 14.055121 5.787364 5.332915
v 14.756328 3.645651 5.191488
v 15.133169 1.423801 5.050061
v 15.177358 -0.829347 4.908634
v 14.887924 -3.064264 4.767208
v 14.271230 -5.231824 4.625781
v 13.340832 -7.284380 4.484354
v 12.117182 -9.176814 4.342927
v 10.627176 -10.867526 4.201500
v 8.903568 -12.319354 4.060073
v 6.984246 -13.500382 3.918647
v 4.911398 -14.384650 3.777220
v 2.730591 -14.952721 3.635793
v 0.489760 -15.192108 3.494366
v -1.761836 -15.097547 3.352939
v -3.974704 -14.671119 3.211512
v -6.100202 -13.922196 3.070086
v -8.091607 -12.867241 2.928659
v -9.905147 -11.529444 2.787232
v -11.500955 -9.938211 2.645805
v -12.843954 -8.128520 2.504378
v -13.904623 -6.140152 2.362952
v -14.659646 -4.016813 2.221525
v -15.092426 -1.805179 2.080098
v -15.193451 0.446137 1.938671
v -14.960500 2.687645 1.797244
v -14.398693 4.870075 1.655817
v -13.520380 6.945453 1.514391
v -12.344868 8.868158 1.372964
v -10.897996 10.595928 1.231537
v -9.211568 12.090782 1.090110
v -7.322656 13.319862 0.948683
v -15.156466 -1.149576 0.141427
v -14.819916 -3.377885 0.282854
v -14.157599 -5.531942 0.424280
v -13.184076 -7.564399 0.565707
v -11.920747 -9.430578 0.707134
v -10.395380 -11.089458 0.848561
v -8.641506 -12.504574 0.989988
v -6.697679 -13.644820 1.131415
v -4.606625 -14.485130 1.272841
v -2.414311 -15.007035 1.414268
v -0.168926 -15.199061 1.555695
v 2.080172 -15.056988 1.697122
v 4.283544 -14.583938 1.838549
v 6.392758 -13.790310 1.979976
v 8.361448 -12.693549 2.121402
v 10.146341 -11.317764 2.262829
v 11.708200 -9.693196 2.404256
v 13.012695 -7.855556 2.545683
v 14.031150 -5.845239 2.687110
v 14.741179 -3.706434 2.828536
v 15.127172 -1.486156 2.969963
v 15.180647 0.766791 3.111390
v 14.900426 3.002882 3.252817
v 14.292671 5.172965 3.394244
v 13.370740 7.229338 3.535671
v 12.154898 9.126798 3.677097
v 10.671873 10.823637 3.818524
v 8.954263 12.282556 3.959951
v 7.039824 13.471484 4.101378
v 4.970639 14.364287 4.242805
v 2.792191 14.941341 4.384232
v 0.552366 15.189960 4.525658
v -1.699601 15.104680 4.667085
v -3.914207 14.687375 4.808512
v -6.042774 13.947218 4.949939
v -8.038510 12.900479 5.091366
v -9.857547 11.570167 5.232792
v -11.459900 9.985524 5.374219
v -12.810346 8.181384 5.515646
v -13.879200 6.197404 5.657073
v -14.642967 4.077195 5.798500
v -15.084859 1.867362 5.939927
v -15.195161 -0.383517 6.081353
v -14.971449 -2.625967 6.222780
v -14.418642 -4.810694 6.364207
v -13.548889 -6.889673 6.505634
v -12.381311 -8.817207 6.647061
v -10.941571 -10.550925 6.788488
v -9.261319 -12.052717 6.929914
v -7.377488 -13.289570 7.071341
v -5.331488 -14.234298 7.212768
v -3.168293 -14.866133 7.354195
v -0.935454 -15.171187 7.495622
v 1.317947 -15.142755 7.637048
v 3.542378 -14.781460 7.778475
v 5.688942 -14.095245 7.919902
v 7.710454 -13.099195 8.061329
v 9.562477 -11.815203 8.202756
v 11.204303 -10.271495 8.344183
v 12.599840 -8.502002 8.485609
v 13.718412 -6.545622 8.627036
v 14.535432 -4.445359 8.768463
v 15.032940 -2.247380 8.909890
v 15.200000 0.000000 9.051317
v 15.419392 -0.000000 9.065224
v 15.629713 -0.000000 9.129186
v 15.819702 -0.000000 9.239777
v 15.979185 -0.000000 9.391076
v 16.099623 -0.000000 9.574981
v 16.174565 -0.000000 9.781644
v -7.792156 14.173879 0.218356
v -7.756052 14.108207 0.425019
v -7.698031 14.002667 0.608924
v -7.621200 13.862911 0.760223
v -7.529672 13.696422 0.870814
v -7.428349 13.512116 0.934776
v 7.448221 -13.515067 9.914648
v 15.188613 -2.729623 8.898911
v 15.409262 -2.769277 8.974255
v 15.605170 -2.804484 9.102131
v 15.763875 -2.833006 9.275157
v 15.874962 -2.852970 9.483065
v 15.932863 -2.863376 9.712240
v 15.932863 -2.863376 9.948777
v 14.464085 -5.373513 8.729420
v 14.674208 -5.451575 8.804763
v 14.860771 -5.520885 8.932640
v 15.011906 -5.577032 9.105666
v 15.117693 -5.616333 9.313574
v 15.172832 -5.636818 9.542748
v 15.172832 -5.636818 9.779286
v 13.289063 -7.849920 8.559928
v 13.482116 -7.963957 8.635272
v 13.653523 -8.065209 8.763148
v 13.792380 -8.147232 8.936174
v 13.889574 -8.204645 9.144082
v 13.940234 -8.234570 9.373257
v 13.940234 -8.234570 9.609794
v 13.889574 -8.204645 9.838969
v 11.691359 -10.076921 8.390437
v 11.861202 -10.223310 8.465780
v 12.012002 -10.353286 8.593657
v 12.134164 -10.458579 8.766683
v 12.219673 -10.532280 8.974591
v 12.264242 -10.570695 9.203765
v 12.264242 -10.570695 9.440302
v 12.219673 -10.532280 9.669477
v 12.134164 -10.458579 9.877385
v 9.708517 -11.993073 8.219926
v 9.850871 -12.166235 8.295373
v 9.977445 -12.319835 8.423352
v 10.080262 -12.444040 8.596481
v 10.152653 -12.530636 8.804492
v 10.191043 -12.575239 9.033770
v 10.192404 -12.574138 9.270410
v 10.156719 -12.527346 9.499688
v 10.086992 -12.438595 9.707698
v 9.986772 -12.312289 9.880828
v 7.448221 -13.515067 8.051453
v 7.556423 -13.711404 8.126797
v 7.652492 -13.885726 8.254673
v 7.730319 -14.026944 8.427700
v 7.784793 -14.125791 8.635608
v 7.813187 -14.177312 8.864782
v 7.813187 -14.177312 9.101319
v 7.784793 -14.125791 9.330494
v 7.730319 -14.026944 9.538402
v 7.652492 -13.885726 9.711428
v 7.556423 -13.711404 9.839304
v 4.941615 -14.623620 7.881962
v 5.013403 -14.836060 7.957306
v 5.077142 -15.024681 8.085182
v 5.128777 -15.177483 8.258208
v 5.164919 -15.284437 8.466116
v 5.183757 -15.340185 8.695291
v 5.183757 -15.340185 8.931828
v 5.164919 -15.284437 9.161002
v 5.128777 -15.177483 9.368910
v 5.077142 -15.024681 9.541937
v 5.013403 -14.836060 9.669813
v 4.941615 -14.623620 9.745157
v 2.276521 -15.263508 7.712470
v 2.309593 -15.485244 7.787814
v 2.338956 -15.682119 7.915690
v 2.362744 -15.841606 8.088717
v 2.379394 -15.953241 8.296625
v 2.388072 -16.011428 8.525799
v 2.388072 -16.011428 8.762336
v 2.379394 -15.953241 8.991511
v 2.362744 -15.841606 9.199419
v 2.338956 -15.682119 9.372445
v 2.309593 -15.485244 9.500321
v 2.276521 -15.263508 9.575665
v -0.460161 -15.423000 7.542979
v -0.466846 -15.647054 7.618323
v -0.472781 -15.845985 7.746199
v -0.477589 -16.007140 7.919225
v -0.480955 -16.119940 8.127133
v -0.482709 -16.178735 8.356308
v -0.482709 -16.178735 8.592845
v -0.480955 -16.119940 8.822019
v -0.477589 -16.007140 9.029927
v -0.472781 -15.845985 9.202954
v -0.466846 -15.647054 9.330830
v -0.460161 -15.423000 9.406174
v -3.182438 -15.102319 7.373487
v -3.228670 -15.321714 7.448831
v -3.269718 -15.516509 7.576707
v -3.302971 -15.674313 7.749734
v -3.326247 -15.784768 7.957642
v -3.338379 -15.842340 8.186816
v -3.338379 -15.842340 8.423353
v -3.326247 -15.784768 8.652528
v -3.302971 -15.674313 8.860436
v -3.269718 -15.516509 9.033462
v -3.228670 -15.321714 9.161338
v -3.182438 -15.102319 9.236682
v -5.803937 -14.302353 7.203996
v -5.888252 -14.510127 7.279340
v -5.963113 -14.694604 7.407216
v -6.023758 -14.844048 7.580242
v -6.066207 -14.948653 7.788150
v -6.088332 -15.003176 8.017325
v -6.088332 -15.003176 8.253862
v -6.066207 -14.948653 8.483036
v -6.023758 -14.844048 8.690944
v -5.963113 -14.694604 8.863971
v -5.888252 -14.510127 8.991847
v -5.803937 -14.302353 9.067191
v -8.239970 -13.046033 7.034504
v -8.359674 -13.235556 7.109848
v -8.465956 -13.403828 7.237724
v -8.552055 -13.540146 7.410751
v -8.612321 -13.635562 7.618659
v -8.643733 -13.685295 7.847833
v -8.643733 -13.685295 8.084370
v -8.612321 -13.635562 8.313545
v -8.552055 -13.540146 8.521453
v -8.465956 -13.403828 8.694479
v -8.359674 -13.235556 8.822355
v -8.239970 -13.046033 8.897699
v -10.419086 -11.382649 6.865013
v -10.570446 -11.548008 6.940357
v -10.704835 -11.694825 7.068233
v -10.813704 -11.813762 7.241259
v -10.889907 -11.897013 7.449167
v -10.929626 -11.940405 7.678342
v -10.929626 -11.940405 7.914879
v -10.889907 -11.897013 8.144053
v -10.813704 -11.813762 8.351961
v -10.704835 -11.694825 8.524988
v -10.570446 -11.548008 8.652864
v -10.419086 -11.382649 8.728208
v -12.271923 -9.363000 6.695521
v -12.450200 -9.499018 6.770865
v -12.608488 -9.619786 6.898741
v -12.736717 -9.717619 7.071768
v -12.826471 -9.786098 7.279676
v -12.873254 -9.821792 7.508850
v -12.873254 -9.821792 7.745387
v -12.826471 -9.786098 7.974562
v -12.736717 -9.717619 8.182470
v -12.608488 -9.619786 8.355496
v -12.450200 -9.499018 8.483372
v -12.271923 -9.363000 8.558716
v -13.731790 -7.043297 6.526030
v -13.931275 -7.145617 6.601374
v -14.108392 -7.236464 6.729250
v -14.251875 -7.310059 6.902276
v -14.352307 -7.361572 7.110184
v -14.404655 -7.388422 7.339359
v -14.404655 -7.388422 7.575896
v -14.352307 -7.361572 7.805070
v -14.251875 -7.310059 8.012978
v -14.108392 -7.236464 8.186005
v -13.931275 -7.145617 8.313881
v -13.731790 -7.043297 8.389224
v -14.758535 -4.501568 6.356538
v -14.972936 -4.566963 6.431882
v -15.163297 -4.625026 6.559758
v -15.317508 -4.672062 6.732785
v -15.425449 -4.704986 6.940692
v -15.481711 -4.722147 7.169867
v -15.481711 -4.722147 7.406404
v -15.425449 -4.704986 7.635579
v -15.317508 -4.672062 7.843487
v -15.163297 -4.625026 8.016513
v -14.972936 -4.566963 8.144389
v -14.758535 -4.501568 8.219733
v -15.325909 -1.819765 6.187047
v -15.548552 -1.846201 6.262390
v -15.746231 -1.869673 6.390267
v -15.906371 -1.888687 6.563293
v -16.018461 -1.901997 6.771201
v -16.076886 -1.908934 7.000376
v -16.076886 -1.908934 7.236913
v -16.018461 -1.901997 7.466087
v -15.906371 -1.888687 7.673995
v -15.746231 -1.869673 7.847021
v -15.548552 -1.846201 7.974898
v -15.325909 -1.819765 8.050241
v -15.407997 0.919849 6.017555
v -15.631832 0.933212 6.092899
v -15.830570 0.945077 6.220775
v -15.991567 0.954688 6.393802
v -16.104259 0.961416 6.601709
v -16.162996 0.964922 6.830884
v -16.162996 0.964922 7.067421
v -16.104259 0.961416 7.296596
v -15.991567 0.954688 7.504504
v -15.830570 0.945077 7.677530
v -15.631832 0.933212 7.805406
v -15.407997 0.919849 7.880750
v -14.997613 3.629814 5.848064
v -15.215486 3.682545 5.923407
v -15.408931 3.729364 6.051284
v -15.565640 3.767291 6.224310
v -15.675330 3.793839 6.432218
v -15.732503 3.807676 6.661392
v -15.732503 3.807676 6.897930
v -15.675330 3.793839 7.127104
v -15.565640 3.767291 7.335012
v -15.408931 3.729364 7.508038
v -15.215486 3.682545 7.635915
v -14.997613 3.629814 7.711258
v -14.118842 6.226583 5.678572
v -14.323949 6.317038 5.753916
v -14.506060 6.397351 5.881792
v -14.653587 6.462412 6.054818
v -14.756849 6.507952 6.262726
v -14.810672 6.531689 6.491901
v -14.810672 6.531689 6.728438
v -14.756849 6.507952 6.957613
v -14.653587 6.462412 7.165520
v -14.506060 6.397351 7.338547
v -14.323949 6.317038 7.466423
v -14.118842 6.226583 7.541767
v -12.798740 8.628553 5.509081
v -12.984670 8.753902 5.584424
v -13.149753 8.865196 5.712301
v -13.283487 8.955356 5.885327
v -13.377094 9.018463 6.093235
v -13.425885 9.051357 6.322409
v -13.425885 9.051357 6.558947
v -13.377094 9.018463 6.788121
v -13.283487 8.955356 6.996029
v -13.149753 8.865196 7.169055
v -12.984670 8.753902 7.296932
v -12.798740 8.628553 7.372275
v -11.068954 10.754601 5.339589
v -11.229755 10.910835 5.414933
v -11.372527 11.049552 5.542809
v -11.488186 11.161926 5.715835
v -11.569142 11.240583 5.923743
v -11.611339 11.281581 6.152918
v -11.611339 11.281581 6.389455
v -11.569142 11.240583 6.618630
v -11.488186 11.161926 6.826537
v -11.372527 11.049552 6.999564
v -11.229755 10.910835 7.127440
v -11.068954 10.754601 7.202784
v -8.989447 12.540639 5.170098
v -9.120039 12.722820 5.245441
v -9.235988 12.884574 5.373318
v -9.329918 13.015610 5.546344
v -9.395665 13.107330 5.754252
v -9.429935 13.155137 5.983426
v -9.429935 13.155137 6.219963
v -9.395665 13.107330 6.449138
v -9.329918 13.015610 6.657046
v -9.235988 12.884574 6.830072
v -9.120039 12.722820 6.957949
v -8.989447 12.540639 7.033292
v -6.630165 13.936384 5.000606
v -6.726483 14.138841 5.075950
v -6.812001 14.318598 5.203826
v -6.881280 14.464219 5.376852
v -6.929771 14.566147 5.584760
v -6.955047 14.619274 5.813935
v -6.955047 14.619274 6.050472
v -6.929771 14.566147 6.279647
v -6.881280 14.464219 6.487554
v -6.812001 14.318598 6.660581
v -6.726483 14.138841 6.788457
v -6.630165 13.936384 6.863801
v -4.061244 14.891833 4.831114
v -4.120242 15.108169 4.906458
v -4.172626 15.300250 5.034334
v -4.215062 15.455854 5.207361
v -4.244765 15.564770 5.415269
v -4.260247 15.621540 5.644443
v -4.260247 15.621540 5.880980
v -4.244765 15.564770 6.110155
v -4.215062 15.455854 6.318063
v -4.172626 15.300250 6.491089
v -4.120242 15.108169 6.618965
v -4.061244 14.891833 6.694309
v -1.362567 15.370634 4.661623
v -1.382361 15.593926 4.736967
v -1.399936 15.792183 4.864843
v -1.414173 15.952790 5.037869
v -1.424139 16.065207 5.245777
v -1.429333 16.123803 5.474952
v -1.429333 16.123803 5.711489
v -1.424139 16.065207 5.940663
v -1.414173 15.952790 6.148571
v -1.399936 15.792183 6.321598
v -1.382361 15.593926 6.449474
v -1.362567 15.370634 6.524818
v 1.378864 15.368860 4.492131
v 1.398895 15.592126 4.567475
v 1.416681 15.790360 4.695351
v 1.431088 15.950948 4.868378
v 1.441173 16.063353 5.076286
v 1.446429 16.121941 5.305460
v 1.446429 16.121941 5.541997
v 1.441173 16.063353 5.771172
v 1.431088 15.950948 5.979080
v 1.416681 15.790360 6.152106
v 1.398895 15.592126 6.279982
v 1.378864 15.368860 6.355326
v 4.077079 14.887211 4.322640
v 4.136307 15.103480 4.397984
v 4.188895 15.295501 4.525860
v 4.231496 15.451057 4.698886
v 4.261315 15.559939 4.906794
v 4.276858 15.616692 5.135969
v 4.276858 15.616692 5.372506
v 4.261315 15.559939 5.601680
v 4.231496 15.451057 5.809588
v 4.188895 15.295501 5.982615
v 4.136307 15.103480 6.110491
v 4.077079 14.887211 6.185835
v 6.645237 13.929721 4.153148
v 6.741773 14.132081 4.228492
v 6.827486 14.311752 4.356368
v 6.896922 14.457303 4.529395
v 6.945524 14.559182 4.737303
v 6.970857 14.612285 4.966477
v 6.970857 14.612285 5.203014
v 6.945524 14.559182 5.432189
v 6.896922 14.457303 5.640097
v 6.827486 14.311752 5.813123
v 6.741773 14.132081 5.940999
v 6.645237 13.929721 6.016343
v 9.002751 12.531125 3.983657
v 9.133536 12.713167 4.059001
v 9.249657 12.874799 4.186877
v 9.343726 13.005736 4.359903
v 9.409571 13.097386 4.567811
v 9.443891 13.145157 4.796986
v 9.443891 13.145157 5.033523
v 9.409571 13.097386 5.262697
v 9.343726 13.005736 5.470605
v 9.249657 12.874799 5.643632
v 9.133536 12.713167 5.771508
v 9.002751 12.531125 5.846852
v 11.080085 10.742464 3.814165
v 11.241048 10.898522 3.889509
v 11.383963 11.037083 4.017385
v 11.499738 11.149330 4.190412
v 11.580776 11.227898 4.398320
v 11.623015 11.268850 4.627494
v 11.623015 11.268850 4.864031
v 11.580776 11.227898 5.093206
v 11.499738 11.149330 5.301114
v 11.383963 11.037083 5.474140
v 11.241048 10.898522 5.602016
v 11.080085 10.742464 5.677360
v 12.808127 8.615001 3.644674
v 12.994193 8.740153 3.720018
v 13.159397 8.851272 3.847894
v 13.293229 8.941290 4.020920
v 13.386905 9.004299 4.228828
v 13.435732 9.037140 4.458003
v 13.435732 9.037140 4.694540
v 13.386905 9.004299 4.923714
v 13.293229 8.941290 5.131622
v 13.159397 8.851272 5.304649
v 12.994193 8.740153 5.432525
v 12.808127 8.615001 5.507869
v 14.125780 6.211717 3.475182
v 14.330988 6.301956 3.550526
v 14.513188 6.382077 3.678402
v 14.660788 6.446983 3.851429
v 14.764101 6.492414 4.059337
v 14.817950 6.516094 4.288511
v 14.817950 6.516094 4.525048
v 14.764101 6.492414 4.754223
v 14.660788 6.446983 4.962131
v 14.513188 6.382077 5.135157
v 14.330988 6.301956 5.263033
v 14.125780 6.211717 5.338377
v 15.001189 3.613825 3.305691
v 15.219114 3.666324 3.381035
v 15.412605 3.712937 3.508911
v 15.569352 3.750697 3.681937
v 15.679068 3.777128 3.889845
v 15.736254 3.790904 4.119020
v 15.736254 3.790904 4.355557
v 15.679068 3.777128 4.584731
v 15.569352 3.750697 4.792639
v 15.412605 3.712937 4.965666
v 15.219114 3.666324 5.093542
v 15.001189 3.613825 5.168886
v 15.408632 0.903360 3.136199
v 15.632476 0.916484 3.211543
v 15.831222 0.928136 3.339419
v 15.992226 0.937575 3.512446
v 16.104922 0.944182 3.720353
v 16.163662 0.947626 3.949528
v 16.163662 0.947626 4.186065
v 16.104922 0.944182 4.415240
v 15.992226 0.937575 4.623148
v 15.831222 0.928136 4.796174
v 15.632476 0.916484 4.924050
v 15.408632 0.903360 4.999394
v 15.324413 -1.836185 2.966708
v 15.547034 -1.862859 3.042051
v 15.744694 -1.886543 3.169928
v 15.904818 -1.905729 3.342954
v 16.016898 -1.919159 3.550862
v 16.075317 -1.926159 3.780037
v 16.075317 -1.926159 4.016574
v 16.016898 -1.919159 4.245748
v 15.904818 -1.905729 4.453656
v 15.744694 -1.886543 4.626682
v 15.547034 -1.862859 4.754559
v 15.324413 -1.836185 4.829902
v 14.753833 -4.517235 2.797216
v 14.968165 -4.582858 2.872560
v 15.158465 -4.641123 3.000436
v 15.312627 -4.688323 3.173463
v 15.420534 -4.721361 3.381370
v 15.476778 -4.738582 3.610545
v 15.476778 -4.738582 3.847082
v 15.420534 -4.721361 4.076257
v 15.312627 -4.688323 4.284165
v 15.158465 -4.641123 4.457191
v 14.968165 -4.582858 4.585067
v 14.753833 -4.517235 4.660411
v 13.723869 -7.057720 2.627725
v 13.923238 -7.160249 2.703068
v 14.100254 -7.251283 2.830945
v 14.243654 -7.325028 3.003971
v 14.344028 -7.376647 3.211879
v 14.396345 -7.403552 3.441053
v 14.396345 -7.403552 3.677591
v 14.344028 -7.376647 3.906765
v 14.243654 -7.325028 4.114673
v 14.100254 -7.251283 4.287699
v 13.923238 -7.160249 4.415576
v 13.723869 -7.057720 4.490919
v 12.262035 -9.376171 2.458233
v 12.440168 -9.512381 2.533577
v 12.598328 -9.633318 2.661453
v 12.726453 -9.731290 2.834480
v 12.816136 -9.799865 3.042387
v 12.862880 -9.835608 3.271562
v 12.862880 -9.835608 3.508099
v 12.816136 -9.799865 3.737274
v 12.726453 -9.731290 3.945182
v 12.598328 -9.633318 4.118208
v 12.440168 -9.512381 4.246084
v 12.262035 -9.376171 4.321428
v 10.407237 -11.394014 2.288742
v 10.558426 -11.559538 2.364085
v 10.692662 -11.706502 2.491962
v 10.801407 -11.825558 2.664988
v 10.877523 -11.908891 2.872896
v 10.917197 -11.952327 3.102070
v 10.917197 -11.952327 3.338608
v 10.877523 -11.908891 3.567782
v 10.801407 -11.825558 3.775690
v 10.692662 -11.706502 3.948716
v 10.558426 -11.559538 4.076593
v 10.407237 -11.394014 4.151936
v 8.226000 -13.054575 2.119250
v 8.345501 -13.244221 2.194594
v 8.451603 -13.412604 2.322470
v 8.537556 -13.549011 2.495496
v 8.597719 -13.644489 2.703404
v 8.629078 -13.694255 2.932579
v 8.629078 -13.694255 3.169116
v 8.597719 -13.644489 3.398291
v 8.537556 -13.549011 3.606198
v 8.451603 -13.412604 3.779225
v 8.345501 -13.244221 3.907101
v 8.226000 -13.054575 3.982445
v 5.788502 -14.308192 1.949759
v 5.872592 -14.516050 2.025102
v 5.947255 -14.700602 2.152979
v 6.007738 -14.850108 2.326005
v 6.050074 -14.954755 2.533913
v 6.072141 -15.009300 2.763087
v 6.072141 -15.009300 2.999624
v 6.050074 -14.954755 3.228799
v 6.007738 -14.850108 3.436707
v 5.947255 -14.700602 3.609733
v 5.872592 -14.516050 3.737610
v 5.788502 -14.308192 3.812953
v 3.166392 -15.106144 1.780267
v 3.212390 -15.325594 1.855611
v 3.253232 -15.520439 1.983487
v 3.286317 -15.678282 2.156513
v 3.309476 -15.788766 2.364421
v 3.321546 -15.846353 2.593596
v 3.321546 -15.846353 2.830133
v 3.309476 -15.788766 3.059308
v 3.286317 -15.678282 3.267215
v 3.253232 -15.520439 3.440242
v 3.212390 -15.325594 3.568118
v 3.166392 -15.106144 3.643462
v 0.443811 -15.423614 1.610776
v 0.450258 -15.647676 1.686119
v 0.455982 -15.846616 1.813995
v 0.460620 -16.007776 1.987022
v 0.463866 -16.120582 2.194930
v 0.465558 -16.179379 2.424104
v 0.465558 -16.179379 2.660641
v 0.463866 -16.120582 2.889816
v 0.460620 -16.007776 3.097724
v 0.455982 -15.846616 3.270750
v 0.450258 -15.647676 3.398626
v 0.443811 -15.423614 3.473970
v -2.292712 -15.260639 1.441284
v -2.326018 -15.482334 1.516628
v -2.355591 -15.679171 1.644504
v -2.379547 -15.838629 1.817530
v -2.396316 -15.950242 2.025438
v -2.405056 -16.008418 2.254613
v -2.405056 -16.008418 2.491150
v -2.396316 -15.950242 2.720324
v -2.379547 -15.838629 2.928232
v -2.355591 -15.679171 3.101259
v -2.326018 -15.482334 3.229135
v -2.292712 -15.260639 3.304479
v -4.957211 -14.618388 1.271792
v -5.029225 -14.830752 1.347136
v -5.093165 -15.019306 1.475012
v -5.144963 -15.172053 1.648039
v -5.181219 -15.278969 1.855947
v -5.200117 -15.334696 2.085121
v -5.200117 -15.334696 2.321658
v -5.181219 -15.278969 2.550833
v -5.144963 -15.172053 2.758741
v -5.093165 -15.019306 2.931767
v -5.029225 -14.830752 3.059643
v -4.957211 -14.618388 3.134987
v -7.462805 -13.507500 1.102301
v -7.571219 -13.703726 1.177645
v -7.667477 -13.877951 1.305521
v -7.745455 -14.019090 1.478547
v -7.800037 -14.117881 1.686455
v -7.828486 -14.169374 1.915630
v -7.828486 -14.169374 2.152167
v -7.800037 -14.117881 2.381341
v -7.745455 -14.019090 2.589249
v -7.667477 -13.877951 2.762276
v -7.571219 -13.703726 2.890152
v -7.462805 -13.507500 2.965496
v -9.733937 -11.972236 0.932809
v -9.875344 -12.146159 1.008153
v -10.000896 -12.300582 1.136029
v -10.102606 -12.425679 1.309056
v -10.173798 -12.513242 1.516964
v -10.210905 -12.558882 1.746138
v -10.210905 -12.558882 1.982675
v -10.173798 -12.513242 2.211850
v -10.102606 -12.425679 2.419758
v -10.000896 -12.300582 2.592784
v -9.875344 -12.146159 2.720660
v -9.733937 -11.972236 2.796004
v -11.701803 -10.064146 0.763318
v -11.871798 -10.210350 0.838662
v -12.022732 -10.340162 0.966538
v -12.145004 -10.445321 1.139564
v -12.230589 -10.518929 1.347472
v -12.275198 -10.557295 1.576647
v -12.275198 -10.557295 1.813184
v -12.230589 -10.518929 2.042358
v -12.145004 -10.445321 2.250266
v -12.022732 -10.340162 2.423293
v -11.871798 -10.210350 2.551169
v -11.701803 -10.064146 2.626513
v -13.297804 -7.835925 0.593826
v -13.490984 -7.949759 0.669170
v -13.662504 -8.050830 0.797046
v -13.801452 -8.132707 0.970073
v -13.898710 -8.190017 1.177981
v -13.949403 -8.219889 1.407155
v -13.949403 -8.219889 1.643692
v -13.898710 -8.190017 1.872867
v -13.801452 -8.132707 2.080775
v -13.662504 -8.050830 2.253801
v -13.490984 -7.949759 2.381677
v -13.297804 -7.835925 2.457021
v -14.469951 -5.358232 0.424335
v -14.680159 -5.436073 0.499679
v -14.866798 -5.505185 0.627555
v -15.017994 -5.561173 0.800581
v -15.123824 -5.600362 1.008489
v -15.178986 -5.620788 1.237664
v -15.178986 -5.620788 1.474201
v -15.123824 -5.600362 1.703375
v -15.017994 -5.561173 1.911283
v -14.866798 -5.505185 2.084310
v -14.680159 -5.436073 2.212186
v -14.469951 -5.358232 2.287530
v -15.191099 -2.713382 0.254843
v -15.411783 -2.752800 0.330187
v -15.607724 -2.787798 0.458063
v -15.766455 -2.816150 0.631090
v -15.877559 -2.835995 0.838998
v -15.935470 -2.846339 1.068172
v -15.935470 -2.846339 1.304709
v -15.877559 -2.835995 1.533884
v -15.766455 -2.816150 1.741792
v -15.607724 -2.787798 1.914818
v -15.411783 -2.752800 2.042694
v -15.191099 -2.713382 2.118038
v -15.435973 0.016452 0.085352
v -15.660215 0.016691 0.160696
v -15.859314 0.016903 0.288572
v -16.020604 0.017075 0.461598
v -16.133500 0.017195 0.669506
v -16.192344 0.017258 0.898681
v -16.192344 0.017258 1.135218
v -16.133500 0.017195 1.364392
v -16.020604 0.017075 1.572300
v -15.859314 0.016903 1.745327
v -15.660215 0.016691 1.873203
v -15.435973 0.016452 1.948547
v -15.602888 2.819727 0.119169
v -15.761868 2.846768 0.292295
v -15.873242 2.865182 0.500301
v -15.931438 2.873979 0.729575
v -15.931740 2.872326 0.966211
v -15.874143 2.860241 1.195485
v -15.763359 2.838591 1.403491
v -15.604954 2.808393 1.576617
v -15.409339 2.771538 1.704592
v -15.188977 2.730276 1.780034
v -15.005858 5.592900 0.122615
v -15.111603 5.632313 0.330523
v -15.166720 5.652855 0.559698
v -15.166720 5.652855 0.796235
v -15.111603 5.632313 1.025409
v -15.005858 5.592900 1.233317
v -14.854784 5.536592 1.406343
v -14.668296 5.467086 1.534220
v -14.458258 5.388801 1.609563
v -13.880401 8.219242 0.161031
v -13.931027 8.249220 0.390206
v -13.931027 8.249220 0.626743
v -13.880401 8.219242 0.855918
v -13.783271 8.161727 1.063826
v -13.644506 8.079558 1.236852
v -13.473212 7.978126 1.364728
v -13.280286 7.863886 1.440072
v -12.253561 10.584526 0.220714
v -12.253561 10.584526 0.457252
v -12.209031 10.546061 0.686426
v -12.123597 10.472264 0.894334
v -12.001541 10.366833 1.067360
v -11.850873 10.236687 1.195237
v -11.681178 10.090106 1.270580
v -10.187153 12.584707 0.051223
v -10.187153 12.584707 0.287760
v -10.150132 12.538973 0.516935
v -10.079106 12.451231 0.724843
v -9.977633 12.325876 0.897869
v -9.852373 12.171136 1.025745
v -9.711295 11.996855 1.101089
vt -0.017678 2.537440 0.000000
vt 0.017678 2.537440 0.000000
vt -0.017678 2.748894 0.000000
vt 0.017678 2.748894 0.000000
vt -0.017678 -2.748894 0.000000
vt 0.017678 -2.748894 0.000000
vt -0.017678 -2.537440 0.000000
vt 0.017678 -2.537440 0.000000
vt -0.017678 -2.325987 0.000000
vt 0.017678 -2.325987 0.000000
vt -0.017678 -2.114534 0.000000
vt 0.017678 -2.114534 0.000000
vt -0.017678 -1.903080 0.000000
vt 0.017678 -1.903080 0.000000
vt -0.017678 -1.691627 0.000000
vt 0.017678 -1.691627 0.000000
vt -0.017678 -1.480173 0.000000
vt 0.017678 -1.480173 0.000000
vt -0.017678 -1.268720 0.000000
vt 0.017678 -1.268720 0.000000
vt -0.017678 -1.057267 0.000000
vt 0.017678 -1.057267 0.000000
vt -0.017678 -0.845813 0.000000
vt 0.017678 -0.845813 0.000000
vt -0.017678 -0.634360 0.000000
vt 0.017678 -0.634360 0.000000
vt -0.017678 -0.422907 0.000000
vt 0.017678 -0.422907 0.000000
vt -0.017678 -0.211453 0.000000
vt 0.017678 -0.211453 0.000000
vt -0.017678 -0.000000 0.000000
vt 0.017678 0.000000 0.000000
vt -0.017678 0.211453 0.000000
vt 0.017678 0.211453 0.000000
vt -0.017678 0.422907 0.000000
vt 0.017678 0.422907 0.000000
vt -0.017678 0.634360 0.000000
vt 0.017678 0.634360 0.000000
vt -0.017678 0.845813 0.000000
vt 0.017678 0.845813 0.000000
vt -0.017678 1.057267 0.000000
vt 0.017678 1.057267 0.000000
vt -0.017678 1.268720 0.000000
vt 0.017678 1.268720 0.000000
vt -0.017678 1.480173 0.000000
vt 0.017678 1.480173 0.000000
vt -0.017678 1.691627 0.000000
vt 0.017678 1.691627 0.000000
vt -0.017678 1.903080 0.000000
vt 0.017678 1.903080 0.000000
vt -0.017678 2.114534 0.000000
vt 0.017678 2.114534 0.000000
vt -0.017678 2.325987 0.000000
vt 0.017678 2.325987 0.000000
vt -0.591630 0.158527 0.000000
vt -0.837437 0.206410 0.000000
vt -0.612500 0.000000 0.000000
vt -0.862500 0.000000 0.000000
vt -0.837437 -0.206410 0.000000
vt -0.763706 0.400824 0.000000
vt -0.530441 0.306250 0.000000
vt -0.645591 0.571943 0.000000
vt -0.433103 0.433103 0.000000
vt -0.489956 0.709824 0.000000
vt -0.306250 0.530441 0.000000
vt -0.305847 0.806452 0.000000
vt -0.158527 0.591630 0.000000
vt -0.103963 0.856211 0.000000
vt 0.000000 0.612500 0.000000
vt 0.103963 0.856211 0.000000
vt 0.158527 0.591630 0.000000
vt 0.305847 0.806452 0.000000
vt 0.306250 0.530441 0.000000
vt 0.489956 0.709824 0.000000
vt 0.433103 0.433103 0.000000
vt 0.645591 0.571943 0.000000
vt 0.530441 0.306250 0.000000
vt 0.763706 0.400824 0.000000
vt 0.591630 0.158527 0.000000
vt 0.837437 0.206410 0.000000
vt 0.612500 0.000000 0.000000
vt 0.862500 0.000000 0.000000
vt 0.837437 -0.206410 0.000000
vt 0.591630 -0.158527 0.000000
vt 0.763706 -0.400824 0.000000
vt 0.530441 -0.306250 0.000000
vt 0.645591 -0.571943 0.000000
vt 0.433103 -0.433103 0.000000
vt 0.489956 -0.709824 0.000000
vt 0.306250 -0.530441 0.000000
vt 0.305847 -0.806452 0.000000
vt 0.158527 -0.591630 0.000000
vt 0.103963 -0.856211 0.000000
vt 0.000000 -0.612500 0.000000
vt -0.103963 -0.856211 0.000000
vt -0.158527 -0.591630 0.000000
vt -0.305847 -0.806452 0.000000
vt -0.306250 -0.530441 0.000000
vt -0.489956 -0.709824 0.000000
vt -0.433103 -0.433103 0.000000
vt -0.645591 -0.571943 0.000000
vt -0.530441 -0.306250 0.000000
vt -0.763706 -0.400824 0.000000
vt -0.591630 -0.158527 0.000000
vt 0.000000 2.573689 0.000000
vt 0.075000 2.573689 0.000000
vt 0.000000 2.788163 0.000000
vt 0.075000 2.788163 0.000000
vt 0.000000 -2.788163 0.000000
vt 0.075000 -2.788163 0.000000
vt 0.000000 -2.573689 0.000000
vt 0.075000 -2.573689 0.000000
vt 0.000000 -2.359215 0.000000
vt 0.075000 -2.359215 0.000000
vt 0.000000 -2.144741 0.000000
vt 0.075000 -2.144741 0.000000
vt 0.000000 -1.930267 0.000000
vt 0.075000 -1.930267 0.000000
vt 0.000000 -1.715793 0.000000
vt 0.075000 -1.715793 0.000000
vt 0.000000 -1.501319 0.000000
vt 0.075000 -1.501319 0.000000
vt -0.000000 -1.286845 0.000000
vt 0.075000 -1.286845 0.000000
vt 0.000000 -1.072371 0.000000
vt 0.075000 -1.072371 0.000000
vt -0.000000 -0.857896 0.000000
vt 0.075000 -0.857896 0.000000
vt -0.000000 -0.643422 0.000000
vt 0.075000 -0.643422 0.000000
vt -0.000000 -0.428948 0.000000
vt 0.075000 -0.428948 0.000000
vt 0.000000 -0.214474 0.000000
vt 0.075000 -0.214474 0.000000
vt 0.000000 0.000000 0.000000
vt 0.075000 0.000000 0.000000
vt 0.000000 0.214474 0.000000
vt 0.075000 0.214474 0.000000
vt 0.000000 0.428948 0.000000
vt 0.075000 0.428948 0.000000
vt 0.000000 0.643422 0.000000
vt 0.075000 0.643422 0.000000
vt 0.000000 0.857896 0.000000
vt 0.075000 0.857896 0.000000
vt 0.000000 1.072371 0.000000
vt 0.075000 1.072371 0.000000
vt 0.000000 1.286845 0.000000
vt 0.075000 1.286845 0.000000
vt 0.000000 1.501319 0.000000
vt 0.075000 1.501319 0.000000
vt 0.000000 1.715793 0.000000
vt 0.075000 1.715793 0.000000
vt 0.000000 1.930267 0.000000
vt 0.075000 1.930267 0.000000
vt 0.000000 2.144741 0.000000
vt 0.075000 2.144741 0.000000
vt 0.000000 2.359215 0.000000
vt 0.075000 2.359215 0.000000
vt 0.000000 0.692008 0.000000
vt 0.056232 0.686419 0.000000
vt 0.117803 0.681703 0.000000
vt 0.095284 0.679552 0.000000
vt 0.102790 0.679543 0.000000
vt 0.095284 0.670823 0.000000
vt 0.102790 0.670818 0.000000
vt 0.095284 0.651590 0.000000
vt 0.102790 0.651590 0.000000
vt 0.102790 0.610985 0.000000
vt 0.110297 0.610985 0.000000
vt 0.110297 0.570379 0.000000
vt 0.117803 0.596490 0.000000
vt 0.117803 0.511277 0.000000
vt 0.110297 0.520338 0.000000
vt 0.110297 0.470296 0.000000
vt 0.102790 0.520338 0.000000
vt 0.102790 0.470296 0.000000
vt 0.095284 0.520338 0.000000
vt 0.095284 0.470296 0.000000
vt 0.087778 0.520338 0.000000
vt 0.087778 0.470296 0.000000
vt 0.078535 0.520338 0.000000
vt 0.078535 0.470296 0.000000
vt 0.071101 0.520338 0.000000
vt 0.071101 0.470296 0.000000
vt 0.063666 0.520338 0.000000
vt 0.063666 0.470296 0.000000
vt 0.056232 0.520338 0.000000
vt 0.056232 0.470296 0.000000
vt 0.048797 0.520338 0.000000
vt 0.048797 0.470296 0.000000
vt 0.039268 0.520338 0.000000
vt 0.039268 0.470296 0.000000
vt 0.032636 0.520338 0.000000
vt 0.032636 0.470296 0.000000
vt 0.026004 0.520338 0.000000
vt 0.026004 0.470296 0.000000
vt 0.019372 0.520338 0.000000
vt 0.019372 0.470296 0.000000
vt 0.012740 0.520338 0.000000
vt 0.012740 0.470296 0.000000
vt 0.006370 0.520338 0.000000
vt 0.006370 0.470296 0.000000
vt 0.000000 0.508722 0.000000
vt 0.006370 0.420254 0.000000
vt 0.000000 0.335741 0.000000
vt 0.006370 0.370212 0.000000
vt 0.006370 0.285914 0.000000
vt 0.012740 0.285914 0.000000
vt 0.012740 0.243765 0.000000
vt 0.019372 0.243765 0.000000
vt 0.019372 0.201616 0.000000
vt 0.026004 0.201616 0.000000
vt 0.026004 0.145484 0.000000
vt 0.032636 0.145484 0.000000
vt 0.032636 0.107068 0.000000
vt 0.039268 0.107068 0.000000
vt 0.039268 0.068652 0.000000
vt 0.048797 0.068652 0.000000
vt 0.048797 0.047953 0.000000
vt 0.056232 0.047953 0.000000
vt 0.056232 0.037603 0.000000
vt 0.063666 0.037603 0.000000
vt 0.063666 0.021252 0.000000
vt 0.071101 0.021259 0.000000
vt 0.071101 0.012101 0.000000
vt 0.078535 0.012101 0.000000
vt 0.078535 0.007562 0.000000
vt 0.087778 0.007562 0.000000
vt 0.087778 0.005317 0.000000
vt 0.095284 0.005319 0.000000
vt 0.095284 0.003023 0.000000
vt 0.102790 0.003023 0.000000
vt 0.102790 0.002657 0.000000
vt 0.110297 0.002660 0.000000
vt 0.102790 0.002235 0.000000
vt 0.110297 0.002232 0.000000
vt 0.102790 0.001845 0.000000
vt 0.110297 0.001838 0.000000
vt 0.102790 0.001323 0.000000
vt 0.110297 0.001327 0.000000
vt 0.106815 0.001061 0.000000
vt 0.113125 0.000828 0.000000
vt 0.000000 0.686855 0.000000
vt 0.006370 0.686287 0.000000
vt 0.012740 0.686304 0.000000
vt 0.019372 0.686321 0.000000
vt 0.019372 0.679650 0.000000
vt 0.026004 0.679642 0.000000
vt 0.019372 0.670877 0.000000
vt 0.026004 0.670873 0.000000
vt 0.019372 0.651590 0.000000
vt 0.026004 0.651590 0.000000
vt 0.026004 0.610985 0.000000
vt 0.032636 0.610985 0.000000
vt 0.032636 0.570379 0.000000
vt 0.039268 0.570379 0.000000
vt 0.000000 0.684279 0.000000
vt 0.000000 0.682991 0.000000
vt 0.006370 0.679667 0.000000
vt 0.000000 0.682347 0.000000
vt 0.000000 0.681703 0.000000
vt 0.000000 0.681365 0.000000
vt 0.000000 0.681027 0.000000
vt 0.000000 0.680689 0.000000
vt 0.000000 0.680351 0.000000
vt 0.000000 0.680013 0.000000
vt 0.000000 0.679675 0.000000
vt 0.000000 0.679000 0.000000
vt 0.000000 0.678324 0.000000
vt 0.000000 0.677648 0.000000
vt 0.000000 0.676297 0.000000
vt 0.006370 0.670887 0.000000
vt 0.012740 0.679659 0.000000
vt 0.012740 0.670882 0.000000
vt 0.000000 0.670891 0.000000
vt 0.000000 0.660080 0.000000
vt 0.006370 0.651590 0.000000
vt 0.000000 0.638457 0.000000
vt 0.006370 0.610985 0.000000
vt 0.000000 0.595212 0.000000
vt 0.006370 0.570379 0.000000
vt 0.006370 0.243765 0.000000
vt 0.000000 0.162760 0.000000
vt 0.006370 0.201616 0.000000
vt 0.006370 0.145484 0.000000
vt 0.012740 0.145484 0.000000
vt 0.012740 0.107068 0.000000
vt 0.019372 0.107068 0.000000
vt 0.019372 0.068652 0.000000
vt 0.026004 0.068652 0.000000
vt 0.026004 0.047953 0.000000
vt 0.032636 0.047953 0.000000
vt 0.032636 0.037603 0.000000
vt 0.039268 0.037603 0.000000
vt 0.039268 0.021229 0.000000
vt 0.048797 0.021238 0.000000
vt 0.048797 0.012101 0.000000
vt 0.056232 0.012101 0.000000
vt 0.056232 0.007562 0.000000
vt 0.063666 0.007562 0.000000
vt 0.063666 0.005311 0.000000
vt 0.071101 0.005313 0.000000
vt 0.071101 0.003023 0.000000
vt 0.078535 0.003023 0.000000
vt 0.078535 0.002648 0.000000
vt 0.087778 0.002651 0.000000
vt 0.078535 0.002245 0.000000
vt 0.087778 0.002241 0.000000
vt 0.078535 0.001868 0.000000
vt 0.087778 0.001859 0.000000
vt 0.078535 0.001310 0.000000
vt 0.087778 0.001315 0.000000
vt 0.083316 0.001200 0.000000
vt 0.091262 0.001183 0.000000
vt 0.006370 0.107068 0.000000
vt 0.000000 0.076269 0.000000
vt 0.006370 0.068652 0.000000
vt 0.000000 0.033024 0.000000
vt 0.006370 0.047953 0.000000
vt 0.006370 0.037603 0.000000
vt 0.012740 0.037603 0.000000
vt 0.012740 0.021204 0.000000
vt 0.019372 0.021211 0.000000
vt 0.019372 0.012101 0.000000
vt 0.026004 0.012101 0.000000
vt 0.026004 0.007562 0.000000
vt 0.032636 0.007562 0.000000
vt 0.032636 0.005302 0.000000
vt 0.039268 0.005304 0.000000
vt 0.039268 0.003023 0.000000
vt 0.048797 0.003023 0.000000
vt 0.048797 0.002636 0.000000
vt 0.056232 0.002639 0.000000
vt 0.048797 0.002258 0.000000
vt 0.056232 0.002255 0.000000
vt 0.048797 0.001896 0.000000
vt 0.056232 0.001889 0.000000
vt 0.048797 0.001293 0.000000
vt 0.056232 0.001297 0.000000
vt 0.051608 0.001212 0.000000
vt 0.059493 0.001214 0.000000
vt 0.006370 0.021198 0.000000
vt 0.000000 0.011401 0.000000
vt 0.006370 0.012101 0.000000
vt 0.006370 0.007562 0.000000
vt 0.012740 0.007562 0.000000
vt 0.012740 0.005296 0.000000
vt 0.019372 0.005298 0.000000
vt 0.019372 0.003023 0.000000
vt 0.026004 0.003023 0.000000
vt 0.026004 0.002627 0.000000
vt 0.032636 0.002630 0.000000
vt 0.026004 0.002268 0.000000
vt 0.032636 0.002265 0.000000
vt 0.026004 0.001917 0.000000
vt 0.032636 0.001911 0.000000
vt 0.026004 0.001280 0.000000
vt 0.032636 0.001284 0.000000
vt 0.027740 0.001179 0.000000
vt 0.035692 0.001198 0.000000
vt 0.000000 0.005996 0.000000
vt 0.006370 0.005295 0.000000
vt 0.012740 0.003023 0.000000
vt 0.019372 0.002625 0.000000
vt 0.019372 0.002271 0.000000
vt 0.019372 0.001923 0.000000
vt 0.019372 0.001277 0.000000
vt 0.019855 0.001138 0.000000
vt 0.000000 0.004644 0.000000
vt 0.006370 0.003023 0.000000
vt 0.012740 0.002622 0.000000
vt 0.012740 0.002274 0.000000
vt 0.012740 0.001929 0.000000
vt 0.012740 0.001273 0.000000
vt 0.000000 0.003293 0.000000
vt 0.000000 0.002617 0.000000
vt 0.006370 0.002620 0.000000
vt 0.000000 0.002279 0.000000
vt 0.006370 0.002277 0.000000
vt 0.000000 0.001941 0.000000
vt 0.006370 0.001935 0.000000
vt 0.000000 0.001604 0.000000
vt 0.006370 0.001269 0.000000
vt 0.000000 0.001266 0.000000
vt 0.006370 0.000983 0.000000
vt 0.000000 0.000928 0.000000
vt 0.004510 0.000478 0.000000
vt 0.000000 0.000590 0.000000
vt 0.000000 0.000252 0.000000
vt 0.000000 -0.000086 0.000000
vt 0.000000 -0.000761 0.000000
vt 0.000000 -0.002113 0.000000
vt 0.000000 -0.004816 0.000000
vt 0.000000 -0.010221 0.000000
vt 0.012040 0.001032 0.000000
vt 0.039268 0.001288 0.000000
vt 0.043674 0.001208 0.000000
vt 0.063666 0.001301 0.000000
vt 0.067384 0.001213 0.000000
vt 0.071101 0.001305 0.000000
vt 0.075330 0.001209 0.000000
vt 0.095284 0.001319 0.000000
vt 0.099152 0.001147 0.000000
vt 0.117803 -0.000000 0.000000
vt 0.117803 0.001331 0.000000
vt 0.117803 0.002663 0.000000
vt 0.110297 0.003023 0.000000
vt 0.117803 0.005326 0.000000
vt 0.110297 0.005324 0.000000
vt 0.110297 0.007562 0.000000
vt 0.102790 0.007562 0.000000
vt 0.102790 0.012101 0.000000
vt 0.095284 0.012101 0.000000
vt 0.095284 0.021282 0.000000
vt 0.087778 0.021275 0.000000
vt 0.087778 0.037603 0.000000
vt 0.078535 0.037603 0.000000
vt 0.078535 0.047953 0.000000
vt 0.071101 0.047953 0.000000
vt 0.071101 0.068652 0.000000
vt 0.063666 0.068652 0.000000
vt 0.063666 0.107068 0.000000
vt 0.056232 0.107068 0.000000
vt 0.056232 0.145484 0.000000
vt 0.048797 0.145484 0.000000
vt 0.048797 0.201616 0.000000
vt 0.039268 0.201616 0.000000
vt 0.039268 0.243765 0.000000
vt 0.032636 0.243765 0.000000
vt 0.032636 0.285914 0.000000
vt 0.026004 0.285914 0.000000
vt 0.026004 0.370212 0.000000
vt 0.019372 0.370212 0.000000
vt 0.019372 0.420254 0.000000
vt 0.012740 0.420254 0.000000
vt 0.117803 0.010652 0.000000
vt 0.110297 0.012101 0.000000
vt 0.102790 0.021289 0.000000
vt 0.095284 0.037603 0.000000
vt 0.087778 0.047953 0.000000
vt 0.078535 0.068652 0.000000
vt 0.071101 0.107068 0.000000
vt 0.063666 0.145484 0.000000
vt 0.056232 0.201616 0.000000
vt 0.048797 0.243765 0.000000
vt 0.039268 0.285914 0.000000
vt 0.032636 0.370212 0.000000
vt 0.026004 0.420254 0.000000
vt 0.117803 0.021303 0.000000
vt 0.110297 0.021296 0.000000
vt 0.102790 0.037603 0.000000
vt 0.095284 0.047953 0.000000
vt 0.087778 0.068652 0.000000
vt 0.078535 0.107068 0.000000
vt 0.071101 0.145484 0.000000
vt 0.063666 0.201616 0.000000
vt 0.056232 0.243765 0.000000
vt 0.048797 0.285914 0.000000
vt 0.039268 0.370212 0.000000
vt 0.032636 0.420254 0.000000
vt 0.110297 0.037603 0.000000
vt 0.117803 0.042606 0.000000
vt 0.110297 0.047953 0.000000
vt 0.117803 0.085213 0.000000
vt 0.110297 0.068652 0.000000
vt 0.110297 0.107068 0.000000
vt 0.102790 0.107068 0.000000
vt 0.102790 0.145484 0.000000
vt 0.095284 0.145484 0.000000
vt 0.095284 0.201616 0.000000
vt 0.087778 0.201616 0.000000
vt 0.087778 0.243765 0.000000
vt 0.078535 0.243765 0.000000
vt 0.078535 0.285914 0.000000
vt 0.071101 0.285914 0.000000
vt 0.071101 0.370212 0.000000
vt 0.063666 0.370212 0.000000
vt 0.063666 0.420254 0.000000
vt 0.056232 0.420254 0.000000
vt 0.117803 0.170426 0.000000
vt 0.110297 0.145484 0.000000
vt 0.102790 0.201616 0.000000
vt 0.095284 0.243765 0.000000
vt 0.087778 0.285914 0.000000
vt 0.078535 0.370212 0.000000
vt 0.071101 0.420254 0.000000
vt 0.110297 0.201616 0.000000
vt 0.117803 0.255638 0.000000
vt 0.110297 0.243765 0.000000
vt 0.110297 0.285914 0.000000
vt 0.102790 0.285914 0.000000
vt 0.117803 0.340851 0.000000
vt 0.102790 0.370212 0.000000
vt 0.110297 0.370212 0.000000
vt 0.102790 0.420254 0.000000
vt 0.110297 0.420254 0.000000
vt 0.117803 0.426064 0.000000
vt 0.117803 0.639096 0.000000
vt 0.110297 0.651590 0.000000
vt 0.110297 0.670812 0.000000
vt 0.110297 0.679533 0.000000
vt 0.117803 0.660399 0.000000
vt 0.117803 0.671051 0.000000
vt 0.117803 0.673714 0.000000
vt 0.117803 0.676377 0.000000
vt 0.117803 0.679040 0.000000
vt 0.117803 0.680371 0.000000
vt 0.071101 0.679584 0.000000
vt 0.078535 0.679574 0.000000
vt 0.071101 0.670840 0.000000
vt 0.078535 0.670835 0.000000
vt 0.071101 0.651590 0.000000
vt 0.078535 0.651590 0.000000
vt 0.078535 0.610985 0.000000
vt 0.087778 0.610985 0.000000
vt 0.087778 0.570379 0.000000
vt 0.095284 0.570379 0.000000
vt 0.032636 0.679633 0.000000
vt 0.026004 0.686339 0.000000
vt 0.032636 0.686356 0.000000
vt 0.039268 0.686374 0.000000
vt 0.048797 0.686399 0.000000
vt 0.048797 0.679612 0.000000
vt 0.056232 0.679603 0.000000
vt 0.048797 0.670856 0.000000
vt 0.056232 0.670851 0.000000
vt 0.048797 0.651590 0.000000
vt 0.056232 0.651590 0.000000
vt 0.056232 0.610985 0.000000
vt 0.063666 0.610985 0.000000
vt 0.063666 0.570379 0.000000
vt 0.071101 0.570379 0.000000
vt 0.039268 0.679625 0.000000
vt 0.032636 0.670868 0.000000
vt 0.039268 0.670863 0.000000
vt 0.039268 0.651590 0.000000
vt 0.048797 0.610985 0.000000
vt 0.056232 0.570379 0.000000
vt 0.063666 0.679593 0.000000
vt 0.063666 0.670846 0.000000
vt 0.087778 0.679562 0.000000
vt 0.087778 0.670828 0.000000
vt 0.012740 0.651590 0.000000
vt 0.032636 0.651590 0.000000
vt 0.063666 0.651590 0.000000
vt 0.071101 0.610985 0.000000
vt 0.078535 0.570379 0.000000
vt 0.087778 0.651590 0.000000
vt 0.095284 0.610985 0.000000
vt 0.102790 0.570379 0.000000
vt 0.012740 0.610985 0.000000
vt 0.012740 0.570379 0.000000
vt 0.019372 0.610985 0.000000
vt 0.019372 0.570379 0.000000
vt 0.039268 0.610985 0.000000
vt 0.048797 0.570379 0.000000
vt 0.026004 0.570379 0.000000
vt 0.039268 0.420254 0.000000
vt 0.048797 0.420254 0.000000
vt 0.078535 0.420254 0.000000
vt 0.087778 0.420254 0.000000
vt 0.095284 0.420254 0.000000
vt 0.019372 0.285914 0.000000
vt 0.012740 0.370212 0.000000
vt 0.026004 0.243765 0.000000
vt 0.032636 0.201616 0.000000
vt 0.039268 0.145484 0.000000
vt 0.048797 0.107068 0.000000
vt 0.056232 0.068652 0.000000
vt 0.063666 0.047953 0.000000
vt 0.071101 0.037603 0.000000
vt 0.078535 0.021266 0.000000
vt 0.087778 0.012101 0.000000
vt 0.095284 0.007562 0.000000
vt 0.102790 0.005322 0.000000
vt 0.056232 0.285914 0.000000
vt 0.048797 0.370212 0.000000
vt 0.056232 0.370212 0.000000
vt 0.063666 0.285914 0.000000
vt 0.063666 0.243765 0.000000
vt 0.071101 0.243765 0.000000
vt 0.095284 0.285914 0.000000
vt 0.087778 0.370212 0.000000
vt 0.095284 0.370212 0.000000
vt 0.102790 0.243765 0.000000
vt 0.019372 0.145484 0.000000
vt 0.012740 0.201616 0.000000
vt 0.026004 0.107068 0.000000
vt 0.032636 0.068652 0.000000
vt 0.039268 0.047953 0.000000
vt 0.048797 0.037603 0.000000
vt 0.056232 0.021245 0.000000
vt 0.063666 0.012101 0.000000
vt 0.071101 0.007562 0.000000
vt 0.078535 0.005315 0.000000
vt 0.087778 0.003023 0.000000
vt 0.095284 0.002654 0.000000
vt 0.095284 0.002238 0.000000
vt 0.095284 0.001852 0.000000
vt 0.078535 0.145484 0.000000
vt 0.071101 0.201616 0.000000
vt 0.078535 0.201616 0.000000
vt 0.087778 0.145484 0.000000
vt 0.087778 0.107068 0.000000
vt 0.095284 0.107068 0.000000
vt 0.012740 0.068652 0.000000
vt 0.019372 0.047953 0.000000
vt 0.026004 0.037603 0.000000
vt 0.032636 0.021223 0.000000
vt 0.039268 0.012101 0.000000
vt 0.048797 0.007562 0.000000
vt 0.056232 0.005309 0.000000
vt 0.063666 0.003023 0.000000
vt 0.071101 0.002645 0.000000
vt 0.071101 0.002249 0.000000
vt 0.071101 0.001875 0.000000
vt 0.012740 0.047953 0.000000
vt 0.095284 0.068652 0.000000
vt 0.102790 0.068652 0.000000
vt 0.102790 0.047953 0.000000
vt 0.012740 0.012101 0.000000
vt 0.019372 0.007562 0.000000
vt 0.026004 0.005300 0.000000
vt 0.032636 0.003023 0.000000
vt 0.039268 0.002632 0.000000
vt 0.039268 0.002262 0.000000
vt 0.039268 0.001905 0.000000
vt 0.026004 0.021217 0.000000
vt 0.019372 0.037603 0.000000
vt 0.032636 0.012101 0.000000
vt 0.039268 0.007562 0.000000
vt 0.048797 0.005306 0.000000
vt 0.056232 0.003023 0.000000
vt 0.063666 0.002642 0.000000
vt 0.063666 0.002252 0.000000
vt 0.063666 0.001882 0.000000
vt 0.144799 1.619645 0.000000
vt 0.149347 1.620046 0.000000
vt 0.144428 1.860388 0.000000
vt 0.153734 1.619670 0.000000
vt 0.167951 1.796210 0.000000
vt 0.161328 1.617474 0.000000
vt 0.166484 1.614729 0.000000
vt 0.170273 1.612037 0.000000
vt 0.181223 1.601354 0.000000
vt 0.191678 1.796210 0.000000
vt 0.195987 1.579756 0.000000
vt 0.215405 1.796210 0.000000
vt 0.217134 1.536402 0.000000
vt 0.239133 1.796210 0.000000
vt 0.239133 1.508820 0.000000
vt 0.262860 1.508820 0.000000
vt 0.248335 1.449897 0.000000
vt 0.274256 1.363404 0.000000
vt 0.286588 1.508820 0.000000
vt 0.298461 1.277096 0.000000
vt 0.310315 1.508820 0.000000
vt 0.322753 1.190753 0.000000
vt 0.334042 1.221429 0.000000
vt 0.348732 1.104249 0.000000
vt 0.357770 1.221429 0.000000
vt 0.380284 1.017698 0.000000
vt 0.381497 1.221429 0.000000
vt 0.401414 0.974399 0.000000
vt 0.405225 1.221429 0.000000
vt 0.416354 0.952798 0.000000
vt 0.428952 1.221429 0.000000
vt 0.435449 0.936919 0.000000
vt 0.452549 1.160763 0.000000
vt 0.442391 0.934581 0.000000
vt 0.452625 0.934505 0.000000
vt 0.447642 0.934038 0.000000
vt 0.427178 0.942118 0.000000
vt 0.452164 1.386993 0.000000
vt 0.428952 1.508820 0.000000
vt 0.405225 1.508820 0.000000
vt 0.405225 1.796210 0.000000
vt 0.381497 1.796210 0.000000
vt 0.381497 2.083601 0.000000
vt 0.357770 2.083601 0.000000
vt 0.357770 2.370992 0.000000
vt 0.334042 2.370992 0.000000
vt 0.334042 2.658382 0.000000
vt 0.310315 2.658382 0.000000
vt 0.310315 2.945773 0.000000
vt 0.286588 2.945773 0.000000
vt 0.286588 3.233164 0.000000
vt 0.262860 3.233164 0.000000
vt 0.262860 3.520555 0.000000
vt 0.239133 3.520555 0.000000
vt 0.239133 3.807945 0.000000
vt 0.215405 3.807945 0.000000
vt 0.215405 4.095336 0.000000
vt 0.191678 4.095336 0.000000
vt 0.191678 4.382727 0.000000
vt 0.167951 4.382727 0.000000
vt 0.167951 4.670117 0.000000
vt 0.144799 4.508744 0.000000
vt 0.144728 4.749430 0.000000
vt 0.167951 4.957508 0.000000
vt 0.144318 4.990203 0.000000
vt 0.167951 5.244899 0.000000
vt 0.144329 5.231000 0.000000
vt 0.144738 5.471773 0.000000
vt 0.167951 5.532290 0.000000
vt 0.144793 5.712458 0.000000
vt 0.167951 5.819680 0.000000
vt 0.144415 5.953205 0.000000
vt 0.167951 6.107071 0.000000
vt 0.144254 6.194001 0.000000
vt 0.167951 6.394462 0.000000
vt 0.144652 6.434795 0.000000
vt 0.167951 6.681853 0.000000
vt 0.144829 6.675491 0.000000
vt 0.144523 6.916211 0.000000
vt 0.167951 6.969243 0.000000
vt 0.144223 7.157008 0.000000
vt 0.167951 7.256634 0.000000
vt 0.144550 7.397809 0.000000
vt 0.167951 7.544025 0.000000
vt 0.144833 7.638525 0.000000
vt 0.167951 7.831415 0.000000
vt 0.144627 7.879224 0.000000
vt 0.167951 8.119925 0.000000
vt 0.144241 8.120018 0.000000
vt 0.144442 8.360816 0.000000
vt 0.167951 8.406197 0.000000
vt 0.144805 8.601558 0.000000
vt 0.167951 8.693588 0.000000
vt 0.144718 8.842245 0.000000
vt 0.167951 8.980978 0.000000
vt 0.144308 9.083020 0.000000
vt 0.167951 9.268369 0.000000
vt 0.144340 9.323817 0.000000
vt 0.167951 9.555760 0.000000
vt 0.144747 9.564587 0.000000
vt 0.144787 9.805272 0.000000
vt 0.167951 9.843150 0.000000
vt 0.144402 10.046021 0.000000
vt 0.167951 10.130541 0.000000
vt 0.144261 10.286818 0.000000
vt 0.167951 10.417932 0.000000
vt 0.144663 10.527609 0.000000
vt 0.167951 10.705323 0.000000
vt 0.144826 10.768304 0.000000
vt 0.167951 10.992713 0.000000
vt 0.144509 11.009027 0.000000
vt 0.144223 11.249824 0.000000
vt 0.167951 11.280104 0.000000
vt 0.144563 11.490625 0.000000
vt 0.167951 11.567445 0.000000
vt 0.144835 11.731338 0.000000
vt 0.167951 11.854885 0.000000
vt 0.144615 11.972039 0.000000
vt 0.167951 12.142276 0.000000
vt 0.144235 12.212835 0.000000
vt 0.167951 12.429667 0.000000
vt 0.144455 12.453632 0.000000
vt 0.144810 12.694371 0.000000
vt 0.167951 12.717058 0.000000
vt 0.144708 12.935059 0.000000
vt 0.167951 13.004448 0.000000
vt 0.144297 13.175837 0.000000
vt 0.167951 13.291839 0.000000
vt 0.144352 13.416635 0.000000
vt 0.167951 13.579230 0.000000
vt 0.144755 13.657401 0.000000
vt 0.167951 13.866621 0.000000
vt 0.144780 13.898085 0.000000
vt 0.167951 14.154011 0.000000
vt 0.144390 14.138838 0.000000
vt 0.144269 14.379635 0.000000
vt 0.167951 14.441402 0.000000
vt 0.144675 14.620424 0.000000
vt 0.167951 14.728793 0.000000
vt 0.144823 14.861117 0.000000
vt 0.167951 15.016183 0.000000
vt 0.144496 15.101843 0.000000
vt 0.167951 15.303574 0.000000
vt 0.144223 15.342640 0.000000
vt 0.167951 15.590965 0.000000
vt 0.144576 15.583440 0.000000
vt 0.144835 15.824151 0.000000
vt 0.167951 15.878356 0.000000
vt 0.144603 16.064854 0.000000
vt 0.167951 16.165746 0.000000
vt 0.144231 16.305651 0.000000
vt 0.167951 16.453137 0.000000
vt 0.144307 16.546414 0.000000
vt 0.167951 16.740528 0.000000
vt 0.144323 16.787156 0.000000
vt 0.166256 17.027918 0.000000
vt 0.144223 17.027915 0.000000
vt 0.452098 1.613147 0.000000
vt 0.428952 1.796210 0.000000
vt 0.405225 2.083601 0.000000
vt 0.381497 2.370992 0.000000
vt 0.357770 2.658382 0.000000
vt 0.334042 2.945773 0.000000
vt 0.310315 3.233164 0.000000
vt 0.286588 3.520555 0.000000
vt 0.262860 3.807945 0.000000
vt 0.239133 4.095336 0.000000
vt 0.215405 4.382727 0.000000
vt 0.191678 4.670117 0.000000
vt 0.452436 1.839351 0.000000
vt 0.428952 2.083601 0.000000
vt 0.405225 2.370992 0.000000
vt 0.381497 2.658382 0.000000
vt 0.357770 2.945773 0.000000
vt 0.334042 3.233164 0.000000
vt 0.310315 3.520555 0.000000
vt 0.286588 3.807945 0.000000
vt 0.262860 4.095336 0.000000
vt 0.239133 4.382727 0.000000
vt 0.215405 4.670117 0.000000
vt 0.191678 4.957508 0.000000
vt 0.452679 2.065612 0.000000
vt 0.452351 2.291875 0.000000
vt 0.428952 2.370992 0.000000
vt 0.452073 2.518058 0.000000
vt 0.428952 2.658382 0.000000
vt 0.452229 2.744220 0.000000
vt 0.428952 2.945773 0.000000
vt 0.452617 2.970471 0.000000
vt 0.452560 3.196729 0.000000
vt 0.428952 3.233164 0.000000
vt 0.452173 3.422962 0.000000
vt 0.428952 3.520555 0.000000
vt 0.452093 3.649117 0.000000
vt 0.428952 3.807945 0.000000
vt 0.452423 3.875318 0.000000
vt 0.428952 4.095336 0.000000
vt 0.452679 4.101580 0.000000
vt 0.452364 4.327842 0.000000
vt 0.428952 4.382727 0.000000
vt 0.452076 4.554028 0.000000
vt 0.428952 4.670117 0.000000
vt 0.452218 4.780188 0.000000
vt 0.428952 4.957508 0.000000
vt 0.452607 5.006437 0.000000
vt 0.428952 5.244899 0.000000
vt 0.452571 5.232695 0.000000
vt 0.452182 5.458931 0.000000
vt 0.428952 5.532290 0.000000
vt 0.452089 5.685086 0.000000
vt 0.428952 5.819680 0.000000
vt 0.452410 5.911285 0.000000
vt 0.428952 6.107071 0.000000
vt 0.452679 6.137547 0.000000
vt 0.452376 6.363809 0.000000
vt 0.428952 6.394462 0.000000
vt 0.452079 6.589998 0.000000
vt 0.428952 6.681853 0.000000
vt 0.452208 6.816157 0.000000
vt 0.428952 6.969243 0.000000
vt 0.452598 7.042403 0.000000
vt 0.428952 7.256634 0.000000
vt 0.452581 7.268661 0.000000
vt 0.452192 7.494900 0.000000
vt 0.428952 7.544025 0.000000
vt 0.452084 7.721056 0.000000
vt 0.428952 7.831415 0.000000
vt 0.452397 7.947252 0.000000
vt 0.428952 8.118899 0.000000
vt 0.452679 8.173515 0.000000
vt 0.428952 8.406197 0.000000
vt 0.452389 8.399776 0.000000
vt 0.452082 8.625968 0.000000
vt 0.428952 8.693588 0.000000
vt 0.452198 8.852125 0.000000
vt 0.428952 8.980978 0.000000
vt 0.452588 9.078369 0.000000
vt 0.428952 9.268369 0.000000
vt 0.452591 9.304627 0.000000
vt 0.452202 9.530869 0.000000
vt 0.428952 9.555760 0.000000
vt 0.452081 9.757026 0.000000
vt 0.428952 9.843150 0.000000
vt 0.452385 9.983219 0.000000
vt 0.428952 10.130541 0.000000
vt 0.452679 10.209482 0.000000
vt 0.428952 10.417932 0.000000
vt 0.452402 10.435743 0.000000
vt 0.452086 10.661937 0.000000
vt 0.428952 10.705323 0.000000
vt 0.452188 10.888094 0.000000
vt 0.428952 10.992713 0.000000
vt 0.452578 11.114335 0.000000
vt 0.428952 11.280104 0.000000
vt 0.452601 11.340593 0.000000
vt 0.428952 11.566887 0.000000
vt 0.452212 11.566837 0.000000
vt 0.452077 11.792996 0.000000
vt 0.428952 11.854885 0.000000
vt 0.452372 12.019186 0.000000
vt 0.428952 12.142276 0.000000
vt 0.452679 12.245450 0.000000
vt 0.428952 12.429667 0.000000
vt 0.452415 12.471710 0.000000
vt 0.428952 12.717058 0.000000
vt 0.452090 12.697907 0.000000
vt 0.452179 12.924063 0.000000
vt 0.428952 13.004448 0.000000
vt 0.452567 13.150301 0.000000
vt 0.428952 13.291839 0.000000
vt 0.452611 13.376559 0.000000
vt 0.428952 13.579230 0.000000
vt 0.452222 13.602806 0.000000
vt 0.452075 13.828966 0.000000
vt 0.428952 13.866621 0.000000
vt 0.452359 14.055153 0.000000
vt 0.428952 14.154011 0.000000
vt 0.452679 14.281417 0.000000
vt 0.428952 14.441402 0.000000
vt 0.452427 14.507677 0.000000
vt 0.428952 14.728793 0.000000
vt 0.452095 14.733877 0.000000
vt 0.452170 14.960032 0.000000
vt 0.428952 15.016183 0.000000
vt 0.452556 15.186267 0.000000
vt 0.428952 15.303574 0.000000
vt 0.442420 15.412701 0.000000
vt 0.440423 15.414912 0.000000
vt 0.452619 15.412525 0.000000
vt 0.451478 15.411618 0.000000
vt 0.450230 15.410893 0.000000
vt 0.448891 15.410427 0.000000
vt 0.447496 15.410283 0.000000
vt 0.446110 15.410486 0.000000
vt 0.444787 15.411000 0.000000
vt 0.443552 15.411763 0.000000
vt 0.438667 15.417441 0.000000
vt 0.435720 15.422915 0.000000
vt 0.424585 15.457312 0.000000
vt 0.405225 15.303574 0.000000
vt 0.414087 15.509099 0.000000
vt 0.403770 15.577547 0.000000
vt 0.393597 15.661496 0.000000
vt 0.381497 15.590965 0.000000
vt 0.381497 15.303574 0.000000
vt 0.405225 15.016183 0.000000
vt 0.383614 15.759288 0.000000
vt 0.357770 15.590965 0.000000
vt 0.357770 15.303574 0.000000
vt 0.381497 15.016183 0.000000
vt 0.357770 15.016183 0.000000
vt 0.381497 14.728793 0.000000
vt 0.357770 14.728793 0.000000
vt 0.381497 14.441402 0.000000
vt 0.357770 14.441402 0.000000
vt 0.381497 14.154011 0.000000
vt 0.357770 14.154011 0.000000
vt 0.381497 13.866621 0.000000
vt 0.357770 13.866621 0.000000
vt 0.381497 13.579230 0.000000
vt 0.357770 13.579230 0.000000
vt 0.381497 13.291839 0.000000
vt 0.357770 13.291839 0.000000
vt 0.381497 13.004448 0.000000
vt 0.357770 13.004448 0.000000
vt 0.381497 12.717058 0.000000
vt 0.357770 12.717058 0.000000
vt 0.381497 12.429667 0.000000
vt 0.357770 12.429667 0.000000
vt 0.381497 12.142276 0.000000
vt 0.357770 12.142276 0.000000
vt 0.381497 11.854885 0.000000
vt 0.357770 11.854885 0.000000
vt 0.357770 11.567039 0.000000
vt 0.334042 11.567090 0.000000
vt 0.334042 11.280104 0.000000
vt 0.310315 11.280104 0.000000
vt 0.334042 10.992713 0.000000
vt 0.310315 10.992713 0.000000
vt 0.334042 10.705323 0.000000
vt 0.310315 10.705323 0.000000
vt 0.334042 10.417932 0.000000
vt 0.310315 10.417932 0.000000
vt 0.334042 10.130541 0.000000
vt 0.310315 10.130541 0.000000
vt 0.334042 9.843150 0.000000
vt 0.310315 9.843150 0.000000
vt 0.334042 9.555760 0.000000
vt 0.310315 9.555760 0.000000
vt 0.334042 9.268369 0.000000
vt 0.310315 9.268369 0.000000
vt 0.334042 8.980978 0.000000
vt 0.310315 8.980978 0.000000
vt 0.334042 8.693588 0.000000
vt 0.310315 8.693588 0.000000
vt 0.334042 8.406197 0.000000
vt 0.310315 8.406197 0.000000
vt 0.334042 8.119272 0.000000
vt 0.310315 8.119365 0.000000
vt 0.310315 7.831415 0.000000
vt 0.286588 7.831415 0.000000
vt 0.310315 7.544025 0.000000
vt 0.286588 7.544025 0.000000
vt 0.310315 7.256634 0.000000
vt 0.286588 7.256634 0.000000
vt 0.310315 6.969243 0.000000
vt 0.286588 6.969243 0.000000
vt 0.310315 6.681853 0.000000
vt 0.286588 6.681853 0.000000
vt 0.310315 6.394462 0.000000
vt 0.286588 6.394462 0.000000
vt 0.310315 6.107071 0.000000
vt 0.286588 6.107071 0.000000
vt 0.310315 5.819680 0.000000
vt 0.286588 5.819680 0.000000
vt 0.310315 5.532290 0.000000
vt 0.286588 5.532290 0.000000
vt 0.310315 5.244899 0.000000
vt 0.286588 5.244899 0.000000
vt 0.310315 4.957508 0.000000
vt 0.286588 4.957508 0.000000
vt 0.310315 4.670117 0.000000
vt 0.286588 4.670117 0.000000
vt 0.310315 4.382727 0.000000
vt 0.286588 4.382727 0.000000
vt 0.310315 4.095336 0.000000
vt 0.286588 4.095336 0.000000
vt 0.310315 3.807945 0.000000
vt 0.373818 15.869623 0.000000
vt 0.357770 15.878356 0.000000
vt 0.334042 15.878356 0.000000
vt 0.334042 16.165746 0.000000
vt 0.310315 16.165746 0.000000
vt 0.310315 16.453137 0.000000
vt 0.286588 16.453137 0.000000
vt 0.286588 16.740528 0.000000
vt 0.262860 16.740528 0.000000
vt 0.276415 17.027918 0.000000
vt 0.254390 17.027917 0.000000
vt 0.364334 15.989387 0.000000
vt 0.346823 16.238596 0.000000
vt 0.330019 16.499876 0.000000
vt 0.310315 16.740528 0.000000
vt 0.298451 17.027918 0.000000
vt 0.314007 16.763951 0.000000
vt 0.239133 16.740528 0.000000
vt 0.232354 17.027918 0.000000
vt 0.215405 16.740528 0.000000
vt 0.210317 17.027916 0.000000
vt 0.191678 16.740528 0.000000
vt 0.188293 17.027916 0.000000
vt 0.144428 4.267999 0.000000
vt 0.167951 4.095336 0.000000
vt 0.191678 3.807945 0.000000
vt 0.215405 3.520555 0.000000
vt 0.239133 3.233164 0.000000
vt 0.262860 2.945773 0.000000
vt 0.286588 2.658382 0.000000
vt 0.310315 2.370992 0.000000
vt 0.334042 2.083601 0.000000
vt 0.357770 1.796210 0.000000
vt 0.381497 1.508820 0.000000
vt 0.144247 4.027201 0.000000
vt 0.167951 3.807945 0.000000
vt 0.191678 3.520555 0.000000
vt 0.215405 3.233164 0.000000
vt 0.239133 2.945773 0.000000
vt 0.262860 2.658382 0.000000
vt 0.286588 2.370992 0.000000
vt 0.310315 2.083601 0.000000
vt 0.334042 1.796210 0.000000
vt 0.357770 1.508820 0.000000
vt 0.144640 3.786409 0.000000
vt 0.144832 3.545712 0.000000
vt 0.167951 3.520555 0.000000
vt 0.144536 3.304993 0.000000
vt 0.167951 3.233164 0.000000
vt 0.144223 3.064193 0.000000
vt 0.167951 2.945773 0.000000
vt 0.144536 2.823395 0.000000
vt 0.167951 2.658382 0.000000
vt 0.144831 2.582678 0.000000
vt 0.167951 2.370992 0.000000
vt 0.144640 2.341980 0.000000
vt 0.167951 2.083601 0.000000
vt 0.144247 2.101184 0.000000
vt 0.310315 1.796210 0.000000
vt 0.334042 1.508820 0.000000
vt 0.286588 1.796210 0.000000
vt 0.286588 2.083601 0.000000
vt 0.262860 1.796210 0.000000
vt 0.262860 2.083601 0.000000
vt 0.262860 2.370992 0.000000
vt 0.239133 2.083601 0.000000
vt 0.215405 2.083601 0.000000
vt 0.215405 2.370992 0.000000
vt 0.191678 2.370992 0.000000
vt 0.191678 2.658382 0.000000
vt 0.191678 2.083601 0.000000
vt 0.239133 2.370992 0.000000
vt 0.239133 2.658382 0.000000
vt 0.405225 2.658382 0.000000
vt 0.381497 2.945773 0.000000
vt 0.357770 3.233164 0.000000
vt 0.334042 3.520555 0.000000
vt 0.215405 2.658382 0.000000
vt 0.191678 2.945773 0.000000
vt 0.405225 2.945773 0.000000
vt 0.381497 3.233164 0.000000
vt 0.357770 3.520555 0.000000
vt 0.334042 3.807945 0.000000
vt 0.215405 2.945773 0.000000
vt 0.405225 3.233164 0.000000
vt 0.381497 3.520555 0.000000
vt 0.357770 3.807945 0.000000
vt 0.334042 4.095336 0.000000
vt 0.191678 3.233164 0.000000
vt 0.405225 3.520555 0.000000
vt 0.381497 3.807945 0.000000
vt 0.357770 4.095336 0.000000
vt 0.334042 4.382727 0.000000
vt 0.405225 3.807945 0.000000
vt 0.381497 4.095336 0.000000
vt 0.357770 4.382727 0.000000
vt 0.334042 4.670117 0.000000
vt 0.405225 4.095336 0.000000
vt 0.381497 4.382727 0.000000
vt 0.357770 4.670117 0.000000
vt 0.334042 4.957508 0.000000
vt 0.405225 4.382727 0.000000
vt 0.381497 4.670117 0.000000
vt 0.357770 4.957508 0.000000
vt 0.334042 5.244899 0.000000
vt 0.262860 4.382727 0.000000
vt 0.262860 4.670117 0.000000
vt 0.262860 4.957508 0.000000
vt 0.262860 5.244899 0.000000
vt 0.262860 5.532290 0.000000
vt 0.262860 5.819680 0.000000
vt 0.262860 6.107071 0.000000
vt 0.262860 6.394462 0.000000
vt 0.262860 6.681853 0.000000
vt 0.262860 6.969243 0.000000
vt 0.262860 7.256634 0.000000
vt 0.262860 7.544025 0.000000
vt 0.262860 7.831415 0.000000
vt 0.286588 8.119459 0.000000
vt 0.286588 8.406197 0.000000
vt 0.286588 8.693588 0.000000
vt 0.286588 8.980978 0.000000
vt 0.286588 9.268369 0.000000
vt 0.286588 9.555760 0.000000
vt 0.286588 9.843150 0.000000
vt 0.286588 10.130541 0.000000
vt 0.286588 10.417932 0.000000
vt 0.286588 10.705323 0.000000
vt 0.286588 10.992713 0.000000
vt 0.286588 11.280104 0.000000
vt 0.310315 11.567141 0.000000
vt 0.334042 11.854885 0.000000
vt 0.334042 12.142276 0.000000
vt 0.334042 12.429667 0.000000
vt 0.334042 12.717058 0.000000
vt 0.334042 13.004448 0.000000
vt 0.334042 13.291839 0.000000
vt 0.334042 13.579230 0.000000
vt 0.334042 13.866621 0.000000
vt 0.334042 14.154011 0.000000
vt 0.334042 14.441402 0.000000
vt 0.334042 14.728793 0.000000
vt 0.334042 15.016183 0.000000
vt 0.334042 15.303574 0.000000
vt 0.334042 15.590965 0.000000
vt 0.405225 4.670117 0.000000
vt 0.381497 4.957508 0.000000
vt 0.357770 5.244899 0.000000
vt 0.334042 5.532290 0.000000
vt 0.239133 4.670117 0.000000
vt 0.215405 4.957508 0.000000
vt 0.191678 5.244899 0.000000
vt 0.405225 4.957508 0.000000
vt 0.381497 5.244899 0.000000
vt 0.357770 5.532290 0.000000
vt 0.334042 5.819680 0.000000
vt 0.239133 4.957508 0.000000
vt 0.239133 5.244899 0.000000
vt 0.239133 5.532290 0.000000
vt 0.239133 5.819680 0.000000
vt 0.239133 6.107071 0.000000
vt 0.239133 6.394462 0.000000
vt 0.239133 6.681853 0.000000
vt 0.239133 6.969243 0.000000
vt 0.239133 7.256634 0.000000
vt 0.239133 7.544025 0.000000
vt 0.239133 7.831415 0.000000
vt 0.262860 8.119552 0.000000
vt 0.405225 5.244899 0.000000
vt 0.381497 5.532290 0.000000
vt 0.357770 5.819680 0.000000
vt 0.334042 6.107071 0.000000
vt 0.215405 5.244899 0.000000
vt 0.191678 5.532290 0.000000
vt 0.405225 5.532290 0.000000
vt 0.381497 5.819680 0.000000
vt 0.357770 6.107071 0.000000
vt 0.334042 6.394462 0.000000
vt 0.215405 5.532290 0.000000
vt 0.215405 5.819680 0.000000
vt 0.215405 6.107071 0.000000
vt 0.215405 6.394462 0.000000
vt 0.215405 6.681853 0.000000
vt 0.215405 6.969243 0.000000
vt 0.215405 7.256634 0.000000
vt 0.215405 7.544025 0.000000
vt 0.215405 7.831415 0.000000
vt 0.239133 8.119645 0.000000
vt 0.262860 8.406197 0.000000
vt 0.262860 8.693588 0.000000
vt 0.262860 8.980978 0.000000
vt 0.262860 9.268369 0.000000
vt 0.262860 9.555760 0.000000
vt 0.262860 9.843150 0.000000
vt 0.262860 10.130541 0.000000
vt 0.262860 10.417932 0.000000
vt 0.262860 10.705323 0.000000
vt 0.262860 10.992713 0.000000
vt 0.262860 11.280104 0.000000
vt 0.286588 11.567191 0.000000
vt 0.286588 11.854885 0.000000
vt 0.310315 11.854885 0.000000
vt 0.286588 12.142276 0.000000
vt 0.310315 12.142276 0.000000
vt 0.286588 12.429667 0.000000
vt 0.310315 12.429667 0.000000
vt 0.286588 12.717058 0.000000
vt 0.310315 12.717058 0.000000
vt 0.286588 13.004448 0.000000
vt 0.310315 13.004448 0.000000
vt 0.286588 13.291839 0.000000
vt 0.310315 13.291839 0.000000
vt 0.286588 13.579230 0.000000
vt 0.310315 13.579230 0.000000
vt 0.286588 13.866621 0.000000
vt 0.310315 13.866621 0.000000
vt 0.286588 14.154011 0.000000
vt 0.310315 14.154011 0.000000
vt 0.286588 14.441402 0.000000
vt 0.310315 14.441402 0.000000
vt 0.286588 14.728793 0.000000
vt 0.310315 14.728793 0.000000
vt 0.286588 15.016183 0.000000
vt 0.310315 15.016183 0.000000
vt 0.286588 15.303574 0.000000
vt 0.310315 15.303574 0.000000
vt 0.286588 15.590965 0.000000
vt 0.310315 15.590965 0.000000
vt 0.286588 15.878356 0.000000
vt 0.310315 15.878356 0.000000
vt 0.286588 16.165746 0.000000
vt 0.405225 5.819680 0.000000
vt 0.381497 6.107071 0.000000
vt 0.357770 6.394462 0.000000
vt 0.334042 6.681853 0.000000
vt 0.191678 5.819680 0.000000
vt 0.405225 6.107071 0.000000
vt 0.381497 6.394462 0.000000
vt 0.357770 6.681853 0.000000
vt 0.334042 6.969243 0.000000
vt 0.191678 6.107071 0.000000
vt 0.191678 6.394462 0.000000
vt 0.191678 6.681853 0.000000
vt 0.191678 6.969243 0.000000
vt 0.191678 7.256634 0.000000
vt 0.191678 7.544025 0.000000
vt 0.191678 7.831415 0.000000
vt 0.215405 8.119738 0.000000
vt 0.239133 8.406197 0.000000
vt 0.239133 8.693588 0.000000
vt 0.239133 8.980978 0.000000
vt 0.239133 9.268369 0.000000
vt 0.239133 9.555760 0.000000
vt 0.239133 9.843150 0.000000
vt 0.239133 10.130541 0.000000
vt 0.239133 10.417932 0.000000
vt 0.239133 10.705323 0.000000
vt 0.239133 10.992713 0.000000
vt 0.239133 11.280104 0.000000
vt 0.262860 11.567242 0.000000
vt 0.405225 6.394462 0.000000
vt 0.381497 6.681853 0.000000
vt 0.357770 6.969243 0.000000
vt 0.334042 7.256634 0.000000
vt 0.405225 6.681853 0.000000
vt 0.381497 6.969243 0.000000
vt 0.357770 7.256634 0.000000
vt 0.334042 7.544025 0.000000
vt 0.405225 6.969243 0.000000
vt 0.381497 7.256634 0.000000
vt 0.357770 7.544025 0.000000
vt 0.334042 7.831415 0.000000
vt 0.405225 7.256634 0.000000
vt 0.381497 7.544025 0.000000
vt 0.357770 7.831415 0.000000
vt 0.357770 8.119179 0.000000
vt 0.405225 7.544025 0.000000
vt 0.381497 7.831415 0.000000
vt 0.381497 8.119086 0.000000
vt 0.381497 8.406197 0.000000
vt 0.357770 8.406197 0.000000
vt 0.357770 8.693588 0.000000
vt 0.405225 7.831415 0.000000
vt 0.405225 8.118992 0.000000
vt 0.405225 8.406197 0.000000
vt 0.381497 8.693588 0.000000
vt 0.357770 8.980978 0.000000
vt 0.405225 8.693588 0.000000
vt 0.381497 8.980978 0.000000
vt 0.357770 9.268369 0.000000
vt 0.191678 8.119832 0.000000
vt 0.215405 8.406197 0.000000
vt 0.215405 8.693588 0.000000
vt 0.215405 8.980978 0.000000
vt 0.215405 9.268369 0.000000
vt 0.215405 9.555760 0.000000
vt 0.215405 9.843150 0.000000
vt 0.215405 10.130541 0.000000
vt 0.215405 10.417932 0.000000
vt 0.215405 10.705323 0.000000
vt 0.215405 10.992713 0.000000
vt 0.215405 11.280104 0.000000
vt 0.239133 11.567293 0.000000
vt 0.262860 11.854885 0.000000
vt 0.262860 12.142276 0.000000
vt 0.262860 12.429667 0.000000
vt 0.262860 12.717058 0.000000
vt 0.262860 13.004448 0.000000
vt 0.262860 13.291839 0.000000
vt 0.262860 13.579230 0.000000
vt 0.262860 13.866621 0.000000
vt 0.262860 14.154011 0.000000
vt 0.262860 14.441402 0.000000
vt 0.262860 14.728793 0.000000
vt 0.262860 15.016183 0.000000
vt 0.262860 15.303574 0.000000
vt 0.262860 15.590965 0.000000
vt 0.262860 15.878356 0.000000
vt 0.262860 16.165746 0.000000
vt 0.262860 16.453137 0.000000
vt 0.191678 8.406197 0.000000
vt 0.191678 8.693588 0.000000
vt 0.191678 8.980978 0.000000
vt 0.191678 9.268369 0.000000
vt 0.191678 9.555760 0.000000
vt 0.191678 9.843150 0.000000
vt 0.191678 10.130541 0.000000
vt 0.191678 10.417932 0.000000
vt 0.191678 10.705323 0.000000
vt 0.191678 10.992713 0.000000
vt 0.191678 11.280104 0.000000
vt 0.215405 11.567343 0.000000
vt 0.239133 11.854885 0.000000
vt 0.239133 12.142276 0.000000
vt 0.239133 12.429667 0.000000
vt 0.239133 12.717058 0.000000
vt 0.239133 13.004448 0.000000
vt 0.239133 13.291839 0.000000
vt 0.239133 13.579230 0.000000
vt 0.239133 13.866621 0.000000
vt 0.239133 14.154011 0.000000
vt 0.239133 14.441402 0.000000
vt 0.239133 14.728793 0.000000
vt 0.239133 15.016183 0.000000
vt 0.239133 15.303574 0.000000
vt 0.239133 15.590965 0.000000
vt 0.239133 15.878356 0.000000
vt 0.239133 16.165746 0.000000
vt 0.239133 16.453137 0.000000
vt 0.405225 8.980978 0.000000
vt 0.381497 9.268369 0.000000
vt 0.357770 9.555760 0.000000
vt 0.405225 9.268369 0.000000
vt 0.381497 9.555760 0.000000
vt 0.357770 9.843150 0.000000
vt 0.405225 9.555760 0.000000
vt 0.381497 9.843150 0.000000
vt 0.357770 10.130541 0.000000
vt 0.405225 9.843150 0.000000
vt 0.381497 10.130541 0.000000
vt 0.357770 10.417932 0.000000
vt 0.405225 10.130541 0.000000
vt 0.381497 10.417932 0.000000
vt 0.357770 10.705323 0.000000
vt 0.405225 10.417932 0.000000
vt 0.381497 10.705323 0.000000
vt 0.357770 10.992713 0.000000
vt 0.405225 10.705323 0.000000
vt 0.381497 10.992713 0.000000
vt 0.357770 11.280104 0.000000
vt 0.405225 10.992713 0.000000
vt 0.381497 11.280104 0.000000
vt 0.381497 11.566988 0.000000
vt 0.405225 11.280104 0.000000
vt 0.405225 11.566938 0.000000
vt 0.405225 11.854885 0.000000
vt 0.405225 12.142276 0.000000
vt 0.191678 11.567394 0.000000
vt 0.215405 11.854885 0.000000
vt 0.215405 12.142276 0.000000
vt 0.215405 12.429667 0.000000
vt 0.215405 12.717058 0.000000
vt 0.215405 13.004448 0.000000
vt 0.215405 13.291839 0.000000
vt 0.215405 13.579230 0.000000
vt 0.215405 13.866621 0.000000
vt 0.215405 14.154011 0.000000
vt 0.215405 14.441402 0.000000
vt 0.215405 14.728793 0.000000
vt 0.215405 15.016183 0.000000
vt 0.215405 15.303574 0.000000
vt 0.215405 15.590965 0.000000
vt 0.215405 15.878356 0.000000
vt 0.215405 16.165746 0.000000
vt 0.215405 16.453137 0.000000
vt 0.191678 11.854885 0.000000
vt 0.191678 12.142276 0.000000
vt 0.191678 12.429667 0.000000
vt 0.191678 12.717058 0.000000
vt 0.191678 13.004448 0.000000
vt 0.191678 13.291839 0.000000
vt 0.191678 13.579230 0.000000
vt 0.191678 13.866621 0.000000
vt 0.191678 14.154011 0.000000
vt 0.191678 14.441402 0.000000
vt 0.191678 14.728793 0.000000
vt 0.191678 15.016183 0.000000
vt 0.191678 15.303574 0.000000
vt 0.191678 15.590965 0.000000
vt 0.191678 15.878356 0.000000
vt 0.191678 16.165746 0.000000
vt 0.191678 16.453137 0.000000
vt 0.405225 12.429667 0.000000
vt 0.405225 12.717058 0.000000
vt 0.405225 13.004448 0.000000
vt 0.405225 13.291839 0.000000
vt 0.405225 13.579230 0.000000
vt 0.405225 13.866621 0.000000
vt 0.405225 14.154011 0.000000
vt 0.405225 14.441402 0.000000
vt 0.405225 14.728793 0.000000
vt -0.147729 0.400000 0.000000
vt -0.105325 0.134455 0.000000
vt 0.050000 0.400000 0.000000
vt -0.105325 -0.134455 0.000000
vt 0.050000 -0.400000 0.000000
vt -0.147729 -0.400000 0.000000
vt -0.500000 -0.247729 0.000000
vt 0.500000 -0.247729 0.000000
vt -0.500000 -0.050000 0.000000
vt -0.000000 0.450000 0.000000
vt 0.500000 0.450000 0.000000
vt 0.400000 0.353553 0.000000
vt -0.400000 0.353553 0.000000
vt 0.400000 -0.353553 0.000000
vt -0.400000 -0.353553 0.000000
vt -0.000000 -0.400000 0.000000
vt 0.500000 -0.400000 0.000000
vt -0.000000 0.400000 0.000000
vt 0.500000 0.400000 0.000000
vt 0.500000 -0.147729 0.000000
vt 0.500000 0.050000 0.000000
vt -0.500000 -0.147729 0.000000
vt -0.000000 0.550000 0.000000
vt -0.500000 0.550000 0.000000
vt -0.668551 1.563022 0.000000
vt -0.580097 1.404951 0.000000
vt -0.400000 1.652271 0.000000
vt -0.320913 1.485737 0.000000
vt -0.051491 1.519128 0.000000
vt -0.820776 1.279346 0.000000
vt -0.918576 1.430461 0.000000
vt -1.035272 1.112929 0.000000
vt -1.143147 1.258259 0.000000
vt -1.216742 0.911009 0.000000
vt -1.336039 1.051190 0.000000
vt -1.359398 0.680028 0.000000
vt -1.491908 0.814991 0.000000
vt -1.606435 0.556208 0.000000
vt -1.458688 0.427353 0.000000
vt -1.676446 0.282011 0.000000
vt -1.511445 0.161045 0.000000
vt -1.700000 0.000000 0.000000
vt -1.525078 -0.110343 0.000000
vt -1.526140 -0.111307 0.000000
vt -1.527970 -0.113533 0.000000
vt -1.529531 -0.116046 0.000000
vt -1.532043 -0.121434 0.000000
vt -1.539962 -0.154958 0.000000
vt -1.676446 -0.282011 0.000000
vt -1.544101 -0.205312 0.000000
vt -1.543312 -0.271852 0.000000
vt -1.535745 -0.353255 0.000000
vt -1.606435 -0.556208 0.000000
vt -1.519441 -0.447406 0.000000
vt -1.492438 -0.552191 0.000000
vt -1.453585 -0.663471 0.000000
vt -1.491908 -0.814991 0.000000
vt -1.343431 -0.883547 0.000000
vt -1.336039 -1.051190 0.000000
vt -1.189481 -1.092109 0.000000
vt -1.143147 -1.258259 0.000000
vt -0.999252 -1.273490 0.000000
vt -0.918576 -1.430461 0.000000
vt -0.780441 -1.419617 0.000000
vt -0.668551 -1.563022 0.000000
vt -0.732266 -1.331986 0.000000
vt -0.483634 -1.441006 0.000000
vt -0.400000 -1.652271 0.000000
vt -0.219574 -1.504057 0.000000
vt -0.400000 -2.350000 0.000000
vt 0.051491 -1.519128 0.000000
vt 0.400000 -2.350000 0.000000
vt 0.400000 -1.652271 0.000000
vt 0.668551 -1.563022 0.000000
vt 0.580097 -1.404951 0.000000
vt 0.320913 -1.485737 0.000000
vt 0.820776 -1.279346 0.000000
vt 0.918576 -1.430461 0.000000
vt 1.035272 -1.112929 0.000000
vt 1.143147 -1.258259 0.000000
vt 1.216742 -0.911009 0.000000
vt 1.336039 -1.051190 0.000000
vt 1.359398 -0.680028 0.000000
vt 1.491908 -0.814991 0.000000
vt 1.606435 -0.556208 0.000000
vt 1.458688 -0.427353 0.000000
vt 1.676446 -0.282011 0.000000
vt 1.511445 -0.161045 0.000000
vt 1.700000 -0.000000 0.000000
vt 1.525078 0.110343 0.000000
vt 1.526140 0.111307 0.000000
vt 1.527970 0.113533 0.000000
vt 1.529531 0.116046 0.000000
vt 1.532043 0.121434 0.000000
vt 1.539962 0.154958 0.000000
vt 1.676446 0.282011 0.000000
vt 1.544101 0.205312 0.000000
vt 1.543312 0.271852 0.000000
vt 1.535745 0.353255 0.000000
vt 1.606435 0.556208 0.000000
vt 1.519441 0.447406 0.000000
vt 1.492438 0.552191 0.000000
vt 1.453585 0.663471 0.000000
vt 1.491908 0.814991 0.000000
vt 1.343431 0.883547 0.000000
vt 1.336039 1.051190 0.000000
vt 1.189481 1.092109 0.000000
vt 1.143147 1.258259 0.000000
vt 0.999252 1.273490 0.000000
vt 0.918576 1.430461 0.000000
vt 0.780441 1.419617 0.000000
vt 0.668551 1.563022 0.000000
vt 0.732266 1.331986 0.000000
vt 0.483634 1.441006 0.000000
vt 0.400000 1.652271 0.000000
vt 0.219574 1.504057 0.000000
vt 0.400000 2.350000 0.000000
vt -0.400000 2.350000 0.000000
vt 1.523899 0.109538 0.000000
vt 1.522616 0.108961 0.000000
vt 1.521247 0.108672 0.000000
vt 1.519846 0.108707 0.000000
vt 1.518479 0.109047 0.000000
vt 1.517185 0.109635 0.000000
vt 1.515985 0.110400 0.000000
vt -1.523899 -0.109538 0.000000
vt -1.522616 -0.108961 0.000000
vt -1.521247 -0.108672 0.000000
vt -1.519846 -0.108707 0.000000
vt -1.518479 -0.109047 0.000000
vt -1.517185 -0.109635 0.000000
vt -1.515985 -0.110400 0.000000
vt 0.347729 -0.400000 0.000000
vt 0.305325 -0.134455 0.000000
vt 0.150000 -0.400000 0.000000
vt 0.150000 0.400000 0.000000
vt 0.305325 0.134455 0.000000
vt 0.347729 0.400000 0.000000
vt 0.500000 0.347729 0.000000
vt -0.500000 0.347729 0.000000
vt 0.500000 0.150000 0.000000
vt -0.000000 -0.350000 0.000000
vt -0.500000 -0.350000 0.000000
vt -0.400000 -0.353553 0.000000
vt 0.400000 -0.353553 0.000000
vt -0.400000 0.353553 0.000000
vt 0.400000 0.353553 0.000000
vt -0.500000 0.347729 0.000000
vt -0.500000 0.150000 0.000000
vt 0.500000 0.347729 0.000000
vt -0.000000 -0.350000 0.000000
vt 0.500000 -0.350000 0.000000
vt -0.000000 0.400000 0.000000
vt -0.500000 0.400000 0.000000
vt -0.000000 -0.400000 0.000000
vt -0.500000 -0.400000 0.000000
vt 1.271538 0.835890 0.000000
vt 1.276045 0.843257 0.000000
vt 1.266999 0.839710 0.000000
vt 1.267904 0.862143 0.000000
vt 1.247866 0.898091 0.000000
vt 1.277363 0.838265 0.000000
vt 1.273479 0.834621 0.000000
vt 1.277522 0.836956 0.000000
vt 1.277516 0.835626 0.000000
vt 1.274822 0.834000 0.000000
vt 1.277393 0.834982 0.000000
vt 1.275526 0.833820 0.000000
vt 1.275841 0.833789 0.000000
vt 1.277283 0.834680 0.000000
vt 1.276135 0.833800 0.000000
vt 1.276417 0.833860 0.000000
vt 1.276688 0.833979 0.000000
vt 1.276932 0.834163 0.000000
vt 1.277131 0.834402 0.000000
vt 1.143003 1.001970 0.000000
vt 1.201781 0.966278 0.000000
vt 1.094234 1.090732 0.000000
vt 0.998375 1.146145 0.000000
vt 0.970301 1.198930 0.000000
vt 0.902511 1.245573 0.000000
vt 0.835726 1.269631 0.000000
vt 0.866829 1.266185 0.000000
vt 0.848325 1.275203 0.000000
vt 0.838704 1.278864 0.000000
vt 0.832071 1.273916 0.000000
vt 0.833422 1.280083 0.000000
vt 0.830831 1.275727 0.000000
vt 0.830210 1.276890 0.000000
vt 0.832015 1.280103 0.000000
vt 0.831375 1.280017 0.000000
vt 0.829949 1.277564 0.000000
vt 0.830809 1.279854 0.000000
vt 0.829797 1.278222 0.000000
vt 0.829781 1.278525 0.000000
vt 0.829812 1.278797 0.000000
vt 0.829887 1.279040 0.000000
vt 0.830003 1.279254 0.000000
vt 0.830156 1.279441 0.000000
vt 0.830343 1.279603 0.000000
vt 0.538145 3.727683 0.000000
vt 0.538145 3.893727 0.000000
vt -0.300728 3.893727 0.000000
vt -0.300728 -3.893727 0.000000
vt 0.538145 -3.893727 0.000000
vt 0.538145 -3.688099 0.000000
vt -0.300728 -3.605303 0.000000
vt 0.538145 -3.482471 0.000000
vt -0.300728 -3.316878 0.000000
vt 0.538145 -3.276843 0.000000
vt 0.538145 -3.071215 0.000000
vt -0.300728 -3.028454 0.000000
vt 0.538145 -2.865588 0.000000
vt -0.300728 -2.740030 0.000000
vt 0.538145 -2.659960 0.000000
vt -0.300728 -2.451606 0.000000
vt 0.538145 -2.434268 0.000000
vt 0.538145 -2.208576 0.000000
vt -0.300728 -2.163182 0.000000
vt 0.538145 -1.982885 0.000000
vt -0.300728 -1.874757 0.000000
vt 0.538145 -1.757193 0.000000
vt -0.300728 -1.586333 0.000000
vt 0.538145 -1.531502 0.000000
vt -0.300728 -1.297909 0.000000
vt 0.538145 -1.305810 0.000000
vt 0.538145 -1.080118 0.000000
vt -0.300728 -1.009485 0.000000
vt 0.538145 -0.854427 0.000000
vt -0.300728 -0.721061 0.000000
vt 0.538145 -0.628735 0.000000
vt -0.300728 -0.432636 0.000000
vt 0.538145 -0.403043 0.000000
vt 0.538145 -0.177352 0.000000
vt -0.300728 -0.144212 0.000000
vt 0.538145 0.048340 0.000000
vt -0.300728 0.144212 0.000000
vt 0.538145 0.274032 0.000000
vt -0.300728 0.432636 0.000000
vt 0.538145 0.499723 0.000000
vt -0.300728 0.721061 0.000000
vt 0.538145 0.725415 0.000000
vt 0.538145 0.892057 0.000000
vt -0.300728 1.009485 0.000000
vt 0.538145 1.058700 0.000000
vt 0.538145 1.225342 0.000000
vt -0.300728 1.297909 0.000000
vt 0.538145 1.237023 0.000000
vt 0.538145 1.403067 0.000000
vt -0.300728 1.586333 0.000000
vt 0.538145 1.569111 0.000000
vt 0.538145 1.735155 0.000000
vt -0.300728 1.874757 0.000000
vt 0.538145 1.901199 0.000000
vt 0.538145 2.067243 0.000000
vt -0.300728 2.163182 0.000000
vt 0.538145 2.233287 0.000000
vt -0.300728 2.451606 0.000000
vt 0.538145 2.399331 0.000000
vt 0.538145 2.565375 0.000000
vt -0.300728 2.740030 0.000000
vt 0.538145 2.731419 0.000000
vt 0.538145 2.897463 0.000000
vt -0.300728 3.028454 0.000000
vt 0.538145 3.063507 0.000000
vt 0.538145 3.229551 0.000000
vt -0.300728 3.316878 0.000000
vt 0.538145 3.395595 0.000000
vt -0.300728 3.605303 0.000000
vt 0.538145 3.561639 0.000000
vt -1.620000 0.000000 0.000000
vt -1.597361 -0.262142 0.000000
vt -1.520000 0.000000 0.000000
vt -1.499129 -0.251024 0.000000
vt -1.530060 -0.516223 0.000000
vt -1.437088 -0.495155 0.000000
vt -1.421461 -0.751606 0.000000
vt -1.335581 -0.725687 0.000000
vt -1.281674 -0.954157 0.000000
vt -1.197397 -0.936291 0.000000
vt -1.202876 -1.041813 0.000000
vt -1.124061 -1.115957 0.000000
vt -1.026329 -1.121182 0.000000
vt -1.049411 -1.175602 0.000000
vt -0.981722 -1.221449 0.000000
vt -0.923792 -1.254196 0.000000
vt -0.877673 -1.274827 0.000000
vt -0.827076 -1.275282 0.000000
vt -0.844481 -1.284039 0.000000
vt -0.838549 -1.284433 0.000000
vt -0.835595 -1.284275 0.000000
vt -0.832762 -1.283744 0.000000
vt -0.831406 -1.283277 0.000000
vt -0.830133 -1.282633 0.000000
vt -0.829009 -1.281786 0.000000
vt -0.826984 -1.276702 0.000000
vt -0.828096 -1.280726 0.000000
vt -0.827092 -1.278120 0.000000
vt -0.827452 -1.279481 0.000000
vt 0.460977 4.153884 0.000000
vt 0.460977 4.398230 0.000000
vt -0.460977 4.398230 0.000000
vt -0.460977 -4.398230 0.000000
vt 0.460977 -4.398230 0.000000
vt 0.460977 -4.153884 0.000000
vt -0.460977 -4.094904 0.000000
vt 0.460977 -3.909538 0.000000
vt -0.460977 -3.791577 0.000000
vt 0.460977 -3.665191 0.000000
vt -0.460977 -3.488251 0.000000
vt 0.460977 -3.420845 0.000000
vt -0.460977 -3.184925 0.000000
vt 0.460977 -3.176499 0.000000
vt 0.460977 -2.932153 0.000000
vt -0.460977 -2.881599 0.000000
vt 0.460977 -2.687807 0.000000
vt -0.460977 -2.578273 0.000000
vt 0.460977 -2.443461 0.000000
vt -0.460977 -2.274946 0.000000
vt 0.460977 -2.199115 0.000000
vt -0.460977 -1.971620 0.000000
vt 0.460977 -1.954769 0.000000
vt 0.460977 -1.710423 0.000000
vt -0.460977 -1.668294 0.000000
vt 0.460977 -1.466077 0.000000
vt -0.460977 -1.364968 0.000000
vt 0.460977 -1.221730 0.000000
vt -0.460977 -1.061642 0.000000
vt 0.460977 -0.977384 0.000000
vt -0.460977 -0.758315 0.000000
vt 0.460977 -0.733038 0.000000
vt 0.460977 -0.488692 0.000000
vt -0.460977 -0.454989 0.000000
vt 0.460977 -0.244346 0.000000
vt -0.460977 -0.151663 0.000000
vt 0.460977 -0.000000 0.000000
vt -0.460977 0.151663 0.000000
vt 0.460977 0.244346 0.000000
vt -0.460977 0.454989 0.000000
vt 0.460977 0.488692 0.000000
vt -0.460977 0.758315 0.000000
vt 0.460977 0.733038 0.000000
vt 0.460977 0.977384 0.000000
vt -0.460977 1.061642 0.000000
vt 0.460977 1.221730 0.000000
vt -0.460977 1.364968 0.000000
vt 0.460977 1.466077 0.000000
vt -0.460977 1.668294 0.000000
vt 0.460977 1.710423 0.000000
vt -0.460977 1.971620 0.000000
vt 0.460977 1.954769 0.000000
vt 0.460977 2.199115 0.000000
vt -0.460977 2.274946 0.000000
vt 0.460977 2.443461 0.000000
vt -0.460977 2.578273 0.000000
vt 0.460977 2.687807 0.000000
vt -0.460977 2.881599 0.000000
vt 0.460977 2.932153 0.000000
vt -0.460977 3.184925 0.000000
vt 0.460977 3.176499 0.000000
vt 0.460977 3.420845 0.000000
vt -0.460977 3.488251 0.000000
vt 0.460977 3.665191 0.000000
vt -0.460977 3.791577 0.000000
vt 0.460977 3.909538 0.000000
vt -0.460977 4.094904 0.000000
vt 0.076442 -0.555762 0.000000
vt -0.076442 -0.555762 0.000000
vt 0.076442 -0.606285 0.000000
vt -0.076442 -0.606285 0.000000
vt 0.076442 0.606285 0.000000
vt -0.076442 0.606285 0.000000
vt 0.076442 0.555762 0.000000
vt -0.076442 0.555762 0.000000
vt 0.076442 0.505238 0.000000
vt -0.076442 0.505238 0.000000
vt 0.076442 0.454714 0.000000
vt -0.076442 0.454714 0.000000
vt 0.076442 0.404190 0.000000
vt -0.076442 0.404190 0.000000
vt 0.076442 0.353666 0.000000
vt -0.076442 0.353666 0.000000
vt 0.076442 0.303143 0.000000
vt -0.076442 0.303143 0.000000
vt 0.076442 0.252619 0.000000
vt -0.076442 0.252619 0.000000
vt 0.076442 0.202095 0.000000
vt -0.076442 0.202095 0.000000
vt 0.076442 0.151571 0.000000
vt -0.076442 0.151571 0.000000
vt 0.076442 0.101048 0.000000
vt -0.076442 0.101048 0.000000
vt 0.076442 0.050524 0.000000
vt -0.076442 0.050524 0.000000
vt 0.076442 0.000000 0.000000
vt -0.076442 -0.000000 0.000000
vt 0.076442 -0.050524 0.000000
vt -0.076442 -0.050524 0.000000
vt 0.076442 -0.101048 0.000000
vt -0.076442 -0.101048 0.000000
vt 0.076442 -0.151571 0.000000
vt -0.076442 -0.151571 0.000000
vt 0.076442 -0.202095 0.000000
vt -0.076442 -0.202095 0.000000
vt 0.076442 -0.252619 0.000000
vt -0.076442 -0.252619 0.000000
vt 0.076442 -0.303143 0.000000
vt -0.076442 -0.303143 0.000000
vt 0.076442 -0.353666 0.000000
vt -0.076442 -0.353666 0.000000
vt 0.076442 -0.404190 0.000000
vt -0.076442 -0.404190 0.000000
vt 0.076442 -0.454714 0.000000
vt -0.076442 -0.454714 0.000000
vt 0.076442 -0.505238 0.000000
vt -0.076442 -0.505238 0.000000
vt 0.303264 -0.625675 0.000000
vt -0.257176 -0.625675 0.000000
vt 0.303264 -0.682555 0.000000
vt -0.257176 -0.682555 0.000000
vt 0.303264 0.682555 0.000000
vt -0.257176 0.682555 0.000000
vt 0.303264 0.625675 0.000000
vt -0.257176 0.625675 0.000000
vt 0.303264 0.568796 0.000000
vt -0.257176 0.568796 0.000000
vt 0.303264 0.511916 0.000000
vt -0.257176 0.511916 0.000000
vt 0.303264 0.455037 0.000000
vt -0.257176 0.455037 0.000000
vt 0.303264 0.398157 0.000000
vt -0.257176 0.398157 0.000000
vt 0.303264 0.341278 0.000000
vt -0.257176 0.341278 0.000000
vt 0.303264 0.284398 0.000000
vt -0.257176 0.284398 0.000000
vt 0.303264 0.227518 0.000000
vt -0.257176 0.227518 0.000000
vt 0.303264 0.170639 0.000000
vt -0.257176 0.170639 0.000000
vt 0.303264 0.113759 0.000000
vt -0.257176 0.113759 0.000000
vt 0.303264 0.056880 0.000000
vt -0.257176 0.056880 0.000000
vt 0.303264 0.000000 0.000000
vt -0.257176 -0.000000 0.000000
vt 0.303264 -0.056880 0.000000
vt -0.257176 -0.056880 0.000000
vt 0.303264 -0.113759 0.000000
vt -0.257176 -0.113759 0.000000
vt 0.303264 -0.170639 0.000000
vt -0.257176 -0.170639 0.000000
vt 0.303264 -0.227518 0.000000
vt -0.257176 -0.227518 0.000000
vt 0.303264 -0.284398 0.000000
vt -0.257176 -0.284398 0.000000
vt 0.303264 -0.341278 0.000000
vt -0.257176 -0.341278 0.000000
vt 0.303264 -0.398157 0.000000
vt -0.257176 -0.398157 0.000000
vt 0.303264 -0.455037 0.000000
vt -0.257176 -0.455037 0.000000
vt 0.303264 -0.511916 0.000000
vt -0.257176 -0.511916 0.000000
vt 0.303264 -0.568796 0.000000
vt -0.257176 -0.568796 0.000000
vt -0.023941 -0.089348 0.000000
vt -0.046070 -0.171935 0.000000
vt -0.000000 -0.092500 0.000000
vt -0.000000 -0.178000 0.000000
vt 0.046070 -0.171935 0.000000
vt -0.089000 -0.154153 0.000000
vt -0.046250 -0.080107 0.000000
vt -0.125865 -0.125865 0.000000
vt -0.065407 -0.065407 0.000000
vt -0.154153 -0.089000 0.000000
vt -0.080107 -0.046250 0.000000
vt -0.171935 -0.046070 0.000000
vt -0.089348 -0.023941 0.000000
vt -0.178000 0.000000 0.000000
vt -0.092500 -0.000000 0.000000
vt -0.089348 0.023941 0.000000
vt -0.171935 0.046070 0.000000
vt -0.080107 0.046250 0.000000
vt -0.154153 0.089000 0.000000
vt -0.065407 0.065407 0.000000
vt -0.125865 0.125865 0.000000
vt -0.046250 0.080107 0.000000
vt -0.089000 0.154153 0.000000
vt -0.023941 0.089348 0.000000
vt -0.046070 0.171935 0.000000
vt -0.000000 0.092500 0.000000
vt -0.000000 0.178000 0.000000
vt 0.046070 0.171935 0.000000
vt 0.023941 0.089348 0.000000
vt 0.089000 0.154153 0.000000
vt 0.046250 0.080107 0.000000
vt 0.125865 0.125865 0.000000
vt 0.065407 0.065407 0.000000
vt 0.154153 0.089000 0.000000
vt 0.080107 0.046250 0.000000
vt 0.171935 0.046070 0.000000
vt 0.089348 0.023941 0.000000
vt 0.178000 -0.000000 0.000000
vt 0.092500 0.000000 0.000000
vt 0.171935 -0.046070 0.000000
vt 0.089348 -0.023941 0.000000
vt 0.080107 -0.046250 0.000000
vt 0.154153 -0.089000 0.000000
vt 0.065407 -0.065407 0.000000
vt 0.125865 -0.125865 0.000000
vt 0.046250 -0.080107 0.000000
vt 0.089000 -0.154153 0.000000
vt 0.023941 -0.089348 0.000000
vt 0.064686 -0.786318 0.000000
vt -0.064686 -0.786318 0.000000
vt 0.064686 -0.857802 0.000000
vt -0.064686 -0.857802 0.000000
vt 0.064686 0.857802 0.000000
vt -0.064686 0.857802 0.000000
vt 0.064686 0.786318 0.000000
vt -0.064686 0.786318 0.000000
vt 0.064686 0.714835 0.000000
vt -0.064686 0.714835 0.000000
vt 0.064686 0.643351 0.000000
vt -0.064686 0.643351 0.000000
vt 0.064686 0.571868 0.000000
vt -0.064686 0.571868 0.000000
vt 0.064686 0.500384 0.000000
vt -0.064686 0.500384 0.000000
vt 0.064686 0.428901 0.000000
vt -0.064686 0.428901 0.000000
vt 0.064686 0.357417 0.000000
vt -0.064686 0.357417 0.000000
vt 0.064686 0.285934 0.000000
vt -0.064686 0.285934 0.000000
vt 0.064686 0.214450 0.000000
vt -0.064686 0.214450 0.000000
vt 0.064686 0.142967 0.000000
vt -0.064686 0.142967 0.000000
vt 0.064686 0.071483 0.000000
vt -0.064686 0.071483 0.000000
vt 0.064686 -0.000000 0.000000
vt -0.064686 0.000000 0.000000
vt 0.064686 -0.071483 0.000000
vt -0.064686 -0.071483 0.000000
vt 0.064686 -0.142967 0.000000
vt -0.064686 -0.142967 0.000000
vt 0.064686 -0.214450 0.000000
vt -0.064686 -0.214450 0.000000
vt 0.064686 -0.285934 0.000000
vt -0.064686 -0.285934 0.000000
vt 0.064686 -0.357417 0.000000
vt -0.064686 -0.357417 0.000000
vt 0.064686 -0.428901 0.000000
vt -0.064686 -0.428901 0.000000
vt 0.064686 -0.500384 0.000000
vt -0.064686 -0.500384 0.000000
vt 0.064686 -0.571868 0.000000
vt -0.064686 -0.571868 0.000000
vt 0.064686 -0.643351 0.000000
vt -0.064686 -0.643351 0.000000
vt 0.064686 -0.714835 0.000000
vt -0.064686 -0.714835 0.000000
vt -0.259393 -0.286858 0.000000
vt -0.225948 -0.225948 0.000000
vt -0.304162 -0.259779 0.000000
vt -0.276729 -0.159769 0.000000
vt -0.357974 -0.178479 0.000000
vt -0.308651 -0.082703 0.000000
vt -0.390518 -0.086576 0.000000
vt -0.319539 -0.000000 0.000000
vt -0.399863 0.010471 0.000000
vt -0.308651 0.082703 0.000000
vt -0.385452 0.106895 0.000000
vt -0.276729 0.159769 0.000000
vt -0.348142 0.196969 0.000000
vt -0.290150 0.275342 0.000000
vt -0.225948 0.225948 0.000000
vt -0.214920 0.337357 0.000000
vt -0.159769 0.276729 0.000000
vt -0.126922 0.379329 0.000000
vt -0.082703 0.308651 0.000000
vt -0.027068 0.343936 0.000000
vt 0.000000 0.319539 0.000000
vt 0.018912 0.344481 0.000000
vt 0.064556 0.338906 0.000000
vt 0.082703 0.308651 0.000000
vt 0.109053 0.327311 0.000000
vt 0.159769 0.276729 0.000000
vt 0.160920 0.321209 0.000000
vt 0.211366 0.307542 0.000000
vt 0.225948 0.225948 0.000000
vt 0.259393 0.286858 0.000000
vt 0.304162 0.259779 0.000000
vt 0.276729 0.159769 0.000000
vt 0.357974 0.178479 0.000000
vt 0.308651 0.082703 0.000000
vt 0.390518 0.086576 0.000000
vt 0.319539 -0.000000 0.000000
vt 0.399863 -0.010471 0.000000
vt 0.308651 -0.082703 0.000000
vt 0.385452 -0.106895 0.000000
vt 0.276729 -0.159769 0.000000
vt 0.348142 -0.196969 0.000000
vt 0.290150 -0.275342 0.000000
vt 0.225948 -0.225948 0.000000
vt 0.214920 -0.337357 0.000000
vt 0.159769 -0.276729 0.000000
vt 0.126922 -0.379329 0.000000
vt 0.082703 -0.308651 0.000000
vt 0.027068 -0.343936 0.000000
vt 0.000000 -0.319539 0.000000
vt -0.018911 -0.344481 0.000000
vt -0.064555 -0.338906 0.000000
vt -0.082703 -0.308651 0.000000
vt -0.109053 -0.327311 0.000000
vt -0.159769 -0.276729 0.000000
vt -0.160920 -0.321209 0.000000
vt -0.211366 -0.307542 0.000000
vt 0.031384 -0.398767 0.000000
vt -0.031384 0.398767 0.000000
vt 0.387500 -0.282743 0.000000
vt 0.412500 -0.282743 0.000000
vt 0.160937 -0.257218 0.000000
vt 0.412500 -0.185005 0.000000
vt 0.183594 -0.171806 0.000000
vt 0.412500 -0.087266 0.000000
vt 0.206250 -0.086394 0.000000
vt 0.228906 -0.000982 0.000000
vt 0.412500 0.010472 0.000000
vt 0.251562 0.084430 0.000000
vt 0.412500 0.108210 0.000000
vt 0.274219 0.169842 0.000000
vt 0.412500 0.205949 0.000000
vt 0.296875 0.255254 0.000000
vt 0.412500 0.303687 0.000000
vt 0.319531 0.340666 0.000000
vt 0.412500 0.401426 0.000000
vt 0.342187 0.426079 0.000000
vt 0.412500 0.499164 0.000000
vt 0.364844 0.511491 0.000000
vt 0.412500 0.596903 0.000000
vt 0.387500 0.596903 0.000000
vt 0.138281 -0.342630 0.000000
vt 0.364844 -0.368155 0.000000
vt 0.115625 -0.428042 0.000000
vt 0.342187 -0.453567 0.000000
vt 0.092969 -0.513454 0.000000
vt 0.319531 -0.538979 0.000000
vt 0.070312 -0.598866 0.000000
vt 0.296875 -0.624392 0.000000
vt 0.047656 -0.684278 0.000000
vt 0.274219 -0.709804 0.000000
vt 0.025000 -0.769690 0.000000
vt 0.251562 -0.795216 0.000000
vt 0.002344 -0.855102 0.000000
vt 0.228906 -0.880628 0.000000
vt -0.020312 -0.940514 0.000000
vt 0.206250 -0.966040 0.000000
vt -0.042969 -1.025926 0.000000
vt 0.183594 -1.051452 0.000000
vt -0.065625 -1.111338 0.000000
vt 0.160937 -1.136864 0.000000
vt -0.088281 -1.196750 0.000000
vt 0.138281 -1.222276 0.000000
vt 0.138281 1.290998 0.000000
vt -0.088281 1.316524 0.000000
vt -0.110937 1.231112 0.000000
vt 0.115625 1.205586 0.000000
vt -0.133594 1.145700 0.000000
vt 0.092969 1.120174 0.000000
vt -0.156250 1.060288 0.000000
vt 0.070312 1.034762 0.000000
vt -0.178906 0.974875 0.000000
vt 0.047656 0.949350 0.000000
vt -0.201562 0.889463 0.000000
vt 0.025000 0.863938 0.000000
vt -0.224219 0.804051 0.000000
vt 0.002344 0.778526 0.000000
vt -0.246875 0.718639 0.000000
vt -0.020312 0.693114 0.000000
vt -0.269531 0.633227 0.000000
vt -0.042969 0.607702 0.000000
vt -0.292187 0.547815 0.000000
vt -0.065625 0.522290 0.000000
vt -0.314844 0.462403 0.000000
vt -0.088281 0.436878 0.000000
vt -0.337500 0.376991 0.000000
vt -0.110937 0.351466 0.000000
vt -0.337500 0.279253 0.000000
vt -0.133594 0.266054 0.000000
vt -0.337500 0.181514 0.000000
vt -0.156250 0.180642 0.000000
vt -0.178906 0.095230 0.000000
vt -0.337500 0.083776 0.000000
vt -0.201562 0.009817 0.000000
vt -0.337500 -0.013963 0.000000
vt -0.224219 -0.075595 0.000000
vt -0.337500 -0.111701 0.000000
vt -0.246875 -0.161007 0.000000
vt -0.337500 -0.209440 0.000000
vt -0.269531 -0.246419 0.000000
vt -0.337500 -0.307178 0.000000
vt -0.292187 -0.331831 0.000000
vt -0.337500 -0.404916 0.000000
vt -0.314844 -0.417243 0.000000
vt -0.337500 -0.502655 0.000000
vt -0.000000 0.025000 0.000000
vt -0.055000 0.025000 0.000000
vt -0.000000 0.000000 0.000000
vt -0.055000 0.000000 0.000000
vt 0.950000 0.514828 0.000000
vt 0.950000 0.560846 0.000000
vt 0.925000 0.514828 0.000000
vt 0.879688 0.505543 0.000000
vt 0.902344 0.441161 0.000000
vt 0.857031 0.431884 0.000000
vt 0.879688 0.367493 0.000000
vt 0.834375 0.358209 0.000000
vt 0.857031 0.293825 0.000000
vt 0.811719 0.284533 0.000000
vt 0.834375 0.220157 0.000000
vt 0.789063 0.210879 0.000000
vt 0.811719 0.146489 0.000000
vt 0.766406 0.137203 0.000000
vt 0.789063 0.072821 0.000000
vt 0.743750 0.063534 0.000000
vt 0.766406 -0.000847 0.000000
vt 0.721094 -0.010125 0.000000
vt 0.743750 -0.074515 0.000000
vt 0.698438 -0.083804 0.000000
vt 0.721094 -0.148183 0.000000
vt 0.675781 -0.157467 0.000000
vt 0.698438 -0.221850 0.000000
vt 0.653125 -0.231133 0.000000
vt 0.675781 -0.295518 0.000000
vt 0.630469 -0.304804 0.000000
vt 0.653125 -0.369186 0.000000
vt 0.607813 -0.378470 0.000000
vt 0.630469 -0.442854 0.000000
vt 0.585156 -0.452138 0.000000
vt 0.607813 -0.516522 0.000000
vt 0.562500 -0.525806 0.000000
vt 0.585156 -0.590190 0.000000
vt 0.539844 -0.599471 0.000000
vt 0.562500 -0.663858 0.000000
vt 0.517188 -0.673145 0.000000
vt 0.539844 -0.737526 0.000000
vt 0.494531 -0.746805 0.000000
vt 0.517188 -0.811194 0.000000
vt 0.471875 -0.820479 0.000000
vt 0.494531 -0.884861 0.000000
vt 0.449219 -0.894147 0.000000
vt 0.471875 -0.958529 0.000000
vt 0.426563 -0.967805 0.000000
vt 0.449219 -1.032197 0.000000
vt 0.403906 -1.041487 0.000000
vt 0.426563 -1.105865 0.000000
vt 0.381250 -1.115149 0.000000
vt 0.426563 1.061834 0.000000
vt 0.381250 1.052550 0.000000
vt 0.403906 0.988166 0.000000
vt 0.358594 0.978892 0.000000
vt 0.381250 0.914498 0.000000
vt 0.335938 0.905205 0.000000
vt 0.358594 0.840830 0.000000
vt 0.313281 0.831546 0.000000
vt 0.335938 0.767162 0.000000
vt 0.290625 0.757878 0.000000
vt 0.313281 0.693494 0.000000
vt 0.267969 0.684211 0.000000
vt 0.290625 0.619826 0.000000
vt 0.245313 0.610542 0.000000
vt 0.267969 0.546159 0.000000
vt 0.222656 0.536875 0.000000
vt 0.245313 0.472491 0.000000
vt 0.200000 0.463207 0.000000
vt 0.200000 0.417189 0.000000
vt 0.902347 0.579227 0.000000
vt 0.950000 0.606863 0.000000
vt 0.925000 0.652880 0.000000
vt 0.950000 0.652880 0.000000
vt 0.222656 0.398823 0.000000
vt 0.200000 0.371172 0.000000
vt 0.200000 0.325155 0.000000
vt 0.209556 0.025000 0.000000
vt 0.157171 0.025000 0.000000
vt 0.209556 0.000000 0.000000
vt 0.157167 0.000000 0.000000
vt 0.104791 0.025000 0.000000
vt 0.104778 0.000000 0.000000
vt 0.052392 0.025000 0.000000
vt 0.052389 0.000000 0.000000
vt -0.000000 0.025000 0.000000
vt -0.000000 0.000000 0.000000
vt 0.209556 0.025000 0.000000
vt 0.157171 0.025000 0.000000
vt 0.209556 0.000000 0.000000
vt 0.157167 0.000000 0.000000
vt 0.104791 0.025000 0.000000
vt 0.104778 0.000000 0.000000
vt 0.052392 0.025000 0.000000
vt 0.052389 0.000000 0.000000
vt -0.000000 0.025000 0.000000
vt -0.000000 0.000000 0.000000
vt -0.000000 0.025000 0.000000
vt -0.055000 0.025000 0.000000
vt -0.000000 0.000000 0.000000
vt -0.055000 0.000000 0.000000
vt -0.035355 -0.496772 0.000000
vt 0.035355 -0.505147 0.000000
vt -0.035355 -0.447420 0.000000
vt 0.035355 -0.422450 0.000000
vt -0.035355 -0.398069 0.000000
vt 0.035355 -0.339753 0.000000
vt -0.035355 -0.348717 0.000000
vt 0.001015 -0.259035 0.000000
vt 0.035355 -0.257056 0.000000
vt 0.035355 -0.174358 0.000000
vt 0.950000 0.514828 0.000000
vt 0.950000 0.560846 0.000000
vt 0.925000 0.514828 0.000000
vt 0.879688 0.505543 0.000000
vt 0.902344 0.441161 0.000000
vt 0.857031 0.431884 0.000000
vt 0.879688 0.367493 0.000000
vt 0.834375 0.358209 0.000000
vt 0.857031 0.293825 0.000000
vt 0.811719 0.284533 0.000000
vt 0.834375 0.220157 0.000000
vt 0.789063 0.210879 0.000000
vt 0.811719 0.146489 0.000000
vt 0.766406 0.137203 0.000000
vt 0.789063 0.072821 0.000000
vt 0.743750 0.063534 0.000000
vt 0.766406 -0.000847 0.000000
vt 0.721094 -0.010125 0.000000
vt 0.743750 -0.074515 0.000000
vt 0.698438 -0.083804 0.000000
vt 0.721094 -0.148183 0.000000
vt 0.675781 -0.157467 0.000000
vt 0.698438 -0.221850 0.000000
vt 0.653125 -0.231133 0.000000
vt 0.675781 -0.295518 0.000000
vt 0.630469 -0.304804 0.000000
vt 0.653125 -0.369186 0.000000
vt 0.607813 -0.378470 0.000000
vt 0.630469 -0.442854 0.000000
vt 0.585156 -0.452138 0.000000
vt 0.607813 -0.516522 0.000000
vt 0.562500 -0.525806 0.000000
vt 0.585156 -0.590190 0.000000
vt 0.539844 -0.599471 0.000000
vt 0.562500 -0.663858 0.000000
vt 0.517188 -0.673145 0.000000
vt 0.539844 -0.737526 0.000000
vt 0.494531 -0.746805 0.000000
vt 0.517188 -0.811194 0.000000
vt 0.471875 -0.820479 0.000000
vt 0.494531 -0.884861 0.000000
vt 0.449219 -0.894147 0.000000
vt 0.471875 -0.958529 0.000000
vt 0.426563 -0.967805 0.000000
vt 0.449219 -1.032197 0.000000
vt 0.403906 -1.041487 0.000000
vt 0.426563 -1.105865 0.000000
vt 0.381250 -1.115149 0.000000
vt 0.426563 1.061834 0.000000
vt 0.381250 1.052550 0.000000
vt 0.403906 0.988166 0.000000
vt 0.358594 0.978892 0.000000
vt 0.381250 0.914498 0.000000
vt 0.335938 0.905205 0.000000
vt 0.358594 0.840830 0.000000
vt 0.313281 0.831546 0.000000
vt 0.335938 0.767162 0.000000
vt 0.290625 0.757878 0.000000
vt 0.313281 0.693494 0.000000
vt 0.267969 0.684211 0.000000
vt 0.290625 0.619826 0.000000
vt 0.245313 0.610542 0.000000
vt 0.267969 0.546159 0.000000
vt 0.222656 0.536875 0.000000
vt 0.245313 0.472491 0.000000
vt 0.200000 0.463207 0.000000
vt 0.200000 0.417189 0.000000
vt 0.902347 0.579227 0.000000
vt 0.950000 0.606863 0.000000
vt 0.925000 0.652880 0.000000
vt 0.950000 0.652880 0.000000
vt 0.222656 0.398823 0.000000
vt 0.200000 0.371172 0.000000
vt 0.200000 0.325155 0.000000
vt 0.000374 0.476115 0.000000
vt 0.000011 0.388118 0.000000
vt 0.055013 0.388118 0.000000
vt 0.026040 0.288235 0.000000
vt 0.081023 0.288487 0.000000
vt 0.050694 0.194048 0.000000
vt 0.055703 0.194048 0.000000
vt 0.105791 0.194048 0.000000
vt 0.055433 0.476116 0.000000
vt 0.000608 0.563976 0.000000
vt 0.055705 0.563976 0.000000
vt 0.055410 0.651841 0.000000
vt 0.000354 0.651842 0.000000
vt 0.055006 0.739840 0.000000
vt 0.000005 0.739840 0.000000
vt 0.000261 0.827836 0.000000
vt 0.055303 0.827837 0.000000
vt 0.000592 0.915733 0.000000
vt 0.055687 0.915733 0.000000
vt 0.055531 1.003572 0.000000
vt 0.000458 1.003573 0.000000
vt 0.055066 1.091551 0.000000
vt 0.000057 1.091552 0.000000
vt 0.000151 1.179546 0.000000
vt 0.055175 1.179547 0.000000
vt 0.000542 1.267485 0.000000
vt 0.055628 1.267486 0.000000
vt 0.055626 1.355315 0.000000
vt 0.000540 1.355317 0.000000
vt 0.055171 1.443256 0.000000
vt 0.000148 1.443257 0.000000
vt 0.055069 1.531252 0.000000
vt 0.000059 1.531251 0.000000
vt 0.000460 1.619229 0.000000
vt 0.055533 1.619230 0.000000
vt 0.000592 1.707069 0.000000
vt 0.055686 1.707068 0.000000
vt 0.055299 1.794966 0.000000
vt 0.000258 1.794967 0.000000
vt 0.055007 1.882962 0.000000
vt 0.000006 1.882962 0.000000
vt 0.000357 1.970960 0.000000
vt 0.055414 1.970962 0.000000
vt 0.000608 2.058826 0.000000
vt 0.055705 2.058826 0.000000
vt 0.055430 2.146686 0.000000
vt 0.000371 2.146688 0.000000
vt 0.055012 2.234684 0.000000
vt 0.000010 2.234684 0.000000
vt 0.000243 2.322679 0.000000
vt 0.055282 2.322680 0.000000
vt 0.000587 2.410583 0.000000
vt 0.055680 2.410583 0.000000
vt 0.055547 2.498419 0.000000
vt 0.000472 2.498421 0.000000
vt 0.055080 2.586393 0.000000
vt 0.000069 2.586394 0.000000
vt 0.000135 2.674388 0.000000
vt 0.055156 2.674389 0.000000
vt 0.000531 2.762334 0.000000
vt 0.055615 2.762335 0.000000
vt 0.000550 2.850166 0.000000
vt 0.055638 2.850165 0.000000
vt 0.055190 2.938098 0.000000
vt 0.000164 2.938099 0.000000
vt 0.055056 3.026094 0.000000
vt 0.000048 3.026094 0.000000
vt 0.000445 3.114076 0.000000
vt 0.055516 3.114077 0.000000
vt 0.000597 3.201919 0.000000
vt 0.055692 3.201918 0.000000
vt -0.035355 0.534071 0.000000
vt -0.035355 0.430224 0.000000
vt 0.035355 0.531402 0.000000
vt 0.035355 0.426877 0.000000
vt -0.035355 0.326377 0.000000
vt 0.035355 0.322351 0.000000
vt -0.035355 0.222529 0.000000
vt 0.035355 0.217826 0.000000
vt -0.035355 0.118682 0.000000
vt 0.035355 0.113300 0.000000
vt -0.035355 0.014835 0.000000
vt 0.035355 0.008775 0.000000
vt -0.035355 -0.089012 0.000000
vt 0.035355 -0.095751 0.000000
vt -0.035355 -0.192859 0.000000
vt 0.035355 -0.200277 0.000000
vt -0.035355 -0.296706 0.000000
vt 0.000928 -0.297803 0.000000
vt -0.035355 -0.400553 0.000000
vt 0.387500 0.973894 0.000000
vt 0.412500 0.973894 0.000000
vt 0.160937 0.999419 0.000000
vt 0.412500 1.071632 0.000000
vt 0.183594 1.084831 0.000000
vt 0.412500 1.169371 0.000000
vt 0.206250 1.170243 0.000000
vt 0.228906 1.255655 0.000000
vt 0.412500 1.267109 0.000000
vt 0.251562 1.341067 0.000000
vt 0.251562 -1.172207 0.000000
vt 0.412500 -1.246165 0.000000
vt 0.412500 -1.148427 0.000000
vt 0.274219 -1.086795 0.000000
vt 0.412500 -1.050688 0.000000
vt 0.296875 -1.001383 0.000000
vt 0.412500 -0.952950 0.000000
vt 0.319531 -0.915971 0.000000
vt 0.412500 -0.855211 0.000000
vt 0.342187 -0.830559 0.000000
vt 0.412500 -0.757473 0.000000
vt 0.364844 -0.745147 0.000000
vt 0.412500 -0.659734 0.000000
vt 0.387500 -0.659734 0.000000
vt 0.138281 0.914007 0.000000
vt 0.364844 0.888482 0.000000
vt 0.115625 0.828595 0.000000
vt 0.342187 0.803070 0.000000
vt 0.092969 0.743183 0.000000
vt 0.319531 0.717658 0.000000
vt 0.070312 0.657771 0.000000
vt 0.296875 0.632246 0.000000
vt 0.047656 0.572359 0.000000
vt 0.274219 0.546833 0.000000
vt 0.025000 0.486947 0.000000
vt 0.251562 0.461421 0.000000
vt 0.002344 0.401535 0.000000
vt 0.228906 0.376009 0.000000
vt -0.020312 0.316123 0.000000
vt 0.206250 0.290597 0.000000
vt -0.042969 0.230711 0.000000
vt 0.183594 0.205185 0.000000
vt -0.065625 0.145299 0.000000
vt 0.160937 0.119773 0.000000
vt -0.088281 0.059887 0.000000
vt 0.138281 0.034361 0.000000
vt -0.110937 -0.025525 0.000000
vt 0.115625 -0.051051 0.000000
vt -0.133594 -0.110937 0.000000
vt 0.092969 -0.136463 0.000000
vt -0.156250 -0.196350 0.000000
vt 0.070312 -0.221875 0.000000
vt -0.178906 -0.281762 0.000000
vt 0.047656 -0.307287 0.000000
vt -0.201562 -0.367174 0.000000
vt 0.025000 -0.392699 0.000000
vt -0.224219 -0.452586 0.000000
vt 0.002344 -0.478111 0.000000
vt -0.246875 -0.537998 0.000000
vt -0.020312 -0.563523 0.000000
vt -0.269531 -0.623410 0.000000
vt -0.042969 -0.648935 0.000000
vt -0.292187 -0.708822 0.000000
vt -0.065625 -0.734347 0.000000
vt -0.314844 -0.794234 0.000000
vt -0.088281 -0.819759 0.000000
vt -0.337500 -0.879646 0.000000
vt -0.110937 -0.905171 0.000000
vt -0.337500 -0.977384 0.000000
vt -0.133594 -0.990583 0.000000
vt -0.337500 -1.075123 0.000000
vt -0.156250 -1.075995 0.000000
vt -0.178906 -1.161408 0.000000
vt -0.337500 -1.172861 0.000000
vt -0.201562 -1.246820 0.000000
vt -0.201562 1.266455 0.000000
vt -0.337500 1.340413 0.000000
vt -0.337500 1.242674 0.000000
vt -0.224219 1.181042 0.000000
vt -0.337500 1.144936 0.000000
vt -0.246875 1.095630 0.000000
vt -0.337500 1.047198 0.000000
vt -0.269531 1.010218 0.000000
vt -0.337500 0.949459 0.000000
vt -0.292187 0.924806 0.000000
vt -0.337500 0.851721 0.000000
vt -0.314844 0.839394 0.000000
vt -0.337500 0.753982 0.000000
vt -0.035355 -0.496772 0.000000
vt 0.035355 -0.505147 0.000000
vt -0.035355 -0.447420 0.000000
vt 0.035355 -0.422450 0.000000
vt -0.035355 -0.398069 0.000000
vt 0.035355 -0.339753 0.000000
vt -0.035355 -0.348717 0.000000
vt 0.001015 -0.259035 0.000000
vt 0.035355 -0.257056 0.000000
vt 0.035355 -0.174358 0.000000
vt 0.000374 0.476115 0.000000
vt 0.000011 0.388118 0.000000
vt 0.055013 0.388118 0.000000
vt 0.026040 0.288235 0.000000
vt 0.081023 0.288487 0.000000
vt 0.050694 0.194048 0.000000
vt 0.055703 0.194048 0.000000
vt 0.105791 0.194048 0.000000
vt 0.055433 0.476116 0.000000
vt 0.000608 0.563976 0.000000
vt 0.055705 0.563976 0.000000
vt 0.055410 0.651841 0.000000
vt 0.000354 0.651842 0.000000
vt 0.055006 0.739840 0.000000
vt 0.000005 0.739840 0.000000
vt 0.000261 0.827836 0.000000
vt 0.055303 0.827837 0.000000
vt 0.000592 0.915733 0.000000
vt 0.055687 0.915733 0.000000
vt 0.055531 1.003572 0.000000
vt 0.000458 1.003573 0.000000
vt 0.055066 1.091551 0.000000
vt 0.000057 1.091552 0.000000
vt 0.000151 1.179546 0.000000
vt 0.055175 1.179547 0.000000
vt 0.000542 1.267485 0.000000
vt 0.055628 1.267486 0.000000
vt 0.055626 1.355315 0.000000
vt 0.000540 1.355317 0.000000
vt 0.055171 1.443256 0.000000
vt 0.000148 1.443257 0.000000
vt 0.055069 1.531252 0.000000
vt 0.000059 1.531251 0.000000
vt 0.000460 1.619229 0.000000
vt 0.055533 1.619230 0.000000
vt 0.000592 1.707069 0.000000
vt 0.055686 1.707068 0.000000
vt 0.055299 1.794966 0.000000
vt 0.000258 1.794967 0.000000
vt 0.055007 1.882962 0.000000
vt 0.000006 1.882962 0.000000
vt 0.000357 1.970960 0.000000
vt 0.055414 1.970962 0.000000
vt 0.000608 2.058826 0.000000
vt 0.055705 2.058826 0.000000
vt 0.055430 2.146686 0.000000
vt 0.000371 2.146688 0.000000
vt 0.055012 2.234684 0.000000
vt 0.000010 2.234684 0.000000
vt 0.000243 2.322679 0.000000
vt 0.055282 2.322680 0.000000
vt 0.000587 2.410583 0.000000
vt 0.055680 2.410583 0.000000
vt 0.055547 2.498419 0.000000
vt 0.000472 2.498421 0.000000
vt 0.055080 2.586393 0.000000
vt 0.000069 2.586394 0.000000
vt 0.000135 2.674388 0.000000
vt 0.055156 2.674389 0.000000
vt 0.000531 2.762334 0.000000
vt 0.055615 2.762335 0.000000
vt 0.000550 2.850166 0.000000
vt 0.055638 2.850165 0.000000
vt 0.055190 2.938098 0.000000
vt 0.000164 2.938099 0.000000
vt 0.055056 3.026094 0.000000
vt 0.000048 3.026094 0.000000
vt 0.000445 3.114076 0.000000
vt 0.055516 3.114077 0.000000
vt 0.000597 3.201919 0.000000
vt 0.055692 3.201918 0.000000
vt -0.035355 0.534071 0.000000
vt -0.035355 0.430224 0.000000
vt 0.035355 0.531402 0.000000
vt 0.035355 0.426877 0.000000
vt -0.035355 0.326377 0.000000
vt 0.035355 0.322351 0.000000
vt -0.035355 0.222529 0.000000
vt 0.035355 0.217826 0.000000
vt -0.035355 0.118682 0.000000
vt 0.035355 0.113300 0.000000
vt -0.035355 0.014835 0.000000
vt 0.035355 0.008775 0.000000
vt -0.035355 -0.089012 0.000000
vt 0.035355 -0.095751 0.000000
vt -0.035355 -0.192859 0.000000
vt 0.035355 -0.200277 0.000000
vt -0.035355 -0.296706 0.000000
vt 0.000928 -0.297803 0.000000
vt -0.035355 -0.400553 0.000000
vt 0.028285 9.740426 0.000000
vt 0.021214 9.740012 0.000000
vt 0.028285 9.603902 0.000000
vt 0.014143 9.605475 0.000000
vt 0.014143 9.470524 0.000000
vt 0.000000 9.602527 0.000000
vt 0.000000 9.466308 0.000000
vt 0.014142 9.739594 0.000000
vt 0.007071 9.739172 0.000000
vt 0.000000 9.738746 0.000000
vt 0.014143 9.335573 0.000000
vt 0.000000 9.330088 0.000000
vt 0.014143 9.200622 0.000000
vt 0.000000 9.193869 0.000000
vt 0.014143 9.065671 0.000000
vt 0.000000 9.057650 0.000000
vt 0.014143 8.930720 0.000000
vt 0.000000 8.921431 0.000000
vt 0.014143 8.795769 0.000000
vt 0.000000 8.785212 0.000000
vt 0.014143 8.660818 0.000000
vt 0.000000 8.648993 0.000000
vt 0.014143 8.525867 0.000000
vt 0.000000 8.512774 0.000000
vt 0.014143 8.390916 0.000000
vt 0.000000 8.376554 0.000000
vt 0.014143 8.255965 0.000000
vt 0.000000 8.240335 0.000000
vt 0.014143 8.121014 0.000000
vt 0.000000 8.104116 0.000000
vt 0.014143 7.986063 0.000000
vt 0.000000 7.967897 0.000000
vt 0.014143 7.851112 0.000000
vt 0.000000 7.831678 0.000000
vt 0.014143 7.716161 0.000000
vt 0.000000 7.695459 0.000000
vt 0.014143 7.581210 0.000000
vt 0.000000 7.559240 0.000000
vt 0.014143 7.440443 0.000000
vt 0.000000 7.423021 0.000000
vt 0.014143 7.299676 0.000000
vt 0.000000 7.286801 0.000000
vt 0.014143 7.158909 0.000000
vt 0.000000 7.150582 0.000000
vt 0.014143 7.018142 0.000000
vt 0.000000 7.014363 0.000000
vt 0.014143 6.877759 0.000000
vt 0.000000 6.878144 0.000000
vt 0.000000 6.741925 0.000000
vt 0.014143 6.736749 0.000000
vt 0.000000 6.605706 0.000000
vt 0.014143 6.595840 0.000000
vt 0.000000 6.469487 0.000000
vt 0.014143 6.455073 0.000000
vt 0.000000 6.333267 0.000000
vt 0.014143 6.314305 0.000000
vt 0.000000 6.197048 0.000000
vt 0.014143 6.173538 0.000000
vt 0.000000 6.060829 0.000000
vt 0.014143 6.032771 0.000000
vt 0.000000 5.924610 0.000000
vt 0.014143 5.892004 0.000000
vt 0.000000 5.788391 0.000000
vt 0.014143 5.751237 0.000000
vt 0.000000 5.652172 0.000000
vt 0.014143 5.610469 0.000000
vt 0.000000 5.515953 0.000000
vt 0.014143 5.469702 0.000000
vt 0.000000 5.379733 0.000000
vt 0.014143 5.328935 0.000000
vt 0.000000 5.243514 0.000000
vt 0.014143 5.193745 0.000000
vt 0.000000 5.107295 0.000000
vt 0.014143 5.058556 0.000000
vt 0.000000 4.971076 0.000000
vt 0.014143 4.923366 0.000000
vt 0.000000 4.834857 0.000000
vt 0.014143 4.788176 0.000000
vt 0.000000 4.698638 0.000000
vt 0.014143 4.652987 0.000000
vt 0.000000 4.562419 0.000000
vt 0.014143 4.517797 0.000000
vt 0.000000 4.426199 0.000000
vt 0.014143 4.382607 0.000000
vt 0.000000 4.289980 0.000000
vt 0.014143 4.247418 0.000000
vt 0.000000 4.153761 0.000000
vt 0.014143 4.112228 0.000000
vt 0.000000 4.017542 0.000000
vt 0.014143 3.977038 0.000000
vt 0.000000 3.881323 0.000000
vt 0.014143 3.841849 0.000000
vt 0.000000 3.745104 0.000000
vt 0.014143 3.706659 0.000000
vt 0.000000 3.608885 0.000000
vt 0.014143 3.571469 0.000000
vt 0.000000 3.472665 0.000000
vt 0.014143 3.436280 0.000000
vt 0.000000 3.336446 0.000000
vt 0.014143 3.301090 0.000000
vt 0.000000 3.200227 0.000000
vt 0.014143 3.165900 0.000000
vt 0.000000 3.064008 0.000000
vt 0.014143 3.030711 0.000000
vt 0.000000 2.927789 0.000000
vt 0.014143 2.895521 0.000000
vt 0.000000 2.791570 0.000000
vt 0.014143 2.760331 0.000000
vt 0.000000 2.655351 0.000000
vt 0.014143 2.625142 0.000000
vt 0.000000 2.519132 0.000000
vt 0.014143 2.489952 0.000000
vt 0.000000 2.382912 0.000000
vt 0.014143 2.354762 0.000000
vt 0.000000 2.246693 0.000000
vt 0.014143 2.219573 0.000000
vt 0.000000 2.110474 0.000000
vt 0.014143 2.084383 0.000000
vt 0.000000 1.974255 0.000000
vt 0.014143 1.949193 0.000000
vt 0.000000 1.838036 0.000000
vt 0.014143 1.814004 0.000000
vt 0.000000 1.701817 0.000000
vt 0.014143 1.678814 0.000000
vt 0.000000 1.565598 0.000000
vt 0.014143 1.543624 0.000000
vt 0.000000 1.429378 0.000000
vt 0.014143 1.408435 0.000000
vt 0.000000 1.293159 0.000000
vt 0.014143 1.273245 0.000000
vt 0.000000 1.156940 0.000000
vt 0.014143 1.138723 0.000000
vt 0.000000 1.020721 0.000000
vt 0.028285 1.002866 0.000000
vt 0.028285 1.139390 0.000000
vt 0.028285 1.275915 0.000000
vt 0.028285 1.412439 0.000000
vt 0.028285 1.548963 0.000000
vt 0.028285 1.685488 0.000000
vt 0.028285 1.822012 0.000000
vt 0.028285 1.958536 0.000000
vt 0.028285 2.095061 0.000000
vt 0.028285 2.231585 0.000000
vt 0.028285 2.368110 0.000000
vt 0.028285 2.504634 0.000000
vt 0.028285 2.641158 0.000000
vt 0.028285 2.777683 0.000000
vt 0.028285 2.914207 0.000000
vt 0.028285 3.050732 0.000000
vt 0.028285 3.187256 0.000000
vt 0.028285 3.323780 0.000000
vt 0.028285 3.460305 0.000000
vt 0.028285 3.596829 0.000000
vt 0.028285 3.733353 0.000000
vt 0.028285 3.869878 0.000000
vt 0.028285 4.006402 0.000000
vt 0.028285 4.142927 0.000000
vt 0.028285 4.279451 0.000000
vt 0.028285 4.415975 0.000000
vt 0.028285 4.552500 0.000000
vt 0.028285 4.689024 0.000000
vt 0.028285 4.825549 0.000000
vt 0.028285 4.962073 0.000000
vt 0.028285 5.098597 0.000000
vt 0.028285 5.235122 0.000000
vt 0.028285 5.371646 0.000000
vt 0.028285 5.508170 0.000000
vt 0.028285 5.644695 0.000000
vt 0.028285 5.781219 0.000000
vt 0.028285 5.917744 0.000000
vt 0.028285 6.054268 0.000000
vt 0.028285 6.190792 0.000000
vt 0.028285 6.327317 0.000000
vt 0.028285 6.463841 0.000000
vt 0.028285 6.600366 0.000000
vt 0.028285 6.736890 0.000000
vt 0.028285 6.873414 0.000000
vt 0.028285 7.009939 0.000000
vt 0.028285 7.146463 0.000000
vt 0.028285 7.282988 0.000000
vt 0.028285 7.419512 0.000000
vt 0.028285 7.556036 0.000000
vt 0.028285 7.692561 0.000000
vt 0.028285 7.829085 0.000000
vt 0.028285 7.965609 0.000000
vt 0.028285 8.102134 0.000000
vt 0.028285 8.238658 0.000000
vt 0.028285 8.375183 0.000000
vt 0.028285 8.511707 0.000000
vt 0.028285 8.648231 0.000000
vt 0.028285 8.784756 0.000000
vt 0.028285 8.921280 0.000000
vt 0.028285 9.057805 0.000000
vt 0.028285 9.194329 0.000000
vt 0.028285 9.330853 0.000000
vt 0.028285 9.467378 0.000000
vt 0.020000 10.119118 0.000000
vt 0.020039 9.977284 0.000000
vt 0.080000 10.119118 0.000000
vt 0.080041 9.976481 0.000000
vt 0.019872 9.835477 0.000000
vt 0.080028 9.833850 0.000000
vt 0.019697 9.693623 0.000000
vt 0.080035 9.691204 0.000000
vt 0.020138 9.551695 0.000000
vt 0.080453 9.548506 0.000000
vt 0.020741 9.409895 0.000000
vt 0.080857 9.405896 0.000000
vt 0.020794 9.268171 0.000000
vt 0.080877 9.263350 0.000000
vt 0.020234 9.126390 0.000000
vt 0.080498 9.120750 0.000000
vt 0.019734 8.984471 0.000000
vt 0.080058 8.978055 0.000000
vt 0.019933 8.842578 0.000000
vt 0.080132 8.835374 0.000000
vt 0.020546 8.700718 0.000000
vt 0.080605 8.692693 0.000000
vt 0.020724 8.558953 0.000000
vt 0.080913 8.550114 0.000000
vt 0.020488 8.417197 0.000000
vt 0.080792 8.407564 0.000000
vt 0.020140 8.275347 0.000000
vt 0.080342 8.264929 0.000000
vt 0.019979 8.133463 0.000000
vt 0.080002 8.122232 0.000000
vt 0.020151 7.991597 0.000000
vt 0.080269 7.979543 0.000000
vt 0.020421 7.849743 0.000000
vt 0.080739 7.836892 0.000000
vt 0.020625 7.707956 0.000000
vt 0.080924 7.694335 0.000000
vt 0.020599 7.566198 0.000000
vt 0.080672 7.551768 0.000000
vt 0.020211 7.424359 0.000000
vt 0.080194 7.409100 0.000000
vt 0.019850 7.282482 0.000000
vt 0.080023 7.266417 0.000000
vt 0.020163 7.140568 0.000000
vt 0.080423 7.123718 0.000000
vt 0.020710 6.998741 0.000000
vt 0.080841 6.981101 0.000000
vt 0.020840 6.857004 0.000000
vt 0.080889 6.838555 0.000000
vt 0.020455 6.715225 0.000000
vt 0.080528 6.695960 0.000000
vt 0.020040 6.573336 0.000000
vt 0.080076 6.553268 0.000000
vt 0.020059 6.431464 0.000000
vt 0.080110 6.410588 0.000000
vt 0.020385 6.289580 0.000000
vt 0.080577 6.267903 0.000000
vt 0.020688 6.147772 0.000000
vt 0.080905 6.125318 0.000000
vt 0.020760 6.006025 0.000000
vt 0.080812 5.982770 0.000000
vt 0.020426 5.864224 0.000000
vt 0.080372 5.840142 0.000000
vt 0.020015 5.722328 0.000000
vt 0.080008 5.697443 0.000000
vt 0.020152 5.580450 0.000000
vt 0.080240 5.554757 0.000000
vt 0.020601 5.438578 0.000000
vt 0.080715 5.412099 0.000000
vt 0.020868 5.296806 0.000000
vt 0.080925 5.269539 0.000000
vt 0.020730 5.155056 0.000000
vt 0.080698 5.126976 0.000000
vt 0.020298 5.013218 0.000000
vt 0.080221 4.984314 0.000000
vt 0.020000 4.871326 0.000000
vt 0.080013 4.841629 0.000000
vt 0.020271 4.729437 0.000000
vt 0.080392 4.698930 0.000000
vt 0.020705 4.587592 0.000000
vt 0.080824 4.556306 0.000000
vt 0.020872 4.445839 0.000000
vt 0.080899 4.413759 0.000000
vt 0.020627 4.304072 0.000000
vt 0.080557 4.271171 0.000000
vt 0.020177 4.162205 0.000000
vt 0.080095 4.128482 0.000000
vt 0.020015 4.020325 0.000000
vt 0.080089 3.985802 0.000000
vt 0.020402 3.878429 0.000000
vt 0.080548 3.843113 0.000000
vt 0.020795 3.736615 0.000000
vt 0.080896 3.700522 0.000000
vt 0.020840 3.594871 0.000000
vt 0.080830 3.557975 0.000000
vt 0.020504 3.453080 0.000000
vt 0.080402 3.415354 0.000000
vt 0.020076 3.311191 0.000000
vt 0.080016 3.272655 0.000000
vt 0.020090 3.169314 0.000000
vt 0.080213 3.129970 0.000000
vt 0.020532 3.027429 0.000000
vt 0.080690 2.987307 0.000000
vt 0.020851 2.885644 0.000000
vt 0.080925 2.844743 0.000000
vt 0.020778 2.743899 0.000000
vt 0.080722 2.702183 0.000000
vt 0.020373 2.602078 0.000000
vt 0.080249 2.559528 0.000000
vt 0.020013 2.460182 0.000000
vt 0.080006 2.416841 0.000000
vt 0.020197 2.318300 0.000000
vt 0.080362 2.274142 0.000000
vt 0.020651 2.176439 0.000000
vt 0.080806 2.131512 0.000000
vt 0.020874 2.034676 0.000000
vt 0.080908 1.988964 0.000000
vt 0.020688 1.892920 0.000000
vt 0.080586 1.846381 0.000000
vt 0.020237 1.751069 0.000000
vt 0.080117 1.703696 0.000000
vt 0.020002 1.609183 0.000000
vt 0.080070 1.561016 0.000000
vt 0.020328 1.467289 0.000000
vt 0.080518 1.418323 0.000000
vt 0.020751 1.325457 0.000000
vt 0.080885 1.275727 0.000000
vt 0.020863 1.183709 0.000000
vt 0.080847 1.133181 0.000000
vt 0.020575 1.041933 0.000000
vt 0.080433 0.990566 0.000000
vt 0.061114 0.169530 0.000000
vt 0.061114 0.248407 0.000000
vt 0.030557 0.225170 0.000000
vt 0.041978 0.276317 0.000000
vt 0.031470 0.276788 0.000000
vt 0.020971 0.277260 0.000000
vt 0.010481 0.277733 0.000000
vt 0.000000 0.171532 0.000000
vt 0.000000 0.278207 0.000000
vt 0.015259 0.171029 0.000000
vt 0.030531 0.170528 0.000000
vt 0.045816 0.170029 0.000000
vt 0.028285 9.740426 0.000000
vt 0.021214 9.740012 0.000000
vt 0.028285 9.603902 0.000000
vt 0.014143 9.605475 0.000000
vt 0.014143 9.470524 0.000000
vt 0.000000 9.602527 0.000000
vt 0.000000 9.466308 0.000000
vt 0.014142 9.739594 0.000000
vt 0.007071 9.739172 0.000000
vt 0.000000 9.738746 0.000000
vt 0.014143 9.335573 0.000000
vt 0.000000 9.330088 0.000000
vt 0.014143 9.200622 0.000000
vt 0.000000 9.193869 0.000000
vt 0.014143 9.065671 0.000000
vt 0.000000 9.057650 0.000000
vt 0.014143 8.930720 0.000000
vt 0.000000 8.921431 0.000000
vt 0.014143 8.795769 0.000000
vt 0.000000 8.785212 0.000000
vt 0.014143 8.660818 0.000000
vt 0.000000 8.648993 0.000000
vt 0.014143 8.525867 0.000000
vt 0.000000 8.512774 0.000000
vt 0.014143 8.390916 0.000000
vt 0.000000 8.376554 0.000000
vt 0.014143 8.255965 0.000000
vt 0.000000 8.240335 0.000000
vt 0.014143 8.121014 0.000000
vt 0.000000 8.104116 0.000000
vt 0.014143 7.986063 0.000000
vt 0.000000 7.967897 0.000000
vt 0.014143 7.851112 0.000000
vt 0.000000 7.831678 0.000000
vt 0.014143 7.716161 0.000000
vt 0.000000 7.695459 0.000000
vt 0.014143 7.581210 0.000000
vt 0.000000 7.559240 0.000000
vt 0.014143 7.440443 0.000000
vt 0.000000 7.423021 0.000000
vt 0.014143 7.299676 0.000000
vt 0.000000 7.286801 0.000000
vt 0.014143 7.158909 0.000000
vt 0.000000 7.150582 0.000000
vt 0.014143 7.018142 0.000000
vt 0.000000 7.014363 0.000000
vt 0.014143 6.877759 0.000000
vt 0.000000 6.878144 0.000000
vt 0.000000 6.741925 0.000000
vt 0.014143 6.736749 0.000000
vt 0.000000 6.605706 0.000000
vt 0.014143 6.595840 0.000000
vt 0.000000 6.469487 0.000000
vt 0.014143 6.455073 0.000000
vt 0.000000 6.333267 0.000000
vt 0.014143 6.314305 0.000000
vt 0.000000 6.197048 0.000000
vt 0.014143 6.173538 0.000000
vt 0.000000 6.060829 0.000000
vt 0.014143 6.032771 0.000000
vt 0.000000 5.924610 0.000000
vt 0.014143 5.892004 0.000000
vt 0.000000 5.788391 0.000000
vt 0.014143 5.751237 0.000000
vt 0.000000 5.652172 0.000000
vt 0.014143 5.610469 0.000000
vt 0.000000 5.515953 0.000000
vt 0.014143 5.469702 0.000000
vt 0.000000 5.379733 0.000000
vt 0.014143 5.328935 0.000000
vt 0.000000 5.243514 0.000000
vt 0.014143 5.193745 0.000000
vt 0.000000 5.107295 0.000000
vt 0.014143 5.058556 0.000000
vt 0.000000 4.971076 0.000000
vt 0.014143 4.923366 0.000000
vt 0.000000 4.834857 0.000000
vt 0.014143 4.788176 0.000000
vt 0.000000 4.698638 0.000000
vt 0.014143 4.652987 0.000000
vt 0.000000 4.562419 0.000000
vt 0.014143 4.517797 0.000000
vt 0.000000 4.426199 0.000000
vt 0.014143 4.382607 0.000000
vt 0.000000 4.289980 0.000000
vt 0.014143 4.247418 0.000000
vt 0.000000 4.153761 0.000000
vt 0.014143 4.112228 0.000000
vt 0.000000 4.017542 0.000000
vt 0.014143 3.977038 0.000000
vt 0.000000 3.881323 0.000000
vt 0.014143 3.841849 0.000000
vt 0.000000 3.745104 0.000000
vt 0.014143 3.706659 0.000000
vt 0.000000 3.608885 0.000000
vt 0.014143 3.571469 0.000000
vt 0.000000 3.472665 0.000000
vt 0.014143 3.436280 0.000000
vt 0.000000 3.336446 0.000000
vt 0.014143 3.301090 0.000000
vt 0.000000 3.200227 0.000000
vt 0.014143 3.165900 0.000000
vt 0.000000 3.064008 0.000000
vt 0.014143 3.030711 0.000000
vt 0.000000 2.927789 0.000000
vt 0.014143 2.895521 0.000000
vt 0.000000 2.791570 0.000000
vt 0.014143 2.760331 0.000000
vt 0.000000 2.655351 0.000000
vt 0.014143 2.625142 0.000000
vt 0.000000 2.519132 0.000000
vt 0.014143 2.489952 0.000000
vt 0.000000 2.382912 0.000000
vt 0.014143 2.354762 0.000000
vt 0.000000 2.246693 0.000000
vt 0.014143 2.219573 0.000000
vt 0.000000 2.110474 0.000000
vt 0.014143 2.084383 0.000000
vt 0.000000 1.974255 0.000000
vt 0.014143 1.949193 0.000000
vt 0.000000 1.838036 0.000000
vt 0.014143 1.814004 0.000000
vt 0.000000 1.701817 0.000000
vt 0.014143 1.678814 0.000000
vt 0.000000 1.565598 0.000000
vt 0.014143 1.543624 0.000000
vt 0.000000 1.429378 0.000000
vt 0.014143 1.408435 0.000000
vt 0.000000 1.293159 0.000000
vt 0.014143 1.273245 0.000000
vt 0.000000 1.156940 0.000000
vt 0.014143 1.138723 0.000000
vt 0.000000 1.020721 0.000000
vt 0.028285 1.002866 0.000000
vt 0.028285 1.139390 0.000000
vt 0.028285 1.275915 0.000000
vt 0.028285 1.412439 0.000000
vt 0.028285 1.548963 0.000000
vt 0.028285 1.685488 0.000000
vt 0.028285 1.822012 0.000000
vt 0.028285 1.958536 0.000000
vt 0.028285 2.095061 0.000000
vt 0.028285 2.231585 0.000000
vt 0.028285 2.368110 0.000000
vt 0.028285 2.504634 0.000000
vt 0.028285 2.641158 0.000000
vt 0.028285 2.777683 0.000000
vt 0.028285 2.914207 0.000000
vt 0.028285 3.050732 0.000000
vt 0.028285 3.187256 0.000000
vt 0.028285 3.323780 0.000000
vt 0.028285 3.460305 0.000000
vt 0.028285 3.596829 0.000000
vt 0.028285 3.733353 0.000000
vt 0.028285 3.869878 0.000000
vt 0.028285 4.006402 0.000000
vt 0.028285 4.142927 0.000000
vt 0.028285 4.279451 0.000000
vt 0.028285 4.415975 0.000000
vt 0.028285 4.552500 0.000000
vt 0.028285 4.689024 0.000000
vt 0.028285 4.825549 0.000000
vt 0.028285 4.962073 0.000000
vt 0.028285 5.098597 0.000000
vt 0.028285 5.235122 0.000000
vt 0.028285 5.371646 0.000000
vt 0.028285 5.508170 0.000000
vt 0.028285 5.644695 0.000000
vt 0.028285 5.781219 0.000000
vt 0.028285 5.917744 0.000000
vt 0.028285 6.054268 0.000000
vt 0.028285 6.190792 0.000000
vt 0.028285 6.327317 0.000000
vt 0.028285 6.463841 0.000000
vt 0.028285 6.600366 0.000000
vt 0.028285 6.736890 0.000000
vt 0.028285 6.873414 0.000000
vt 0.028285 7.009939 0.000000
vt 0.028285 7.146463 0.000000
vt 0.028285 7.282988 0.000000
vt 0.028285 7.419512 0.000000
vt 0.028285 7.556036 0.000000
vt 0.028285 7.692561 0.000000
vt 0.028285 7.829085 0.000000
vt 0.028285 7.965609 0.000000
vt 0.028285 8.102134 0.000000
vt 0.028285 8.238658 0.000000
vt 0.028285 8.375183 0.000000
vt 0.028285 8.511707 0.000000
vt 0.028285 8.648231 0.000000
vt 0.028285 8.784756 0.000000
vt 0.028285 8.921280 0.000000
vt 0.028285 9.057805 0.000000
vt 0.028285 9.194329 0.000000
vt 0.028285 9.330853 0.000000
vt 0.028285 9.467378 0.000000
vt 0.020000 10.119118 0.000000
vt 0.020039 9.977284 0.000000
vt 0.080000 10.119118 0.000000
vt 0.080041 9.976481 0.000000
vt 0.019872 9.835477 0.000000
vt 0.080028 9.833850 0.000000
vt 0.019697 9.693623 0.000000
vt 0.080035 9.691204 0.000000
vt 0.020138 9.551695 0.000000
vt 0.080453 9.548506 0.000000
vt 0.020741 9.409895 0.000000
vt 0.080857 9.405896 0.000000
vt 0.020794 9.268171 0.000000
vt 0.080877 9.263350 0.000000
vt 0.020234 9.126390 0.000000
vt 0.080498 9.120750 0.000000
vt 0.019734 8.984471 0.000000
vt 0.080058 8.978055 0.000000
vt 0.019933 8.842578 0.000000
vt 0.080132 8.835374 0.000000
vt 0.020546 8.700718 0.000000
vt 0.080605 8.692693 0.000000
vt 0.020724 8.558953 0.000000
vt 0.080913 8.550114 0.000000
vt 0.020488 8.417197 0.000000
vt 0.080792 8.407564 0.000000
vt 0.020140 8.275347 0.000000
vt 0.080342 8.264929 0.000000
vt 0.019979 8.133463 0.000000
vt 0.080002 8.122232 0.000000
vt 0.020151 7.991597 0.000000
vt 0.080269 7.979543 0.000000
vt 0.020421 7.849743 0.000000
vt 0.080739 7.836892 0.000000
vt 0.020625 7.707956 0.000000
vt 0.080924 7.694335 0.000000
vt 0.020599 7.566198 0.000000
vt 0.080672 7.551768 0.000000
vt 0.020211 7.424359 0.000000
vt 0.080194 7.409100 0.000000
vt 0.019850 7.282482 0.000000
vt 0.080023 7.266417 0.000000
vt 0.020163 7.140568 0.000000
vt 0.080423 7.123718 0.000000
vt 0.020710 6.998741 0.000000
vt 0.080841 6.981101 0.000000
vt 0.020840 6.857004 0.000000
vt 0.080889 6.838555 0.000000
vt 0.020455 6.715225 0.000000
vt 0.080528 6.695960 0.000000
vt 0.020040 6.573336 0.000000
vt 0.080076 6.553268 0.000000
vt 0.020059 6.431464 0.000000
vt 0.080110 6.410588 0.000000
vt 0.020385 6.289580 0.000000
vt 0.080577 6.267903 0.000000
vt 0.020688 6.147772 0.000000
vt 0.080905 6.125318 0.000000
vt 0.020760 6.006025 0.000000
vt 0.080812 5.982770 0.000000
vt 0.020426 5.864224 0.000000
vt 0.080372 5.840142 0.000000
vt 0.020015 5.722328 0.000000
vt 0.080008 5.697443 0.000000
vt 0.020152 5.580450 0.000000
vt 0.080240 5.554757 0.000000
vt 0.020601 5.438578 0.000000
vt 0.080715 5.412099 0.000000
vt 0.020868 5.296806 0.000000
vt 0.080925 5.269539 0.000000
vt 0.020730 5.155056 0.000000
vt 0.080698 5.126976 0.000000
vt 0.020298 5.013218 0.000000
vt 0.080221 4.984314 0.000000
vt 0.020000 4.871326 0.000000
vt 0.080013 4.841629 0.000000
vt 0.020271 4.729437 0.000000
vt 0.080392 4.698930 0.000000
vt 0.020705 4.587592 0.000000
vt 0.080824 4.556306 0.000000
vt 0.020872 4.445839 0.000000
vt 0.080899 4.413759 0.000000
vt 0.020627 4.304072 0.000000
vt 0.080557 4.271171 0.000000
vt 0.020177 4.162205 0.000000
vt 0.080095 4.128482 0.000000
vt 0.020015 4.020325 0.000000
vt 0.080089 3.985802 0.000000
vt 0.020402 3.878429 0.000000
vt 0.080548 3.843113 0.000000
vt 0.020795 3.736615 0.000000
vt 0.080896 3.700522 0.000000
vt 0.020840 3.594871 0.000000
vt 0.080830 3.557975 0.000000
vt 0.020504 3.453080 0.000000
vt 0.080402 3.415354 0.000000
vt 0.020076 3.311191 0.000000
vt 0.080016 3.272655 0.000000
vt 0.020090 3.169314 0.000000
vt 0.080213 3.129970 0.000000
vt 0.020532 3.027429 0.000000
vt 0.080690 2.987307 0.000000
vt 0.020851 2.885644 0.000000
vt 0.080925 2.844743 0.000000
vt 0.020778 2.743899 0.000000
vt 0.080722 2.702183 0.000000
vt 0.020373 2.602078 0.000000
vt 0.080249 2.559528 0.000000
vt 0.020013 2.460182 0.000000
vt 0.080006 2.416841 0.000000
vt 0.020197 2.318300 0.000000
vt 0.080362 2.274142 0.000000
vt 0.020651 2.176439 0.000000
vt 0.080806 2.131512 0.000000
vt 0.020874 2.034676 0.000000
vt 0.080908 1.988964 0.000000
vt 0.020688 1.892920 0.000000
vt 0.080586 1.846381 0.000000
vt 0.020237 1.751069 0.000000
vt 0.080117 1.703696 0.000000
vt 0.020002 1.609183 0.000000
vt 0.080070 1.561016 0.000000
vt 0.020328 1.467289 0.000000
vt 0.080518 1.418323 0.000000
vt 0.020751 1.325457 0.000000
vt 0.080885 1.275727 0.000000
vt 0.020863 1.183709 0.000000
vt 0.080847 1.133181 0.000000
vt 0.020575 1.041933 0.000000
vt 0.080433 0.990566 0.000000
vt 0.061114 0.169530 0.000000
vt 0.061114 0.248407 0.000000
vt 0.030557 0.225170 0.000000
vt 0.041978 0.276317 0.000000
vt 0.031470 0.276788 0.000000
vt 0.020971 0.277260 0.000000
vt 0.010481 0.277733 0.000000
vt 0.000000 0.171532 0.000000
vt 0.000000 0.278207 0.000000
vt 0.015259 0.171029 0.000000
vt 0.030531 0.170528 0.000000
vt 0.045816 0.170029 0.000000
vt -0.250000 0.698350 0.000000
vt 0.250000 0.698350 0.000000
vt -0.250000 0.761836 0.000000
vt 0.250000 0.761836 0.000000
vt -0.250000 -0.761836 0.000000
vt 0.250000 -0.761836 0.000000
vt -0.250000 -0.698350 0.000000
vt 0.250000 -0.698350 0.000000
vt -0.250000 -0.634864 0.000000
vt 0.250000 -0.634864 0.000000
vt -0.250000 -0.571377 0.000000
vt 0.250000 -0.571377 0.000000
vt -0.250000 -0.507891 0.000000
vt 0.250000 -0.507891 0.000000
vt -0.250000 -0.444404 0.000000
vt 0.250000 -0.444404 0.000000
vt -0.250000 -0.380918 0.000000
vt 0.250000 -0.380918 0.000000
vt -0.250000 -0.317432 0.000000
vt 0.250000 -0.317432 0.000000
vt -0.250000 -0.253945 0.000000
vt 0.250000 -0.253945 0.000000
vt -0.250000 -0.190459 0.000000
vt 0.250000 -0.190459 0.000000
vt -0.250000 -0.126973 0.000000
vt 0.250000 -0.126973 0.000000
vt -0.250000 -0.063486 0.000000
vt 0.250000 -0.063486 0.000000
vt -0.250000 0.000000 0.000000
vt 0.250000 0.000000 0.000000
vt -0.250000 0.063486 0.000000
vt 0.250000 0.063486 0.000000
vt -0.250000 0.126973 0.000000
vt 0.250000 0.126973 0.000000
vt -0.250000 0.190459 0.000000
vt 0.250000 0.190459 0.000000
vt -0.250000 0.253945 0.000000
vt 0.250000 0.253945 0.000000
vt -0.250000 0.317432 0.000000
vt 0.250000 0.317432 0.000000
vt -0.250000 0.380918 0.000000
vt 0.250000 0.380918 0.000000
vt -0.250000 0.444404 0.000000
vt 0.250000 0.444404 0.000000
vt -0.250000 0.507891 0.000000
vt 0.250000 0.507891 0.000000
vt -0.250000 0.571377 0.000000
vt 0.250000 0.571377 0.000000
vt -0.250000 0.634864 0.000000
vt 0.250000 0.634864 0.000000
vt -0.650000 -0.024216 0.000000
vt 0.250000 -0.024216 0.000000
vt -0.650000 -0.000000 0.000000
vt 0.250000 -0.000000 0.000000
vt -0.650000 0.024216 0.000000
vt 0.250000 0.024216 0.000000
vt -0.650000 0.048433 0.000000
vt 0.250000 0.048433 0.000000
vt -0.650000 0.072649 0.000000
vt 0.250000 0.072649 0.000000
vt -0.650000 0.096866 0.000000
vt 0.250000 0.096866 0.000000
vt -0.650000 0.121082 0.000000
vt 0.250000 0.121082 0.000000
vt -0.650000 0.145299 0.000000
vt 0.250000 0.145299 0.000000
vt -0.650000 0.169515 0.000000
vt 0.250000 0.169515 0.000000
vt -0.650000 0.193732 0.000000
vt 0.250000 0.193732 0.000000
vt -0.650000 0.217948 0.000000
vt 0.250000 0.217948 0.000000
vt -0.650000 0.242164 0.000000
vt 0.250000 0.242164 0.000000
vt -0.650000 0.266381 0.000000
vt 0.250000 0.266381 0.000000
vt -0.650000 0.290597 0.000000
vt 0.250000 0.290597 0.000000
vt -0.650000 -0.290597 0.000000
vt 0.250000 -0.290597 0.000000
vt -0.650000 -0.266381 0.000000
vt 0.250000 -0.266381 0.000000
vt -0.650000 -0.242164 0.000000
vt 0.250000 -0.242164 0.000000
vt -0.650000 -0.217948 0.000000
vt 0.250000 -0.217948 0.000000
vt -0.650000 -0.193732 0.000000
vt 0.250000 -0.193732 0.000000
vt -0.650000 -0.169515 0.000000
vt 0.250000 -0.169515 0.000000
vt -0.650000 -0.145299 0.000000
vt 0.250000 -0.145299 0.000000
vt -0.650000 -0.121082 0.000000
vt 0.250000 -0.121082 0.000000
vt -0.650000 -0.096866 0.000000
vt 0.250000 -0.096866 0.000000
vt -0.650000 -0.072649 0.000000
vt 0.250000 -0.072649 0.000000
vt -0.650000 -0.048433 0.000000
vt 0.250000 -0.048433 0.000000
vt -0.386370 -0.103528 0.000000
vt -0.379126 -0.101586 0.000000
vt -0.400000 0.000000 0.000000
vt -0.392500 0.000000 0.000000
vt -0.379126 0.101586 0.000000
vt -0.339915 -0.196250 0.000000
vt -0.346410 -0.200000 0.000000
vt -0.277539 -0.277539 0.000000
vt -0.282843 -0.282843 0.000000
vt -0.196250 -0.339915 0.000000
vt -0.200000 -0.346410 0.000000
vt -0.101586 -0.379126 0.000000
vt -0.103528 -0.386370 0.000000
vt -0.000000 -0.392500 0.000000
vt 0.000000 -0.400000 0.000000
vt 0.103528 -0.386370 0.000000
vt 0.101586 -0.379126 0.000000
vt 0.200000 -0.346410 0.000000
vt 0.196250 -0.339915 0.000000
vt 0.282843 -0.282843 0.000000
vt 0.277539 -0.277539 0.000000
vt 0.346410 -0.200000 0.000000
vt 0.339915 -0.196250 0.000000
vt 0.386370 -0.103528 0.000000
vt 0.379126 -0.101586 0.000000
vt 0.392500 0.000000 0.000000
vt 0.400000 0.000000 0.000000
vt 0.379126 0.101586 0.000000
vt 0.386370 0.103528 0.000000
vt 0.339915 0.196250 0.000000
vt 0.346410 0.200000 0.000000
vt 0.277539 0.277539 0.000000
vt 0.282843 0.282843 0.000000
vt 0.196250 0.339915 0.000000
vt 0.200000 0.346410 0.000000
vt 0.101586 0.379126 0.000000
vt 0.103528 0.386370 0.000000
vt -0.000000 0.392500 0.000000
vt -0.000000 0.400000 0.000000
vt -0.103528 0.386370 0.000000
vt -0.101586 0.379126 0.000000
vt -0.200000 0.346410 0.000000
vt -0.196250 0.339915 0.000000
vt -0.282843 0.282843 0.000000
vt -0.277539 0.277539 0.000000
vt -0.346410 0.200000 0.000000
vt -0.339915 0.196250 0.000000
vt -0.386370 0.103528 0.000000
vt 0.070711 -1.727876 0.000000
vt -0.070711 -1.727876 0.000000
vt 0.070711 -1.884956 0.000000
vt -0.070711 -1.884956 0.000000
vt 0.070711 1.884956 0.000000
vt -0.070711 1.884956 0.000000
vt 0.070711 1.727876 0.000000
vt -0.070711 1.727876 0.000000
vt 0.070711 1.570796 0.000000
vt -0.070711 1.570796 0.000000
vt 0.070711 1.413717 0.000000
vt -0.070711 1.413717 0.000000
vt 0.070711 1.256637 0.000000
vt -0.070711 1.256637 0.000000
vt 0.070711 1.099557 0.000000
vt -0.070711 1.099557 0.000000
vt 0.070711 0.942478 0.000000
vt -0.070711 0.942478 0.000000
vt 0.070711 0.785398 0.000000
vt -0.070711 0.785398 0.000000
vt 0.070711 0.628319 0.000000
vt -0.070711 0.628319 0.000000
vt 0.070711 0.471239 0.000000
vt -0.070711 0.471239 0.000000
vt 0.070711 0.314159 0.000000
vt -0.070711 0.314159 0.000000
vt 0.070711 0.157080 0.000000
vt -0.070711 0.157080 0.000000
vt 0.070711 0.000000 0.000000
vt -0.070711 0.000000 0.000000
vt 0.070711 -0.157080 0.000000
vt -0.070711 -0.157080 0.000000
vt 0.070711 -0.314159 0.000000
vt -0.070711 -0.314159 0.000000
vt 0.070711 -0.471239 0.000000
vt -0.070711 -0.471239 0.000000
vt 0.070711 -0.628319 0.000000
vt -0.070711 -0.628319 0.000000
vt 0.070711 -0.785398 0.000000
vt -0.070711 -0.785398 0.000000
vt 0.070711 -0.942478 0.000000
vt -0.070711 -0.942478 0.000000
vt 0.070711 -1.099557 0.000000
vt -0.070711 -1.099557 0.000000
vt 0.070711 -1.256637 0.000000
vt -0.070711 -1.256637 0.000000
vt 0.070711 -1.413717 0.000000
vt -0.070711 -1.413717 0.000000
vt 0.070711 -1.570796 0.000000
vt -0.070711 -1.570796 0.000000
vt -0.000000 -0.143990 0.000000
vt 0.100000 -0.143990 0.000000
vt -0.000000 0.000000 0.000000
vt 0.100000 -0.000000 0.000000
vt -0.000000 0.143990 0.000000
vt 0.100000 0.143990 0.000000
vt -0.000000 0.287979 0.000000
vt 0.100000 0.287979 0.000000
vt -0.000000 0.431969 0.000000
vt 0.100000 0.431969 0.000000
vt -0.000000 0.575959 0.000000
vt 0.100000 0.575959 0.000000
vt -0.000000 0.719948 0.000000
vt 0.100000 0.719948 0.000000
vt -0.000000 0.863938 0.000000
vt 0.100000 0.863938 0.000000
vt -0.000000 1.007928 0.000000
vt 0.100000 1.007928 0.000000
vt -0.000000 1.151917 0.000000
vt 0.100000 1.151917 0.000000
vt -0.000000 1.295907 0.000000
vt 0.100000 1.295907 0.000000
vt -0.000000 1.439897 0.000000
vt 0.100000 1.439897 0.000000
vt -0.000000 1.583886 0.000000
vt 0.100000 1.583886 0.000000
vt -0.000000 1.727876 0.000000
vt 0.100000 1.727876 0.000000
vt -0.000000 -1.727876 0.000000
vt 0.100000 -1.727876 0.000000
vt -0.000000 -1.583886 0.000000
vt 0.100000 -1.583886 0.000000
vt -0.000000 -1.439897 0.000000
vt 0.100000 -1.439897 0.000000
vt -0.000000 -1.295907 0.000000
vt 0.100000 -1.295907 0.000000
vt -0.000000 -1.151917 0.000000
vt 0.100000 -1.151917 0.000000
vt -0.000000 -1.007928 0.000000
vt 0.100000 -1.007928 0.000000
vt -0.000000 -0.863938 0.000000
vt 0.100000 -0.863938 0.000000
vt -0.000000 -0.719948 0.000000
vt 0.100000 -0.719948 0.000000
vt -0.000000 -0.575959 0.000000
vt 0.100000 -0.575959 0.000000
vt -0.000000 -0.431969 0.000000
vt 0.100000 -0.431969 0.000000
vt -0.000000 -0.287979 0.000000
vt 0.100000 -0.287979 0.000000
vt 0.125000 -1.799871 0.000000
vt -0.125000 -1.799871 0.000000
vt 0.125000 -1.963495 0.000000
vt -0.125000 -1.963495 0.000000
vt 0.125000 1.963495 0.000000
vt -0.125000 1.963495 0.000000
vt 0.125000 1.799871 0.000000
vt -0.125000 1.799871 0.000000
vt 0.125000 1.636246 0.000000
vt -0.125000 1.636246 0.000000
vt 0.125000 1.472622 0.000000
vt -0.125000 1.472622 0.000000
vt 0.125000 1.308997 0.000000
vt -0.125000 1.308997 0.000000
vt 0.125000 1.145372 0.000000
vt -0.125000 1.145372 0.000000
vt 0.125000 0.981748 0.000000
vt -0.125000 0.981748 0.000000
vt 0.125000 0.818123 0.000000
vt -0.125000 0.818123 0.000000
vt 0.125000 0.654498 0.000000
vt -0.125000 0.654498 0.000000
vt 0.125000 0.490874 0.000000
vt -0.125000 0.490874 0.000000
vt 0.125000 0.327249 0.000000
vt -0.125000 0.327249 0.000000
vt 0.125000 0.163625 0.000000
vt -0.125000 0.163625 0.000000
vt 0.125000 -0.000000 0.000000
vt -0.125000 0.000000 0.000000
vt 0.125000 -0.163625 0.000000
vt -0.125000 -0.163625 0.000000
vt 0.125000 -0.327249 0.000000
vt -0.125000 -0.327249 0.000000
vt 0.125000 -0.490874 0.000000
vt -0.125000 -0.490874 0.000000
vt 0.125000 -0.654498 0.000000
vt -0.125000 -0.654498 0.000000
vt 0.125000 -0.818123 0.000000
vt -0.125000 -0.818123 0.000000
vt 0.125000 -0.981748 0.000000
vt -0.125000 -0.981748 0.000000
vt 0.125000 -1.145372 0.000000
vt -0.125000 -1.145372 0.000000
vt 0.125000 -1.308997 0.000000
vt -0.125000 -1.308997 0.000000
vt 0.125000 -1.472622 0.000000
vt -0.125000 -1.472622 0.000000
vt 0.125000 -1.636246 0.000000
vt -0.125000 -1.636246 0.000000
vt -0.094164 -2.412661 0.000000
vt -0.094164 -2.605674 0.000000
vt 0.320156 -2.605674 0.000000
vt 0.320156 2.605674 0.000000
vt -0.094164 2.605674 0.000000
vt -0.094164 2.412661 0.000000
vt 0.320156 2.388534 0.000000
vt -0.094164 2.219648 0.000000
vt 0.320156 2.171395 0.000000
vt -0.094164 2.026635 0.000000
vt 0.320156 1.954255 0.000000
vt -0.094164 1.833622 0.000000
vt 0.320156 1.737116 0.000000
vt -0.094164 1.640609 0.000000
vt 0.320156 1.519976 0.000000
vt -0.094164 1.447597 0.000000
vt 0.320156 1.302837 0.000000
vt -0.094164 1.254584 0.000000
vt 0.320156 1.085697 0.000000
vt -0.094164 1.061571 0.000000
vt 0.320156 0.868558 0.000000
vt -0.094164 0.868558 0.000000
vt -0.094164 0.675545 0.000000
vt 0.320156 0.651418 0.000000
vt -0.094164 0.482532 0.000000
vt 0.320156 0.434279 0.000000
vt -0.094164 0.289519 0.000000
vt 0.320156 0.217139 0.000000
vt -0.094164 0.096506 0.000000
vt 0.320156 -0.000000 0.000000
vt -0.094164 -0.096506 0.000000
vt 0.320156 -0.217139 0.000000
vt -0.094164 -0.289519 0.000000
vt 0.320156 -0.434279 0.000000
vt -0.094164 -0.482532 0.000000
vt 0.320156 -0.651418 0.000000
vt -0.094164 -0.675545 0.000000
vt 0.320156 -0.868558 0.000000
vt -0.094164 -0.868558 0.000000
vt -0.094164 -1.061571 0.000000
vt 0.320156 -1.085697 0.000000
vt -0.094164 -1.254584 0.000000
vt 0.320156 -1.302837 0.000000
vt -0.094164 -1.447597 0.000000
vt 0.320156 -1.519976 0.000000
vt -0.094164 -1.640609 0.000000
vt 0.320156 -1.737116 0.000000
vt -0.094164 -1.833622 0.000000
vt 0.320156 -1.954255 0.000000
vt -0.094164 -2.026635 0.000000
vt 0.320156 -2.171395 0.000000
vt -0.094164 -2.219648 0.000000
vt 0.320156 -2.388534 0.000000
vt 0.300000 0.183260 0.000000
vt 0.200000 0.183260 0.000000
vt 0.300000 0.000000 0.000000
vt 0.200000 0.000000 0.000000
vt 0.300000 -0.183260 0.000000
vt 0.200000 -0.183260 0.000000
vt 0.300000 -0.366519 0.000000
vt 0.200000 -0.366519 0.000000
vt 0.300000 -0.549779 0.000000
vt 0.200000 -0.549779 0.000000
vt 0.300000 -0.733038 0.000000
vt 0.200000 -0.733038 0.000000
vt 0.300000 -0.916298 0.000000
vt 0.200000 -0.916298 0.000000
vt 0.300000 -1.099557 0.000000
vt 0.200000 -1.099557 0.000000
vt 0.300000 -1.282817 0.000000
vt 0.200000 -1.282817 0.000000
vt 0.300000 -1.466077 0.000000
vt 0.200000 -1.466077 0.000000
vt 0.300000 -1.649336 0.000000
vt 0.200000 -1.649336 0.000000
vt 0.300000 -1.832596 0.000000
vt 0.200000 -1.832596 0.000000
vt 0.300000 -2.015855 0.000000
vt 0.200000 -2.015855 0.000000
vt 0.300000 -2.199115 0.000000
vt 0.200000 -2.199115 0.000000
vt 0.300000 2.199115 0.000000
vt 0.200000 2.199115 0.000000
vt 0.300000 2.015855 0.000000
vt 0.200000 2.015855 0.000000
vt 0.300000 1.832596 0.000000
vt 0.200000 1.832596 0.000000
vt 0.300000 1.649336 0.000000
vt 0.200000 1.649336 0.000000
vt 0.300000 1.466077 0.000000
vt 0.200000 1.466077 0.000000
vt 0.300000 1.282817 0.000000
vt 0.200000 1.282817 0.000000
vt 0.300000 1.099557 0.000000
vt 0.200000 1.099557 0.000000
vt 0.300000 0.916298 0.000000
vt 0.200000 0.916298 0.000000
vt 0.300000 0.733038 0.000000
vt 0.200000 0.733038 0.000000
vt 0.300000 0.549779 0.000000
vt 0.200000 0.549779 0.000000
vt 0.300000 0.366519 0.000000
vt 0.200000 0.366519 0.000000
vt 0.141421 3.534292 0.000000
vt 0.141421 3.769911 0.000000
vt -0.141421 3.769911 0.000000
vt -0.141421 -3.769911 0.000000
vt 0.141421 -3.769911 0.000000
vt 0.141421 -3.534292 0.000000
vt -0.141421 -3.509917 0.000000
vt 0.141421 -3.298672 0.000000
vt -0.141421 -3.249923 0.000000
vt 0.141421 -3.063053 0.000000
vt -0.141421 -2.989930 0.000000
vt 0.141421 -2.827433 0.000000
vt -0.141421 -2.729936 0.000000
vt 0.141421 -2.591814 0.000000
vt -0.141421 -2.469942 0.000000
vt 0.141421 -2.356194 0.000000
vt -0.141421 -2.209948 0.000000
vt 0.141421 -2.120575 0.000000
vt -0.141421 -1.949954 0.000000
vt 0.141421 -1.884956 0.000000
vt -0.141421 -1.689960 0.000000
vt 0.141421 -1.649336 0.000000
vt -0.141421 -1.429966 0.000000
vt 0.141421 -1.413717 0.000000
vt -0.141421 -1.169972 0.000000
vt 0.141421 -1.178097 0.000000
vt 0.141421 -0.942478 0.000000
vt -0.141421 -0.909979 0.000000
vt 0.141421 -0.706858 0.000000
vt -0.141421 -0.649985 0.000000
vt 0.141421 -0.471239 0.000000
vt -0.141421 -0.389991 0.000000
vt 0.141421 -0.235619 0.000000
vt -0.141421 -0.129997 0.000000
vt 0.141421 0.000000 0.000000
vt -0.141421 0.129997 0.000000
vt 0.141421 0.235619 0.000000
vt -0.141421 0.389991 0.000000
vt 0.141421 0.471239 0.000000
vt -0.141421 0.649985 0.000000
vt 0.141421 0.706858 0.000000
vt -0.141421 0.909979 0.000000
vt 0.141421 0.942478 0.000000
vt -0.141421 1.169972 0.000000
vt 0.141421 1.178097 0.000000
vt 0.141421 1.413717 0.000000
vt -0.141421 1.429966 0.000000
vt 0.141421 1.649336 0.000000
vt -0.141421 1.689960 0.000000
vt 0.141421 1.884956 0.000000
vt -0.141421 1.949954 0.000000
vt 0.141421 2.120575 0.000000
vt -0.141421 2.209948 0.000000
vt 0.141421 2.356194 0.000000
vt -0.141421 2.469942 0.000000
vt 0.141421 2.591814 0.000000
vt -0.141421 2.729936 0.000000
vt 0.141421 2.827433 0.000000
vt -0.141421 2.989930 0.000000
vt 0.141421 3.063053 0.000000
vt -0.141421 3.249923 0.000000
vt 0.141421 3.298672 0.000000
vt -0.141421 3.509917 0.000000
vt -0.500000 -0.255254 0.000000
vt 0.300000 -0.255254 0.000000
vt -0.500000 0.000000 0.000000
vt 0.300000 -0.000000 0.000000
vt -0.500000 0.255254 0.000000
vt 0.300000 0.255254 0.000000
vt -0.500000 0.510509 0.000000
vt 0.300000 0.510509 0.000000
vt -0.500000 0.765763 0.000000
vt 0.300000 0.765763 0.000000
vt -0.500000 1.021018 0.000000
vt 0.300000 1.021018 0.000000
vt -0.500000 1.276272 0.000000
vt 0.300000 1.276272 0.000000
vt -0.500000 1.531526 0.000000
vt 0.300000 1.531526 0.000000
vt -0.500000 1.786781 0.000000
vt 0.300000 1.786781 0.000000
vt -0.500000 2.042035 0.000000
vt 0.300000 2.042035 0.000000
vt -0.500000 2.297290 0.000000
vt 0.300000 2.297290 0.000000
vt -0.500000 2.552544 0.000000
vt 0.300000 2.552544 0.000000
vt -0.500000 2.807798 0.000000
vt 0.300000 2.807798 0.000000
vt -0.500000 3.063053 0.000000
vt 0.300000 3.063053 0.000000
vt -0.500000 3.318307 0.000000
vt 0.300000 3.318307 0.000000
vt -0.500000 3.573562 0.000000
vt 0.300000 3.573562 0.000000
vt -0.500000 3.828816 0.000000
vt 0.300000 3.828816 0.000000
vt -0.500000 4.084070 0.000000
vt 0.300000 4.084070 0.000000
vt -0.500000 -4.084070 0.000000
vt 0.300000 -4.084070 0.000000
vt -0.500000 -3.828816 0.000000
vt 0.300000 -3.828816 0.000000
vt -0.500000 -3.573562 0.000000
vt 0.300000 -3.573562 0.000000
vt -0.500000 -3.318307 0.000000
vt 0.300000 -3.318307 0.000000
vt -0.500000 -3.063053 0.000000
vt 0.300000 -3.063053 0.000000
vt -0.500000 -2.807798 0.000000
vt 0.300000 -2.807798 0.000000
vt -0.500000 -2.552544 0.000000
vt 0.300000 -2.552544 0.000000
vt -0.500000 -2.297290 0.000000
vt 0.300000 -2.297290 0.000000
vt -0.500000 -2.042035 0.000000
vt 0.300000 -2.042035 0.000000
vt -0.500000 -1.786781 0.000000
vt 0.300000 -1.786781 0.000000
vt -0.500000 -1.531526 0.000000
vt 0.300000 -1.531526 0.000000
vt -0.500000 -1.276272 0.000000
vt 0.300000 -1.276272 0.000000
vt -0.500000 -1.021018 0.000000
vt 0.300000 -1.021018 0.000000
vt -0.500000 -0.765763 0.000000
vt 0.300000 -0.765763 0.000000
vt -0.500000 -0.510509 0.000000
vt 0.300000 -0.510509 0.000000
vt -0.150000 -0.104720 0.000000
vt 0.150000 -0.104720 0.000000
vt -0.150000 0.000000 0.000000
vt 0.150000 0.000000 0.000000
vt -0.150000 0.104720 0.000000
vt 0.150000 0.104720 0.000000
vt -0.150000 0.209440 0.000000
vt 0.150000 0.209440 0.000000
vt -0.150000 0.314159 0.000000
vt 0.150000 0.314159 0.000000
vt -0.150000 0.418879 0.000000
vt 0.150000 0.418879 0.000000
vt -0.150000 0.523599 0.000000
vt 0.150000 0.523599 0.000000
vt -0.150000 0.628319 0.000000
vt 0.150000 0.628319 0.000000
vt -0.150000 0.733038 0.000000
vt 0.150000 0.733038 0.000000
vt -0.150000 0.837758 0.000000
vt 0.150000 0.837758 0.000000
vt -0.150000 0.942478 0.000000
vt 0.150000 0.942478 0.000000
vt -0.150000 1.047198 0.000000
vt 0.150000 1.047198 0.000000
vt -0.150000 1.151917 0.000000
vt 0.150000 1.151917 0.000000
vt -0.150000 1.256637 0.000000
vt 0.150000 1.256637 0.000000
vt -0.150000 -1.256637 0.000000
vt 0.150000 -1.256637 0.000000
vt -0.150000 -1.151917 0.000000
vt 0.150000 -1.151917 0.000000
vt -0.150000 -1.047198 0.000000
vt 0.150000 -1.047198 0.000000
vt -0.150000 -0.942478 0.000000
vt 0.150000 -0.942478 0.000000
vt -0.150000 -0.837758 0.000000
vt 0.150000 -0.837758 0.000000
vt -0.150000 -0.733038 0.000000
vt 0.150000 -0.733038 0.000000
vt -0.150000 -0.628319 0.000000
vt 0.150000 -0.628319 0.000000
vt -0.150000 -0.523599 0.000000
vt 0.150000 -0.523599 0.000000
vt -0.150000 -0.418879 0.000000
vt 0.150000 -0.418879 0.000000
vt -0.150000 -0.314159 0.000000
vt 0.150000 -0.314159 0.000000
vt -0.150000 -0.209440 0.000000
vt 0.150000 -0.209440 0.000000
vt -0.200000 -0.146608 0.000000
vt 0.200000 -0.146608 0.000000
vt -0.200000 0.000000 0.000000
vt 0.200000 0.000000 0.000000
vt -0.200000 0.146608 0.000000
vt 0.200000 0.146608 0.000000
vt -0.200000 0.293215 0.000000
vt 0.200000 0.293215 0.000000
vt -0.200000 0.439823 0.000000
vt 0.200000 0.439823 0.000000
vt -0.200000 0.586431 0.000000
vt 0.200000 0.586431 0.000000
vt -0.200000 0.733038 0.000000
vt 0.200000 0.733038 0.000000
vt -0.200000 0.879646 0.000000
vt 0.200000 0.879646 0.000000
vt -0.200000 1.026254 0.000000
vt 0.200000 1.026254 0.000000
vt -0.200000 1.172861 0.000000
vt 0.200000 1.172861 0.000000
vt -0.200000 1.319469 0.000000
vt 0.200000 1.319469 0.000000
vt -0.200000 1.466077 0.000000
vt 0.200000 1.466077 0.000000
vt -0.200000 1.612684 0.000000
vt 0.200000 1.612684 0.000000
vt -0.200000 1.759292 0.000000
vt 0.200000 1.759292 0.000000
vt -0.200000 -1.759292 0.000000
vt 0.200000 -1.759292 0.000000
vt -0.200000 -1.612684 0.000000
vt 0.200000 -1.612684 0.000000
vt -0.200000 -1.466077 0.000000
vt 0.200000 -1.466077 0.000000
vt -0.200000 -1.319469 0.000000
vt 0.200000 -1.319469 0.000000
vt -0.200000 -1.172861 0.000000
vt 0.200000 -1.172861 0.000000
vt -0.200000 -1.026254 0.000000
vt 0.200000 -1.026254 0.000000
vt -0.200000 -0.879646 0.000000
vt 0.200000 -0.879646 0.000000
vt -0.200000 -0.733038 0.000000
vt 0.200000 -0.733038 0.000000
vt -0.200000 -0.586431 0.000000
vt 0.200000 -0.586431 0.000000
vt -0.200000 -0.439823 0.000000
vt 0.200000 -0.439823 0.000000
vt -0.200000 -0.293215 0.000000
vt 0.200000 -0.293215 0.000000
vt -0.386370 -0.103528 0.000000
vt -0.400000 0.000000 0.000000
vt -0.560000 0.000000 0.000000
vt -0.386370 0.103528 0.000000
vt -0.540918 0.144939 0.000000
vt -0.346410 0.200000 0.000000
vt -0.484974 0.280000 0.000000
vt -0.282843 0.282843 0.000000
vt -0.395980 0.395980 0.000000
vt -0.200000 0.346410 0.000000
vt -0.280000 0.484974 0.000000
vt -0.103528 0.386370 0.000000
vt -0.144939 0.540918 0.000000
vt -0.000000 0.400000 0.000000
vt -0.000000 0.560000 0.000000
vt 0.144939 0.540918 0.000000
vt 0.103528 0.386370 0.000000
vt 0.280000 0.484974 0.000000
vt 0.200000 0.346410 0.000000
vt 0.395980 0.395980 0.000000
vt 0.282843 0.282843 0.000000
vt 0.484974 0.280000 0.000000
vt 0.346410 0.200000 0.000000
vt 0.540918 0.144939 0.000000
vt 0.386370 0.103528 0.000000
vt 0.560000 0.000000 0.000000
vt 0.400000 0.000000 0.000000
vt 0.540918 -0.144939 0.000000
vt 0.386370 -0.103528 0.000000
vt 0.346410 -0.200000 0.000000
vt 0.484974 -0.280000 0.000000
vt 0.282843 -0.282843 0.000000
vt 0.395980 -0.395980 0.000000
vt 0.200000 -0.346410 0.000000
vt 0.280000 -0.484974 0.000000
vt 0.103528 -0.386370 0.000000
vt 0.144939 -0.540918 0.000000
vt 0.000000 -0.400000 0.000000
vt 0.000000 -0.560000 0.000000
vt -0.144939 -0.540918 0.000000
vt -0.103528 -0.386370 0.000000
vt -0.280000 -0.484974 0.000000
vt -0.200000 -0.346410 0.000000
vt -0.395980 -0.395980 0.000000
vt -0.282843 -0.282843 0.000000
vt -0.484974 -0.280000 0.000000
vt -0.346410 -0.200000 0.000000
vt -0.540918 -0.144939 0.000000
vt -0.100000 1.763873 0.000000
vt -0.000000 1.763873 0.000000
vt -0.100000 1.924225 0.000000
vt -0.000000 1.924225 0.000000
vt -0.100000 -1.924225 0.000000
vt -0.000000 -1.924225 0.000000
vt -0.100000 -1.763873 0.000000
vt -0.000000 -1.763873 0.000000
vt -0.100000 -1.603521 0.000000
vt -0.000000 -1.603521 0.000000
vt -0.100000 -1.443169 0.000000
vt -0.000000 -1.443169 0.000000
vt -0.100000 -1.282817 0.000000
vt -0.000000 -1.282817 0.000000
vt -0.100000 -1.122465 0.000000
vt -0.000000 -1.122465 0.000000
vt -0.100000 -0.962113 0.000000
vt 0.000000 -0.962113 0.000000
vt -0.100000 -0.801761 0.000000
vt 0.000000 -0.801761 0.000000
vt -0.100000 -0.641408 0.000000
vt 0.000000 -0.641408 0.000000
vt -0.100000 -0.481056 0.000000
vt 0.000000 -0.481056 0.000000
vt -0.100000 -0.320704 0.000000
vt 0.000000 -0.320704 0.000000
vt -0.100000 -0.160352 0.000000
vt 0.000000 -0.160352 0.000000
vt -0.100000 0.000000 0.000000
vt -0.000000 0.000000 0.000000
vt -0.100000 0.160352 0.000000
vt -0.000000 0.160352 0.000000
vt -0.100000 0.320704 0.000000
vt -0.000000 0.320704 0.000000
vt -0.100000 0.481056 0.000000
vt -0.000000 0.481056 0.000000
vt -0.100000 0.641408 0.000000
vt -0.000000 0.641408 0.000000
vt -0.100000 0.801761 0.000000
vt -0.000000 0.801761 0.000000
vt -0.100000 0.962113 0.000000
vt -0.000000 0.962113 0.000000
vt -0.100000 1.122465 0.000000
vt -0.000000 1.122465 0.000000
vt -0.100000 1.282817 0.000000
vt -0.000000 1.282817 0.000000
vt -0.100000 1.443169 0.000000
vt -0.000000 1.443169 0.000000
vt -0.100000 1.603521 0.000000
vt -0.000000 1.603521 0.000000
vt -1.074283 0.236467 0.000000
vt -1.100000 0.000000 0.000000
vt -0.887500 -0.000000 0.000000
vt -1.074283 -0.236467 0.000000
vt -0.861711 -0.212393 0.000000
vt -0.998333 -0.461878 0.000000
vt -0.785842 -0.412442 0.000000
vt -0.875702 -0.665692 0.000000
vt -0.664303 -0.588521 0.000000
vt -0.712125 -0.838378 0.000000
vt -0.504157 -0.730398 0.000000
vt -0.515249 -0.971863 0.000000
vt -0.314712 -0.829827 0.000000
vt -0.294281 -1.059905 0.000000
vt -0.106976 -0.881029 0.000000
vt -0.059553 -1.098387 0.000000
vt 0.106976 -0.881029 0.000000
vt 0.177960 -1.085509 0.000000
vt 0.314712 -0.829827 0.000000
vt 0.407152 -1.021874 0.000000
vt 0.504157 -0.730398 0.000000
vt 0.617306 -0.910458 0.000000
vt 0.798595 -0.756469 0.000000
vt 0.664303 -0.588521 0.000000
vt 0.942543 -0.567109 0.000000
vt 0.785842 -0.412442 0.000000
vt 1.042418 -0.351232 0.000000
vt 0.861711 -0.212393 0.000000
vt 1.093552 -0.118931 0.000000
vt 0.887500 0.000000 0.000000
vt 1.093552 0.118931 0.000000
vt 0.861711 0.212393 0.000000
vt 1.042418 0.351232 0.000000
vt 0.785842 0.412442 0.000000
vt 0.942543 0.567109 0.000000
vt 0.664303 0.588521 0.000000
vt 0.798595 0.756469 0.000000
vt 0.504157 0.730398 0.000000
vt 0.617306 0.910458 0.000000
vt 0.407152 1.021874 0.000000
vt 0.314712 0.829827 0.000000
vt 0.177960 1.085509 0.000000
vt 0.106976 0.881029 0.000000
vt -0.059553 1.098387 0.000000
vt -0.106976 0.881029 0.000000
vt -0.294281 1.059905 0.000000
vt -0.314712 0.829827 0.000000
vt -0.515249 0.971863 0.000000
vt -0.504157 0.730398 0.000000
vt -0.712125 0.838378 0.000000
vt -0.664303 0.588521 0.000000
vt -0.875702 0.665692 0.000000
vt -0.785842 0.412442 0.000000
vt -0.998333 0.461878 0.000000
vt -0.861711 0.212393 0.000000
vt 1.275021 0.253617 0.000000
vt 1.086652 0.170846 0.000000
vt 1.300000 0.000000 0.000000
vt 1.097999 -0.066314 0.000000
vt 1.275021 -0.253617 0.000000
vt 1.058191 -0.300385 0.000000
vt 1.201043 -0.497488 0.000000
vt 0.969083 -0.520460 0.000000
vt 1.080910 -0.722241 0.000000
vt 0.834824 -0.716288 0.000000
vt 0.919239 -0.919239 0.000000
vt 0.661672 -0.878744 0.000000
vt 0.722241 -1.080910 0.000000
vt 0.504929 -0.886254 0.000000
vt 0.497488 -1.201043 0.000000
vt 0.450003 -0.915367 0.000000
vt 0.393406 -0.941080 0.000000
vt 1.024677 0.400046 0.000000
vt 1.201043 0.497488 0.000000
vt 0.914963 0.610609 0.000000
vt 1.080910 0.722241 0.000000
vt 0.919239 0.919239 0.000000
vt 0.762621 0.792723 0.000000
vt 0.722241 1.080910 0.000000
vt 0.574748 0.937904 0.000000
vt 0.497488 1.201043 0.000000
vt 0.459725 0.988647 0.000000
vt 0.339924 1.025695 0.000000
vt 0.253617 1.275021 0.000000
vt 0.216532 1.048582 0.000000
vt 0.091013 1.056833 0.000000
vt 0.000000 1.300000 0.000000
vt -0.034425 1.050143 0.000000
vt -0.253617 1.275021 0.000000
vt -0.158303 1.028451 0.000000
vt -0.278509 0.991978 0.000000
vt -0.497488 1.201043 0.000000
vt -0.393406 0.941080 0.000000
vt -0.450003 0.915367 0.000000
vt -0.504929 0.886254 0.000000
vt -0.722241 1.080910 0.000000
vt -0.661672 0.878744 0.000000
vt -0.919239 0.919239 0.000000
vt -0.834824 0.716288 0.000000
vt -1.080910 0.722241 0.000000
vt -0.969083 0.520460 0.000000
vt -1.201043 0.497488 0.000000
vt -1.058191 0.300385 0.000000
vt -1.275021 0.253617 0.000000
vt -1.097999 0.066314 0.000000
vt -1.300000 0.000000 0.000000
vt -1.086652 -0.170846 0.000000
vt -1.275021 -0.253617 0.000000
vt -1.024677 -0.400046 0.000000
vt -1.201043 -0.497488 0.000000
vt -0.914963 -0.610609 0.000000
vt -1.080910 -0.722241 0.000000
vt -0.919239 -0.919239 0.000000
vt -0.762621 -0.792723 0.000000
vt -0.722241 -1.080910 0.000000
vt -0.574748 -0.937904 0.000000
vt -0.497488 -1.201043 0.000000
vt -0.459725 -0.988647 0.000000
vt -0.339924 -1.025695 0.000000
vt -0.253617 -1.275021 0.000000
vt -0.216532 -1.048582 0.000000
vt -0.091013 -1.056833 0.000000
vt -0.000000 -1.300000 0.000000
vt 0.034425 -1.050143 0.000000
vt 0.253617 -1.275021 0.000000
vt 0.158303 -1.028451 0.000000
vt 0.278509 -0.991978 0.000000
vt 0.557980 -0.853849 0.000000
vt -0.557980 0.853849 0.000000
vt 0.235091 1.143496 0.000000
vt 0.180000 1.073987 0.000000
vt 0.223903 1.009055 0.000000
vt 0.180000 1.011813 0.000000
vt 0.212927 1.009743 0.000000
vt 0.201951 1.010432 0.000000
vt 0.190976 1.011122 0.000000
vt 0.246279 1.277937 0.000000
vt 0.180000 1.198336 0.000000
vt 0.180000 1.136161 0.000000
vt 0.190942 1.329819 0.000000
vt 0.257466 1.412378 0.000000
vt 0.201884 1.461301 0.000000
vt 0.268654 1.546819 0.000000
vt 0.212825 1.592783 0.000000
vt 0.279842 1.681259 0.000000
vt 0.223767 1.724274 0.000000
vt 0.291030 1.815700 0.000000
vt 0.234709 1.855753 0.000000
vt 0.302218 1.950141 0.000000
vt 0.245651 1.987236 0.000000
vt 0.313406 2.084582 0.000000
vt 0.256593 2.118720 0.000000
vt 0.324594 2.219023 0.000000
vt 0.267535 2.250203 0.000000
vt 0.335782 2.353464 0.000000
vt 0.278476 2.381686 0.000000
vt 0.346970 2.487905 0.000000
vt 0.289418 2.513170 0.000000
vt 0.358158 2.622346 0.000000
vt 0.300360 2.644653 0.000000
vt 0.369346 2.756787 0.000000
vt 0.311302 2.776137 0.000000
vt 0.380534 2.891228 0.000000
vt 0.322244 2.907616 0.000000
vt 0.391722 3.025669 0.000000
vt 0.333185 3.039103 0.000000
vt 0.402910 3.160110 0.000000
vt 0.344127 3.170592 0.000000
vt 0.414098 3.294551 0.000000
vt 0.355069 3.302069 0.000000
vt 0.355069 -3.106780 0.000000
vt 0.414098 -3.114298 0.000000
vt 0.425286 -2.979858 0.000000
vt 0.366011 -2.975300 0.000000
vt 0.436474 -2.845417 0.000000
vt 0.376953 -2.843808 0.000000
vt 0.387895 -2.712328 0.000000
vt 0.447661 -2.710976 0.000000
vt 0.398836 -2.580845 0.000000
vt 0.458849 -2.576535 0.000000
vt 0.409778 -2.449362 0.000000
vt 0.470037 -2.442094 0.000000
vt 0.420720 -2.317878 0.000000
vt 0.481225 -2.307653 0.000000
vt 0.431662 -2.186395 0.000000
vt 0.492413 -2.173212 0.000000
vt 0.442604 -2.054917 0.000000
vt 0.503601 -2.038771 0.000000
vt 0.453545 -1.923425 0.000000
vt 0.514789 -1.904330 0.000000
vt 0.464487 -1.791943 0.000000
vt 0.525977 -1.769889 0.000000
vt 0.475429 -1.660464 0.000000
vt 0.537165 -1.635448 0.000000
vt 0.486371 -1.528978 0.000000
vt 0.548353 -1.501008 0.000000
vt 0.497313 -1.397492 0.000000
vt 0.559541 -1.366567 0.000000
vt 0.508255 -1.266011 0.000000
vt 0.570729 -1.232126 0.000000
vt 0.519196 -1.134528 0.000000
vt 0.581917 -1.097685 0.000000
vt 0.530138 -1.003045 0.000000
vt 0.593105 -0.963244 0.000000
vt 0.541080 -0.871561 0.000000
vt 0.604293 -0.828803 0.000000
vt 0.552022 -0.740078 0.000000
vt 0.615481 -0.694369 0.000000
vt 0.562964 -0.608593 0.000000
vt 0.626669 -0.559923 0.000000
vt 0.573906 -0.477111 0.000000
vt 0.637856 -0.425472 0.000000
vt 0.584847 -0.345627 0.000000
vt 0.649044 -0.291039 0.000000
vt 0.595789 -0.214144 0.000000
vt 0.660232 -0.156604 0.000000
vt 0.606731 -0.082668 0.000000
vt 0.671420 -0.022154 0.000000
vt 0.617673 0.048825 0.000000
vt 0.682608 0.112286 0.000000
vt 0.628615 0.180312 0.000000
vt 0.693796 0.246717 0.000000
vt 0.639556 0.311788 0.000000
vt 0.704984 0.381159 0.000000
vt 0.650498 0.443269 0.000000
vt 0.716172 0.515617 0.000000
vt 0.661440 0.574761 0.000000
vt 0.727360 0.650050 0.000000
vt 0.672382 0.706240 0.000000
vt 0.738548 0.784476 0.000000
vt 0.683324 0.837713 0.000000
vt 0.749736 0.918917 0.000000
vt 0.694266 0.969204 0.000000
vt 0.760924 1.053384 0.000000
vt 0.705207 1.100701 0.000000
vt 0.772112 1.187821 0.000000
vt 0.716149 1.232174 0.000000
vt 0.783300 1.322246 0.000000
vt 0.727091 1.363643 0.000000
vt 0.794488 1.456675 0.000000
vt 0.738033 1.495133 0.000000
vt 0.805676 1.591140 0.000000
vt 0.748975 1.626639 0.000000
vt 0.816864 1.725591 0.000000
vt 0.759916 1.758113 0.000000
vt 0.828051 1.860015 0.000000
vt 0.770858 1.889582 0.000000
vt 0.839239 1.994435 0.000000
vt 0.781800 2.021059 0.000000
vt 0.850427 2.128891 0.000000
vt 0.792742 2.152567 0.000000
vt 0.861615 2.263360 0.000000
vt 0.803684 2.284055 0.000000
vt 0.872803 2.397787 0.000000
vt 0.814626 2.415523 0.000000
vt 0.883991 2.532209 0.000000
vt 0.825567 2.546987 0.000000
vt 0.895179 2.666640 0.000000
vt 0.836509 2.678487 0.000000
vt 0.906367 2.801112 0.000000
vt 0.847451 2.809995 0.000000
vt 0.917555 2.935564 0.000000
vt 0.858393 2.941464 0.000000
vt 0.928743 3.069984 0.000000
vt 0.869335 3.072941 0.000000
vt 0.939931 3.204425 0.000000
vt 0.880277 3.204425 0.000000
vt 0.113152 10.029109 0.000000
vt 0.000000 10.022192 0.000000
vt 0.113152 9.892033 0.000000
vt 0.056576 9.823708 0.000000
vt 0.113152 9.754956 0.000000
vt 0.056576 9.618093 0.000000
vt 0.113152 9.617880 0.000000
vt 0.113152 9.480804 0.000000
vt 0.056576 9.412906 0.000000
vt 0.113152 9.343727 0.000000
vt 0.056576 9.207078 0.000000
vt 0.113152 9.206651 0.000000
vt 0.113152 9.069575 0.000000
vt 0.056576 9.002104 0.000000
vt 0.113152 8.932498 0.000000
vt 0.056576 8.796063 0.000000
vt 0.113152 8.795422 0.000000
vt 0.113152 8.658346 0.000000
vt 0.056576 8.591302 0.000000
vt 0.113152 8.521270 0.000000
vt 0.056576 8.385902 0.000000
vt 0.113152 8.384193 0.000000
vt 0.056576 8.238779 0.000000
vt 0.113152 8.247117 0.000000
vt 0.113152 8.110041 0.000000
vt 0.056576 8.091656 0.000000
vt 0.113152 7.972964 0.000000
vt 0.056576 7.944533 0.000000
vt 0.113152 7.835888 0.000000
vt 0.056576 7.797411 0.000000
vt 0.113152 7.698812 0.000000
vt 0.056576 7.650288 0.000000
vt 0.113152 7.561736 0.000000
vt 0.056576 7.503165 0.000000
vt 0.113152 7.424659 0.000000
vt 0.056576 7.356042 0.000000
vt 0.113152 7.287583 0.000000
vt 0.056576 7.208920 0.000000
vt 0.113152 7.150507 0.000000
vt 0.056576 7.061797 0.000000
vt 0.113152 7.013430 0.000000
vt 0.056576 6.914674 0.000000
vt 0.113152 6.876354 0.000000
vt 0.056576 6.767551 0.000000
vt 0.113152 6.739278 0.000000
vt 0.056576 6.620428 0.000000
vt 0.113152 6.602201 0.000000
vt 0.056576 6.473306 0.000000
vt 0.113152 6.465125 0.000000
vt 0.056576 6.326183 0.000000
vt 0.113152 6.328049 0.000000
vt 0.113152 6.190973 0.000000
vt 0.056576 6.179060 0.000000
vt 0.113152 6.053896 0.000000
vt 0.056576 6.031937 0.000000
vt 0.113152 5.916820 0.000000
vt 0.056576 5.888274 0.000000
vt 0.113152 5.779744 0.000000
vt 0.056576 5.744610 0.000000
vt 0.113152 5.642667 0.000000
vt 0.056576 5.600947 0.000000
vt 0.113152 5.505591 0.000000
vt 0.056576 5.457283 0.000000
vt 0.113152 5.368515 0.000000
vt 0.056576 5.313620 0.000000
vt 0.113152 5.231438 0.000000
vt 0.056576 5.169956 0.000000
vt 0.113152 5.094362 0.000000
vt 0.056576 5.026293 0.000000
vt 0.113152 4.957286 0.000000
vt 0.056576 4.882629 0.000000
vt 0.113152 4.820210 0.000000
vt 0.056576 4.738966 0.000000
vt 0.113152 4.683133 0.000000
vt 0.056576 4.595303 0.000000
vt 0.113152 4.546057 0.000000
vt 0.056576 4.451639 0.000000
vt 0.113152 4.408981 0.000000
vt 0.056576 4.307976 0.000000
vt 0.113152 4.271904 0.000000
vt 0.056576 4.164312 0.000000
vt 0.113152 4.134828 0.000000
vt 0.056576 4.020649 0.000000
vt 0.113152 3.997752 0.000000
vt 0.056576 3.876985 0.000000
vt 0.113152 3.860676 0.000000
vt 0.056576 3.733322 0.000000
vt 0.113152 3.723599 0.000000
vt 0.113152 3.586523 0.000000
vt 0.056576 3.535199 0.000000
vt 0.113152 3.449447 0.000000
vt 0.056576 3.337076 0.000000
vt 0.113152 3.312370 0.000000
vt 0.056576 3.138953 0.000000
vt 0.113152 3.175294 0.000000
vt 0.113152 3.038218 0.000000
vt 0.056576 2.940830 0.000000
vt 0.113152 2.901141 0.000000
vt 0.056576 2.742707 0.000000
vt 0.113152 2.764065 0.000000
vt 0.113152 2.626989 0.000000
vt 0.056576 2.544584 0.000000
vt 0.113152 2.489913 0.000000
vt 0.056576 2.346461 0.000000
vt 0.113152 2.352836 0.000000
vt 0.113152 2.215760 0.000000
vt 0.056576 2.148338 0.000000
vt 0.113152 2.078684 0.000000
vt 0.056576 2.018769 0.000000
vt 0.113152 1.941607 0.000000
vt 0.056576 1.889296 0.000000
vt 0.113152 1.804531 0.000000
vt 0.055457 1.764976 0.000000
vt 0.113152 1.667455 0.000000
vt 0.069657 1.639659 0.000000
vt 0.113152 1.530379 0.000000
vt 0.084057 1.512997 0.000000
vt 0.113146 1.393301 0.000000
vt 0.098523 1.385263 0.000000
vt 0.113141 1.256227 0.000000
vt 0.000000 9.900830 0.000000
vt 0.000000 9.779465 0.000000
vt 0.000000 9.658084 0.000000
vt 0.000000 9.536733 0.000000
vt 0.000000 9.415397 0.000000
vt 0.000000 9.294033 0.000000
vt 0.000000 9.172654 0.000000
vt 0.000000 9.051276 0.000000
vt 0.000000 8.929921 0.000000
vt 0.000000 8.808581 0.000000
vt 0.000000 8.687218 0.000000
vt 0.000000 8.565842 0.000000
vt 0.000000 8.444464 0.000000
vt 0.000000 8.323110 0.000000
vt 0.000000 8.201769 0.000000
vt 0.000000 8.080403 0.000000
vt 0.000000 7.959028 0.000000
vt 0.000000 7.837656 0.000000
vt 0.000000 7.716305 0.000000
vt 0.000000 7.594954 0.000000
vt 0.000000 7.473581 0.000000
vt 0.000000 7.352213 0.000000
vt 0.000000 7.230853 0.000000
vt 0.000000 7.109498 0.000000
vt 0.000000 6.988130 0.000000
vt 0.000000 6.866761 0.000000
vt 0.000000 6.745402 0.000000
vt 0.000000 6.624050 0.000000
vt 0.000000 6.502682 0.000000
vt 0.000000 6.381317 0.000000
vt 0.000000 6.259956 0.000000
vt 0.000000 6.138593 0.000000
vt 0.000000 6.017230 0.000000
vt 0.000000 5.895868 0.000000
vt 0.000000 5.774505 0.000000
vt 0.000000 5.653143 0.000000
vt 0.000000 5.531780 0.000000
vt 0.000000 5.410418 0.000000
vt 0.000000 5.289055 0.000000
vt 0.000000 5.167689 0.000000
vt 0.000000 5.046333 0.000000
vt 0.000000 4.924970 0.000000
vt 0.000000 4.803602 0.000000
vt 0.000000 4.682239 0.000000
vt 0.000000 4.560885 0.000000
vt 0.000000 4.439519 0.000000
vt 0.000000 4.318155 0.000000
vt 0.000000 4.196793 0.000000
vt 0.000000 4.075430 0.000000
vt 0.000000 3.954068 0.000000
vt 0.000000 3.832703 0.000000
vt 0.000000 3.711339 0.000000
vt 0.000000 3.589985 0.000000
vt 0.000000 3.468620 0.000000
vt 0.000000 3.347252 0.000000
vt 0.000000 3.225890 0.000000
vt 0.000000 3.104536 0.000000
vt 0.000000 2.983169 0.000000
vt 0.000000 2.861805 0.000000
vt 0.000000 2.740443 0.000000
vt 0.000000 2.619080 0.000000
vt 0.000000 2.497718 0.000000
vt 0.000000 2.376356 0.000000
vt 0.000000 2.254993 0.000000
vt 0.013693 2.134000 0.000000
vt 0.027490 2.012255 0.000000
vt 0.041419 1.889322 0.000000
vt 0.113152 10.029109 0.000000
vt 0.000000 10.022192 0.000000
vt 0.113152 9.892033 0.000000
vt 0.056576 9.823708 0.000000
vt 0.113152 9.754956 0.000000
vt 0.056576 9.618093 0.000000
vt 0.113152 9.617880 0.000000
vt 0.113152 9.480804 0.000000
vt 0.056576 9.412906 0.000000
vt 0.113152 9.343727 0.000000
vt 0.056576 9.207078 0.000000
vt 0.113152 9.206651 0.000000
vt 0.113152 9.069575 0.000000
vt 0.056576 9.002104 0.000000
vt 0.113152 8.932498 0.000000
vt 0.056576 8.796063 0.000000
vt 0.113152 8.795422 0.000000
vt 0.113152 8.658346 0.000000
vt 0.056576 8.591302 0.000000
vt 0.113152 8.521270 0.000000
vt 0.056576 8.385902 0.000000
vt 0.113152 8.384193 0.000000
vt 0.056576 8.238779 0.000000
vt 0.113152 8.247117 0.000000
vt 0.113152 8.110041 0.000000
vt 0.056576 8.091656 0.000000
vt 0.113152 7.972964 0.000000
vt 0.056576 7.944533 0.000000
vt 0.113152 7.835888 0.000000
vt 0.056576 7.797411 0.000000
vt 0.113152 7.698812 0.000000
vt 0.056576 7.650288 0.000000
vt 0.113152 7.561736 0.000000
vt 0.056576 7.503165 0.000000
vt 0.113152 7.424659 0.000000
vt 0.056576 7.356042 0.000000
vt 0.113152 7.287583 0.000000
vt 0.056576 7.208920 0.000000
vt 0.113152 7.150507 0.000000
vt 0.056576 7.061797 0.000000
vt 0.113152 7.013430 0.000000
vt 0.056576 6.914674 0.000000
vt 0.113152 6.876354 0.000000
vt 0.056576 6.767551 0.000000
vt 0.113152 6.739278 0.000000
vt 0.056576 6.620428 0.000000
vt 0.113152 6.602201 0.000000
vt 0.056576 6.473306 0.000000
vt 0.113152 6.465125 0.000000
vt 0.056576 6.326183 0.000000
vt 0.113152 6.328049 0.000000
vt 0.113152 6.190973 0.000000
vt 0.056576 6.179060 0.000000
vt 0.113152 6.053896 0.000000
vt 0.056576 6.031937 0.000000
vt 0.113152 5.916820 0.000000
vt 0.056576 5.888274 0.000000
vt 0.113152 5.779744 0.000000
vt 0.056576 5.744610 0.000000
vt 0.113152 5.642667 0.000000
vt 0.056576 5.600947 0.000000
vt 0.113152 5.505591 0.000000
vt 0.056576 5.457283 0.000000
vt 0.113152 5.368515 0.000000
vt 0.056576 5.313620 0.000000
vt 0.113152 5.231438 0.000000
vt 0.056576 5.169956 0.000000
vt 0.113152 5.094362 0.000000
vt 0.056576 5.026293 0.000000
vt 0.113152 4.957286 0.000000
vt 0.056576 4.882629 0.000000
vt 0.113152 4.820210 0.000000
vt 0.056576 4.738966 0.000000
vt 0.113152 4.683133 0.000000
vt 0.056576 4.595303 0.000000
vt 0.113152 4.546057 0.000000
vt 0.056576 4.451639 0.000000
vt 0.113152 4.408981 0.000000
vt 0.056576 4.307976 0.000000
vt 0.113152 4.271904 0.000000
vt 0.056576 4.164312 0.000000
vt 0.113152 4.134828 0.000000
vt 0.056576 4.020649 0.000000
vt 0.113152 3.997752 0.000000
vt 0.056576 3.876985 0.000000
vt 0.113152 3.860676 0.000000
vt 0.056576 3.733322 0.000000
vt 0.113152 3.723599 0.000000
vt 0.113152 3.586523 0.000000
vt 0.056576 3.535199 0.000000
vt 0.113152 3.449447 0.000000
vt 0.056576 3.337076 0.000000
vt 0.113152 3.312370 0.000000
vt 0.056576 3.138953 0.000000
vt 0.113152 3.175294 0.000000
vt 0.113152 3.038218 0.000000
vt 0.056576 2.940830 0.000000
vt 0.113152 2.901141 0.000000
vt 0.056576 2.742707 0.000000
vt 0.113152 2.764065 0.000000
vt 0.113152 2.626989 0.000000
vt 0.056576 2.544584 0.000000
vt 0.113152 2.489913 0.000000
vt 0.056576 2.346461 0.000000
vt 0.113152 2.352836 0.000000
vt 0.113152 2.215760 0.000000
vt 0.056576 2.148338 0.000000
vt 0.113152 2.078684 0.000000
vt 0.056576 2.018769 0.000000
vt 0.113152 1.941607 0.000000
vt 0.056576 1.889296 0.000000
vt 0.113152 1.804531 0.000000
vt 0.055457 1.764976 0.000000
vt 0.113152 1.667455 0.000000
vt 0.069657 1.639659 0.000000
vt 0.113152 1.530379 0.000000
vt 0.084057 1.512997 0.000000
vt 0.113146 1.393301 0.000000
vt 0.098523 1.385263 0.000000
vt 0.113141 1.256227 0.000000
vt 0.000000 9.900830 0.000000
vt 0.000000 9.779465 0.000000
vt 0.000000 9.658084 0.000000
vt 0.000000 9.536733 0.000000
vt 0.000000 9.415397 0.000000
vt 0.000000 9.294033 0.000000
vt 0.000000 9.172654 0.000000
vt 0.000000 9.051276 0.000000
vt 0.000000 8.929921 0.000000
vt 0.000000 8.808581 0.000000
vt 0.000000 8.687218 0.000000
vt 0.000000 8.565842 0.000000
vt 0.000000 8.444464 0.000000
vt 0.000000 8.323110 0.000000
vt 0.000000 8.201769 0.000000
vt 0.000000 8.080403 0.000000
vt 0.000000 7.959028 0.000000
vt 0.000000 7.837656 0.000000
vt 0.000000 7.716305 0.000000
vt 0.000000 7.594954 0.000000
vt 0.000000 7.473581 0.000000
vt 0.000000 7.352213 0.000000
vt 0.000000 7.230853 0.000000
vt 0.000000 7.109498 0.000000
vt 0.000000 6.988130 0.000000
vt 0.000000 6.866761 0.000000
vt 0.000000 6.745402 0.000000
vt 0.000000 6.624050 0.000000
vt 0.000000 6.502682 0.000000
vt 0.000000 6.381317 0.000000
vt 0.000000 6.259956 0.000000
vt 0.000000 6.138593 0.000000
vt 0.000000 6.017230 0.000000
vt 0.000000 5.895868 0.000000
vt 0.000000 5.774505 0.000000
vt 0.000000 5.653143 0.000000
vt 0.000000 5.531780 0.000000
vt 0.000000 5.410418 0.000000
vt 0.000000 5.289055 0.000000
vt 0.000000 5.167689 0.000000
vt 0.000000 5.046333 0.000000
vt 0.000000 4.924970 0.000000
vt 0.000000 4.803602 0.000000
vt 0.000000 4.682239 0.000000
vt 0.000000 4.560885 0.000000
vt 0.000000 4.439519 0.000000
vt 0.000000 4.318155 0.000000
vt 0.000000 4.196793 0.000000
vt 0.000000 4.075430 0.000000
vt 0.000000 3.954068 0.000000
vt 0.000000 3.832703 0.000000
vt 0.000000 3.711339 0.000000
vt 0.000000 3.589985 0.000000
vt 0.000000 3.468620 0.000000
vt 0.000000 3.347252 0.000000
vt 0.000000 3.225890 0.000000
vt 0.000000 3.104536 0.000000
vt 0.000000 2.983169 0.000000
vt 0.000000 2.861805 0.000000
vt 0.000000 2.740443 0.000000
vt 0.000000 2.619080 0.000000
vt 0.000000 2.497718 0.000000
vt 0.000000 2.376356 0.000000
vt 0.000000 2.254993 0.000000
vt 0.013693 2.134000 0.000000
vt 0.027490 2.012255 0.000000
vt 0.041419 1.889322 0.000000
vt 0.235091 1.143496 0.000000
vt 0.180000 1.073987 0.000000
vt 0.223903 1.009055 0.000000
vt 0.180000 1.011813 0.000000
vt 0.212927 1.009743 0.000000
vt 0.201951 1.010432 0.000000
vt 0.190976 1.011122 0.000000
vt 0.246279 1.277937 0.000000
vt 0.180000 1.198336 0.000000
vt 0.180000 1.136161 0.000000
vt 0.190942 1.329819 0.000000
vt 0.257466 1.412378 0.000000
vt 0.201884 1.461301 0.000000
vt 0.268654 1.546819 0.000000
vt 0.212825 1.592783 0.000000
vt 0.279842 1.681259 0.000000
vt 0.223767 1.724274 0.000000
vt 0.291030 1.815700 0.000000
vt 0.234709 1.855753 0.000000
vt 0.302218 1.950141 0.000000
vt 0.245651 1.987236 0.000000
vt 0.313406 2.084582 0.000000
vt 0.256593 2.118720 0.000000
vt 0.324594 2.219023 0.000000
vt 0.267535 2.250203 0.000000
vt 0.335782 2.353464 0.000000
vt 0.278476 2.381686 0.000000
vt 0.346970 2.487905 0.000000
vt 0.289418 2.513170 0.000000
vt 0.358158 2.622346 0.000000
vt 0.300360 2.644653 0.000000
vt 0.369346 2.756787 0.000000
vt 0.311302 2.776137 0.000000
vt 0.380534 2.891228 0.000000
vt 0.322244 2.907616 0.000000
vt 0.391722 3.025669 0.000000
vt 0.333185 3.039103 0.000000
vt 0.402910 3.160110 0.000000
vt 0.344127 3.170592 0.000000
vt 0.414098 3.294551 0.000000
vt 0.355069 3.302069 0.000000
vt 0.355069 -3.106780 0.000000
vt 0.414098 -3.114298 0.000000
vt 0.425286 -2.979858 0.000000
vt 0.366011 -2.975300 0.000000
vt 0.436474 -2.845417 0.000000
vt 0.376953 -2.843808 0.000000
vt 0.387895 -2.712328 0.000000
vt 0.447661 -2.710976 0.000000
vt 0.398836 -2.580845 0.000000
vt 0.458849 -2.576535 0.000000
vt 0.409778 -2.449362 0.000000
vt 0.470037 -2.442094 0.000000
vt 0.420720 -2.317878 0.000000
vt 0.481225 -2.307653 0.000000
vt 0.431662 -2.186395 0.000000
vt 0.492413 -2.173212 0.000000
vt 0.442604 -2.054917 0.000000
vt 0.503601 -2.038771 0.000000
vt 0.453545 -1.923425 0.000000
vt 0.514789 -1.904330 0.000000
vt 0.464487 -1.791943 0.000000
vt 0.525977 -1.769889 0.000000
vt 0.475429 -1.660464 0.000000
vt 0.537165 -1.635448 0.000000
vt 0.486371 -1.528978 0.000000
vt 0.548353 -1.501008 0.000000
vt 0.497313 -1.397492 0.000000
vt 0.559541 -1.366567 0.000000
vt 0.508255 -1.266011 0.000000
vt 0.570729 -1.232126 0.000000
vt 0.519196 -1.134528 0.000000
vt 0.581917 -1.097685 0.000000
vt 0.530138 -1.003045 0.000000
vt 0.593105 -0.963244 0.000000
vt 0.541080 -0.871561 0.000000
vt 0.604293 -0.828803 0.000000
vt 0.552022 -0.740078 0.000000
vt 0.615481 -0.694369 0.000000
vt 0.562964 -0.608593 0.000000
vt 0.626669 -0.559923 0.000000
vt 0.573906 -0.477111 0.000000
vt 0.637856 -0.425472 0.000000
vt 0.584847 -0.345627 0.000000
vt 0.649044 -0.291039 0.000000
vt 0.595789 -0.214144 0.000000
vt 0.660232 -0.156604 0.000000
vt 0.606731 -0.082668 0.000000
vt 0.671420 -0.022154 0.000000
vt 0.617673 0.048825 0.000000
vt 0.682608 0.112286 0.000000
vt 0.628615 0.180312 0.000000
vt 0.693796 0.246717 0.000000
vt 0.639556 0.311788 0.000000
vt 0.704984 0.381159 0.000000
vt 0.650498 0.443269 0.000000
vt 0.716172 0.515617 0.000000
vt 0.661440 0.574761 0.000000
vt 0.727360 0.650050 0.000000
vt 0.672382 0.706240 0.000000
vt 0.738548 0.784476 0.000000
vt 0.683324 0.837713 0.000000
vt 0.749736 0.918917 0.000000
vt 0.694266 0.969204 0.000000
vt 0.760924 1.053384 0.000000
vt 0.705207 1.100701 0.000000
vt 0.772112 1.187821 0.000000
vt 0.716149 1.232174 0.000000
vt 0.783300 1.322246 0.000000
vt 0.727091 1.363643 0.000000
vt 0.794488 1.456675 0.000000
vt 0.738033 1.495133 0.000000
vt 0.805676 1.591140 0.000000
vt 0.748975 1.626639 0.000000
vt 0.816864 1.725591 0.000000
vt 0.759916 1.758113 0.000000
vt 0.828051 1.860015 0.000000
vt 0.770858 1.889582 0.000000
vt 0.839239 1.994435 0.000000
vt 0.781800 2.021059 0.000000
vt 0.850427 2.128891 0.000000
vt 0.792742 2.152567 0.000000
vt 0.861615 2.263360 0.000000
vt 0.803684 2.284055 0.000000
vt 0.872803 2.397787 0.000000
vt 0.814626 2.415523 0.000000
vt 0.883991 2.532209 0.000000
vt 0.825567 2.546987 0.000000
vt 0.895179 2.666640 0.000000
vt 0.836509 2.678487 0.000000
vt 0.906367 2.801112 0.000000
vt 0.847451 2.809995 0.000000
vt 0.917555 2.935564 0.000000
vt 0.858393 2.941464 0.000000
vt 0.928743 3.069984 0.000000
vt 0.869335 3.072941 0.000000
vt 0.939931 3.204425 0.000000
vt 0.880277 3.204425 0.000000
vt 0.400000 0.170170 0.000000
vt -0.400000 0.170170 0.000000
vt 0.400000 0.000000 0.000000
vt -0.400000 0.000000 0.000000
vt 0.400000 -0.170170 0.000000
vt -0.400000 -0.170170 0.000000
vt 0.400000 -0.340339 0.000000
vt -0.400000 -0.340339 0.000000
vt 0.400000 -0.510509 0.000000
vt -0.400000 -0.510509 0.000000
vt 0.400000 -0.680678 0.000000
vt -0.400000 -0.680678 0.000000
vt 0.400000 -0.850848 0.000000
vt -0.400000 -0.850848 0.000000
vt 0.400000 -1.021018 0.000000
vt -0.400000 -1.021018 0.000000
vt 0.400000 -1.191187 0.000000
vt -0.400000 -1.191187 0.000000
vt 0.400000 -1.361357 0.000000
vt -0.400000 -1.361357 0.000000
vt 0.400000 -1.531526 0.000000
vt -0.400000 -1.531526 0.000000
vt 0.400000 -1.701696 0.000000
vt -0.400000 -1.701696 0.000000
vt 0.400000 -1.871866 0.000000
vt -0.400000 -1.871866 0.000000
vt 0.400000 -2.042035 0.000000
vt -0.400000 -2.042035 0.000000
vt 0.400000 2.042035 0.000000
vt -0.400000 2.042035 0.000000
vt 0.400000 1.871866 0.000000
vt -0.400000 1.871866 0.000000
vt 0.400000 1.701696 0.000000
vt -0.400000 1.701696 0.000000
vt 0.400000 1.531526 0.000000
vt -0.400000 1.531526 0.000000
vt 0.400000 1.361357 0.000000
vt -0.400000 1.361357 0.000000
vt 0.400000 1.191187 0.000000
vt -0.400000 1.191187 0.000000
vt 0.400000 1.021018 0.000000
vt -0.400000 1.021018 0.000000
vt 0.400000 0.850848 0.000000
vt -0.400000 0.850848 0.000000
vt 0.400000 0.680678 0.000000
vt -0.400000 0.680678 0.000000
vt 0.400000 0.510509 0.000000
vt -0.400000 0.510509 0.000000
vt 0.400000 0.340339 0.000000
vt -0.400000 0.340339 0.000000
vt 0.007049 0.562815 0.000000
vt 0.078049 0.571263 0.000000
vt 0.000000 0.581216 0.000000
vt 0.031695 0.657233 0.000000
vt -0.035876 0.674834 0.000000
vt 0.031695 0.751650 0.000000
vt -0.070152 0.764261 0.000000
vt -0.000013 0.774955 0.000000
vt 0.031695 0.846067 0.000000
vt -0.000001 0.862743 0.000000
vt 0.031695 0.940485 0.000000
vt -0.000011 0.950530 0.000000
vt 0.031695 1.034902 0.000000
vt -0.000024 1.038324 0.000000
vt 0.031695 1.129319 0.000000
vt -0.000122 1.126107 0.000000
vt -0.000050 1.213883 0.000000
vt 0.031695 1.223736 0.000000
vt -0.000022 1.301687 0.000000
vt 0.031695 1.318154 0.000000
vt -0.000096 1.389468 0.000000
vt 0.031695 1.412571 0.000000
vt -0.000025 1.477252 0.000000
vt 0.031695 1.506988 0.000000
vt -0.000036 1.565052 0.000000
vt 0.031695 1.601405 0.000000
vt -0.000074 1.652828 0.000000
vt 0.031695 1.695823 0.000000
vt -0.000002 1.740621 0.000000
vt 0.031695 1.790240 0.000000
vt -0.000040 1.828411 0.000000
vt 0.031695 1.884657 0.000000
vt -0.000016 1.916195 0.000000
vt 0.031695 1.979074 0.000000
vt -0.000006 2.003986 0.000000
vt 0.031695 2.073492 0.000000
vt -0.000000 2.091774 0.000000
vt 0.031695 2.167909 0.000000
vt -0.000004 2.179561 0.000000
vt 0.031695 2.262326 0.000000
vt -0.000030 2.267352 0.000000
vt 0.031695 2.356743 0.000000
vt -0.000030 2.355133 0.000000
vt -0.000015 2.442928 0.000000
vt 0.031695 2.451161 0.000000
vt -0.000079 2.530711 0.000000
vt 0.031695 2.545578 0.000000
vt -0.000016 2.618497 0.000000
vt 0.031695 2.639995 0.000000
vt -0.000049 2.706296 0.000000
vt 0.031695 2.734412 0.000000
vt -0.000090 2.794069 0.000000
vt 0.031695 2.828830 0.000000
vt -0.000005 2.881863 0.000000
vt 0.031695 2.923247 0.000000
vt -0.000080 2.969662 0.000000
vt 0.031695 3.017664 0.000000
vt -0.000109 3.057429 0.000000
vt 0.031695 3.112082 0.000000
vt -0.000005 3.145227 0.000000
vt 0.031695 3.206499 0.000000
vt -0.000118 3.233036 0.000000
vt 0.031695 3.300916 0.000000
vt -0.000210 3.320793 0.000000
vt 0.031695 3.395333 0.000000
vt -0.000067 3.408572 0.000000
vt 0.037919 3.485202 0.000000
vt 0.031695 3.489751 0.000000
vt 0.018702 3.535346 0.000000
vt -0.000004 3.496380 0.000000
vt 0.000000 3.584168 0.000000
vt 0.078049 0.659051 0.000000
vt 0.078049 0.746839 0.000000
vt 0.078049 0.834627 0.000000
vt 0.078049 0.922415 0.000000
vt 0.078049 1.010203 0.000000
vt 0.078049 1.097990 0.000000
vt 0.078049 1.185778 0.000000
vt 0.078049 1.273566 0.000000
vt 0.078049 1.361354 0.000000
vt 0.078049 1.449142 0.000000
vt 0.078049 1.536930 0.000000
vt 0.078049 1.624718 0.000000
vt 0.078049 1.712506 0.000000
vt 0.078049 1.800294 0.000000
vt 0.078049 1.888081 0.000000
vt 0.078049 1.975869 0.000000
vt 0.078049 2.063657 0.000000
vt 0.078049 2.151445 0.000000
vt 0.078049 2.239233 0.000000
vt 0.078049 2.327021 0.000000
vt 0.078049 2.414809 0.000000
vt 0.078049 2.502597 0.000000
vt 0.078049 2.590385 0.000000
vt 0.078049 2.678173 0.000000
vt 0.078049 2.765960 0.000000
vt 0.078049 2.853748 0.000000
vt 0.078049 2.941536 0.000000
vt 0.078049 3.029324 0.000000
vt 0.078049 3.117112 0.000000
vt 0.078024 3.204913 0.000000
vt 0.077920 3.292710 0.000000
vt 0.077943 3.380448 0.000000
vt 0.057672 3.433596 0.000000
vt -0.351948 0.179326 0.000000
vt -0.303446 0.252875 0.000000
vt -0.356403 0.181596 0.000000
vt -0.400953 0.204296 0.000000
vt -0.459619 0.459619 0.000000
vt -0.562917 0.325000 0.000000
vt -0.239848 0.313844 0.000000
vt -0.325000 0.562917 0.000000
vt -0.164319 0.359199 0.000000
vt -0.168232 0.627852 0.000000
vt -0.080615 0.386686 0.000000
vt -0.062574 0.395075 0.000000
vt 0.000000 0.650000 0.000000
vt 0.037437 0.423869 0.000000
vt 0.168232 0.627852 0.000000
vt 0.141742 0.427094 0.000000
vt 0.325000 0.562917 0.000000
vt 0.241462 0.379732 0.000000
vt 0.459619 0.459619 0.000000
vt 0.326649 0.309516 0.000000
vt 0.562917 0.325000 0.000000
vt 0.392178 0.220673 0.000000
vt 0.627852 0.168232 0.000000
vt 0.434104 0.118549 0.000000
vt 0.449904 0.009290 0.000000
vt 0.650000 -0.000000 0.000000
vt 0.438628 -0.100528 0.000000
vt 0.627852 -0.168232 0.000000
vt 0.400953 -0.204296 0.000000
vt 0.562917 -0.325000 0.000000
vt 0.459619 -0.459619 0.000000
vt 0.303446 -0.252875 0.000000
vt 0.239848 -0.313844 0.000000
vt 0.356403 -0.181596 0.000000
vt 0.351948 -0.179326 0.000000
vt 0.325000 -0.562917 0.000000
vt 0.164319 -0.359199 0.000000
vt 0.168232 -0.627852 0.000000
vt 0.080615 -0.386686 0.000000
vt 0.062574 -0.395075 0.000000
vt -0.000000 -0.650000 0.000000
vt -0.037437 -0.423869 0.000000
vt -0.168232 -0.627852 0.000000
vt -0.141742 -0.427094 0.000000
vt -0.325000 -0.562917 0.000000
vt -0.241462 -0.379732 0.000000
vt -0.459619 -0.459619 0.000000
vt -0.326649 -0.309516 0.000000
vt -0.562917 -0.325000 0.000000
vt -0.392178 -0.220673 0.000000
vt -0.627852 -0.168232 0.000000
vt -0.434104 -0.118549 0.000000
vt -0.449904 -0.009290 0.000000
vt -0.650000 0.000000 0.000000
vt -0.438628 0.100528 0.000000
vt -0.627852 0.168232 0.000000
vt 0.007049 0.562815 0.000000
vt 0.078049 0.571263 0.000000
vt 0.000000 0.581216 0.000000
vt 0.031695 0.657233 0.000000
vt -0.035876 0.674834 0.000000
vt 0.031695 0.751650 0.000000
vt -0.070152 0.764261 0.000000
vt -0.000013 0.774955 0.000000
vt 0.031695 0.846067 0.000000
vt -0.000001 0.862743 0.000000
vt 0.031695 0.940485 0.000000
vt -0.000011 0.950530 0.000000
vt 0.031695 1.034902 0.000000
vt -0.000024 1.038324 0.000000
vt 0.031695 1.129319 0.000000
vt -0.000122 1.126107 0.000000
vt -0.000050 1.213883 0.000000
vt 0.031695 1.223736 0.000000
vt -0.000022 1.301687 0.000000
vt 0.031695 1.318154 0.000000
vt -0.000096 1.389468 0.000000
vt 0.031695 1.412571 0.000000
vt -0.000025 1.477252 0.000000
vt 0.031695 1.506988 0.000000
vt -0.000036 1.565052 0.000000
vt 0.031695 1.601405 0.000000
vt -0.000074 1.652828 0.000000
vt 0.031695 1.695823 0.000000
vt -0.000002 1.740621 0.000000
vt 0.031695 1.790240 0.000000
vt -0.000040 1.828411 0.000000
vt 0.031695 1.884657 0.000000
vt -0.000016 1.916195 0.000000
vt 0.031695 1.979074 0.000000
vt -0.000006 2.003986 0.000000
vt 0.031695 2.073492 0.000000
vt -0.000000 2.091774 0.000000
vt 0.031695 2.167909 0.000000
vt -0.000004 2.179561 0.000000
vt 0.031695 2.262326 0.000000
vt -0.000030 2.267352 0.000000
vt 0.031695 2.356743 0.000000
vt -0.000030 2.355133 0.000000
vt -0.000015 2.442928 0.000000
vt 0.031695 2.451161 0.000000
vt -0.000079 2.530711 0.000000
vt 0.031695 2.545578 0.000000
vt -0.000016 2.618497 0.000000
vt 0.031695 2.639995 0.000000
vt -0.000049 2.706296 0.000000
vt 0.031695 2.734412 0.000000
vt -0.000090 2.794069 0.000000
vt 0.031695 2.828830 0.000000
vt -0.000005 2.881863 0.000000
vt 0.031695 2.923247 0.000000
vt -0.000080 2.969662 0.000000
vt 0.031695 3.017664 0.000000
vt -0.000109 3.057429 0.000000
vt 0.031695 3.112082 0.000000
vt -0.000005 3.145227 0.000000
vt 0.031695 3.206499 0.000000
vt -0.000118 3.233036 0.000000
vt 0.031695 3.300916 0.000000
vt -0.000210 3.320793 0.000000
vt 0.031695 3.395333 0.000000
vt -0.000067 3.408572 0.000000
vt 0.037919 3.485202 0.000000
vt 0.031695 3.489751 0.000000
vt 0.018702 3.535346 0.000000
vt -0.000004 3.496380 0.000000
vt 0.000000 3.584168 0.000000
vt 0.078049 0.659051 0.000000
vt 0.078049 0.746839 0.000000
vt 0.078049 0.834627 0.000000
vt 0.078049 0.922415 0.000000
vt 0.078049 1.010203 0.000000
vt 0.078049 1.097990 0.000000
vt 0.078049 1.185778 0.000000
vt 0.078049 1.273566 0.000000
vt 0.078049 1.361354 0.000000
vt 0.078049 1.449142 0.000000
vt 0.078049 1.536930 0.000000
vt 0.078049 1.624718 0.000000
vt 0.078049 1.712506 0.000000
vt 0.078049 1.800294 0.000000
vt 0.078049 1.888081 0.000000
vt 0.078049 1.975869 0.000000
vt 0.078049 2.063657 0.000000
vt 0.078049 2.151445 0.000000
vt 0.078049 2.239233 0.000000
vt 0.078049 2.327021 0.000000
vt 0.078049 2.414809 0.000000
vt 0.078049 2.502597 0.000000
vt 0.078049 2.590385 0.000000
vt 0.078049 2.678173 0.000000
vt 0.078049 2.765960 0.000000
vt 0.078049 2.853748 0.000000
vt 0.078049 2.941536 0.000000
vt 0.078049 3.029324 0.000000
vt 0.078049 3.117112 0.000000
vt 0.078024 3.204913 0.000000
vt 0.077920 3.292710 0.000000
vt 0.077943 3.380448 0.000000
vt 0.057672 3.433596 0.000000
vt 0.540918 -0.144939 0.000000
vt 0.591630 -0.158527 0.000000
vt 0.560000 0.000000 0.000000
vt 0.612500 0.000000 0.000000
vt 0.540918 0.144939 0.000000
vt 0.591630 0.158527 0.000000
vt 0.484974 0.280000 0.000000
vt 0.530441 0.306250 0.000000
vt 0.395980 0.395980 0.000000
vt 0.433103 0.433103 0.000000
vt 0.280000 0.484974 0.000000
vt 0.306250 0.530441 0.000000
vt 0.144939 0.540918 0.000000
vt 0.158527 0.591630 0.000000
vt -0.000000 0.560000 0.000000
vt -0.000000 0.612500 0.000000
vt -0.158527 0.591630 0.000000
vt 0.484974 -0.280000 0.000000
vt 0.530441 -0.306250 0.000000
vt 0.395980 -0.395980 0.000000
vt 0.433103 -0.433103 0.000000
vt 0.280000 -0.484974 0.000000
vt 0.306250 -0.530441 0.000000
vt 0.144939 -0.540918 0.000000
vt 0.158527 -0.591630 0.000000
vt 0.000000 -0.560000 0.000000
vt 0.000000 -0.612500 0.000000
vt -0.158527 -0.591630 0.000000
vt -0.144939 -0.540918 0.000000
vt -0.306250 -0.530441 0.000000
vt -0.280000 -0.484974 0.000000
vt -0.433103 -0.433103 0.000000
vt -0.395980 -0.395980 0.000000
vt -0.530441 -0.306250 0.000000
vt -0.484974 -0.280000 0.000000
vt -0.591630 -0.158527 0.000000
vt -0.540918 -0.144939 0.000000
vt -0.612500 -0.000000 0.000000
vt -0.560000 -0.000000 0.000000
vt -0.540918 0.144939 0.000000
vt -0.591630 0.158527 0.000000
vt -0.484974 0.280000 0.000000
vt -0.530441 0.306250 0.000000
vt -0.395980 0.395980 0.000000
vt -0.433103 0.433103 0.000000
vt -0.280000 0.484974 0.000000
vt -0.306250 0.530441 0.000000
vt -0.144939 0.540918 0.000000
vt 0.059931 -0.080000 0.000000
vt 0.064949 -0.075000 0.000000
vt 0.000277 -0.080000 0.000000
vt 0.069966 -0.070001 0.000000
vt 0.074983 -0.065000 0.000000
vt 0.080000 -0.060000 0.000000
vt -0.080000 -0.000000 0.000000
vt 0.080000 -0.000000 0.000000
vt 0.400000 0.238328 0.000000
vt 0.120642 0.094707 0.000000
vt 0.400000 0.000000 0.000000
vt 0.380000 -0.000000 0.000000
vt 0.368724 -0.146132 0.000000
vt 0.400000 0.476655 0.000000
vt 0.143194 0.386972 0.000000
vt 0.131918 0.240840 0.000000
vt 0.154471 0.533104 0.000000
vt 0.400000 0.714983 0.000000
vt 0.165747 0.679237 0.000000
vt 0.177024 0.825369 0.000000
vt 0.400000 0.953311 0.000000
vt 0.188300 0.971501 0.000000
vt 0.199577 1.117634 0.000000
vt 0.400000 1.191639 0.000000
vt 0.210853 1.263766 0.000000
vt 0.400000 1.429966 0.000000
vt 0.222130 1.409899 0.000000
vt 0.233406 1.556031 0.000000
vt 0.400000 1.668294 0.000000
vt 0.244683 1.702163 0.000000
vt 0.255959 1.848296 0.000000
vt 0.400000 1.906622 0.000000
vt 0.267235 1.994428 0.000000
vt 0.400000 2.144949 0.000000
vt 0.278512 2.140561 0.000000
vt 0.289788 2.286693 0.000000
vt 0.400000 2.383277 0.000000
vt 0.301065 2.432825 0.000000
vt 0.400000 2.621605 0.000000
vt 0.312341 2.578958 0.000000
vt 0.323618 2.725090 0.000000
vt 0.400000 2.859933 0.000000
vt 0.334894 2.871222 0.000000
vt 0.346171 3.017355 0.000000
vt 0.400000 3.098260 0.000000
vt 0.357447 3.163487 0.000000
vt 0.400000 3.336588 0.000000
vt 0.368724 3.309620 0.000000
vt 0.380000 3.455752 0.000000
vt 0.380000 -3.455752 0.000000
vt 0.400000 -3.574916 0.000000
vt 0.400000 -3.336588 0.000000
vt 0.120642 -3.361045 0.000000
vt 0.131918 -3.214912 0.000000
vt 0.400000 -3.098260 0.000000
vt 0.143194 -3.068780 0.000000
vt 0.154471 -2.922648 0.000000
vt 0.400000 -2.859933 0.000000
vt 0.165747 -2.776515 0.000000
vt 0.400000 -2.621605 0.000000
vt 0.177024 -2.630383 0.000000
vt 0.188300 -2.484250 0.000000
vt 0.400000 -2.383277 0.000000
vt 0.199577 -2.338118 0.000000
vt 0.210853 -2.191986 0.000000
vt 0.400000 -2.144949 0.000000
vt 0.222130 -2.045853 0.000000
vt 0.400000 -1.906622 0.000000
vt 0.233406 -1.899721 0.000000
vt 0.244683 -1.753589 0.000000
vt 0.400000 -1.668294 0.000000
vt 0.255959 -1.607456 0.000000
vt 0.400000 -1.429966 0.000000
vt 0.267235 -1.461324 0.000000
vt 0.278512 -1.315191 0.000000
vt 0.400000 -1.191639 0.000000
vt 0.289788 -1.169059 0.000000
vt 0.301065 -1.022927 0.000000
vt 0.400000 -0.953311 0.000000
vt 0.312341 -0.876794 0.000000
vt 0.400000 -0.714983 0.000000
vt 0.323618 -0.730662 0.000000
vt 0.334894 -0.584530 0.000000
vt 0.400000 -0.476655 0.000000
vt 0.346171 -0.438397 0.000000
vt 0.357447 -0.292265 0.000000
vt 0.400000 -0.238328 0.000000
vt -0.400000 -1.123119 0.000000
vt -0.390313 -0.997578 0.000000
vt -0.400000 -0.885225 0.000000
vt -0.380625 -0.872037 0.000000
vt -0.370938 -0.746496 0.000000
vt -0.400000 -0.647330 0.000000
vt -0.361250 -0.620955 0.000000
vt -0.351563 -0.495414 0.000000
vt -0.400000 -0.409435 0.000000
vt -0.341875 -0.369873 0.000000
vt -0.332188 -0.244332 0.000000
vt -0.400000 -0.171540 0.000000
vt -0.322500 -0.118791 0.000000
vt -0.312813 0.006750 0.000000
vt -0.400000 0.066354 0.000000
vt -0.303125 0.132291 0.000000
vt -0.400000 0.304249 0.000000
vt -0.293438 0.257831 0.000000
vt -0.283750 0.383372 0.000000
vt -0.400000 0.542144 0.000000
vt -0.274063 0.508913 0.000000
vt -0.264375 0.634454 0.000000
vt -0.400000 0.780039 0.000000
vt -0.254688 0.759995 0.000000
vt -0.245000 0.885536 0.000000
vt -0.235313 1.011077 0.000000
vt -0.341693 1.014784 0.000000
vt -0.356270 1.015569 0.000000
vt -0.370847 1.016356 0.000000
vt -0.225625 1.136618 0.000000
vt -0.330417 1.160916 0.000000
vt -0.215938 1.262159 0.000000
vt -0.319140 1.307048 0.000000
vt -0.206250 1.387700 0.000000
vt -0.307864 1.453181 0.000000
vt -0.196563 1.513241 0.000000
vt -0.296587 1.599313 0.000000
vt -0.186875 1.638782 0.000000
vt -0.285311 1.745445 0.000000
vt -0.177188 1.764323 0.000000
vt -0.274034 1.891578 0.000000
vt -0.167500 1.889864 0.000000
vt -0.157813 2.015405 0.000000
vt -0.262758 2.037710 0.000000
vt -0.148125 2.140946 0.000000
vt -0.251482 2.183843 0.000000
vt -0.138438 2.266487 0.000000
vt -0.240205 2.329975 0.000000
vt -0.128750 2.392028 0.000000
vt -0.228929 2.476107 0.000000
vt -0.119063 2.517569 0.000000
vt -0.217652 2.622240 0.000000
vt -0.109375 2.643110 0.000000
vt -0.206376 2.768372 0.000000
vt -0.099688 2.768651 0.000000
vt -0.090000 2.894192 0.000000
vt -0.195099 2.914504 0.000000
vt -0.080313 3.019733 0.000000
vt -0.183823 3.060637 0.000000
vt -0.070625 3.145274 0.000000
vt -0.172546 3.206769 0.000000
vt -0.060938 3.270815 0.000000
vt -0.161270 3.352902 0.000000
vt -0.051250 3.396356 0.000000
vt -0.149993 3.499034 0.000000
vt -0.041563 3.521897 0.000000
vt -0.149993 -3.412470 0.000000
vt -0.041563 -3.389607 0.000000
vt -0.138717 -3.266337 0.000000
vt -0.031875 -3.264066 0.000000
vt -0.022188 -3.138525 0.000000
vt -0.127441 -3.120205 0.000000
vt -0.012500 -3.012984 0.000000
vt -0.116164 -2.974073 0.000000
vt -0.002813 -2.887443 0.000000
vt -0.104888 -2.827940 0.000000
vt 0.006875 -2.761902 0.000000
vt -0.093611 -2.681808 0.000000
vt 0.016563 -2.636361 0.000000
vt -0.082335 -2.535676 0.000000
vt 0.026250 -2.510820 0.000000
vt -0.071058 -2.389543 0.000000
vt 0.035938 -2.385279 0.000000
vt 0.045625 -2.259738 0.000000
vt -0.059782 -2.243411 0.000000
vt 0.055313 -2.134197 0.000000
vt -0.048505 -2.097278 0.000000
vt 0.065000 -2.008656 0.000000
vt -0.037229 -1.951146 0.000000
vt 0.074688 -1.883115 0.000000
vt -0.025952 -1.805014 0.000000
vt 0.084375 -1.757574 0.000000
vt -0.014676 -1.658881 0.000000
vt 0.094063 -1.632033 0.000000
vt -0.003400 -1.512749 0.000000
vt 0.103750 -1.506492 0.000000
vt 0.113438 -1.380951 0.000000
vt 0.007877 -1.366617 0.000000
vt 0.123125 -1.255410 0.000000
vt 0.019153 -1.220484 0.000000
vt 0.132813 -1.129869 0.000000
vt 0.030430 -1.074352 0.000000
vt 0.142500 -1.004328 0.000000
vt 0.041706 -0.928219 0.000000
vt 0.152188 -0.878787 0.000000
vt 0.052983 -0.782087 0.000000
vt 0.161875 -0.753246 0.000000
vt 0.064259 -0.635955 0.000000
vt 0.171563 -0.627705 0.000000
vt 0.181250 -0.502164 0.000000
vt 0.075536 -0.489822 0.000000
vt 0.190938 -0.376623 0.000000
vt 0.086812 -0.343690 0.000000
vt 0.200625 -0.251082 0.000000
vt 0.098089 -0.197558 0.000000
vt 0.210313 -0.125541 0.000000
vt 0.109365 -0.051425 0.000000
vt 0.220000 -0.000000 0.000000
vt 0.220000 -3.455752 0.000000
vt 0.220000 3.455752 0.000000
vt 0.120642 3.550459 0.000000
vt 0.109365 3.404327 0.000000
vt 0.210313 3.330211 0.000000
vt 0.098089 3.258194 0.000000
vt 0.200625 3.204670 0.000000
vt 0.086812 3.112062 0.000000
vt 0.190938 3.079129 0.000000
vt 0.075536 2.965930 0.000000
vt 0.181250 2.953588 0.000000
vt 0.064259 2.819797 0.000000
vt 0.171563 2.828047 0.000000
vt 0.161875 2.702506 0.000000
vt 0.052983 2.673665 0.000000
vt 0.152188 2.576965 0.000000
vt 0.041706 2.527532 0.000000
vt 0.142500 2.451424 0.000000
vt 0.030430 2.381400 0.000000
vt 0.132813 2.325883 0.000000
vt 0.019153 2.235268 0.000000
vt 0.123125 2.200342 0.000000
vt 0.007877 2.089135 0.000000
vt 0.113438 2.074801 0.000000
vt -0.003400 1.943003 0.000000
vt 0.103750 1.949260 0.000000
vt 0.094063 1.823719 0.000000
vt -0.014676 1.796871 0.000000
vt 0.084375 1.698178 0.000000
vt -0.025952 1.650738 0.000000
vt 0.074688 1.572637 0.000000
vt -0.037229 1.504606 0.000000
vt 0.065000 1.447096 0.000000
vt -0.048505 1.358473 0.000000
vt 0.055313 1.321555 0.000000
vt -0.059782 1.212341 0.000000
vt 0.045625 1.196014 0.000000
vt -0.071058 1.066209 0.000000
vt 0.035938 1.070473 0.000000
vt 0.026250 0.944932 0.000000
vt -0.082335 0.920076 0.000000
vt 0.016563 0.819391 0.000000
vt -0.093611 0.773944 0.000000
vt 0.006875 0.693850 0.000000
vt -0.104888 0.627812 0.000000
vt -0.002813 0.568309 0.000000
vt -0.116164 0.481679 0.000000
vt -0.012500 0.442768 0.000000
vt -0.127441 0.335547 0.000000
vt -0.022188 0.317227 0.000000
vt -0.138717 0.189414 0.000000
vt -0.031875 0.191686 0.000000
vt -0.041563 0.066145 0.000000
vt -0.149993 0.043282 0.000000
vt -0.051250 -0.059396 0.000000
vt -0.161270 -0.102850 0.000000
vt -0.060938 -0.184937 0.000000
vt -0.172546 -0.248983 0.000000
vt -0.070625 -0.310478 0.000000
vt -0.183823 -0.395115 0.000000
vt -0.080313 -0.436019 0.000000
vt -0.195099 -0.541247 0.000000
vt -0.090000 -0.561560 0.000000
vt -0.206376 -0.687380 0.000000
vt -0.099688 -0.687101 0.000000
vt -0.109375 -0.812642 0.000000
vt -0.217652 -0.833512 0.000000
vt -0.119063 -0.938183 0.000000
vt -0.228929 -0.979645 0.000000
vt -0.128750 -1.063724 0.000000
vt -0.240205 -1.125777 0.000000
vt -0.138438 -1.189265 0.000000
vt -0.251482 -1.271909 0.000000
vt -0.148125 -1.314806 0.000000
vt -0.262758 -1.418042 0.000000
vt -0.157813 -1.440347 0.000000
vt -0.274034 -1.564174 0.000000
vt -0.167500 -1.565888 0.000000
vt -0.177188 -1.691429 0.000000
vt -0.285311 -1.710306 0.000000
vt -0.186875 -1.816970 0.000000
vt -0.296587 -1.856439 0.000000
vt -0.196563 -1.942511 0.000000
vt -0.307864 -2.002571 0.000000
vt -0.206250 -2.068052 0.000000
vt -0.319140 -2.148704 0.000000
vt -0.215938 -2.193593 0.000000
vt -0.330417 -2.294836 0.000000
vt -0.225625 -2.319134 0.000000
vt -0.341693 -2.440968 0.000000
vt -0.235313 -2.444675 0.000000
vt -0.245000 -2.570215 0.000000
vt -0.356270 -2.440183 0.000000
vt -0.370847 -2.439396 0.000000
vt -0.385423 -2.438608 0.000000
vt -0.400000 -2.437819 0.000000
vt -0.400000 -2.675713 0.000000
vt -0.400000 -2.913608 0.000000
vt -0.264375 -2.821297 0.000000
vt -0.254688 -2.695756 0.000000
vt -0.400000 -3.151503 0.000000
vt -0.283750 -3.072379 0.000000
vt -0.274063 -2.946838 0.000000
vt -0.400000 -3.389398 0.000000
vt -0.303125 -3.323461 0.000000
vt -0.293438 -3.197920 0.000000
vt -0.312813 -3.449002 0.000000
vt -0.312813 3.462501 0.000000
vt -0.400000 3.522106 0.000000
vt -0.400000 3.284212 0.000000
vt -0.322500 3.336960 0.000000
vt -0.332188 3.211419 0.000000
vt -0.400000 3.046317 0.000000
vt -0.341875 3.085878 0.000000
vt -0.351563 2.960337 0.000000
vt -0.400000 2.808422 0.000000
vt -0.361250 2.834796 0.000000
vt -0.370938 2.709256 0.000000
vt -0.400000 2.570527 0.000000
vt -0.380625 2.583715 0.000000
vt -0.390313 2.458174 0.000000
vt -0.400000 2.332633 0.000000
vt -0.385423 1.017144 0.000000
vt -0.400000 1.017933 0.000000
vt 0.059931 -0.080000 0.000000
vt 0.064949 -0.075000 0.000000
vt 0.000277 -0.080000 0.000000
vt 0.069966 -0.070001 0.000000
vt 0.074983 -0.065000 0.000000
vt 0.080000 -0.060000 0.000000
vt -0.080000 -0.000000 0.000000
vt 0.080000 -0.000000 0.000000
vt -0.094868 0.005000 0.000000
vt -0.093478 -0.016939 0.000000
vt -0.000000 0.005000 0.000000
vt -0.087081 -0.037971 0.000000
vt -0.076022 -0.056970 0.000000
vt -0.060892 -0.072919 0.000000
vt -0.042502 -0.084962 0.000000
vt -0.021836 -0.092457 0.000000
vt -0.000000 -0.095000 0.000000
vt -0.500000 0.889640 0.000000
vt -0.500000 0.612855 0.000000
vt -0.499481 0.872062 0.000000
vt -0.496314 0.856868 0.000000
vt -0.490089 0.842664 0.000000
vt -0.481062 0.830045 0.000000
vt -0.469627 0.819560 0.000000
vt -0.456279 0.811660 0.000000
vt -0.441588 0.806679 0.000000
vt -0.426183 0.804829 0.000000
vt -0.245432 0.798027 0.000000
vt -0.410726 0.806192 0.000000
vt -0.395883 0.810708 0.000000
vt -0.382292 0.818184 0.000000
vt -0.370533 0.828300 0.000000
vt -0.361113 0.840627 0.000000
vt -0.354570 0.854271 0.000000
vt -0.351329 0.866355 0.000000
vt -0.350250 0.875316 0.000000
vt -0.231289 1.023592 0.000000
vt -0.336965 1.087204 0.000000
vt -0.217146 1.249157 0.000000
vt -0.323680 1.299092 0.000000
vt -0.203004 1.474722 0.000000
vt -0.310395 1.510980 0.000000
vt -0.188861 1.700287 0.000000
vt -0.297110 1.722868 0.000000
vt -0.174718 1.925852 0.000000
vt -0.283825 1.934757 0.000000
vt -0.160576 2.151417 0.000000
vt -0.270539 2.146645 0.000000
vt -0.257254 2.358533 0.000000
vt -0.146433 2.376982 0.000000
vt -0.243969 2.570421 0.000000
vt -0.132290 2.602547 0.000000
vt -0.230684 2.782309 0.000000
vt -0.118148 2.828112 0.000000
vt -0.217399 2.994198 0.000000
vt -0.104005 3.053677 0.000000
vt -0.204114 3.206086 0.000000
vt -0.089862 3.279242 0.000000
vt -0.190828 3.417974 0.000000
vt -0.075720 3.504807 0.000000
vt -0.177543 3.629862 0.000000
vt -0.061577 3.730372 0.000000
vt -0.164258 3.841750 0.000000
vt -0.047434 3.955937 0.000000
vt -0.150973 4.053639 0.000000
vt -0.033291 4.181502 0.000000
vt -0.137688 4.265527 0.000000
vt -0.019149 4.407067 0.000000
vt -0.124403 4.477415 0.000000
vt -0.005006 4.632632 0.000000
vt -0.111117 4.689303 0.000000
vt 0.009137 4.858197 0.000000
vt -0.097832 4.901191 0.000000
vt -0.097832 -4.649250 0.000000
vt 0.009137 -4.692245 0.000000
vt 0.023279 -4.466680 0.000000
vt -0.084547 -4.437362 0.000000
vt 0.037422 -4.241115 0.000000
vt -0.071262 -4.225474 0.000000
vt 0.051565 -4.015550 0.000000
vt -0.057977 -4.013586 0.000000
vt -0.044692 -3.801698 0.000000
vt 0.065707 -3.789985 0.000000
vt -0.031406 -3.589809 0.000000
vt 0.079850 -3.564420 0.000000
vt -0.018121 -3.377921 0.000000
vt 0.093993 -3.338855 0.000000
vt -0.004836 -3.166033 0.000000
vt 0.108135 -3.113290 0.000000
vt 0.008449 -2.954145 0.000000
vt 0.122278 -2.887725 0.000000
vt 0.021734 -2.742257 0.000000
vt 0.136421 -2.662160 0.000000
vt 0.035019 -2.530368 0.000000
vt 0.150563 -2.436595 0.000000
vt 0.048305 -2.318480 0.000000
vt 0.164706 -2.211030 0.000000
vt 0.061590 -2.106592 0.000000
vt 0.178849 -1.985465 0.000000
vt 0.074875 -1.894704 0.000000
vt 0.192991 -1.759900 0.000000
vt 0.088160 -1.682816 0.000000
vt 0.207134 -1.534335 0.000000
vt 0.101445 -1.470927 0.000000
vt 0.221277 -1.308770 0.000000
vt 0.114730 -1.259039 0.000000
vt 0.235419 -1.083205 0.000000
vt 0.128015 -1.047151 0.000000
vt 0.249562 -0.857640 0.000000
vt 0.141301 -0.835263 0.000000
vt 0.263705 -0.632075 0.000000
vt 0.154586 -0.623375 0.000000
vt 0.277848 -0.406510 0.000000
vt 0.167871 -0.411486 0.000000
vt 0.181156 -0.199598 0.000000
vt 0.291990 -0.180945 0.000000
vt 0.194441 0.012290 0.000000
vt 0.306133 0.044620 0.000000
vt 0.207726 0.224178 0.000000
vt 0.320276 0.270185 0.000000
vt 0.221012 0.436066 0.000000
vt 0.334418 0.495750 0.000000
vt 0.234297 0.647954 0.000000
vt 0.348561 0.721315 0.000000
vt 0.247582 0.859843 0.000000
vt 0.362704 0.946880 0.000000
vt 0.260867 1.071731 0.000000
vt 0.376846 1.172445 0.000000
vt 0.274152 1.283619 0.000000
vt 0.390989 1.398010 0.000000
vt 0.287437 1.495507 0.000000
vt 0.405132 1.623575 0.000000
vt 0.300723 1.707395 0.000000
vt 0.500000 1.623575 0.000000
vt 0.500000 1.895420 0.000000
vt -0.259574 0.572462 0.000000
vt -0.500000 0.336069 0.000000
vt -0.273717 0.346897 0.000000
vt -0.287860 0.121332 0.000000
vt -0.500000 0.059284 0.000000
vt -0.302002 -0.104233 0.000000
vt -0.500000 -0.217502 0.000000
vt -0.316145 -0.329798 0.000000
vt -0.500000 -0.494288 0.000000
vt -0.330288 -0.555363 0.000000
vt -0.500000 -0.771073 0.000000
vt -0.344430 -0.780928 0.000000
vt -0.358573 -1.006493 0.000000
vt -0.500000 -1.047859 0.000000
vt -0.372716 -1.232058 0.000000
vt -0.500000 -1.324644 0.000000
vt -0.386859 -1.457623 0.000000
vt -0.500000 -1.601430 0.000000
vt -0.401001 -1.683188 0.000000
vt -0.500000 -1.878215 0.000000
vt -0.415144 -1.908753 0.000000
vt -0.500000 -2.155001 0.000000
vt -0.429287 -2.134318 0.000000
vt -0.443429 -2.359883 0.000000
vt -0.500000 -2.431787 0.000000
vt -0.457572 -2.585448 0.000000
vt -0.500000 -2.708572 0.000000
vt -0.471715 -2.811013 0.000000
vt -0.500000 -2.985358 0.000000
vt -0.485857 -3.036578 0.000000
vt -0.500000 -3.262143 0.000000
vt 0.500000 2.167266 0.000000
vt 0.327293 2.131172 0.000000
vt 0.314008 1.919284 0.000000
vt 0.340578 2.343060 0.000000
vt 0.500000 2.439111 0.000000
vt 0.353863 2.554948 0.000000
vt 0.500000 2.710956 0.000000
vt 0.367148 2.766836 0.000000
vt 0.500000 2.982801 0.000000
vt 0.380434 2.978725 0.000000
vt 0.393719 3.190613 0.000000
vt 0.500000 3.254647 0.000000
vt 0.407004 3.402501 0.000000
vt 0.500000 3.526492 0.000000
vt 0.420289 3.614389 0.000000
vt 0.500000 3.798337 0.000000
vt 0.433574 3.826277 0.000000
vt 0.446859 4.038166 0.000000
vt 0.500000 4.070183 0.000000
vt 0.460145 4.250054 0.000000
vt 0.500000 4.342028 0.000000
vt 0.473430 4.461942 0.000000
vt 0.500000 4.613873 0.000000
vt 0.486715 4.673830 0.000000
vt 0.500000 4.885718 0.000000
vt -0.485611 1.742573 0.000000
vt -0.500000 1.720704 0.000000
vt -0.499750 1.517070 0.000000
vt -0.500000 1.517070 0.000000
vt -0.500000 1.502745 0.000000
vt -0.500000 1.924339 0.000000
vt -0.471472 1.968075 0.000000
vt -0.500000 2.127973 0.000000
vt -0.457333 2.193578 0.000000
vt -0.500000 2.331608 0.000000
vt -0.443195 2.419081 0.000000
vt -0.500000 2.535242 0.000000
vt -0.429056 2.644583 0.000000
vt -0.500000 2.738877 0.000000
vt -0.414917 2.870086 0.000000
vt -0.500000 2.942511 0.000000
vt -0.400778 3.095588 0.000000
vt -0.500000 3.146145 0.000000
vt -0.386640 3.321091 0.000000
vt -0.500000 3.349780 0.000000
vt -0.372501 3.546594 0.000000
vt -0.500000 3.553414 0.000000
vt -0.500000 3.757049 0.000000
vt -0.358362 3.772096 0.000000
vt -0.500000 3.960683 0.000000
vt -0.344223 3.997599 0.000000
vt -0.500000 4.164318 0.000000
vt -0.330084 4.223101 0.000000
vt -0.500000 4.367952 0.000000
vt -0.315946 4.448604 0.000000
vt -0.500000 4.571586 0.000000
vt -0.301807 4.674107 0.000000
vt -0.500000 4.775221 0.000000
vt -0.405132 4.775221 0.000000
vt -0.405132 -4.775221 0.000000
vt -0.301807 -4.876335 0.000000
vt -0.287668 -4.650832 0.000000
vt -0.390989 -4.549656 0.000000
vt -0.273529 -4.425330 0.000000
vt -0.376846 -4.324091 0.000000
vt -0.259391 -4.199827 0.000000
vt -0.362704 -4.098526 0.000000
vt -0.245252 -3.974325 0.000000
vt -0.348561 -3.872961 0.000000
vt -0.231113 -3.748822 0.000000
vt -0.334418 -3.647396 0.000000
vt -0.216974 -3.523319 0.000000
vt -0.320276 -3.421831 0.000000
vt -0.202835 -3.297817 0.000000
vt -0.306133 -3.196266 0.000000
vt -0.188697 -3.072314 0.000000
vt -0.291990 -2.970701 0.000000
vt -0.174558 -2.846811 0.000000
vt -0.277848 -2.745136 0.000000
vt -0.160419 -2.621309 0.000000
vt -0.263705 -2.519571 0.000000
vt -0.146280 -2.395806 0.000000
vt -0.249562 -2.294006 0.000000
vt -0.132142 -2.170304 0.000000
vt -0.235419 -2.068441 0.000000
vt -0.118003 -1.944801 0.000000
vt -0.221277 -1.842876 0.000000
vt -0.103864 -1.719298 0.000000
vt -0.207134 -1.617311 0.000000
vt -0.089725 -1.493796 0.000000
vt -0.192991 -1.391746 0.000000
vt -0.075587 -1.268293 0.000000
vt -0.178849 -1.166181 0.000000
vt -0.061448 -1.042790 0.000000
vt -0.164706 -0.940616 0.000000
vt -0.047309 -0.817288 0.000000
vt -0.150563 -0.715051 0.000000
vt -0.033170 -0.591785 0.000000
vt -0.136421 -0.489486 0.000000
vt -0.019031 -0.366283 0.000000
vt -0.122278 -0.263921 0.000000
vt -0.004893 -0.140780 0.000000
vt -0.108135 -0.038356 0.000000
vt 0.009246 0.084723 0.000000
vt -0.093993 0.187209 0.000000
vt 0.023385 0.310225 0.000000
vt -0.079850 0.412774 0.000000
vt 0.037524 0.535728 0.000000
vt -0.065707 0.638339 0.000000
vt 0.051662 0.761230 0.000000
vt -0.051565 0.863904 0.000000
vt 0.065801 0.986733 0.000000
vt -0.037422 1.089469 0.000000
vt 0.079940 1.212236 0.000000
vt -0.023279 1.315034 0.000000
vt 0.094079 1.437738 0.000000
vt -0.009137 1.540599 0.000000
vt 0.108217 1.663241 0.000000
vt 0.005006 1.766164 0.000000
vt 0.122356 1.888744 0.000000
vt 0.019149 1.991729 0.000000
vt 0.136495 2.114246 0.000000
vt 0.033291 2.217294 0.000000
vt 0.150634 2.339749 0.000000
vt 0.047434 2.442859 0.000000
vt 0.164773 2.565251 0.000000
vt 0.061577 2.668424 0.000000
vt 0.178911 2.790754 0.000000
vt 0.075720 2.893989 0.000000
vt 0.193050 3.016257 0.000000
vt 0.089862 3.119554 0.000000
vt 0.207189 3.241759 0.000000
vt 0.104005 3.345119 0.000000
vt 0.221328 3.467262 0.000000
vt 0.118148 3.570684 0.000000
vt 0.235466 3.692765 0.000000
vt 0.132290 3.796249 0.000000
vt 0.249605 3.918267 0.000000
vt 0.146433 4.021814 0.000000
vt 0.263744 4.143770 0.000000
vt 0.160576 4.247379 0.000000
vt 0.277883 4.369272 0.000000
vt 0.174718 4.472944 0.000000
vt 0.292022 4.594775 0.000000
vt 0.188861 4.698509 0.000000
vt 0.306160 4.820278 0.000000
vt 0.203004 4.924074 0.000000
vt 0.203004 -4.626367 0.000000
vt 0.306160 -4.730164 0.000000
vt 0.320299 -4.504661 0.000000
vt 0.217146 -4.400802 0.000000
vt 0.334438 -4.279159 0.000000
vt 0.231289 -4.175237 0.000000
vt 0.348577 -4.053656 0.000000
vt 0.245432 -3.949672 0.000000
vt 0.362715 -3.828154 0.000000
vt 0.259574 -3.724107 0.000000
vt 0.376854 -3.602651 0.000000
vt 0.273717 -3.498542 0.000000
vt 0.390993 -3.377148 0.000000
vt 0.287860 -3.272977 0.000000
vt 0.405132 -3.151646 0.000000
vt 0.302002 -3.047412 0.000000
vt 0.500000 -3.151646 0.000000
vt 0.500000 -2.879800 0.000000
vt 0.316145 -2.821847 0.000000
vt 0.500000 -2.607955 0.000000
vt 0.330288 -2.596282 0.000000
vt 0.344430 -2.370717 0.000000
vt 0.500000 -2.336110 0.000000
vt 0.358573 -2.145152 0.000000
vt 0.500000 -2.064265 0.000000
vt 0.372716 -1.919587 0.000000
vt 0.500000 -1.792419 0.000000
vt 0.386859 -1.694022 0.000000
vt 0.500000 -1.520574 0.000000
vt 0.401001 -1.468457 0.000000
vt 0.500000 -1.248729 0.000000
vt 0.415144 -1.242892 0.000000
vt 0.429287 -1.017327 0.000000
vt 0.500000 -0.976884 0.000000
vt 0.443429 -0.791762 0.000000
vt 0.500000 -0.705038 0.000000
vt 0.457572 -0.566197 0.000000
vt 0.500000 -0.433193 0.000000
vt 0.471715 -0.340632 0.000000
vt 0.500000 -0.161348 0.000000
vt 0.485857 -0.115067 0.000000
vt 0.500000 0.110498 0.000000
vt -0.094868 0.005000 0.000000
vt -0.093478 -0.016939 0.000000
vt 0.000000 0.005000 0.000000
vt -0.087081 -0.037971 0.000000
vt -0.076022 -0.056970 0.000000
vt -0.060892 -0.072919 0.000000
vt -0.042502 -0.084962 0.000000
vt -0.021836 -0.092457 0.000000
vt 0.000000 -0.095000 0.000000
vt -0.144223 0.000003 0.000000
vt -0.144536 0.240867 0.000000
vt -0.166256 0.000000 0.000000
vt -0.167951 0.288609 0.000000
vt -0.188293 0.000003 0.000000
vt -0.191678 0.288609 0.000000
vt -0.210317 0.000002 0.000000
vt -0.215405 0.288609 0.000000
vt -0.232354 0.000000 0.000000
vt -0.239133 0.288609 0.000000
vt -0.254390 0.000001 0.000000
vt -0.262860 0.288609 0.000000
vt -0.276415 0.000001 0.000000
vt -0.286588 0.288609 0.000000
vt -0.298451 0.000000 0.000000
vt -0.310315 0.288609 0.000000
vt -0.313966 0.264007 0.000000
vt -0.329828 0.528032 0.000000
vt -0.310315 0.577218 0.000000
vt -0.334042 0.865826 0.000000
vt -0.310315 0.865826 0.000000
vt -0.334042 1.154435 0.000000
vt -0.310315 1.154435 0.000000
vt -0.334042 1.443551 0.000000
vt -0.310315 1.443727 0.000000
vt -0.334042 1.731653 0.000000
vt -0.310315 1.731653 0.000000
vt -0.334042 2.020262 0.000000
vt -0.310315 2.020262 0.000000
vt -0.334042 2.308870 0.000000
vt -0.310315 2.308870 0.000000
vt -0.334042 2.597479 0.000000
vt -0.310315 2.597479 0.000000
vt -0.334042 2.886088 0.000000
vt -0.310315 2.886088 0.000000
vt -0.334042 3.174697 0.000000
vt -0.310315 3.174697 0.000000
vt -0.334042 3.463305 0.000000
vt -0.310315 3.463305 0.000000
vt -0.334042 3.751914 0.000000
vt -0.310315 3.751914 0.000000
vt -0.334042 4.040523 0.000000
vt -0.310315 4.040523 0.000000
vt -0.334042 4.329132 0.000000
vt -0.310315 4.329132 0.000000
vt -0.334042 4.617741 0.000000
vt -0.310315 4.617741 0.000000
vt -0.334042 4.906349 0.000000
vt -0.310315 4.906349 0.000000
vt -0.334042 5.194958 0.000000
vt -0.310315 5.194958 0.000000
vt -0.334042 5.483567 0.000000
vt -0.310315 5.483567 0.000000
vt -0.334042 5.772176 0.000000
vt -0.310315 5.772176 0.000000
vt -0.334042 6.060785 0.000000
vt -0.310315 6.060785 0.000000
vt -0.334042 6.349393 0.000000
vt -0.310315 6.349393 0.000000
vt -0.334042 6.638002 0.000000
vt -0.310315 6.638002 0.000000
vt -0.334042 6.926611 0.000000
vt -0.310315 6.926611 0.000000
vt -0.334042 7.215220 0.000000
vt -0.310315 7.215220 0.000000
vt -0.334042 7.503828 0.000000
vt -0.310315 7.503828 0.000000
vt -0.334042 7.792437 0.000000
vt -0.310315 7.792437 0.000000
vt -0.334042 8.081046 0.000000
vt -0.310315 8.081046 0.000000
vt -0.334042 8.369655 0.000000
vt -0.310315 8.369655 0.000000
vt -0.334042 8.658264 0.000000
vt -0.310315 8.658264 0.000000
vt -0.334042 8.946872 0.000000
vt -0.310315 8.946872 0.000000
vt -0.334042 9.235481 0.000000
vt -0.310315 9.235481 0.000000
vt -0.334042 9.524090 0.000000
vt -0.310315 9.524090 0.000000
vt -0.334042 9.812699 0.000000
vt -0.310315 9.812699 0.000000
vt -0.334042 10.101308 0.000000
vt -0.310315 10.101308 0.000000
vt -0.334042 10.389916 0.000000
vt -0.310315 10.389916 0.000000
vt -0.334042 10.678525 0.000000
vt -0.310315 10.678525 0.000000
vt -0.334042 10.967134 0.000000
vt -0.310315 10.967134 0.000000
vt -0.334042 11.255743 0.000000
vt -0.310315 11.255743 0.000000
vt -0.334042 11.544351 0.000000
vt -0.310315 11.544351 0.000000
vt -0.334042 11.832960 0.000000
vt -0.310315 11.832960 0.000000
vt -0.334042 12.121569 0.000000
vt -0.310315 12.121569 0.000000
vt -0.334042 12.410178 0.000000
vt -0.310315 12.410178 0.000000
vt -0.334042 12.698787 0.000000
vt -0.310315 12.698787 0.000000
vt -0.334042 12.987395 0.000000
vt -0.310315 12.987395 0.000000
vt -0.334042 13.276004 0.000000
vt -0.310315 13.276004 0.000000
vt -0.334042 13.564613 0.000000
vt -0.310315 13.564613 0.000000
vt -0.334042 13.853222 0.000000
vt -0.310315 13.853222 0.000000
vt -0.334042 14.141831 0.000000
vt -0.310315 14.141831 0.000000
vt -0.334042 14.430439 0.000000
vt -0.310315 14.430439 0.000000
vt -0.334042 14.719048 0.000000
vt -0.310315 14.719048 0.000000
vt -0.334042 15.007657 0.000000
vt -0.310315 15.007657 0.000000
vt -0.334042 15.296266 0.000000
vt -0.310315 15.296266 0.000000
vt -0.334042 15.583880 0.000000
vt -0.310315 15.584049 0.000000
vt -0.334042 15.873483 0.000000
vt -0.310315 15.873483 0.000000
vt -0.334042 16.162092 0.000000
vt -0.310315 16.162092 0.000000
vt -0.334042 16.450701 0.000000
vt -0.310315 16.450701 0.000000
vt -0.334042 16.739310 0.000000
vt -0.310315 16.739310 0.000000
vt -0.320488 17.027918 0.000000
vt -0.298451 17.027918 0.000000
vt -0.286588 16.739310 0.000000
vt -0.282895 16.763951 0.000000
vt -0.266883 16.499876 0.000000
vt -0.286588 16.450701 0.000000
vt -0.262860 16.162092 0.000000
vt -0.286588 16.162092 0.000000
vt -0.262860 15.873483 0.000000
vt -0.286588 15.873483 0.000000
vt -0.262860 15.584386 0.000000
vt -0.286588 15.584217 0.000000
vt -0.262860 15.296266 0.000000
vt -0.286588 15.296266 0.000000
vt -0.262860 15.007657 0.000000
vt -0.286588 15.007657 0.000000
vt -0.262860 14.719048 0.000000
vt -0.286588 14.719048 0.000000
vt -0.262860 14.430439 0.000000
vt -0.286588 14.430439 0.000000
vt -0.262860 14.141831 0.000000
vt -0.286588 14.141831 0.000000
vt -0.262860 13.853222 0.000000
vt -0.286588 13.853222 0.000000
vt -0.262860 13.564613 0.000000
vt -0.286588 13.564613 0.000000
vt -0.262860 13.276004 0.000000
vt -0.286588 13.276004 0.000000
vt -0.262860 12.987395 0.000000
vt -0.286588 12.987395 0.000000
vt -0.262860 12.698787 0.000000
vt -0.286588 12.698787 0.000000
vt -0.262860 12.410178 0.000000
vt -0.286588 12.410178 0.000000
vt -0.262860 12.121569 0.000000
vt -0.286588 12.121569 0.000000
vt -0.262860 11.832960 0.000000
vt -0.286588 11.832960 0.000000
vt -0.262860 11.544351 0.000000
vt -0.286588 11.544351 0.000000
vt -0.262860 11.255743 0.000000
vt -0.286588 11.255743 0.000000
vt -0.262860 10.967134 0.000000
vt -0.286588 10.967134 0.000000
vt -0.262860 10.678525 0.000000
vt -0.286588 10.678525 0.000000
vt -0.262860 10.389916 0.000000
vt -0.286588 10.389916 0.000000
vt -0.262860 10.101308 0.000000
vt -0.286588 10.101308 0.000000
vt -0.262860 9.812699 0.000000
vt -0.286588 9.812699 0.000000
vt -0.262860 9.524090 0.000000
vt -0.286588 9.524090 0.000000
vt -0.262860 9.235481 0.000000
vt -0.286588 9.235481 0.000000
vt -0.262860 8.946872 0.000000
vt -0.286588 8.946872 0.000000
vt -0.262860 8.658264 0.000000
vt -0.286588 8.658264 0.000000
vt -0.262860 8.369655 0.000000
vt -0.286588 8.369655 0.000000
vt -0.262860 8.081046 0.000000
vt -0.286588 8.081046 0.000000
vt -0.262860 7.792437 0.000000
vt -0.286588 7.792437 0.000000
vt -0.262860 7.503828 0.000000
vt -0.286588 7.503828 0.000000
vt -0.262860 7.215220 0.000000
vt -0.286588 7.215220 0.000000
vt -0.262860 6.926611 0.000000
vt -0.286588 6.926611 0.000000
vt -0.262860 6.638002 0.000000
vt -0.286588 6.638002 0.000000
vt -0.262860 6.349393 0.000000
vt -0.286588 6.349393 0.000000
vt -0.262860 6.060785 0.000000
vt -0.286588 6.060785 0.000000
vt -0.262860 5.772176 0.000000
vt -0.286588 5.772176 0.000000
vt -0.262860 5.483567 0.000000
vt -0.286588 5.483567 0.000000
vt -0.262860 5.194958 0.000000
vt -0.286588 5.194958 0.000000
vt -0.262860 4.906349 0.000000
vt -0.286588 4.906349 0.000000
vt -0.262860 4.617741 0.000000
vt -0.286588 4.617741 0.000000
vt -0.262860 4.329132 0.000000
vt -0.286588 4.329132 0.000000
vt -0.262860 4.040523 0.000000
vt -0.286588 4.040523 0.000000
vt -0.262860 3.751914 0.000000
vt -0.286588 3.751914 0.000000
vt -0.262860 3.463305 0.000000
vt -0.286588 3.463305 0.000000
vt -0.262860 3.174697 0.000000
vt -0.286588 3.174697 0.000000
vt -0.262860 2.886088 0.000000
vt -0.286588 2.886088 0.000000
vt -0.262860 2.597479 0.000000
vt -0.286588 2.597479 0.000000
vt -0.262860 2.308870 0.000000
vt -0.286588 2.308870 0.000000
vt -0.262860 2.020262 0.000000
vt -0.286588 2.020262 0.000000
vt -0.262860 1.731653 0.000000
vt -0.286588 1.731653 0.000000
vt -0.262860 1.444077 0.000000
vt -0.286588 1.443902 0.000000
vt -0.262860 1.154435 0.000000
vt -0.286588 1.154435 0.000000
vt -0.262860 0.865826 0.000000
vt -0.286588 0.865826 0.000000
vt -0.262860 0.577218 0.000000
vt -0.286588 0.577218 0.000000
vt -0.144832 0.481651 0.000000
vt -0.167951 0.577218 0.000000
vt -0.191678 0.577218 0.000000
vt -0.191678 0.865826 0.000000
vt -0.215405 0.865826 0.000000
vt -0.215405 1.154435 0.000000
vt -0.239133 1.154435 0.000000
vt -0.239133 1.444253 0.000000
vt -0.144640 0.722416 0.000000
vt -0.167951 0.865826 0.000000
vt -0.191678 1.154435 0.000000
vt -0.215405 1.444428 0.000000
vt -0.239133 1.731653 0.000000
vt -0.144247 0.963278 0.000000
vt -0.167951 1.154435 0.000000
vt -0.191678 1.444604 0.000000
vt -0.215405 1.731653 0.000000
vt -0.239133 2.020262 0.000000
vt -0.144429 1.204141 0.000000
vt -0.167951 1.444779 0.000000
vt -0.191678 1.731653 0.000000
vt -0.215405 2.020262 0.000000
vt -0.239133 2.308870 0.000000
vt -0.144800 1.444950 0.000000
vt -0.144728 1.685703 0.000000
vt -0.167951 1.731653 0.000000
vt -0.144317 1.926546 0.000000
vt -0.167951 2.020262 0.000000
vt -0.144330 2.167409 0.000000
vt -0.167951 2.308870 0.000000
vt -0.144738 2.408245 0.000000
vt -0.167951 2.597479 0.000000
vt -0.144793 2.648997 0.000000
vt -0.167951 2.886088 0.000000
vt -0.144414 2.889813 0.000000
vt -0.144255 3.130677 0.000000
vt -0.167951 3.174697 0.000000
vt -0.144653 3.371534 0.000000
vt -0.167951 3.463305 0.000000
vt -0.144829 3.612296 0.000000
vt -0.167951 3.751914 0.000000
vt -0.144521 3.853085 0.000000
vt -0.167951 4.040523 0.000000
vt -0.144223 4.093951 0.000000
vt -0.167951 4.329132 0.000000
vt -0.144552 4.334816 0.000000
vt -0.144834 4.575596 0.000000
vt -0.167951 4.617741 0.000000
vt -0.144625 4.816363 0.000000
vt -0.167951 4.906349 0.000000
vt -0.144240 5.057227 0.000000
vt -0.167951 5.194958 0.000000
vt -0.144444 5.298090 0.000000
vt -0.167951 5.483567 0.000000
vt -0.144806 5.538895 0.000000
vt -0.167951 5.772176 0.000000
vt -0.144716 5.779650 0.000000
vt -0.144305 6.020495 0.000000
vt -0.167951 6.060785 0.000000
vt -0.144343 6.261359 0.000000
vt -0.167951 6.349393 0.000000
vt -0.144749 6.502191 0.000000
vt -0.167951 6.638002 0.000000
vt -0.144785 6.742943 0.000000
vt -0.167951 6.926611 0.000000
vt -0.144399 6.983762 0.000000
vt -0.167951 7.215220 0.000000
vt -0.144263 7.224626 0.000000
vt -0.144667 7.465481 0.000000
vt -0.167951 7.503828 0.000000
vt -0.144826 7.706240 0.000000
vt -0.167951 7.792437 0.000000
vt -0.144506 7.947033 0.000000
vt -0.167951 8.081046 0.000000
vt -0.144223 8.187899 0.000000
vt -0.167951 8.369655 0.000000
vt -0.144567 8.428764 0.000000
vt -0.167951 8.658264 0.000000
vt -0.144835 8.669541 0.000000
vt -0.144611 8.910311 0.000000
vt -0.167951 8.946872 0.000000
vt -0.144234 9.151176 0.000000
vt -0.167951 9.235481 0.000000
vt -0.144459 9.392039 0.000000
vt -0.167951 9.524090 0.000000
vt -0.144812 9.632841 0.000000
vt -0.167951 9.812699 0.000000
vt -0.144704 9.873596 0.000000
vt -0.167951 10.101308 0.000000
vt -0.144294 10.114445 0.000000
vt -0.144357 10.355308 0.000000
vt -0.167951 10.389916 0.000000
vt -0.144759 10.596137 0.000000
vt -0.167951 10.678525 0.000000
vt -0.144777 10.836888 0.000000
vt -0.167951 10.967134 0.000000
vt -0.144385 11.077712 0.000000
vt -0.167951 11.255743 0.000000
vt -0.144273 11.318576 0.000000
vt -0.167951 11.544351 0.000000
vt -0.144680 11.559428 0.000000
vt -0.144822 11.800185 0.000000
vt -0.167951 11.832960 0.000000
vt -0.144490 12.040982 0.000000
vt -0.167951 12.121569 0.000000
vt -0.144225 12.281847 0.000000
vt -0.167951 12.410178 0.000000
vt -0.144582 12.522711 0.000000
vt -0.167951 12.698787 0.000000
vt -0.144836 12.763486 0.000000
vt -0.167951 12.987395 0.000000
vt -0.144596 13.004258 0.000000
vt -0.144228 13.245125 0.000000
vt -0.167951 13.276004 0.000000
vt -0.144475 13.485988 0.000000
vt -0.167951 13.564613 0.000000
vt -0.144817 13.726786 0.000000
vt -0.167951 13.853222 0.000000
vt -0.144692 13.967542 0.000000
vt -0.167951 14.141831 0.000000
vt -0.144283 14.208395 0.000000
vt -0.167951 14.430439 0.000000
vt -0.144371 14.449258 0.000000
vt -0.144768 14.690083 0.000000
vt -0.167951 14.719048 0.000000
vt -0.144768 14.930834 0.000000
vt -0.167951 15.007657 0.000000
vt -0.144370 15.171661 0.000000
vt -0.167951 15.296266 0.000000
vt -0.154483 15.412701 0.000000
vt -0.156480 15.414912 0.000000
vt -0.144283 15.412525 0.000000
vt -0.145424 15.411618 0.000000
vt -0.146673 15.410893 0.000000
vt -0.148012 15.410427 0.000000
vt -0.149406 15.410283 0.000000
vt -0.150793 15.410486 0.000000
vt -0.152116 15.411000 0.000000
vt -0.153351 15.411763 0.000000
vt -0.158235 15.417441 0.000000
vt -0.161183 15.422915 0.000000
vt -0.172317 15.457312 0.000000
vt -0.191678 15.296266 0.000000
vt -0.182815 15.509099 0.000000
vt -0.193133 15.577547 0.000000
vt -0.203306 15.661496 0.000000
vt -0.215405 15.584723 0.000000
vt -0.215405 15.296266 0.000000
vt -0.191678 15.007657 0.000000
vt -0.213289 15.759288 0.000000
vt -0.239133 15.584554 0.000000
vt -0.239133 15.296266 0.000000
vt -0.215405 15.007657 0.000000
vt -0.239133 15.007657 0.000000
vt -0.215405 14.719048 0.000000
vt -0.239133 14.719048 0.000000
vt -0.215405 14.430439 0.000000
vt -0.239133 14.430439 0.000000
vt -0.215405 14.141831 0.000000
vt -0.239133 14.141831 0.000000
vt -0.215405 13.853222 0.000000
vt -0.239133 13.853222 0.000000
vt -0.215405 13.564613 0.000000
vt -0.239133 13.564613 0.000000
vt -0.215405 13.276004 0.000000
vt -0.239133 13.276004 0.000000
vt -0.215405 12.987395 0.000000
vt -0.239133 12.987395 0.000000
vt -0.215405 12.698787 0.000000
vt -0.239133 12.698787 0.000000
vt -0.215405 12.410178 0.000000
vt -0.239133 12.410178 0.000000
vt -0.215405 12.121569 0.000000
vt -0.239133 12.121569 0.000000
vt -0.215405 11.832960 0.000000
vt -0.239133 11.832960 0.000000
vt -0.215405 11.544351 0.000000
vt -0.239133 11.544351 0.000000
vt -0.215405 11.255743 0.000000
vt -0.239133 11.255743 0.000000
vt -0.215405 10.967134 0.000000
vt -0.239133 10.967134 0.000000
vt -0.215405 10.678525 0.000000
vt -0.239133 10.678525 0.000000
vt -0.215405 10.389916 0.000000
vt -0.239133 10.389916 0.000000
vt -0.215405 10.101308 0.000000
vt -0.239133 10.101308 0.000000
vt -0.215405 9.812699 0.000000
vt -0.239133 9.812699 0.000000
vt -0.215405 9.524090 0.000000
vt -0.239133 9.524090 0.000000
vt -0.215405 9.235481 0.000000
vt -0.239133 9.235481 0.000000
vt -0.215405 8.946872 0.000000
vt -0.239133 8.946872 0.000000
vt -0.215405 8.658264 0.000000
vt -0.239133 8.658264 0.000000
vt -0.215405 8.369655 0.000000
vt -0.239133 8.369655 0.000000
vt -0.215405 8.081046 0.000000
vt -0.239133 8.081046 0.000000
vt -0.215405 7.792437 0.000000
vt -0.239133 7.792437 0.000000
vt -0.215405 7.503828 0.000000
vt -0.239133 7.503828 0.000000
vt -0.215405 7.215220 0.000000
vt -0.239133 7.215220 0.000000
vt -0.215405 6.926611 0.000000
vt -0.239133 6.926611 0.000000
vt -0.215405 6.638002 0.000000
vt -0.239133 6.638002 0.000000
vt -0.215405 6.349393 0.000000
vt -0.239133 6.349393 0.000000
vt -0.215405 6.060785 0.000000
vt -0.239133 6.060785 0.000000
vt -0.215405 5.772176 0.000000
vt -0.239133 5.772176 0.000000
vt -0.215405 5.483567 0.000000
vt -0.239133 5.483567 0.000000
vt -0.215405 5.194958 0.000000
vt -0.239133 5.194958 0.000000
vt -0.215405 4.906349 0.000000
vt -0.239133 4.906349 0.000000
vt -0.215405 4.617741 0.000000
vt -0.239133 4.617741 0.000000
vt -0.215405 4.329132 0.000000
vt -0.239133 4.329132 0.000000
vt -0.215405 4.040523 0.000000
vt -0.239133 4.040523 0.000000
vt -0.215405 3.751914 0.000000
vt -0.239133 3.751914 0.000000
vt -0.215405 3.463305 0.000000
vt -0.239133 3.463305 0.000000
vt -0.215405 3.174697 0.000000
vt -0.239133 3.174697 0.000000
vt -0.215405 2.886088 0.000000
vt -0.239133 2.886088 0.000000
vt -0.215405 2.597479 0.000000
vt -0.239133 2.597479 0.000000
vt -0.215405 2.308870 0.000000
vt -0.223085 15.869623 0.000000
vt -0.239133 15.873483 0.000000
vt -0.232569 15.989387 0.000000
vt -0.250079 16.238596 0.000000
vt -0.342512 17.027917 0.000000
vt -0.357770 16.739310 0.000000
vt -0.357770 16.450701 0.000000
vt -0.357770 16.162092 0.000000
vt -0.357770 15.873483 0.000000
vt -0.357770 15.583712 0.000000
vt -0.357770 15.296266 0.000000
vt -0.357770 15.007657 0.000000
vt -0.357770 14.719048 0.000000
vt -0.357770 14.430439 0.000000
vt -0.357770 14.141831 0.000000
vt -0.357770 13.853222 0.000000
vt -0.357770 13.564613 0.000000
vt -0.357770 13.276004 0.000000
vt -0.357770 12.987395 0.000000
vt -0.357770 12.698787 0.000000
vt -0.357770 12.410178 0.000000
vt -0.357770 12.121569 0.000000
vt -0.357770 11.832960 0.000000
vt -0.357770 11.544351 0.000000
vt -0.357770 11.255743 0.000000
vt -0.357770 10.967134 0.000000
vt -0.357770 10.678525 0.000000
vt -0.357770 10.389916 0.000000
vt -0.357770 10.101308 0.000000
vt -0.357770 9.812699 0.000000
vt -0.357770 9.524090 0.000000
vt -0.357770 9.235481 0.000000
vt -0.357770 8.946872 0.000000
vt -0.357770 8.658264 0.000000
vt -0.357770 8.369655 0.000000
vt -0.357770 8.081046 0.000000
vt -0.357770 7.792437 0.000000
vt -0.357770 7.503828 0.000000
vt -0.357770 7.215220 0.000000
vt -0.357770 6.926611 0.000000
vt -0.357770 6.638002 0.000000
vt -0.357770 6.349393 0.000000
vt -0.357770 6.060785 0.000000
vt -0.357770 5.772176 0.000000
vt -0.357770 5.483567 0.000000
vt -0.357770 5.194958 0.000000
vt -0.357770 4.906349 0.000000
vt -0.357770 4.617741 0.000000
vt -0.357770 4.329132 0.000000
vt -0.357770 4.040523 0.000000
vt -0.357770 3.751914 0.000000
vt -0.357770 3.463305 0.000000
vt -0.357770 3.174697 0.000000
vt -0.357770 2.886088 0.000000
vt -0.357770 2.597479 0.000000
vt -0.357770 2.308870 0.000000
vt -0.357770 2.020262 0.000000
vt -0.357770 1.731653 0.000000
vt -0.357770 1.443376 0.000000
vt -0.357770 1.154435 0.000000
vt -0.346707 0.789256 0.000000
vt -0.364549 17.027918 0.000000
vt -0.381497 16.739310 0.000000
vt -0.381497 16.450701 0.000000
vt -0.381497 16.162092 0.000000
vt -0.381497 15.873483 0.000000
vt -0.381497 15.583544 0.000000
vt -0.381497 15.296266 0.000000
vt -0.381497 15.007657 0.000000
vt -0.381497 14.719048 0.000000
vt -0.381497 14.430439 0.000000
vt -0.381497 14.141831 0.000000
vt -0.381497 13.853222 0.000000
vt -0.381497 13.564613 0.000000
vt -0.381497 13.276004 0.000000
vt -0.381497 12.987395 0.000000
vt -0.381497 12.698787 0.000000
vt -0.381497 12.410178 0.000000
vt -0.381497 12.121569 0.000000
vt -0.381497 11.832960 0.000000
vt -0.381497 11.544351 0.000000
vt -0.381497 11.255743 0.000000
vt -0.381497 10.967134 0.000000
vt -0.381497 10.678525 0.000000
vt -0.381497 10.389916 0.000000
vt -0.381497 10.101308 0.000000
vt -0.381497 9.812699 0.000000
vt -0.381497 9.524090 0.000000
vt -0.381497 9.235481 0.000000
vt -0.381497 8.946872 0.000000
vt -0.381497 8.658264 0.000000
vt -0.381497 8.369655 0.000000
vt -0.381497 8.081046 0.000000
vt -0.381497 7.792437 0.000000
vt -0.381497 7.503828 0.000000
vt -0.381497 7.215220 0.000000
vt -0.381497 6.926611 0.000000
vt -0.381497 6.638002 0.000000
vt -0.381497 6.349393 0.000000
vt -0.381497 6.060785 0.000000
vt -0.381497 5.772176 0.000000
vt -0.381497 5.483567 0.000000
vt -0.381497 5.194958 0.000000
vt -0.381497 4.906349 0.000000
vt -0.381497 4.617741 0.000000
vt -0.381497 4.329132 0.000000
vt -0.381497 4.040523 0.000000
vt -0.381497 3.751914 0.000000
vt -0.381497 3.463305 0.000000
vt -0.381497 3.174697 0.000000
vt -0.381497 2.886088 0.000000
vt -0.381497 2.597479 0.000000
vt -0.381497 2.308870 0.000000
vt -0.381497 2.020262 0.000000
vt -0.381497 1.731653 0.000000
vt -0.381497 1.443200 0.000000
vt -0.383830 1.268707 0.000000
vt -0.393594 1.366508 0.000000
vt -0.403552 1.450436 0.000000
vt -0.405225 1.731653 0.000000
vt -0.405225 2.020262 0.000000
vt -0.428952 2.020262 0.000000
vt -0.428952 2.308870 0.000000
vt -0.452659 2.097054 0.000000
vt -0.452270 2.337917 0.000000
vt -0.428952 2.597479 0.000000
vt -0.452070 2.578683 0.000000
vt -0.452359 2.819465 0.000000
vt -0.428952 2.886088 0.000000
vt -0.452679 3.060330 0.000000
vt -0.428952 3.174697 0.000000
vt -0.452373 3.301196 0.000000
vt -0.428952 3.463305 0.000000
vt -0.452072 3.541983 0.000000
vt -0.428952 3.751914 0.000000
vt -0.452257 3.782746 0.000000
vt -0.428952 4.040523 0.000000
vt -0.452652 4.023604 0.000000
vt -0.452481 4.264468 0.000000
vt -0.428952 4.329132 0.000000
vt -0.452106 4.505282 0.000000
vt -0.428952 4.617741 0.000000
vt -0.452170 4.746034 0.000000
vt -0.428952 4.906349 0.000000
vt -0.452579 4.986872 0.000000
vt -0.428952 5.194958 0.000000
vt -0.452578 5.227736 0.000000
vt -0.428952 5.483567 0.000000
vt -0.452169 5.468576 0.000000
vt -0.452107 5.709329 0.000000
vt -0.428952 5.772176 0.000000
vt -0.452482 5.950140 0.000000
vt -0.428952 6.060785 0.000000
vt -0.452652 6.191003 0.000000
vt -0.428952 6.349393 0.000000
vt -0.452256 6.431864 0.000000
vt -0.428952 6.638002 0.000000
vt -0.452072 6.672628 0.000000
vt -0.428952 6.926611 0.000000
vt -0.452375 6.913413 0.000000
vt -0.452679 7.154277 0.000000
vt -0.428952 7.215220 0.000000
vt -0.452358 7.395145 0.000000
vt -0.428952 7.503828 0.000000
vt -0.452070 7.635928 0.000000
vt -0.428952 7.792437 0.000000
vt -0.452271 7.876693 0.000000
vt -0.428952 8.081046 0.000000
vt -0.452660 8.117553 0.000000
vt -0.428952 8.369655 0.000000
vt -0.452465 8.358418 0.000000
vt -0.452099 8.599227 0.000000
vt -0.428952 8.658264 0.000000
vt -0.452181 8.839980 0.000000
vt -0.428952 8.946872 0.000000
vt -0.452592 9.080822 0.000000
vt -0.428952 9.235481 0.000000
vt -0.452566 9.321686 0.000000
vt -0.428952 9.524090 0.000000
vt -0.452158 9.562522 0.000000
vt -0.428952 9.812699 0.000000
vt -0.452114 9.803274 0.000000
vt -0.452497 10.044090 0.000000
vt -0.428952 10.101308 0.000000
vt -0.452643 10.284953 0.000000
vt -0.428952 10.389916 0.000000
vt -0.452242 10.525811 0.000000
vt -0.428952 10.678525 0.000000
vt -0.452075 10.766573 0.000000
vt -0.428952 10.967134 0.000000
vt -0.452390 11.007362 0.000000
vt -0.428952 11.255743 0.000000
vt -0.452679 11.248225 0.000000
vt -0.452343 11.489093 0.000000
vt -0.428952 11.544351 0.000000
vt -0.452068 11.729873 0.000000
vt -0.428952 11.832960 0.000000
vt -0.452285 11.970640 0.000000
vt -0.428952 12.121569 0.000000
vt -0.452666 12.211502 0.000000
vt -0.428952 12.410178 0.000000
vt -0.452450 12.452367 0.000000
vt -0.428952 12.698787 0.000000
vt -0.452093 12.693173 0.000000
vt -0.452193 12.933927 0.000000
vt -0.428952 12.987395 0.000000
vt -0.452604 13.174771 0.000000
vt -0.428952 13.276004 0.000000
vt -0.452552 13.415635 0.000000
vt -0.428952 13.564613 0.000000
vt -0.452148 13.656468 0.000000
vt -0.428952 13.853222 0.000000
vt -0.452122 13.897220 0.000000
vt -0.428952 14.141831 0.000000
vt -0.452512 14.138039 0.000000
vt -0.452634 14.378902 0.000000
vt -0.428952 14.430439 0.000000
vt -0.452229 14.619758 0.000000
vt -0.428952 14.719048 0.000000
vt -0.452079 14.860518 0.000000
vt -0.428952 15.007657 0.000000
vt -0.452406 15.101310 0.000000
vt -0.428952 15.296266 0.000000
vt -0.452679 15.342173 0.000000
vt -0.428952 15.583207 0.000000
vt -0.452327 15.583041 0.000000
vt -0.452067 15.823818 0.000000
vt -0.428952 15.873483 0.000000
vt -0.452300 16.064588 0.000000
vt -0.428952 16.162092 0.000000
vt -0.452672 16.305451 0.000000
vt -0.428952 16.450701 0.000000
vt -0.452596 16.546281 0.000000
vt -0.428952 16.739310 0.000000
vt -0.452579 16.787090 0.000000
vt -0.430647 17.027918 0.000000
vt -0.452679 17.027915 0.000000
vt -0.386586 17.027916 0.000000
vt -0.405225 16.739310 0.000000
vt -0.405225 16.450701 0.000000
vt -0.405225 16.162092 0.000000
vt -0.405225 15.873483 0.000000
vt -0.405225 15.583375 0.000000
vt -0.405225 15.296266 0.000000
vt -0.405225 15.007657 0.000000
vt -0.405225 14.719048 0.000000
vt -0.405225 14.430439 0.000000
vt -0.405225 14.141831 0.000000
vt -0.405225 13.853222 0.000000
vt -0.405225 13.564613 0.000000
vt -0.405225 13.276004 0.000000
vt -0.405225 12.987395 0.000000
vt -0.405225 12.698787 0.000000
vt -0.405225 12.410178 0.000000
vt -0.405225 12.121569 0.000000
vt -0.405225 11.832960 0.000000
vt -0.405225 11.544351 0.000000
vt -0.405225 11.255743 0.000000
vt -0.405225 10.967134 0.000000
vt -0.405225 10.678525 0.000000
vt -0.405225 10.389916 0.000000
vt -0.405225 10.101308 0.000000
vt -0.405225 9.812699 0.000000
vt -0.405225 9.524090 0.000000
vt -0.405225 9.235481 0.000000
vt -0.405225 8.946872 0.000000
vt -0.405225 8.658264 0.000000
vt -0.405225 8.369655 0.000000
vt -0.405225 8.081046 0.000000
vt -0.405225 7.792437 0.000000
vt -0.405225 7.503828 0.000000
vt -0.405225 7.215220 0.000000
vt -0.405225 6.926611 0.000000
vt -0.405225 6.638002 0.000000
vt -0.405225 6.349393 0.000000
vt -0.405225 6.060785 0.000000
vt -0.405225 5.772176 0.000000
vt -0.405225 5.483567 0.000000
vt -0.405225 5.194958 0.000000
vt -0.405225 4.906349 0.000000
vt -0.405225 4.617741 0.000000
vt -0.405225 4.329132 0.000000
vt -0.405225 4.040523 0.000000
vt -0.405225 3.751914 0.000000
vt -0.405225 3.463305 0.000000
vt -0.405225 3.174697 0.000000
vt -0.405225 2.886088 0.000000
vt -0.405225 2.597479 0.000000
vt -0.405225 2.308870 0.000000
vt -0.408610 17.027916 0.000000
vt -0.452467 1.856191 0.000000
vt -0.428952 1.731653 0.000000
vt -0.424111 1.570613 0.000000
vt -0.413708 1.518852 0.000000
vt -0.452100 1.615384 0.000000
vt -0.450958 1.616290 0.000000
vt -0.449708 1.617014 0.000000
vt -0.448369 1.617479 0.000000
vt -0.446973 1.617623 0.000000
vt -0.445586 1.617419 0.000000
vt -0.444263 1.616905 0.000000
vt -0.443028 1.616142 0.000000
vt -0.441897 1.615205 0.000000
vt -0.439901 1.612994 0.000000
vt -0.438147 1.610465 0.000000
vt -0.435204 1.604994 0.000000
vt -0.374177 1.158324 0.000000
vt -0.364669 1.038507 0.000000
vt -0.215405 0.577218 0.000000
vt -0.239133 0.577218 0.000000
vt -0.239133 0.865826 0.000000
vt -0.191678 2.020262 0.000000
vt -0.191678 2.308870 0.000000
vt -0.191678 2.597479 0.000000
vt -0.191678 2.886088 0.000000
vt -0.191678 3.174697 0.000000
vt -0.191678 3.463305 0.000000
vt -0.191678 3.751914 0.000000
vt -0.191678 4.040523 0.000000
vt -0.191678 4.329132 0.000000
vt -0.191678 4.617741 0.000000
vt -0.191678 4.906349 0.000000
vt -0.191678 5.194958 0.000000
vt -0.191678 5.483567 0.000000
vt -0.191678 5.772176 0.000000
vt -0.191678 6.060785 0.000000
vt -0.191678 6.349393 0.000000
vt -0.191678 6.638002 0.000000
vt -0.191678 6.926611 0.000000
vt -0.191678 7.215220 0.000000
vt -0.191678 7.503828 0.000000
vt -0.191678 7.792437 0.000000
vt -0.191678 8.081046 0.000000
vt -0.191678 8.369655 0.000000
vt -0.191678 8.658264 0.000000
vt -0.191678 8.946872 0.000000
vt -0.191678 9.235481 0.000000
vt -0.191678 9.524090 0.000000
vt -0.191678 9.812699 0.000000
vt -0.191678 10.101308 0.000000
vt -0.191678 10.389916 0.000000
vt -0.191678 10.678525 0.000000
vt -0.191678 10.967134 0.000000
vt -0.191678 11.255743 0.000000
vt -0.191678 11.544351 0.000000
vt -0.191678 11.832960 0.000000
vt -0.191678 12.121569 0.000000
vt -0.191678 12.410178 0.000000
vt -0.191678 12.698787 0.000000
vt -0.191678 12.987395 0.000000
vt -0.191678 13.276004 0.000000
vt -0.191678 13.564613 0.000000
vt -0.191678 13.853222 0.000000
vt -0.191678 14.141831 0.000000
vt -0.191678 14.430439 0.000000
vt -0.191678 14.719048 0.000000
vt -0.000000 -0.095000 0.000000
vt -0.000000 0.005000 0.000000
vt -0.021836 -0.092457 0.000000
vt -0.042502 -0.084962 0.000000
vt -0.060892 -0.072919 0.000000
vt -0.076022 -0.056970 0.000000
vt -0.087081 -0.037971 0.000000
vt -0.093478 -0.016939 0.000000
vt -0.094868 0.005000 0.000000
vt 0.500000 3.074140 0.000000
vt -0.600000 3.263766 0.000000
vt -0.500000 3.074140 0.000000
vt -0.600000 2.967060 0.000000
vt -0.500000 2.804949 0.000000
vt -0.600000 2.670354 0.000000
vt -0.500000 2.535758 0.000000
vt -0.600000 2.373648 0.000000
vt -0.500000 2.266568 0.000000
vt -0.600000 2.076942 0.000000
vt 0.500000 2.266568 0.000000
vt 0.500000 1.983247 0.000000
vt -0.600000 1.780236 0.000000
vt 0.500000 1.699926 0.000000
vt -0.600000 1.483530 0.000000
vt 0.500000 1.416605 0.000000
vt -0.600000 1.186824 0.000000
vt 0.500000 1.133284 0.000000
vt -0.600000 0.890118 0.000000
vt 0.500000 0.849963 0.000000
vt -0.600000 0.593412 0.000000
vt 0.500000 0.566642 0.000000
vt -0.600000 0.296706 0.000000
vt 0.500000 0.283321 0.000000
vt -0.600000 0.000000 0.000000
vt 0.500000 0.000000 0.000000
vt 0.500000 -0.283321 0.000000
vt -0.600000 -0.296706 0.000000
vt 0.500000 -0.566642 0.000000
vt -0.600000 -0.593412 0.000000
vt 0.500000 -0.849963 0.000000
vt -0.600000 -0.890118 0.000000
vt 0.500000 -1.133284 0.000000
vt -0.600000 -1.186824 0.000000
vt 0.500000 -1.416605 0.000000
vt -0.600000 -1.483530 0.000000
vt 0.500000 -1.699926 0.000000
vt -0.600000 -1.780236 0.000000
vt 0.500000 -1.983247 0.000000
vt -0.600000 -2.076942 0.000000
vt 0.500000 -2.266568 0.000000
vt -0.500000 -2.266568 0.000000
vt -0.600000 -2.373648 0.000000
vt -0.500000 -2.535758 0.000000
vt -0.600000 -2.670354 0.000000
vt -0.500000 -2.804949 0.000000
vt -0.600000 -2.967060 0.000000
vt -0.500000 -3.074140 0.000000
vt -0.600000 -3.263766 0.000000
vt 0.500000 -3.074140 0.000000
vt 0.500000 -3.357461 0.000000
vt -0.600000 -3.560472 0.000000
vt 0.500000 -3.640782 0.000000
vt -0.600000 -3.857178 0.000000
vt 0.500000 -3.924103 0.000000
vt -0.600000 -4.153884 0.000000
vt 0.500000 -4.207424 0.000000
vt -0.600000 -4.450590 0.000000
vt 0.500000 -4.490745 0.000000
vt -0.600000 -4.747296 0.000000
vt 0.500000 -4.774066 0.000000
vt -0.600000 -5.044002 0.000000
vt 0.500000 -5.057387 0.000000
vt -0.600000 -5.340708 0.000000
vt 0.500000 -5.340708 0.000000
vt 0.500000 5.340708 0.000000
vt -0.600000 5.340708 0.000000
vt 0.500000 5.057387 0.000000
vt -0.600000 5.044002 0.000000
vt 0.500000 4.774066 0.000000
vt -0.600000 4.747296 0.000000
vt 0.500000 4.490745 0.000000
vt -0.600000 4.450590 0.000000
vt 0.500000 4.207424 0.000000
vt -0.600000 4.153884 0.000000
vt 0.500000 3.924103 0.000000
vt -0.600000 3.857178 0.000000
vt 0.500000 3.640782 0.000000
vt -0.600000 3.560472 0.000000
vt 0.500000 3.357461 0.000000
vn -0.068656 0.016922 0.070711
vn -0.068656 0.016922 0.070711
vn -0.070711 0.000000 0.070711
vn -0.070711 0.000000 0.070711
vn -0.068656 -0.016922 0.070711
vn -0.068656 -0.016922 0.070711
vn -0.062611 -0.032861 0.070711
vn -0.062611 -0.032861 0.070711
vn -0.052928 -0.046890 0.070711
vn -0.052928 -0.046890 0.070711
vn -0.040168 -0.058194 0.070711
vn -0.040168 -0.058194 0.070711
vn -0.025074 -0.066116 0.070711
vn -0.025074 -0.066116 0.070711
vn -0.008523 -0.070195 0.070711
vn -0.008523 -0.070195 0.070711
vn 0.008523 -0.070195 0.070711
vn 0.008523 -0.070195 0.070711
vn 0.025074 -0.066116 0.070711
vn 0.025074 -0.066116 0.070711
vn 0.040168 -0.058194 0.070711
vn 0.040168 -0.058194 0.070711
vn 0.052928 -0.046890 0.070711
vn 0.052928 -0.046890 0.070711
vn 0.062611 -0.032861 0.070711
vn 0.062611 -0.032861 0.070711
vn 0.068656 -0.016922 0.070711
vn 0.068656 -0.016922 0.070711
vn 0.070711 0.000000 0.070711
vn 0.070711 0.000000 0.070711
vn 0.068656 0.016922 0.070711
vn 0.068656 0.016922 0.070711
vn 0.062611 0.032861 0.070711
vn 0.062611 0.032861 0.070711
vn 0.052928 0.046890 0.070711
vn 0.052928 0.046890 0.070711
vn 0.040168 0.058194 0.070711
vn 0.040168 0.058194 0.070711
vn 0.025074 0.066116 0.070711
vn 0.025074 0.066116 0.070711
vn 0.008523 0.070195 0.070711
vn 0.008523 0.070195 0.070711
vn -0.008523 0.070195 0.070711
vn -0.008523 0.070195 0.070711
vn -0.025074 0.066116 0.070711
vn -0.025074 0.066116 0.070711
vn -0.040168 0.058194 0.070711
vn -0.040168 0.058194 0.070711
vn -0.052928 0.046890 0.070711
vn -0.052928 0.046890 0.070711
vn -0.062611 0.032861 0.070711
vn -0.062611 0.032861 0.070711
vn 0.000000 0.000000 0.100000
vn 0.000000 0.000000 0.100000
vn 0.000000 0.000000 0.100000
vn 0.000000 0.000000 0.100000
vn 0.000000 0.000000 0.100000
vn 0.000000 0.000000 0.100000
vn 0.000000 0.000000 0.100000
vn 0.000000 0.000000 0.100000
vn 0.000000 0.000000 0.100000
vn 0.000000 0.000000 0.100000
vn 0.000000 0.000000 0.100000
vn 0.000000 0.000000 0.100000
vn 0.000000 0.000000 0.100000
vn 0.000000 0.000000 0.100000
vn 0.000000 0.000000 0.100000
vn 0.000000 0.000000 0.100000
vn 0.000000 0.000000 0.100000
vn 0.000000 0.000000 0.100000
vn 0.000000 0.000000 0.100000
vn 0.000000 0.000000 0.100000
vn 0.000000 0.000000 0.100000
vn 0.000000 0.000000 0.100000
vn 0.000000 0.000000 0.100000
vn 0.000000 0.000000 0.100000
vn 0.000000 0.000000 0.100000
vn 0.000000 0.000000 0.100000
vn 0.000000 0.000000 0.100000
vn 0.000000 0.000000 0.100000
vn 0.000000 0.000000 0.100000
vn 0.000000 0.000000 0.100000
vn 0.000000 0.000000 0.100000
vn 0.000000 0.000000 0.100000
vn 0.000000 0.000000 0.100000
vn 0.000000 0.000000 0.100000
vn 0.000000 0.000000 0.100000
vn 0.000000 0.000000 0.100000
vn 0.000000 0.000000 0.100000
vn 0.000000 0.000000 0.100000
vn 0.000000 0.000000 0.100000
vn 0.000000 0.000000 0.100000
vn 0.000000 0.000000 0.100000
vn 0.000000 0.000000 0.100000
vn 0.000000 0.000000 0.100000
vn 0.000000 0.000000 0.100000
vn 0.000000 0.000000 0.100000
vn 0.000000 0.000000 0.100000
vn 0.000000 0.000000 0.100000
vn 0.000000 0.000000 0.100000
vn 0.000000 0.000000 0.100000
vn 0.000000 0.000000 0.100000
vn -0.097094 -0.023932 0.000000
vn -0.097094 -0.023932 0.000000
vn -0.100000 -0.000000 0.000000
vn -0.100000 -0.000000 0.000000
vn -0.097094 0.023932 0.000000
vn -0.097094 0.023932 0.000000
vn -0.088546 0.046472 0.000000
vn -0.088546 0.046472 0.000000
vn -0.074851 0.066312 0.000000
vn -0.074851 0.066312 0.000000
vn -0.056806 0.082298 0.000000
vn -0.056806 0.082298 0.000000
vn -0.035460 0.093502 0.000000
vn -0.035460 0.093502 0.000000
vn -0.012054 0.099271 0.000000
vn -0.012054 0.099271 0.000000
vn 0.012054 0.099271 0.000000
vn 0.012054 0.099271 0.000000
vn 0.035460 0.093502 0.000000
vn 0.035460 0.093502 0.000000
vn 0.056806 0.082298 0.000000
vn 0.056806 0.082298 0.000000
vn 0.074851 0.066312 0.000000
vn 0.074851 0.066312 0.000000
vn 0.088546 0.046472 0.000000
vn 0.088546 0.046472 0.000000
vn 0.097094 0.023932 0.000000
vn 0.097094 0.023932 0.000000
vn 0.100000 -0.000000 0.000000
vn 0.100000 -0.000000 0.000000
vn 0.097094 -0.023932 0.000000
vn 0.097094 -0.023932 0.000000
vn 0.088546 -0.046472 0.000000
vn 0.088546 -0.046472 0.000000
vn 0.074851 -0.066312 0.000000
vn 0.074851 -0.066312 0.000000
vn 0.056806 -0.082298 0.000000
vn 0.056806 -0.082298 0.000000
vn 0.035460 -0.093502 0.000000
vn 0.035460 -0.093502 0.000000
vn 0.012054 -0.099271 0.000000
vn 0.012054 -0.099271 0.000000
vn -0.012054 -0.099271 0.000000
vn -0.012054 -0.099271 0.000000
vn -0.035460 -0.093502 0.000000
vn -0.035460 -0.093502 0.000000
vn -0.056806 -0.082298 0.000000
vn -0.056806 -0.082298 0.000000
vn -0.074851 -0.066312 0.000000
vn -0.074851 -0.066312 0.000000
vn -0.088546 -0.046472 0.000000
vn -0.088546 -0.046472 0.000000
vn 0.000000 0.000000 -0.100000
vn -0.006754 0.004935 -0.099650
vn -0.008098 0.001028 -0.099666
vn -0.003526 -0.005037 -0.099811
vn -0.003794 -0.005456 -0.099779
vn 0.005717 -0.017233 -0.098338
vn 0.006178 -0.018575 -0.098065
vn 0.014293 -0.028705 -0.094719
vn 0.015401 -0.030861 -0.093864
vn 0.027229 -0.045680 -0.084687
vn 0.028988 -0.048612 -0.082441
vn 0.038417 -0.057974 -0.071855
vn 0.034324 -0.055497 -0.075776
vn 0.051604 -0.069059 -0.050675
vn 0.047907 -0.065267 -0.058695
vn 0.056027 -0.069317 -0.045344
vn 0.045586 -0.062099 -0.063762
vn 0.053737 -0.066497 -0.051870
vn 0.043081 -0.058689 -0.068554
vn 0.051152 -0.063321 -0.058086
vn 0.040396 -0.055032 -0.073073
vn 0.048279 -0.059784 -0.063992
vn 0.036846 -0.050181 -0.078257
vn 0.044349 -0.054917 -0.070833
vn 0.033820 -0.046044 -0.082075
vn 0.040909 -0.050649 -0.075902
vn 0.030671 -0.041752 -0.085534
vn 0.037269 -0.046148 -0.080507
vn 0.027405 -0.037306 -0.088641
vn 0.033436 -0.041415 -0.084657
vn 0.024023 -0.032705 -0.091396
vn 0.029414 -0.036446 -0.088354
vn 0.019523 -0.026571 -0.094408
vn 0.023983 -0.029720 -0.092420
vn 0.016308 -0.022187 -0.096134
vn 0.020067 -0.024862 -0.094759
vn 0.013058 -0.017761 -0.097540
vn 0.016094 -0.019938 -0.096662
vn 0.009775 -0.013294 -0.098629
vn 0.012066 -0.014950 -0.098137
vn 0.006460 -0.008784 -0.099404
vn 0.007986 -0.009896 -0.099188
vn 0.003245 -0.004412 -0.099850
vn 0.004017 -0.004980 -0.099795
vn 0.000000 -0.000000 -0.100000
vn 0.004792 -0.005463 -0.099736
vn 0.000000 -0.000000 -0.100000
vn 0.005584 -0.005870 -0.099671
vn 0.007013 -0.006434 -0.099546
vn 0.013839 -0.012691 -0.098221
vn 0.015310 -0.013130 -0.097945
vn 0.022902 -0.019642 -0.095340
vn 0.025157 -0.020086 -0.094677
vn 0.033145 -0.026476 -0.090556
vn 0.037570 -0.026828 -0.088706
vn 0.046098 -0.032937 -0.082402
vn 0.050190 -0.032916 -0.079984
vn 0.058739 -0.038584 -0.071140
vn 0.063916 -0.037828 -0.066961
vn 0.074421 -0.044063 -0.050199
vn 0.077860 -0.042570 -0.046105
vn 0.083399 -0.045461 -0.031270
vn 0.085473 -0.043498 -0.028323
vn 0.088502 -0.044872 -0.012408
vn 0.091728 -0.039398 -0.005815
vn 0.091276 -0.039190 0.011529
vn 0.093538 -0.031030 0.016966
vn 0.088688 -0.029742 0.035354
vn 0.088753 -0.024285 0.039155
vn 0.077128 -0.021177 0.060023
vn 0.077757 -0.008598 0.062289
vn 0.064961 -0.007104 0.075694
vn 0.061446 0.009580 0.078311
vn 0.046070 0.007374 0.088449
vn 0.044147 0.012843 0.088803
vn 0.027113 0.007988 0.095922
vn 0.041007 0.019260 0.089149
vn 0.024782 0.011808 0.096158
vn 0.035662 0.027047 0.089424
vn 0.021262 0.016345 0.096337
vn 0.024039 0.037432 0.089560
vn 0.014378 0.022263 0.096424
vn 0.013440 0.032522 0.093604
vn 0.004945 0.018792 0.098094
vn -0.000000 0.000000 -0.100000
vn -0.000760 0.000551 -0.099996
vn -0.001521 0.001103 -0.099982
vn -0.002316 0.001681 -0.099959
vn -0.000728 -0.000989 -0.099992
vn -0.000978 -0.001330 -0.099986
vn 0.001134 -0.003521 -0.099932
vn 0.001526 -0.004726 -0.099877
vn 0.002902 -0.005962 -0.099780
vn 0.003899 -0.007994 -0.099604
vn 0.007216 -0.012152 -0.098996
vn 0.009040 -0.015220 -0.098421
vn 0.012452 -0.018800 -0.097424
vn 0.014933 -0.022549 -0.096273
vn -0.000000 0.000000 -0.100000
vn -0.000000 0.000000 -0.100000
vn -0.000239 -0.000325 -0.099999
vn -0.000000 0.000000 -0.100000
vn -0.000000 0.000000 -0.100000
vn -0.000000 -0.000000 -0.100000
vn -0.000000 -0.000000 -0.100000
vn -0.000000 -0.000000 -0.100000
vn -0.000000 -0.000000 -0.100000
vn -0.000000 -0.000000 -0.100000
vn -0.000000 -0.000000 -0.100000
vn -0.000000 -0.000000 -0.100000
vn -0.000000 -0.000000 -0.100000
vn -0.000000 -0.000000 -0.100000
vn 0.000000 -0.000000 -0.100000
vn 0.000371 -0.001158 -0.099993
vn -0.000478 -0.000649 -0.099997
vn 0.000744 -0.002316 -0.099970
vn 0.000000 -0.000000 -0.100000
vn 0.000000 -0.000000 -0.100000
vn 0.000952 -0.001965 -0.099976
vn 0.000000 -0.000000 -0.100000
vn 0.001776 -0.002995 -0.099939
vn 0.000000 -0.000000 -0.100000
vn 0.002461 -0.003716 -0.099901
vn 0.007775 -0.006669 -0.099474
vn 0.000000 -0.000000 -0.100000
vn 0.008579 -0.006851 -0.099396
vn 0.009828 -0.007030 -0.099267
vn 0.019245 -0.013751 -0.097162
vn 0.021166 -0.013877 -0.096744
vn 0.031369 -0.020552 -0.092702
vn 0.034578 -0.020365 -0.091595
vn 0.045060 -0.026552 -0.085233
vn 0.047745 -0.025915 -0.083957
vn 0.057978 -0.031550 -0.075121
vn 0.059992 -0.030516 -0.073958
vn 0.069521 -0.035509 -0.062497
vn 0.073945 -0.032067 -0.059193
vn 0.084508 -0.036684 -0.038894
vn 0.088687 -0.029845 -0.035267
vn 0.093257 -0.031160 -0.018223
vn 0.095290 -0.026167 -0.015334
vn 0.096454 -0.026285 0.002392
vn 0.099351 -0.010468 0.004443
vn 0.096840 -0.010214 0.022754
vn 0.095502 0.014883 0.025649
vn 0.088495 0.013730 0.044498
vn 0.085680 0.025108 0.045040
vn 0.072365 0.021028 0.065735
vn 0.080839 0.037327 0.045518
vn 0.068006 0.031513 0.066198
vn 0.071560 0.052628 0.045928
vn 0.059878 0.044499 0.066592
vn 0.047269 0.075073 0.046149
vn 0.039870 0.062842 0.066793
vn 0.038091 0.072386 0.057526
vn 0.030954 0.060713 0.073183
vn 0.010843 -0.007119 -0.099155
vn 0.000000 -0.000000 -0.100000
vn 0.012048 -0.007112 -0.099016
vn 0.000000 -0.000000 -0.100000
vn 0.012872 -0.006994 -0.098921
vn 0.013399 -0.006820 -0.098863
vn 0.025949 -0.013171 -0.095672
vn 0.027996 -0.012008 -0.095247
vn 0.041002 -0.017567 -0.089500
vn 0.043615 -0.014462 -0.088818
vn 0.056272 -0.018693 -0.080524
vn 0.058260 -0.015571 -0.079770
vn 0.070091 -0.019015 -0.068744
vn 0.072956 -0.007734 -0.067953
vn 0.083748 -0.008987 -0.053903
vn 0.084112 0.013003 -0.052498
vn 0.094505 0.014600 -0.029253
vn 0.091757 0.027324 -0.028880
vn 0.095315 0.028308 -0.010661
vn 0.087262 0.039661 -0.028501
vn 0.090489 0.041315 -0.010238
vn 0.078231 0.055528 -0.028224
vn 0.080895 0.057946 -0.009911
vn 0.050229 0.081804 -0.028021
vn 0.052320 0.084668 -0.009692
vn 0.046310 0.086084 -0.021093
vn 0.047465 0.088001 -0.001675
vn 0.014501 -0.006244 -0.098746
vn 0.000000 -0.000000 -0.100000
vn 0.015499 -0.005187 -0.098655
vn 0.016192 -0.004073 -0.098596
vn 0.031074 -0.008012 -0.094711
vn 0.032366 -0.003427 -0.094555
vn 0.047145 -0.004947 -0.088051
vn 0.047527 0.007456 -0.087668
vn 0.061087 0.009535 -0.078597
vn 0.059330 0.017935 -0.078475
vn 0.071267 0.021442 -0.066793
vn 0.056692 0.025512 -0.078327
vn 0.068012 0.030684 -0.066580
vn 0.051226 0.035419 -0.078239
vn 0.061320 0.042717 -0.066446
vn 0.032176 0.053444 -0.078157
vn 0.038763 0.064016 -0.066328
vn 0.029710 0.058659 -0.075342
vn 0.037187 0.070883 -0.059939
vn 0.000000 -0.000000 -0.100000
vn 0.016854 -0.001839 -0.098552
vn 0.032673 0.005156 -0.094371
vn 0.046163 0.014013 -0.087594
vn 0.044157 0.019833 -0.087503
vn 0.039990 0.027443 -0.087451
vn 0.024956 0.041695 -0.087399
vn 0.021009 0.044949 -0.086823
vn 0.000000 -0.000000 -0.100000
vn 0.017039 0.002715 -0.098500
vn 0.031741 0.009666 -0.094335
vn 0.030392 0.013620 -0.094291
vn 0.027586 0.018787 -0.094266
vn 0.017102 0.028744 -0.094241
vn 0.000000 0.000000 -0.100000
vn 0.000000 0.000000 -0.100000
vn 0.016562 0.005047 -0.098490
vn 0.000000 0.000000 -0.100000
vn 0.015870 0.007094 -0.098477
vn 0.000000 0.000000 -0.100000
vn 0.014435 0.009758 -0.098470
vn 0.000000 0.000000 -0.100000
vn 0.008890 0.015032 -0.098463
vn 0.000000 0.000000 -0.100000
vn 0.005909 0.016404 -0.098468
vn 0.000000 0.000000 -0.100000
vn 0.000747 0.012419 -0.099223
vn 0.000000 0.000000 -0.100000
vn -0.000000 0.000000 -0.100000
vn -0.000000 0.000000 -0.100000
vn -0.000000 0.000000 -0.100000
vn -0.000000 0.000000 -0.100000
vn -0.000000 0.000000 -0.100000
vn 0.000000 0.000000 -0.100000
vn 0.011604 0.029529 -0.094833
vn 0.044555 0.073160 -0.051599
vn 0.042996 0.080572 -0.040737
vn 0.052610 0.084601 0.008646
vn 0.046639 0.086628 0.017901
vn 0.051038 0.081561 0.027257
vn 0.043606 0.081579 0.037993
vn 0.032498 0.050910 0.079699
vn 0.022530 0.047370 0.085138
vn -0.001003 0.008102 0.099666
vn 0.003390 0.005244 0.099805
vn 0.007967 0.002213 0.099658
vn 0.028633 0.004837 0.095691
vn 0.014049 -0.001568 0.098996
vn 0.033341 -0.003224 0.094223
vn 0.035739 -0.008685 0.092991
vn 0.051608 -0.013283 0.084618
vn 0.054857 -0.018022 0.081645
vn 0.067543 -0.022680 0.070169
vn 0.070040 -0.030345 0.064604
vn 0.079196 -0.034552 0.050340
vn 0.080732 -0.041334 0.042117
vn 0.086994 -0.044340 0.021586
vn 0.086423 -0.047207 0.017394
vn 0.087858 -0.047757 0.000383
vn 0.085988 -0.050671 -0.006213
vn 0.084109 -0.049570 -0.021645
vn 0.079670 -0.052131 -0.030580
vn 0.075159 -0.049268 -0.043860
vn 0.070355 -0.050242 -0.050259
vn 0.064143 -0.045875 -0.061491
vn 0.057504 -0.046055 -0.067618
vn 0.048147 -0.038538 -0.078719
vn 0.044143 -0.037939 -0.081314
vn 0.037329 -0.032050 -0.087059
vn 0.033976 -0.031163 -0.088738
vn 0.027461 -0.025179 -0.092800
vn 0.022113 -0.023242 -0.094714
vn 0.016645 -0.017492 -0.097041
vn 0.014339 -0.016342 -0.097608
vn 0.009509 -0.010838 -0.098955
vn 0.021178 -0.006487 0.097516
vn 0.040013 -0.012863 0.090739
vn 0.058968 -0.025200 0.076731
vn 0.073425 -0.037407 0.056652
vn 0.081214 -0.044540 0.037691
vn 0.085637 -0.050640 0.010092
vn 0.082550 -0.053992 -0.016441
vn 0.075243 -0.053660 -0.038198
vn 0.063611 -0.050922 -0.057971
vn 0.052997 -0.045570 -0.071517
vn 0.040278 -0.036965 -0.083734
vn 0.027464 -0.028875 -0.091717
vn 0.019088 -0.021756 -0.095720
vn 0.030092 -0.013043 0.094469
vn 0.045761 -0.019362 0.086782
vn 0.064231 -0.032442 0.069440
vn 0.074801 -0.040882 0.052282
vn 0.082094 -0.048673 0.029859
vn 0.083636 -0.054801 -0.001374
vn 0.078786 -0.056167 -0.025259
vn 0.068709 -0.054983 -0.047496
vn 0.058937 -0.050659 -0.062929
vn 0.048596 -0.044601 -0.075161
vn 0.032689 -0.034387 -0.088028
vn 0.023754 -0.027081 -0.093286
vn 0.052974 -0.026606 0.080535
vn 0.041571 -0.021976 0.088255
vn 0.056247 -0.030493 0.076853
vn 0.055346 -0.034527 0.075794
vn 0.061688 -0.036252 0.069859
vn 0.068575 -0.044594 0.057523
vn 0.074857 -0.048798 0.044891
vn 0.076967 -0.054736 0.032864
vn 0.079830 -0.056908 0.019717
vn 0.077928 -0.062518 0.004341
vn 0.077727 -0.062377 -0.008230
vn 0.074545 -0.064195 -0.017947
vn 0.071744 -0.061730 -0.032283
vn 0.067455 -0.061879 -0.040259
vn 0.063769 -0.058461 -0.050158
vn 0.053722 -0.056496 -0.062628
vn 0.049474 -0.052025 -0.069611
vn 0.043466 -0.049560 -0.075197
vn 0.039180 -0.044682 -0.080427
vn 0.069030 -0.051974 0.050334
vn 0.072583 -0.051537 0.045559
vn 0.076912 -0.061674 0.016762
vn 0.075635 -0.065115 -0.006281
vn 0.070879 -0.065042 -0.027307
vn 0.057542 -0.060545 -0.054984
vn 0.047462 -0.054118 -0.069415
vn 0.074641 -0.059874 0.029050
vn 0.072800 -0.063698 0.025350
vn 0.074674 -0.064271 0.017117
vn 0.073628 -0.067468 0.005199
vn 0.073596 -0.067455 -0.005788
vn 0.070609 -0.070812 -0.000018
vn 0.066268 -0.069710 -0.027368
vn 0.067748 -0.071265 -0.018205
vn 0.060507 -0.069003 -0.039718
vn 0.062505 -0.071279 -0.031819
vn 0.063441 -0.073035 -0.025320
vn 0.021691 -0.041663 -0.088282
vn 0.016501 -0.032996 -0.092946
vn 0.006639 -0.019913 -0.097772
vn -0.004061 -0.005878 -0.099744
vn 0.012622 -0.030102 -0.094523
vn 0.006880 -0.020994 -0.097529
vn 0.004102 -0.017942 -0.098292
vn 0.000441 -0.013757 -0.099048
vn -0.003588 -0.007644 -0.099643
vn -0.005714 -0.003746 -0.099766
vn -0.002651 -0.003712 -0.099896
vn -0.002921 -0.004116 -0.099873
vn 0.004239 -0.012889 -0.099075
vn 0.004692 -0.014228 -0.098871
vn 0.010689 -0.021616 -0.097049
vn 0.011802 -0.023817 -0.096403
vn 0.021251 -0.035699 -0.090962
vn 0.023579 -0.039595 -0.088748
vn 0.031742 -0.047920 -0.081830
vn 0.034062 -0.051415 -0.078716
vn -0.001226 -0.001674 -0.099978
vn -0.003111 0.002261 -0.099926
vn -0.003908 0.002844 -0.099883
vn -0.004707 0.003429 -0.099830
vn -0.005856 0.004273 -0.099737
vn -0.001829 -0.002520 -0.099952
vn -0.002104 -0.002914 -0.099935
vn 0.002889 -0.008860 -0.099565
vn 0.003337 -0.010205 -0.099422
vn 0.007336 -0.014936 -0.098606
vn 0.008456 -0.017176 -0.098150
vn 0.015435 -0.025958 -0.095331
vn 0.017401 -0.029249 -0.094030
vn 0.023720 -0.035805 -0.090307
vn 0.026270 -0.039653 -0.087963
vn -0.001475 -0.002019 -0.099969
vn 0.001921 -0.005929 -0.099806
vn 0.002317 -0.007133 -0.099718
vn 0.005898 -0.012044 -0.099097
vn 0.013445 -0.022621 -0.096475
vn 0.021109 -0.031868 -0.092406
vn -0.002378 -0.003312 -0.099917
vn 0.003788 -0.011548 -0.099259
vn -0.003256 -0.004622 -0.099840
vn 0.005257 -0.015889 -0.098590
vn 0.001907 -0.003926 -0.099905
vn 0.004898 -0.010021 -0.099376
vn 0.009574 -0.019403 -0.097631
vn 0.019339 -0.032496 -0.092574
vn 0.028758 -0.043414 -0.085371
vn 0.013180 -0.026528 -0.095512
vn 0.025425 -0.042674 -0.086790
vn 0.036288 -0.054765 -0.075392
vn 0.003547 -0.005978 -0.099758
vn 0.004907 -0.007409 -0.099604
vn 0.005385 -0.009071 -0.099442
vn 0.007439 -0.011230 -0.099089
vn 0.010858 -0.018277 -0.097714
vn 0.018439 -0.027843 -0.094259
vn 0.009954 -0.015027 -0.098362
vn 0.028333 -0.032315 -0.090294
vn 0.034609 -0.039479 -0.085109
vn 0.051157 -0.058355 -0.063069
vn 0.055235 -0.063022 -0.054565
vn 0.058080 -0.066253 -0.047298
vn 0.020749 -0.019023 -0.095956
vn 0.011060 -0.011624 -0.098704
vn 0.030241 -0.025947 -0.091718
vn 0.040818 -0.032633 -0.085258
vn 0.054153 -0.038736 -0.074612
vn 0.069049 -0.045352 -0.056351
vn 0.080239 -0.047392 -0.036273
vn 0.086753 -0.047158 -0.015815
vn 0.089119 -0.045168 0.004206
vn 0.087675 -0.037965 0.029526
vn 0.078306 -0.026539 0.056248
vn 0.065327 -0.017564 0.073647
vn 0.050216 -0.005248 0.086318
vn 0.054315 -0.049822 -0.067584
vn 0.039763 -0.041836 -0.081662
vn 0.044819 -0.047142 -0.075953
vn 0.059376 -0.054437 -0.059255
vn 0.064056 -0.055043 -0.053545
vn 0.068343 -0.058741 -0.043344
vn 0.072673 -0.066652 -0.016620
vn 0.061572 -0.064807 -0.044822
vn 0.064205 -0.067561 -0.036238
vn 0.075687 -0.065133 0.005402
vn 0.028618 -0.020436 -0.093613
vn 0.016856 -0.013457 -0.097646
vn 0.041044 -0.026894 -0.087133
vn 0.054873 -0.032388 -0.077071
vn 0.067312 -0.036771 -0.064164
vn 0.080105 -0.040933 -0.043677
vn 0.089442 -0.038612 -0.022565
vn 0.094904 -0.031504 -0.000878
vn 0.094444 -0.025655 0.020546
vn 0.090472 -0.009751 0.041469
vn 0.074916 0.011573 0.065220
vn 0.059181 0.017155 0.078761
vn 0.055368 0.025789 0.079179
vn 0.048495 0.036383 0.079527
vn 0.080864 -0.057719 -0.011383
vn 0.072785 -0.058263 -0.036163
vn 0.075760 -0.060729 -0.023924
vn 0.081228 -0.058008 0.006090
vn 0.082362 -0.054014 0.017290
vn 0.079426 -0.051959 0.031492
vn 0.023427 -0.013806 -0.096232
vn 0.036741 -0.019920 -0.090848
vn 0.049482 -0.025104 -0.083194
vn 0.064065 -0.027611 -0.071648
vn 0.078083 -0.026263 -0.056686
vn 0.091039 -0.025161 -0.032847
vn 0.098531 -0.010476 -0.013489
vn 0.098560 0.015340 0.007119
vn 0.092571 0.027309 0.026170
vn 0.087551 0.040314 0.026638
vn 0.077787 0.056732 0.027032
vn 0.024963 -0.013540 -0.095883
vn 0.077120 -0.045602 0.044417
vn 0.070358 -0.041430 0.057735
vn 0.066530 -0.036155 0.065319
vn 0.029853 -0.009921 -0.094923
vn 0.045262 -0.011900 -0.088373
vn 0.060668 -0.006378 -0.079239
vn 0.073377 0.011398 -0.066977
vn 0.081690 0.024453 -0.052237
vn 0.077854 0.035214 -0.051949
vn 0.070036 0.049155 -0.051756
vn 0.053023 -0.022756 -0.081674
vn 0.038135 -0.019333 -0.090399
vn 0.067833 -0.022648 -0.069898
vn 0.080516 -0.022145 -0.055017
vn 0.094440 -0.010147 -0.031274
vn 0.098209 0.015228 -0.011099
vn 0.095605 0.028316 0.007606
vn 0.090601 0.041553 0.008056
vn 0.080755 0.058376 0.008421
vn -0.007895 0.000705 -0.099685
vn -0.005315 -0.003267 -0.099805
vn -0.007869 0.002211 -0.099665
vn -0.002793 -0.007127 -0.099707
vn 0.003412 -0.020242 -0.097870
vn 0.001662 -0.013857 -0.099021
vn 0.004760 -0.018449 -0.098168
vn 0.007042 -0.021773 -0.097347
vn 0.013546 -0.030909 -0.094134
vn 0.014548 -0.041128 -0.089982
vn 0.022184 -0.042069 -0.087966
vn 0.024580 -0.059163 -0.076783
vn 0.034472 -0.055640 -0.075603
vn 0.033380 -0.074108 -0.058256
vn 0.045774 -0.067173 -0.058245
vn 0.053909 -0.075893 -0.036525
vn 0.051846 -0.069313 -0.050077
vn 0.063323 -0.073126 -0.025353
vn 0.058698 -0.079957 -0.012709
vn 0.070464 -0.070956 0.000010
vn 0.059897 -0.079062 0.012709
vn 0.072695 -0.063773 0.025466
vn 0.069278 -0.062176 0.036534
vn 0.068976 -0.052136 0.050241
vn 0.061534 -0.053100 0.058258
vn 0.055206 -0.034368 0.075968
vn 0.049713 -0.040407 0.076785
vn 0.041656 -0.021986 0.088212
vn 0.035282 -0.025655 0.089983
vn 0.030343 -0.013202 0.094366
vn 0.018432 -0.009034 0.097871
vn 0.013975 -0.001756 0.099003
vn 0.000080 0.008222 0.099661
vn 0.007825 0.002330 0.099666
vn -0.001138 0.008182 0.099658
vn 0.003209 0.005355 0.099805
vn 0.021292 -0.006744 0.097474
vn 0.001480 0.007828 0.099682
vn 0.016580 -0.012124 0.097868
vn 0.030273 -0.031432 0.089976
vn 0.024343 -0.036223 0.089974
vn 0.032831 -0.055026 0.076774
vn 0.022461 -0.059994 0.076787
vn 0.026244 -0.076921 0.058262
vn 0.012211 -0.080359 0.058252
vn 0.012191 -0.092288 0.036529
vn -0.004016 -0.093004 0.036525
vn -0.005829 -0.099018 0.012709
vn -0.023125 -0.096455 0.012713
vn -0.024578 -0.096095 -0.012713
vn -0.041436 -0.090119 -0.012712
vn -0.040205 -0.083958 -0.036533
vn -0.054268 -0.075637 -0.036525
vn -0.048663 -0.065112 -0.058245
vn -0.059236 -0.055656 -0.058254
vn -0.047962 -0.042476 -0.076782
vn -0.054759 -0.033249 -0.076785
vn -0.038454 -0.020606 -0.089982
vn -0.041519 -0.013451 -0.089973
vn -0.020347 -0.002880 -0.097866
vn -0.020525 0.000701 -0.097868
vn 0.002334 0.007567 -0.099686
vn 0.003497 0.007166 -0.099682
vn -0.020074 0.004288 -0.097871
vn 0.004940 0.006602 -0.099659
vn -0.018997 0.007825 -0.097867
vn 0.005849 0.005783 -0.099661
vn 0.006229 0.004952 -0.099683
vn -0.017332 0.011033 -0.097867
vn 0.006843 0.004008 -0.099685
vn -0.015137 0.013869 -0.097870
vn 0.007701 0.002762 -0.099665
vn -0.012438 0.016336 -0.097869
vn 0.008145 0.001477 -0.099657
vn -0.009336 0.018307 -0.097866
vn 0.007992 0.000556 -0.099679
vn -0.006005 0.019642 -0.097868
vn 0.007891 -0.000475 -0.099687
vn 0.007881 -0.001917 -0.099671
vn -0.002474 0.020377 -0.097871
vn 0.007591 -0.003360 -0.099655
vn 0.001220 0.020508 -0.097867
vn 0.006952 -0.004113 -0.099673
vn 0.004804 0.019978 -0.097866
vn 0.006273 -0.004802 -0.099687
vn 0.008198 0.018824 -0.097870
vn 0.005475 -0.005889 -0.099676
vn 0.011409 0.017068 -0.097870
vn 0.004426 -0.007015 -0.099655
vn 0.003416 -0.007398 -0.099667
vn 0.014278 0.014779 -0.097866
vn 0.002497 -0.007512 -0.099686
vn 0.016627 0.012061 -0.097868
vn 0.001308 -0.007873 -0.099681
vn 0.018466 0.008966 -0.097871
vn -0.000197 -0.008250 -0.099659
vn 0.019787 0.005519 -0.097867
vn -0.001394 -0.008098 -0.099662
vn 0.020456 0.001947 -0.097866
vn -0.002187 -0.007645 -0.099683
vn -0.003251 -0.007238 -0.099685
vn 0.020468 -0.001637 -0.097869
vn -0.004679 -0.006722 -0.099664
vn 0.019854 -0.005219 -0.097870
vn -0.005766 -0.005932 -0.099657
vn 0.018617 -0.008698 -0.097866
vn -0.006172 -0.005096 -0.099679
vn 0.016810 -0.011809 -0.097867
vn -0.006703 -0.004195 -0.099687
vn 0.014482 -0.014548 -0.097870
vn -0.007541 -0.003009 -0.099670
vn -0.008131 -0.001672 -0.099655
vn 0.011657 -0.016910 -0.097868
vn -0.008038 -0.000698 -0.099674
vn 0.008488 -0.018714 -0.097866
vn -0.007895 0.000266 -0.099687
vn 0.005103 -0.019891 -0.097869
vn -0.007883 0.001626 -0.099676
vn 0.001525 -0.020471 -0.097870
vn -0.007678 0.003147 -0.099655
vn -0.002171 -0.020433 -0.097866
vn -0.007074 0.004026 -0.099668
vn -0.006395 0.004661 -0.099686
vn -0.005708 -0.019735 -0.097867
vn -0.005635 0.005661 -0.099680
vn -0.009051 -0.018426 -0.097870
vn -0.004626 0.006841 -0.099658
vn -0.012192 -0.016525 -0.097869
vn -0.003571 0.007392 -0.099662
vn -0.014941 -0.014108 -0.097866
vn -0.002663 0.007486 -0.099684
vn -0.017156 -0.011289 -0.097868
vn -0.001552 0.007786 -0.099684
vn -0.018861 -0.008101 -0.097871
vn -0.000083 0.008198 -0.099663
vn 0.001244 0.008173 -0.099658
vn -0.020027 -0.004591 -0.097866
vn 0.002056 0.007728 -0.099680
vn -0.020521 -0.001012 -0.097867
vn 0.003025 0.007308 -0.099687
vn -0.020368 0.002571 -0.097870
vn 0.004406 0.006830 -0.099669
vn -0.019591 0.006146 -0.097869
vn 0.005649 0.006082 -0.099655
vn -0.018198 0.009545 -0.097866
vn 0.006126 0.005238 -0.099675
vn 0.006581 0.004368 -0.099688
vn -0.016252 0.012559 -0.097868
vn 0.007374 0.003248 -0.099675
vn -0.013794 0.015201 -0.097871
vn 0.008081 0.001893 -0.099655
vn -0.010868 0.017427 -0.097868
vn 0.008211 0.000727 -0.099660
vn -0.007642 0.019060 -0.097869
vn 0.008222 -0.000478 -0.099660
vn -0.003263 0.018536 -0.098213
vn 0.008109 -0.001780 -0.099655
vn 0.002581 0.007484 0.099686
vn 0.014223 -0.014833 0.097866
vn 0.017469 -0.039973 0.089983
vn 0.011485 -0.063032 0.076779
vn -0.001926 -0.081264 0.058245
vn -0.020283 -0.090850 0.036535
vn -0.040071 -0.090734 0.012712
vn -0.056555 -0.081486 -0.012709
vn -0.066587 -0.065051 -0.036531
vn -0.068200 -0.044209 -0.058260
vn -0.059810 -0.022994 -0.076773
vn -0.043218 -0.006032 -0.089977
vn 0.003444 0.007366 0.099669
vn 0.011336 -0.017118 0.097870
vn 0.010117 -0.042441 0.089980
vn 0.000367 -0.064078 0.076771
vn -0.016163 -0.079656 0.058255
vn -0.036269 -0.085731 0.036535
vn -0.055320 -0.082330 0.012709
vn -0.069858 -0.070415 -0.012711
vn -0.077110 -0.052144 -0.036538
vn -0.074980 -0.031389 -0.058247
vn -0.062892 -0.012254 -0.076775
vn -0.043591 0.001633 -0.089984
vn 0.004371 0.007060 0.099655
vn 0.005372 0.006051 0.099672
vn 0.008126 -0.018855 0.097870
vn 0.006156 0.004958 0.099687
vn 0.004728 -0.019996 0.097866
vn 0.006796 0.004216 0.099680
vn 0.001145 -0.020513 0.097867
vn 0.007420 0.003617 0.099659
vn 0.007844 0.002491 0.099661
vn -0.002549 -0.020368 0.097871
vn 0.007905 0.001035 0.099682
vn -0.006080 -0.019618 0.097868
vn 0.007912 -0.000131 0.099686
vn -0.009405 -0.018271 0.097866
vn 0.008063 -0.000992 0.099670
vn -0.012497 -0.016293 0.097869
vn 0.008069 -0.001959 0.099655
vn 0.007433 -0.003218 0.099671
vn -0.015189 -0.013812 0.097870
vn 0.006629 -0.004309 0.099687
vn -0.017374 -0.010966 0.097867
vn 0.006109 -0.005150 0.099680
vn -0.019027 -0.007756 0.097866
vn 0.005736 -0.005928 0.099659
vn -0.020090 -0.004214 0.097871
vn 0.004818 -0.006681 0.099660
vn 0.003451 -0.007194 0.099681
vn -0.020527 -0.000623 0.097869
vn 0.002332 -0.007559 0.099687
vn -0.020336 0.002957 0.097866
vn 0.001553 -0.007965 0.099670
vn -0.019477 0.006511 0.097869
vn 0.000648 -0.008277 0.099655
vn -0.000738 -0.008075 0.099671
vn -0.017997 0.009875 0.097870
vn -0.002032 -0.007643 0.099687
vn -0.016014 0.012868 0.097867
vn -0.003001 -0.007399 0.099681
vn -0.013523 0.015471 0.097866
vn -0.003854 -0.007286 0.099660
vn -0.010521 0.017627 0.097870
vn -0.004849 -0.006667 0.099660
vn -0.005764 -0.005527 0.099681
vn -0.007257 0.019210 0.097869
vn -0.006460 -0.004562 0.099687
vn -0.003811 0.020192 0.097866
vn -0.007085 -0.003940 0.099671
vn -0.000183 0.020539 0.097868
vn -0.007664 -0.003190 0.099655
vn 0.003488 0.020229 0.097870
vn -0.007910 -0.001821 0.099670
vn -0.007899 -0.000448 0.099687
vn 0.006968 0.019325 0.097867
vn -0.007958 0.000559 0.099681
vn 0.010234 0.017819 0.097866
vn -0.008115 0.001403 0.099660
vn 0.013245 0.015684 0.097870
vn -0.007853 0.002530 0.099659
vn -0.007055 0.003755 0.099680
vn 0.015808 0.013104 0.097869
vn -0.006341 0.004722 0.099687
vn 0.017858 0.010165 0.097866
vn -0.005934 0.005510 0.099672
vn 0.019363 0.006860 0.097867
vn -0.005415 0.006292 0.099655
vn 0.020263 0.003279 0.097871
vn -0.004203 0.006953 0.099669
vn -0.002886 0.007369 0.099686
vn 0.020538 -0.000313 0.097868
vn -0.001934 0.007733 0.099682
vn 0.020179 -0.003886 0.097866
vn -0.001181 0.008143 0.099661
vn 0.019143 -0.007420 0.097870
vn -0.000045 0.008256 0.099659
vn 0.017532 -0.010685 0.097870
vn 0.001369 0.007881 0.099680
vn 0.002518 0.007493 0.099687
vn 0.015414 -0.013586 0.097866
vn 0.003397 0.007342 0.099672
vn 0.012788 -0.016080 0.097867
vn 0.004296 0.007103 0.099655
vn 0.009689 -0.018096 0.097871
vn 0.005300 0.006170 0.099669
vn 0.006376 -0.019524 0.097868
vn 0.006107 0.005038 0.099686
vn 0.006748 0.004233 0.099682
vn 0.002884 -0.020346 0.097866
vn 0.007369 0.003644 0.099662
vn -0.000785 -0.020518 0.097869
vn 0.007836 0.002619 0.099658
vn -0.004414 -0.020050 0.097870
vn 0.007921 0.001159 0.099679
vn 0.007903 -0.000066 0.099687
vn -0.007841 -0.018991 0.097867
vn 0.008025 -0.000955 0.099673
vn -0.011046 -0.017325 0.097866
vn 0.008086 -0.001874 0.099655
vn -0.013961 -0.015048 0.097871
vn 0.007524 -0.003112 0.099668
vn -0.016393 -0.012371 0.097868
vn 0.006692 -0.004236 0.099686
vn 0.006113 -0.005099 0.099683
vn -0.018305 -0.009339 0.097866
vn 0.005743 -0.005871 0.099662
vn -0.019658 -0.005940 0.097869
vn -0.005702 -0.005803 0.099669
vn -0.007814 -0.005619 0.099536
vn 0.004935 -0.006633 0.099658
vn 0.003759 -0.006543 0.099715
vn 0.002468 -0.006444 0.099762
vn 0.001078 -0.006338 0.099793
vn -0.000374 -0.006228 0.099805
vn -0.001823 -0.006116 0.099796
vn -0.003209 -0.006006 0.099768
vn -0.004508 -0.005902 0.099724
vn -0.009679 -0.005446 0.099381
vn -0.012825 -0.005128 0.099042
vn -0.024688 -0.003468 0.096843
vn -0.043311 -0.005249 0.089981
vn -0.035258 -0.001020 0.093573
vn -0.044892 0.002479 0.089323
vn -0.053524 0.007175 0.084165
vn -0.063662 0.007188 0.076782
vn -0.063920 -0.004279 0.076785
vn -0.041707 -0.012859 0.089973
vn -0.060978 0.013101 0.078167
vn -0.080463 0.011493 0.058254
vn -0.081219 -0.003040 0.058260
vn -0.062159 -0.015563 0.076772
vn -0.079398 -0.017414 0.058247
vn -0.058509 -0.026121 0.076775
vn -0.075167 -0.030939 0.058247
vn -0.053013 -0.035964 0.076786
vn -0.068573 -0.043629 0.058260
vn -0.045698 -0.044909 0.076778
vn -0.059624 -0.055240 0.058254
vn -0.037131 -0.052225 0.076771
vn -0.049031 -0.064835 0.058245
vn -0.027489 -0.057872 0.076781
vn -0.037020 -0.072361 0.058253
vn -0.016770 -0.061828 0.076786
vn -0.023575 -0.077781 0.058261
vn -0.005482 -0.063842 0.076773
vn -0.009334 -0.080747 0.058248
vn 0.005699 -0.063822 0.076774
vn 0.004845 -0.081141 0.058246
vn 0.016767 -0.061829 0.076786
vn 0.018954 -0.079036 0.058259
vn 0.027599 -0.057820 0.076780
vn 0.032839 -0.074350 0.058256
vn 0.037331 -0.052082 0.076771
vn 0.045391 -0.067433 0.058245
vn 0.056422 -0.058510 0.058251
vn 0.063299 -0.068256 0.036529
vn 0.074363 -0.055993 0.036538
vn 0.078295 -0.060896 0.012714
vn 0.083180 -0.041793 0.036530
vn 0.087923 -0.045913 0.012711
vn 0.089186 -0.026677 0.036525
vn 0.094573 -0.029908 0.012709
vn 0.092469 -0.010709 0.036534
vn 0.098340 -0.012951 0.012712
vn 0.092890 0.006048 0.036536
vn 0.099068 0.004895 0.012713
vn 0.090375 0.022321 0.036526
vn 0.096656 0.022274 0.012709
vn 0.085129 0.037667 0.036528
vn 0.091323 0.038711 0.012709
vn 0.077148 0.052088 0.036538
vn 0.083065 0.054209 0.012713
vn 0.066564 0.065075 0.036531
vn 0.072002 0.068221 0.012711
vn 0.054200 0.075686 0.036525
vn 0.059005 0.079731 0.012709
vn 0.040190 0.083965 0.036533
vn 0.044219 0.088787 0.012711
vn 0.024541 0.089793 0.036537
vn 0.027650 0.095257 0.012713
vn 0.010337 0.098649 0.012709
vn 0.011824 0.098482 -0.012710
vn -0.006943 0.098946 0.012709
vn -0.005449 0.099039 -0.012709
vn -0.024229 0.096184 0.012713
vn -0.022774 0.096539 -0.012713
vn -0.041103 0.090272 0.012712
vn -0.039736 0.090882 -0.012712
vn -0.056242 0.081703 0.012709
vn -0.055003 0.082542 -0.012709
vn -0.069592 0.070678 0.012711
vn -0.068518 0.071720 -0.012710
vn -0.081085 0.057127 0.012714
vn -0.080214 0.058344 -0.012714
vn -0.089937 0.041831 0.012710
vn -0.089296 0.043183 -0.012710
vn -0.095835 0.025576 0.012709
vn -0.095438 0.027019 -0.012709
vn -0.098834 0.008381 0.012713
vn -0.098696 0.009871 -0.012712
vn -0.098732 -0.009510 0.012712
vn -0.098864 -0.008019 -0.012713
vn -0.095541 -0.026653 0.012709
vn -0.095932 -0.025209 -0.012709
vn -0.089458 -0.042845 0.012710
vn -0.090095 -0.041490 -0.012710
vn -0.080419 -0.058061 0.012714
vn -0.081286 -0.056841 -0.012714
vn -0.068788 -0.071461 0.012710
vn -0.067076 0.020234 0.071354
vn -0.077246 0.025312 0.058245
vn -0.087882 0.030703 0.036525
vn -0.081162 0.045587 0.036532
vn -0.085710 0.049921 0.012712
vn -0.075416 0.064427 0.012713
vn -0.074435 0.065557 -0.012713
vn -0.061785 0.077595 -0.012713
vn -0.056838 0.073720 -0.036536
vn -0.045660 0.085892 -0.023189
vn -0.040805 0.079696 -0.044536
vn -0.071552 0.028350 0.063848
vn -0.074673 0.045514 0.048502
vn -0.070877 0.062536 0.032646
vn -0.062949 0.076654 0.012713
vn -0.048175 0.087631 -0.000000
vn -0.061669 0.076959 0.016560
vn -0.048365 0.065321 -0.058258
vn -0.033606 0.069058 -0.064044
vn -0.036591 0.052587 -0.076783
vn -0.024547 0.054662 -0.080059
vn -0.022958 0.037099 -0.089981
vn -0.014430 0.037822 -0.091440
vn 0.001527 0.008013 -0.099667
vn -0.019499 -0.006442 -0.097869
vn -0.034168 -0.027127 -0.089982
vn -0.039854 -0.050177 -0.076772
vn -0.036526 -0.072611 -0.058253
vn -0.024474 -0.089811 -0.036537
vn -0.007321 -0.098919 -0.012709
vn 0.011450 -0.098526 0.012710
vn 0.028337 -0.088668 0.036538
vn 0.039576 -0.070998 0.058249
vn 0.041907 -0.048474 0.076773
vn 0.000464 0.008278 -0.099656
vn -0.018035 -0.009807 -0.097870
vn -0.028940 -0.032667 -0.089974
vn -0.030465 -0.056366 -0.076777
vn -0.022892 -0.077985 -0.058261
vn -0.008322 -0.092717 -0.036527
vn 0.009962 -0.098687 -0.012710
vn 0.028713 -0.094942 0.012714
vn 0.043733 -0.082177 0.036530
vn 0.051329 -0.063030 0.058246
vn -0.001047 0.007964 -0.099677
vn -0.002318 0.007553 -0.099687
vn -0.016064 -0.012807 -0.097867
vn -0.003265 0.007397 -0.099673
vn -0.013580 -0.015421 -0.097866
vn -0.004230 0.007143 -0.099655
vn -0.010584 -0.017588 -0.097870
vn -0.005305 0.006123 -0.099671
vn -0.007331 -0.019182 -0.097869
vn -0.006148 0.004966 -0.099687
vn -0.003888 -0.020178 -0.097866
vn -0.006831 0.004200 -0.099678
vn -0.000257 -0.020537 -0.097868
vn -0.007491 0.003534 -0.099656
vn 0.045223 -0.088280 0.012711
vn 0.057368 -0.073313 0.036525
vn 0.043886 -0.088952 -0.012711
vn 0.027277 -0.095364 -0.012713
vn 0.039875 -0.084115 -0.036533
vn 0.024195 -0.089887 -0.036537
vn 0.007900 -0.092754 -0.036527
vn 0.019594 -0.078879 -0.058259
vn 0.013608 -0.062603 -0.076783
vn 0.002311 -0.064037 -0.076772
vn -0.000771 -0.043637 -0.089973
vn -0.008334 -0.042831 -0.089978
vn 0.006963 -0.043071 -0.089980
vn 0.005321 -0.081111 -0.058246
vn -0.008841 -0.080802 -0.058248
vn 0.002594 -0.043567 0.089973
vn -0.010887 -0.063138 0.076780
vn -0.030204 -0.075456 0.058259
vn -0.050704 -0.078071 0.036526
vn -0.008840 -0.063461 -0.076776
vn -0.015724 -0.040689 -0.089984
vn -0.005093 -0.043337 0.089977
vn -0.022045 -0.060150 0.076786
vn -0.042939 -0.069019 0.058246
vn -0.063501 -0.068068 0.036529
vn -0.019845 -0.060909 -0.076787
vn -0.012787 -0.041706 0.089984
vn -0.032232 -0.055379 0.076774
vn -0.054281 -0.060504 0.058248
vn -0.074609 -0.055663 0.036538
vn -0.022782 -0.037220 -0.089976
vn -0.019893 -0.038839 0.089976
vn -0.041368 -0.048934 0.076773
vn -0.064185 -0.049860 0.058261
vn -0.083317 -0.041518 0.036531
vn -0.026345 -0.034795 0.089974
vn -0.049413 -0.040772 0.076786
vn -0.072029 -0.037661 0.058253
vn -0.089265 -0.026413 0.036525
vn -0.032109 -0.029533 0.089982
vn -0.055877 -0.031344 0.076781
vn -0.077483 -0.024576 0.058245
vn -0.092508 -0.010373 0.036533
vn -0.036848 -0.023359 0.089981
vn -0.060484 -0.021162 0.076771
vn -0.080582 -0.010628 0.058254
vn -0.092865 0.006413 0.036536
vn -0.085153 -0.037611 -0.036528
vn -0.090393 -0.022248 -0.036526
vn -0.092888 -0.006072 -0.036536
vn -0.092469 0.010712 -0.036534
vn -0.089163 0.026755 -0.036525
vn -0.083160 0.041833 -0.036530
vn -0.074413 0.055926 -0.036538
vn -0.063244 0.068307 -0.036529
vn -0.050403 0.078265 -0.036526
vn -0.035952 0.085864 -0.036535
vn -0.019953 0.090923 -0.036535
vn -0.003660 0.093019 -0.036526
vn 0.012542 0.092241 -0.036529
vn 0.029089 0.094827 -0.012714
vn 0.045553 0.088110 -0.012711
vn 0.060200 0.078832 -0.012709
vn 0.073023 0.067127 -0.012712
vn 0.083873 0.052950 -0.012713
vn 0.091897 0.037329 -0.012709
vn 0.096981 0.020814 -0.012709
vn 0.099130 0.003399 -0.012713
vn 0.098133 -0.014434 -0.012711
vn 0.094111 -0.031331 -0.012709
vn 0.087220 -0.047234 -0.012711
vn 0.077367 -0.062071 -0.012713
vn 0.066298 -0.073777 0.012710
vn 0.050470 -0.078222 0.036526
vn 0.035944 -0.085867 0.036535
vn 0.019941 -0.090926 0.036535
vn 0.003739 -0.093016 0.036526
vn -0.012488 -0.092248 0.036529
vn -0.028730 -0.088541 0.036538
vn -0.044003 -0.082032 0.036530
vn -0.057585 -0.073143 0.036525
vn -0.069504 -0.061923 0.036534
vn -0.079496 -0.048430 0.036536
vn -0.086757 -0.033750 0.036526
vn -0.091300 -0.018169 0.036528
vn -0.093071 -0.001670 0.036538
vn -0.091879 0.014955 0.036532
vn -0.040361 -0.016605 0.089974
vn -0.063247 -0.010244 0.076778
vn -0.081176 0.004019 0.058260
vn -0.090307 0.022594 0.036526
vn -0.079293 -0.017887 -0.058247
vn -0.064053 -0.001048 -0.076786
vn -0.042604 0.009437 -0.089977
vn -0.042639 -0.009281 0.089976
vn -0.064048 0.001283 0.076786
vn -0.079223 0.018190 0.058247
vn -0.085010 0.037934 0.036528
vn -0.081191 -0.003722 -0.058260
vn -0.080543 0.010923 -0.058254
vn -0.077388 0.024873 -0.058245
vn -0.071887 0.037934 -0.058252
vn -0.064008 0.050085 -0.058261
vn -0.054052 0.060708 -0.058248
vn -0.042674 0.069184 -0.058246
vn -0.029925 0.075567 -0.058259
vn -0.015873 0.079714 -0.058256
vn -0.001615 0.081271 -0.058245
vn 0.012517 0.080313 -0.058251
vn 0.028694 0.088553 -0.036538
vn -0.043597 -0.001473 0.089984
vn -0.062845 0.012495 0.076775
vn -0.074861 0.031672 0.058247
vn -0.076926 0.052415 0.036538
vn -0.063209 0.010475 -0.076779
vn -0.040297 0.016760 -0.089974
vn -0.043193 0.006198 0.089977
vn -0.059723 0.023221 0.076772
vn -0.068044 0.044449 0.058260
vn -0.066342 0.065301 0.036532
vn -0.060402 0.021394 -0.076771
vn -0.055759 0.031555 -0.076780
vn -0.049268 0.040946 -0.076786
vn -0.041183 0.049090 -0.076773
vn -0.032020 0.055502 -0.076774
vn -0.021823 0.060231 -0.076785
vn -0.010657 0.063176 -0.076780
vn 0.000612 0.064076 -0.076771
vn 0.011725 0.062988 -0.076779
vn 0.026558 0.076813 -0.058262
vn 0.044040 0.082012 -0.036530
vn 0.057649 0.073092 -0.036525
vn 0.069509 0.061918 -0.036534
vn 0.079481 0.048454 -0.036536
vn 0.086784 0.033681 -0.036526
vn 0.091312 0.018108 -0.036528
vn 0.093070 0.001734 -0.036538
vn 0.091874 -0.014985 -0.036531
vn 0.087854 -0.030782 -0.036525
vn 0.081152 -0.045604 -0.036533
vn 0.071687 -0.059381 -0.036537
vn 0.065176 -0.074770 -0.012710
vn 0.051191 -0.084959 -0.012709
vn 0.052467 -0.084177 0.012709
vn 0.035470 -0.092630 -0.012713
vn 0.036864 -0.092084 0.012713
vn 0.018261 -0.097493 -0.012712
vn 0.019730 -0.097207 0.012712
vn 0.000937 -0.099185 -0.012709
vn 0.002433 -0.099159 0.012709
vn -0.016320 -0.097837 -0.012711
vn -0.014842 -0.098072 0.012710
vn -0.033498 -0.093361 -0.012714
vn -0.032086 -0.093856 0.012714
vn -0.049550 -0.085926 -0.012710
vn -0.048248 -0.086664 0.012710
vn -0.063722 -0.076013 -0.012709
vn -0.062568 -0.076966 0.012709
vn -0.076053 -0.063674 -0.012713
vn -0.075083 -0.064815 0.012712
vn -0.086254 -0.048977 -0.012712
vn -0.085505 -0.050273 0.012713
vn -0.093502 -0.033105 -0.012709
vn -0.092992 -0.034511 0.012709
vn -0.097830 -0.016362 -0.012710
vn -0.097572 -0.017836 0.012710
vn -0.099180 0.001268 -0.012714
vn -0.099188 -0.000228 0.012714
vn -0.097365 0.018935 -0.012710
vn -0.097639 0.017464 0.012711
vn -0.092590 0.035576 -0.012709
vn -0.093116 0.034175 0.012709
vn -0.084947 0.051209 -0.012712
vn -0.041468 0.013608 0.089973
vn -0.054642 0.033442 0.076784
vn -0.059025 0.055879 0.058255
vn -0.053977 0.075845 0.036525
vn -0.036760 0.023498 -0.089981
vn -0.038382 0.020742 0.089981
vn -0.047801 0.042656 0.076782
vn -0.048412 0.065298 0.058245
vn -0.039895 0.084106 0.036532
vn -0.032003 0.029646 -0.089983
vn -0.026213 0.034894 -0.089974
vn -0.019744 0.038916 -0.089976
vn -0.012633 0.041753 -0.089984
vn -0.004936 0.043355 -0.089978
vn 0.002761 0.043557 -0.089973
vn 0.010278 0.042403 -0.089980
vn 0.022710 0.059900 -0.076787
vn 0.039842 0.070849 -0.058250
vn 0.051571 0.062832 -0.058245
vn 0.061732 0.052871 -0.058257
vn 0.070209 0.040948 -0.058258
vn 0.076337 0.027930 -0.058245
vn 0.080023 0.014256 -0.058250
vn 0.081275 -0.000069 -0.058261
vn 0.079952 -0.014644 -0.058251
vn 0.076177 -0.028366 -0.058245
vn 0.070068 -0.041191 -0.058256
vn 0.061571 -0.053056 -0.058259
vn 0.060061 -0.071123 -0.036527
vn -0.034065 0.027255 0.089982
vn -0.039661 0.050330 0.076772
vn -0.036258 0.072746 0.058252
vn -0.024148 0.089899 0.036537
vn -0.028814 0.032777 0.089974
vn -0.030257 0.056479 0.076777
vn -0.022608 0.078067 0.058261
vn -0.007968 0.092748 0.036527
vn -0.022645 0.037305 0.089975
vn -0.019624 0.060981 0.076787
vn -0.008532 0.080835 0.058249
vn 0.008252 0.092724 0.036527
vn -0.015576 0.040746 0.089984
vn -0.008598 0.063494 0.076776
vn 0.005629 0.081091 0.058246
vn 0.019893 0.078805 0.058259
vn -0.008170 0.042862 0.089978
vn 0.002555 0.064028 0.076772
vn 0.013842 0.062552 0.076783
vn 0.024801 0.059070 0.076783
vn 0.033657 0.073982 0.058256
vn 0.046032 0.066997 0.058245
vn -0.000605 0.043640 0.089973
vn 0.007121 0.043046 0.089980
vn 0.014701 0.041073 0.089983
vn 0.034718 0.053858 0.076772
vn 0.057005 0.057942 0.058251
vn 0.021640 0.037898 0.089975
vn 0.043573 0.046978 0.076775
vn 0.066461 0.046782 0.058261
vn 0.017637 0.039898 -0.089984
vn 0.033037 0.054902 -0.076774
vn 0.042093 0.048313 -0.076773
vn 0.049863 0.040223 -0.076784
vn 0.056268 0.030635 -0.076782
vn 0.060800 0.020237 -0.076771
vn 0.063382 0.009377 -0.076777
vn 0.064031 -0.001940 -0.076787
vn 0.062659 -0.013393 -0.076776
vn 0.059366 -0.024118 -0.076772
vn 0.054249 -0.034079 -0.076783
vn 0.047280 -0.043231 -0.076783
vn 0.051224 -0.063115 -0.058246
vn 0.046790 -0.080476 -0.036527
vn 0.031924 -0.087441 -0.036537
vn 0.015704 -0.091754 -0.036533
vn -0.000576 -0.093089 -0.036525
vn -0.016751 -0.091569 -0.036531
vn -0.032804 -0.087114 -0.036538
vn -0.047759 -0.079905 -0.036528
vn -0.060913 -0.070395 -0.036526
vn -0.072300 -0.058633 -0.036536
vn -0.081657 -0.044692 -0.036534
vn -0.088228 -0.029693 -0.036525
vn -0.092043 -0.013917 -0.036530
vn -0.093048 0.002647 -0.036538
vn -0.091088 0.019198 -0.036529
vn -0.086364 0.034743 -0.036526
vn -0.078960 0.049300 -0.036535
vn -0.068885 0.062609 -0.036537
vn 0.024478 0.036131 -0.089974
vn 0.030394 0.031316 -0.089975
vn 0.035377 0.025524 -0.089983
vn 0.039387 0.018774 -0.089979
vn 0.042091 0.011540 -0.089973
vn 0.043444 0.004056 -0.089979
vn 0.043468 -0.003663 -0.089984
vn 0.042125 -0.011402 -0.089975
vn 0.039491 -0.018574 -0.089975
vn 0.035640 -0.025159 -0.089983
vn 0.030571 -0.031129 -0.089980
vn 0.038898 -0.050922 -0.076772
vn 0.039481 -0.071052 -0.058248
vn 0.026381 -0.076875 -0.058261
vn 0.012150 -0.080368 -0.058253
vn -0.002085 -0.081260 -0.058245
vn -0.016180 -0.079653 -0.058254
vn -0.030117 -0.075490 -0.058260
vn -0.043053 -0.068947 -0.058247
vn -0.054374 -0.060421 -0.058247
vn -0.064112 -0.049955 -0.058260
vn -0.072046 -0.037628 -0.058254
vn -0.077531 -0.024424 -0.058245
vn -0.080589 -0.010585 -0.058253
vn -0.081182 0.003892 -0.058261
vn -0.079196 0.018309 -0.058248
vn -0.074808 0.031799 -0.058246
vn -0.068091 0.044380 -0.058259
vn -0.059070 0.055827 -0.058259
vn 0.027916 0.033545 0.089975
vn 0.051276 0.038399 0.076787
vn 0.073678 0.034330 0.058250
vn 0.033460 0.027987 0.089984
vn 0.057255 0.028758 0.076778
vn 0.078521 0.021023 0.058245
vn 0.037881 0.021651 0.089979
vn 0.061385 0.018386 0.076771
vn 0.080988 0.006859 0.058257
vn 0.041076 0.014750 0.089973
vn 0.063652 0.007283 0.076781
vn 0.080905 -0.007777 0.058258
vn 0.043021 0.007282 0.089979
vn 0.063922 -0.004249 0.076785
vn 0.078316 -0.021775 0.058246
vn 0.043620 -0.000549 0.089983
vn 0.062214 -0.015341 0.076773
vn 0.073328 -0.035072 0.058249
vn 0.042870 -0.008157 0.089976
vn 0.058593 -0.025935 0.076774
vn 0.065867 -0.047615 0.058262
vn 0.040799 -0.015495 0.089974
vn 0.052999 -0.035985 0.076787
vn 0.045813 -0.044789 0.076779
vn 0.037355 -0.022529 0.089983
vn 0.032793 -0.028779 0.089980
vn 0.027294 -0.034056 0.089973
vn 0.020886 -0.038312 0.089977
vn 0.024591 -0.036057 -0.089973
vn 0.029460 -0.056899 -0.076776
vn 0.019000 -0.061178 -0.076787
vn 0.007709 -0.063607 -0.076777
vn -0.003527 -0.063982 -0.076772
vn -0.014596 -0.062382 -0.076782
vn -0.025480 -0.058778 -0.076785
vn -0.035523 -0.053330 -0.076772
vn -0.044245 -0.046347 -0.076775
vn -0.051670 -0.037869 -0.076786
vn -0.057640 -0.027977 -0.076778
vn -0.061658 -0.017447 -0.076771
vn -0.063741 -0.006470 -0.076780
vn -0.063870 0.004950 -0.076786
vn -0.061979 0.016263 -0.076773
vn -0.058207 0.026791 -0.076774
vn -0.052616 0.036545 -0.076785
vn -0.045246 0.045356 -0.076783
vn 0.017951 -0.039771 -0.089978
vn 0.010680 -0.042294 -0.089984
vn 0.002915 -0.043542 -0.089976
vn -0.004740 -0.043384 -0.089974
vn -0.012208 -0.041884 -0.089982
vn -0.019478 -0.039038 -0.089981
vn -0.026111 -0.034971 -0.089973
vn -0.031784 -0.029898 -0.089977
vn -0.036520 -0.023857 -0.089984
vn -0.040225 -0.016917 -0.089977
vn -0.042572 -0.009610 -0.089974
vn -0.043579 -0.002066 -0.089981
vn -0.043250 0.005703 -0.089983
vn -0.041558 0.013329 -0.089974
vn -0.038603 0.020349 -0.089976
vn -0.034438 0.026775 -0.089984
vn -0.029109 0.032499 -0.089980
vn 0.013665 -0.041427 0.089984
vn 0.006211 -0.043194 0.089976
vn -0.001393 -0.043621 0.089974
vn -0.009141 -0.042657 0.089982
vn -0.016573 -0.040358 0.089981
vn -0.023342 -0.036876 0.089974
vn -0.029436 -0.032214 0.089976
vn -0.034730 -0.026395 0.089984
vn -0.038832 -0.019904 0.089977
vn 0.000000 0.000000 0.100000
vn 0.000000 0.000000 0.100000
vn 0.000000 0.000000 0.100000
vn 0.000000 0.000000 0.100000
vn 0.000000 0.000000 0.100000
vn 0.000000 0.000000 0.100000
vn -0.100000 0.000000 0.000000
vn -0.100000 0.000000 0.000000
vn -0.100000 0.000000 0.000000
vn -0.100000 0.000000 0.000000
vn -0.100000 0.000000 0.000000
vn 0.000000 -0.070711 0.070711
vn 0.000000 -0.070711 0.070711
vn 0.000000 -0.070711 0.070711
vn 0.000000 -0.070711 0.070711
vn 0.000000 -0.100000 0.000000
vn 0.000000 -0.100000 0.000000
vn 0.000000 -0.100000 0.000000
vn 0.000000 -0.100000 0.000000
vn 0.100000 0.000000 0.000000
vn 0.100000 0.000000 0.000000
vn 0.100000 0.000000 0.000000
vn 0.100000 0.000000 0.000000
vn 0.100000 0.000000 0.000000
vn 0.000000 0.000000 -0.100000
vn 0.000000 0.000000 -0.100000
vn 0.000000 0.000000 -0.100000
vn 0.000000 0.000000 -0.100000
vn 0.000000 0.000000 -0.100000
vn 0.000000 0.000000 -0.100000
vn 0.000000 0.000000 -0.100000
vn 0.000000 0.000000 -0.100000
vn 0.000000 0.000000 -0.100000
vn 0.000000 0.000000 -0.100000
vn 0.000000 0.000000 -0.100000
vn 0.000000 0.000000 -0.100000
vn 0.000000 0.000000 -0.100000
vn 0.000000 0.000000 -0.100000
vn 0.000000 0.000000 -0.100000
vn 0.000000 0.000000 -0.100000
vn 0.000000 0.000000 -0.100000
vn 0.000000 0.000000 -0.100000
vn 0.000000 0.000000 -0.100000
vn 0.000000 0.000000 -0.100000
vn 0.000000 0.000000 -0.100000
vn 0.000000 0.000000 -0.100000
vn 0.000000 0.000000 -0.100000
vn 0.000000 0.000000 -0.100000
vn 0.000000 0.000000 -0.100000
vn 0.000000 0.000000 -0.100000
vn 0.000000 0.000000 -0.100000
vn 0.000000 0.000000 -0.100000
vn 0.000000 0.000000 -0.100000
vn 0.000000 0.000000 -0.100000
vn 0.000000 0.000000 -0.100000
vn 0.000000 0.000000 -0.100000
vn 0.000000 0.000000 -0.100000
vn 0.000000 0.000000 -0.100000
vn 0.000000 0.000000 -0.100000
vn 0.000000 0.000000 -0.100000
vn 0.000000 0.000000 -0.100000
vn 0.000000 0.000000 -0.100000
vn 0.000000 0.000000 -0.100000
vn 0.000000 0.000000 -0.100000
vn 0.000000 0.000000 -0.100000
vn 0.000000 0.000000 -0.100000
vn 0.000000 0.000000 -0.100000
vn 0.000000 0.000000 -0.100000
vn 0.000000 0.000000 -0.100000
vn 0.000000 0.000000 -0.100000
vn 0.000000 0.000000 -0.100000
vn 0.000000 0.000000 -0.100000
vn 0.000000 0.000000 -0.100000
vn 0.000000 0.000000 -0.100000
vn 0.000000 0.000000 -0.100000
vn 0.000000 0.000000 -0.100000
vn 0.000000 0.000000 -0.100000
vn 0.000000 0.000000 -0.100000
vn 0.000000 0.000000 -0.100000
vn 0.000000 0.000000 -0.100000
vn 0.000000 0.000000 -0.100000
vn 0.000000 0.000000 -0.100000
vn 0.000000 0.000000 -0.100000
vn 0.000000 0.000000 -0.100000
vn 0.000000 0.000000 -0.100000
vn 0.000000 0.000000 -0.100000
vn 0.000000 0.000000 -0.100000
vn 0.000000 0.000000 -0.100000
vn 0.000000 0.000000 -0.100000
vn 0.000000 0.000000 -0.100000
vn 0.000000 0.000000 -0.100000
vn 0.000000 0.000000 -0.100000
vn 0.000000 0.000000 -0.100000
vn 0.000000 0.000000 -0.100000
vn 0.000000 0.000000 -0.100000
vn 0.000000 0.000000 -0.100000
vn 0.000000 0.000000 -0.100000
vn 0.000000 0.000000 -0.100000
vn 0.000000 0.000000 -0.100000
vn 0.000000 0.000000 -0.100000
vn 0.000000 0.000000 -0.100000
vn 0.000000 0.000000 -0.100000
vn 0.000000 0.000000 -0.100000
vn 0.000000 0.000000 -0.100000
vn 0.000000 0.000000 -0.100000
vn 0.000000 0.000000 -0.100000
vn 0.000000 0.000000 -0.100000
vn 0.000000 0.000000 -0.100000
vn 0.000000 0.000000 -0.100000
vn 0.000000 0.000000 -0.100000
vn 0.000000 0.000000 -0.100000
vn 0.000000 0.000000 -0.100000
vn 0.000000 0.000000 -0.100000
vn 0.000000 0.000000 -0.100000
vn 0.000000 0.000000 -0.100000
vn 0.000000 0.000000 -0.100000
vn 0.000000 0.000000 -0.100000
vn 0.000000 0.000000 -0.100000
vn 0.000000 0.000000 -0.100000
vn 0.000000 0.000000 -0.100000
vn 0.000000 0.000000 -0.100000
vn 0.000000 0.000000 -0.100000
vn 0.000000 0.000000 -0.100000
vn 0.000000 0.000000 -0.100000
vn 0.000000 0.000000 -0.100000
vn 0.000000 0.000000 -0.100000
vn 0.000000 0.000000 -0.100000
vn 0.000000 0.000000 -0.100000
vn 0.000000 0.000000 -0.100000
vn 0.000000 0.000000 -0.100000
vn 0.000000 0.000000 -0.100000
vn 0.000000 0.000000 -0.100000
vn 0.000000 0.000000 0.100000
vn 0.000000 0.000000 0.100000
vn 0.000000 0.000000 0.100000
vn 0.000000 0.000000 0.100000
vn 0.000000 0.000000 0.100000
vn 0.000000 0.000000 0.100000
vn 0.100000 0.000000 0.000000
vn 0.100000 0.000000 0.000000
vn 0.100000 0.000000 0.000000
vn 0.100000 0.000000 0.000000
vn 0.100000 0.000000 0.000000
vn 0.000000 0.070711 0.070711
vn 0.000000 0.070711 0.070711
vn 0.000000 0.070711 0.070711
vn 0.000000 0.070711 0.070711
vn -0.100000 0.000000 0.000000
vn -0.100000 0.000000 0.000000
vn -0.100000 0.000000 0.000000
vn -0.100000 0.000000 0.000000
vn -0.100000 0.000000 0.000000
vn -0.000000 0.100000 -0.000000
vn -0.000000 0.100000 -0.000000
vn -0.000000 0.100000 -0.000000
vn -0.000000 0.100000 -0.000000
vn 0.000000 0.000000 -0.100000
vn 0.000000 0.000000 -0.100000
vn 0.000000 0.000000 -0.100000
vn 0.000000 0.000000 -0.100000
vn 0.000000 0.000000 -0.100000
vn 0.000000 0.000000 -0.100000
vn 0.000000 0.000000 -0.100000
vn 0.000000 0.000000 -0.100000
vn 0.000000 0.000000 -0.100000
vn 0.000000 0.000000 -0.100000
vn 0.000000 0.000000 -0.100000
vn 0.000000 0.000000 -0.100000
vn 0.000000 0.000000 -0.100000
vn 0.000000 0.000000 -0.100000
vn 0.000000 0.000000 -0.100000
vn 0.000000 0.000000 -0.100000
vn 0.000000 0.000000 -0.100000
vn 0.000000 0.000000 -0.100000
vn 0.000000 0.000000 -0.100000
vn 0.000000 0.000000 -0.100000
vn 0.000000 0.000000 -0.100000
vn 0.000000 0.000000 -0.100000
vn 0.000000 0.000000 -0.100000
vn 0.000000 0.000000 -0.100000
vn 0.000000 0.000000 -0.100000
vn 0.000000 0.000000 -0.100000
vn 0.000000 0.000000 -0.100000
vn 0.000000 0.000000 -0.100000
vn 0.000000 0.000000 -0.100000
vn 0.000000 0.000000 -0.100000
vn 0.000000 0.000000 -0.100000
vn 0.000000 0.000000 -0.100000
vn 0.000000 0.000000 -0.100000
vn 0.000000 0.000000 -0.100000
vn 0.000000 0.000000 -0.100000
vn 0.000000 0.000000 -0.100000
vn 0.000000 0.000000 -0.100000
vn 0.000000 0.000000 -0.100000
vn 0.000000 0.000000 -0.100000
vn 0.000000 0.000000 -0.100000
vn -0.073663 -0.009928 -0.066896
vn -0.074329 -0.000000 -0.066896
vn -0.074329 -0.000000 -0.066896
vn -0.073309 0.012275 -0.066896
vn -0.072326 0.017142 -0.066896
vn -0.070275 0.024214 -0.066896
vn -0.066423 0.033359 -0.066896
vn -0.065311 0.035487 -0.066896
vn -0.058554 0.045785 -0.066896
vn -0.056940 0.047778 -0.066896
vn -0.050188 0.054827 -0.066896
vn -0.044386 0.059621 -0.066896
vn -0.040445 0.062362 -0.066896
vn -0.029440 0.068250 -0.066896
vn -0.028483 0.068656 -0.066896
vn -0.015579 0.072678 -0.066896
vn -0.012907 0.073200 -0.066896
vn -0.002160 0.074298 -0.066896
vn 0.004322 0.074204 -0.066896
vn 0.011330 0.073461 -0.066896
vn 0.021318 0.071207 -0.066896
vn 0.024446 0.070194 -0.066896
vn 0.037165 0.064371 -0.066896
vn 0.036754 0.064607 -0.066896
vn 0.047846 0.056883 -0.066896
vn 0.051008 0.054065 -0.066896
vn 0.057356 0.047278 -0.066896
vn 0.062101 0.040845 -0.066896
vn 0.064969 0.036110 -0.066896
vn 0.069847 0.025422 -0.066896
vn 0.070434 0.023747 -0.066896
vn 0.073570 0.010600 -0.066896
vn 0.073827 0.008629 -0.066896
vn 0.074273 -0.002898 -0.066896
vn 0.073827 -0.008629 -0.066896
vn 0.072520 -0.016301 -0.066896
vn 0.069847 -0.025422 -0.066896
vn 0.068369 -0.029164 -0.066896
vn 0.062101 -0.040845 -0.066896
vn 0.061957 -0.041063 -0.066896
vn 0.055894 -0.048997 -0.066896
vn 0.051008 -0.054065 -0.066896
vn 0.048821 -0.056048 -0.066896
vn 0.040868 -0.062086 -0.066896
vn 0.037165 -0.064371 -0.066896
vn 0.040281 -0.062469 -0.066896
vn 0.031576 -0.067289 -0.066896
vn 0.021318 -0.071207 -0.066896
vn 0.022305 -0.070904 -0.066896
vn 0.012635 -0.073248 -0.066896
vn 0.004322 -0.074204 -0.066896
vn 0.002738 -0.074279 -0.066896
vn -0.007208 -0.073979 -0.066896
vn -0.012907 -0.073200 -0.066896
vn -0.017025 -0.072353 -0.066896
vn -0.029440 -0.068250 -0.066896
vn -0.026536 -0.069431 -0.066896
vn -0.035573 -0.065265 -0.066896
vn -0.044386 -0.059621 -0.066896
vn -0.043971 -0.059928 -0.066896
vn -0.051582 -0.053518 -0.066896
vn -0.056940 -0.047778 -0.066896
vn -0.058268 -0.046149 -0.066896
vn -0.063910 -0.037952 -0.066896
vn -0.066423 -0.033359 -0.066896
vn -0.068407 -0.029076 -0.066896
vn -0.072326 -0.017142 -0.066896
vn -0.071677 -0.019678 -0.066896
vn 0.000000 0.000000 -0.100000
vn 0.000000 0.000000 -0.100000
vn 0.000000 0.000000 -0.100000
vn 0.000000 0.000000 -0.100000
vn 0.000000 0.000000 -0.100000
vn 0.000000 0.000000 -0.100000
vn 0.000000 0.000000 -0.100000
vn 0.000000 0.000000 -0.100000
vn 0.000000 0.000000 -0.100000
vn 0.000000 0.000000 -0.100000
vn 0.000000 0.000000 -0.100000
vn 0.000000 0.000000 -0.100000
vn 0.000000 0.000000 -0.100000
vn 0.000000 0.000000 -0.100000
vn 0.000000 0.000000 -0.100000
vn 0.000000 0.000000 -0.100000
vn 0.000000 0.000000 -0.100000
vn 0.000000 0.000000 -0.100000
vn 0.000000 0.000000 -0.100000
vn 0.000000 0.000000 -0.100000
vn 0.000000 0.000000 -0.100000
vn 0.000000 0.000000 -0.100000
vn 0.000000 0.000000 -0.100000
vn 0.000000 0.000000 -0.100000
vn 0.000000 0.000000 -0.100000
vn 0.000000 0.000000 -0.100000
vn 0.000000 0.000000 -0.100000
vn 0.000000 0.000000 -0.100000
vn 0.000000 0.000000 -0.100000
vn 0.074772 -0.013184 0.065079
vn 0.075926 -0.000000 0.065079
vn 0.075926 -0.000000 0.065079
vn 0.074772 0.013184 0.065079
vn 0.074151 0.016322 0.065079
vn 0.071347 0.025968 0.065079
vn 0.068908 0.031880 0.065079
vn 0.065754 0.037963 0.065079
vn 0.060444 0.045948 0.065079
vn 0.058162 0.048804 0.065079
vn 0.049153 0.057868 0.065079
vn 0.048804 0.058162 0.065079
vn 0.037963 0.065754 0.065079
vn 0.035564 0.067081 0.065079
vn 0.025968 0.071347 0.065079
vn 0.020312 0.073158 0.065079
vn 0.013184 0.074772 0.065079
vn 0.004111 0.075814 0.065079
vn -0.000000 0.075926 0.065079
vn -0.012283 0.074925 0.065079
vn -0.013184 0.074772 0.065079
vn -0.025968 0.071347 0.065079
vn -0.028103 0.070533 0.065079
vn -0.037963 0.065754 0.065079
vn -0.042608 0.062843 0.065079
vn -0.048804 0.058162 0.065079
vn -0.055122 0.052214 0.065079
vn -0.058162 0.048804 0.065079
vn -0.065057 0.039144 0.065079
vn -0.065754 0.037963 0.065079
vn -0.071347 0.025968 0.065079
vn -0.071951 0.024243 0.065079
vn -0.074772 0.013184 0.065079
vn -0.075481 0.008209 0.065079
vn -0.075926 0.000000 0.065079
vn -0.075481 -0.008209 0.065079
vn -0.074772 -0.013184 0.065079
vn -0.071951 -0.024243 0.065079
vn -0.071347 -0.025968 0.065079
vn -0.065057 -0.039144 0.065079
vn -0.065754 -0.037963 0.065079
vn -0.058162 -0.048804 0.065079
vn -0.055122 -0.052214 0.065079
vn -0.048804 -0.058162 0.065079
vn -0.042608 -0.062843 0.065079
vn -0.037963 -0.065754 0.065079
vn -0.028103 -0.070533 0.065079
vn -0.025968 -0.071347 0.065079
vn -0.012283 -0.074925 0.065079
vn -0.013184 -0.074772 0.065079
vn -0.000000 -0.075926 0.065079
vn 0.004111 -0.075814 0.065079
vn 0.013184 -0.074772 0.065079
vn 0.020312 -0.073158 0.065079
vn 0.025968 -0.071347 0.065079
vn 0.035564 -0.067081 0.065079
vn 0.037963 -0.065754 0.065079
vn 0.049153 -0.057868 0.065079
vn 0.048804 -0.058162 0.065079
vn 0.058162 -0.048804 0.065079
vn 0.060444 -0.045948 0.065079
vn 0.065754 -0.037963 0.065079
vn 0.068908 -0.031880 0.065079
vn 0.071347 -0.025968 0.065079
vn 0.074151 -0.016322 0.065079
vn -0.025380 0.094718 -0.019605
vn -0.025380 0.094718 -0.019605
vn -0.000000 0.098059 -0.019605
vn -0.000000 0.098059 -0.019605
vn 0.025380 0.094718 -0.019605
vn 0.025380 0.094718 -0.019605
vn 0.049030 0.084922 -0.019605
vn 0.049030 0.084922 -0.019605
vn 0.069338 0.069338 -0.019605
vn 0.069338 0.069338 -0.019605
vn 0.084922 0.049030 -0.019605
vn 0.084922 0.049030 -0.019605
vn 0.094718 0.025380 -0.019605
vn 0.094718 0.025380 -0.019605
vn 0.098059 -0.000000 -0.019605
vn 0.098059 -0.000000 -0.019605
vn 0.094718 -0.025380 -0.019605
vn 0.094718 -0.025380 -0.019605
vn 0.084922 -0.049030 -0.019605
vn 0.084922 -0.049030 -0.019605
vn 0.069338 -0.069338 -0.019605
vn 0.069338 -0.069338 -0.019605
vn 0.049030 -0.084922 -0.019605
vn 0.049030 -0.084922 -0.019605
vn 0.025380 -0.094718 -0.019605
vn 0.025380 -0.094718 -0.019605
vn -0.000000 -0.098059 -0.019605
vn -0.000000 -0.098059 -0.019605
vn -0.025380 -0.094718 -0.019605
vn -0.025380 -0.094718 -0.019605
vn -0.049030 -0.084922 -0.019605
vn -0.049030 -0.084922 -0.019605
vn -0.069338 -0.069338 -0.019605
vn -0.069338 -0.069338 -0.019605
vn -0.084922 -0.049030 -0.019605
vn -0.084922 -0.049030 -0.019605
vn -0.094718 -0.025380 -0.019605
vn -0.094718 -0.025380 -0.019605
vn -0.098059 -0.000000 -0.019605
vn -0.098059 -0.000000 -0.019605
vn -0.094718 0.025380 -0.019605
vn -0.094718 0.025380 -0.019605
vn -0.084922 0.049030 -0.019605
vn -0.084922 0.049030 -0.019605
vn -0.069338 0.069338 -0.019605
vn -0.069338 0.069338 -0.019605
vn -0.049030 0.084922 -0.019605
[truncated: 539,862 more chars]
