# Supplementary material for: Customizable 3D printed perfusion bioreactor for the engineering of stem cell microenvironments
Source: Front Bioeng Biotechnol. 2023 Jan 9;10:1081145. doi: 10.3389/fbioe.2022.1081145 (PMC9870251; doi:10.3389/fbioe.2022.1081145)
Supplement: Supplementary file 3 [file DataSheet1.ZIP › Files for 3D printing/Scaffold Holders/10 mm/10 mm Scaffold Holder - OBJ format.obj]

# WaveFront *.obj file (generated by Autodesk ATF)

mtllib ba5fadea-2e5b-4fbc-be9c-be15faa6e900.mtl

g Body1

v -2.000000 0.000000 0.500000
v -1.941884 -0.478631 0.500000
v -1.770912 -0.929446 0.500000
v -1.497021 -1.326245 0.500000
v -1.136129 -1.645968 0.500000
v -0.709210 -1.870032 0.500000
v -0.241073 -1.985418 0.500000
v 0.241073 -1.985418 0.500000
v 0.709210 -1.870032 0.500000
v 1.136129 -1.645968 0.500000
v 1.497021 -1.326245 0.500000
v 1.770912 -0.929446 0.500000
v 1.941884 -0.478631 0.500000
v 2.000000 0.000000 0.500000
v 1.941884 0.478631 0.500000
v 1.770912 0.929446 0.500000
v 1.497021 1.326245 0.500000
v 1.136129 1.645968 0.500000
v 0.709210 1.870032 0.500000
v 0.241073 1.985418 0.500000
v -0.241073 1.985418 0.500000
v -0.709210 1.870032 0.500000
v -1.136129 1.645968 0.500000
v -1.497021 1.326245 0.500000
v -1.770912 0.929446 0.500000
v -1.941884 0.478631 0.500000
v -2.000000 0.000000 0.000000
v -1.941884 0.478631 0.000000
v -1.770912 0.929446 0.000000
v -1.497021 1.326245 0.000000
v -1.136129 1.645968 0.000000
v -0.709210 1.870032 0.000000
v -0.241073 1.985418 0.000000
v 0.241073 1.985418 0.000000
v 0.709210 1.870032 0.000000
v 1.136129 1.645968 0.000000
v 1.497021 1.326245 0.000000
v 1.770912 0.929446 0.000000
v 1.941884 0.478631 0.000000
v 2.000000 0.000000 0.000000
v 1.941884 -0.478631 0.000000
v 1.770912 -0.929446 0.000000
v 1.497021 -1.326245 0.000000
v 1.136129 -1.645968 0.000000
v 0.709210 -1.870032 0.000000
v 0.241073 -1.985418 0.000000
v -0.241073 -1.985418 0.000000
v -0.709210 -1.870032 0.000000
v -1.136129 -1.645968 0.000000
v -1.497021 -1.326245 0.000000
v -1.770912 -0.929446 0.000000
v -1.941884 -0.478631 0.000000
v 4.572171 -1.287537 0.000000
v 2.499973 0.011566 0.000000
v 2.499973 0.011566 0.500000
v 4.572171 -1.287537 0.500000
v 2.404900 -0.682976 0.000000
v 4.372848 -1.854913 0.000000
v 4.372848 -1.854913 0.500000
v 2.404900 -0.682976 0.500000
v -2.404041 -0.685994 0.000000
v -2.201653 -1.184366 0.000000
v -1.897343 -1.627909 0.000000
v -1.505198 -1.996091 0.000000
v -1.043372 -2.271866 0.000000
v -0.533244 -2.442468 0.000000
v 0.001569 -2.500000 0.000000
v 0.536310 -2.441797 0.000000
v 1.046223 -2.270554 0.000000
v 1.507703 -1.994200 0.000000
v 1.899385 -1.625526 0.000000
v 2.203138 -1.181601 0.000000
v 2.203138 -1.181601 0.500000
v 1.899385 -1.625526 0.500000
v 1.507703 -1.994200 0.500000
v 1.046223 -2.270554 0.500000
v 0.536310 -2.441797 0.500000
v 0.001569 -2.500000 0.500000
v -0.533244 -2.442468 0.500000
v -1.043372 -2.271866 0.500000
v -1.505198 -1.996091 0.500000
v -1.897343 -1.627909 0.500000
v -2.201653 -1.184366 0.500000
v -2.404041 -0.685994 0.500000
v -4.378274 -1.842069 0.000000
v -4.378274 -1.842069 0.500000
v -2.499753 -0.035159 0.000000
v -4.581440 -1.254157 0.000000
v -4.581440 -1.254157 0.500000
v -2.499753 -0.035159 0.500000
v -4.564610 1.314092 0.000000
v -4.564610 1.314092 0.500000
v -2.396967 0.710317 0.000000
v -4.202111 2.214669 0.000000
v -4.202111 2.214669 0.500000
v -2.396967 0.710317 0.500000
v 2.395591 0.714943 0.000000
v 2.189569 1.206560 0.000000
v 1.884006 1.643327 0.000000
v 1.492793 2.005385 0.000000
v 1.033717 2.276276 0.000000
v 0.527646 2.443684 0.000000
v -0.002413 2.499999 0.000000
v -0.532362 2.442661 0.000000
v -1.038109 2.274276 0.000000
v -1.496662 2.002499 0.000000
v -1.887175 1.639687 0.000000
v -2.191894 1.202332 0.000000
v -2.191894 1.202332 0.500000
v -1.887175 1.639687 0.500000
v -1.496662 2.002499 0.500000
v -1.038109 2.274276 0.500000
v -0.532362 2.442661 0.500000
v -0.002413 2.499999 0.500000
v 0.527646 2.443684 0.500000
v 1.033717 2.276276 0.500000
v 1.492793 2.005385 0.500000
v 1.884006 1.643327 0.500000
v 2.189569 1.206560 0.500000
v 2.395591 0.714943 0.500000
v 4.239356 2.142512 0.000000
v 4.239356 2.142512 0.500000
v 4.578344 1.265411 0.000000
v 4.578344 1.265411 0.500000
v 4.484769 1.565039 0.500000
v 4.371608 1.857832 0.500000
v -4.343353 1.922963 0.500000
v -4.464374 1.622304 0.500000
v -4.522302 -1.453025 0.500000
v -4.454537 -1.649120 0.500000
v 4.447258 -1.668650 0.500000
v 4.513739 -1.479412 0.500000
v 4.031191 -2.512370 0.000000
v 3.591449 -3.108697 0.000000
v 3.064322 -3.629385 0.000000
v 2.462635 -4.061764 0.000000
v 1.801029 -4.395315 0.000000
v 1.095601 -4.621922 0.000000
v 0.363515 -4.736070 0.000000
v -0.377415 -4.734982 0.000000
v -1.109163 -4.618686 0.000000
v -1.813922 -4.390010 0.000000
v -2.474547 -4.054518 0.000000
v -3.074962 -3.620374 0.000000
v -3.600558 -3.098141 0.000000
v -4.038548 -2.500526 0.000000
v -4.709719 -0.617289 0.000000
v -4.749898 0.031126 0.000000
v -4.701225 0.678959 0.000000
v -3.806061 2.841901 0.000000
v -3.317184 3.399822 0.000000
v -2.747405 3.874824 0.000000
v -2.110620 4.255324 0.000000
v -1.422359 4.532041 0.000000
v -0.699408 4.698226 0.000000
v 0.040601 4.749826 0.000000
v 0.779620 4.685584 0.000000
v 1.499624 4.507064 0.000000
v 2.183055 4.218622 0.000000
v 2.813242 3.827292 0.000000
v 3.374818 3.342619 0.000000
v 3.854086 2.776423 0.000000
v 4.707659 0.632809 0.000000
v 4.749986 -0.011486 0.000000
v 4.704544 -0.655568 0.000000
v 4.750000 0.000000 3.600000
v 4.691520 0.743064 3.600000
v 4.517518 1.467831 3.600000
v 4.232281 2.156455 3.600000
v 3.842831 2.791980 3.600000
v 3.358757 3.358757 3.600000
v 2.791980 3.842831 3.600000
v 2.156455 4.232281 3.600000
v 1.467831 4.517518 3.600000
v 0.743064 4.691520 3.600000
v -0.000000 4.750000 3.600000
v -0.743064 4.691520 3.600000
v -1.467831 4.517518 3.600000
v -2.156455 4.232281 3.600000
v -2.791980 3.842831 3.600000
v -3.358757 3.358757 3.600000
v -3.842831 2.791980 3.600000
v -4.232281 2.156455 3.600000
v -4.517518 1.467831 3.600000
v -4.691520 0.743064 3.600000
v -4.750000 -0.000000 3.600000
v -4.691520 -0.743064 3.600000
v -4.517518 -1.467831 3.600000
v -4.232281 -2.156455 3.600000
v -3.842831 -2.791980 3.600000
v -3.358757 -3.358757 3.600000
v -2.791980 -3.842831 3.600000
v -2.156455 -4.232281 3.600000
v -1.467831 -4.517518 3.600000
v -0.743064 -4.691520 3.600000
v 0.000000 -4.750000 3.600000
v 0.743064 -4.691520 3.600000
v 1.467831 -4.517518 3.600000
v 2.156455 -4.232281 3.600000
v 2.791980 -3.842831 3.600000
v 3.358757 -3.358757 3.600000
v 3.842831 -2.791980 3.600000
v 4.232281 -2.156455 3.600000
v 4.517518 -1.467831 3.600000
v 4.691520 -0.743064 3.600000
v 5.100000 0.000000 0.000000
v 5.043037 0.760116 0.000000
v 4.873421 1.503251 0.000000
v 4.594941 2.212807 0.000000
v 4.213818 2.872932 0.000000
v 3.738565 3.468881 0.000000
v 3.179798 3.987341 0.000000
v 2.550000 4.416730 0.000000
v 1.863239 4.747456 0.000000
v 1.134857 4.972132 0.000000
v 0.381123 5.085739 0.000000
v -0.381123 5.085739 0.000000
v -1.134857 4.972132 0.000000
v -1.863239 4.747456 0.000000
v -2.550000 4.416730 0.000000
v -3.179798 3.987341 0.000000
v -3.738565 3.468881 0.000000
v -4.213818 2.872932 0.000000
v -4.594941 2.212807 0.000000
v -4.873421 1.503251 0.000000
v -5.043037 0.760116 0.000000
v -5.100000 -0.000000 0.000000
v -5.043037 -0.760116 0.000000
v -4.873421 -1.503251 0.000000
v -4.594941 -2.212807 0.000000
v -4.213818 -2.872932 0.000000
v -3.738565 -3.468881 0.000000
v -3.179798 -3.987341 0.000000
v -2.550000 -4.416730 0.000000
v -1.863239 -4.747456 0.000000
v -1.134857 -4.972132 0.000000
v -0.381123 -5.085739 0.000000
v 0.381123 -5.085739 0.000000
v 1.134857 -4.972132 0.000000
v 1.863239 -4.747456 0.000000
v 2.550000 -4.416730 0.000000
v 3.179798 -3.987341 0.000000
v 3.738565 -3.468881 0.000000
v 4.213818 -2.872932 0.000000
v 4.594941 -2.212807 0.000000
v 4.873421 -1.503251 0.000000
v 5.043037 -0.760116 0.000000
v 5.100000 0.000000 3.600000
v 5.043037 -0.760116 3.600000
v 4.873421 -1.503251 3.600000
v 4.594941 -2.212807 3.600000
v 4.213818 -2.872932 3.600000
v 3.738565 -3.468881 3.600000
v 3.179798 -3.987341 3.600000
v 2.550000 -4.416730 3.600000
v 1.863239 -4.747456 3.600000
v 1.134857 -4.972132 3.600000
v 0.381123 -5.085739 3.600000
v -0.381123 -5.085739 3.600000
v -1.134857 -4.972132 3.600000
v -1.863239 -4.747456 3.600000
v -2.550000 -4.416730 3.600000
v -3.179798 -3.987341 3.600000
v -3.738565 -3.468881 3.600000
v -4.213818 -2.872932 3.600000
v -4.594941 -2.212807 3.600000
v -4.873421 -1.503251 3.600000
v -5.043037 -0.760116 3.600000
v -5.100000 0.000000 3.600000
v -5.043037 0.760116 3.600000
v -4.873421 1.503251 3.600000
v -4.594941 2.212807 3.600000
v -4.213818 2.872932 3.600000
v -3.738565 3.468881 3.600000
v -3.179798 3.987341 3.600000
v -2.550000 4.416730 3.600000
v -1.863239 4.747456 3.600000
v -1.134857 4.972132 3.600000
v -0.381123 5.085739 3.600000
v 0.381123 5.085739 3.600000
v 1.134857 4.972132 3.600000
v 1.863239 4.747456 3.600000
v 2.550000 4.416730 3.600000
v 3.179798 3.987341 3.600000
v 3.738565 3.468881 3.600000
v 4.213818 2.872932 3.600000
v 4.594941 2.212807 3.600000
v 4.873421 1.503251 3.600000
v 5.043037 0.760116 3.600000
vt 0.050000 -0.579986 0.000000
vt 0.000000 -0.579986 0.000000
vt 0.050000 -0.628319 0.000000
vt 0.000000 -0.628319 0.000000
vt 0.050000 0.628319 0.000000
vt 0.000000 0.628319 0.000000
vt 0.050000 0.579986 0.000000
vt 0.000000 0.579986 0.000000
vt 0.050000 0.531654 0.000000
vt 0.000000 0.531654 0.000000
vt 0.050000 0.483322 0.000000
vt 0.000000 0.483322 0.000000
vt 0.050000 0.434990 0.000000
vt 0.000000 0.434990 0.000000
vt 0.050000 0.386658 0.000000
vt 0.000000 0.386658 0.000000
vt 0.050000 0.338325 0.000000
vt 0.000000 0.338325 0.000000
vt 0.050000 0.289993 0.000000
vt 0.000000 0.289993 0.000000
vt 0.050000 0.241661 0.000000
vt 0.000000 0.241661 0.000000
vt 0.050000 0.193329 0.000000
vt -0.000000 0.193329 0.000000
vt 0.050000 0.144997 0.000000
vt 0.000000 0.144997 0.000000
vt 0.050000 0.096664 0.000000
vt 0.000000 0.096664 0.000000
vt 0.050000 0.048332 0.000000
vt 0.000000 0.048332 0.000000
vt 0.050000 0.000000 0.000000
vt 0.000000 0.000000 0.000000
vt 0.050000 -0.048332 0.000000
vt 0.000000 -0.048332 0.000000
vt 0.050000 -0.096664 0.000000
vt 0.000000 -0.096664 0.000000
vt 0.050000 -0.144997 0.000000
vt 0.000000 -0.144997 0.000000
vt 0.050000 -0.193329 0.000000
vt -0.000000 -0.193329 0.000000
vt 0.050000 -0.241661 0.000000
vt 0.000000 -0.241661 0.000000
vt 0.050000 -0.289993 0.000000
vt 0.000000 -0.289993 0.000000
vt 0.050000 -0.338325 0.000000
vt 0.000000 -0.338325 0.000000
vt 0.050000 -0.386658 0.000000
vt 0.000000 -0.386658 0.000000
vt 0.050000 -0.434990 0.000000
vt 0.000000 -0.434990 0.000000
vt 0.050000 -0.483322 0.000000
vt 0.000000 -0.483322 0.000000
vt 0.050000 -0.531654 0.000000
vt 0.000000 -0.531654 0.000000
vt 0.000000 0.000000 0.000000
vt 0.244575 0.000000 0.000000
vt 0.000000 0.050000 0.000000
vt 0.244575 0.050000 0.000000
vt 0.000000 0.000000 0.000000
vt 0.229047 0.000000 0.000000
vt 0.000000 0.050000 0.000000
vt 0.229047 0.050000 0.000000
vt -0.050000 -0.715907 0.000000
vt -0.000000 -0.715907 0.000000
vt -0.050000 -0.662013 0.000000
vt -0.000000 -0.662013 0.000000
vt -0.050000 -0.608119 0.000000
vt -0.000000 -0.608119 0.000000
vt -0.050000 -0.554225 0.000000
vt -0.000000 -0.554225 0.000000
vt -0.050000 -0.500331 0.000000
vt -0.000000 -0.500331 0.000000
vt -0.050000 -0.446436 0.000000
vt -0.000000 -0.446436 0.000000
vt -0.050000 -0.392542 0.000000
vt -0.000000 -0.392542 0.000000
vt -0.050000 -0.338648 0.000000
vt -0.000000 -0.338648 0.000000
vt -0.050000 -0.284754 0.000000
vt -0.000000 -0.284754 0.000000
vt -0.050000 -0.230860 0.000000
vt -0.000000 -0.230860 0.000000
vt -0.050000 -0.176965 0.000000
vt -0.000000 -0.176965 0.000000
vt -0.050000 -0.123071 0.000000
vt -0.000000 -0.123071 0.000000
vt -0.050000 -0.069177 0.000000
vt -0.000000 -0.069177 0.000000
vt 0.000000 0.000000 0.000000
vt 0.228782 0.000000 0.000000
vt 0.000000 0.050000 0.000000
vt 0.228782 0.050000 0.000000
vt -0.000000 0.000000 0.000000
vt 0.241234 0.000000 0.000000
vt -0.000000 0.050000 0.000000
vt 0.241234 0.050000 0.000000
vt 0.000000 0.000000 0.000000
vt 0.246660 0.000000 0.000000
vt 0.000000 0.050000 0.000000
vt 0.246660 0.050000 0.000000
vt 0.000000 0.000000 0.000000
vt 0.234981 0.000000 0.000000
vt 0.000000 0.050000 0.000000
vt 0.234981 0.050000 0.000000
vt -0.050000 0.072506 0.000000
vt -0.000000 0.072506 0.000000
vt -0.050000 0.125912 0.000000
vt -0.000000 0.125912 0.000000
vt -0.050000 0.179318 0.000000
vt -0.000000 0.179318 0.000000
vt -0.050000 0.232723 0.000000
vt -0.000000 0.232723 0.000000
vt -0.050000 0.286129 0.000000
vt -0.000000 0.286129 0.000000
vt -0.050000 0.339535 0.000000
vt -0.000000 0.339535 0.000000
vt -0.050000 0.392940 0.000000
vt -0.000000 0.392940 0.000000
vt -0.050000 0.446346 0.000000
vt -0.000000 0.446346 0.000000
vt -0.050000 0.499752 0.000000
vt -0.000000 0.499752 0.000000
vt -0.050000 0.553157 0.000000
vt -0.000000 0.553157 0.000000
vt -0.050000 0.606563 0.000000
vt -0.000000 0.606563 0.000000
vt -0.050000 0.659969 0.000000
vt -0.000000 0.659969 0.000000
vt -0.050000 0.713374 0.000000
vt -0.000000 0.713374 0.000000
vt 0.000000 0.000000 0.000000
vt 0.233183 0.000000 0.000000
vt -0.000000 0.050000 0.000000
vt 0.233183 0.050000 0.000000
vt 0.000000 0.000000 0.000000
vt 0.242729 0.000000 0.000000
vt 0.000000 0.050000 0.000000
vt 0.242729 0.050000 0.000000
vt 0.194034 0.047863 0.000000
vt 0.199845 -0.000000 0.000000
vt 0.249821 0.003516 0.000000
vt 0.194034 -0.047863 0.000000
vt 0.239542 -0.071032 0.000000
vt 0.176936 -0.092945 0.000000
vt 0.219035 -0.120233 0.000000
vt 0.149547 -0.132625 0.000000
vt 0.188563 -0.163969 0.000000
vt 0.113458 -0.164597 0.000000
vt 0.149511 -0.200250 0.000000
vt 0.070766 -0.187003 0.000000
vt 0.103656 -0.227428 0.000000
vt 0.023953 -0.198542 0.000000
vt 0.053081 -0.244266 0.000000
vt 0.000087 -0.250000 0.000000
vt -0.024262 -0.198542 0.000000
vt -0.052919 -0.244368 0.000000
vt -0.103526 -0.227628 0.000000
vt -0.071076 -0.187003 0.000000
vt -0.149434 -0.200538 0.000000
vt -0.113768 -0.164597 0.000000
vt -0.188555 -0.164333 0.000000
vt -0.149857 -0.132625 0.000000
vt -0.219112 -0.120656 0.000000
vt -0.177246 -0.092945 0.000000
vt -0.239714 -0.071494 0.000000
vt -0.194343 -0.047863 0.000000
vt -0.250152 -0.001157 0.000000
vt -0.200155 0.000000 0.000000
vt -0.194343 0.047863 0.000000
vt -0.240645 0.068298 0.000000
vt -0.177246 0.092945 0.000000
vt -0.220469 0.118160 0.000000
vt -0.149857 0.132625 0.000000
vt -0.190093 0.162553 0.000000
vt -0.113768 0.164597 0.000000
vt -0.150925 0.199420 0.000000
vt -0.071076 0.187003 0.000000
vt -0.104777 0.227055 0.000000
vt -0.024262 0.198542 0.000000
vt -0.053786 0.244180 0.000000
vt -0.000312 0.250000 0.000000
vt 0.023953 0.198542 0.000000
vt 0.053170 0.244247 0.000000
vt 0.104182 0.227187 0.000000
vt 0.070766 0.187003 0.000000
vt 0.150365 0.199609 0.000000
vt 0.113458 0.164597 0.000000
vt 0.189580 0.162791 0.000000
vt 0.149547 0.132625 0.000000
vt 0.220011 0.118437 0.000000
vt 0.176936 0.092945 0.000000
vt 0.240249 0.068599 0.000000
vt -0.457989 -0.126541 0.000000
vt -0.448632 -0.156504 0.000000
vt -0.437316 -0.185783 0.000000
vt -0.424090 -0.214251 0.000000
vt 0.420056 -0.221467 0.000000
vt 0.434181 -0.192296 0.000000
vt 0.446283 -0.162230 0.000000
vt 0.456306 -0.131409 0.000000
vt 0.457989 0.125416 0.000000
vt 0.452075 0.145302 0.000000
vt 0.445299 0.164912 0.000000
vt 0.437673 0.184207 0.000000
vt -0.437440 0.185491 0.000000
vt -0.444881 0.166865 0.000000
vt -0.451529 0.147941 0.000000
vt -0.457372 0.128754 0.000000
vt 0.180000 0.190562 0.000000
vt -0.180000 0.223838 0.000000
vt 0.130000 0.190562 0.000000
vt -0.180000 0.149226 0.000000
vt 0.130000 0.170503 0.000000
vt 0.130000 0.150444 0.000000
vt 0.130000 0.130385 0.000000
vt -0.180000 0.074613 0.000000
vt 0.180000 0.130385 0.000000
vt 0.180000 0.065767 0.000000
vt -0.180000 0.000000 0.000000
vt 0.180000 0.001149 0.000000
vt 0.180000 -0.063470 0.000000
vt -0.180000 -0.074613 0.000000
vt 0.180000 -0.128088 0.000000
vt 0.130000 -0.128088 0.000000
vt -0.180000 -0.149226 0.000000
vt 0.130000 -0.159483 0.000000
vt 0.130000 -0.190879 0.000000
vt -0.180000 -0.223838 0.000000
vt 0.130000 -0.222275 0.000000
vt 0.180000 -0.222275 0.000000
vt 0.180000 -0.296531 0.000000
vt -0.180000 -0.298451 0.000000
vt 0.180000 -0.370787 0.000000
vt -0.180000 -0.373064 0.000000
vt 0.180000 -0.445043 0.000000
vt -0.180000 -0.447677 0.000000
vt 0.180000 -0.519300 0.000000
vt -0.180000 -0.522290 0.000000
vt 0.180000 -0.593556 0.000000
vt -0.180000 -0.596903 0.000000
vt 0.180000 -0.667812 0.000000
vt -0.180000 -0.671515 0.000000
vt 0.180000 -0.742068 0.000000
vt -0.180000 -0.746128 0.000000
vt 0.180000 -0.816324 0.000000
vt -0.180000 -0.820741 0.000000
vt 0.180000 -0.890580 0.000000
vt -0.180000 -0.895354 0.000000
vt 0.180000 -0.964837 0.000000
vt -0.180000 -0.969967 0.000000
vt 0.180000 -1.039093 0.000000
vt -0.180000 -1.044580 0.000000
vt 0.180000 -1.113349 0.000000
vt -0.180000 -1.119192 0.000000
vt 0.180000 -1.187605 0.000000
vt -0.180000 -1.193805 0.000000
vt 0.180000 -1.261861 0.000000
vt 0.130000 -1.261861 0.000000
vt -0.180000 -1.268418 0.000000
vt 0.130000 -1.294278 0.000000
vt -0.180000 -1.343031 0.000000
vt 0.130000 -1.326694 0.000000
vt 0.130000 -1.359111 0.000000
vt -0.180000 -1.417644 0.000000
vt 0.180000 -1.359111 0.000000
vt 0.180000 -1.424127 0.000000
vt -0.180000 -1.492257 0.000000
vt 0.180000 -1.489144 0.000000
vt 0.180000 -1.554160 0.000000
vt 0.180000 1.430353 0.000000
vt -0.180000 1.492257 0.000000
vt -0.180000 1.417644 0.000000
vt 0.180000 1.365336 0.000000
vt 0.130000 1.365336 0.000000
vt -0.180000 1.343031 0.000000
vt 0.130000 1.344587 0.000000
vt 0.130000 1.323838 0.000000
vt 0.130000 1.303089 0.000000
vt -0.180000 1.268418 0.000000
vt 0.180000 1.303089 0.000000
vt 0.180000 1.228920 0.000000
vt -0.180000 1.193805 0.000000
vt 0.180000 1.154752 0.000000
vt -0.180000 1.119192 0.000000
vt 0.180000 1.080583 0.000000
vt -0.180000 1.044580 0.000000
vt 0.180000 1.006415 0.000000
vt -0.180000 0.969967 0.000000
vt 0.180000 0.932246 0.000000
vt -0.180000 0.895354 0.000000
vt 0.180000 0.858078 0.000000
vt -0.180000 0.820741 0.000000
vt 0.180000 0.783910 0.000000
vt -0.180000 0.746128 0.000000
vt 0.180000 0.709741 0.000000
vt -0.180000 0.671515 0.000000
vt 0.180000 0.635573 0.000000
vt -0.180000 0.596903 0.000000
vt 0.180000 0.561404 0.000000
vt -0.180000 0.522290 0.000000
vt 0.180000 0.487236 0.000000
vt -0.180000 0.447677 0.000000
vt 0.180000 0.413067 0.000000
vt -0.180000 0.373064 0.000000
vt 0.180000 0.338899 0.000000
vt -0.180000 0.298451 0.000000
vt 0.180000 0.264731 0.000000
vt 0.180000 0.076296 0.000000
vt -0.180000 0.076296 0.000000
vt 0.180000 0.000000 0.000000
vt -0.180000 0.000000 0.000000
vt 0.180000 -0.076296 0.000000
vt -0.180000 -0.076296 0.000000
vt 0.180000 -0.152592 0.000000
vt -0.180000 -0.152592 0.000000
vt 0.180000 -0.228887 0.000000
vt -0.180000 -0.228887 0.000000
vt 0.180000 -0.305183 0.000000
vt -0.180000 -0.305183 0.000000
vt 0.180000 -0.381479 0.000000
vt -0.180000 -0.381479 0.000000
vt 0.180000 -0.457775 0.000000
vt -0.180000 -0.457775 0.000000
vt 0.180000 -0.534071 0.000000
vt -0.180000 -0.534071 0.000000
vt 0.180000 -0.610367 0.000000
vt -0.180000 -0.610367 0.000000
vt 0.180000 -0.686662 0.000000
vt -0.180000 -0.686662 0.000000
vt 0.180000 -0.762958 0.000000
vt -0.180000 -0.762958 0.000000
vt 0.180000 -0.839254 0.000000
vt -0.180000 -0.839254 0.000000
vt 0.180000 -0.915550 0.000000
vt -0.180000 -0.915550 0.000000
vt 0.180000 -0.991846 0.000000
vt -0.180000 -0.991846 0.000000
vt 0.180000 -1.068142 0.000000
vt -0.180000 -1.068142 0.000000
vt 0.180000 -1.144437 0.000000
vt -0.180000 -1.144437 0.000000
vt 0.180000 -1.220733 0.000000
vt -0.180000 -1.220733 0.000000
vt 0.180000 -1.297029 0.000000
vt -0.180000 -1.297029 0.000000
vt 0.180000 -1.373325 0.000000
vt -0.180000 -1.373325 0.000000
vt 0.180000 -1.449621 0.000000
vt -0.180000 -1.449621 0.000000
vt 0.180000 -1.525916 0.000000
vt -0.180000 -1.525916 0.000000
vt 0.180000 -1.602212 0.000000
vt -0.180000 -1.602212 0.000000
vt 0.180000 1.602212 0.000000
vt -0.180000 1.602212 0.000000
vt 0.180000 1.525916 0.000000
vt -0.180000 1.525916 0.000000
vt 0.180000 1.449621 0.000000
vt -0.180000 1.449621 0.000000
vt 0.180000 1.373325 0.000000
vt -0.180000 1.373325 0.000000
vt 0.180000 1.297029 0.000000
vt -0.180000 1.297029 0.000000
vt 0.180000 1.220733 0.000000
vt -0.180000 1.220733 0.000000
vt 0.180000 1.144437 0.000000
vt -0.180000 1.144437 0.000000
vt 0.180000 1.068142 0.000000
vt -0.180000 1.068142 0.000000
vt 0.180000 0.991846 0.000000
vt -0.180000 0.991846 0.000000
vt 0.180000 0.915550 0.000000
vt -0.180000 0.915550 0.000000
vt 0.180000 0.839254 0.000000
vt -0.180000 0.839254 0.000000
vt 0.180000 0.762958 0.000000
vt -0.180000 0.762958 0.000000
vt 0.180000 0.686662 0.000000
vt -0.180000 0.686662 0.000000
vt 0.180000 0.610367 0.000000
vt -0.180000 0.610367 0.000000
vt 0.180000 0.534071 0.000000
vt -0.180000 0.534071 0.000000
vt 0.180000 0.457775 0.000000
vt -0.180000 0.457775 0.000000
vt 0.180000 0.381479 0.000000
vt -0.180000 0.381479 0.000000
vt 0.180000 0.305183 0.000000
vt -0.180000 0.305183 0.000000
vt 0.180000 0.228887 0.000000
vt -0.180000 0.228887 0.000000
vt 0.180000 0.152592 0.000000
vt -0.180000 0.152592 0.000000
vt -0.470454 -0.065557 0.000000
vt -0.504304 -0.076012 0.000000
vt -0.457217 -0.128754 0.000000
vt -0.487342 -0.150325 0.000000
vt -0.437285 -0.185491 0.000000
vt -0.459494 -0.221281 0.000000
vt -0.403119 -0.251237 0.000000
vt -0.421382 -0.287293 0.000000
vt -0.359145 -0.310870 0.000000
vt -0.373856 -0.346888 0.000000
vt -0.306432 -0.362938 0.000000
vt -0.317980 -0.398734 0.000000
vt -0.246263 -0.406176 0.000000
vt -0.255000 -0.441673 0.000000
vt -0.180103 -0.439532 0.000000
vt -0.186324 -0.474746 0.000000
vt -0.109560 -0.462192 0.000000
vt -0.113486 -0.497213 0.000000
vt -0.036352 -0.473607 0.000000
vt -0.038112 -0.508574 0.000000
vt 0.038112 -0.508574 0.000000
vt -0.510000 0.000000 0.000000
vt -0.474999 -0.001149 0.000000
vt -0.470766 0.063281 0.000000
vt -0.504304 0.076012 0.000000
vt -0.457834 0.126541 0.000000
vt -0.487342 0.150325 0.000000
vt -0.423936 0.214251 0.000000
vt -0.459494 0.221281 0.000000
vt -0.421382 0.287293 0.000000
vt -0.385409 0.277642 0.000000
vt -0.373856 0.346888 0.000000
vt -0.337482 0.334262 0.000000
vt -0.317980 0.398734 0.000000
vt -0.281324 0.382729 0.000000
vt -0.255000 0.441673 0.000000
vt -0.218305 0.421862 0.000000
vt -0.186324 0.474746 0.000000
vt -0.149962 0.450706 0.000000
vt -0.113486 0.497213 0.000000
vt -0.077962 0.468558 0.000000
vt -0.038112 0.508574 0.000000
vt -0.004060 0.474983 0.000000
vt 0.038112 0.508574 0.000000
vt 0.069941 0.469823 0.000000
vt 0.113486 0.497213 0.000000
vt 0.142236 0.453204 0.000000
vt 0.186324 0.474746 0.000000
vt 0.211062 0.425532 0.000000
vt 0.255000 0.441673 0.000000
vt 0.274741 0.387482 0.000000
vt 0.317980 0.398734 0.000000
vt 0.331718 0.339982 0.000000
vt 0.373856 0.346888 0.000000
vt 0.380606 0.284190 0.000000
vt 0.421382 0.287293 0.000000
vt 0.420211 0.221467 0.000000
vt 0.459494 0.221281 0.000000
vt 0.456461 0.131409 0.000000
vt 0.487342 0.150325 0.000000
vt 0.504304 0.076012 0.000000
vt 0.470122 0.067896 0.000000
vt 0.474990 0.003113 0.000000
vt -0.239559 0.071494 0.000000
vt -0.249997 0.001157 0.000000
vt -0.194188 0.047863 0.000000
vt -0.200000 0.000000 0.000000
vt -0.194188 -0.047863 0.000000
vt -0.240490 -0.068298 0.000000
vt -0.177091 -0.092945 0.000000
vt -0.220314 -0.118160 0.000000
vt -0.189939 -0.162553 0.000000
vt -0.149702 -0.132625 0.000000
vt -0.150770 -0.199420 0.000000
vt -0.113613 -0.164597 0.000000
vt -0.104622 -0.227055 0.000000
vt -0.070921 -0.187003 0.000000
vt -0.053631 -0.244180 0.000000
vt -0.024107 -0.198542 0.000000
vt -0.000157 -0.250000 0.000000
vt 0.024107 -0.198542 0.000000
vt 0.053324 -0.244247 0.000000
vt 0.070921 -0.187003 0.000000
vt 0.104337 -0.227187 0.000000
vt 0.113613 -0.164597 0.000000
vt 0.150520 -0.199609 0.000000
vt 0.149702 -0.132625 0.000000
vt 0.189734 -0.162791 0.000000
vt 0.177091 -0.092945 0.000000
vt 0.220165 -0.118437 0.000000
vt 0.240404 -0.068599 0.000000
vt 0.437827 -0.184207 0.000000
vt 0.458144 -0.125416 0.000000
vt 0.249975 -0.003516 0.000000
vt 0.194188 -0.047863 0.000000
vt 0.200000 0.000000 0.000000
vt 0.194188 0.047863 0.000000
vt 0.239697 0.071032 0.000000
vt 0.177091 0.092945 0.000000
vt 0.219189 0.120233 0.000000
vt 0.149702 0.132625 0.000000
vt 0.188717 0.163969 0.000000
vt 0.149666 0.200250 0.000000
vt 0.403855 -0.250053 0.000000
vt 0.459494 -0.221281 0.000000
vt 0.487342 -0.150325 0.000000
vt 0.504304 -0.076012 0.000000
vt 0.470972 -0.061729 0.000000
vt 0.510000 -0.000000 0.000000
vt 0.421382 -0.287293 0.000000
vt 0.360056 -0.309814 0.000000
vt 0.373856 -0.346888 0.000000
vt 0.307496 -0.362037 0.000000
vt 0.317980 -0.398734 0.000000
vt 0.247455 -0.405452 0.000000
vt 0.255000 -0.441673 0.000000
vt 0.181392 -0.439001 0.000000
vt 0.186324 -0.474746 0.000000
vt 0.110916 -0.461869 0.000000
vt 0.113486 -0.497213 0.000000
vt 0.037742 -0.473498 0.000000
vt -0.177091 0.092945 0.000000
vt -0.218957 0.120656 0.000000
vt -0.149702 0.132625 0.000000
vt -0.188401 0.164333 0.000000
vt -0.149279 0.200538 0.000000
vt -0.113613 0.164597 0.000000
vt -0.103372 0.227628 0.000000
vt -0.070921 0.187003 0.000000
vt -0.052765 0.244368 0.000000
vt -0.024107 0.198542 0.000000
vt 0.000241 0.250000 0.000000
vt 0.024107 0.198542 0.000000
vt 0.053236 0.244266 0.000000
vt 0.070921 0.187003 0.000000
vt 0.103811 0.227428 0.000000
vt 0.113613 0.164597 0.000000
vt 0.469152 -0.074306 0.000000
vt 0.504304 -0.076012 0.000000
vt 0.475000 0.000000 0.000000
vt 0.510000 0.000000 0.000000
vt 0.504304 0.076012 0.000000
vt 0.487342 -0.150325 0.000000
vt 0.451752 -0.146783 0.000000
vt 0.459494 -0.221281 0.000000
vt 0.423228 -0.215645 0.000000
vt 0.421382 -0.287293 0.000000
vt 0.384283 -0.279198 0.000000
vt 0.373856 -0.346888 0.000000
vt 0.335876 -0.335876 0.000000
vt 0.317980 -0.398734 0.000000
vt 0.279198 -0.384283 0.000000
vt 0.255000 -0.441673 0.000000
vt 0.215645 -0.423228 0.000000
vt 0.186324 -0.474746 0.000000
vt 0.146783 -0.451752 0.000000
vt 0.113486 -0.497213 0.000000
vt 0.074306 -0.469152 0.000000
vt 0.038112 -0.508574 0.000000
vt 0.000000 -0.475000 0.000000
vt -0.038112 -0.508574 0.000000
vt -0.074306 -0.469152 0.000000
vt -0.113486 -0.497213 0.000000
vt -0.146783 -0.451752 0.000000
vt -0.186324 -0.474746 0.000000
vt -0.215645 -0.423228 0.000000
vt -0.255000 -0.441673 0.000000
vt -0.279198 -0.384283 0.000000
vt -0.317980 -0.398734 0.000000
vt -0.335876 -0.335876 0.000000
vt -0.373856 -0.346888 0.000000
vt -0.384283 -0.279198 0.000000
vt -0.421382 -0.287293 0.000000
vt -0.423228 -0.215645 0.000000
vt -0.459494 -0.221281 0.000000
vt -0.451752 -0.146783 0.000000
vt -0.487342 -0.150325 0.000000
vt -0.469152 -0.074306 0.000000
vt -0.504304 -0.076012 0.000000
vt -0.475000 -0.000000 0.000000
vt -0.510000 0.000000 0.000000
vt -0.504304 0.076012 0.000000
vt -0.469152 0.074306 0.000000
vt -0.487342 0.150325 0.000000
vt -0.451752 0.146783 0.000000
vt -0.459494 0.221281 0.000000
vt -0.423228 0.215645 0.000000
vt -0.421382 0.287293 0.000000
vt -0.384283 0.279198 0.000000
vt -0.373856 0.346888 0.000000
vt -0.335876 0.335876 0.000000
vt -0.317980 0.398734 0.000000
vt -0.279198 0.384283 0.000000
vt -0.255000 0.441673 0.000000
vt -0.215645 0.423228 0.000000
vt -0.186324 0.474746 0.000000
vt -0.146783 0.451752 0.000000
vt -0.113486 0.497213 0.000000
vt -0.074306 0.469152 0.000000
vt -0.038112 0.508574 0.000000
vt -0.000000 0.475000 0.000000
vt 0.038112 0.508574 0.000000
vt 0.074306 0.469152 0.000000
vt 0.113486 0.497213 0.000000
vt 0.146783 0.451752 0.000000
vt 0.186324 0.474746 0.000000
vt 0.215645 0.423228 0.000000
vt 0.255000 0.441673 0.000000
vt 0.279198 0.384283 0.000000
vt 0.317980 0.398734 0.000000
vt 0.335876 0.335876 0.000000
vt 0.373856 0.346888 0.000000
vt 0.384283 0.279198 0.000000
vt 0.421382 0.287293 0.000000
vt 0.423228 0.215645 0.000000
vt 0.459494 0.221281 0.000000
vt 0.451752 0.146783 0.000000
vt 0.487342 0.150325 0.000000
vt 0.469152 0.074306 0.000000
vn 0.097094 0.023932 0.000000
vn 0.097094 0.023932 0.000000
vn 0.100000 0.000000 0.000000
vn 0.100000 0.000000 0.000000
vn 0.097094 -0.023932 0.000000
vn 0.097094 -0.023932 0.000000
vn 0.088546 -0.046472 0.000000
vn 0.088546 -0.046472 0.000000
vn 0.074851 -0.066312 0.000000
vn 0.074851 -0.066312 0.000000
vn 0.056806 -0.082298 0.000000
vn 0.056806 -0.082298 0.000000
vn 0.035460 -0.093502 0.000000
vn 0.035460 -0.093502 0.000000
vn 0.012054 -0.099271 0.000000
vn 0.012054 -0.099271 0.000000
vn -0.012054 -0.099271 0.000000
vn -0.012054 -0.099271 0.000000
vn -0.035460 -0.093502 0.000000
vn -0.035460 -0.093502 0.000000
vn -0.056806 -0.082298 0.000000
vn -0.056806 -0.082298 0.000000
vn -0.074851 -0.066312 0.000000
vn -0.074851 -0.066312 0.000000
vn -0.088546 -0.046472 0.000000
vn -0.088546 -0.046472 0.000000
vn -0.097094 -0.023932 0.000000
vn -0.097094 -0.023932 0.000000
vn -0.100000 0.000000 0.000000
vn -0.100000 0.000000 0.000000
vn -0.097094 0.023932 0.000000
vn -0.097094 0.023932 0.000000
vn -0.088546 0.046472 0.000000
vn -0.088546 0.046472 0.000000
vn -0.074851 0.066312 0.000000
vn -0.074851 0.066312 0.000000
vn -0.056806 0.082298 0.000000
vn -0.056806 0.082298 0.000000
vn -0.035460 0.093502 0.000000
vn -0.035460 0.093502 0.000000
vn -0.012054 0.099271 0.000000
vn -0.012054 0.099271 0.000000
vn 0.012054 0.099271 0.000000
vn 0.012054 0.099271 0.000000
vn 0.035460 0.093502 0.000000
vn 0.035460 0.093502 0.000000
vn 0.056806 0.082298 0.000000
vn 0.056806 0.082298 0.000000
vn 0.074851 0.066312 0.000000
vn 0.074851 0.066312 0.000000
vn 0.088546 0.046472 0.000000
vn 0.088546 0.046472 0.000000
vn 0.053117 0.084727 0.000000
vn 0.053117 0.084727 0.000000
vn 0.053117 0.084727 0.000000
vn 0.053117 0.084727 0.000000
vn -0.051166 -0.085919 0.000000
vn -0.051166 -0.085919 0.000000
vn -0.051166 -0.085919 0.000000
vn -0.051166 -0.085919 0.000000
vn -0.096162 -0.027440 0.000000
vn -0.096162 -0.027440 0.000000
vn -0.088066 -0.047375 0.000000
vn -0.088066 -0.047375 0.000000
vn -0.075894 -0.065116 0.000000
vn -0.075894 -0.065116 0.000000
vn -0.060208 -0.079844 0.000000
vn -0.060208 -0.079844 0.000000
vn -0.041735 -0.090875 0.000000
vn -0.041735 -0.090875 0.000000
vn -0.021330 -0.097699 0.000000
vn -0.021330 -0.097699 0.000000
vn 0.000063 -0.100000 0.000000
vn 0.000063 -0.100000 0.000000
vn 0.021452 -0.097672 0.000000
vn 0.021452 -0.097672 0.000000
vn 0.041849 -0.090822 0.000000
vn 0.041849 -0.090822 0.000000
vn 0.060308 -0.079768 0.000000
vn 0.060308 -0.079768 0.000000
vn 0.075975 -0.065021 0.000000
vn 0.075975 -0.065021 0.000000
vn 0.088126 -0.047264 0.000000
vn 0.088126 -0.047264 0.000000
vn 0.096196 -0.027319 0.000000
vn 0.096196 -0.027319 0.000000
vn 0.050532 -0.086293 0.000000
vn 0.050532 -0.086293 0.000000
vn 0.050532 -0.086293 0.000000
vn 0.050532 -0.086293 0.000000
vn -0.050532 0.086293 0.000000
vn -0.050532 0.086293 0.000000
vn -0.050532 0.086293 0.000000
vn -0.050532 0.086293 0.000000
vn -0.054701 -0.083713 0.000000
vn -0.054701 -0.083713 0.000000
vn -0.054701 -0.083713 0.000000
vn -0.054701 -0.083713 0.000000
vn 0.064020 0.076821 0.000000
vn 0.064020 0.076821 0.000000
vn 0.064020 0.076821 0.000000
vn 0.064020 0.076821 0.000000
vn 0.095824 0.028598 0.000000
vn 0.095824 0.028598 0.000000
vn 0.087583 0.048262 0.000000
vn 0.087583 0.048262 0.000000
vn 0.075360 0.065733 0.000000
vn 0.075360 0.065733 0.000000
vn 0.059712 0.080215 0.000000
vn 0.059712 0.080215 0.000000
vn 0.041349 0.091051 0.000000
vn 0.041349 0.091051 0.000000
vn 0.021106 0.097747 0.000000
vn 0.021106 0.097747 0.000000
vn -0.000097 0.100000 -0.000000
vn -0.000097 0.100000 -0.000000
vn -0.021294 0.097706 -0.000000
vn -0.021294 0.097706 -0.000000
vn -0.041524 0.090971 -0.000000
vn -0.041524 0.090971 -0.000000
vn -0.059866 0.080100 -0.000000
vn -0.059866 0.080100 -0.000000
vn -0.075487 0.065587 -0.000000
vn -0.075487 0.065587 -0.000000
vn -0.087676 0.048093 -0.000000
vn -0.087676 0.048093 -0.000000
vn -0.095879 0.028413 -0.000000
vn -0.095879 0.028413 -0.000000
vn -0.061221 0.079069 0.000000
vn -0.061221 0.079069 0.000000
vn -0.061221 0.079069 0.000000
vn -0.061221 0.079069 0.000000
vn 0.051656 -0.085625 0.000000
vn 0.051656 -0.085625 0.000000
vn 0.051656 -0.085625 0.000000
vn 0.051656 -0.085625 0.000000
vn 0.000000 0.000000 0.100000
vn 0.000000 0.000000 0.100000
vn 0.000000 0.000000 0.100000
vn 0.000000 0.000000 0.100000
vn 0.000000 0.000000 0.100000
vn 0.000000 0.000000 0.100000
vn 0.000000 0.000000 0.100000
vn 0.000000 0.000000 0.100000
vn 0.000000 0.000000 0.100000
vn 0.000000 0.000000 0.100000
vn 0.000000 0.000000 0.100000
vn 0.000000 0.000000 0.100000
vn 0.000000 0.000000 0.100000
vn 0.000000 0.000000 0.100000
vn 0.000000 0.000000 0.100000
vn 0.000000 0.000000 0.100000
vn 0.000000 0.000000 0.100000
vn 0.000000 0.000000 0.100000
vn 0.000000 0.000000 0.100000
vn 0.000000 0.000000 0.100000
vn 0.000000 0.000000 0.100000
vn 0.000000 0.000000 0.100000
vn 0.000000 0.000000 0.100000
vn 0.000000 0.000000 0.100000
vn 0.000000 0.000000 0.100000
vn 0.000000 0.000000 0.100000
vn 0.000000 0.000000 0.100000
vn 0.000000 0.000000 0.100000
vn 0.000000 0.000000 0.100000
vn 0.000000 0.000000 0.100000
vn 0.000000 0.000000 0.100000
vn 0.000000 0.000000 0.100000
vn 0.000000 0.000000 0.100000
vn 0.000000 0.000000 0.100000
vn 0.000000 0.000000 0.100000
vn 0.000000 0.000000 0.100000
vn 0.000000 0.000000 0.100000
vn 0.000000 0.000000 0.100000
vn 0.000000 0.000000 0.100000
vn 0.000000 0.000000 0.100000
vn 0.000000 0.000000 0.100000
vn 0.000000 0.000000 0.100000
vn 0.000000 0.000000 0.100000
vn 0.000000 0.000000 0.100000
vn 0.000000 0.000000 0.100000
vn 0.000000 0.000000 0.100000
vn 0.000000 0.000000 0.100000
vn 0.000000 0.000000 0.100000
vn 0.000000 0.000000 0.100000
vn 0.000000 0.000000 0.100000
vn 0.000000 0.000000 0.100000
vn 0.000000 0.000000 0.100000
vn 0.000000 0.000000 0.100000
vn 0.000000 0.000000 0.100000
vn 0.000000 0.000000 0.100000
vn 0.000000 0.000000 0.100000
vn 0.000000 0.000000 0.100000
vn 0.000000 0.000000 0.100000
vn 0.000000 0.000000 0.100000
vn 0.000000 0.000000 0.100000
vn 0.000000 0.000000 0.100000
vn 0.000000 0.000000 0.100000
vn 0.000000 0.000000 0.100000
vn 0.000000 0.000000 0.100000
vn 0.000000 0.000000 0.100000
vn 0.000000 0.000000 0.100000
vn 0.000000 0.000000 0.100000
vn 0.000000 0.000000 0.100000
vn 0.000000 0.000000 0.100000
vn 0.000000 0.000000 0.100000
vn -0.092060 0.039051 0.000000
vn -0.089101 0.045399 0.000000
vn -0.092060 0.039051 0.000000
vn -0.095106 0.030902 0.000000
vn -0.093626 0.035129 0.000000
vn -0.095026 0.031146 0.000000
vn -0.096256 0.027106 0.000000
vn -0.098769 0.015643 0.000000
vn -0.096256 0.027106 0.000000
vn -0.099043 0.013801 0.000000
vn -0.100000 0.000000 0.000000
vn -0.100000 0.000242 0.000000
vn -0.099109 -0.013322 0.000000
vn -0.098769 -0.015643 0.000000
vn -0.096386 -0.026640 0.000000
vn -0.096386 -0.026640 0.000000
vn -0.095106 -0.030902 0.000000
vn -0.094416 -0.032948 0.000000
vn -0.092034 -0.039112 0.000000
vn -0.089101 -0.045399 0.000000
vn -0.089250 -0.045106 0.000000
vn -0.089250 -0.045106 0.000000
vn -0.081139 -0.058451 0.000000
vn -0.080902 -0.058779 0.000000
vn -0.071049 -0.070371 0.000000
vn -0.070711 -0.070711 0.000000
vn -0.059226 -0.080575 0.000000
vn -0.058779 -0.080902 0.000000
vn -0.045959 -0.088813 0.000000
vn -0.045399 -0.089101 0.000000
vn -0.031571 -0.094886 0.000000
vn -0.030902 -0.095106 0.000000
vn -0.016413 -0.098644 0.000000
vn -0.015643 -0.098769 0.000000
vn -0.000855 -0.099996 0.000000
vn 0.000000 -0.100000 0.000000
vn 0.014724 -0.098910 0.000000
vn 0.015643 -0.098769 0.000000
vn 0.029944 -0.095411 0.000000
vn 0.030902 -0.095106 0.000000
vn 0.044434 -0.089586 0.000000
vn 0.045399 -0.089101 0.000000
vn 0.057840 -0.081575 0.000000
vn 0.058779 -0.080902 0.000000
vn 0.069835 -0.071575 0.000000
vn 0.070711 -0.070711 0.000000
vn 0.080128 -0.059829 0.000000
vn 0.080902 -0.058779 0.000000
vn 0.088466 -0.046625 0.000000
vn 0.088466 -0.046625 0.000000
vn 0.089101 -0.045399 0.000000
vn 0.091439 -0.040483 0.000000
vn 0.095106 -0.030902 0.000000
vn 0.093987 -0.034154 0.000000
vn 0.096097 -0.027665 0.000000
vn 0.098769 -0.015643 0.000000
vn 0.096097 -0.027665 0.000000
vn 0.098973 -0.014294 0.000000
vn 0.100000 -0.000000 0.000000
vn 0.099998 -0.000655 0.000000
vn 0.099152 0.012996 0.000000
vn 0.098769 0.015643 0.000000
vn 0.096451 0.026403 0.000000
vn 0.096451 0.026403 0.000000
vn 0.095106 0.030902 0.000000
vn 0.095206 0.030590 0.000000
vn 0.093780 0.034718 0.000000
vn 0.092174 0.038780 0.000000
vn 0.089101 0.045399 0.000000
vn 0.092174 0.038780 0.000000
vn 0.085022 0.052643 0.000000
vn 0.080902 0.058779 0.000000
vn 0.075801 0.065224 0.000000
vn 0.070711 0.070711 0.000000
vn 0.064736 0.076218 0.000000
vn 0.058779 0.080902 0.000000
vn 0.052096 0.085358 0.000000
vn 0.045399 0.089101 0.000000
vn 0.038188 0.092421 0.000000
vn 0.030902 0.095106 0.000000
vn 0.023351 0.097235 0.000000
vn 0.015643 0.098769 0.000000
vn 0.007946 0.099684 0.000000
vn -0.000000 0.100000 0.000000
vn -0.007653 0.099707 0.000000
vn -0.015643 0.098769 0.000000
vn -0.023065 0.097304 0.000000
vn -0.030902 0.095106 0.000000
vn -0.037916 0.092533 0.000000
vn -0.045399 0.089101 0.000000
vn -0.051845 0.085511 0.000000
vn -0.058779 0.080902 0.000000
vn -0.064512 0.076408 0.000000
vn -0.070711 0.070711 0.000000
vn -0.075609 0.065446 0.000000
vn -0.080902 0.058779 0.000000
vn -0.084867 0.052892 0.000000
vn 0.098883 0.014904 0.000000
vn 0.098883 0.014904 0.000000
vn 0.100000 0.000000 0.000000
vn 0.100000 0.000000 0.000000
vn 0.098883 -0.014904 0.000000
vn 0.098883 -0.014904 0.000000
vn 0.095557 -0.029476 0.000000
vn 0.095557 -0.029476 0.000000
vn 0.090097 -0.043388 0.000000
vn 0.090097 -0.043388 0.000000
vn 0.082624 -0.056332 0.000000
vn 0.082624 -0.056332 0.000000
vn 0.073305 -0.068017 0.000000
vn 0.073305 -0.068017 0.000000
vn 0.062349 -0.078183 0.000000
vn 0.062349 -0.078183 0.000000
vn 0.050000 -0.086603 0.000000
vn 0.050000 -0.086603 0.000000
vn 0.036534 -0.093087 0.000000
vn 0.036534 -0.093087 0.000000
vn 0.022252 -0.097493 0.000000
vn 0.022252 -0.097493 0.000000
vn 0.007473 -0.099720 0.000000
vn 0.007473 -0.099720 0.000000
vn -0.007473 -0.099720 0.000000
vn -0.007473 -0.099720 0.000000
vn -0.022252 -0.097493 0.000000
vn -0.022252 -0.097493 0.000000
vn -0.036534 -0.093087 0.000000
vn -0.036534 -0.093087 0.000000
vn -0.050000 -0.086603 0.000000
vn -0.050000 -0.086603 0.000000
vn -0.062349 -0.078183 0.000000
vn -0.062349 -0.078183 0.000000
vn -0.073305 -0.068017 0.000000
vn -0.073305 -0.068017 0.000000
vn -0.082624 -0.056332 0.000000
vn -0.082624 -0.056332 0.000000
vn -0.090097 -0.043388 0.000000
vn -0.090097 -0.043388 0.000000
vn -0.095557 -0.029476 0.000000
vn -0.095557 -0.029476 0.000000
vn -0.098883 -0.014904 0.000000
vn -0.098883 -0.014904 0.000000
vn -0.100000 -0.000000 0.000000
vn -0.100000 -0.000000 0.000000
vn -0.098883 0.014904 -0.000000
vn -0.098883 0.014904 -0.000000
vn -0.095557 0.029476 -0.000000
vn -0.095557 0.029476 -0.000000
vn -0.090097 0.043388 -0.000000
vn -0.090097 0.043388 -0.000000
vn -0.082624 0.056332 -0.000000
vn -0.082624 0.056332 -0.000000
vn -0.073305 0.068017 -0.000000
vn -0.073305 0.068017 -0.000000
vn -0.062349 0.078183 -0.000000
vn -0.062349 0.078183 -0.000000
vn -0.050000 0.086603 -0.000000
vn -0.050000 0.086603 -0.000000
vn -0.036534 0.093087 -0.000000
vn -0.036534 0.093087 -0.000000
vn -0.022252 0.097493 -0.000000
vn -0.022252 0.097493 -0.000000
vn -0.007473 0.099720 -0.000000
vn -0.007473 0.099720 -0.000000
vn 0.007473 0.099720 0.000000
vn 0.007473 0.099720 0.000000
vn 0.022252 0.097493 0.000000
vn 0.022252 0.097493 0.000000
vn 0.036534 0.093087 0.000000
vn 0.036534 0.093087 0.000000
vn 0.050000 0.086603 0.000000
vn 0.050000 0.086603 0.000000
vn 0.062349 0.078183 0.000000
vn 0.062349 0.078183 0.000000
vn 0.073305 0.068017 0.000000
vn 0.073305 0.068017 0.000000
vn 0.082624 0.056332 0.000000
vn 0.082624 0.056332 0.000000
vn 0.090097 0.043388 0.000000
vn 0.090097 0.043388 0.000000
vn 0.095557 0.029476 0.000000
vn 0.095557 0.029476 0.000000
vn 0.000000 0.000000 -0.100000
vn 0.000000 0.000000 -0.100000
vn 0.000000 0.000000 -0.100000
vn 0.000000 0.000000 -0.100000
vn 0.000000 0.000000 -0.100000
vn 0.000000 0.000000 -0.100000
vn 0.000000 0.000000 -0.100000
vn 0.000000 0.000000 -0.100000
vn 0.000000 0.000000 -0.100000
vn 0.000000 0.000000 -0.100000
vn 0.000000 0.000000 -0.100000
vn 0.000000 0.000000 -0.100000
vn 0.000000 0.000000 -0.100000
vn 0.000000 0.000000 -0.100000
vn 0.000000 0.000000 -0.100000
vn 0.000000 0.000000 -0.100000
vn 0.000000 0.000000 -0.100000
vn 0.000000 0.000000 -0.100000
vn 0.000000 0.000000 -0.100000
vn 0.000000 0.000000 -0.100000
vn 0.000000 0.000000 -0.100000
vn 0.000000 0.000000 -0.100000
vn 0.000000 0.000000 -0.100000
vn 0.000000 0.000000 -0.100000
vn 0.000000 0.000000 -0.100000
vn 0.000000 0.000000 -0.100000
vn 0.000000 0.000000 -0.100000
vn 0.000000 0.000000 -0.100000
vn 0.000000 0.000000 -0.100000
vn 0.000000 0.000000 -0.100000
vn 0.000000 0.000000 -0.100000
vn 0.000000 0.000000 -0.100000
vn 0.000000 0.000000 -0.100000
vn 0.000000 0.000000 -0.100000
vn 0.000000 0.000000 -0.100000
vn 0.000000 0.000000 -0.100000
vn 0.000000 0.000000 -0.100000
vn 0.000000 0.000000 -0.100000
vn 0.000000 0.000000 -0.100000
vn 0.000000 0.000000 -0.100000
vn 0.000000 0.000000 -0.100000
vn 0.000000 0.000000 -0.100000
vn 0.000000 0.000000 -0.100000
vn 0.000000 0.000000 -0.100000
vn 0.000000 0.000000 -0.100000
vn 0.000000 0.000000 -0.100000
vn 0.000000 0.000000 -0.100000
vn 0.000000 0.000000 -0.100000
vn 0.000000 0.000000 -0.100000
vn 0.000000 0.000000 -0.100000
vn 0.000000 0.000000 -0.100000
vn 0.000000 0.000000 -0.100000
vn 0.000000 0.000000 -0.100000
vn 0.000000 0.000000 -0.100000
vn 0.000000 0.000000 -0.100000
vn 0.000000 0.000000 -0.100000
vn 0.000000 0.000000 -0.100000
vn 0.000000 0.000000 -0.100000
vn 0.000000 0.000000 -0.100000
vn 0.000000 0.000000 -0.100000
vn 0.000000 0.000000 -0.100000
vn 0.000000 0.000000 -0.100000
vn 0.000000 0.000000 -0.100000
vn 0.000000 0.000000 -0.100000
vn 0.000000 0.000000 -0.100000
vn 0.000000 0.000000 -0.100000
vn 0.000000 0.000000 -0.100000
vn 0.000000 0.000000 -0.100000
vn 0.000000 0.000000 -0.100000
vn 0.000000 0.000000 -0.100000
vn 0.000000 0.000000 -0.100000
vn 0.000000 0.000000 -0.100000
vn 0.000000 0.000000 -0.100000
vn 0.000000 0.000000 -0.100000
vn 0.000000 0.000000 -0.100000
vn 0.000000 0.000000 -0.100000
vn 0.000000 0.000000 -0.100000
vn 0.000000 0.000000 -0.100000
vn 0.000000 0.000000 -0.100000
vn 0.000000 0.000000 -0.100000
vn 0.000000 0.000000 -0.100000
vn 0.000000 0.000000 -0.100000
vn 0.000000 0.000000 -0.100000
vn 0.000000 0.000000 -0.100000
vn 0.000000 0.000000 -0.100000
vn 0.000000 0.000000 -0.100000
vn 0.000000 0.000000 -0.100000
vn 0.000000 0.000000 -0.100000
vn 0.000000 0.000000 -0.100000
vn 0.000000 0.000000 -0.100000
vn 0.000000 0.000000 -0.100000
vn 0.000000 0.000000 -0.100000
vn 0.000000 0.000000 -0.100000
vn 0.000000 0.000000 -0.100000
vn 0.000000 0.000000 -0.100000
vn 0.000000 0.000000 -0.100000
vn 0.000000 0.000000 -0.100000
vn 0.000000 0.000000 -0.100000
vn 0.000000 0.000000 -0.100000
vn 0.000000 0.000000 -0.100000
vn 0.000000 0.000000 -0.100000
vn 0.000000 0.000000 -0.100000
vn 0.000000 0.000000 -0.100000
vn 0.000000 0.000000 -0.100000
vn 0.000000 0.000000 -0.100000
vn 0.000000 0.000000 -0.100000
vn 0.000000 0.000000 -0.100000
vn 0.000000 0.000000 -0.100000
vn 0.000000 0.000000 -0.100000
vn 0.000000 0.000000 -0.100000
vn 0.000000 0.000000 -0.100000
vn 0.000000 0.000000 -0.100000
vn 0.000000 0.000000 -0.100000
vn 0.000000 0.000000 -0.100000
vn 0.000000 0.000000 -0.100000
vn 0.000000 0.000000 -0.100000
vn 0.000000 0.000000 -0.100000
vn 0.000000 0.000000 -0.100000
vn 0.000000 0.000000 -0.100000
vn 0.000000 0.000000 -0.100000
vn 0.000000 0.000000 -0.100000
vn 0.000000 0.000000 -0.100000
vn 0.000000 0.000000 -0.100000
vn 0.000000 0.000000 -0.100000
vn 0.000000 0.000000 -0.100000
vn 0.000000 0.000000 -0.100000
vn 0.000000 0.000000 -0.100000
vn 0.000000 0.000000 -0.100000
vn 0.000000 0.000000 -0.100000
vn 0.000000 0.000000 -0.100000
vn 0.000000 0.000000 -0.100000
vn 0.000000 0.000000 -0.100000
vn 0.000000 0.000000 -0.100000
vn 0.000000 0.000000 -0.100000
vn 0.000000 0.000000 -0.100000
vn 0.000000 0.000000 -0.100000
vn 0.000000 0.000000 -0.100000
vn 0.000000 0.000000 0.100000
vn 0.000000 0.000000 0.100000
vn 0.000000 0.000000 0.100000
vn 0.000000 0.000000 0.100000
vn 0.000000 0.000000 0.100000
vn 0.000000 0.000000 0.100000
vn 0.000000 0.000000 0.100000
vn 0.000000 0.000000 0.100000
vn 0.000000 0.000000 0.100000
vn 0.000000 0.000000 0.100000
vn 0.000000 0.000000 0.100000
vn 0.000000 0.000000 0.100000
vn 0.000000 0.000000 0.100000
vn 0.000000 0.000000 0.100000
vn 0.000000 0.000000 0.100000
vn 0.000000 0.000000 0.100000
vn 0.000000 0.000000 0.100000
vn 0.000000 0.000000 0.100000
vn 0.000000 0.000000 0.100000
vn 0.000000 0.000000 0.100000
vn 0.000000 0.000000 0.100000
vn 0.000000 0.000000 0.100000
vn 0.000000 0.000000 0.100000
vn 0.000000 0.000000 0.100000
vn 0.000000 0.000000 0.100000
vn 0.000000 0.000000 0.100000
vn 0.000000 0.000000 0.100000
vn 0.000000 0.000000 0.100000
vn 0.000000 0.000000 0.100000
vn 0.000000 0.000000 0.100000
vn 0.000000 0.000000 0.100000
vn 0.000000 0.000000 0.100000
vn 0.000000 0.000000 0.100000
vn 0.000000 0.000000 0.100000
vn 0.000000 0.000000 0.100000
vn 0.000000 0.000000 0.100000
vn 0.000000 0.000000 0.100000
vn 0.000000 0.000000 0.100000
vn 0.000000 0.000000 0.100000
vn 0.000000 0.000000 0.100000
vn 0.000000 0.000000 0.100000
vn 0.000000 0.000000 0.100000
vn 0.000000 0.000000 0.100000
vn 0.000000 0.000000 0.100000
vn 0.000000 0.000000 0.100000
vn 0.000000 0.000000 0.100000
vn 0.000000 0.000000 0.100000
vn 0.000000 0.000000 0.100000
vn 0.000000 0.000000 0.100000
vn 0.000000 0.000000 0.100000
vn 0.000000 0.000000 0.100000
vn 0.000000 0.000000 0.100000
vn 0.000000 0.000000 0.100000
vn 0.000000 0.000000 0.100000
vn 0.000000 0.000000 0.100000
vn 0.000000 0.000000 0.100000
vn 0.000000 0.000000 0.100000
vn 0.000000 0.000000 0.100000
vn 0.000000 0.000000 0.100000
vn 0.000000 0.000000 0.100000
vn 0.000000 0.000000 0.100000
vn 0.000000 0.000000 0.100000
vn 0.000000 0.000000 0.100000
vn 0.000000 0.000000 0.100000
vn 0.000000 0.000000 0.100000
vn 0.000000 0.000000 0.100000
vn 0.000000 0.000000 0.100000
vn 0.000000 0.000000 0.100000
vn 0.000000 0.000000 0.100000
vn 0.000000 0.000000 0.100000
vn 0.000000 0.000000 0.100000
vn 0.000000 0.000000 0.100000
vn 0.000000 0.000000 0.100000
vn 0.000000 0.000000 0.100000
vn 0.000000 0.000000 0.100000
vn 0.000000 0.000000 0.100000
vn 0.000000 0.000000 0.100000
vn 0.000000 0.000000 0.100000
vn 0.000000 0.000000 0.100000
vn 0.000000 0.000000 0.100000
vn 0.000000 0.000000 0.100000
vn 0.000000 0.000000 0.100000
usemtl Steel_-_Satin
f 2/1/1 52/2/2 1/3/3
f 1/3/3 52/2/2 27/4/4
f 1/5/3 27/6/4 26/7/5
f 26/7/5 27/6/4 28/8/6
f 26/7/5 28/8/6 25/9/7
f 25/9/7 28/8/6 29/10/8
f 25/9/7 29/10/8 24/11/9
f 24/11/9 29/10/8 30/12/10
f 24/11/9 30/12/10 23/13/11
f 23/13/11 30/12/10 31/14/12
f 23/13/11 31/14/12 22/15/13
f 22/15/13 31/14/12 32/16/14
f 22/15/13 32/16/14 21/17/15
f 21/17/15 32/16/14 33/18/16
f 21/17/15 33/18/16 20/19/17
f 20/19/17 33/18/16 34/20/18
f 20/19/17 34/20/18 19/21/19
f 19/21/19 34/20/18 35/22/20
f 19/21/19 35/22/20 18/23/21
f 18/23/21 35/22/20 36/24/22
f 18/23/21 36/24/22 17/25/23
f 17/25/23 36/24/22 37/26/24
f 17/25/23 37/26/24 16/27/25
f 16/27/25 37/26/24 38/28/26
f 16/27/25 38/28/26 15/29/27
f 15/29/27 38/28/26 39/30/28
f 15/29/27 39/30/28 14/31/29
f 14/31/29 39/30/28 40/32/30
f 14/31/29 40/32/30 13/33/31
f 13/33/31 40/32/30 41/34/32
f 13/33/31 41/34/32 12/35/33
f 12/35/33 41/34/32 42/36/34
f 12/35/33 42/36/34 11/37/35
f 11/37/35 42/36/34 43/38/36
f 11/37/35 43/38/36 10/39/37
f 10/39/37 43/38/36 44/40/38
f 10/39/37 44/40/38 9/41/39
f 9/41/39 44/40/38 45/42/40
f 9/41/39 45/42/40 8/43/41
f 8/43/41 45/42/40 46/44/42
f 8/43/41 46/44/42 7/45/43
f 7/45/43 46/44/42 47/46/44
f 7/45/43 47/46/44 6/47/45
f 6/47/45 47/46/44 48/48/46
f 6/47/45 48/48/46 5/49/47
f 5/49/47 48/48/46 49/50/48
f 5/49/47 49/50/48 4/51/49
f 4/51/49 49/50/48 50/52/50
f 4/51/49 50/52/50 3/53/51
f 3/53/51 50/52/50 51/54/52
f 3/53/51 51/54/52 2/1/1
f 2/1/1 51/54/52 52/2/2
f 53/55/53 54/56/54 56/57/55
f 56/57/55 54/56/54 55/58/56
f 57/59/57 58/60/58 60/61/59
f 60/61/59 58/60/58 59/62/60
f 84/63/61 61/64/62 83/65/63
f 83/65/63 61/64/62 62/66/64
f 83/65/63 62/66/64 82/67/65
f 82/67/65 62/66/64 63/68/66
f 82/67/65 63/68/66 81/69/67
f 81/69/67 63/68/66 64/70/68
f 81/69/67 64/70/68 80/71/69
f 80/71/69 64/70/68 65/72/70
f 80/71/69 65/72/70 79/73/71
f 79/73/71 65/72/70 66/74/72
f 79/73/71 66/74/72 78/75/73
f 78/75/73 66/74/72 67/76/74
f 78/75/73 67/76/74 77/77/75
f 77/77/75 67/76/74 68/78/76
f 77/77/75 68/78/76 76/79/77
f 76/79/77 68/78/76 69/80/78
f 76/79/77 69/80/78 75/81/79
f 75/81/79 69/80/78 70/82/80
f 75/81/79 70/82/80 74/83/81
f 74/83/81 70/82/80 71/84/82
f 74/83/81 71/84/82 73/85/83
f 73/85/83 71/84/82 72/86/84
f 73/85/83 72/86/84 60/87/85
f 60/87/85 72/86/84 57/88/86
f 85/89/87 61/90/88 86/91/89
f 86/91/89 61/90/88 84/92/90
f 87/93/91 88/94/92 90/95/93
f 90/95/93 88/94/92 89/96/94
f 91/97/95 87/98/96 92/99/97
f 92/99/97 87/98/96 90/100/98
f 93/101/99 94/102/100 96/103/101
f 96/103/101 94/102/100 95/104/102
f 120/105/103 97/106/104 119/107/105
f 119/107/105 97/106/104 98/108/106
f 119/107/105 98/108/106 118/109/107
f 118/109/107 98/108/106 99/110/108
f 118/109/107 99/110/108 117/111/109
f 117/111/109 99/110/108 100/112/110
f 117/111/109 100/112/110 116/113/111
f 116/113/111 100/112/110 101/114/112
f 116/113/111 101/114/112 115/115/113
f 115/115/113 101/114/112 102/116/114
f 115/115/113 102/116/114 114/117/115
f 114/117/115 102/116/114 103/118/116
f 114/117/115 103/118/116 113/119/117
f 113/119/117 103/118/116 104/120/118
f 113/119/117 104/120/118 112/121/119
f 112/121/119 104/120/118 105/122/120
f 112/121/119 105/122/120 111/123/121
f 111/123/121 105/122/120 106/124/122
f 111/123/121 106/124/122 110/125/123
f 110/125/123 106/124/122 107/126/124
f 110/125/123 107/126/124 109/127/125
f 109/127/125 107/126/124 108/128/126
f 109/127/125 108/128/126 96/129/127
f 96/129/127 108/128/126 93/130/128
f 121/131/129 97/132/130 122/133/131
f 122/133/131 97/132/130 120/134/132
f 54/135/133 123/136/134 55/137/135
f 55/137/135 123/136/134 124/138/136
f 2/139/137 1/140/138 90/141/139
f 90/141/139 1/140/138 26/142/140
f 90/141/139 26/142/140 96/143/141
f 96/143/141 26/142/140 25/144/142
f 96/143/141 25/144/142 109/145/143
f 109/145/143 25/144/142 24/146/144
f 109/145/143 24/146/144 110/147/145
f 110/147/145 24/146/144 23/148/146
f 110/147/145 23/148/146 111/149/147
f 111/149/147 23/148/146 22/150/148
f 111/149/147 22/150/148 112/151/149
f 112/151/149 22/150/148 21/152/150
f 112/151/149 21/152/150 113/153/151
f 113/153/151 21/152/150 114/154/152
f 114/154/152 21/152/150 20/155/153
f 114/154/152 20/155/153 115/156/154
f 115/156/154 20/155/153 116/157/155
f 116/157/155 20/155/153 19/158/156
f 116/157/155 19/158/156 117/159/157
f 117/159/157 19/158/156 18/160/158
f 117/159/157 18/160/158 118/161/159
f 118/161/159 18/160/158 17/162/160
f 118/161/159 17/162/160 119/163/161
f 119/163/161 17/162/160 16/164/162
f 119/163/161 16/164/162 120/165/163
f 120/165/163 16/164/162 15/166/164
f 120/165/163 15/166/164 55/167/165
f 55/167/165 15/166/164 14/168/166
f 55/167/165 14/168/166 13/169/167
f 55/167/165 13/169/167 60/170/168
f 60/170/168 13/169/167 12/171/169
f 60/170/168 12/171/169 73/172/170
f 73/172/170 12/171/169 11/173/171
f 73/172/170 11/173/171 74/174/172
f 74/174/172 11/173/171 10/175/173
f 74/174/172 10/175/173 75/176/174
f 75/176/174 10/175/173 9/177/175
f 75/176/174 9/177/175 76/178/176
f 76/178/176 9/177/175 8/179/177
f 76/178/176 8/179/177 77/180/178
f 77/180/178 8/179/177 78/181/179
f 78/181/179 8/179/177 7/182/180
f 78/181/179 7/182/180 79/183/181
f 79/183/181 7/182/180 80/184/182
f 80/184/182 7/182/180 6/185/183
f 80/184/182 6/185/183 81/186/184
f 81/186/184 6/185/183 5/187/185
f 81/186/184 5/187/185 82/188/186
f 82/188/186 5/187/185 4/189/187
f 82/188/186 4/189/187 83/190/188
f 83/190/188 4/189/187 3/191/189
f 83/190/188 3/191/189 84/192/190
f 84/192/190 3/191/189 2/139/137
f 84/192/190 2/139/137 90/141/139
f 55/167/165 124/193/191 120/165/163
f 120/165/163 124/193/191 125/194/192
f 120/165/163 125/194/192 126/195/193
f 126/195/193 122/196/194 120/165/163
f 95/197/195 127/198/196 96/143/141
f 96/143/141 127/198/196 128/199/197
f 96/143/141 128/199/197 92/200/198
f 92/200/198 90/141/139 96/143/141
f 90/141/139 89/201/199 84/192/190
f 84/192/190 89/201/199 129/202/200
f 84/192/190 129/202/200 130/203/201
f 130/203/201 86/204/202 84/192/190
f 59/205/203 131/206/204 60/170/168
f 60/170/168 131/206/204 132/207/205
f 60/170/168 132/207/205 56/208/206
f 56/208/206 55/167/165 60/170/168
f 58/209/207 203/210/208 59/211/209
f 59/211/209 203/210/208 204/212/210
f 59/211/209 204/212/210 131/213/211
f 131/213/211 204/212/210 132/214/212
f 132/214/212 204/212/210 56/215/213
f 56/215/213 204/212/210 205/216/214
f 56/215/213 205/216/214 53/217/215
f 53/217/215 205/216/214 165/218/216
f 165/218/216 205/216/214 166/219/217
f 165/218/216 166/219/217 164/220/218
f 164/220/218 166/219/217 163/221/219
f 163/221/219 166/219/217 167/222/220
f 163/221/219 167/222/220 123/223/221
f 123/223/221 167/222/220 124/224/222
f 124/224/222 167/222/220 168/225/223
f 124/224/222 168/225/223 125/226/224
f 125/226/224 168/225/223 126/227/225
f 126/227/225 168/225/223 169/228/226
f 126/227/225 169/228/226 122/229/227
f 122/229/227 169/228/226 121/230/228
f 121/230/228 169/228/226 162/231/229
f 162/231/229 169/228/226 170/232/230
f 162/231/229 170/232/230 161/233/231
f 161/233/231 170/232/230 171/234/232
f 161/233/231 171/234/232 160/235/233
f 160/235/233 171/234/232 172/236/234
f 160/235/233 172/236/234 159/237/235
f 159/237/235 172/236/234 173/238/236
f 159/237/235 173/238/236 158/239/237
f 158/239/237 173/238/236 174/240/238
f 158/239/237 174/240/238 157/241/239
f 157/241/239 174/240/238 175/242/240
f 157/241/239 175/242/240 156/243/241
f 156/243/241 175/242/240 176/244/242
f 156/243/241 176/244/242 155/245/243
f 155/245/243 176/244/242 177/246/244
f 155/245/243 177/246/244 154/247/245
f 154/247/245 177/246/244 178/248/246
f 154/247/245 178/248/246 153/249/247
f 153/249/247 178/248/246 179/250/248
f 153/249/247 179/250/248 152/251/249
f 152/251/249 179/250/248 180/252/250
f 152/251/249 180/252/250 151/253/251
f 151/253/251 180/252/250 181/254/252
f 151/253/251 181/254/252 150/255/253
f 150/255/253 181/254/252 182/256/254
f 150/255/253 182/256/254 94/257/255
f 94/257/255 182/256/254 95/258/256
f 95/258/256 182/256/254 183/259/257
f 95/258/256 183/259/257 127/260/258
f 127/260/258 183/259/257 184/261/259
f 127/260/258 184/261/259 128/262/260
f 128/262/260 184/261/259 92/263/261
f 92/263/261 184/261/259 185/264/262
f 92/263/261 185/264/262 91/265/263
f 91/265/263 185/264/262 149/266/264
f 149/266/264 185/264/262 186/267/265
f 149/266/264 186/267/265 148/268/266
f 148/268/266 186/267/265 147/269/267
f 147/270/267 186/271/265 187/272/268
f 147/270/267 187/272/268 88/273/269
f 88/273/269 187/272/268 89/274/270
f 89/274/270 187/272/268 188/275/271
f 89/274/270 188/275/271 129/276/272
f 129/276/272 188/275/271 130/277/273
f 130/277/273 188/275/271 86/278/274
f 86/278/274 188/275/271 189/279/275
f 86/278/274 189/279/275 85/280/276
f 85/280/276 189/279/275 146/281/277
f 146/281/277 189/279/275 190/282/278
f 146/281/277 190/282/278 145/283/279
f 145/283/279 190/282/278 191/284/280
f 145/283/279 191/284/280 144/285/281
f 144/285/281 191/284/280 192/286/282
f 144/285/281 192/286/282 143/287/283
f 143/287/283 192/286/282 193/288/284
f 143/287/283 193/288/284 142/289/285
f 142/289/285 193/288/284 194/290/286
f 142/289/285 194/290/286 141/291/287
f 141/291/287 194/290/286 195/292/288
f 141/291/287 195/292/288 140/293/289
f 140/293/289 195/292/288 196/294/290
f 140/293/289 196/294/290 139/295/291
f 139/295/291 196/294/290 197/296/292
f 139/295/291 197/296/292 138/297/293
f 138/297/293 197/296/292 198/298/294
f 138/297/293 198/298/294 137/299/295
f 137/299/295 198/298/294 199/300/296
f 137/299/295 199/300/296 136/301/297
f 136/301/297 199/300/296 200/302/298
f 136/301/297 200/302/298 135/303/299
f 135/303/299 200/302/298 201/304/300
f 135/303/299 201/304/300 134/305/301
f 134/305/301 201/304/300 202/306/302
f 134/305/301 202/306/302 133/307/303
f 133/307/303 202/306/302 203/210/208
f 133/307/303 203/210/208 58/209/207
f 207/308/304 289/309/305 206/310/306
f 206/310/306 289/309/305 248/311/307
f 206/310/306 248/311/307 247/312/308
f 247/312/308 248/311/307 249/313/309
f 247/312/308 249/313/309 246/314/310
f 246/314/310 249/313/309 250/315/311
f 246/314/310 250/315/311 245/316/312
f 245/316/312 250/315/311 251/317/313
f 245/316/312 251/317/313 244/318/314
f 244/318/314 251/317/313 252/319/315
f 244/318/314 252/319/315 243/320/316
f 243/320/316 252/319/315 253/321/317
f 243/320/316 253/321/317 242/322/318
f 242/322/318 253/321/317 254/323/319
f 242/322/318 254/323/319 241/324/320
f 241/324/320 254/323/319 255/325/321
f 241/324/320 255/325/321 240/326/322
f 240/326/322 255/325/321 256/327/323
f 240/326/322 256/327/323 239/328/324
f 239/328/324 256/327/323 257/329/325
f 239/328/324 257/329/325 238/330/326
f 238/330/326 257/329/325 258/331/327
f 238/330/326 258/331/327 237/332/328
f 237/332/328 258/331/327 259/333/329
f 237/332/328 259/333/329 236/334/330
f 236/334/330 259/333/329 260/335/331
f 236/334/330 260/335/331 235/336/332
f 235/336/332 260/335/331 261/337/333
f 235/336/332 261/337/333 234/338/334
f 234/338/334 261/337/333 262/339/335
f 234/338/334 262/339/335 233/340/336
f 233/340/336 262/339/335 263/341/337
f 233/340/336 263/341/337 232/342/338
f 232/342/338 263/341/337 264/343/339
f 232/342/338 264/343/339 231/344/340
f 231/344/340 264/343/339 265/345/341
f 231/344/340 265/345/341 230/346/342
f 230/346/342 265/345/341 266/347/343
f 230/346/342 266/347/343 229/348/344
f 229/348/344 266/347/343 267/349/345
f 229/348/344 267/349/345 228/350/346
f 228/350/346 267/349/345 268/351/347
f 228/350/346 268/351/347 227/352/348
f 227/352/348 268/351/347 269/353/349
f 227/354/348 269/355/349 226/356/350
f 226/356/350 269/355/349 270/357/351
f 226/356/350 270/357/351 225/358/352
f 225/358/352 270/357/351 271/359/353
f 225/358/352 271/359/353 224/360/354
f 224/360/354 271/359/353 272/361/355
f 224/360/354 272/361/355 223/362/356
f 223/362/356 272/361/355 273/363/357
f 223/362/356 273/363/357 222/364/358
f 222/364/358 273/363/357 274/365/359
f 222/364/358 274/365/359 221/366/360
f 221/366/360 274/365/359 275/367/361
f 221/366/360 275/367/361 220/368/362
f 220/368/362 275/367/361 276/369/363
f 220/368/362 276/369/363 219/370/364
f 219/370/364 276/369/363 277/371/365
f 219/370/364 277/371/365 218/372/366
f 218/372/366 277/371/365 278/373/367
f 218/372/366 278/373/367 217/374/368
f 217/374/368 278/373/367 279/375/369
f 217/374/368 279/375/369 216/376/370
f 216/376/370 279/375/369 280/377/371
f 216/376/370 280/377/371 215/378/372
f 215/378/372 280/377/371 281/379/373
f 215/378/372 281/379/373 214/380/374
f 214/380/374 281/379/373 282/381/375
f 214/380/374 282/381/375 213/382/376
f 213/382/376 282/381/375 283/383/377
f 213/382/376 283/383/377 212/384/378
f 212/384/378 283/383/377 284/385/379
f 212/384/378 284/385/379 211/386/380
f 211/386/380 284/385/379 285/387/381
f 211/386/380 285/387/381 210/388/382
f 210/388/382 285/387/381 286/389/383
f 210/388/382 286/389/383 209/390/384
f 209/390/384 286/389/383 287/391/385
f 209/390/384 287/391/385 208/392/386
f 208/392/386 287/391/385 288/393/387
f 208/392/386 288/393/387 207/308/304
f 207/308/304 288/393/387 289/309/305
f 165/394/388 247/395/389 53/396/390
f 53/396/390 247/395/389 246/397/391
f 53/396/390 246/397/391 58/398/392
f 58/398/392 246/397/391 245/399/393
f 58/398/392 245/399/393 133/400/394
f 133/400/394 245/399/393 244/401/395
f 133/400/394 244/401/395 134/402/396
f 134/402/396 244/401/395 243/403/397
f 134/402/396 243/403/397 135/404/398
f 135/404/398 243/403/397 242/405/399
f 135/404/398 242/405/399 136/406/400
f 136/406/400 242/405/399 241/407/401
f 136/406/400 241/407/401 137/408/402
f 137/408/402 241/407/401 240/409/403
f 137/408/402 240/409/403 138/410/404
f 138/410/404 240/409/403 239/411/405
f 138/410/404 239/411/405 139/412/406
f 139/412/406 239/411/405 238/413/407
f 139/412/406 238/413/407 237/414/408
f 247/395/389 165/394/388 206/415/409
f 206/415/409 165/394/388 164/416/410
f 206/415/409 164/416/410 163/417/411
f 206/415/409 163/417/411 207/418/412
f 207/418/412 163/417/411 123/419/413
f 207/418/412 123/419/413 208/420/414
f 208/420/414 123/419/413 121/421/415
f 208/420/414 121/421/415 209/422/416
f 209/422/416 121/421/415 210/423/417
f 210/423/417 121/421/415 162/424/418
f 210/423/417 162/424/418 211/425/419
f 211/425/419 162/424/418 161/426/420
f 211/425/419 161/426/420 212/427/421
f 212/427/421 161/426/420 160/428/422
f 212/427/421 160/428/422 213/429/423
f 213/429/423 160/428/422 159/430/424
f 213/429/423 159/430/424 214/431/425
f 214/431/425 159/430/424 158/432/426
f 214/431/425 158/432/426 215/433/427
f 215/433/427 158/432/426 157/434/428
f 215/433/427 157/434/428 216/435/429
f 216/435/429 157/434/428 156/436/430
f 216/435/429 156/436/430 217/437/431
f 217/437/431 156/436/430 155/438/432
f 217/437/431 155/438/432 218/439/433
f 218/439/433 155/438/432 154/440/434
f 218/439/433 154/440/434 219/441/435
f 219/441/435 154/440/434 153/442/436
f 219/441/435 153/442/436 220/443/437
f 220/443/437 153/442/436 152/444/438
f 220/443/437 152/444/438 221/445/439
f 221/445/439 152/444/438 151/446/440
f 221/445/439 151/446/440 222/447/441
f 222/447/441 151/446/440 150/448/442
f 222/447/441 150/448/442 223/449/443
f 223/449/443 150/448/442 94/450/444
f 223/449/443 94/450/444 224/451/445
f 224/451/445 94/450/444 91/452/446
f 224/451/445 91/452/446 225/453/447
f 225/453/447 91/452/446 226/454/448
f 226/454/448 91/452/446 149/455/449
f 226/454/448 149/455/449 148/456/450
f 121/421/415 123/419/413 97/457/451
f 97/457/451 123/419/413 54/458/452
f 97/457/451 54/458/452 39/459/453
f 39/459/453 54/458/452 40/460/454
f 40/460/454 54/458/452 41/461/455
f 41/461/455 54/458/452 57/462/456
f 41/461/455 57/462/456 42/463/457
f 42/463/457 57/462/456 72/464/458
f 42/463/457 72/464/458 71/465/459
f 54/458/452 53/396/390 57/462/456
f 57/462/456 53/396/390 58/398/392
f 42/463/457 71/465/459 43/466/460
f 43/466/460 71/465/459 70/467/461
f 43/466/460 70/467/461 44/468/462
f 44/468/462 70/467/461 69/469/463
f 44/468/462 69/469/463 45/470/464
f 45/470/464 69/469/463 68/471/465
f 45/470/464 68/471/465 46/472/466
f 46/472/466 68/471/465 67/473/467
f 46/472/466 67/473/467 47/474/468
f 47/474/468 67/473/467 66/475/469
f 47/474/468 66/475/469 48/476/470
f 48/476/470 66/475/469 65/477/471
f 48/476/470 65/477/471 49/478/472
f 49/478/472 65/477/471 64/479/473
f 49/478/472 64/479/473 50/480/474
f 50/480/474 64/479/473 63/481/475
f 50/480/474 63/481/475 51/482/476
f 51/482/476 63/481/475 62/483/477
f 51/482/476 62/483/477 61/484/478
f 85/485/479 88/486/480 61/484/478
f 61/484/478 88/486/480 87/487/481
f 61/484/478 87/487/481 52/488/482
f 52/488/482 87/487/481 27/489/483
f 27/489/483 87/487/481 28/490/484
f 28/490/484 87/487/481 93/491/485
f 28/490/484 93/491/485 29/492/486
f 29/492/486 93/491/485 108/493/487
f 29/492/486 108/493/487 30/494/488
f 30/494/488 108/493/487 107/495/489
f 30/494/488 107/495/489 106/496/490
f 146/497/491 230/498/492 85/485/479
f 85/485/479 230/498/492 229/499/493
f 85/485/479 229/499/493 88/486/480
f 88/486/480 229/499/493 228/500/494
f 88/486/480 228/500/494 147/501/495
f 147/501/495 228/500/494 227/502/496
f 147/501/495 227/502/496 148/456/450
f 148/456/450 227/502/496 226/454/448
f 230/498/492 146/497/491 231/503/497
f 231/503/497 146/497/491 145/504/498
f 231/503/497 145/504/498 232/505/499
f 232/505/499 145/504/498 144/506/500
f 232/505/499 144/506/500 233/507/501
f 233/507/501 144/506/500 143/508/502
f 233/507/501 143/508/502 234/509/503
f 234/509/503 143/508/502 142/510/504
f 234/509/503 142/510/504 235/511/505
f 235/511/505 142/510/504 141/512/506
f 235/511/505 141/512/506 236/513/507
f 236/513/507 141/512/506 140/514/508
f 236/513/507 140/514/508 237/414/408
f 237/414/408 140/514/508 139/412/406
f 87/487/481 91/452/446 93/491/485
f 93/491/485 91/452/446 94/450/444
f 52/488/482 51/482/476 61/484/478
f 39/459/453 38/515/509 97/457/451
f 97/457/451 38/515/509 98/516/510
f 98/516/510 38/515/509 37/517/511
f 98/516/510 37/517/511 99/518/512
f 99/518/512 37/517/511 100/519/513
f 100/519/513 37/517/511 36/520/514
f 100/519/513 36/520/514 101/521/515
f 101/521/515 36/520/514 35/522/516
f 101/521/515 35/522/516 102/523/517
f 102/523/517 35/522/516 34/524/518
f 102/523/517 34/524/518 103/525/519
f 103/525/519 34/524/518 33/526/520
f 103/525/519 33/526/520 104/527/521
f 104/527/521 33/526/520 32/528/522
f 104/527/521 32/528/522 105/529/523
f 105/529/523 32/528/522 31/530/524
f 105/529/523 31/530/524 106/496/490
f 106/496/490 31/530/524 30/494/488
f 205/531/525 249/532/526 166/533/527
f 166/533/527 249/532/526 248/534/528
f 166/533/527 248/534/528 289/535/529
f 249/532/526 205/531/525 250/536/530
f 250/536/530 205/531/525 204/537/531
f 250/536/530 204/537/531 251/538/532
f 251/538/532 204/537/531 203/539/533
f 251/538/532 203/539/533 252/540/534
f 252/540/534 203/539/533 202/541/535
f 252/540/534 202/541/535 253/542/536
f 253/542/536 202/541/535 201/543/537
f 253/542/536 201/543/537 254/544/538
f 254/544/538 201/543/537 200/545/539
f 254/544/538 200/545/539 255/546/540
f 255/546/540 200/545/539 199/547/541
f 255/546/540 199/547/541 256/548/542
f 256/548/542 199/547/541 198/549/543
f 256/548/542 198/549/543 257/550/544
f 257/550/544 198/549/543 197/551/545
f 257/550/544 197/551/545 258/552/546
f 258/552/546 197/551/545 196/553/547
f 258/552/546 196/553/547 259/554/548
f 259/554/548 196/553/547 195/555/549
f 259/554/548 195/555/549 260/556/550
f 260/556/550 195/555/549 194/557/551
f 260/556/550 194/557/551 261/558/552
f 261/558/552 194/557/551 193/559/553
f 261/558/552 193/559/553 262/560/554
f 262/560/554 193/559/553 192/561/555
f 262/560/554 192/561/555 263/562/556
f 263/562/556 192/561/555 191/563/557
f 263/562/556 191/563/557 264/564/558
f 264/564/558 191/563/557 190/565/559
f 264/564/558 190/565/559 265/566/560
f 265/566/560 190/565/559 189/567/561
f 265/566/560 189/567/561 266/568/562
f 266/568/562 189/567/561 188/569/563
f 266/568/562 188/569/563 267/570/564
f 267/570/564 188/569/563 187/571/565
f 267/570/564 187/571/565 268/572/566
f 268/572/566 187/571/565 186/573/567
f 268/572/566 186/573/567 269/574/568
f 269/574/568 186/573/567 270/575/569
f 270/575/569 186/573/567 185/576/570
f 270/575/569 185/576/570 271/577/571
f 271/577/571 185/576/570 184/578/572
f 271/577/571 184/578/572 272/579/573
f 272/579/573 184/578/572 183/580/574
f 272/579/573 183/580/574 273/581/575
f 273/581/575 183/580/574 182/582/576
f 273/581/575 182/582/576 274/583/577
f 274/583/577 182/582/576 181/584/578
f 274/583/577 181/584/578 275/585/579
f 275/585/579 181/584/578 180/586/580
f 275/585/579 180/586/580 276/587/581
f 276/587/581 180/586/580 179/588/582
f 276/587/581 179/588/582 277/589/583
f 277/589/583 179/588/582 178/590/584
f 277/589/583 178/590/584 278/591/585
f 278/591/585 178/590/584 177/592/586
f 278/591/585 177/592/586 279/593/587
f 279/593/587 177/592/586 176/594/588
f 279/593/587 176/594/588 280/595/589
f 280/595/589 176/594/588 175/596/590
f 280/595/589 175/596/590 281/597/591
f 281/597/591 175/596/590 174/598/592
f 281/597/591 174/598/592 282/599/593
f 282/599/593 174/598/592 173/600/594
f 282/599/593 173/600/594 283/601/595
f 283/601/595 173/600/594 172/602/596
f 283/601/595 172/602/596 284/603/597
f 284/603/597 172/602/596 171/604/598
f 284/603/597 171/604/598 285/605/599
f 285/605/599 171/604/598 170/606/600
f 285/605/599 170/606/600 286/607/601
f 286/607/601 170/606/600 169/608/602
f 286/607/601 169/608/602 287/609/603
f 287/609/603 169/608/602 168/610/604
f 287/609/603 168/610/604 288/611/605
f 288/611/605 168/610/604 167/612/606
f 288/611/605 167/612/606 289/535/529
f 289/535/529 167/612/606 166/533/527
g Body18

v -2.000000 13.000000 0.500000
v -1.941884 12.521369 0.500000
v -1.770912 12.070554 0.500000
v -1.497021 11.673755 0.500000
v -1.136129 11.354032 0.500000
v -0.709210 11.129968 0.500000
v -0.241073 11.014582 0.500000
v 0.241073 11.014582 0.500000
v 0.709210 11.129968 0.500000
v 1.136129 11.354032 0.500000
v 1.497021 11.673755 0.500000
v 1.770912 12.070554 0.500000
v 1.941884 12.521369 0.500000
v 2.000000 13.000000 0.500000
v 1.941884 13.478631 0.500000
v 1.770912 13.929446 0.500000
v 1.497021 14.326245 0.500000
v 1.136129 14.645968 0.500000
v 0.709210 14.870032 0.500000
v 0.241073 14.985418 0.500000
v -0.241073 14.985418 0.500000
v -0.709210 14.870032 0.500000
v -1.136129 14.645968 0.500000
v -1.497021 14.326245 0.500000
v -1.770912 13.929446 0.500000
v -1.941884 13.478631 0.500000
v -2.000000 13.000000 0.000000
v -1.941884 13.478631 0.000000
v -1.770912 13.929446 0.000000
v -1.497021 14.326245 0.000000
v -1.136129 14.645968 0.000000
v -0.709210 14.870032 0.000000
v -0.241073 14.985418 0.000000
v 0.241073 14.985418 0.000000
v 0.709210 14.870032 0.000000
v 1.136129 14.645968 0.000000
v 1.497021 14.326245 0.000000
v 1.770912 13.929446 0.000000
v 1.941884 13.478631 0.000000
v 2.000000 13.000000 0.000000
v 1.941884 12.521369 0.000000
v 1.770912 12.070554 0.000000
v 1.497021 11.673755 0.000000
v 1.136129 11.354032 0.000000
v 0.709210 11.129968 0.000000
v 0.241073 11.014582 0.000000
v -0.241073 11.014582 0.000000
v -0.709210 11.129968 0.000000
v -1.136129 11.354032 0.000000
v -1.497021 11.673755 0.000000
v -1.770912 12.070554 0.000000
v -1.941884 12.521369 0.000000
v 4.572171 11.712463 0.000000
v 2.499973 13.011566 0.000000
v 2.499973 13.011566 0.500000
v 4.572171 11.712463 0.500000
v 2.404900 12.317024 0.000000
v 4.372848 11.145087 0.000000
v 4.372848 11.145087 0.500000
v 2.404900 12.317024 0.500000
v -2.404041 12.314006 0.000000
v -2.201653 11.815634 0.000000
v -1.897343 11.372091 0.000000
v -1.505198 11.003909 0.000000
v -1.043372 10.728134 0.000000
v -0.533244 10.557532 0.000000
v 0.001569 10.500000 0.000000
v 0.536310 10.558203 0.000000
v 1.046223 10.729446 0.000000
v 1.507703 11.005800 0.000000
v 1.899385 11.374474 0.000000
v 2.203138 11.818399 0.000000
v 2.203138 11.818399 0.500000
v 1.899385 11.374474 0.500000
v 1.507703 11.005800 0.500000
v 1.046223 10.729446 0.500000
v 0.536310 10.558203 0.500000
v 0.001569 10.500000 0.500000
v -0.533244 10.557532 0.500000
v -1.043372 10.728134 0.500000
v -1.505198 11.003909 0.500000
v -1.897343 11.372091 0.500000
v -2.201653 11.815634 0.500000
v -2.404041 12.314006 0.500000
v -4.378274 11.157931 0.000000
v -4.378274 11.157931 0.500000
v -2.499753 12.964841 0.000000
v -4.581440 11.745843 0.000000
v -4.581440 11.745843 0.500000
v -2.499753 12.964841 0.500000
v -4.564610 14.314092 0.000000
v -4.564610 14.314092 0.500000
v -2.396967 13.710317 0.000000
v -4.202111 15.214669 0.000000
v -4.202111 15.214669 0.500000
v -2.396967 13.710317 0.500000
v 2.395591 13.714943 0.000000
v 2.189569 14.206560 0.000000
v 1.884006 14.643327 0.000000
v 1.492793 15.005385 0.000000
v 1.033717 15.276276 0.000000
v 0.527646 15.443684 0.000000
v -0.002413 15.499999 0.000000
v -0.532362 15.442661 0.000000
v -1.038109 15.274276 0.000000
v -1.496662 15.002499 0.000000
v -1.887175 14.639687 0.000000
v -2.191894 14.202332 0.000000
v -2.191894 14.202332 0.500000
v -1.887175 14.639687 0.500000
v -1.496662 15.002499 0.500000
v -1.038109 15.274276 0.500000
v -0.532362 15.442661 0.500000
v -0.002413 15.499999 0.500000
v 0.527646 15.443684 0.500000
v 1.033717 15.276276 0.500000
v 1.492793 15.005385 0.500000
v 1.884006 14.643327 0.500000
v 2.189569 14.206560 0.500000
v 2.395591 13.714943 0.500000
v 4.239356 15.142512 0.000000
v 4.239356 15.142512 0.500000
v 4.578344 14.265411 0.000000
v 4.578344 14.265411 0.500000
v 4.484769 14.565039 0.500000
v 4.371608 14.857832 0.500000
v -4.343353 14.922963 0.500000
v -4.464374 14.622304 0.500000
v -4.522302 11.546975 0.500000
v -4.454537 11.350880 0.500000
v 4.447258 11.331350 0.500000
v 4.513739 11.520588 0.500000
v 4.031191 10.487630 0.000000
v 3.591449 9.891303 0.000000
v 3.064322 9.370615 0.000000
v 2.462635 8.938236 0.000000
v 1.801029 8.604685 0.000000
v 1.095601 8.378078 0.000000
v 0.363515 8.263930 0.000000
v -0.377415 8.265018 0.000000
v -1.109163 8.381314 0.000000
v -1.813922 8.609990 0.000000
v -2.474547 8.945482 0.000000
v -3.074962 9.379626 0.000000
v -3.600558 9.901859 0.000000
v -4.038548 10.499474 0.000000
v -4.709719 12.382711 0.000000
v -4.749898 13.031126 0.000000
v -4.701225 13.678959 0.000000
v -3.806061 15.841901 0.000000
v -3.317184 16.399822 0.000000
v -2.747405 16.874824 0.000000
v -2.110620 17.255324 0.000000
v -1.422359 17.532041 0.000000
v -0.699408 17.698226 0.000000
v 0.040601 17.749826 0.000000
v 0.779620 17.685584 0.000000
v 1.499624 17.507064 0.000000
v 2.183055 17.218622 0.000000
v 2.813242 16.827292 0.000000
v 3.374818 16.342619 0.000000
v 3.854086 15.776423 0.000000
v 4.707659 13.632809 0.000000
v 4.749986 12.988514 0.000000
v 4.704544 12.344432 0.000000
v 4.750000 13.000000 3.600000
v 4.691520 13.743064 3.600000
v 4.517518 14.467831 3.600000
v 4.232281 15.156455 3.600000
v 3.842831 15.791980 3.600000
v 3.358757 16.358757 3.600000
v 2.791980 16.842831 3.600000
v 2.156455 17.232281 3.600000
v 1.467831 17.517518 3.600000
v 0.743064 17.691520 3.600000
v -0.000000 17.750000 3.600000
v -0.743064 17.691520 3.600000
v -1.467831 17.517518 3.600000
v -2.156455 17.232281 3.600000
v -2.791980 16.842831 3.600000
v -3.358757 16.358757 3.600000
v -3.842831 15.791980 3.600000
v -4.232281 15.156455 3.600000
v -4.517518 14.467831 3.600000
v -4.691520 13.743064 3.600000
v -4.750000 13.000000 3.600000
v -4.691520 12.256936 3.600000
v -4.517518 11.532169 3.600000
v -4.232281 10.843545 3.600000
v -3.842831 10.208020 3.600000
v -3.358757 9.641243 3.600000
v -2.791980 9.157169 3.600000
v -2.156455 8.767719 3.600000
v -1.467831 8.482482 3.600000
v -0.743064 8.308480 3.600000
v 0.000000 8.250000 3.600000
v 0.743064 8.308480 3.600000
v 1.467831 8.482482 3.600000
v 2.156455 8.767719 3.600000
v 2.791980 9.157169 3.600000
v 3.358757 9.641243 3.600000
v 3.842831 10.208020 3.600000
v 4.232281 10.843545 3.600000
v 4.517518 11.532169 3.600000
v 4.691520 12.256936 3.600000
v 5.100000 13.000000 0.000000
v 5.043037 13.760116 0.000000
v 4.873421 14.503251 0.000000
v 4.594941 15.212807 0.000000
v 4.213818 15.872932 0.000000
v 3.738565 16.468881 0.000000
v 3.179798 16.987341 0.000000
v 2.550000 17.416730 0.000000
v 1.863239 17.747456 0.000000
v 1.134857 17.972132 0.000000
v 0.381123 18.085739 0.000000
v -0.381123 18.085739 0.000000
v -1.134857 17.972132 0.000000
v -1.863239 17.747456 0.000000
v -2.550000 17.416730 0.000000
v -3.179798 16.987341 0.000000
v -3.738565 16.468881 0.000000
v -4.213818 15.872932 0.000000
v -4.594941 15.212807 0.000000
v -4.873421 14.503251 0.000000
v -5.043037 13.760116 0.000000
v -5.100000 13.000000 0.000000
v -5.043037 12.239884 0.000000
v -4.873421 11.496749 0.000000
v -4.594941 10.787193 0.000000
v -4.213818 10.127068 0.000000
v -3.738565 9.531119 0.000000
v -3.179798 9.012659 0.000000
v -2.550000 8.583270 0.000000
v -1.863239 8.252544 0.000000
v -1.134857 8.027868 0.000000
v -0.381123 7.914261 0.000000
v 0.381123 7.914261 0.000000
v 1.134857 8.027868 0.000000
v 1.863239 8.252544 0.000000
v 2.550000 8.583270 0.000000
v 3.179798 9.012659 0.000000
v 3.738565 9.531119 0.000000
v 4.213818 10.127068 0.000000
v 4.594941 10.787193 0.000000
v 4.873421 11.496749 0.000000
v 5.043037 12.239884 0.000000
v 5.100000 13.000000 3.600000
v 5.043037 12.239884 3.600000
v 4.873421 11.496749 3.600000
v 4.594941 10.787193 3.600000
v 4.213818 10.127068 3.600000
v 3.738565 9.531119 3.600000
v 3.179798 9.012659 3.600000
v 2.550000 8.583270 3.600000
v 1.863239 8.252544 3.600000
v 1.134857 8.027868 3.600000
v 0.381123 7.914261 3.600000
v -0.381123 7.914261 3.600000
v -1.134857 8.027868 3.600000
v -1.863239 8.252544 3.600000
v -2.550000 8.583270 3.600000
v -3.179798 9.012659 3.600000
v -3.738565 9.531119 3.600000
v -4.213818 10.127068 3.600000
v -4.594941 10.787193 3.600000
v -4.873421 11.496749 3.600000
v -5.043037 12.239884 3.600000
v -5.100000 13.000000 3.600000
v -5.043037 13.760116 3.600000
v -4.873421 14.503251 3.600000
v -4.594941 15.212807 3.600000
v -4.213818 15.872932 3.600000
v -3.738565 16.468881 3.600000
v -3.179798 16.987341 3.600000
v -2.550000 17.416730 3.600000
v -1.863239 17.747456 3.600000
v -1.134857 17.972132 3.600000
v -0.381123 18.085739 3.600000
v 0.381123 18.085739 3.600000
v 1.134857 17.972132 3.600000
v 1.863239 17.747456 3.600000
v 2.550000 17.416730 3.600000
v 3.179798 16.987341 3.600000
v 3.738565 16.468881 3.600000
v 4.213818 15.872932 3.600000
v 4.594941 15.212807 3.600000
v 4.873421 14.503251 3.600000
v 5.043037 13.760116 3.600000
vt 0.050000 -0.579986 0.000000
vt 0.000000 -0.579986 0.000000
vt 0.050000 -0.628319 0.000000
vt 0.000000 -0.628319 0.000000
vt 0.050000 0.628319 0.000000
vt 0.000000 0.628319 0.000000
vt 0.050000 0.579986 0.000000
vt 0.000000 0.579986 0.000000
vt 0.050000 0.531654 0.000000
vt 0.000000 0.531654 0.000000
vt 0.050000 0.483322 0.000000
vt 0.000000 0.483322 0.000000
vt 0.050000 0.434990 0.000000
vt 0.000000 0.434990 0.000000
vt 0.050000 0.386658 0.000000
vt 0.000000 0.386658 0.000000
vt 0.050000 0.338325 0.000000
vt 0.000000 0.338325 0.000000
vt 0.050000 0.289993 0.000000
vt 0.000000 0.289993 0.000000
vt 0.050000 0.241661 0.000000
vt 0.000000 0.241661 0.000000
vt 0.050000 0.193329 0.000000
vt 0.000000 0.193329 0.000000
vt 0.050000 0.144997 0.000000
vt 0.000000 0.144997 0.000000
vt 0.050000 0.096664 0.000000
vt 0.000000 0.096664 0.000000
vt 0.050000 0.048332 0.000000
vt 0.000000 0.048332 0.000000
vt 0.050000 0.000000 0.000000
vt 0.000000 0.000000 0.000000
vt 0.050000 -0.048332 0.000000
vt 0.000000 -0.048332 0.000000
vt 0.050000 -0.096664 0.000000
vt 0.000000 -0.096664 0.000000
vt 0.050000 -0.144997 0.000000
vt -0.000000 -0.144997 0.000000
vt 0.050000 -0.193329 0.000000
vt 0.000000 -0.193329 0.000000
vt 0.050000 -0.241661 0.000000
vt 0.000000 -0.241661 0.000000
vt 0.050000 -0.289993 0.000000
vt 0.000000 -0.289993 0.000000
vt 0.050000 -0.338325 0.000000
vt 0.000000 -0.338325 0.000000
vt 0.050000 -0.386658 0.000000
vt 0.000000 -0.386658 0.000000
vt 0.050000 -0.434990 0.000000
vt 0.000000 -0.434990 0.000000
vt 0.050000 -0.483322 0.000000
vt -0.000000 -0.483322 0.000000
vt 0.050000 -0.531654 0.000000
vt 0.000000 -0.531654 0.000000
vt 0.000000 0.000000 0.000000
vt 0.244575 0.000000 0.000000
vt 0.000000 0.050000 0.000000
vt 0.244575 0.050000 0.000000
vt 0.000000 0.000000 0.000000
vt 0.229047 0.000000 0.000000
vt 0.000000 0.050000 0.000000
vt 0.229047 0.050000 0.000000
vt -0.050000 -0.715907 0.000000
vt -0.000000 -0.715907 0.000000
vt -0.050000 -0.662013 0.000000
vt -0.000000 -0.662013 0.000000
vt -0.050000 -0.608119 0.000000
vt -0.000000 -0.608119 0.000000
vt -0.050000 -0.554225 0.000000
vt -0.000000 -0.554225 0.000000
vt -0.050000 -0.500331 0.000000
vt -0.000000 -0.500331 0.000000
vt -0.050000 -0.446436 0.000000
vt -0.000000 -0.446436 0.000000
vt -0.050000 -0.392542 0.000000
vt -0.000000 -0.392542 0.000000
vt -0.050000 -0.338648 0.000000
vt -0.000000 -0.338648 0.000000
vt -0.050000 -0.284754 0.000000
vt -0.000000 -0.284754 0.000000
vt -0.050000 -0.230860 0.000000
vt -0.000000 -0.230860 0.000000
vt -0.050000 -0.176965 0.000000
vt -0.000000 -0.176965 0.000000
vt -0.050000 -0.123071 0.000000
vt -0.000000 -0.123071 0.000000
vt -0.050000 -0.069177 0.000000
vt -0.000000 -0.069177 0.000000
vt 0.000000 0.000000 0.000000
vt 0.228782 0.000000 0.000000
vt 0.000000 0.050000 0.000000
vt 0.228782 0.050000 0.000000
vt -0.000000 0.000000 0.000000
vt 0.241234 0.000000 0.000000
vt -0.000000 0.050000 0.000000
vt 0.241234 0.050000 0.000000
vt 0.000000 0.000000 0.000000
vt 0.246660 0.000000 0.000000
vt 0.000000 0.050000 0.000000
vt 0.246660 0.050000 0.000000
vt 0.000000 0.000000 0.000000
vt 0.234981 0.000000 0.000000
vt 0.000000 0.050000 0.000000
vt 0.234981 0.050000 0.000000
vt -0.050000 0.072506 0.000000
vt -0.000000 0.072506 0.000000
vt -0.050000 0.125912 0.000000
vt -0.000000 0.125912 0.000000
vt -0.050000 0.179318 0.000000
vt -0.000000 0.179318 0.000000
vt -0.050000 0.232723 0.000000
vt -0.000000 0.232723 0.000000
vt -0.050000 0.286129 0.000000
vt -0.000000 0.286129 0.000000
vt -0.050000 0.339535 0.000000
vt -0.000000 0.339535 0.000000
vt -0.050000 0.392940 0.000000
vt -0.000000 0.392940 0.000000
vt -0.050000 0.446346 0.000000
vt -0.000000 0.446346 0.000000
vt -0.050000 0.499752 0.000000
vt -0.000000 0.499752 0.000000
vt -0.050000 0.553157 0.000000
vt -0.000000 0.553157 0.000000
vt -0.050000 0.606563 0.000000
vt -0.000000 0.606563 0.000000
vt -0.050000 0.659969 0.000000
vt -0.000000 0.659969 0.000000
vt -0.050000 0.713374 0.000000
vt -0.000000 0.713374 0.000000
vt 0.000000 0.000000 0.000000
vt 0.233183 0.000000 0.000000
vt -0.000000 0.050000 0.000000
vt 0.233183 0.050000 0.000000
vt 0.000000 0.000000 0.000000
vt 0.242729 0.000000 0.000000
vt 0.000000 0.050000 0.000000
vt 0.242729 0.050000 0.000000
vt 0.194034 0.047863 0.000000
vt 0.199845 0.000000 0.000000
vt 0.249821 0.003516 0.000000
vt 0.194034 -0.047863 0.000000
vt 0.239542 -0.071032 0.000000
vt 0.176936 -0.092945 0.000000
vt 0.219035 -0.120233 0.000000
vt 0.149547 -0.132625 0.000000
vt 0.188563 -0.163969 0.000000
vt 0.113458 -0.164597 0.000000
vt 0.149511 -0.200250 0.000000
vt 0.070766 -0.187003 0.000000
vt 0.103656 -0.227428 0.000000
vt 0.023953 -0.198542 0.000000
vt 0.053081 -0.244266 0.000000
vt 0.000087 -0.250000 0.000000
vt -0.024262 -0.198542 0.000000
vt -0.052919 -0.244368 0.000000
vt -0.103526 -0.227628 0.000000
vt -0.071076 -0.187003 0.000000
vt -0.149434 -0.200538 0.000000
vt -0.113768 -0.164597 0.000000
vt -0.188555 -0.164333 0.000000
vt -0.149857 -0.132625 0.000000
vt -0.219112 -0.120656 0.000000
vt -0.177246 -0.092945 0.000000
vt -0.239714 -0.071494 0.000000
vt -0.194343 -0.047863 0.000000
vt -0.250152 -0.001157 0.000000
vt -0.200155 0.000000 0.000000
vt -0.194343 0.047863 0.000000
vt -0.240645 0.068298 0.000000
vt -0.177246 0.092945 0.000000
vt -0.220469 0.118160 0.000000
vt -0.149857 0.132625 0.000000
vt -0.190093 0.162553 0.000000
vt -0.113768 0.164597 0.000000
vt -0.150925 0.199420 0.000000
vt -0.071076 0.187003 0.000000
vt -0.104777 0.227055 0.000000
vt -0.024262 0.198542 0.000000
vt -0.053786 0.244180 0.000000
vt -0.000312 0.250000 0.000000
vt 0.023953 0.198542 0.000000
vt 0.053170 0.244247 0.000000
vt 0.104182 0.227187 0.000000
vt 0.070766 0.187003 0.000000
vt 0.150365 0.199609 0.000000
vt 0.113458 0.164597 0.000000
vt 0.189580 0.162791 0.000000
vt 0.149547 0.132625 0.000000
vt 0.220011 0.118437 0.000000
vt 0.176936 0.092945 0.000000
vt 0.240249 0.068599 0.000000
vt -0.457989 -0.126541 0.000000
vt -0.448632 -0.156504 0.000000
vt -0.437316 -0.185783 0.000000
vt -0.424090 -0.214251 0.000000
vt 0.420056 -0.221467 0.000000
vt 0.434181 -0.192296 0.000000
vt 0.446283 -0.162230 0.000000
vt 0.456306 -0.131409 0.000000
vt 0.457989 0.125416 0.000000
vt 0.452075 0.145302 0.000000
vt 0.445299 0.164912 0.000000
vt 0.437673 0.184207 0.000000
vt -0.437440 0.185491 0.000000
vt -0.444881 0.166865 0.000000
vt -0.451529 0.147941 0.000000
vt -0.457372 0.128754 0.000000
vt 0.180000 0.190562 0.000000
vt -0.180000 0.223838 0.000000
vt 0.130000 0.190562 0.000000
vt -0.180000 0.149226 0.000000
vt 0.130000 0.170503 0.000000
vt 0.130000 0.150444 0.000000
vt 0.130000 0.130385 0.000000
vt -0.180000 0.074613 0.000000
vt 0.180000 0.130385 0.000000
vt 0.180000 0.065767 0.000000
vt -0.180000 0.000000 0.000000
vt 0.180000 0.001149 0.000000
vt 0.180000 -0.063470 0.000000
vt -0.180000 -0.074613 0.000000
vt 0.180000 -0.128088 0.000000
vt 0.130000 -0.128088 0.000000
vt -0.180000 -0.149226 0.000000
vt 0.130000 -0.159483 0.000000
vt 0.130000 -0.190879 0.000000
vt -0.180000 -0.223838 0.000000
vt 0.130000 -0.222275 0.000000
vt 0.180000 -0.222275 0.000000
vt 0.180000 -0.296531 0.000000
vt -0.180000 -0.298451 0.000000
vt 0.180000 -0.370787 0.000000
vt -0.180000 -0.373064 0.000000
vt 0.180000 -0.445043 0.000000
vt -0.180000 -0.447677 0.000000
vt 0.180000 -0.519300 0.000000
vt -0.180000 -0.522290 0.000000
vt 0.180000 -0.593556 0.000000
vt -0.180000 -0.596903 0.000000
vt 0.180000 -0.667812 0.000000
vt -0.180000 -0.671515 0.000000
vt 0.180000 -0.742068 0.000000
vt -0.180000 -0.746128 0.000000
vt 0.180000 -0.816324 0.000000
vt -0.180000 -0.820741 0.000000
vt 0.180000 -0.890580 0.000000
vt -0.180000 -0.895354 0.000000
vt 0.180000 -0.964837 0.000000
vt -0.180000 -0.969967 0.000000
vt 0.180000 -1.039093 0.000000
vt -0.180000 -1.044580 0.000000
vt 0.180000 -1.113349 0.000000
vt -0.180000 -1.119192 0.000000
vt 0.180000 -1.187605 0.000000
vt -0.180000 -1.193805 0.000000
vt 0.180000 -1.261861 0.000000
vt 0.130000 -1.261861 0.000000
vt -0.180000 -1.268418 0.000000
vt 0.130000 -1.294278 0.000000
vt -0.180000 -1.343031 0.000000
vt 0.130000 -1.326694 0.000000
vt 0.130000 -1.359111 0.000000
vt -0.180000 -1.417644 0.000000
vt 0.180000 -1.359111 0.000000
vt 0.180000 -1.424127 0.000000
vt -0.180000 -1.492257 0.000000
vt 0.180000 -1.489144 0.000000
vt 0.180000 -1.554160 0.000000
vt 0.180000 1.430353 0.000000
vt -0.180000 1.492257 0.000000
vt -0.180000 1.417644 0.000000
vt 0.180000 1.365336 0.000000
vt 0.130000 1.365336 0.000000
vt -0.180000 1.343031 0.000000
vt 0.130000 1.344587 0.000000
vt 0.130000 1.323838 0.000000
vt 0.130000 1.303089 0.000000
vt -0.180000 1.268418 0.000000
vt 0.180000 1.303089 0.000000
vt 0.180000 1.228920 0.000000
vt -0.180000 1.193805 0.000000
vt 0.180000 1.154752 0.000000
vt -0.180000 1.119192 0.000000
vt 0.180000 1.080583 0.000000
vt -0.180000 1.044580 0.000000
vt 0.180000 1.006415 0.000000
vt -0.180000 0.969967 0.000000
vt 0.180000 0.932246 0.000000
vt -0.180000 0.895354 0.000000
vt 0.180000 0.858078 0.000000
vt -0.180000 0.820741 0.000000
vt 0.180000 0.783910 0.000000
vt -0.180000 0.746128 0.000000
vt 0.180000 0.709741 0.000000
vt -0.180000 0.671515 0.000000
vt 0.180000 0.635573 0.000000
vt -0.180000 0.596903 0.000000
vt 0.180000 0.561404 0.000000
vt -0.180000 0.522290 0.000000
vt 0.180000 0.487236 0.000000
vt -0.180000 0.447677 0.000000
vt 0.180000 0.413067 0.000000
vt -0.180000 0.373064 0.000000
vt 0.180000 0.338899 0.000000
vt -0.180000 0.298451 0.000000
vt 0.180000 0.264731 0.000000
vt 0.180000 0.076296 0.000000
vt -0.180000 0.076296 0.000000
vt 0.180000 0.000000 0.000000
vt -0.180000 0.000000 0.000000
vt 0.180000 -0.076296 0.000000
vt -0.180000 -0.076296 0.000000
vt 0.180000 -0.152592 0.000000
vt -0.180000 -0.152592 0.000000
vt 0.180000 -0.228887 0.000000
vt -0.180000 -0.228887 0.000000
vt 0.180000 -0.305183 0.000000
vt -0.180000 -0.305183 0.000000
vt 0.180000 -0.381479 0.000000
vt -0.180000 -0.381479 0.000000
vt 0.180000 -0.457775 0.000000
vt -0.180000 -0.457775 0.000000
vt 0.180000 -0.534071 0.000000
vt -0.180000 -0.534071 0.000000
vt 0.180000 -0.610367 0.000000
vt -0.180000 -0.610367 0.000000
vt 0.180000 -0.686662 0.000000
vt -0.180000 -0.686662 0.000000
vt 0.180000 -0.762958 0.000000
vt -0.180000 -0.762958 0.000000
vt 0.180000 -0.839254 0.000000
vt -0.180000 -0.839254 0.000000
vt 0.180000 -0.915550 0.000000
vt -0.180000 -0.915550 0.000000
vt 0.180000 -0.991846 0.000000
vt -0.180000 -0.991846 0.000000
vt 0.180000 -1.068142 0.000000
vt -0.180000 -1.068142 0.000000
vt 0.180000 -1.144437 0.000000
vt -0.180000 -1.144437 0.000000
vt 0.180000 -1.220733 0.000000
vt -0.180000 -1.220733 0.000000
vt 0.180000 -1.297029 0.000000
vt -0.180000 -1.297029 0.000000
vt 0.180000 -1.373325 0.000000
vt -0.180000 -1.373325 0.000000
vt 0.180000 -1.449621 0.000000
vt -0.180000 -1.449621 0.000000
vt 0.180000 -1.525916 0.000000
vt -0.180000 -1.525916 0.000000
vt 0.180000 -1.602212 0.000000
vt -0.180000 -1.602212 0.000000
vt 0.180000 1.602212 0.000000
vt -0.180000 1.602212 0.000000
vt 0.180000 1.525916 0.000000
vt -0.180000 1.525916 0.000000
vt 0.180000 1.449621 0.000000
vt -0.180000 1.449621 0.000000
vt 0.180000 1.373325 0.000000
vt -0.180000 1.373325 0.000000
vt 0.180000 1.297029 0.000000
vt -0.180000 1.297029 0.000000
vt 0.180000 1.220733 0.000000
vt -0.180000 1.220733 0.000000
vt 0.180000 1.144437 0.000000
vt -0.180000 1.144437 0.000000
vt 0.180000 1.068142 0.000000
vt -0.180000 1.068142 0.000000
vt 0.180000 0.991846 0.000000
vt -0.180000 0.991846 0.000000
vt 0.180000 0.915550 0.000000
vt -0.180000 0.915550 0.000000
vt 0.180000 0.839254 0.000000
vt -0.180000 0.839254 0.000000
vt 0.180000 0.762958 0.000000
vt -0.180000 0.762958 0.000000
vt 0.180000 0.686662 0.000000
vt -0.180000 0.686662 0.000000
vt 0.180000 0.610367 0.000000
vt -0.180000 0.610367 0.000000
vt 0.180000 0.534071 0.000000
vt -0.180000 0.534071 0.000000
vt 0.180000 0.457775 0.000000
vt -0.180000 0.457775 0.000000
vt 0.180000 0.381479 0.000000
vt -0.180000 0.381479 0.000000
vt 0.180000 0.305183 0.000000
vt -0.180000 0.305183 0.000000
vt 0.180000 0.228887 0.000000
vt -0.180000 0.228887 0.000000
vt 0.180000 0.152592 0.000000
vt -0.180000 0.152592 0.000000
vt -0.470454 -0.065557 0.000000
vt -0.504304 -0.076012 0.000000
vt -0.457217 -0.128754 0.000000
vt -0.487342 -0.150325 0.000000
vt -0.437285 -0.185491 0.000000
vt -0.459494 -0.221281 0.000000
vt -0.403119 -0.251237 0.000000
vt -0.421382 -0.287293 0.000000
vt -0.359145 -0.310870 0.000000
vt -0.373856 -0.346888 0.000000
vt -0.306432 -0.362938 0.000000
vt -0.317980 -0.398734 0.000000
vt -0.246263 -0.406176 0.000000
vt -0.255000 -0.441673 0.000000
vt -0.180103 -0.439532 0.000000
vt -0.186324 -0.474746 0.000000
vt -0.109560 -0.462192 0.000000
vt -0.113486 -0.497213 0.000000
vt -0.036352 -0.473607 0.000000
vt -0.038112 -0.508574 0.000000
vt 0.038112 -0.508574 0.000000
vt -0.510000 0.000000 0.000000
vt -0.474999 -0.001149 0.000000
vt -0.470766 0.063281 0.000000
vt -0.504304 0.076012 0.000000
vt -0.457834 0.126541 0.000000
vt -0.487342 0.150325 0.000000
vt -0.423936 0.214251 0.000000
vt -0.459494 0.221281 0.000000
vt -0.421382 0.287293 0.000000
vt -0.385409 0.277642 0.000000
vt -0.373856 0.346888 0.000000
vt -0.337482 0.334262 0.000000
vt -0.317980 0.398734 0.000000
vt -0.281324 0.382729 0.000000
vt -0.255000 0.441673 0.000000
vt -0.218305 0.421862 0.000000
vt -0.186324 0.474746 0.000000
vt -0.149962 0.450706 0.000000
vt -0.113486 0.497213 0.000000
vt -0.077962 0.468558 0.000000
vt -0.038112 0.508574 0.000000
vt -0.004060 0.474983 0.000000
vt 0.038112 0.508574 0.000000
vt 0.069941 0.469823 0.000000
vt 0.113486 0.497213 0.000000
vt 0.142236 0.453204 0.000000
vt 0.186324 0.474746 0.000000
vt 0.211062 0.425532 0.000000
vt 0.255000 0.441673 0.000000
vt 0.274741 0.387482 0.000000
vt 0.317980 0.398734 0.000000
vt 0.331718 0.339982 0.000000
vt 0.373856 0.346888 0.000000
vt 0.380606 0.284190 0.000000
vt 0.421382 0.287293 0.000000
vt 0.420211 0.221467 0.000000
vt 0.459494 0.221281 0.000000
vt 0.456461 0.131409 0.000000
vt 0.487342 0.150325 0.000000
vt 0.504304 0.076012 0.000000
vt 0.470122 0.067896 0.000000
vt 0.474990 0.003113 0.000000
vt -0.239559 0.071494 0.000000
vt -0.249997 0.001157 0.000000
vt -0.194188 0.047863 0.000000
vt -0.200000 0.000000 0.000000
vt -0.194188 -0.047863 0.000000
vt -0.240490 -0.068298 0.000000
vt -0.177091 -0.092945 0.000000
vt -0.220314 -0.118160 0.000000
vt -0.189939 -0.162553 0.000000
vt -0.149702 -0.132625 0.000000
vt -0.150770 -0.199420 0.000000
vt -0.113613 -0.164597 0.000000
vt -0.104622 -0.227055 0.000000
vt -0.070921 -0.187003 0.000000
vt -0.053631 -0.244180 0.000000
vt -0.024107 -0.198542 0.000000
vt -0.000157 -0.250000 0.000000
vt 0.024107 -0.198542 0.000000
vt 0.053324 -0.244247 0.000000
vt 0.070921 -0.187003 0.000000
vt 0.104337 -0.227187 0.000000
vt 0.113613 -0.164597 0.000000
vt 0.150520 -0.199609 0.000000
vt 0.149702 -0.132625 0.000000
vt 0.189734 -0.162791 0.000000
vt 0.177091 -0.092945 0.000000
vt 0.220165 -0.118437 0.000000
vt 0.240404 -0.068599 0.000000
vt 0.437827 -0.184207 0.000000
vt 0.458144 -0.125416 0.000000
vt 0.249975 -0.003516 0.000000
vt 0.194188 -0.047863 0.000000
vt 0.200000 0.000000 0.000000
vt 0.194188 0.047863 0.000000
vt 0.239697 0.071032 0.000000
vt 0.177091 0.092945 0.000000
vt 0.219189 0.120233 0.000000
vt 0.149702 0.132625 0.000000
vt 0.188717 0.163969 0.000000
vt 0.149666 0.200250 0.000000
vt 0.403855 -0.250053 0.000000
vt 0.459494 -0.221281 0.000000
vt 0.487342 -0.150325 0.000000
vt 0.504304 -0.076012 0.000000
vt 0.470972 -0.061729 0.000000
vt 0.510000 0.000000 0.000000
vt 0.421382 -0.287293 0.000000
vt 0.360056 -0.309814 0.000000
vt 0.373856 -0.346888 0.000000
vt 0.307496 -0.362037 0.000000
vt 0.317980 -0.398734 0.000000
vt 0.247455 -0.405452 0.000000
vt 0.255000 -0.441673 0.000000
vt 0.181392 -0.439001 0.000000
vt 0.186324 -0.474746 0.000000
vt 0.110916 -0.461869 0.000000
vt 0.113486 -0.497213 0.000000
vt 0.037742 -0.473498 0.000000
vt -0.177091 0.092945 0.000000
vt -0.218957 0.120656 0.000000
vt -0.149702 0.132625 0.000000
vt -0.188401 0.164333 0.000000
vt -0.149279 0.200538 0.000000
vt -0.113613 0.164597 0.000000
vt -0.103372 0.227628 0.000000
vt -0.070921 0.187003 0.000000
vt -0.052765 0.244368 0.000000
vt -0.024107 0.198542 0.000000
vt 0.000241 0.250000 0.000000
vt 0.024107 0.198542 0.000000
vt 0.053236 0.244266 0.000000
vt 0.070921 0.187003 0.000000
vt 0.103811 0.227428 0.000000
vt 0.113613 0.164597 0.000000
vt 0.469152 -0.074306 0.000000
vt 0.504304 -0.076012 0.000000
vt 0.475000 0.000000 0.000000
vt 0.510000 0.000000 0.000000
vt 0.504304 0.076012 0.000000
vt 0.487342 -0.150325 0.000000
vt 0.451752 -0.146783 0.000000
vt 0.459494 -0.221281 0.000000
vt 0.423228 -0.215645 0.000000
vt 0.421382 -0.287293 0.000000
vt 0.384283 -0.279198 0.000000
vt 0.373856 -0.346888 0.000000
vt 0.335876 -0.335876 0.000000
vt 0.317980 -0.398734 0.000000
vt 0.279198 -0.384283 0.000000
vt 0.255000 -0.441673 0.000000
vt 0.215645 -0.423228 0.000000
vt 0.186324 -0.474746 0.000000
vt 0.146783 -0.451752 0.000000
vt 0.113486 -0.497213 0.000000
vt 0.074306 -0.469152 0.000000
vt 0.038112 -0.508574 0.000000
vt 0.000000 -0.475000 0.000000
vt -0.038112 -0.508574 0.000000
vt -0.074306 -0.469152 0.000000
vt -0.113486 -0.497213 0.000000
vt -0.146783 -0.451752 0.000000
vt -0.186324 -0.474746 0.000000
vt -0.215645 -0.423228 0.000000
vt -0.255000 -0.441673 0.000000
vt -0.279198 -0.384283 0.000000
vt -0.317980 -0.398734 0.000000
vt -0.335876 -0.335876 0.000000
vt -0.373856 -0.346888 0.000000
vt -0.384283 -0.279198 0.000000
vt -0.421382 -0.287293 0.000000
vt -0.423228 -0.215645 0.000000
vt -0.459494 -0.221281 0.000000
vt -0.451752 -0.146783 0.000000
vt -0.487342 -0.150325 0.000000
vt -0.469152 -0.074306 0.000000
vt -0.504304 -0.076012 0.000000
vt -0.475000 0.000000 0.000000
vt -0.510000 0.000000 0.000000
vt -0.504304 0.076012 0.000000
vt -0.469152 0.074306 0.000000
vt -0.487342 0.150325 0.000000
vt -0.451752 0.146783 0.000000
vt -0.459494 0.221281 0.000000
vt -0.423228 0.215645 0.000000
vt -0.421382 0.287293 0.000000
vt -0.384283 0.279198 0.000000
vt -0.373856 0.346888 0.000000
vt -0.335876 0.335876 0.000000
vt -0.317980 0.398734 0.000000
vt -0.279198 0.384283 0.000000
vt -0.255000 0.441673 0.000000
vt -0.215645 0.423228 0.000000
vt -0.186324 0.474746 0.000000
vt -0.146783 0.451752 0.000000
vt -0.113486 0.497213 0.000000
vt -0.074306 0.469152 0.000000
vt -0.038112 0.508574 0.000000
vt -0.000000 0.475000 0.000000
vt 0.038112 0.508574 0.000000
vt 0.074306 0.469152 0.000000
vt 0.113486 0.497213 0.000000
vt 0.146783 0.451752 0.000000
vt 0.186324 0.474746 0.000000
vt 0.215645 0.423228 0.000000
vt 0.255000 0.441673 0.000000
vt 0.279198 0.384283 0.000000
vt 0.317980 0.398734 0.000000
vt 0.335876 0.335876 0.000000
vt 0.373856 0.346888 0.000000
vt 0.384283 0.279198 0.000000
vt 0.421382 0.287293 0.000000
vt 0.423228 0.215645 0.000000
vt 0.459494 0.221281 0.000000
vt 0.451752 0.146783 0.000000
vt 0.487342 0.150325 0.000000
vt 0.469152 0.074306 0.000000
vn 0.097094 0.023932 0.000000
vn 0.097094 0.023932 0.000000
vn 0.100000 0.000000 0.000000
vn 0.100000 0.000000 0.000000
vn 0.097094 -0.023932 0.000000
vn 0.097094 -0.023932 0.000000
vn 0.088546 -0.046472 0.000000
vn 0.088546 -0.046472 0.000000
vn 0.074851 -0.066312 0.000000
vn 0.074851 -0.066312 0.000000
vn 0.056806 -0.082298 0.000000
vn 0.056806 -0.082298 0.000000
vn 0.035460 -0.093502 0.000000
vn 0.035460 -0.093502 0.000000
vn 0.012054 -0.099271 0.000000
vn 0.012054 -0.099271 0.000000
vn -0.012054 -0.099271 0.000000
vn -0.012054 -0.099271 0.000000
vn -0.035460 -0.093502 0.000000
vn -0.035460 -0.093502 0.000000
vn -0.056806 -0.082298 0.000000
vn -0.056806 -0.082298 0.000000
vn -0.074851 -0.066312 0.000000
vn -0.074851 -0.066312 0.000000
vn -0.088546 -0.046472 0.000000
vn -0.088546 -0.046472 0.000000
vn -0.097094 -0.023932 0.000000
vn -0.097094 -0.023932 0.000000
vn -0.100000 0.000000 0.000000
vn -0.100000 0.000000 0.000000
vn -0.097094 0.023932 0.000000
vn -0.097094 0.023932 0.000000
vn -0.088546 0.046472 0.000000
vn -0.088546 0.046472 0.000000
vn -0.074851 0.066312 0.000000
vn -0.074851 0.066312 0.000000
vn -0.056806 0.082298 0.000000
vn -0.056806 0.082298 0.000000
vn -0.035460 0.093502 0.000000
vn -0.035460 0.093502 0.000000
vn -0.012054 0.099271 0.000000
vn -0.012054 0.099271 0.000000
vn 0.012054 0.099271 0.000000
vn 0.012054 0.099271 0.000000
vn 0.035460 0.093502 0.000000
vn 0.035460 0.093502 0.000000
vn 0.056806 0.082298 0.000000
vn 0.056806 0.082298 0.000000
vn 0.074851 0.066312 0.000000
vn 0.074851 0.066312 0.000000
vn 0.088546 0.046472 0.000000
vn 0.088546 0.046472 0.000000
vn 0.053117 0.084727 0.000000
vn 0.053117 0.084727 0.000000
vn 0.053117 0.084727 0.000000
vn 0.053117 0.084727 0.000000
vn -0.051166 -0.085919 0.000000
vn -0.051166 -0.085919 0.000000
vn -0.051166 -0.085919 0.000000
vn -0.051166 -0.085919 0.000000
vn -0.096162 -0.027440 0.000000
vn -0.096162 -0.027440 0.000000
vn -0.088066 -0.047375 0.000000
vn -0.088066 -0.047375 0.000000
vn -0.075894 -0.065116 0.000000
vn -0.075894 -0.065116 0.000000
vn -0.060208 -0.079844 0.000000
vn -0.060208 -0.079844 0.000000
vn -0.041735 -0.090875 0.000000
vn -0.041735 -0.090875 0.000000
vn -0.021330 -0.097699 0.000000
vn -0.021330 -0.097699 0.000000
vn 0.000063 -0.100000 0.000000
vn 0.000063 -0.100000 0.000000
vn 0.021452 -0.097672 0.000000
vn 0.021452 -0.097672 0.000000
vn 0.041849 -0.090822 0.000000
vn 0.041849 -0.090822 0.000000
vn 0.060308 -0.079768 0.000000
vn 0.060308 -0.079768 0.000000
vn 0.075975 -0.065021 0.000000
vn 0.075975 -0.065021 0.000000
vn 0.088126 -0.047264 0.000000
vn 0.088126 -0.047264 0.000000
vn 0.096196 -0.027319 0.000000
vn 0.096196 -0.027319 0.000000
vn 0.050532 -0.086293 0.000000
vn 0.050532 -0.086293 0.000000
vn 0.050532 -0.086293 0.000000
vn 0.050532 -0.086293 0.000000
vn -0.050532 0.086293 0.000000
vn -0.050532 0.086293 0.000000
vn -0.050532 0.086293 0.000000
vn -0.050532 0.086293 0.000000
vn -0.054701 -0.083713 0.000000
vn -0.054701 -0.083713 0.000000
vn -0.054701 -0.083713 0.000000
vn -0.054701 -0.083713 0.000000
vn 0.064020 0.076821 0.000000
vn 0.064020 0.076821 0.000000
vn 0.064020 0.076821 0.000000
vn 0.064020 0.076821 0.000000
vn 0.095824 0.028598 0.000000
vn 0.095824 0.028598 0.000000
vn 0.087583 0.048262 0.000000
vn 0.087583 0.048262 0.000000
vn 0.075360 0.065733 0.000000
vn 0.075360 0.065733 0.000000
vn 0.059712 0.080215 0.000000
vn 0.059712 0.080215 0.000000
vn 0.041349 0.091051 0.000000
vn 0.041349 0.091051 0.000000
vn 0.021106 0.097747 0.000000
vn 0.021106 0.097747 0.000000
vn -0.000097 0.100000 -0.000000
vn -0.000097 0.100000 -0.000000
vn -0.021294 0.097706 -0.000000
vn -0.021294 0.097706 -0.000000
vn -0.041524 0.090971 -0.000000
vn -0.041524 0.090971 -0.000000
vn -0.059866 0.080100 -0.000000
vn -0.059866 0.080100 -0.000000
vn -0.075487 0.065587 -0.000000
vn -0.075487 0.065587 -0.000000
vn -0.087676 0.048093 -0.000000
vn -0.087676 0.048093 -0.000000
vn -0.095879 0.028413 -0.000000
vn -0.095879 0.028413 -0.000000
vn -0.061221 0.079069 0.000000
vn -0.061221 0.079069 0.000000
vn -0.061221 0.079069 0.000000
vn -0.061221 0.079069 0.000000
vn 0.051656 -0.085625 0.000000
vn 0.051656 -0.085625 0.000000
vn 0.051656 -0.085625 0.000000
vn 0.051656 -0.085625 0.000000
vn 0.000000 0.000000 0.100000
vn 0.000000 0.000000 0.100000
vn 0.000000 0.000000 0.100000
vn 0.000000 0.000000 0.100000
vn 0.000000 0.000000 0.100000
vn 0.000000 0.000000 0.100000
vn 0.000000 0.000000 0.100000
vn 0.000000 0.000000 0.100000
vn 0.000000 0.000000 0.100000
vn 0.000000 0.000000 0.100000
vn 0.000000 0.000000 0.100000
vn 0.000000 0.000000 0.100000
vn 0.000000 0.000000 0.100000
vn 0.000000 0.000000 0.100000
vn 0.000000 0.000000 0.100000
vn 0.000000 0.000000 0.100000
vn 0.000000 0.000000 0.100000
vn 0.000000 0.000000 0.100000
vn 0.000000 0.000000 0.100000
vn 0.000000 0.000000 0.100000
vn 0.000000 0.000000 0.100000
vn 0.000000 0.000000 0.100000
vn 0.000000 0.000000 0.100000
vn 0.000000 0.000000 0.100000
vn 0.000000 0.000000 0.100000
vn 0.000000 0.000000 0.100000
vn 0.000000 0.000000 0.100000
vn 0.000000 0.000000 0.100000
vn 0.000000 0.000000 0.100000
vn 0.000000 0.000000 0.100000
vn 0.000000 0.000000 0.100000
vn 0.000000 0.000000 0.100000
vn 0.000000 0.000000 0.100000
vn 0.000000 0.000000 0.100000
vn 0.000000 0.000000 0.100000
vn 0.000000 0.000000 0.100000
vn 0.000000 0.000000 0.100000
vn 0.000000 0.000000 0.100000
vn 0.000000 0.000000 0.100000
vn 0.000000 0.000000 0.100000
vn 0.000000 0.000000 0.100000
vn 0.000000 0.000000 0.100000
vn 0.000000 0.000000 0.100000
vn 0.000000 0.000000 0.100000
vn 0.000000 0.000000 0.100000
vn 0.000000 0.000000 0.100000
vn 0.000000 0.000000 0.100000
vn 0.000000 0.000000 0.100000
vn 0.000000 0.000000 0.100000
vn 0.000000 0.000000 0.100000
vn 0.000000 0.000000 0.100000
vn 0.000000 0.000000 0.100000
vn 0.000000 0.000000 0.100000
vn 0.000000 0.000000 0.100000
vn 0.000000 0.000000 0.100000
vn 0.000000 0.000000 0.100000
vn 0.000000 0.000000 0.100000
vn 0.000000 0.000000 0.100000
vn 0.000000 0.000000 0.100000
vn 0.000000 0.000000 0.100000
vn 0.000000 0.000000 0.100000
vn 0.000000 0.000000 0.100000
vn 0.000000 0.000000 0.100000
vn 0.000000 0.000000 0.100000
vn 0.000000 0.000000 0.100000
vn 0.000000 0.000000 0.100000
vn 0.000000 0.000000 0.100000
vn 0.000000 0.000000 0.100000
vn 0.000000 0.000000 0.100000
vn 0.000000 0.000000 0.100000
vn -0.092060 0.039051 0.000000
vn -0.089101 0.045399 0.000000
vn -0.092060 0.039051 0.000000
vn -0.095106 0.030902 0.000000
vn -0.093626 0.035129 0.000000
vn -0.095026 0.031146 0.000000
vn -0.096256 0.027106 0.000000
vn -0.098769 0.015643 0.000000
vn -0.096256 0.027106 0.000000
vn -0.099043 0.013801 0.000000
vn -0.100000 0.000000 0.000000
vn -0.100000 0.000242 0.000000
vn -0.099109 -0.013322 0.000000
vn -0.098769 -0.015643 0.000000
vn -0.096386 -0.026640 0.000000
vn -0.096386 -0.026640 0.000000
vn -0.095106 -0.030902 0.000000
vn -0.094416 -0.032948 0.000000
vn -0.092034 -0.039112 0.000000
vn -0.089101 -0.045399 0.000000
vn -0.089250 -0.045106 0.000000
vn -0.089250 -0.045106 0.000000
vn -0.081139 -0.058451 0.000000
vn -0.080902 -0.058779 0.000000
vn -0.071049 -0.070371 0.000000
vn -0.070711 -0.070711 0.000000
vn -0.059226 -0.080575 0.000000
vn -0.058779 -0.080902 0.000000
vn -0.045959 -0.088813 0.000000
vn -0.045399 -0.089101 0.000000
vn -0.031571 -0.094886 0.000000
vn -0.030902 -0.095106 0.000000
vn -0.016413 -0.098644 0.000000
vn -0.015643 -0.098769 0.000000
vn -0.000855 -0.099996 0.000000
vn 0.000000 -0.100000 0.000000
vn 0.014724 -0.098910 0.000000
vn 0.015643 -0.098769 0.000000
vn 0.029944 -0.095411 0.000000
vn 0.030902 -0.095106 0.000000
vn 0.044434 -0.089586 0.000000
vn 0.045399 -0.089101 0.000000
vn 0.057840 -0.081575 0.000000
vn 0.058779 -0.080902 0.000000
vn 0.069835 -0.071575 0.000000
vn 0.070711 -0.070711 0.000000
vn 0.080128 -0.059829 0.000000
vn 0.080902 -0.058779 0.000000
vn 0.088466 -0.046625 0.000000
vn 0.088466 -0.046625 0.000000
vn 0.089101 -0.045399 0.000000
vn 0.091439 -0.040483 0.000000
vn 0.095106 -0.030902 0.000000
vn 0.093987 -0.034154 0.000000
vn 0.096097 -0.027665 0.000000
vn 0.098769 -0.015643 0.000000
vn 0.096097 -0.027665 0.000000
vn 0.098973 -0.014294 0.000000
vn 0.100000 -0.000000 0.000000
vn 0.099998 -0.000655 0.000000
vn 0.099152 0.012996 0.000000
vn 0.098769 0.015643 0.000000
vn 0.096451 0.026403 0.000000
vn 0.096451 0.026403 0.000000
vn 0.095106 0.030902 0.000000
vn 0.095206 0.030590 0.000000
vn 0.093780 0.034718 0.000000
vn 0.092174 0.038780 0.000000
vn 0.089101 0.045399 0.000000
vn 0.092174 0.038780 0.000000
vn 0.085022 0.052643 0.000000
vn 0.080902 0.058779 0.000000
vn 0.075801 0.065224 0.000000
vn 0.070711 0.070711 0.000000
vn 0.064736 0.076218 0.000000
vn 0.058779 0.080902 0.000000
vn 0.052096 0.085358 0.000000
vn 0.045399 0.089101 0.000000
vn 0.038188 0.092421 0.000000
vn 0.030902 0.095106 0.000000
vn 0.023351 0.097235 0.000000
vn 0.015643 0.098769 0.000000
vn 0.007946 0.099684 0.000000
vn -0.000000 0.100000 0.000000
vn -0.007653 0.099707 0.000000
vn -0.015643 0.098769 0.000000
vn -0.023065 0.097304 0.000000
vn -0.030902 0.095106 0.000000
vn -0.037916 0.092533 0.000000
vn -0.045399 0.089101 0.000000
vn -0.051845 0.085511 0.000000
vn -0.058779 0.080902 0.000000
vn -0.064512 0.076408 0.000000
vn -0.070711 0.070711 0.000000
vn -0.075609 0.065446 0.000000
vn -0.080902 0.058779 0.000000
vn -0.084867 0.052892 0.000000
vn 0.098883 0.014904 0.000000
vn 0.098883 0.014904 0.000000
vn 0.100000 0.000000 0.000000
vn 0.100000 0.000000 0.000000
vn 0.098883 -0.014904 0.000000
vn 0.098883 -0.014904 0.000000
vn 0.095557 -0.029476 0.000000
vn 0.095557 -0.029476 0.000000
vn 0.090097 -0.043388 0.000000
vn 0.090097 -0.043388 0.000000
vn 0.082624 -0.056332 0.000000
vn 0.082624 -0.056332 0.000000
vn 0.073305 -0.068017 0.000000
vn 0.073305 -0.068017 0.000000
vn 0.062349 -0.078183 0.000000
vn 0.062349 -0.078183 0.000000
vn 0.050000 -0.086603 0.000000
vn 0.050000 -0.086603 0.000000
vn 0.036534 -0.093087 0.000000
vn 0.036534 -0.093087 0.000000
vn 0.022252 -0.097493 0.000000
vn 0.022252 -0.097493 0.000000
vn 0.007473 -0.099720 0.000000
vn 0.007473 -0.099720 0.000000
vn -0.007473 -0.099720 0.000000
vn -0.007473 -0.099720 0.000000
vn -0.022252 -0.097493 0.000000
vn -0.022252 -0.097493 0.000000
vn -0.036534 -0.093087 0.000000
vn -0.036534 -0.093087 0.000000
vn -0.050000 -0.086603 0.000000
vn -0.050000 -0.086603 0.000000
vn -0.062349 -0.078183 0.000000
vn -0.062349 -0.078183 0.000000
vn -0.073305 -0.068017 0.000000
vn -0.073305 -0.068017 0.000000
vn -0.082624 -0.056332 0.000000
vn -0.082624 -0.056332 0.000000
vn -0.090097 -0.043388 0.000000
vn -0.090097 -0.043388 0.000000
vn -0.095557 -0.029476 0.000000
vn -0.095557 -0.029476 0.000000
vn -0.098883 -0.014904 0.000000
vn -0.098883 -0.014904 0.000000
vn -0.100000 -0.000000 0.000000
vn -0.100000 -0.000000 0.000000
vn -0.098883 0.014904 -0.000000
vn -0.098883 0.014904 -0.000000
vn -0.095557 0.029476 -0.000000
vn -0.095557 0.029476 -0.000000
vn -0.090097 0.043388 -0.000000
vn -0.090097 0.043388 -0.000000
vn -0.082624 0.056332 -0.000000
vn -0.082624 0.056332 -0.000000
vn -0.073305 0.068017 -0.000000
vn -0.073305 0.068017 -0.000000
vn -0.062349 0.078183 -0.000000
vn -0.062349 0.078183 -0.000000
vn -0.050000 0.086603 -0.000000
vn -0.050000 0.086603 -0.000000
vn -0.036534 0.093087 -0.000000
vn -0.036534 0.093087 -0.000000
vn -0.022252 0.097493 -0.000000
vn -0.022252 0.097493 -0.000000
vn -0.007473 0.099720 -0.000000
vn -0.007473 0.099720 -0.000000
vn 0.007473 0.099720 0.000000
vn 0.007473 0.099720 0.000000
vn 0.022252 0.097493 0.000000
vn 0.022252 0.097493 0.000000
vn 0.036534 0.093087 0.000000
vn 0.036534 0.093087 0.000000
vn 0.050000 0.086603 0.000000
vn 0.050000 0.086603 0.000000
vn 0.062349 0.078183 0.000000
vn 0.062349 0.078183 0.000000
vn 0.073305 0.068017 0.000000
vn 0.073305 0.068017 0.000000
vn 0.082624 0.056332 0.000000
vn 0.082624 0.056332 0.000000
vn 0.090097 0.043388 0.000000
vn 0.090097 0.043388 0.000000
vn 0.095557 0.029476 0.000000
vn 0.095557 0.029476 0.000000
vn 0.000000 0.000000 -0.100000
vn 0.000000 0.000000 -0.100000
vn 0.000000 0.000000 -0.100000
vn 0.000000 0.000000 -0.100000
vn 0.000000 0.000000 -0.100000
vn 0.000000 0.000000 -0.100000
vn 0.000000 0.000000 -0.100000
vn 0.000000 0.000000 -0.100000
vn 0.000000 0.000000 -0.100000
vn 0.000000 0.000000 -0.100000
vn 0.000000 0.000000 -0.100000
vn 0.000000 0.000000 -0.100000
vn 0.000000 0.000000 -0.100000
vn 0.000000 0.000000 -0.100000
vn 0.000000 0.000000 -0.100000
vn 0.000000 0.000000 -0.100000
vn 0.000000 0.000000 -0.100000
vn 0.000000 0.000000 -0.100000
vn 0.000000 0.000000 -0.100000
vn 0.000000 0.000000 -0.100000
vn 0.000000 0.000000 -0.100000
vn 0.000000 0.000000 -0.100000
vn 0.000000 0.000000 -0.100000
vn 0.000000 0.000000 -0.100000
vn 0.000000 0.000000 -0.100000
vn 0.000000 0.000000 -0.100000
vn 0.000000 0.000000 -0.100000
vn 0.000000 0.000000 -0.100000
vn 0.000000 0.000000 -0.100000
vn 0.000000 0.000000 -0.100000
vn 0.000000 0.000000 -0.100000
vn 0.000000 0.000000 -0.100000
vn 0.000000 0.000000 -0.100000
vn 0.000000 0.000000 -0.100000
vn 0.000000 0.000000 -0.100000
vn 0.000000 0.000000 -0.100000
vn 0.000000 0.000000 -0.100000
vn 0.000000 0.000000 -0.100000
vn 0.000000 0.000000 -0.100000
vn 0.000000 0.000000 -0.100000
vn 0.000000 0.000000 -0.100000
vn 0.000000 0.000000 -0.100000
vn 0.000000 0.000000 -0.100000
vn 0.000000 0.000000 -0.100000
vn 0.000000 0.000000 -0.100000
vn 0.000000 0.000000 -0.100000
vn 0.000000 0.000000 -0.100000
vn 0.000000 0.000000 -0.100000
vn 0.000000 0.000000 -0.100000
vn 0.000000 0.000000 -0.100000
vn 0.000000 0.000000 -0.100000
vn 0.000000 0.000000 -0.100000
vn 0.000000 0.000000 -0.100000
vn 0.000000 0.000000 -0.100000
vn 0.000000 0.000000 -0.100000
vn 0.000000 0.000000 -0.100000
vn 0.000000 0.000000 -0.100000
vn 0.000000 0.000000 -0.100000
vn 0.000000 0.000000 -0.100000
vn 0.000000 0.000000 -0.100000
vn 0.000000 0.000000 -0.100000
vn 0.000000 0.000000 -0.100000
vn 0.000000 0.000000 -0.100000
vn 0.000000 0.000000 -0.100000
vn 0.000000 0.000000 -0.100000
vn 0.000000 0.000000 -0.100000
vn 0.000000 0.000000 -0.100000
vn 0.000000 0.000000 -0.100000
vn 0.000000 0.000000 -0.100000
vn 0.000000 0.000000 -0.100000
vn 0.000000 0.000000 -0.100000
vn 0.000000 0.000000 -0.100000
vn 0.000000 0.000000 -0.100000
vn 0.000000 0.000000 -0.100000
vn 0.000000 0.000000 -0.100000
vn 0.000000 0.000000 -0.100000
vn 0.000000 0.000000 -0.100000
vn 0.000000 0.000000 -0.100000
vn 0.000000 0.000000 -0.100000
vn 0.000000 0.000000 -0.100000
vn 0.000000 0.000000 -0.100000
vn 0.000000 0.000000 -0.100000
vn 0.000000 0.000000 -0.100000
vn 0.000000 0.000000 -0.100000
vn 0.000000 0.000000 -0.100000
vn 0.000000 0.000000 -0.100000
vn 0.000000 0.000000 -0.100000
vn 0.000000 0.000000 -0.100000
vn 0.000000 0.000000 -0.100000
vn 0.000000 0.000000 -0.100000
vn 0.000000 0.000000 -0.100000
vn 0.000000 0.000000 -0.100000
vn 0.000000 0.000000 -0.100000
vn 0.000000 0.000000 -0.100000
vn 0.000000 0.000000 -0.100000
vn 0.000000 0.000000 -0.100000
vn 0.000000 0.000000 -0.100000
vn 0.000000 0.000000 -0.100000
vn 0.000000 0.000000 -0.100000
vn 0.000000 0.000000 -0.100000
vn 0.000000 0.000000 -0.100000
vn 0.000000 0.000000 -0.100000
vn 0.000000 0.000000 -0.100000
vn 0.000000 0.000000 -0.100000
vn 0.000000 0.000000 -0.100000
vn 0.000000 0.000000 -0.100000
vn 0.000000 0.000000 -0.100000
vn 0.000000 0.000000 -0.100000
vn 0.000000 0.000000 -0.100000
vn 0.000000 0.000000 -0.100000
vn 0.000000 0.000000 -0.100000
vn 0.000000 0.000000 -0.100000
vn 0.000000 0.000000 -0.100000
vn 0.000000 0.000000 -0.100000
vn 0.000000 0.000000 -0.100000
vn 0.000000 0.000000 -0.100000
vn 0.000000 0.000000 -0.100000
vn 0.000000 0.000000 -0.100000
vn 0.000000 0.000000 -0.100000
vn 0.000000 0.000000 -0.100000
vn 0.000000 0.000000 -0.100000
vn 0.000000 0.000000 -0.100000
vn 0.000000 0.000000 -0.100000
vn 0.000000 0.000000 -0.100000
vn 0.000000 0.000000 -0.100000
vn 0.000000 0.000000 -0.100000
vn 0.000000 0.000000 -0.100000
vn 0.000000 0.000000 -0.100000
vn 0.000000 0.000000 -0.100000
vn 0.000000 0.000000 -0.100000
vn 0.000000 0.000000 -0.100000
vn 0.000000 0.000000 -0.100000
vn 0.000000 0.000000 -0.100000
vn 0.000000 0.000000 -0.100000
vn 0.000000 0.000000 -0.100000
vn 0.000000 0.000000 -0.100000
vn 0.000000 0.000000 -0.100000
vn 0.000000 0.000000 0.100000
vn 0.000000 0.000000 0.100000
vn 0.000000 0.000000 0.100000
vn 0.000000 0.000000 0.100000
vn 0.000000 0.000000 0.100000
vn 0.000000 0.000000 0.100000
vn 0.000000 0.000000 0.100000
vn 0.000000 0.000000 0.100000
vn 0.000000 0.000000 0.100000
vn 0.000000 0.000000 0.100000
vn 0.000000 0.000000 0.100000
vn 0.000000 0.000000 0.100000
vn 0.000000 0.000000 0.100000
vn 0.000000 0.000000 0.100000
vn 0.000000 0.000000 0.100000
vn 0.000000 0.000000 0.100000
vn 0.000000 0.000000 0.100000
vn 0.000000 0.000000 0.100000
vn 0.000000 0.000000 0.100000
vn 0.000000 0.000000 0.100000
vn 0.000000 0.000000 0.100000
vn 0.000000 0.000000 0.100000
vn 0.000000 0.000000 0.100000
vn 0.000000 0.000000 0.100000
vn 0.000000 0.000000 0.100000
vn 0.000000 0.000000 0.100000
vn 0.000000 0.000000 0.100000
vn 0.000000 0.000000 0.100000
vn 0.000000 0.000000 0.100000
vn 0.000000 0.000000 0.100000
vn 0.000000 0.000000 0.100000
vn 0.000000 0.000000 0.100000
vn 0.000000 0.000000 0.100000
vn 0.000000 0.000000 0.100000
vn 0.000000 0.000000 0.100000
vn 0.000000 0.000000 0.100000
vn 0.000000 0.000000 0.100000
vn 0.000000 0.000000 0.100000
vn 0.000000 0.000000 0.100000
vn 0.000000 0.000000 0.100000
vn 0.000000 0.000000 0.100000
vn 0.000000 0.000000 0.100000
vn 0.000000 0.000000 0.100000
vn 0.000000 0.000000 0.100000
vn 0.000000 0.000000 0.100000
vn 0.000000 0.000000 0.100000
vn 0.000000 0.000000 0.100000
vn 0.000000 0.000000 0.100000
vn 0.000000 0.000000 0.100000
vn 0.000000 0.000000 0.100000
vn 0.000000 0.000000 0.100000
vn 0.000000 0.000000 0.100000
vn 0.000000 0.000000 0.100000
vn 0.000000 0.000000 0.100000
vn 0.000000 0.000000 0.100000
vn 0.000000 0.000000 0.100000
vn 0.000000 0.000000 0.100000
vn 0.000000 0.000000 0.100000
vn 0.000000 0.000000 0.100000
vn 0.000000 0.000000 0.100000
vn 0.000000 0.000000 0.100000
vn 0.000000 0.000000 0.100000
vn 0.000000 0.000000 0.100000
vn 0.000000 0.000000 0.100000
vn 0.000000 0.000000 0.100000
vn 0.000000 0.000000 0.100000
vn 0.000000 0.000000 0.100000
vn 0.000000 0.000000 0.100000
vn 0.000000 0.000000 0.100000
vn 0.000000 0.000000 0.100000
vn 0.000000 0.000000 0.100000
vn 0.000000 0.000000 0.100000
vn 0.000000 0.000000 0.100000
vn 0.000000 0.000000 0.100000
vn 0.000000 0.000000 0.100000
vn 0.000000 0.000000 0.100000
vn 0.000000 0.000000 0.100000
vn 0.000000 0.000000 0.100000
vn 0.000000 0.000000 0.100000
vn 0.000000 0.000000 0.100000
vn 0.000000 0.000000 0.100000
vn 0.000000 0.000000 0.100000
f 291/613/607 341/614/608 290/615/609
f 290/615/609 341/614/608 316/616/610
f 290/617/609 316/618/610 315/619/611
f 315/619/611 316/618/610 317/620/612
f 315/619/611 317/620/612 314/621/613
f 314/621/613 317/620/612 318/622/614
f 314/621/613 318/622/614 313/623/615
f 313/623/615 318/622/614 319/624/616
f 313/623/615 319/624/616 312/625/617
f 312/625/617 319/624/616 320/626/618
f 312/625/617 320/626/618 311/627/619
f 311/627/619 320/626/618 321/628/620
f 311/627/619 321/628/620 310/629/621
f 310/629/621 321/628/620 322/630/622
f 310/629/621 322/630/622 309/631/623
f 309/631/623 322/630/622 323/632/624
f 309/631/623 323/632/624 308/633/625
f 308/633/625 323/632/624 324/634/626
f 308/633/625 324/634/626 307/635/627
f 307/635/627 324/634/626 325/636/628
f 307/635/627 325/636/628 306/637/629
f 306/637/629 325/636/628 326/638/630
f 306/637/629 326/638/630 305/639/631
f 305/639/631 326/638/630 327/640/632
f 305/639/631 327/640/632 304/641/633
f 304/641/633 327/640/632 328/642/634
f 304/641/633 328/642/634 303/643/635
f 303/643/635 328/642/634 329/644/636
f 303/643/635 329/644/636 302/645/637
f 302/645/637 329/644/636 330/646/638
f 302/645/637 330/646/638 301/647/639
f 301/647/639 330/646/638 331/648/640
f 301/647/639 331/648/640 300/649/641
f 300/649/641 331/648/640 332/650/642
f 300/649/641 332/650/642 299/651/643
f 299/651/643 332/650/642 333/652/644
f 299/651/643 333/652/644 298/653/645
f 298/653/645 333/652/644 334/654/646
f 298/653/645 334/654/646 297/655/647
f 297/655/647 334/654/646 335/656/648
f 297/655/647 335/656/648 296/657/649
f 296/657/649 335/656/648 336/658/650
f 296/657/649 336/658/650 295/659/651
f 295/659/651 336/658/650 337/660/652
f 295/659/651 337/660/652 294/661/653
f 294/661/653 337/660/652 338/662/654
f 294/661/653 338/662/654 293/663/655
f 293/663/655 338/662/654 339/664/656
f 293/663/655 339/664/656 292/665/657
f 292/665/657 339/664/656 340/666/658
f 292/665/657 340/666/658 291/613/607
f 291/613/607 340/666/658 341/614/608
f 342/667/659 343/668/660 345/669/661
f 345/669/661 343/668/660 344/670/662
f 346/671/663 347/672/664 349/673/665
f 349/673/665 347/672/664 348/674/666
f 373/675/667 350/676/668 372/677/669
f 372/677/669 350/676/668 351/678/670
f 372/677/669 351/678/670 371/679/671
f 371/679/671 351/678/670 352/680/672
f 371/679/671 352/680/672 370/681/673
f 370/681/673 352/680/672 353/682/674
f 370/681/673 353/682/674 369/683/675
f 369/683/675 353/682/674 354/684/676
f 369/683/675 354/684/676 368/685/677
f 368/685/677 354/684/676 355/686/678
f 368/685/677 355/686/678 367/687/679
f 367/687/679 355/686/678 356/688/680
f 367/687/679 356/688/680 366/689/681
f 366/689/681 356/688/680 357/690/682
f 366/689/681 357/690/682 365/691/683
f 365/691/683 357/690/682 358/692/684
f 365/691/683 358/692/684 364/693/685
f 364/693/685 358/692/684 359/694/686
f 364/693/685 359/694/686 363/695/687
f 363/695/687 359/694/686 360/696/688
f 363/695/687 360/696/688 362/697/689
f 362/697/689 360/696/688 361/698/690
f 362/697/689 361/698/690 349/699/691
f 349/699/691 361/698/690 346/700/692
f 374/701/693 350/702/694 375/703/695
f 375/703/695 350/702/694 373/704/696
f 376/705/697 377/706/698 379/707/699
f 379/707/699 377/706/698 378/708/700
f 380/709/701 376/710/702 381/711/703
f 381/711/703 376/710/702 379/712/704
f 382/713/705 383/714/706 385/715/707
f 385/715/707 383/714/706 384/716/708
f 409/717/709 386/718/710 408/719/711
f 408/719/711 386/718/710 387/720/712
f 408/719/711 387/720/712 407/721/713
f 407/721/713 387/720/712 388/722/714
f 407/721/713 388/722/714 406/723/715
f 406/723/715 388/722/714 389/724/716
f 406/723/715 389/724/716 405/725/717
f 405/725/717 389/724/716 390/726/718
f 405/725/717 390/726/718 404/727/719
f 404/727/719 390/726/718 391/728/720
f 404/727/719 391/728/720 403/729/721
f 403/729/721 391/728/720 392/730/722
f 403/729/721 392/730/722 402/731/723
f 402/731/723 392/730/722 393/732/724
f 402/731/723 393/732/724 401/733/725
f 401/733/725 393/732/724 394/734/726
f 401/733/725 394/734/726 400/735/727
f 400/735/727 394/734/726 395/736/728
f 400/735/727 395/736/728 399/737/729
f 399/737/729 395/736/728 396/738/730
f 399/737/729 396/738/730 398/739/731
f 398/739/731 396/738/730 397/740/732
f 398/739/731 397/740/732 385/741/733
f 385/741/733 397/740/732 382/742/734
f 410/743/735 386/744/736 411/745/737
f 411/745/737 386/744/736 409/746/738
f 343/747/739 412/748/740 344/749/741
f 344/749/741 412/748/740 413/750/742
f 291/751/743 290/752/744 379/753/745
f 379/753/745 290/752/744 315/754/746
f 379/753/745 315/754/746 385/755/747
f 385/755/747 315/754/746 314/756/748
f 385/755/747 314/756/748 398/757/749
f 398/757/749 314/756/748 313/758/750
f 398/757/749 313/758/750 399/759/751
f 399/759/751 313/758/750 312/760/752
f 399/759/751 312/760/752 400/761/753
f 400/761/753 312/760/752 311/762/754
f 400/761/753 311/762/754 401/763/755
f 401/763/755 311/762/754 310/764/756
f 401/763/755 310/764/756 402/765/757
f 402/765/757 310/764/756 403/766/758
f 403/766/758 310/764/756 309/767/759
f 403/766/758 309/767/759 404/768/760
f 404/768/760 309/767/759 405/769/761
f 405/769/761 309/767/759 308/770/762
f 405/769/761 308/770/762 406/771/763
f 406/771/763 308/770/762 307/772/764
f 406/771/763 307/772/764 407/773/765
f 407/773/765 307/772/764 306/774/766
f 407/773/765 306/774/766 408/775/767
f 408/775/767 306/774/766 305/776/768
f 408/775/767 305/776/768 409/777/769
f 409/777/769 305/776/768 304/778/770
f 409/777/769 304/778/770 344/779/771
f 344/779/771 304/778/770 303/780/772
f 344/779/771 303/780/772 302/781/773
f 344/779/771 302/781/773 349/782/774
f 349/782/774 302/781/773 301/783/775
f 349/782/774 301/783/775 362/784/776
f 362/784/776 301/783/775 300/785/777
f 362/784/776 300/785/777 363/786/778
f 363/786/778 300/785/777 299/787/779
f 363/786/778 299/787/779 364/788/780
f 364/788/780 299/787/779 298/789/781
f 364/788/780 298/789/781 365/790/782
f 365/790/782 298/789/781 297/791/783
f 365/790/782 297/791/783 366/792/784
f 366/792/784 297/791/783 367/793/785
f 367/793/785 297/791/783 296/794/786
f 367/793/785 296/794/786 368/795/787
f 368/795/787 296/794/786 369/796/788
f 369/796/788 296/794/786 295/797/789
f 369/796/788 295/797/789 370/798/790
f 370/798/790 295/797/789 294/799/791
f 370/798/790 294/799/791 371/800/792
f 371/800/792 294/799/791 293/801/793
f 371/800/792 293/801/793 372/802/794
f 372/802/794 293/801/793 292/803/795
f 372/802/794 292/803/795 373/804/796
f 373/804/796 292/803/795 291/751/743
f 373/804/796 291/751/743 379/753/745
f 344/779/771 413/805/797 409/777/769
f 409/777/769 413/805/797 414/806/798
f 409/777/769 414/806/798 415/807/799
f 415/807/799 411/808/800 409/777/769
f 384/809/801 416/810/802 385/755/747
f 385/755/747 416/810/802 417/811/803
f 385/755/747 417/811/803 381/812/804
f 381/812/804 379/753/745 385/755/747
f 379/753/745 378/813/805 373/804/796
f 373/804/796 378/813/805 418/814/806
f 373/804/796 418/814/806 419/815/807
f 419/815/807 375/816/808 373/804/796
f 348/817/809 420/818/810 349/782/774
f 349/782/774 420/818/810 421/819/811
f 349/782/774 421/819/811 345/820/812
f 345/820/812 344/779/771 349/782/774
f 347/821/813 492/822/814 348/823/815
f 348/823/815 492/822/814 493/824/816
f 348/823/815 493/824/816 420/825/817
f 420/825/817 493/824/816 421/826/818
f 421/826/818 493/824/816 345/827/819
f 345/827/819 493/824/816 494/828/820
f 345/827/819 494/828/820 342/829/821
f 342/829/821 494/828/820 454/830/822
f 454/830/822 494/828/820 455/831/823
f 454/830/822 455/831/823 453/832/824
f 453/832/824 455/831/823 452/833/825
f 452/833/825 455/831/823 456/834/826
f 452/833/825 456/834/826 412/835/827
f 412/835/827 456/834/826 413/836/828
f 413/836/828 456/834/826 457/837/829
f 413/836/828 457/837/829 414/838/830
f 414/838/830 457/837/829 415/839/831
f 415/839/831 457/837/829 458/840/832
f 415/839/831 458/840/832 411/841/833
f 411/841/833 458/840/832 410/842/834
f 410/842/834 458/840/832 451/843/835
f 451/843/835 458/840/832 459/844/836
f 451/843/835 459/844/836 450/845/837
f 450/845/837 459/844/836 460/846/838
f 450/845/837 460/846/838 449/847/839
f 449/847/839 460/846/838 461/848/840
f 449/847/839 461/848/840 448/849/841
f 448/849/841 461/848/840 462/850/842
f 448/849/841 462/850/842 447/851/843
f 447/851/843 462/850/842 463/852/844
f 447/851/843 463/852/844 446/853/845
f 446/853/845 463/852/844 464/854/846
f 446/853/845 464/854/846 445/855/847
f 445/855/847 464/854/846 465/856/848
f 445/855/847 465/856/848 444/857/849
f 444/857/849 465/856/848 466/858/850
f 444/857/849 466/858/850 443/859/851
f 443/859/851 466/858/850 467/860/852
f 443/859/851 467/860/852 442/861/853
f 442/861/853 467/860/852 468/862/854
f 442/861/853 468/862/854 441/863/855
f 441/863/855 468/862/854 469/864/856
f 441/863/855 469/864/856 440/865/857
f 440/865/857 469/864/856 470/866/858
f 440/865/857 470/866/858 439/867/859
f 439/867/859 470/866/858 471/868/860
f 439/867/859 471/868/860 383/869/861
f 383/869/861 471/868/860 384/870/862
f 384/870/862 471/868/860 472/871/863
f 384/870/862 472/871/863 416/872/864
f 416/872/864 472/871/863 473/873/865
f 416/872/864 473/873/865 417/874/866
f 417/874/866 473/873/865 381/875/867
f 381/875/867 473/873/865 474/876/868
f 381/875/867 474/876/868 380/877/869
f 380/877/869 474/876/868 438/878/870
f 438/878/870 474/876/868 475/879/871
f 438/878/870 475/879/871 437/880/872
f 437/880/872 475/879/871 436/881/873
f 436/882/873 475/883/871 476/884/874
f 436/882/873 476/884/874 377/885/875
f 377/885/875 476/884/874 378/886/876
f 378/886/876 476/884/874 477/887/877
f 378/886/876 477/887/877 418/888/878
f 418/888/878 477/887/877 419/889/879
f 419/889/879 477/887/877 375/890/880
f 375/890/880 477/887/877 478/891/881
f 375/890/880 478/891/881 374/892/882
f 374/892/882 478/891/881 435/893/883
f 435/893/883 478/891/881 479/894/884
f 435/893/883 479/894/884 434/895/885
f 434/895/885 479/894/884 480/896/886
f 434/895/885 480/896/886 433/897/887
f 433/897/887 480/896/886 481/898/888
f 433/897/887 481/898/888 432/899/889
f 432/899/889 481/898/888 482/900/890
f 432/899/889 482/900/890 431/901/891
f 431/901/891 482/900/890 483/902/892
f 431/901/891 483/902/892 430/903/893
f 430/903/893 483/902/892 484/904/894
f 430/903/893 484/904/894 429/905/895
f 429/905/895 484/904/894 485/906/896
f 429/905/895 485/906/896 428/907/897
f 428/907/897 485/906/896 486/908/898
f 428/907/897 486/908/898 427/909/899
f 427/909/899 486/908/898 487/910/900
f 427/909/899 487/910/900 426/911/901
f 426/911/901 487/910/900 488/912/902
f 426/911/901 488/912/902 425/913/903
f 425/913/903 488/912/902 489/914/904
f 425/913/903 489/914/904 424/915/905
f 424/915/905 489/914/904 490/916/906
f 424/915/905 490/916/906 423/917/907
f 423/917/907 490/916/906 491/918/908
f 423/917/907 491/918/908 422/919/909
f 422/919/909 491/918/908 492/822/814
f 422/919/909 492/822/814 347/821/813
f 496/920/910 578/921/911 495/922/912
f 495/922/912 578/921/911 537/923/913
f 495/922/912 537/923/913 536/924/914
f 536/924/914 537/923/913 538/925/915
f 536/924/914 538/925/915 535/926/916
f 535/926/916 538/925/915 539/927/917
f 535/926/916 539/927/917 534/928/918
f 534/928/918 539/927/917 540/929/919
f 534/928/918 540/929/919 533/930/920
f 533/930/920 540/929/919 541/931/921
f 533/930/920 541/931/921 532/932/922
f 532/932/922 541/931/921 542/933/923
f 532/932/922 542/933/923 531/934/924
f 531/934/924 542/933/923 543/935/925
f 531/934/924 543/935/925 530/936/926
f 530/936/926 543/935/925 544/937/927
f 530/936/926 544/937/927 529/938/928
f 529/938/928 544/937/927 545/939/929
f 529/938/928 545/939/929 528/940/930
f 528/940/930 545/939/929 546/941/931
f 528/940/930 546/941/931 527/942/932
f 527/942/932 546/941/931 547/943/933
f 527/942/932 547/943/933 526/944/934
f 526/944/934 547/943/933 548/945/935
f 526/944/934 548/945/935 525/946/936
f 525/946/936 548/945/935 549/947/937
f 525/946/936 549/947/937 524/948/938
f 524/948/938 549/947/937 550/949/939
f 524/948/938 550/949/939 523/950/940
f 523/950/940 550/949/939 551/951/941
f 523/950/940 551/951/941 522/952/942
f 522/952/942 551/951/941 552/953/943
f 522/952/942 552/953/943 521/954/944
f 521/954/944 552/953/943 553/955/945
f 521/954/944 553/955/945 520/956/946
f 520/956/946 553/955/945 554/957/947
f 520/956/946 554/957/947 519/958/948
f 519/958/948 554/957/947 555/959/949
f 519/958/948 555/959/949 518/960/950
f 518/960/950 555/959/949 556/961/951
f 518/960/950 556/961/951 517/962/952
f 517/962/952 556/961/951 557/963/953
f 517/962/952 557/963/953 516/964/954
f 516/964/954 557/963/953 558/965/955
f 516/966/954 558/967/955 515/968/956
f 515/968/956 558/967/955 559/969/957
f 515/968/956 559/969/957 514/970/958
f 514/970/958 559/969/957 560/971/959
f 514/970/958 560/971/959 513/972/960
f 513/972/960 560/971/959 561/973/961
f 513/972/960 561/973/961 512/974/962
f 512/974/962 561/973/961 562/975/963
f 512/974/962 562/975/963 511/976/964
f 511/976/964 562/975/963 563/977/965
f 511/976/964 563/977/965 510/978/966
f 510/978/966 563/977/965 564/979/967
f 510/978/966 564/979/967 509/980/968
f 509/980/968 564/979/967 565/981/969
f 509/980/968 565/981/969 508/982/970
f 508/982/970 565/981/969 566/983/971
f 508/982/970 566/983/971 507/984/972
f 507/984/972 566/983/971 567/985/973
f 507/984/972 567/985/973 506/986/974
f 506/986/974 567/985/973 568/987/975
f 506/986/974 568/987/975 505/988/976
f 505/988/976 568/987/975 569/989/977
f 505/988/976 569/989/977 504/990/978
f 504/990/978 569/989/977 570/991/979
f 504/990/978 570/991/979 503/992/980
f 503/992/980 570/991/979 571/993/981
f 503/992/980 571/993/981 502/994/982
f 502/994/982 571/993/981 572/995/983
f 502/994/982 572/995/983 501/996/984
f 501/996/984 572/995/983 573/997/985
f 501/996/984 573/997/985 500/998/986
f 500/998/986 573/997/985 574/999/987
f 500/998/986 574/999/987 499/1000/988
f 499/1000/988 574/999/987 575/1001/989
f 499/1000/988 575/1001/989 498/1002/990
f 498/1002/990 575/1001/989 576/1003/991
f 498/1002/990 576/1003/991 497/1004/992
f 497/1004/992 576/1003/991 577/1005/993
f 497/1004/992 577/1005/993 496/920/910
f 496/920/910 577/1005/993 578/921/911
f 454/1006/994 536/1007/995 342/1008/996
f 342/1008/996 536/1007/995 535/1009/997
f 342/1008/996 535/1009/997 347/1010/998
f 347/1010/998 535/1009/997 534/1011/999
f 347/1010/998 534/1011/999 422/1012/1000
f 422/1012/1000 534/1011/999 533/1013/1001
f 422/1012/1000 533/1013/1001 423/1014/1002
f 423/1014/1002 533/1013/1001 532/1015/1003
f 423/1014/1002 532/1015/1003 424/1016/1004
f 424/1016/1004 532/1015/1003 531/1017/1005
f 424/1016/1004 531/1017/1005 425/1018/1006
f 425/1018/1006 531/1017/1005 530/1019/1007
f 425/1018/1006 530/1019/1007 426/1020/1008
f 426/1020/1008 530/1019/1007 529/1021/1009
f 426/1020/1008 529/1021/1009 427/1022/1010
f 427/1022/1010 529/1021/1009 528/1023/1011
f 427/1022/1010 528/1023/1011 428/1024/1012
f 428/1024/1012 528/1023/1011 527/1025/1013
f 428/1024/1012 527/1025/1013 526/1026/1014
f 536/1007/995 454/1006/994 495/1027/1015
f 495/1027/1015 454/1006/994 453/1028/1016
f 495/1027/1015 453/1028/1016 452/1029/1017
f 495/1027/1015 452/1029/1017 496/1030/1018
f 496/1030/1018 452/1029/1017 412/1031/1019
f 496/1030/1018 412/1031/1019 497/1032/1020
f 497/1032/1020 412/1031/1019 410/1033/1021
f 497/1032/1020 410/1033/1021 498/1034/1022
f 498/1034/1022 410/1033/1021 499/1035/1023
f 499/1035/1023 410/1033/1021 451/1036/1024
f 499/1035/1023 451/1036/1024 500/1037/1025
f 500/1037/1025 451/1036/1024 450/1038/1026
f 500/1037/1025 450/1038/1026 501/1039/1027
f 501/1039/1027 450/1038/1026 449/1040/1028
f 501/1039/1027 449/1040/1028 502/1041/1029
f 502/1041/1029 449/1040/1028 448/1042/1030
f 502/1041/1029 448/1042/1030 503/1043/1031
f 503/1043/1031 448/1042/1030 447/1044/1032
f 503/1043/1031 447/1044/1032 504/1045/1033
f 504/1045/1033 447/1044/1032 446/1046/1034
f 504/1045/1033 446/1046/1034 505/1047/1035
f 505/1047/1035 446/1046/1034 445/1048/1036
f 505/1047/1035 445/1048/1036 506/1049/1037
f 506/1049/1037 445/1048/1036 444/1050/1038
f 506/1049/1037 444/1050/1038 507/1051/1039
f 507/1051/1039 444/1050/1038 443/1052/1040
f 507/1051/1039 443/1052/1040 508/1053/1041
f 508/1053/1041 443/1052/1040 442/1054/1042
f 508/1053/1041 442/1054/1042 509/1055/1043
f 509/1055/1043 442/1054/1042 441/1056/1044
f 509/1055/1043 441/1056/1044 510/1057/1045
f 510/1057/1045 441/1056/1044 440/1058/1046
f 510/1057/1045 440/1058/1046 511/1059/1047
f 511/1059/1047 440/1058/1046 439/1060/1048
f 511/1059/1047 439/1060/1048 512/1061/1049
f 512/1061/1049 439/1060/1048 383/1062/1050
f 512/1061/1049 383/1062/1050 513/1063/1051
f 513/1063/1051 383/1062/1050 380/1064/1052
f 513/1063/1051 380/1064/1052 514/1065/1053
f 514/1065/1053 380/1064/1052 515/1066/1054
f 515/1066/1054 380/1064/1052 438/1067/1055
f 515/1066/1054 438/1067/1055 437/1068/1056
f 410/1033/1021 412/1031/1019 386/1069/1057
f 386/1069/1057 412/1031/1019 343/1070/1058
f 386/1069/1057 343/1070/1058 328/1071/1059
f 328/1071/1059 343/1070/1058 329/1072/1060
f 329/1072/1060 343/1070/1058 330/1073/1061
f 330/1073/1061 343/1070/1058 346/1074/1062
f 330/1073/1061 346/1074/1062 331/1075/1063
f 331/1075/1063 346/1074/1062 361/1076/1064
f 331/1075/1063 361/1076/1064 360/1077/1065
f 343/1070/1058 342/1008/996 346/1074/1062
f 346/1074/1062 342/1008/996 347/1010/998
f 331/1075/1063 360/1077/1065 332/1078/1066
f 332/1078/1066 360/1077/1065 359/1079/1067
f 332/1078/1066 359/1079/1067 333/1080/1068
f 333/1080/1068 359/1079/1067 358/1081/1069
f 333/1080/1068 358/1081/1069 334/1082/1070
f 334/1082/1070 358/1081/1069 357/1083/1071
f 334/1082/1070 357/1083/1071 335/1084/1072
f 335/1084/1072 357/1083/1071 356/1085/1073
f 335/1084/1072 356/1085/1073 336/1086/1074
f 336/1086/1074 356/1085/1073 355/1087/1075
f 336/1086/1074 355/1087/1075 337/1088/1076
f 337/1088/1076 355/1087/1075 354/1089/1077
f 337/1088/1076 354/1089/1077 338/1090/1078
f 338/1090/1078 354/1089/1077 353/1091/1079
f 338/1090/1078 353/1091/1079 339/1092/1080
f 339/1092/1080 353/1091/1079 352/1093/1081
f 339/1092/1080 352/1093/1081 340/1094/1082
f 340/1094/1082 352/1093/1081 351/1095/1083
f 340/1094/1082 351/1095/1083 350/1096/1084
f 374/1097/1085 377/1098/1086 350/1096/1084
f 350/1096/1084 377/1098/1086 376/1099/1087
f 350/1096/1084 376/1099/1087 341/1100/1088
f 341/1100/1088 376/1099/1087 316/1101/1089
f 316/1101/1089 376/1099/1087 317/1102/1090
f 317/1102/1090 376/1099/1087 382/1103/1091
f 317/1102/1090 382/1103/1091 318/1104/1092
f 318/1104/1092 382/1103/1091 397/1105/1093
f 318/1104/1092 397/1105/1093 319/1106/1094
f 319/1106/1094 397/1105/1093 396/1107/1095
f 319/1106/1094 396/1107/1095 395/1108/1096
f 435/1109/1097 519/1110/1098 374/1097/1085
f 374/1097/1085 519/1110/1098 518/1111/1099
f 374/1097/1085 518/1111/1099 377/1098/1086
f 377/1098/1086 518/1111/1099 517/1112/1100
f 377/1098/1086 517/1112/1100 436/1113/1101
f 436/1113/1101 517/1112/1100 516/1114/1102
f 436/1113/1101 516/1114/1102 437/1068/1056
f 437/1068/1056 516/1114/1102 515/1066/1054
f 519/1110/1098 435/1109/1097 520/1115/1103
f 520/1115/1103 435/1109/1097 434/1116/1104
f 520/1115/1103 434/1116/1104 521/1117/1105
f 521/1117/1105 434/1116/1104 433/1118/1106
f 521/1117/1105 433/1118/1106 522/1119/1107
f 522/1119/1107 433/1118/1106 432/1120/1108
f 522/1119/1107 432/1120/1108 523/1121/1109
f 523/1121/1109 432/1120/1108 431/1122/1110
f 523/1121/1109 431/1122/1110 524/1123/1111
f 524/1123/1111 431/1122/1110 430/1124/1112
f 524/1123/1111 430/1124/1112 525/1125/1113
f 525/1125/1113 430/1124/1112 429/1126/1114
f 525/1125/1113 429/1126/1114 526/1026/1014
f 526/1026/1014 429/1126/1114 428/1024/1012
f 376/1099/1087 380/1064/1052 382/1103/1091
f 382/1103/1091 380/1064/1052 383/1062/1050
f 341/1100/1088 340/1094/1082 350/1096/1084
f 328/1071/1059 327/1127/1115 386/1069/1057
f 386/1069/1057 327/1127/1115 387/1128/1116
f 387/1128/1116 327/1127/1115 326/1129/1117
f 387/1128/1116 326/1129/1117 388/1130/1118
f 388/1130/1118 326/1129/1117 389/1131/1119
f 389/1131/1119 326/1129/1117 325/1132/1120
f 389/1131/1119 325/1132/1120 390/1133/1121
f 390/1133/1121 325/1132/1120 324/1134/1122
f 390/1133/1121 324/1134/1122 391/1135/1123
f 391/1135/1123 324/1134/1122 323/1136/1124
f 391/1135/1123 323/1136/1124 392/1137/1125
f 392/1137/1125 323/1136/1124 322/1138/1126
f 392/1137/1125 322/1138/1126 393/1139/1127
f 393/1139/1127 322/1138/1126 321/1140/1128
f 393/1139/1127 321/1140/1128 394/1141/1129
f 394/1141/1129 321/1140/1128 320/1142/1130
f 394/1141/1129 320/1142/1130 395/1108/1096
f 395/1108/1096 320/1142/1130 319/1106/1094
f 494/1143/1131 538/1144/1132 455/1145/1133
f 455/1145/1133 538/1144/1132 537/1146/1134
f 455/1145/1133 537/1146/1134 578/1147/1135
f 538/1144/1132 494/1143/1131 539/1148/1136
f 539/1148/1136 494/1143/1131 493/1149/1137
f 539/1148/1136 493/1149/1137 540/1150/1138
f 540/1150/1138 493/1149/1137 492/1151/1139
f 540/1150/1138 492/1151/1139 541/1152/1140
f 541/1152/1140 492/1151/1139 491/1153/1141
f 541/1152/1140 491/1153/1141 542/1154/1142
f 542/1154/1142 491/1153/1141 490/1155/1143
f 542/1154/1142 490/1155/1143 543/1156/1144
f 543/1156/1144 490/1155/1143 489/1157/1145
f 543/1156/1144 489/1157/1145 544/1158/1146
f 544/1158/1146 489/1157/1145 488/1159/1147
f 544/1158/1146 488/1159/1147 545/1160/1148
f 545/1160/1148 488/1159/1147 487/1161/1149
f 545/1160/1148 487/1161/1149 546/1162/1150
f 546/1162/1150 487/1161/1149 486/1163/1151
f 546/1162/1150 486/1163/1151 547/1164/1152
f 547/1164/1152 486/1163/1151 485/1165/1153
f 547/1164/1152 485/1165/1153 548/1166/1154
f 548/1166/1154 485/1165/1153 484/1167/1155
f 548/1166/1154 484/1167/1155 549/1168/1156
f 549/1168/1156 484/1167/1155 483/1169/1157
f 549/1168/1156 483/1169/1157 550/1170/1158
f 550/1170/1158 483/1169/1157 482/1171/1159
f 550/1170/1158 482/1171/1159 551/1172/1160
f 551/1172/1160 482/1171/1159 481/1173/1161
f 551/1172/1160 481/1173/1161 552/1174/1162
f 552/1174/1162 481/1173/1161 480/1175/1163
f 552/1174/1162 480/1175/1163 553/1176/1164
f 553/1176/1164 480/1175/1163 479/1177/1165
f 553/1176/1164 479/1177/1165 554/1178/1166
f 554/1178/1166 479/1177/1165 478/1179/1167
f 554/1178/1166 478/1179/1167 555/1180/1168
f 555/1180/1168 478/1179/1167 477/1181/1169
f 555/1180/1168 477/1181/1169 556/1182/1170
f 556/1182/1170 477/1181/1169 476/1183/1171
f 556/1182/1170 476/1183/1171 557/1184/1172
f 557/1184/1172 476/1183/1171 475/1185/1173
f 557/1184/1172 475/1185/1173 558/1186/1174
f 558/1186/1174 475/1185/1173 559/1187/1175
f 559/1187/1175 475/1185/1173 474/1188/1176
f 559/1187/1175 474/1188/1176 560/1189/1177
f 560/1189/1177 474/1188/1176 473/1190/1178
f 560/1189/1177 473/1190/1178 561/1191/1179
f 561/1191/1179 473/1190/1178 472/1192/1180
f 561/1191/1179 472/1192/1180 562/1193/1181
f 562/1193/1181 472/1192/1180 471/1194/1182
f 562/1193/1181 471/1194/1182 563/1195/1183
f 563/1195/1183 471/1194/1182 470/1196/1184
f 563/1195/1183 470/1196/1184 564/1197/1185
f 564/1197/1185 470/1196/1184 469/1198/1186
f 564/1197/1185 469/1198/1186 565/1199/1187
f 565/1199/1187 469/1198/1186 468/1200/1188
f 565/1199/1187 468/1200/1188 566/1201/1189
f 566/1201/1189 468/1200/1188 467/1202/1190
f 566/1201/1189 467/1202/1190 567/1203/1191
f 567/1203/1191 467/1202/1190 466/1204/1192
f 567/1203/1191 466/1204/1192 568/1205/1193
f 568/1205/1193 466/1204/1192 465/1206/1194
f 568/1205/1193 465/1206/1194 569/1207/1195
f 569/1207/1195 465/1206/1194 464/1208/1196
f 569/1207/1195 464/1208/1196 570/1209/1197
f 570/1209/1197 464/1208/1196 463/1210/1198
f 570/1209/1197 463/1210/1198 571/1211/1199
f 571/1211/1199 463/1210/1198 462/1212/1200
f 571/1211/1199 462/1212/1200 572/1213/1201
f 572/1213/1201 462/1212/1200 461/1214/1202
f 572/1213/1201 461/1214/1202 573/1215/1203
f 573/1215/1203 461/1214/1202 460/1216/1204
f 573/1215/1203 460/1216/1204 574/1217/1205
f 574/1217/1205 460/1216/1204 459/1218/1206
f 574/1217/1205 459/1218/1206 575/1219/1207
f 575/1219/1207 459/1218/1206 458/1220/1208
f 575/1219/1207 458/1220/1208 576/1221/1209
f 576/1221/1209 458/1220/1208 457/1222/1210
f 576/1221/1209 457/1222/1210 577/1223/1211
f 577/1223/1211 457/1222/1210 456/1224/1212
f 577/1223/1211 456/1224/1212 578/1147/1135
f 578/1147/1135 456/1224/1212 455/1145/1133
g Body19

v 11.000000 13.000000 0.500000
v 11.058116 12.521369 0.500000
v 11.229088 12.070554 0.500000
v 11.502979 11.673755 0.500000
v 11.863871 11.354032 0.500000
v 12.290790 11.129968 0.500000
v 12.758927 11.014582 0.500000
v 13.241073 11.014582 0.500000
v 13.709210 11.129968 0.500000
v 14.136129 11.354032 0.500000
v 14.497021 11.673755 0.500000
v 14.770912 12.070554 0.500000
v 14.941884 12.521369 0.500000
v 15.000000 13.000000 0.500000
v 14.941884 13.478631 0.500000
v 14.770912 13.929446 0.500000
v 14.497021 14.326245 0.500000
v 14.136129 14.645968 0.500000
v 13.709210 14.870032 0.500000
v 13.241073 14.985418 0.500000
v 12.758927 14.985418 0.500000
v 12.290790 14.870032 0.500000
v 11.863871 14.645968 0.500000
v 11.502979 14.326245 0.500000
v 11.229088 13.929446 0.500000
v 11.058116 13.478631 0.500000
v 11.000000 13.000000 0.000000
v 11.058116 13.478631 0.000000
v 11.229088 13.929446 0.000000
v 11.502979 14.326245 0.000000
v 11.863871 14.645968 0.000000
v 12.290790 14.870032 0.000000
v 12.758927 14.985418 0.000000
v 13.241073 14.985418 0.000000
v 13.709210 14.870032 0.000000
v 14.136129 14.645968 0.000000
v 14.497021 14.326245 0.000000
v 14.770912 13.929446 0.000000
v 14.941884 13.478631 0.000000
v 15.000000 13.000000 0.000000
v 14.941884 12.521369 0.000000
v 14.770912 12.070554 0.000000
v 14.497021 11.673755 0.000000
v 14.136129 11.354032 0.000000
v 13.709210 11.129968 0.000000
v 13.241073 11.014582 0.000000
v 12.758927 11.014582 0.000000
v 12.290790 11.129968 0.000000
v 11.863871 11.354032 0.000000
v 11.502979 11.673755 0.000000
v 11.229088 12.070554 0.000000
v 11.058116 12.521369 0.000000
v 17.572171 11.712463 0.000000
v 15.499973 13.011566 0.000000
v 15.499973 13.011566 0.500000
v 17.572171 11.712463 0.500000
v 15.404900 12.317024 0.000000
v 17.372848 11.145087 0.000000
v 17.372848 11.145087 0.500000
v 15.404900 12.317024 0.500000
v 10.595959 12.314006 0.000000
v 10.798347 11.815634 0.000000
v 11.102657 11.372091 0.000000
v 11.494802 11.003909 0.000000
v 11.956628 10.728134 0.000000
v 12.466756 10.557532 0.000000
v 13.001569 10.500000 0.000000
v 13.536310 10.558203 0.000000
v 14.046223 10.729446 0.000000
v 14.507703 11.005800 0.000000
v 14.899385 11.374474 0.000000
v 15.203138 11.818399 0.000000
v 15.203138 11.818399 0.500000
v 14.899385 11.374474 0.500000
v 14.507703 11.005800 0.500000
v 14.046223 10.729446 0.500000
v 13.536310 10.558203 0.500000
v 13.001569 10.500000 0.500000
v 12.466756 10.557532 0.500000
v 11.956628 10.728134 0.500000
v 11.494802 11.003909 0.500000
v 11.102657 11.372091 0.500000
v 10.798347 11.815634 0.500000
v 10.595959 12.314006 0.500000
v 8.621726 11.157931 0.000000
v 8.621726 11.157931 0.500000
v 10.500247 12.964841 0.000000
v 8.418560 11.745843 0.000000
v 8.418560 11.745843 0.500000
v 10.500247 12.964841 0.500000
v 8.435390 14.314092 0.000000
v 8.435390 14.314092 0.500000
v 10.603033 13.710317 0.000000
v 8.797889 15.214669 0.000000
v 8.797889 15.214669 0.500000
v 10.603033 13.710317 0.500000
v 15.395591 13.714943 0.000000
v 15.189569 14.206560 0.000000
v 14.884006 14.643327 0.000000
v 14.492793 15.005385 0.000000
v 14.033717 15.276276 0.000000
v 13.527646 15.443684 0.000000
v 12.997587 15.499999 0.000000
v 12.467638 15.442661 0.000000
v 11.961891 15.274276 0.000000
v 11.503338 15.002499 0.000000
v 11.112825 14.639687 0.000000
v 10.808106 14.202332 0.000000
v 10.808106 14.202332 0.500000
v 11.112825 14.639687 0.500000
v 11.503338 15.002499 0.500000
v 11.961891 15.274276 0.500000
v 12.467638 15.442661 0.500000
v 12.997587 15.499999 0.500000
v 13.527646 15.443684 0.500000
v 14.033717 15.276276 0.500000
v 14.492793 15.005385 0.500000
v 14.884006 14.643327 0.500000
v 15.189569 14.206560 0.500000
v 15.395591 13.714943 0.500000
v 17.239356 15.142512 0.000000
v 17.239356 15.142512 0.500000
v 17.578344 14.265411 0.000000
v 17.578344 14.265411 0.500000
v 17.484769 14.565039 0.500000
v 17.371608 14.857832 0.500000
v 8.656647 14.922963 0.500000
v 8.535626 14.622304 0.500000
v 8.477698 11.546975 0.500000
v 8.545463 11.350880 0.500000
v 17.447258 11.331350 0.500000
v 17.513739 11.520588 0.500000
v 17.031191 10.487630 0.000000
v 16.591449 9.891303 0.000000
v 16.064322 9.370615 0.000000
v 15.462635 8.938236 0.000000
v 14.801029 8.604685 0.000000
v 14.095601 8.378078 0.000000
v 13.363515 8.263930 0.000000
v 12.622585 8.265018 0.000000
v 11.890837 8.381314 0.000000
v 11.186078 8.609990 0.000000
v 10.525453 8.945482 0.000000
v 9.925038 9.379626 0.000000
v 9.399442 9.901859 0.000000
v 8.961452 10.499474 0.000000
v 8.290281 12.382711 0.000000
v 8.250102 13.031126 0.000000
v 8.298775 13.678959 0.000000
v 9.193939 15.841901 0.000000
v 9.682816 16.399822 0.000000
v 10.252595 16.874824 0.000000
v 10.889380 17.255324 0.000000
v 11.577641 17.532041 0.000000
v 12.300592 17.698226 0.000000
v 13.040601 17.749826 0.000000
v 13.779620 17.685584 0.000000
v 14.499624 17.507064 0.000000
v 15.183055 17.218622 0.000000
v 15.813242 16.827292 0.000000
v 16.374818 16.342619 0.000000
v 16.854086 15.776423 0.000000
v 17.707659 13.632809 0.000000
v 17.749986 12.988514 0.000000
v 17.704544 12.344432 0.000000
v 17.750000 13.000000 3.600000
v 17.691520 13.743064 3.600000
v 17.517518 14.467831 3.600000
v 17.232281 15.156455 3.600000
v 16.842831 15.791980 3.600000
v 16.358757 16.358757 3.600000
v 15.791980 16.842831 3.600000
v 15.156455 17.232281 3.600000
v 14.467831 17.517518 3.600000
v 13.743064 17.691520 3.600000
v 13.000000 17.750000 3.600000
v 12.256936 17.691520 3.600000
v 11.532169 17.517518 3.600000
v 10.843545 17.232281 3.600000
v 10.208020 16.842831 3.600000
v 9.641243 16.358757 3.600000
v 9.157169 15.791980 3.600000
v 8.767719 15.156455 3.600000
v 8.482482 14.467831 3.600000
v 8.308480 13.743064 3.600000
v 8.250000 13.000000 3.600000
v 8.308480 12.256936 3.600000
v 8.482482 11.532169 3.600000
v 8.767719 10.843545 3.600000
v 9.157169 10.208020 3.600000
v 9.641243 9.641243 3.600000
v 10.208020 9.157169 3.600000
v 10.843545 8.767719 3.600000
v 11.532169 8.482482 3.600000
v 12.256936 8.308480 3.600000
v 13.000000 8.250000 3.600000
v 13.743064 8.308480 3.600000
v 14.467831 8.482482 3.600000
v 15.156455 8.767719 3.600000
v 15.791980 9.157169 3.600000
v 16.358757 9.641243 3.600000
v 16.842831 10.208020 3.600000
v 17.232281 10.843545 3.600000
v 17.517518 11.532169 3.600000
v 17.691520 12.256936 3.600000
v 18.100000 13.000000 0.000000
v 18.043037 13.760116 0.000000
v 17.873421 14.503251 0.000000
v 17.594941 15.212807 0.000000
v 17.213818 15.872932 0.000000
v 16.738565 16.468881 0.000000
v 16.179798 16.987341 0.000000
v 15.550000 17.416730 0.000000
v 14.863239 17.747456 0.000000
v 14.134857 17.972132 0.000000
v 13.381123 18.085739 0.000000
v 12.618877 18.085739 0.000000
v 11.865143 17.972132 0.000000
v 11.136761 17.747456 0.000000
v 10.450000 17.416730 0.000000
v 9.820202 16.987341 0.000000
v 9.261435 16.468881 0.000000
v 8.786182 15.872932 0.000000
v 8.405059 15.212807 0.000000
v 8.126579 14.503251 0.000000
v 7.956963 13.760116 0.000000
v 7.900000 13.000000 0.000000
v 7.956963 12.239884 0.000000
v 8.126579 11.496749 0.000000
v 8.405059 10.787193 0.000000
v 8.786182 10.127068 0.000000
v 9.261435 9.531119 0.000000
v 9.820202 9.012659 0.000000
v 10.450000 8.583270 0.000000
v 11.136761 8.252544 0.000000
v 11.865143 8.027868 0.000000
v 12.618877 7.914261 0.000000
v 13.381123 7.914261 0.000000
v 14.134857 8.027868 0.000000
v 14.863239 8.252544 0.000000
v 15.550000 8.583270 0.000000
v 16.179798 9.012659 0.000000
v 16.738565 9.531119 0.000000
v 17.213818 10.127068 0.000000
v 17.594941 10.787193 0.000000
v 17.873421 11.496749 0.000000
v 18.043037 12.239884 0.000000
v 18.100000 13.000000 3.600000
v 18.043037 12.239884 3.600000
v 17.873421 11.496749 3.600000
v 17.594941 10.787193 3.600000
v 17.213818 10.127068 3.600000
v 16.738565 9.531119 3.600000
v 16.179798 9.012659 3.600000
v 15.550000 8.583270 3.600000
v 14.863239 8.252544 3.600000
v 14.134857 8.027868 3.600000
v 13.381123 7.914261 3.600000
v 12.618877 7.914261 3.600000
v 11.865143 8.027868 3.600000
v 11.136761 8.252544 3.600000
v 10.450000 8.583270 3.600000
v 9.820202 9.012659 3.600000
v 9.261435 9.531119 3.600000
v 8.786182 10.127068 3.600000
v 8.405059 10.787193 3.600000
v 8.126579 11.496749 3.600000
v 7.956963 12.239884 3.600000
v 7.900000 13.000000 3.600000
v 7.956963 13.760116 3.600000
v 8.126579 14.503251 3.600000
v 8.405059 15.212807 3.600000
v 8.786182 15.872932 3.600000
v 9.261435 16.468881 3.600000
v 9.820202 16.987341 3.600000
v 10.450000 17.416730 3.600000
v 11.136761 17.747456 3.600000
v 11.865143 17.972132 3.600000
v 12.618877 18.085739 3.600000
v 13.381123 18.085739 3.600000
v 14.134857 17.972132 3.600000
v 14.863239 17.747456 3.600000
v 15.550000 17.416730 3.600000
v 16.179798 16.987341 3.600000
v 16.738565 16.468881 3.600000
v 17.213818 15.872932 3.600000
v 17.594941 15.212807 3.600000
v 17.873421 14.503251 3.600000
v 18.043037 13.760116 3.600000
vt 0.050000 -0.579986 0.000000
vt 0.000000 -0.579986 0.000000
vt 0.050000 -0.628319 0.000000
vt 0.000000 -0.628319 0.000000
vt 0.050000 0.628319 0.000000
vt 0.000000 0.628319 0.000000
vt 0.050000 0.579986 0.000000
vt 0.000000 0.579986 0.000000
vt 0.050000 0.531654 0.000000
vt 0.000000 0.531654 0.000000
vt 0.050000 0.483322 0.000000
vt 0.000000 0.483322 0.000000
vt 0.050000 0.434990 0.000000
vt 0.000000 0.434990 0.000000
vt 0.050000 0.386658 0.000000
vt 0.000000 0.386658 0.000000
vt 0.050000 0.338325 0.000000
vt 0.000000 0.338325 0.000000
vt 0.050000 0.289993 0.000000
vt 0.000000 0.289993 0.000000
vt 0.050000 0.241661 0.000000
vt 0.000000 0.241661 0.000000
vt 0.050000 0.193329 0.000000
vt 0.000000 0.193329 0.000000
vt 0.050000 0.144997 0.000000
vt 0.000000 0.144997 0.000000
vt 0.050000 0.096664 0.000000
vt 0.000000 0.096664 0.000000
vt 0.050000 0.048332 0.000000
vt 0.000000 0.048332 0.000000
vt 0.050000 0.000000 0.000000
vt 0.000000 0.000000 0.000000
vt 0.050000 -0.048332 0.000000
vt 0.000000 -0.048332 0.000000
vt 0.050000 -0.096664 0.000000
vt 0.000000 -0.096664 0.000000
vt 0.050000 -0.144997 0.000000
vt 0.000000 -0.144997 0.000000
vt 0.050000 -0.193329 0.000000
vt 0.000000 -0.193329 0.000000
vt 0.050000 -0.241661 0.000000
vt 0.000000 -0.241661 0.000000
vt 0.050000 -0.289993 0.000000
vt 0.000000 -0.289993 0.000000
vt 0.050000 -0.338325 0.000000
vt 0.000000 -0.338325 0.000000
vt 0.050000 -0.386658 0.000000
vt 0.000000 -0.386658 0.000000
vt 0.050000 -0.434990 0.000000
vt 0.000000 -0.434990 0.000000
vt 0.050000 -0.483322 0.000000
vt -0.000000 -0.483322 0.000000
vt 0.050000 -0.531654 0.000000
vt 0.000000 -0.531654 0.000000
vt 0.000000 0.000000 0.000000
vt 0.244575 0.000000 0.000000
vt 0.000000 0.050000 0.000000
vt 0.244575 0.050000 0.000000
vt 0.000000 0.000000 0.000000
vt 0.229047 0.000000 0.000000
vt 0.000000 0.050000 0.000000
vt 0.229047 0.050000 0.000000
vt -0.050000 -0.715907 0.000000
vt -0.000000 -0.715907 0.000000
vt -0.050000 -0.662013 0.000000
vt -0.000000 -0.662013 0.000000
vt -0.050000 -0.608119 0.000000
vt -0.000000 -0.608119 0.000000
vt -0.050000 -0.554225 0.000000
vt -0.000000 -0.554225 0.000000
vt -0.050000 -0.500331 0.000000
vt -0.000000 -0.500331 0.000000
vt -0.050000 -0.446436 0.000000
vt -0.000000 -0.446436 0.000000
vt -0.050000 -0.392542 0.000000
vt -0.000000 -0.392542 0.000000
vt -0.050000 -0.338648 0.000000
vt -0.000000 -0.338648 0.000000
vt -0.050000 -0.284754 0.000000
vt -0.000000 -0.284754 0.000000
vt -0.050000 -0.230860 0.000000
vt -0.000000 -0.230860 0.000000
vt -0.050000 -0.176965 0.000000
vt -0.000000 -0.176965 0.000000
vt -0.050000 -0.123071 0.000000
vt -0.000000 -0.123071 0.000000
vt -0.050000 -0.069177 0.000000
vt -0.000000 -0.069177 0.000000
vt 0.000000 0.000000 0.000000
vt 0.228782 0.000000 0.000000
vt 0.000000 0.050000 0.000000
vt 0.228782 0.050000 0.000000
vt -0.000000 0.000000 0.000000
vt 0.241234 0.000000 0.000000
vt -0.000000 0.050000 0.000000
vt 0.241234 0.050000 0.000000
vt 0.000000 0.000000 0.000000
vt 0.246660 0.000000 0.000000
vt 0.000000 0.050000 0.000000
vt 0.246660 0.050000 0.000000
vt 0.000000 0.000000 0.000000
vt 0.234981 0.000000 0.000000
vt 0.000000 0.050000 0.000000
vt 0.234981 0.050000 0.000000
vt -0.050000 0.072506 0.000000
vt -0.000000 0.072506 0.000000
vt -0.050000 0.125912 0.000000
vt -0.000000 0.125912 0.000000
vt -0.050000 0.179318 0.000000
vt -0.000000 0.179318 0.000000
vt -0.050000 0.232723 0.000000
vt -0.000000 0.232723 0.000000
vt -0.050000 0.286129 0.000000
vt -0.000000 0.286129 0.000000
vt -0.050000 0.339535 0.000000
vt -0.000000 0.339535 0.000000
vt -0.050000 0.392940 0.000000
vt -0.000000 0.392940 0.000000
vt -0.050000 0.446346 0.000000
vt -0.000000 0.446346 0.000000
vt -0.050000 0.499752 0.000000
vt -0.000000 0.499752 0.000000
vt -0.050000 0.553157 0.000000
vt -0.000000 0.553157 0.000000
vt -0.050000 0.606563 0.000000
vt -0.000000 0.606563 0.000000
vt -0.050000 0.659969 0.000000
vt -0.000000 0.659969 0.000000
vt -0.050000 0.713374 0.000000
vt -0.000000 0.713374 0.000000
vt 0.000000 0.000000 0.000000
vt 0.233183 0.000000 0.000000
vt 0.000000 0.050000 0.000000
vt 0.233183 0.050000 0.000000
vt 0.000000 0.000000 0.000000
vt 0.242729 0.000000 0.000000
vt 0.000000 0.050000 0.000000
vt 0.242729 0.050000 0.000000
vt 0.194034 0.047863 0.000000
vt 0.199845 0.000000 0.000000
vt 0.249821 0.003516 0.000000
vt 0.194034 -0.047863 0.000000
vt 0.239542 -0.071032 0.000000
vt 0.176936 -0.092945 0.000000
vt 0.219035 -0.120233 0.000000
vt 0.149547 -0.132625 0.000000
vt 0.188563 -0.163969 0.000000
vt 0.113458 -0.164597 0.000000
vt 0.149511 -0.200250 0.000000
vt 0.070766 -0.187003 0.000000
vt 0.103656 -0.227428 0.000000
vt 0.023953 -0.198542 0.000000
vt 0.053081 -0.244266 0.000000
vt 0.000087 -0.250000 0.000000
vt -0.024262 -0.198542 0.000000
vt -0.052919 -0.244368 0.000000
vt -0.103526 -0.227628 0.000000
vt -0.071076 -0.187003 0.000000
vt -0.149434 -0.200538 0.000000
vt -0.113768 -0.164597 0.000000
vt -0.188555 -0.164333 0.000000
vt -0.149857 -0.132625 0.000000
vt -0.219112 -0.120656 0.000000
vt -0.177246 -0.092945 0.000000
vt -0.239714 -0.071494 0.000000
vt -0.194343 -0.047863 0.000000
vt -0.250152 -0.001157 0.000000
vt -0.200155 0.000000 0.000000
vt -0.194343 0.047863 0.000000
vt -0.240645 0.068298 0.000000
vt -0.177246 0.092945 0.000000
vt -0.220469 0.118160 0.000000
vt -0.149857 0.132625 0.000000
vt -0.190093 0.162553 0.000000
vt -0.113768 0.164597 0.000000
vt -0.150925 0.199420 0.000000
vt -0.071076 0.187003 0.000000
vt -0.104777 0.227055 0.000000
vt -0.024262 0.198542 0.000000
vt -0.053786 0.244180 0.000000
vt -0.000312 0.250000 0.000000
vt 0.023953 0.198542 0.000000
vt 0.053170 0.244247 0.000000
vt 0.104182 0.227187 0.000000
vt 0.070766 0.187003 0.000000
vt 0.150365 0.199609 0.000000
vt 0.113458 0.164597 0.000000
vt 0.189580 0.162791 0.000000
vt 0.149547 0.132625 0.000000
vt 0.220011 0.118437 0.000000
vt 0.176936 0.092945 0.000000
vt 0.240249 0.068599 0.000000
vt -0.457989 -0.126541 0.000000
vt -0.448632 -0.156504 0.000000
vt -0.437316 -0.185783 0.000000
vt -0.424090 -0.214251 0.000000
vt 0.420056 -0.221467 0.000000
vt 0.434181 -0.192296 0.000000
vt 0.446283 -0.162230 0.000000
vt 0.456306 -0.131409 0.000000
vt 0.457989 0.125416 0.000000
vt 0.452075 0.145302 0.000000
vt 0.445299 0.164912 0.000000
vt 0.437673 0.184207 0.000000
vt -0.437440 0.185491 0.000000
vt -0.444881 0.166865 0.000000
vt -0.451529 0.147941 0.000000
vt -0.457372 0.128754 0.000000
vt 0.180000 0.190562 0.000000
vt -0.180000 0.223838 0.000000
vt 0.130000 0.190562 0.000000
vt -0.180000 0.149226 0.000000
vt 0.130000 0.170503 0.000000
vt 0.130000 0.150444 0.000000
vt 0.130000 0.130385 0.000000
vt -0.180000 0.074613 0.000000
vt 0.180000 0.130385 0.000000
vt 0.180000 0.065767 0.000000
vt -0.180000 0.000000 0.000000
vt 0.180000 0.001149 0.000000
vt 0.180000 -0.063470 0.000000
vt -0.180000 -0.074613 0.000000
vt 0.180000 -0.128088 0.000000
vt 0.130000 -0.128088 0.000000
vt -0.180000 -0.149226 0.000000
vt 0.130000 -0.159483 0.000000
vt 0.130000 -0.190879 0.000000
vt -0.180000 -0.223838 0.000000
vt 0.130000 -0.222275 0.000000
vt 0.180000 -0.222275 0.000000
vt 0.180000 -0.296531 0.000000
vt -0.180000 -0.298451 0.000000
vt 0.180000 -0.370787 0.000000
vt -0.180000 -0.373064 0.000000
vt 0.180000 -0.445043 0.000000
vt -0.180000 -0.447677 0.000000
vt 0.180000 -0.519300 0.000000
vt -0.180000 -0.522290 0.000000
vt 0.180000 -0.593556 0.000000
vt -0.180000 -0.596903 0.000000
vt 0.180000 -0.667812 0.000000
vt -0.180000 -0.671515 0.000000
vt 0.180000 -0.742068 0.000000
vt -0.180000 -0.746128 0.000000
vt 0.180000 -0.816324 0.000000
vt -0.180000 -0.820741 0.000000
vt 0.180000 -0.890580 0.000000
vt -0.180000 -0.895354 0.000000
vt 0.180000 -0.964837 0.000000
vt -0.180000 -0.969967 0.000000
vt 0.180000 -1.039093 0.000000
vt -0.180000 -1.044580 0.000000
vt 0.180000 -1.113349 0.000000
vt -0.180000 -1.119192 0.000000
vt 0.180000 -1.187605 0.000000
vt -0.180000 -1.193805 0.000000
vt 0.180000 -1.261861 0.000000
vt 0.130000 -1.261861 0.000000
vt -0.180000 -1.268418 0.000000
vt 0.130000 -1.294278 0.000000
vt -0.180000 -1.343031 0.000000
vt 0.130000 -1.326694 0.000000
vt 0.130000 -1.359111 0.000000
vt -0.180000 -1.417644 0.000000
vt 0.180000 -1.359111 0.000000
vt 0.180000 -1.424127 0.000000
vt -0.180000 -1.492257 0.000000
vt 0.180000 -1.489144 0.000000
vt 0.180000 -1.554160 0.000000
vt 0.180000 1.430353 0.000000
vt -0.180000 1.492257 0.000000
vt -0.180000 1.417644 0.000000
vt 0.180000 1.365336 0.000000
vt 0.130000 1.365336 0.000000
vt -0.180000 1.343031 0.000000
vt 0.130000 1.344587 0.000000
vt 0.130000 1.323838 0.000000
vt 0.130000 1.303089 0.000000
vt -0.180000 1.268418 0.000000
vt 0.180000 1.303089 0.000000
vt 0.180000 1.228920 0.000000
vt -0.180000 1.193805 0.000000
vt 0.180000 1.154752 0.000000
vt -0.180000 1.119192 0.000000
vt 0.180000 1.080583 0.000000
vt -0.180000 1.044580 0.000000
vt 0.180000 1.006415 0.000000
vt -0.180000 0.969967 0.000000
vt 0.180000 0.932246 0.000000
vt -0.180000 0.895354 0.000000
vt 0.180000 0.858078 0.000000
vt -0.180000 0.820741 0.000000
vt 0.180000 0.783910 0.000000
vt -0.180000 0.746128 0.000000
vt 0.180000 0.709741 0.000000
vt -0.180000 0.671515 0.000000
vt 0.180000 0.635573 0.000000
vt -0.180000 0.596903 0.000000
vt 0.180000 0.561404 0.000000
vt -0.180000 0.522290 0.000000
vt 0.180000 0.487236 0.000000
vt -0.180000 0.447677 0.000000
vt 0.180000 0.413067 0.000000
vt -0.180000 0.373064 0.000000
vt 0.180000 0.338899 0.000000
vt -0.180000 0.298451 0.000000
vt 0.180000 0.264731 0.000000
vt 0.180000 0.076296 0.000000
vt -0.180000 0.076296 0.000000
vt 0.180000 0.000000 0.000000
vt -0.180000 0.000000 0.000000
vt 0.180000 -0.076296 0.000000
vt -0.180000 -0.076296 0.000000
vt 0.180000 -0.152592 0.000000
vt -0.180000 -0.152592 0.000000
vt 0.180000 -0.228887 0.000000
vt -0.180000 -0.228887 0.000000
vt 0.180000 -0.305183 0.000000
vt -0.180000 -0.305183 0.000000
vt 0.180000 -0.381479 0.000000
vt -0.180000 -0.381479 0.000000
vt 0.180000 -0.457775 0.000000
vt -0.180000 -0.457775 0.000000
vt 0.180000 -0.534071 0.000000
vt -0.180000 -0.534071 0.000000
vt 0.180000 -0.610367 0.000000
vt -0.180000 -0.610367 0.000000
vt 0.180000 -0.686662 0.000000
vt -0.180000 -0.686662 0.000000
vt 0.180000 -0.762958 0.000000
vt -0.180000 -0.762958 0.000000
vt 0.180000 -0.839254 0.000000
vt -0.180000 -0.839254 0.000000
vt 0.180000 -0.915550 0.000000
vt -0.180000 -0.915550 0.000000
vt 0.180000 -0.991846 0.000000
vt -0.180000 -0.991846 0.000000
vt 0.180000 -1.068142 0.000000
vt -0.180000 -1.068142 0.000000
vt 0.180000 -1.144437 0.000000
vt -0.180000 -1.144437 0.000000
vt 0.180000 -1.220733 0.000000
vt -0.180000 -1.220733 0.000000
vt 0.180000 -1.297029 0.000000
vt -0.180000 -1.297029 0.000000
vt 0.180000 -1.373325 0.000000
vt -0.180000 -1.373325 0.000000
vt 0.180000 -1.449621 0.000000
vt -0.180000 -1.449621 0.000000
vt 0.180000 -1.525916 0.000000
vt -0.180000 -1.525916 0.000000
vt 0.180000 -1.602212 0.000000
vt -0.180000 -1.602212 0.000000
vt 0.180000 1.602212 0.000000
vt -0.180000 1.602212 0.000000
vt 0.180000 1.525916 0.000000
vt -0.180000 1.525916 0.000000
vt 0.180000 1.449621 0.000000
vt -0.180000 1.449621 0.000000
vt 0.180000 1.373325 0.000000
vt -0.180000 1.373325 0.000000
vt 0.180000 1.297029 0.000000
vt -0.180000 1.297029 0.000000
vt 0.180000 1.220733 0.000000
vt -0.180000 1.220733 0.000000
vt 0.180000 1.144437 0.000000
vt -0.180000 1.144437 0.000000
vt 0.180000 1.068142 0.000000
vt -0.180000 1.068142 0.000000
vt 0.180000 0.991846 0.000000
vt -0.180000 0.991846 0.000000
vt 0.180000 0.915550 0.000000
vt -0.180000 0.915550 0.000000
vt 0.180000 0.839254 0.000000
vt -0.180000 0.839254 0.000000
vt 0.180000 0.762958 0.000000
vt -0.180000 0.762958 0.000000
vt 0.180000 0.686662 0.000000
vt -0.180000 0.686662 0.000000
vt 0.180000 0.610367 0.000000
vt -0.180000 0.610367 0.000000
vt 0.180000 0.534071 0.000000
vt -0.180000 0.534071 0.000000
vt 0.180000 0.457775 0.000000
vt -0.180000 0.457775 0.000000
vt 0.180000 0.381479 0.000000
vt -0.180000 0.381479 0.000000
vt 0.180000 0.305183 0.000000
vt -0.180000 0.305183 0.000000
vt 0.180000 0.228887 0.000000
vt -0.180000 0.228887 0.000000
vt 0.180000 0.152592 0.000000
vt -0.180000 0.152592 0.000000
vt -0.470454 -0.065557 0.000000
vt -0.504304 -0.076012 0.000000
vt -0.457217 -0.128754 0.000000
vt -0.487342 -0.150325 0.000000
vt -0.437285 -0.185491 0.000000
vt -0.459494 -0.221281 0.000000
vt -0.403119 -0.251237 0.000000
vt -0.421382 -0.287293 0.000000
vt -0.359145 -0.310870 0.000000
vt -0.373856 -0.346888 0.000000
vt -0.306432 -0.362938 0.000000
vt -0.317980 -0.398734 0.000000
vt -0.246263 -0.406176 0.000000
vt -0.255000 -0.441673 0.000000
vt -0.180103 -0.439532 0.000000
vt -0.186324 -0.474746 0.000000
vt -0.109560 -0.462192 0.000000
vt -0.113486 -0.497213 0.000000
vt -0.036352 -0.473607 0.000000
vt -0.038112 -0.508574 0.000000
vt 0.038112 -0.508574 0.000000
vt -0.510000 0.000000 0.000000
vt -0.474999 -0.001149 0.000000
vt -0.470766 0.063281 0.000000
vt -0.504304 0.076012 0.000000
vt -0.457834 0.126541 0.000000
vt -0.487342 0.150325 0.000000
vt -0.423936 0.214251 0.000000
vt -0.459494 0.221281 0.000000
vt -0.421382 0.287293 0.000000
vt -0.385409 0.277642 0.000000
vt -0.373856 0.346888 0.000000
vt -0.337482 0.334262 0.000000
vt -0.317980 0.398734 0.000000
vt -0.281324 0.382729 0.000000
vt -0.255000 0.441673 0.000000
vt -0.218305 0.421862 0.000000
vt -0.186324 0.474746 0.000000
vt -0.149962 0.450706 0.000000
vt -0.113486 0.497213 0.000000
vt -0.077962 0.468558 0.000000
vt -0.038112 0.508574 0.000000
vt -0.004060 0.474983 0.000000
vt 0.038112 0.508574 0.000000
vt 0.069941 0.469823 0.000000
vt 0.113486 0.497213 0.000000
vt 0.142236 0.453204 0.000000
vt 0.186324 0.474746 0.000000
vt 0.211062 0.425532 0.000000
vt 0.255000 0.441673 0.000000
vt 0.274741 0.387482 0.000000
vt 0.317980 0.398734 0.000000
vt 0.331718 0.339982 0.000000
vt 0.373856 0.346888 0.000000
vt 0.380606 0.284190 0.000000
vt 0.421382 0.287293 0.000000
vt 0.420211 0.221467 0.000000
vt 0.459494 0.221281 0.000000
vt 0.456461 0.131409 0.000000
vt 0.487342 0.150325 0.000000
vt 0.504304 0.076012 0.000000
vt 0.470122 0.067896 0.000000
vt 0.474990 0.003113 0.000000
vt -0.239559 0.071494 0.000000
vt -0.249997 0.001157 0.000000
vt -0.194188 0.047863 0.000000
vt -0.200000 0.000000 0.000000
vt -0.194188 -0.047863 0.000000
vt -0.240490 -0.068298 0.000000
vt -0.177091 -0.092945 0.000000
vt -0.220314 -0.118160 0.000000
vt -0.189939 -0.162553 0.000000
vt -0.149702 -0.132625 0.000000
vt -0.150770 -0.199420 0.000000
vt -0.113613 -0.164597 0.000000
vt -0.104622 -0.227055 0.000000
vt -0.070921 -0.187003 0.000000
vt -0.053631 -0.244180 0.000000
vt -0.024107 -0.198542 0.000000
vt -0.000157 -0.250000 0.000000
vt 0.024107 -0.198542 0.000000
vt 0.053324 -0.244247 0.000000
vt 0.070921 -0.187003 0.000000
vt 0.104337 -0.227187 0.000000
vt 0.113613 -0.164597 0.000000
vt 0.150520 -0.199609 0.000000
vt 0.149702 -0.132625 0.000000
vt 0.189734 -0.162791 0.000000
vt 0.177091 -0.092945 0.000000
vt 0.220165 -0.118437 0.000000
vt 0.240404 -0.068599 0.000000
vt 0.437827 -0.184207 0.000000
vt 0.458144 -0.125416 0.000000
vt 0.249975 -0.003516 0.000000
vt 0.194188 -0.047863 0.000000
vt 0.200000 0.000000 0.000000
vt 0.194188 0.047863 0.000000
vt 0.239697 0.071032 0.000000
vt 0.177091 0.092945 0.000000
vt 0.219189 0.120233 0.000000
vt 0.149702 0.132625 0.000000
vt 0.188717 0.163969 0.000000
vt 0.149666 0.200250 0.000000
vt 0.403855 -0.250053 0.000000
vt 0.459494 -0.221281 0.000000
vt 0.487342 -0.150325 0.000000
vt 0.504304 -0.076012 0.000000
vt 0.470972 -0.061729 0.000000
vt 0.510000 0.000000 0.000000
vt 0.421382 -0.287293 0.000000
vt 0.360056 -0.309814 0.000000
vt 0.373856 -0.346888 0.000000
vt 0.307496 -0.362037 0.000000
vt 0.317980 -0.398734 0.000000
vt 0.247455 -0.405452 0.000000
vt 0.255000 -0.441673 0.000000
vt 0.181392 -0.439001 0.000000
vt 0.186324 -0.474746 0.000000
vt 0.110916 -0.461869 0.000000
vt 0.113486 -0.497213 0.000000
vt 0.037742 -0.473498 0.000000
vt -0.177091 0.092945 0.000000
vt -0.218957 0.120656 0.000000
vt -0.149702 0.132625 0.000000
vt -0.188401 0.164333 0.000000
vt -0.149279 0.200538 0.000000
vt -0.113613 0.164597 0.000000
vt -0.103372 0.227628 0.000000
vt -0.070921 0.187003 0.000000
vt -0.052765 0.244368 0.000000
vt -0.024107 0.198542 0.000000
vt 0.000241 0.250000 0.000000
vt 0.024107 0.198542 0.000000
vt 0.053236 0.244266 0.000000
vt 0.070921 0.187003 0.000000
vt 0.103811 0.227428 0.000000
vt 0.113613 0.164597 0.000000
vt 0.469152 -0.074306 0.000000
vt 0.504304 -0.076012 0.000000
vt 0.475000 0.000000 0.000000
vt 0.510000 0.000000 0.000000
vt 0.504304 0.076012 0.000000
vt 0.487342 -0.150325 0.000000
vt 0.451752 -0.146783 0.000000
vt 0.459494 -0.221281 0.000000
vt 0.423228 -0.215645 0.000000
vt 0.421382 -0.287293 0.000000
vt 0.384283 -0.279198 0.000000
vt 0.373856 -0.346888 0.000000
vt 0.335876 -0.335876 0.000000
vt 0.317980 -0.398734 0.000000
vt 0.279198 -0.384283 0.000000
vt 0.255000 -0.441673 0.000000
vt 0.215645 -0.423228 0.000000
vt 0.186324 -0.474746 0.000000
vt 0.146783 -0.451752 0.000000
vt 0.113486 -0.497213 0.000000
vt 0.074306 -0.469152 0.000000
vt 0.038112 -0.508574 0.000000
vt 0.000000 -0.475000 0.000000
vt -0.038112 -0.508574 0.000000
vt -0.074306 -0.469152 0.000000
vt -0.113486 -0.497213 0.000000
vt -0.146783 -0.451752 0.000000
vt -0.186324 -0.474746 0.000000
vt -0.215645 -0.423228 0.000000
vt -0.255000 -0.441673 0.000000
vt -0.279198 -0.384283 0.000000
vt -0.317980 -0.398734 0.000000
vt -0.335876 -0.335876 0.000000
vt -0.373856 -0.346888 0.000000
vt -0.384283 -0.279198 0.000000
vt -0.421382 -0.287293 0.000000
vt -0.423228 -0.215645 0.000000
vt -0.459494 -0.221281 0.000000
vt -0.451752 -0.146783 0.000000
vt -0.487342 -0.150325 0.000000
vt -0.469152 -0.074306 0.000000
vt -0.504304 -0.076012 0.000000
vt -0.475000 0.000000 0.000000
vt -0.510000 0.000000 0.000000
vt -0.504304 0.076012 0.000000
vt -0.469152 0.074306 0.000000
vt -0.487342 0.150325 0.000000
vt -0.451752 0.146783 0.000000
vt -0.459494 0.221281 0.000000
vt -0.423228 0.215645 0.000000
vt -0.421382 0.287293 0.000000
vt -0.384283 0.279198 0.000000
vt -0.373856 0.346888 0.000000
vt -0.335876 0.335876 0.000000
vt -0.317980 0.398734 0.000000
vt -0.279198 0.384283 0.000000
vt -0.255000 0.441673 0.000000
vt -0.215645 0.423228 0.000000
vt -0.186324 0.474746 0.000000
vt -0.146783 0.451752 0.000000
vt -0.113486 0.497213 0.000000
vt -0.074306 0.469152 0.000000
vt -0.038112 0.508574 0.000000
vt 0.000000 0.475000 0.000000
vt 0.038112 0.508574 0.000000
vt 0.074306 0.469152 0.000000
vt 0.113486 0.497213 0.000000
vt 0.146783 0.451752 0.000000
vt 0.186324 0.474746 0.000000
vt 0.215645 0.423228 0.000000
vt 0.255000 0.441673 0.000000
vt 0.279198 0.384283 0.000000
vt 0.317980 0.398734 0.000000
vt 0.335876 0.335876 0.000000
vt 0.373856 0.346888 0.000000
vt 0.384283 0.279198 0.000000
vt 0.421382 0.287293 0.000000
vt 0.423228 0.215645 0.000000
vt 0.459494 0.221281 0.000000
vt 0.451752 0.146783 0.000000
vt 0.487342 0.150325 0.000000
vt 0.469152 0.074306 0.000000
vn 0.097094 0.023932 0.000000
vn 0.097094 0.023932 0.000000
vn 0.100000 0.000000 0.000000
vn 0.100000 0.000000 0.000000
vn 0.097094 -0.023932 0.000000
vn 0.097094 -0.023932 0.000000
vn 0.088546 -0.046472 0.000000
vn 0.088546 -0.046472 0.000000
vn 0.074851 -0.066312 0.000000
vn 0.074851 -0.066312 0.000000
vn 0.056806 -0.082298 0.000000
vn 0.056806 -0.082298 0.000000
vn 0.035460 -0.093502 0.000000
vn 0.035460 -0.093502 0.000000
vn 0.012054 -0.099271 0.000000
vn 0.012054 -0.099271 0.000000
vn -0.012054 -0.099271 0.000000
vn -0.012054 -0.099271 0.000000
vn -0.035460 -0.093502 0.000000
vn -0.035460 -0.093502 0.000000
vn -0.056806 -0.082298 0.000000
vn -0.056806 -0.082298 0.000000
vn -0.074851 -0.066312 0.000000
vn -0.074851 -0.066312 0.000000
vn -0.088546 -0.046472 0.000000
vn -0.088546 -0.046472 0.000000
vn -0.097094 -0.023932 0.000000
vn -0.097094 -0.023932 0.000000
vn -0.100000 0.000000 0.000000
vn -0.100000 0.000000 0.000000
vn -0.097094 0.023932 0.000000
vn -0.097094 0.023932 0.000000
vn -0.088546 0.046472 0.000000
vn -0.088546 0.046472 0.000000
vn -0.074851 0.066312 0.000000
vn -0.074851 0.066312 0.000000
vn -0.056806 0.082298 0.000000
vn -0.056806 0.082298 0.000000
vn -0.035460 0.093502 0.000000
vn -0.035460 0.093502 0.000000
vn -0.012054 0.099271 0.000000
vn -0.012054 0.099271 0.000000
vn 0.012054 0.099271 0.000000
vn 0.012054 0.099271 0.000000
vn 0.035460 0.093502 0.000000
vn 0.035460 0.093502 0.000000
vn 0.056806 0.082298 0.000000
vn 0.056806 0.082298 0.000000
vn 0.074851 0.066312 0.000000
vn 0.074851 0.066312 0.000000
vn 0.088546 0.046472 0.000000
vn 0.088546 0.046472 0.000000
vn 0.053117 0.084727 0.000000
vn 0.053117 0.084727 0.000000
vn 0.053117 0.084727 0.000000
vn 0.053117 0.084727 0.000000
vn -0.051166 -0.085919 0.000000
vn -0.051166 -0.085919 0.000000
vn -0.051166 -0.085919 0.000000
vn -0.051166 -0.085919 0.000000
vn -0.096162 -0.027440 0.000000
vn -0.096162 -0.027440 0.000000
vn -0.088066 -0.047375 0.000000
vn -0.088066 -0.047375 0.000000
vn -0.075894 -0.065116 0.000000
vn -0.075894 -0.065116 0.000000
vn -0.060208 -0.079844 0.000000
vn -0.060208 -0.079844 0.000000
vn -0.041735 -0.090875 0.000000
vn -0.041735 -0.090875 0.000000
vn -0.021330 -0.097699 0.000000
vn -0.021330 -0.097699 0.000000
vn 0.000063 -0.100000 0.000000
vn 0.000063 -0.100000 0.000000
vn 0.021452 -0.097672 0.000000
vn 0.021452 -0.097672 0.000000
vn 0.041849 -0.090822 0.000000
vn 0.041849 -0.090822 0.000000
vn 0.060308 -0.079768 0.000000
vn 0.060308 -0.079768 0.000000
vn 0.075975 -0.065021 0.000000
vn 0.075975 -0.065021 0.000000
vn 0.088126 -0.047264 0.000000
vn 0.088126 -0.047264 0.000000
vn 0.096196 -0.027319 0.000000
vn 0.096196 -0.027319 0.000000
vn 0.050532 -0.086293 0.000000
vn 0.050532 -0.086293 0.000000
vn 0.050532 -0.086293 0.000000
vn 0.050532 -0.086293 0.000000
vn -0.050532 0.086293 0.000000
vn -0.050532 0.086293 0.000000
vn -0.050532 0.086293 0.000000
vn -0.050532 0.086293 0.000000
vn -0.054701 -0.083713 0.000000
vn -0.054701 -0.083713 0.000000
vn -0.054701 -0.083713 0.000000
vn -0.054701 -0.083713 0.000000
vn 0.064020 0.076821 0.000000
vn 0.064020 0.076821 0.000000
vn 0.064020 0.076821 0.000000
vn 0.064020 0.076821 0.000000
vn 0.095824 0.028598 0.000000
vn 0.095824 0.028598 0.000000
vn 0.087583 0.048262 0.000000
vn 0.087583 0.048262 0.000000
vn 0.075360 0.065733 0.000000
vn 0.075360 0.065733 0.000000
vn 0.059712 0.080215 0.000000
vn 0.059712 0.080215 0.000000
vn 0.041349 0.091051 0.000000
vn 0.041349 0.091051 0.000000
vn 0.021106 0.097747 0.000000
vn 0.021106 0.097747 0.000000
vn -0.000097 0.100000 -0.000000
vn -0.000097 0.100000 -0.000000
vn -0.021294 0.097706 -0.000000
vn -0.021294 0.097706 -0.000000
vn -0.041524 0.090971 -0.000000
vn -0.041524 0.090971 -0.000000
vn -0.059866 0.080100 -0.000000
vn -0.059866 0.080100 -0.000000
vn -0.075487 0.065587 -0.000000
vn -0.075487 0.065587 -0.000000
vn -0.087676 0.048093 -0.000000
vn -0.087676 0.048093 -0.000000
vn -0.095879 0.028413 -0.000000
vn -0.095879 0.028413 -0.000000
vn -0.061221 0.079069 0.000000
vn -0.061221 0.079069 0.000000
vn -0.061221 0.079069 0.000000
vn -0.061221 0.079069 0.000000
vn 0.051656 -0.085625 0.000000
vn 0.051656 -0.085625 0.000000
vn 0.051656 -0.085625 0.000000
vn 0.051656 -0.085625 0.000000
vn 0.000000 0.000000 0.100000
vn 0.000000 0.000000 0.100000
vn 0.000000 0.000000 0.100000
vn 0.000000 0.000000 0.100000
vn 0.000000 0.000000 0.100000
vn 0.000000 0.000000 0.100000
vn 0.000000 0.000000 0.100000
vn 0.000000 0.000000 0.100000
vn 0.000000 0.000000 0.100000
vn 0.000000 0.000000 0.100000
vn 0.000000 0.000000 0.100000
vn 0.000000 0.000000 0.100000
vn 0.000000 0.000000 0.100000
vn 0.000000 0.000000 0.100000
vn 0.000000 0.000000 0.100000
vn 0.000000 0.000000 0.100000
vn 0.000000 0.000000 0.100000
vn 0.000000 0.000000 0.100000
vn 0.000000 0.000000 0.100000
vn 0.000000 0.000000 0.100000
vn 0.000000 0.000000 0.100000
vn 0.000000 0.000000 0.100000
vn 0.000000 0.000000 0.100000
vn 0.000000 0.000000 0.100000
vn 0.000000 0.000000 0.100000
vn 0.000000 0.000000 0.100000
vn 0.000000 0.000000 0.100000
vn 0.000000 0.000000 0.100000
vn 0.000000 0.000000 0.100000
vn 0.000000 0.000000 0.100000
vn 0.000000 0.000000 0.100000
vn 0.000000 0.000000 0.100000
vn 0.000000 0.000000 0.100000
vn 0.000000 0.000000 0.100000
vn 0.000000 0.000000 0.100000
vn 0.000000 0.000000 0.100000
vn 0.000000 0.000000 0.100000
vn 0.000000 0.000000 0.100000
vn 0.000000 0.000000 0.100000
vn 0.000000 0.000000 0.100000
vn 0.000000 0.000000 0.100000
vn 0.000000 0.000000 0.100000
vn 0.000000 0.000000 0.100000
vn 0.000000 0.000000 0.100000
vn 0.000000 0.000000 0.100000
vn 0.000000 0.000000 0.100000
vn 0.000000 0.000000 0.100000
vn 0.000000 0.000000 0.100000
vn 0.000000 0.000000 0.100000
vn 0.000000 0.000000 0.100000
vn 0.000000 0.000000 0.100000
vn 0.000000 0.000000 0.100000
vn 0.000000 0.000000 0.100000
vn 0.000000 0.000000 0.100000
vn 0.000000 0.000000 0.100000
vn 0.000000 0.000000 0.100000
vn 0.000000 0.000000 0.100000
vn 0.000000 0.000000 0.100000
vn 0.000000 0.000000 0.100000
vn 0.000000 0.000000 0.100000
vn 0.000000 0.000000 0.100000
vn 0.000000 0.000000 0.100000
vn 0.000000 0.000000 0.100000
vn 0.000000 0.000000 0.100000
vn 0.000000 0.000000 0.100000
vn 0.000000 0.000000 0.100000
vn 0.000000 0.000000 0.100000
vn 0.000000 0.000000 0.100000
vn 0.000000 0.000000 0.100000
vn 0.000000 0.000000 0.100000
vn -0.092060 0.039051 0.000000
vn -0.089101 0.045399 0.000000
vn -0.092060 0.039051 0.000000
vn -0.095106 0.030902 0.000000
vn -0.093626 0.035129 0.000000
vn -0.095026 0.031146 0.000000
vn -0.096256 0.027106 0.000000
vn -0.098769 0.015643 0.000000
vn -0.096256 0.027106 0.000000
vn -0.099043 0.013801 0.000000
vn -0.100000 0.000000 0.000000
vn -0.100000 0.000242 0.000000
vn -0.099109 -0.013322 0.000000
vn -0.098769 -0.015643 0.000000
vn -0.096386 -0.026640 0.000000
vn -0.096386 -0.026640 0.000000
vn -0.095106 -0.030902 0.000000
vn -0.094416 -0.032948 0.000000
vn -0.092034 -0.039112 0.000000
vn -0.089101 -0.045399 0.000000
vn -0.089250 -0.045106 0.000000
vn -0.089250 -0.045106 0.000000
vn -0.081139 -0.058451 0.000000
vn -0.080902 -0.058779 0.000000
vn -0.071049 -0.070371 0.000000
vn -0.070711 -0.070711 0.000000
vn -0.059226 -0.080575 0.000000
vn -0.058779 -0.080902 0.000000
vn -0.045959 -0.088813 0.000000
vn -0.045399 -0.089101 0.000000
vn -0.031571 -0.094886 0.000000
vn -0.030902 -0.095106 0.000000
vn -0.016413 -0.098644 0.000000
vn -0.015643 -0.098769 0.000000
vn -0.000855 -0.099996 0.000000
vn -0.000000 -0.100000 0.000000
vn 0.014724 -0.098910 0.000000
vn 0.015643 -0.098769 0.000000
vn 0.029944 -0.095411 0.000000
vn 0.030902 -0.095106 0.000000
vn 0.044434 -0.089586 0.000000
vn 0.045399 -0.089101 0.000000
vn 0.057840 -0.081575 0.000000
vn 0.058779 -0.080902 0.000000
vn 0.069835 -0.071575 0.000000
vn 0.070711 -0.070711 0.000000
vn 0.080128 -0.059829 0.000000
vn 0.080902 -0.058779 0.000000
vn 0.088466 -0.046625 0.000000
vn 0.088466 -0.046625 0.000000
vn 0.089101 -0.045399 0.000000
vn 0.091439 -0.040483 0.000000
vn 0.095106 -0.030902 0.000000
vn 0.093987 -0.034154 0.000000
vn 0.096097 -0.027665 0.000000
vn 0.098769 -0.015643 0.000000
vn 0.096097 -0.027665 0.000000
vn 0.098973 -0.014294 0.000000
vn 0.100000 -0.000000 0.000000
vn 0.099998 -0.000655 0.000000
vn 0.099152 0.012996 0.000000
vn 0.098769 0.015643 0.000000
vn 0.096451 0.026403 0.000000
vn 0.096451 0.026403 0.000000
vn 0.095106 0.030902 0.000000
vn 0.095206 0.030590 0.000000
vn 0.093780 0.034718 0.000000
vn 0.092174 0.038780 0.000000
vn 0.089101 0.045399 0.000000
vn 0.092174 0.038780 0.000000
vn 0.085022 0.052643 0.000000
vn 0.080902 0.058779 0.000000
vn 0.075801 0.065224 0.000000
vn 0.070711 0.070711 0.000000
vn 0.064736 0.076218 0.000000
vn 0.058779 0.080902 0.000000
vn 0.052096 0.085358 0.000000
vn 0.045399 0.089101 0.000000
vn 0.038188 0.092421 0.000000
vn 0.030902 0.095106 0.000000
vn 0.023351 0.097235 0.000000
vn 0.015643 0.098769 0.000000
vn 0.007946 0.099684 0.000000
vn -0.000000 0.100000 0.000000
vn -0.007653 0.099707 0.000000
vn -0.015643 0.098769 0.000000
vn -0.023065 0.097304 0.000000
vn -0.030902 0.095106 0.000000
vn -0.037916 0.092533 0.000000
vn -0.045399 0.089101 0.000000
vn -0.051845 0.085511 0.000000
vn -0.058779 0.080902 0.000000
vn -0.064512 0.076408 0.000000
vn -0.070711 0.070711 0.000000
vn -0.075609 0.065446 0.000000
vn -0.080902 0.058779 0.000000
vn -0.084867 0.052892 0.000000
vn 0.098883 0.014904 0.000000
vn 0.098883 0.014904 0.000000
vn 0.100000 0.000000 0.000000
vn 0.100000 0.000000 0.000000
vn 0.098883 -0.014904 0.000000
vn 0.098883 -0.014904 0.000000
vn 0.095557 -0.029476 0.000000
vn 0.095557 -0.029476 0.000000
vn 0.090097 -0.043388 0.000000
vn 0.090097 -0.043388 0.000000
vn 0.082624 -0.056332 0.000000
vn 0.082624 -0.056332 0.000000
vn 0.073305 -0.068017 0.000000
vn 0.073305 -0.068017 0.000000
vn 0.062349 -0.078183 0.000000
vn 0.062349 -0.078183 0.000000
vn 0.050000 -0.086603 0.000000
vn 0.050000 -0.086603 0.000000
vn 0.036534 -0.093087 0.000000
vn 0.036534 -0.093087 0.000000
vn 0.022252 -0.097493 0.000000
vn 0.022252 -0.097493 0.000000
vn 0.007473 -0.099720 0.000000
vn 0.007473 -0.099720 0.000000
vn -0.007473 -0.099720 0.000000
vn -0.007473 -0.099720 0.000000
vn -0.022252 -0.097493 0.000000
vn -0.022252 -0.097493 0.000000
vn -0.036534 -0.093087 0.000000
vn -0.036534 -0.093087 0.000000
vn -0.050000 -0.086603 0.000000
vn -0.050000 -0.086603 0.000000
vn -0.062349 -0.078183 0.000000
vn -0.062349 -0.078183 0.000000
vn -0.073305 -0.068017 0.000000
vn -0.073305 -0.068017 0.000000
vn -0.082624 -0.056332 0.000000
vn -0.082624 -0.056332 0.000000
vn -0.090097 -0.043388 0.000000
vn -0.090097 -0.043388 0.000000
vn -0.095557 -0.029476 0.000000
vn -0.095557 -0.029476 0.000000
vn -0.098883 -0.014904 0.000000
vn -0.098883 -0.014904 0.000000
vn -0.100000 -0.000000 0.000000
vn -0.100000 -0.000000 0.000000
vn -0.098883 0.014904 -0.000000
vn -0.098883 0.014904 -0.000000
vn -0.095557 0.029476 -0.000000
vn -0.095557 0.029476 -0.000000
vn -0.090097 0.043388 -0.000000
vn -0.090097 0.043388 -0.000000
vn -0.082624 0.056332 -0.000000
vn -0.082624 0.056332 -0.000000
vn -0.073305 0.068017 -0.000000
vn -0.073305 0.068017 -0.000000
vn -0.062349 0.078183 -0.000000
vn -0.062349 0.078183 -0.000000
vn -0.050000 0.086603 -0.000000
vn -0.050000 0.086603 -0.000000
vn -0.036534 0.093087 -0.000000
vn -0.036534 0.093087 -0.000000
vn -0.022252 0.097493 -0.000000
vn -0.022252 0.097493 -0.000000
vn -0.007473 0.099720 -0.000000
vn -0.007473 0.099720 -0.000000
vn 0.007473 0.099720 0.000000
vn 0.007473 0.099720 0.000000
vn 0.022252 0.097493 0.000000
vn 0.022252 0.097493 0.000000
vn 0.036534 0.093087 0.000000
vn 0.036534 0.093087 0.000000
vn 0.050000 0.086603 0.000000
vn 0.050000 0.086603 0.000000
vn 0.062349 0.078183 0.000000
vn 0.062349 0.078183 0.000000
vn 0.073305 0.068017 0.000000
vn 0.073305 0.068017 0.000000
vn 0.082624 0.056332 0.000000
vn 0.082624 0.056332 0.000000
vn 0.090097 0.043388 0.000000
vn 0.090097 0.043388 0.000000
vn 0.095557 0.029476 0.000000
vn 0.095557 0.029476 0.000000
vn 0.000000 0.000000 -0.100000
vn 0.000000 0.000000 -0.100000
vn 0.000000 0.000000 -0.100000
vn 0.000000 0.000000 -0.100000
vn 0.000000 0.000000 -0.100000
vn 0.000000 0.000000 -0.100000
vn 0.000000 0.000000 -0.100000
vn 0.000000 0.000000 -0.100000
vn 0.000000 0.000000 -0.100000
vn 0.000000 0.000000 -0.100000
vn 0.000000 0.000000 -0.100000
vn 0.000000 0.000000 -0.100000
vn 0.000000 0.000000 -0.100000
vn 0.000000 0.000000 -0.100000
vn 0.000000 0.000000 -0.100000
vn 0.000000 0.000000 -0.100000
vn 0.000000 0.000000 -0.100000
vn 0.000000 0.000000 -0.100000
vn 0.000000 0.000000 -0.100000
vn 0.000000 0.000000 -0.100000
vn 0.000000 0.000000 -0.100000
vn 0.000000 0.000000 -0.100000
vn 0.000000 0.000000 -0.100000
vn 0.000000 0.000000 -0.100000
vn 0.000000 0.000000 -0.100000
vn 0.000000 0.000000 -0.100000
vn 0.000000 0.000000 -0.100000
vn 0.000000 0.000000 -0.100000
vn 0.000000 0.000000 -0.100000
vn 0.000000 0.000000 -0.100000
vn 0.000000 0.000000 -0.100000
vn 0.000000 0.000000 -0.100000
vn 0.000000 0.000000 -0.100000
vn 0.000000 0.000000 -0.100000
vn 0.000000 0.000000 -0.100000
vn 0.000000 0.000000 -0.100000
vn 0.000000 0.000000 -0.100000
vn 0.000000 0.000000 -0.100000
vn 0.000000 0.000000 -0.100000
vn 0.000000 0.000000 -0.100000
vn 0.000000 0.000000 -0.100000
vn 0.000000 0.000000 -0.100000
vn 0.000000 0.000000 -0.100000
vn 0.000000 0.000000 -0.100000
vn 0.000000 0.000000 -0.100000
vn 0.000000 0.000000 -0.100000
vn 0.000000 0.000000 -0.100000
vn 0.000000 0.000000 -0.100000
vn 0.000000 0.000000 -0.100000
vn 0.000000 0.000000 -0.100000
vn 0.000000 0.000000 -0.100000
vn 0.000000 0.000000 -0.100000
vn 0.000000 0.000000 -0.100000
vn 0.000000 0.000000 -0.100000
vn 0.000000 0.000000 -0.100000
vn 0.000000 0.000000 -0.100000
vn 0.000000 0.000000 -0.100000
vn 0.000000 0.000000 -0.100000
vn 0.000000 0.000000 -0.100000
vn 0.000000 0.000000 -0.100000
vn 0.000000 0.000000 -0.100000
vn 0.000000 0.000000 -0.100000
vn 0.000000 0.000000 -0.100000
vn 0.000000 0.000000 -0.100000
vn 0.000000 0.000000 -0.100000
vn 0.000000 0.000000 -0.100000
vn 0.000000 0.000000 -0.100000
vn 0.000000 0.000000 -0.100000
vn 0.000000 0.000000 -0.100000
vn 0.000000 0.000000 -0.100000
vn 0.000000 0.000000 -0.100000
vn 0.000000 0.000000 -0.100000
vn 0.000000 0.000000 -0.100000
vn 0.000000 0.000000 -0.100000
vn 0.000000 0.000000 -0.100000
vn 0.000000 0.000000 -0.100000
vn 0.000000 0.000000 -0.100000
vn 0.000000 0.000000 -0.100000
vn 0.000000 0.000000 -0.100000
vn 0.000000 0.000000 -0.100000
vn 0.000000 0.000000 -0.100000
vn 0.000000 0.000000 -0.100000
vn 0.000000 0.000000 -0.100000
vn 0.000000 0.000000 -0.100000
vn 0.000000 0.000000 -0.100000
vn 0.000000 0.000000 -0.100000
vn 0.000000 0.000000 -0.100000
vn 0.000000 0.000000 -0.100000
vn 0.000000 0.000000 -0.100000
vn 0.000000 0.000000 -0.100000
vn 0.000000 0.000000 -0.100000
vn 0.000000 0.000000 -0.100000
vn 0.000000 0.000000 -0.100000
vn 0.000000 0.000000 -0.100000
vn 0.000000 0.000000 -0.100000
vn 0.000000 0.000000 -0.100000
vn 0.000000 0.000000 -0.100000
vn 0.000000 0.000000 -0.100000
vn 0.000000 0.000000 -0.100000
vn 0.000000 0.000000 -0.100000
vn 0.000000 0.000000 -0.100000
vn 0.000000 0.000000 -0.100000
vn 0.000000 0.000000 -0.100000
vn 0.000000 0.000000 -0.100000
vn 0.000000 0.000000 -0.100000
vn 0.000000 0.000000 -0.100000
vn 0.000000 0.000000 -0.100000
vn 0.000000 0.000000 -0.100000
vn 0.000000 0.000000 -0.100000
vn 0.000000 0.000000 -0.100000
vn 0.000000 0.000000 -0.100000
vn 0.000000 0.000000 -0.100000
vn 0.000000 0.000000 -0.100000
vn 0.000000 0.000000 -0.100000
vn 0.000000 0.000000 -0.100000
vn 0.000000 0.000000 -0.100000
vn 0.000000 0.000000 -0.100000
vn 0.000000 0.000000 -0.100000
vn 0.000000 0.000000 -0.100000
vn 0.000000 0.000000 -0.100000
vn 0.000000 0.000000 -0.100000
vn 0.000000 0.000000 -0.100000
vn 0.000000 0.000000 -0.100000
vn 0.000000 0.000000 -0.100000
vn 0.000000 0.000000 -0.100000
vn 0.000000 0.000000 -0.100000
vn 0.000000 0.000000 -0.100000
vn 0.000000 0.000000 -0.100000
vn 0.000000 0.000000 -0.100000
vn 0.000000 0.000000 -0.100000
vn 0.000000 0.000000 -0.100000
vn 0.000000 0.000000 -0.100000
vn 0.000000 0.000000 -0.100000
vn 0.000000 0.000000 -0.100000
vn 0.000000 0.000000 -0.100000
vn 0.000000 0.000000 -0.100000
vn 0.000000 0.000000 -0.100000
vn 0.000000 0.000000 0.100000
vn 0.000000 0.000000 0.100000
vn 0.000000 0.000000 0.100000
vn 0.000000 0.000000 0.100000
vn 0.000000 0.000000 0.100000
vn 0.000000 0.000000 0.100000
vn 0.000000 0.000000 0.100000
vn 0.000000 0.000000 0.100000
vn 0.000000 0.000000 0.100000
vn 0.000000 0.000000 0.100000
vn 0.000000 0.000000 0.100000
vn 0.000000 0.000000 0.100000
vn 0.000000 0.000000 0.100000
vn 0.000000 0.000000 0.100000
vn 0.000000 0.000000 0.100000
vn 0.000000 0.000000 0.100000
vn 0.000000 0.000000 0.100000
vn 0.000000 0.000000 0.100000
vn 0.000000 0.000000 0.100000
vn 0.000000 0.000000 0.100000
vn 0.000000 0.000000 0.100000
vn 0.000000 0.000000 0.100000
vn 0.000000 0.000000 0.100000
vn 0.000000 0.000000 0.100000
vn 0.000000 0.000000 0.100000
vn 0.000000 0.000000 0.100000
vn 0.000000 0.000000 0.100000
vn 0.000000 0.000000 0.100000
vn 0.000000 0.000000 0.100000
vn 0.000000 0.000000 0.100000
vn 0.000000 0.000000 0.100000
vn 0.000000 0.000000 0.100000
vn 0.000000 0.000000 0.100000
vn 0.000000 0.000000 0.100000
vn 0.000000 0.000000 0.100000
vn 0.000000 0.000000 0.100000
vn 0.000000 0.000000 0.100000
vn 0.000000 0.000000 0.100000
vn 0.000000 0.000000 0.100000
vn 0.000000 0.000000 0.100000
vn 0.000000 0.000000 0.100000
vn 0.000000 0.000000 0.100000
vn 0.000000 0.000000 0.100000
vn 0.000000 0.000000 0.100000
vn 0.000000 0.000000 0.100000
vn 0.000000 0.000000 0.100000
vn 0.000000 0.000000 0.100000
vn 0.000000 0.000000 0.100000
vn 0.000000 0.000000 0.100000
vn 0.000000 0.000000 0.100000
vn 0.000000 0.000000 0.100000
vn 0.000000 0.000000 0.100000
vn 0.000000 0.000000 0.100000
vn 0.000000 0.000000 0.100000
vn 0.000000 0.000000 0.100000
vn 0.000000 0.000000 0.100000
vn 0.000000 0.000000 0.100000
vn 0.000000 0.000000 0.100000
vn 0.000000 0.000000 0.100000
vn 0.000000 0.000000 0.100000
vn 0.000000 0.000000 0.100000
vn 0.000000 0.000000 0.100000
vn 0.000000 0.000000 0.100000
vn 0.000000 0.000000 0.100000
vn 0.000000 0.000000 0.100000
vn 0.000000 0.000000 0.100000
vn 0.000000 0.000000 0.100000
vn 0.000000 0.000000 0.100000
vn 0.000000 0.000000 0.100000
vn 0.000000 0.000000 0.100000
vn 0.000000 0.000000 0.100000
vn 0.000000 0.000000 0.100000
vn 0.000000 0.000000 0.100000
vn 0.000000 0.000000 0.100000
vn 0.000000 0.000000 0.100000
vn 0.000000 0.000000 0.100000
vn 0.000000 0.000000 0.100000
vn 0.000000 0.000000 0.100000
vn 0.000000 0.000000 0.100000
vn 0.000000 0.000000 0.100000
vn 0.000000 0.000000 0.100000
vn 0.000000 0.000000 0.100000
f 580/1225/1213 630/1226/1214 579/1227/1215
f 579/1227/1215 630/1226/1214 605/1228/1216
f 579/1229/1215 605/1230/1216 604/1231/1217
f 604/1231/1217 605/1230/1216 606/1232/1218
f 604/1231/1217 606/1232/1218 603/1233/1219
f 603/1233/1219 606/1232/1218 607/1234/1220
f 603/1233/1219 607/1234/1220 602/1235/1221
f 602/1235/1221 607/1234/1220 608/1236/1222
f 602/1235/1221 608/1236/1222 601/1237/1223
f 601/1237/1223 608/1236/1222 609/1238/1224
f 601/1237/1223 609/1238/1224 600/1239/1225
f 600/1239/1225 609/1238/1224 610/1240/1226
f 600/1239/1225 610/1240/1226 599/1241/1227
f 599/1241/1227 610/1240/1226 611/1242/1228
f 599/1241/1227 611/1242/1228 598/1243/1229
f 598/1243/1229 611/1242/1228 612/1244/1230
f 598/1243/1229 612/1244/1230 597/1245/1231
f 597/1245/1231 612/1244/1230 613/1246/1232
f 597/1245/1231 613/1246/1232 596/1247/1233
f 596/1247/1233 613/1246/1232 614/1248/1234
f 596/1247/1233 614/1248/1234 595/1249/1235
f 595/1249/1235 614/1248/1234 615/1250/1236
f 595/1249/1235 615/1250/1236 594/1251/1237
f 594/1251/1237 615/1250/1236 616/1252/1238
f 594/1251/1237 616/1252/1238 593/1253/1239
f 593/1253/1239 616/1252/1238 617/1254/1240
f 593/1253/1239 617/1254/1240 592/1255/1241
f 592/1255/1241 617/1254/1240 618/1256/1242
f 592/1255/1241 618/1256/1242 591/1257/1243
f 591/1257/1243 618/1256/1242 619/1258/1244
f 591/1257/1243 619/1258/1244 590/1259/1245
f 590/1259/1245 619/1258/1244 620/1260/1246
f 590/1259/1245 620/1260/1246 589/1261/1247
f 589/1261/1247 620/1260/1246 621/1262/1248
f 589/1261/1247 621/1262/1248 588/1263/1249
f 588/1263/1249 621/1262/1248 622/1264/1250
f 588/1263/1249 622/1264/1250 587/1265/1251
f 587/1265/1251 622/1264/1250 623/1266/1252
f 587/1265/1251 623/1266/1252 586/1267/1253
f 586/1267/1253 623/1266/1252 624/1268/1254
f 586/1267/1253 624/1268/1254 585/1269/1255
f 585/1269/1255 624/1268/1254 625/1270/1256
f 585/1269/1255 625/1270/1256 584/1271/1257
f 584/1271/1257 625/1270/1256 626/1272/1258
f 584/1271/1257 626/1272/1258 583/1273/1259
f 583/1273/1259 626/1272/1258 627/1274/1260
f 583/1273/1259 627/1274/1260 582/1275/1261
f 582/1275/1261 627/1274/1260 628/1276/1262
f 582/1275/1261 628/1276/1262 581/1277/1263
f 581/1277/1263 628/1276/1262 629/1278/1264
f 581/1277/1263 629/1278/1264 580/1225/1213
f 580/1225/1213 629/1278/1264 630/1226/1214
f 631/1279/1265 632/1280/1266 634/1281/1267
f 634/1281/1267 632/1280/1266 633/1282/1268
f 635/1283/1269 636/1284/1270 638/1285/1271
f 638/1285/1271 636/1284/1270 637/1286/1272
f 662/1287/1273 639/1288/1274 661/1289/1275
f 661/1289/1275 639/1288/1274 640/1290/1276
f 661/1289/1275 640/1290/1276 660/1291/1277
f 660/1291/1277 640/1290/1276 641/1292/1278
f 660/1291/1277 641/1292/1278 659/1293/1279
f 659/1293/1279 641/1292/1278 642/1294/1280
f 659/1293/1279 642/1294/1280 658/1295/1281
f 658/1295/1281 642/1294/1280 643/1296/1282
f 658/1295/1281 643/1296/1282 657/1297/1283
f 657/1297/1283 643/1296/1282 644/1298/1284
f 657/1297/1283 644/1298/1284 656/1299/1285
f 656/1299/1285 644/1298/1284 645/1300/1286
f 656/1299/1285 645/1300/1286 655/1301/1287
f 655/1301/1287 645/1300/1286 646/1302/1288
f 655/1301/1287 646/1302/1288 654/1303/1289
f 654/1303/1289 646/1302/1288 647/1304/1290
f 654/1303/1289 647/1304/1290 653/1305/1291
f 653/1305/1291 647/1304/1290 648/1306/1292
f 653/1305/1291 648/1306/1292 652/1307/1293
f 652/1307/1293 648/1306/1292 649/1308/1294
f 652/1307/1293 649/1308/1294 651/1309/1295
f 651/1309/1295 649/1308/1294 650/1310/1296
f 651/1309/1295 650/1310/1296 638/1311/1297
f 638/1311/1297 650/1310/1296 635/1312/1298
f 663/1313/1299 639/1314/1300 664/1315/1301
f 664/1315/1301 639/1314/1300 662/1316/1302
f 665/1317/1303 666/1318/1304 668/1319/1305
f 668/1319/1305 666/1318/1304 667/1320/1306
f 669/1321/1307 665/1322/1308 670/1323/1309
f 670/1323/1309 665/1322/1308 668/1324/1310
f 671/1325/1311 672/1326/1312 674/1327/1313
f 674/1327/1313 672/1326/1312 673/1328/1314
f 698/1329/1315 675/1330/1316 697/1331/1317
f 697/1331/1317 675/1330/1316 676/1332/1318
f 697/1331/1317 676/1332/1318 696/1333/1319
f 696/1333/1319 676/1332/1318 677/1334/1320
f 696/1333/1319 677/1334/1320 695/1335/1321
f 695/1335/1321 677/1334/1320 678/1336/1322
f 695/1335/1321 678/1336/1322 694/1337/1323
f 694/1337/1323 678/1336/1322 679/1338/1324
f 694/1337/1323 679/1338/1324 693/1339/1325
f 693/1339/1325 679/1338/1324 680/1340/1326
f 693/1339/1325 680/1340/1326 692/1341/1327
f 692/1341/1327 680/1340/1326 681/1342/1328
f 692/1341/1327 681/1342/1328 691/1343/1329
f 691/1343/1329 681/1342/1328 682/1344/1330
f 691/1343/1329 682/1344/1330 690/1345/1331
f 690/1345/1331 682/1344/1330 683/1346/1332
f 690/1345/1331 683/1346/1332 689/1347/1333
f 689/1347/1333 683/1346/1332 684/1348/1334
f 689/1347/1333 684/1348/1334 688/1349/1335
f 688/1349/1335 684/1348/1334 685/1350/1336
f 688/1349/1335 685/1350/1336 687/1351/1337
f 687/1351/1337 685/1350/1336 686/1352/1338
f 687/1351/1337 686/1352/1338 674/1353/1339
f 674/1353/1339 686/1352/1338 671/1354/1340
f 699/1355/1341 675/1356/1342 700/1357/1343
f 700/1357/1343 675/1356/1342 698/1358/1344
f 632/1359/1345 701/1360/1346 633/1361/1347
f 633/1361/1347 701/1360/1346 702/1362/1348
f 580/1363/1349 579/1364/1350 668/1365/1351
f 668/1365/1351 579/1364/1350 604/1366/1352
f 668/1365/1351 604/1366/1352 674/1367/1353
f 674/1367/1353 604/1366/1352 603/1368/1354
f 674/1367/1353 603/1368/1354 687/1369/1355
f 687/1369/1355 603/1368/1354 602/1370/1356
f 687/1369/1355 602/1370/1356 688/1371/1357
f 688/1371/1357 602/1370/1356 601/1372/1358
f 688/1371/1357 601/1372/1358 689/1373/1359
f 689/1373/1359 601/1372/1358 600/1374/1360
f 689/1373/1359 600/1374/1360 690/1375/1361
f 690/1375/1361 600/1374/1360 599/1376/1362
f 690/1375/1361 599/1376/1362 691/1377/1363
f 691/1377/1363 599/1376/1362 692/1378/1364
f 692/1378/1364 599/1376/1362 598/1379/1365
f 692/1378/1364 598/1379/1365 693/1380/1366
f 693/1380/1366 598/1379/1365 694/1381/1367
f 694/1381/1367 598/1379/1365 597/1382/1368
f 694/1381/1367 597/1382/1368 695/1383/1369
f 695/1383/1369 597/1382/1368 596/1384/1370
f 695/1383/1369 596/1384/1370 696/1385/1371
f 696/1385/1371 596/1384/1370 595/1386/1372
f 696/1385/1371 595/1386/1372 697/1387/1373
f 697/1387/1373 595/1386/1372 594/1388/1374
f 697/1387/1373 594/1388/1374 698/1389/1375
f 698/1389/1375 594/1388/1374 593/1390/1376
f 698/1389/1375 593/1390/1376 633/1391/1377
f 633/1391/1377 593/1390/1376 592/1392/1378
f 633/1391/1377 592/1392/1378 591/1393/1379
f 633/1391/1377 591/1393/1379 638/1394/1380
f 638/1394/1380 591/1393/1379 590/1395/1381
f 638/1394/1380 590/1395/1381 651/1396/1382
f 651/1396/1382 590/1395/1381 589/1397/1383
f 651/1396/1382 589/1397/1383 652/1398/1384
f 652/1398/1384 589/1397/1383 588/1399/1385
f 652/1398/1384 588/1399/1385 653/1400/1386
f 653/1400/1386 588/1399/1385 587/1401/1387
f 653/1400/1386 587/1401/1387 654/1402/1388
f 654/1402/1388 587/1401/1387 586/1403/1389
f 654/1402/1388 586/1403/1389 655/1404/1390
f 655/1404/1390 586/1403/1389 656/1405/1391
f 656/1405/1391 586/1403/1389 585/1406/1392
f 656/1405/1391 585/1406/1392 657/1407/1393
f 657/1407/1393 585/1406/1392 658/1408/1394
f 658/1408/1394 585/1406/1392 584/1409/1395
f 658/1408/1394 584/1409/1395 659/1410/1396
f 659/1410/1396 584/1409/1395 583/1411/1397
f 659/1410/1396 583/1411/1397 660/1412/1398
f 660/1412/1398 583/1411/1397 582/1413/1399
f 660/1412/1398 582/1413/1399 661/1414/1400
f 661/1414/1400 582/1413/1399 581/1415/1401
f 661/1414/1400 581/1415/1401 662/1416/1402
f 662/1416/1402 581/1415/1401 580/1363/1349
f 662/1416/1402 580/1363/1349 668/1365/1351
f 633/1391/1377 702/1417/1403 698/1389/1375
f 698/1389/1375 702/1417/1403 703/1418/1404
f 698/1389/1375 703/1418/1404 704/1419/1405
f 704/1419/1405 700/1420/1406 698/1389/1375
f 673/1421/1407 705/1422/1408 674/1367/1353
f 674/1367/1353 705/1422/1408 706/1423/1409
f 674/1367/1353 706/1423/1409 670/1424/1410
f 670/1424/1410 668/1365/1351 674/1367/1353
f 668/1365/1351 667/1425/1411 662/1416/1402
f 662/1416/1402 667/1425/1411 707/1426/1412
f 662/1416/1402 707/1426/1412 708/1427/1413
f 708/1427/1413 664/1428/1414 662/1416/1402
f 637/1429/1415 709/1430/1416 638/1394/1380
f 638/1394/1380 709/1430/1416 710/1431/1417
f 638/1394/1380 710/1431/1417 634/1432/1418
f 634/1432/1418 633/1391/1377 638/1394/1380
f 636/1433/1419 781/1434/1420 637/1435/1421
f 637/1435/1421 781/1434/1420 782/1436/1422
f 637/1435/1421 782/1436/1422 709/1437/1423
f 709/1437/1423 782/1436/1422 710/1438/1424
f 710/1438/1424 782/1436/1422 634/1439/1425
f 634/1439/1425 782/1436/1422 783/1440/1426
f 634/1439/1425 783/1440/1426 631/1441/1427
f 631/1441/1427 783/1440/1426 743/1442/1428
f 743/1442/1428 783/1440/1426 744/1443/1429
f 743/1442/1428 744/1443/1429 742/1444/1430
f 742/1444/1430 744/1443/1429 741/1445/1431
f 741/1445/1431 744/1443/1429 745/1446/1432
f 741/1445/1431 745/1446/1432 701/1447/1433
f 701/1447/1433 745/1446/1432 702/1448/1434
f 702/1448/1434 745/1446/1432 746/1449/1435
f 702/1448/1434 746/1449/1435 703/1450/1436
f 703/1450/1436 746/1449/1435 704/1451/1437
f 704/1451/1437 746/1449/1435 747/1452/1438
f 704/1451/1437 747/1452/1438 700/1453/1439
f 700/1453/1439 747/1452/1438 699/1454/1440
f 699/1454/1440 747/1452/1438 740/1455/1441
f 740/1455/1441 747/1452/1438 748/1456/1442
f 740/1455/1441 748/1456/1442 739/1457/1443
f 739/1457/1443 748/1456/1442 749/1458/1444
f 739/1457/1443 749/1458/1444 738/1459/1445
f 738/1459/1445 749/1458/1444 750/1460/1446
f 738/1459/1445 750/1460/1446 737/1461/1447
f 737/1461/1447 750/1460/1446 751/1462/1448
f 737/1461/1447 751/1462/1448 736/1463/1449
f 736/1463/1449 751/1462/1448 752/1464/1450
f 736/1463/1449 752/1464/1450 735/1465/1451
f 735/1465/1451 752/1464/1450 753/1466/1452
f 735/1465/1451 753/1466/1452 734/1467/1453
f 734/1467/1453 753/1466/1452 754/1468/1454
f 734/1467/1453 754/1468/1454 733/1469/1455
f 733/1469/1455 754/1468/1454 755/1470/1456
f 733/1469/1455 755/1470/1456 732/1471/1457
f 732/1471/1457 755/1470/1456 756/1472/1458
f 732/1471/1457 756/1472/1458 731/1473/1459
f 731/1473/1459 756/1472/1458 757/1474/1460
f 731/1473/1459 757/1474/1460 730/1475/1461
f 730/1475/1461 757/1474/1460 758/1476/1462
f 730/1475/1461 758/1476/1462 729/1477/1463
f 729/1477/1463 758/1476/1462 759/1478/1464
f 729/1477/1463 759/1478/1464 728/1479/1465
f 728/1479/1465 759/1478/1464 760/1480/1466
f 728/1479/1465 760/1480/1466 672/1481/1467
f 672/1481/1467 760/1480/1466 673/1482/1468
f 673/1482/1468 760/1480/1466 761/1483/1469
f 673/1482/1468 761/1483/1469 705/1484/1470
f 705/1484/1470 761/1483/1469 762/1485/1471
f 705/1484/1470 762/1485/1471 706/1486/1472
f 706/1486/1472 762/1485/1471 670/1487/1473
f 670/1487/1473 762/1485/1471 763/1488/1474
f 670/1487/1473 763/1488/1474 669/1489/1475
f 669/1489/1475 763/1488/1474 727/1490/1476
f 727/1490/1476 763/1488/1474 764/1491/1477
f 727/1490/1476 764/1491/1477 726/1492/1478
f 726/1492/1478 764/1491/1477 725/1493/1479
f 725/1494/1479 764/1495/1477 765/1496/1480
f 725/1494/1479 765/1496/1480 666/1497/1481
f 666/1497/1481 765/1496/1480 667/1498/1482
f 667/1498/1482 765/1496/1480 766/1499/1483
f 667/1498/1482 766/1499/1483 707/1500/1484
f 707/1500/1484 766/1499/1483 708/1501/1485
f 708/1501/1485 766/1499/1483 664/1502/1486
f 664/1502/1486 766/1499/1483 767/1503/1487
f 664/1502/1486 767/1503/1487 663/1504/1488
f 663/1504/1488 767/1503/1487 724/1505/1489
f 724/1505/1489 767/1503/1487 768/1506/1490
f 724/1505/1489 768/1506/1490 723/1507/1491
f 723/1507/1491 768/1506/1490 769/1508/1492
f 723/1507/1491 769/1508/1492 722/1509/1493
f 722/1509/1493 769/1508/1492 770/1510/1494
f 722/1509/1493 770/1510/1494 721/1511/1495
f 721/1511/1495 770/1510/1494 771/1512/1496
f 721/1511/1495 771/1512/1496 720/1513/1497
f 720/1513/1497 771/1512/1496 772/1514/1498
f 720/1513/1497 772/1514/1498 719/1515/1499
f 719/1515/1499 772/1514/1498 773/1516/1500
f 719/1515/1499 773/1516/1500 718/1517/1501
f 718/1517/1501 773/1516/1500 774/1518/1502
f 718/1517/1501 774/1518/1502 717/1519/1503
f 717/1519/1503 774/1518/1502 775/1520/1504
f 717/1519/1503 775/1520/1504 716/1521/1505
f 716/1521/1505 775/1520/1504 776/1522/1506
f 716/1521/1505 776/1522/1506 715/1523/1507
f 715/1523/1507 776/1522/1506 777/1524/1508
f 715/1523/1507 777/1524/1508 714/1525/1509
f 714/1525/1509 777/1524/1508 778/1526/1510
f 714/1525/1509 778/1526/1510 713/1527/1511
f 713/1527/1511 778/1526/1510 779/1528/1512
f 713/1527/1511 779/1528/1512 712/1529/1513
f 712/1529/1513 779/1528/1512 780/1530/1514
f 712/1529/1513 780/1530/1514 711/1531/1515
f 711/1531/1515 780/1530/1514 781/1434/1420
f 711/1531/1515 781/1434/1420 636/1433/1419
f 785/1532/1516 867/1533/1517 784/1534/1518
f 784/1534/1518 867/1533/1517 826/1535/1519
f 784/1534/1518 826/1535/1519 825/1536/1520
f 825/1536/1520 826/1535/1519 827/1537/1521
f 825/1536/1520 827/1537/1521 824/1538/1522
f 824/1538/1522 827/1537/1521 828/1539/1523
f 824/1538/1522 828/1539/1523 823/1540/1524
f 823/1540/1524 828/1539/1523 829/1541/1525
f 823/1540/1524 829/1541/1525 822/1542/1526
f 822/1542/1526 829/1541/1525 830/1543/1527
f 822/1542/1526 830/1543/1527 821/1544/1528
f 821/1544/1528 830/1543/1527 831/1545/1529
f 821/1544/1528 831/1545/1529 820/1546/1530
f 820/1546/1530 831/1545/1529 832/1547/1531
f 820/1546/1530 832/1547/1531 819/1548/1532
f 819/1548/1532 832/1547/1531 833/1549/1533
f 819/1548/1532 833/1549/1533 818/1550/1534
f 818/1550/1534 833/1549/1533 834/1551/1535
f 818/1550/1534 834/1551/1535 817/1552/1536
f 817/1552/1536 834/1551/1535 835/1553/1537
f 817/1552/1536 835/1553/1537 816/1554/1538
f 816/1554/1538 835/1553/1537 836/1555/1539
f 816/1554/1538 836/1555/1539 815/1556/1540
f 815/1556/1540 836/1555/1539 837/1557/1541
f 815/1556/1540 837/1557/1541 814/1558/1542
f 814/1558/1542 837/1557/1541 838/1559/1543
f 814/1558/1542 838/1559/1543 813/1560/1544
f 813/1560/1544 838/1559/1543 839/1561/1545
f 813/1560/1544 839/1561/1545 812/1562/1546
f 812/1562/1546 839/1561/1545 840/1563/1547
f 812/1562/1546 840/1563/1547 811/1564/1548
f 811/1564/1548 840/1563/1547 841/1565/1549
f 811/1564/1548 841/1565/1549 810/1566/1550
f 810/1566/1550 841/1565/1549 842/1567/1551
f 810/1566/1550 842/1567/1551 809/1568/1552
f 809/1568/1552 842/1567/1551 843/1569/1553
f 809/1568/1552 843/1569/1553 808/1570/1554
f 808/1570/1554 843/1569/1553 844/1571/1555
f 808/1570/1554 844/1571/1555 807/1572/1556
f 807/1572/1556 844/1571/1555 845/1573/1557
f 807/1572/1556 845/1573/1557 806/1574/1558
f 806/1574/1558 845/1573/1557 846/1575/1559
f 806/1574/1558 846/1575/1559 805/1576/1560
f 805/1576/1560 846/1575/1559 847/1577/1561
f 805/1578/1560 847/1579/1561 804/1580/1562
f 804/1580/1562 847/1579/1561 848/1581/1563
f 804/1580/1562 848/1581/1563 803/1582/1564
f 803/1582/1564 848/1581/1563 849/1583/1565
f 803/1582/1564 849/1583/1565 802/1584/1566
f 802/1584/1566 849/1583/1565 850/1585/1567
f 802/1584/1566 850/1585/1567 801/1586/1568
f 801/1586/1568 850/1585/1567 851/1587/1569
f 801/1586/1568 851/1587/1569 800/1588/1570
f 800/1588/1570 851/1587/1569 852/1589/1571
f 800/1588/1570 852/1589/1571 799/1590/1572
f 799/1590/1572 852/1589/1571 853/1591/1573
f 799/1590/1572 853/1591/1573 798/1592/1574
f 798/1592/1574 853/1591/1573 854/1593/1575
f 798/1592/1574 854/1593/1575 797/1594/1576
f 797/1594/1576 854/1593/1575 855/1595/1577
f 797/1594/1576 855/1595/1577 796/1596/1578
f 796/1596/1578 855/1595/1577 856/1597/1579
f 796/1596/1578 856/1597/1579 795/1598/1580
f 795/1598/1580 856/1597/1579 857/1599/1581
f 795/1598/1580 857/1599/1581 794/1600/1582
f 794/1600/1582 857/1599/1581 858/1601/1583
f 794/1600/1582 858/1601/1583 793/1602/1584
f 793/1602/1584 858/1601/1583 859/1603/1585
f 793/1602/1584 859/1603/1585 792/1604/1586
f 792/1604/1586 859/1603/1585 860/1605/1587
f 792/1604/1586 860/1605/1587 791/1606/1588
f 791/1606/1588 860/1605/1587 861/1607/1589
f 791/1606/1588 861/1607/1589 790/1608/1590
f 790/1608/1590 861/1607/1589 862/1609/1591
f 790/1608/1590 862/1609/1591 789/1610/1592
f 789/1610/1592 862/1609/1591 863/1611/1593
f 789/1610/1592 863/1611/1593 788/1612/1594
f 788/1612/1594 863/1611/1593 864/1613/1595
f 788/1612/1594 864/1613/1595 787/1614/1596
f 787/1614/1596 864/1613/1595 865/1615/1597
f 787/1614/1596 865/1615/1597 786/1616/1598
f 786/1616/1598 865/1615/1597 866/1617/1599
f 786/1616/1598 866/1617/1599 785/1532/1516
f 785/1532/1516 866/1617/1599 867/1533/1517
f 743/1618/1600 825/1619/1601 631/1620/1602
f 631/1620/1602 825/1619/1601 824/1621/1603
f 631/1620/1602 824/1621/1603 636/1622/1604
f 636/1622/1604 824/1621/1603 823/1623/1605
f 636/1622/1604 823/1623/1605 711/1624/1606
f 711/1624/1606 823/1623/1605 822/1625/1607
f 711/1624/1606 822/1625/1607 712/1626/1608
f 712/1626/1608 822/1625/1607 821/1627/1609
f 712/1626/1608 821/1627/1609 713/1628/1610
f 713/1628/1610 821/1627/1609 820/1629/1611
f 713/1628/1610 820/1629/1611 714/1630/1612
f 714/1630/1612 820/1629/1611 819/1631/1613
f 714/1630/1612 819/1631/1613 715/1632/1614
f 715/1632/1614 819/1631/1613 818/1633/1615
f 715/1632/1614 818/1633/1615 716/1634/1616
f 716/1634/1616 818/1633/1615 817/1635/1617
f 716/1634/1616 817/1635/1617 717/1636/1618
f 717/1636/1618 817/1635/1617 816/1637/1619
f 717/1636/1618 816/1637/1619 815/1638/1620
f 825/1619/1601 743/1618/1600 784/1639/1621
f 784/1639/1621 743/1618/1600 742/1640/1622
f 784/1639/1621 742/1640/1622 741/1641/1623
f 784/1639/1621 741/1641/1623 785/1642/1624
f 785/1642/1624 741/1641/1623 701/1643/1625
f 785/1642/1624 701/1643/1625 786/1644/1626
f 786/1644/1626 701/1643/1625 699/1645/1627
f 786/1644/1626 699/1645/1627 787/1646/1628
f 787/1646/1628 699/1645/1627 788/1647/1629
f 788/1647/1629 699/1645/1627 740/1648/1630
f 788/1647/1629 740/1648/1630 789/1649/1631
f 789/1649/1631 740/1648/1630 739/1650/1632
f 789/1649/1631 739/1650/1632 790/1651/1633
f 790/1651/1633 739/1650/1632 738/1652/1634
f 790/1651/1633 738/1652/1634 791/1653/1635
f 791/1653/1635 738/1652/1634 737/1654/1636
f 791/1653/1635 737/1654/1636 792/1655/1637
f 792/1655/1637 737/1654/1636 736/1656/1638
f 792/1655/1637 736/1656/1638 793/1657/1639
f 793/1657/1639 736/1656/1638 735/1658/1640
f 793/1657/1639 735/1658/1640 794/1659/1641
f 794/1659/1641 735/1658/1640 734/1660/1642
f 794/1659/1641 734/1660/1642 795/1661/1643
f 795/1661/1643 734/1660/1642 733/1662/1644
f 795/1661/1643 733/1662/1644 796/1663/1645
f 796/1663/1645 733/1662/1644 732/1664/1646
f 796/1663/1645 732/1664/1646 797/1665/1647
f 797/1665/1647 732/1664/1646 731/1666/1648
f 797/1665/1647 731/1666/1648 798/1667/1649
f 798/1667/1649 731/1666/1648 730/1668/1650
f 798/1667/1649 730/1668/1650 799/1669/1651
f 799/1669/1651 730/1668/1650 729/1670/1652
f 799/1669/1651 729/1670/1652 800/1671/1653
f 800/1671/1653 729/1670/1652 728/1672/1654
f 800/1671/1653 728/1672/1654 801/1673/1655
f 801/1673/1655 728/1672/1654 672/1674/1656
f 801/1673/1655 672/1674/1656 802/1675/1657
f 802/1675/1657 672/1674/1656 669/1676/1658
f 802/1675/1657 669/1676/1658 803/1677/1659
f 803/1677/1659 669/1676/1658 804/1678/1660
f 804/1678/1660 669/1676/1658 727/1679/1661
f 804/1678/1660 727/1679/1661 726/1680/1662
f 699/1645/1627 701/1643/1625 675/1681/1663
f 675/1681/1663 701/1643/1625 632/1682/1664
f 675/1681/1663 632/1682/1664 617/1683/1665
f 617/1683/1665 632/1682/1664 618/1684/1666
f 618/1684/1666 632/1682/1664 619/1685/1667
f 619/1685/1667 632/1682/1664 635/1686/1668
f 619/1685/1667 635/1686/1668 620/1687/1669
f 620/1687/1669 635/1686/1668 650/1688/1670
f 620/1687/1669 650/1688/1670 649/1689/1671
f 632/1682/1664 631/1620/1602 635/1686/1668
f 635/1686/1668 631/1620/1602 636/1622/1604
f 620/1687/1669 649/1689/1671 621/1690/1672
f 621/1690/1672 649/1689/1671 648/1691/1673
f 621/1690/1672 648/1691/1673 622/1692/1674
f 622/1692/1674 648/1691/1673 647/1693/1675
f 622/1692/1674 647/1693/1675 623/1694/1676
f 623/1694/1676 647/1693/1675 646/1695/1677
f 623/1694/1676 646/1695/1677 624/1696/1678
f 624/1696/1678 646/1695/1677 645/1697/1679
f 624/1696/1678 645/1697/1679 625/1698/1680
f 625/1698/1680 645/1697/1679 644/1699/1681
f 625/1698/1680 644/1699/1681 626/1700/1682
f 626/1700/1682 644/1699/1681 643/1701/1683
f 626/1700/1682 643/1701/1683 627/1702/1684
f 627/1702/1684 643/1701/1683 642/1703/1685
f 627/1702/1684 642/1703/1685 628/1704/1686
f 628/1704/1686 642/1703/1685 641/1705/1687
f 628/1704/1686 641/1705/1687 629/1706/1688
f 629/1706/1688 641/1705/1687 640/1707/1689
f 629/1706/1688 640/1707/1689 639/1708/1690
f 663/1709/1691 666/1710/1692 639/1708/1690
f 639/1708/1690 666/1710/1692 665/1711/1693
f 639/1708/1690 665/1711/1693 630/1712/1694
f 630/1712/1694 665/1711/1693 605/1713/1695
f 605/1713/1695 665/1711/1693 606/1714/1696
f 606/1714/1696 665/1711/1693 671/1715/1697
f 606/1714/1696 671/1715/1697 607/1716/1698
f 607/1716/1698 671/1715/1697 686/1717/1699
f 607/1716/1698 686/1717/1699 608/1718/1700
f 608/1718/1700 686/1717/1699 685/1719/1701
f 608/1718/1700 685/1719/1701 684/1720/1702
f 724/1721/1703 808/1722/1704 663/1709/1691
f 663/1709/1691 808/1722/1704 807/1723/1705
f 663/1709/1691 807/1723/1705 666/1710/1692
f 666/1710/1692 807/1723/1705 806/1724/1706
f 666/1710/1692 806/1724/1706 725/1725/1707
f 725/1725/1707 806/1724/1706 805/1726/1708
f 725/1725/1707 805/1726/1708 726/1680/1662
f 726/1680/1662 805/1726/1708 804/1678/1660
f 808/1722/1704 724/1721/1703 809/1727/1709
f 809/1727/1709 724/1721/1703 723/1728/1710
f 809/1727/1709 723/1728/1710 810/1729/1711
f 810/1729/1711 723/1728/1710 722/1730/1712
f 810/1729/1711 722/1730/1712 811/1731/1713
f 811/1731/1713 722/1730/1712 721/1732/1714
f 811/1731/1713 721/1732/1714 812/1733/1715
f 812/1733/1715 721/1732/1714 720/1734/1716
f 812/1733/1715 720/1734/1716 813/1735/1717
f 813/1735/1717 720/1734/1716 719/1736/1718
f 813/1735/1717 719/1736/1718 814/1737/1719
f 814/1737/1719 719/1736/1718 718/1738/1720
f 814/1737/1719 718/1738/1720 815/1638/1620
f 815/1638/1620 718/1738/1720 717/1636/1618
f 665/1711/1693 669/1676/1658 671/1715/1697
f 671/1715/1697 669/1676/1658 672/1674/1656
f 630/1712/1694 629/1706/1688 639/1708/1690
f 617/1683/1665 616/1739/1721 675/1681/1663
f 675/1681/1663 616/1739/1721 676/1740/1722
f 676/1740/1722 616/1739/1721 615/1741/1723
f 676/1740/1722 615/1741/1723 677/1742/1724
f 677/1742/1724 615/1741/1723 678/1743/1725
f 678/1743/1725 615/1741/1723 614/1744/1726
f 678/1743/1725 614/1744/1726 679/1745/1727
f 679/1745/1727 614/1744/1726 613/1746/1728
f 679/1745/1727 613/1746/1728 680/1747/1729
f 680/1747/1729 613/1746/1728 612/1748/1730
f 680/1747/1729 612/1748/1730 681/1749/1731
f 681/1749/1731 612/1748/1730 611/1750/1732
f 681/1749/1731 611/1750/1732 682/1751/1733
f 682/1751/1733 611/1750/1732 610/1752/1734
f 682/1751/1733 610/1752/1734 683/1753/1735
f 683/1753/1735 610/1752/1734 609/1754/1736
f 683/1753/1735 609/1754/1736 684/1720/1702
f 684/1720/1702 609/1754/1736 608/1718/1700
f 783/1755/1737 827/1756/1738 744/1757/1739
f 744/1757/1739 827/1756/1738 826/1758/1740
f 744/1757/1739 826/1758/1740 867/1759/1741
f 827/1756/1738 783/1755/1737 828/1760/1742
f 828/1760/1742 783/1755/1737 782/1761/1743
f 828/1760/1742 782/1761/1743 829/1762/1744
f 829/1762/1744 782/1761/1743 781/1763/1745
f 829/1762/1744 781/1763/1745 830/1764/1746
f 830/1764/1746 781/1763/1745 780/1765/1747
f 830/1764/1746 780/1765/1747 831/1766/1748
f 831/1766/1748 780/1765/1747 779/1767/1749
f 831/1766/1748 779/1767/1749 832/1768/1750
f 832/1768/1750 779/1767/1749 778/1769/1751
f 832/1768/1750 778/1769/1751 833/1770/1752
f 833/1770/1752 778/1769/1751 777/1771/1753
f 833/1770/1752 777/1771/1753 834/1772/1754
f 834/1772/1754 777/1771/1753 776/1773/1755
f 834/1772/1754 776/1773/1755 835/1774/1756
f 835/1774/1756 776/1773/1755 775/1775/1757
f 835/1774/1756 775/1775/1757 836/1776/1758
f 836/1776/1758 775/1775/1757 774/1777/1759
f 836/1776/1758 774/1777/1759 837/1778/1760
f 837/1778/1760 774/1777/1759 773/1779/1761
f 837/1778/1760 773/1779/1761 838/1780/1762
f 838/1780/1762 773/1779/1761 772/1781/1763
f 838/1780/1762 772/1781/1763 839/1782/1764
f 839/1782/1764 772/1781/1763 771/1783/1765
f 839/1782/1764 771/1783/1765 840/1784/1766
f 840/1784/1766 771/1783/1765 770/1785/1767
f 840/1784/1766 770/1785/1767 841/1786/1768
f 841/1786/1768 770/1785/1767 769/1787/1769
f 841/1786/1768 769/1787/1769 842/1788/1770
f 842/1788/1770 769/1787/1769 768/1789/1771
f 842/1788/1770 768/1789/1771 843/1790/1772
f 843/1790/1772 768/1789/1771 767/1791/1773
f 843/1790/1772 767/1791/1773 844/1792/1774
f 844/1792/1774 767/1791/1773 766/1793/1775
f 844/1792/1774 766/1793/1775 845/1794/1776
f 845/1794/1776 766/1793/1775 765/1795/1777
f 845/1794/1776 765/1795/1777 846/1796/1778
f 846/1796/1778 765/1795/1777 764/1797/1779
f 846/1796/1778 764/1797/1779 847/1798/1780
f 847/1798/1780 764/1797/1779 848/1799/1781
f 848/1799/1781 764/1797/1779 763/1800/1782
f 848/1799/1781 763/1800/1782 849/1801/1783
f 849/1801/1783 763/1800/1782 762/1802/1784
f 849/1801/1783 762/1802/1784 850/1803/1785
f 850/1803/1785 762/1802/1784 761/1804/1786
f 850/1803/1785 761/1804/1786 851/1805/1787
f 851/1805/1787 761/1804/1786 760/1806/1788
f 851/1805/1787 760/1806/1788 852/1807/1789
f 852/1807/1789 760/1806/1788 759/1808/1790
f 852/1807/1789 759/1808/1790 853/1809/1791
f 853/1809/1791 759/1808/1790 758/1810/1792
f 853/1809/1791 758/1810/1792 854/1811/1793
f 854/1811/1793 758/1810/1792 757/1812/1794
f 854/1811/1793 757/1812/1794 855/1813/1795
f 855/1813/1795 757/1812/1794 756/1814/1796
f 855/1813/1795 756/1814/1796 856/1815/1797
f 856/1815/1797 756/1814/1796 755/1816/1798
f 856/1815/1797 755/1816/1798 857/1817/1799
f 857/1817/1799 755/1816/1798 754/1818/1800
f 857/1817/1799 754/1818/1800 858/1819/1801
f 858/1819/1801 754/1818/1800 753/1820/1802
f 858/1819/1801 753/1820/1802 859/1821/1803
f 859/1821/1803 753/1820/1802 752/1822/1804
f 859/1821/1803 752/1822/1804 860/1823/1805
f 860/1823/1805 752/1822/1804 751/1824/1806
f 860/1823/1805 751/1824/1806 861/1825/1807
f 861/1825/1807 751/1824/1806 750/1826/1808
f 861/1825/1807 750/1826/1808 862/1827/1809
f 862/1827/1809 750/1826/1808 749/1828/1810
f 862/1827/1809 749/1828/1810 863/1829/1811
f 863/1829/1811 749/1828/1810 748/1830/1812
f 863/1829/1811 748/1830/1812 864/1831/1813
f 864/1831/1813 748/1830/1812 747/1832/1814
f 864/1831/1813 747/1832/1814 865/1833/1815
f 865/1833/1815 747/1832/1814 746/1834/1816
f 865/1833/1815 746/1834/1816 866/1835/1817
f 866/1835/1817 746/1834/1816 745/1836/1818
f 866/1835/1817 745/1836/1818 867/1759/1741
f 867/1759/1741 745/1836/1818 744/1757/1739
g Body20

v 11.000000 0.000000 0.500000
v 11.058116 -0.478631 0.500000
v 11.229088 -0.929446 0.500000
v 11.502979 -1.326245 0.500000
v 11.863871 -1.645968 0.500000
v 12.290790 -1.870032 0.500000
v 12.758927 -1.985418 0.500000
v 13.241073 -1.985418 0.500000
v 13.709210 -1.870032 0.500000
v 14.136129 -1.645968 0.500000
v 14.497021 -1.326245 0.500000
v 14.770912 -0.929446 0.500000
v 14.941884 -0.478631 0.500000
v 15.000000 0.000000 0.500000
v 14.941884 0.478631 0.500000
v 14.770912 0.929446 0.500000
v 14.497021 1.326245 0.500000
v 14.136129 1.645968 0.500000
v 13.709210 1.870032 0.500000
v 13.241073 1.985418 0.500000
v 12.758927 1.985418 0.500000
v 12.290790 1.870032 0.500000
v 11.863871 1.645968 0.500000
v 11.502979 1.326245 0.500000
v 11.229088 0.929446 0.500000
v 11.058116 0.478631 0.500000
v 11.000000 0.000000 0.000000
v 11.058116 0.478631 0.000000
v 11.229088 0.929446 0.000000
v 11.502979 1.326245 0.000000
v 11.863871 1.645968 0.000000
v 12.290790 1.870032 0.000000
v 12.758927 1.985418 0.000000
v 13.241073 1.985418 0.000000
v 13.709210 1.870032 0.000000
v 14.136129 1.645968 0.000000
v 14.497021 1.326245 0.000000
v 14.770912 0.929446 0.000000
v 14.941884 0.478631 0.000000
v 15.000000 0.000000 0.000000
v 14.941884 -0.478631 0.000000
v 14.770912 -0.929446 0.000000
v 14.497021 -1.326245 0.000000
v 14.136129 -1.645968 0.000000
v 13.709210 -1.870032 0.000000
v 13.241073 -1.985418 0.000000
v 12.758927 -1.985418 0.000000
v 12.290790 -1.870032 0.000000
v 11.863871 -1.645968 0.000000
v 11.502979 -1.326245 0.000000
v 11.229088 -0.929446 0.000000
v 11.058116 -0.478631 0.000000
v 17.572171 -1.287537 0.000000
v 15.499973 0.011566 0.000000
v 15.499973 0.011566 0.500000
v 17.572171 -1.287537 0.500000
v 15.404900 -0.682976 0.000000
v 17.372848 -1.854913 0.000000
v 17.372848 -1.854913 0.500000
v 15.404900 -0.682976 0.500000
v 10.595959 -0.685994 0.000000
v 10.798347 -1.184366 0.000000
v 11.102657 -1.627909 0.000000
v 11.494802 -1.996091 0.000000
v 11.956628 -2.271866 0.000000
v 12.466756 -2.442468 0.000000
v 13.001569 -2.500000 0.000000
v 13.536310 -2.441797 0.000000
v 14.046223 -2.270554 0.000000
v 14.507703 -1.994200 0.000000
v 14.899385 -1.625526 0.000000
v 15.203138 -1.181601 0.000000
v 15.203138 -1.181601 0.500000
v 14.899385 -1.625526 0.500000
v 14.507703 -1.994200 0.500000
v 14.046223 -2.270554 0.500000
v 13.536310 -2.441797 0.500000
v 13.001569 -2.500000 0.500000
v 12.466756 -2.442468 0.500000
v 11.956628 -2.271866 0.500000
v 11.494802 -1.996091 0.500000
v 11.102657 -1.627909 0.500000
v 10.798347 -1.184366 0.500000
v 10.595959 -0.685994 0.500000
v 8.621726 -1.842069 0.000000
v 8.621726 -1.842069 0.500000
v 10.500247 -0.035159 0.000000
v 8.418560 -1.254157 0.000000
v 8.418560 -1.254157 0.500000
v 10.500247 -0.035159 0.500000
v 8.435390 1.314092 0.000000
v 8.435390 1.314092 0.500000
v 10.603033 0.710317 0.000000
v 8.797889 2.214669 0.000000
v 8.797889 2.214669 0.500000
v 10.603033 0.710317 0.500000
v 15.395591 0.714943 0.000000
v 15.189569 1.206560 0.000000
v 14.884006 1.643327 0.000000
v 14.492793 2.005385 0.000000
v 14.033717 2.276276 0.000000
v 13.527646 2.443684 0.000000
v 12.997587 2.499999 0.000000
v 12.467638 2.442661 0.000000
v 11.961891 2.274276 0.000000
v 11.503338 2.002499 0.000000
v 11.112825 1.639687 0.000000
v 10.808106 1.202332 0.000000
v 10.808106 1.202332 0.500000
v 11.112825 1.639687 0.500000
v 11.503338 2.002499 0.500000
v 11.961891 2.274276 0.500000
v 12.467638 2.442661 0.500000
v 12.997587 2.499999 0.500000
v 13.527646 2.443684 0.500000
v 14.033717 2.276276 0.500000
v 14.492793 2.005385 0.500000
v 14.884006 1.643327 0.500000
v 15.189569 1.206560 0.500000
v 15.395591 0.714943 0.500000
v 17.239356 2.142512 0.000000
v 17.239356 2.142512 0.500000
v 17.578344 1.265411 0.000000
v 17.578344 1.265411 0.500000
v 17.484769 1.565039 0.500000
v 17.371608 1.857832 0.500000
v 8.656647 1.922963 0.500000
v 8.535626 1.622304 0.500000
v 8.477698 -1.453025 0.500000
v 8.545463 -1.649120 0.500000
v 17.447258 -1.668650 0.500000
v 17.513739 -1.479412 0.500000
v 17.031191 -2.512370 0.000000
v 16.591449 -3.108697 0.000000
v 16.064322 -3.629385 0.000000
v 15.462635 -4.061764 0.000000
v 14.801029 -4.395315 0.000000
v 14.095601 -4.621922 0.000000
v 13.363515 -4.736070 0.000000
v 12.622585 -4.734982 0.000000
v 11.890837 -4.618686 0.000000
v 11.186078 -4.390010 0.000000
v 10.525453 -4.054518 0.000000
v 9.925038 -3.620374 0.000000
v 9.399442 -3.098141 0.000000
v 8.961452 -2.500526 0.000000
v 8.290281 -0.617289 0.000000
v 8.250102 0.031126 0.000000
v 8.298775 0.678959 0.000000
v 9.193939 2.841901 0.000000
v 9.682816 3.399822 0.000000
v 10.252595 3.874824 0.000000
v 10.889380 4.255324 0.000000
v 11.577641 4.532041 0.000000
v 12.300592 4.698226 0.000000
v 13.040601 4.749826 0.000000
v 13.779620 4.685584 0.000000
v 14.499624 4.507064 0.000000
v 15.183055 4.218622 0.000000
v 15.813242 3.827292 0.000000
v 16.374818 3.342619 0.000000
v 16.854086 2.776423 0.000000
v 17.707659 0.632809 0.000000
v 17.749986 -0.011486 0.000000
v 17.704544 -0.655568 0.000000
v 17.750000 0.000000 3.600000
v 17.691520 0.743064 3.600000
v 17.517518 1.467831 3.600000
v 17.232281 2.156455 3.600000
v 16.842831 2.791980 3.600000
v 16.358757 3.358757 3.600000
v 15.791980 3.842831 3.600000
v 15.156455 4.232281 3.600000
v 14.467831 4.517518 3.600000
v 13.743064 4.691520 3.600000
v 13.000000 4.750000 3.600000
v 12.256936 4.691520 3.600000
v 11.532169 4.517518 3.600000
v 10.843545 4.232281 3.600000
v 10.208020 3.842831 3.600000
v 9.641243 3.358757 3.600000
v 9.157169 2.791980 3.600000
v 8.767719 2.156455 3.600000
v 8.482482 1.467831 3.600000
v 8.308480 0.743064 3.600000
v 8.250000 -0.000000 3.600000
v 8.308480 -0.743064 3.600000
v 8.482482 -1.467831 3.600000
v 8.767719 -2.156455 3.600000
v 9.157169 -2.791980 3.600000
v 9.641243 -3.358757 3.600000
v 10.208020 -3.842831 3.600000
v 10.843545 -4.232281 3.600000
v 11.532169 -4.517518 3.600000
v 12.256936 -4.691520 3.600000
v 13.000000 -4.750000 3.600000
v 13.743064 -4.691520 3.600000
v 14.467831 -4.517518 3.600000
v 15.156455 -4.232281 3.600000
v 15.791980 -3.842831 3.600000
v 16.358757 -3.358757 3.600000
v 16.842831 -2.791980 3.600000
v 17.232281 -2.156455 3.600000
v 17.517518 -1.467831 3.600000
v 17.691520 -0.743064 3.600000
v 18.100000 0.000000 0.000000
v 18.043037 0.760116 0.000000
v 17.873421 1.503251 0.000000
v 17.594941 2.212807 0.000000
v 17.213818 2.872932 0.000000
v 16.738565 3.468881 0.000000
v 16.179798 3.987341 0.000000
v 15.550000 4.416730 0.000000
v 14.863239 4.747456 0.000000
v 14.134857 4.972132 0.000000
v 13.381123 5.085739 0.000000
v 12.618877 5.085739 0.000000
v 11.865143 4.972132 0.000000
v 11.136761 4.747456 0.000000
v 10.450000 4.416730 0.000000
v 9.820202 3.987341 0.000000
v 9.261435 3.468881 0.000000
v 8.786182 2.872932 0.000000
v 8.405059 2.212807 0.000000
v 8.126579 1.503251 0.000000
v 7.956963 0.760116 0.000000
v 7.900000 -0.000000 0.000000
v 7.956963 -0.760116 0.000000
v 8.126579 -1.503251 0.000000
v 8.405059 -2.212807 0.000000
v 8.786182 -2.872932 0.000000
v 9.261435 -3.468881 0.000000
v 9.820202 -3.987341 0.000000
v 10.450000 -4.416730 0.000000
v 11.136761 -4.747456 0.000000
v 11.865143 -4.972132 0.000000
v 12.618877 -5.085739 0.000000
v 13.381123 -5.085739 0.000000
v 14.134857 -4.972132 0.000000
v 14.863239 -4.747456 0.000000
v 15.550000 -4.416730 0.000000
v 16.179798 -3.987341 0.000000
v 16.738565 -3.468881 0.000000
v 17.213818 -2.872932 0.000000
v 17.594941 -2.212807 0.000000
v 17.873421 -1.503251 0.000000
v 18.043037 -0.760116 0.000000
v 18.100000 0.000000 3.600000
v 18.043037 -0.760116 3.600000
v 17.873421 -1.503251 3.600000
v 17.594941 -2.212807 3.600000
v 17.213818 -2.872932 3.600000
v 16.738565 -3.468881 3.600000
v 16.179798 -3.987341 3.600000
v 15.550000 -4.416730 3.600000
v 14.863239 -4.747456 3.600000
v 14.134857 -4.972132 3.600000
v 13.381123 -5.085739 3.600000
v 12.618877 -5.085739 3.600000
v 11.865143 -4.972132 3.600000
v 11.136761 -4.747456 3.600000
v 10.450000 -4.416730 3.600000
v 9.820202 -3.987341 3.600000
v 9.261435 -3.468881 3.600000
v 8.786182 -2.872932 3.600000
v 8.405059 -2.212807 3.600000
v 8.126579 -1.503251 3.600000
v 7.956963 -0.760116 3.600000
v 7.900000 0.000000 3.600000
v 7.956963 0.760116 3.600000
v 8.126579 1.503251 3.600000
v 8.405059 2.212807 3.600000
v 8.786182 2.872932 3.600000
v 9.261435 3.468881 3.600000
v 9.820202 3.987341 3.600000
v 10.450000 4.416730 3.600000
v 11.136761 4.747456 3.600000
v 11.865143 4.972132 3.600000
v 12.618877 5.085739 3.600000
v 13.381123 5.085739 3.600000
v 14.134857 4.972132 3.600000
v 14.863239 4.747456 3.600000
v 15.550000 4.416730 3.600000
v 16.179798 3.987341 3.600000
v 16.738565 3.468881 3.600000
v 17.213818 2.872932 3.600000
v 17.594941 2.212807 3.600000
v 17.873421 1.503251 3.600000
v 18.043037 0.760116 3.600000
vt 0.050000 -0.579986 0.000000
vt 0.000000 -0.579986 0.000000
vt 0.050000 -0.628319 0.000000
vt 0.000000 -0.628319 0.000000
vt 0.050000 0.628319 0.000000
vt 0.000000 0.628319 0.000000
vt 0.050000 0.579986 0.000000
vt 0.000000 0.579986 0.000000
vt 0.050000 0.531654 0.000000
vt 0.000000 0.531654 0.000000
vt 0.050000 0.483322 0.000000
vt 0.000000 0.483322 0.000000
vt 0.050000 0.434990 0.000000
vt -0.000000 0.434990 0.000000
vt 0.050000 0.386658 0.000000
vt 0.000000 0.386658 0.000000
vt 0.050000 0.338325 0.000000
vt 0.000000 0.338325 0.000000
vt 0.050000 0.289993 0.000000
vt 0.000000 0.289993 0.000000
vt 0.050000 0.241661 0.000000
vt 0.000000 0.241661 0.000000
vt 0.050000 0.193329 0.000000
vt -0.000000 0.193329 0.000000
vt 0.050000 0.144997 0.000000
vt -0.000000 0.144997 0.000000
vt 0.050000 0.096664 0.000000
vt 0.000000 0.096664 0.000000
vt 0.050000 0.048332 0.000000
vt 0.000000 0.048332 0.000000
vt 0.050000 0.000000 0.000000
vt 0.000000 0.000000 0.000000
vt 0.050000 -0.048332 0.000000
vt 0.000000 -0.048332 0.000000
vt 0.050000 -0.096664 0.000000
vt 0.000000 -0.096664 0.000000
vt 0.050000 -0.144997 0.000000
vt 0.000000 -0.144997 0.000000
vt 0.050000 -0.193329 0.000000
vt -0.000000 -0.193329 0.000000
vt 0.050000 -0.241661 0.000000
vt 0.000000 -0.241661 0.000000
vt 0.050000 -0.289993 0.000000
vt 0.000000 -0.289993 0.000000
vt 0.050000 -0.338325 0.000000
vt 0.000000 -0.338325 0.000000
vt 0.050000 -0.386658 0.000000
vt 0.000000 -0.386658 0.000000
vt 0.050000 -0.434990 0.000000
vt -0.000000 -0.434990 0.000000
vt 0.050000 -0.483322 0.000000
vt -0.000000 -0.483322 0.000000
vt 0.050000 -0.531654 0.000000
vt 0.000000 -0.531654 0.000000
vt 0.000000 0.000000 0.000000
vt 0.244575 0.000000 0.000000
vt 0.000000 0.050000 0.000000
vt 0.244575 0.050000 0.000000
vt 0.000000 0.000000 0.000000
vt 0.229047 0.000000 0.000000
vt 0.000000 0.050000 0.000000
vt 0.229047 0.050000 0.000000
vt -0.050000 -0.715907 0.000000
vt -0.000000 -0.715907 0.000000
vt -0.050000 -0.662013 0.000000
vt -0.000000 -0.662013 0.000000
vt -0.050000 -0.608119 0.000000
vt -0.000000 -0.608119 0.000000
vt -0.050000 -0.554225 0.000000
vt -0.000000 -0.554225 0.000000
vt -0.050000 -0.500331 0.000000
vt -0.000000 -0.500331 0.000000
vt -0.050000 -0.446436 0.000000
vt -0.000000 -0.446436 0.000000
vt -0.050000 -0.392542 0.000000
vt -0.000000 -0.392542 0.000000
vt -0.050000 -0.338648 0.000000
vt -0.000000 -0.338648 0.000000
vt -0.050000 -0.284754 0.000000
vt -0.000000 -0.284754 0.000000
vt -0.050000 -0.230860 0.000000
vt -0.000000 -0.230860 0.000000
vt -0.050000 -0.176965 0.000000
vt -0.000000 -0.176965 0.000000
vt -0.050000 -0.123071 0.000000
vt -0.000000 -0.123071 0.000000
vt -0.050000 -0.069177 0.000000
vt -0.000000 -0.069177 0.000000
vt 0.000000 0.000000 0.000000
vt 0.228782 0.000000 0.000000
vt 0.000000 0.050000 0.000000
vt 0.228782 0.050000 0.000000
vt -0.000000 0.000000 0.000000
vt 0.241234 0.000000 0.000000
vt -0.000000 0.050000 0.000000
vt 0.241234 0.050000 0.000000
vt 0.000000 0.000000 0.000000
vt 0.246660 0.000000 0.000000
vt 0.000000 0.050000 0.000000
vt 0.246660 0.050000 0.000000
vt 0.000000 0.000000 0.000000
vt 0.234981 0.000000 0.000000
vt 0.000000 0.050000 0.000000
vt 0.234981 0.050000 0.000000
vt -0.050000 0.072506 0.000000
vt -0.000000 0.072506 0.000000
vt -0.050000 0.125912 0.000000
vt -0.000000 0.125912 0.000000
vt -0.050000 0.179318 0.000000
vt -0.000000 0.179318 0.000000
vt -0.050000 0.232723 0.000000
vt -0.000000 0.232723 0.000000
vt -0.050000 0.286129 0.000000
vt -0.000000 0.286129 0.000000
vt -0.050000 0.339535 0.000000
vt -0.000000 0.339535 0.000000
vt -0.050000 0.392940 0.000000
vt -0.000000 0.392940 0.000000
vt -0.050000 0.446346 0.000000
vt -0.000000 0.446346 0.000000
vt -0.050000 0.499752 0.000000
vt -0.000000 0.499752 0.000000
vt -0.050000 0.553157 0.000000
vt -0.000000 0.553157 0.000000
vt -0.050000 0.606563 0.000000
vt -0.000000 0.606563 0.000000
vt -0.050000 0.659969 0.000000
vt -0.000000 0.659969 0.000000
vt -0.050000 0.713374 0.000000
vt -0.000000 0.713374 0.000000
vt 0.000000 0.000000 0.000000
vt 0.233183 0.000000 0.000000
vt 0.000000 0.050000 0.000000
vt 0.233183 0.050000 0.000000
vt 0.000000 0.000000 0.000000
vt 0.242729 0.000000 0.000000
vt 0.000000 0.050000 0.000000
vt 0.242729 0.050000 0.000000
vt 0.194034 0.047863 0.000000
vt 0.199845 -0.000000 0.000000
vt 0.249821 0.003516 0.000000
vt 0.194034 -0.047863 0.000000
vt 0.239542 -0.071032 0.000000
vt 0.176936 -0.092945 0.000000
vt 0.219035 -0.120233 0.000000
vt 0.149547 -0.132625 0.000000
vt 0.188563 -0.163969 0.000000
vt 0.113458 -0.164597 0.000000
vt 0.149511 -0.200250 0.000000
vt 0.070766 -0.187003 0.000000
vt 0.103656 -0.227428 0.000000
vt 0.023953 -0.198542 0.000000
vt 0.053081 -0.244266 0.000000
vt 0.000087 -0.250000 0.000000
vt -0.024262 -0.198542 0.000000
vt -0.052919 -0.244368 0.000000
vt -0.103526 -0.227628 0.000000
vt -0.071076 -0.187003 0.000000
vt -0.149434 -0.200538 0.000000
vt -0.113768 -0.164597 0.000000
vt -0.188555 -0.164333 0.000000
vt -0.149857 -0.132625 0.000000
vt -0.219112 -0.120656 0.000000
vt -0.177246 -0.092945 0.000000
vt -0.239714 -0.071494 0.000000
vt -0.194343 -0.047863 0.000000
vt -0.250152 -0.001157 0.000000
vt -0.200155 0.000000 0.000000
vt -0.194343 0.047863 0.000000
vt -0.240645 0.068298 0.000000
vt -0.177246 0.092945 0.000000
vt -0.220469 0.118160 0.000000
vt -0.149857 0.132625 0.000000
vt -0.190093 0.162553 0.000000
vt -0.113768 0.164597 0.000000
vt -0.150925 0.199420 0.000000
vt -0.071076 0.187003 0.000000
vt -0.104777 0.227055 0.000000
vt -0.024262 0.198542 0.000000
vt -0.053786 0.244180 0.000000
vt -0.000312 0.250000 0.000000
vt 0.023953 0.198542 0.000000
vt 0.053170 0.244247 0.000000
vt 0.104182 0.227187 0.000000
vt 0.070766 0.187003 0.000000
vt 0.150365 0.199609 0.000000
vt 0.113458 0.164597 0.000000
vt 0.189580 0.162791 0.000000
vt 0.149547 0.132625 0.000000
vt 0.220011 0.118437 0.000000
vt 0.176936 0.092945 0.000000
vt 0.240249 0.068599 0.000000
vt -0.457989 -0.126541 0.000000
vt -0.448632 -0.156504 0.000000
vt -0.437316 -0.185783 0.000000
vt -0.424090 -0.214251 0.000000
vt 0.420056 -0.221467 0.000000
vt 0.434181 -0.192296 0.000000
vt 0.446283 -0.162230 0.000000
vt 0.456306 -0.131409 0.000000
vt 0.457989 0.125416 0.000000
vt 0.452075 0.145302 0.000000
vt 0.445299 0.164912 0.000000
vt 0.437673 0.184207 0.000000
vt -0.437440 0.185491 0.000000
vt -0.444881 0.166865 0.000000
vt -0.451529 0.147941 0.000000
vt -0.457372 0.128754 0.000000
vt 0.180000 0.190562 0.000000
vt -0.180000 0.223838 0.000000
vt 0.130000 0.190562 0.000000
vt -0.180000 0.149226 0.000000
vt 0.130000 0.170503 0.000000
vt 0.130000 0.150444 0.000000
vt 0.130000 0.130385 0.000000
vt -0.180000 0.074613 0.000000
vt 0.180000 0.130385 0.000000
vt 0.180000 0.065767 0.000000
vt -0.180000 0.000000 0.000000
vt 0.180000 0.001149 0.000000
vt 0.180000 -0.063470 0.000000
vt -0.180000 -0.074613 0.000000
vt 0.180000 -0.128088 0.000000
vt 0.130000 -0.128088 0.000000
vt -0.180000 -0.149226 0.000000
vt 0.130000 -0.159483 0.000000
vt 0.130000 -0.190879 0.000000
vt -0.180000 -0.223838 0.000000
vt 0.130000 -0.222275 0.000000
vt 0.180000 -0.222275 0.000000
vt 0.180000 -0.296531 0.000000
vt -0.180000 -0.298451 0.000000
vt 0.180000 -0.370787 0.000000
vt -0.180000 -0.373064 0.000000
vt 0.180000 -0.445043 0.000000
vt -0.180000 -0.447677 0.000000
vt 0.180000 -0.519300 0.000000
vt -0.180000 -0.522290 0.000000
vt 0.180000 -0.593556 0.000000
vt -0.180000 -0.596903 0.000000
vt 0.180000 -0.667812 0.000000
vt -0.180000 -0.671515 0.000000
vt 0.180000 -0.742068 0.000000
vt -0.180000 -0.746128 0.000000
vt 0.180000 -0.816324 0.000000
vt -0.180000 -0.820741 0.000000
vt 0.180000 -0.890580 0.000000
vt -0.180000 -0.895354 0.000000
vt 0.180000 -0.964837 0.000000
vt -0.180000 -0.969967 0.000000
vt 0.180000 -1.039093 0.000000
vt -0.180000 -1.044580 0.000000
vt 0.180000 -1.113349 0.000000
vt -0.180000 -1.119192 0.000000
vt 0.180000 -1.187605 0.000000
vt -0.180000 -1.193805 0.000000
vt 0.180000 -1.261861 0.000000
vt 0.130000 -1.261861 0.000000
vt -0.180000 -1.268418 0.000000
vt 0.130000 -1.294278 0.000000
vt -0.180000 -1.343031 0.000000
vt 0.130000 -1.326694 0.000000
vt 0.130000 -1.359111 0.000000
vt -0.180000 -1.417644 0.000000
vt 0.180000 -1.359111 0.000000
vt 0.180000 -1.424127 0.000000
vt -0.180000 -1.492257 0.000000
vt 0.180000 -1.489144 0.000000
vt 0.180000 -1.554160 0.000000
vt 0.180000 1.430353 0.000000
vt -0.180000 1.492257 0.000000
vt -0.180000 1.417644 0.000000
vt 0.180000 1.365336 0.000000
vt 0.130000 1.365336 0.000000
vt -0.180000 1.343031 0.000000
vt 0.130000 1.344587 0.000000
vt 0.130000 1.323838 0.000000
vt 0.130000 1.303089 0.000000
vt -0.180000 1.268418 0.000000
vt 0.180000 1.303089 0.000000
vt 0.180000 1.228920 0.000000
vt -0.180000 1.193805 0.000000
vt 0.180000 1.154752 0.000000
vt -0.180000 1.119192 0.000000
vt 0.180000 1.080583 0.000000
vt -0.180000 1.044580 0.000000
vt 0.180000 1.006415 0.000000
vt -0.180000 0.969967 0.000000
vt 0.180000 0.932246 0.000000
vt -0.180000 0.895354 0.000000
vt 0.180000 0.858078 0.000000
vt -0.180000 0.820741 0.000000
vt 0.180000 0.783910 0.000000
vt -0.180000 0.746128 0.000000
vt 0.180000 0.709741 0.000000
vt -0.180000 0.671515 0.000000
vt 0.180000 0.635573 0.000000
vt -0.180000 0.596903 0.000000
vt 0.180000 0.561404 0.000000
vt -0.180000 0.522290 0.000000
vt 0.180000 0.487236 0.000000
vt -0.180000 0.447677 0.000000
vt 0.180000 0.413067 0.000000
vt -0.180000 0.373064 0.000000
vt 0.180000 0.338899 0.000000
vt -0.180000 0.298451 0.000000
vt 0.180000 0.264731 0.000000
vt 0.180000 0.076296 0.000000
vt -0.180000 0.076296 0.000000
vt 0.180000 0.000000 0.000000
vt -0.180000 0.000000 0.000000
vt 0.180000 -0.076296 0.000000
vt -0.180000 -0.076296 0.000000
vt 0.180000 -0.152592 0.000000
vt -0.180000 -0.152592 0.000000
vt 0.180000 -0.228887 0.000000
vt -0.180000 -0.228887 0.000000
vt 0.180000 -0.305183 0.000000
vt -0.180000 -0.305183 0.000000
vt 0.180000 -0.381479 0.000000
vt -0.180000 -0.381479 0.000000
vt 0.180000 -0.457775 0.000000
vt -0.180000 -0.457775 0.000000
vt 0.180000 -0.534071 0.000000
vt -0.180000 -0.534071 0.000000
vt 0.180000 -0.610367 0.000000
vt -0.180000 -0.610367 0.000000
vt 0.180000 -0.686662 0.000000
vt -0.180000 -0.686662 0.000000
vt 0.180000 -0.762958 0.000000
vt -0.180000 -0.762958 0.000000
vt 0.180000 -0.839254 0.000000
vt -0.180000 -0.839254 0.000000
vt 0.180000 -0.915550 0.000000
vt -0.180000 -0.915550 0.000000
vt 0.180000 -0.991846 0.000000
vt -0.180000 -0.991846 0.000000
vt 0.180000 -1.068142 0.000000
vt -0.180000 -1.068142 0.000000
vt 0.180000 -1.144437 0.000000
vt -0.180000 -1.144437 0.000000
vt 0.180000 -1.220733 0.000000
vt -0.180000 -1.220733 0.000000
vt 0.180000 -1.297029 0.000000
vt -0.180000 -1.297029 0.000000
vt 0.180000 -1.373325 0.000000
vt -0.180000 -1.373325 0.000000
vt 0.180000 -1.449621 0.000000
vt -0.180000 -1.449621 0.000000
vt 0.180000 -1.525916 0.000000
vt -0.180000 -1.525916 0.000000
vt 0.180000 -1.602212 0.000000
vt -0.180000 -1.602212 0.000000
vt 0.180000 1.602212 0.000000
vt -0.180000 1.602212 0.000000
vt 0.180000 1.525916 0.000000
vt -0.180000 1.525916 0.000000
vt 0.180000 1.449621 0.000000
vt -0.180000 1.449621 0.000000
vt 0.180000 1.373325 0.000000
vt -0.180000 1.373325 0.000000
vt 0.180000 1.297029 0.000000
vt -0.180000 1.297029 0.000000
vt 0.180000 1.220733 0.000000
vt -0.180000 1.220733 0.000000
vt 0.180000 1.144437 0.000000
vt -0.180000 1.144437 0.000000
vt 0.180000 1.068142 0.000000
vt -0.180000 1.068142 0.000000
vt 0.180000 0.991846 0.000000
vt -0.180000 0.991846 0.000000
vt 0.180000 0.915550 0.000000
vt -0.180000 0.915550 0.000000
vt 0.180000 0.839254 0.000000
vt -0.180000 0.839254 0.000000
vt 0.180000 0.762958 0.000000
vt -0.180000 0.762958 0.000000
vt 0.180000 0.686662 0.000000
vt -0.180000 0.686662 0.000000
vt 0.180000 0.610367 0.000000
vt -0.180000 0.610367 0.000000
vt 0.180000 0.534071 0.000000
vt -0.180000 0.534071 0.000000
vt 0.180000 0.457775 0.000000
vt -0.180000 0.457775 0.000000
vt 0.180000 0.381479 0.000000
vt -0.180000 0.381479 0.000000
vt 0.180000 0.305183 0.000000
vt -0.180000 0.305183 0.000000
vt 0.180000 0.228887 0.000000
vt -0.180000 0.228887 0.000000
vt 0.180000 0.152592 0.000000
vt -0.180000 0.152592 0.000000
vt -0.470454 -0.065557 0.000000
vt -0.504304 -0.076012 0.000000
vt -0.457217 -0.128754 0.000000
vt -0.487342 -0.150325 0.000000
vt -0.437285 -0.185491 0.000000
vt -0.459494 -0.221281 0.000000
vt -0.403119 -0.251237 0.000000
vt -0.421382 -0.287293 0.000000
vt -0.359145 -0.310870 0.000000
vt -0.373856 -0.346888 0.000000
vt -0.306432 -0.362938 0.000000
vt -0.317980 -0.398734 0.000000
vt -0.246263 -0.406176 0.000000
vt -0.255000 -0.441673 0.000000
vt -0.180103 -0.439532 0.000000
vt -0.186324 -0.474746 0.000000
vt -0.109560 -0.462192 0.000000
vt -0.113486 -0.497213 0.000000
vt -0.036352 -0.473607 0.000000
vt -0.038112 -0.508574 0.000000
vt 0.038112 -0.508574 0.000000
vt -0.510000 0.000000 0.000000
vt -0.474999 -0.001149 0.000000
vt -0.470766 0.063281 0.000000
vt -0.504304 0.076012 0.000000
vt -0.457834 0.126541 0.000000
vt -0.487342 0.150325 0.000000
vt -0.423936 0.214251 0.000000
vt -0.459494 0.221281 0.000000
vt -0.421382 0.287293 0.000000
vt -0.385409 0.277642 0.000000
vt -0.373856 0.346888 0.000000
vt -0.337482 0.334262 0.000000
vt -0.317980 0.398734 0.000000
vt -0.281324 0.382729 0.000000
vt -0.255000 0.441673 0.000000
vt -0.218305 0.421862 0.000000
vt -0.186324 0.474746 0.000000
vt -0.149962 0.450706 0.000000
vt -0.113486 0.497213 0.000000
vt -0.077962 0.468558 0.000000
vt -0.038112 0.508574 0.000000
vt -0.004060 0.474983 0.000000
vt 0.038112 0.508574 0.000000
vt 0.069941 0.469823 0.000000
vt 0.113486 0.497213 0.000000
vt 0.142236 0.453204 0.000000
vt 0.186324 0.474746 0.000000
vt 0.211062 0.425532 0.000000
vt 0.255000 0.441673 0.000000
vt 0.274741 0.387482 0.000000
vt 0.317980 0.398734 0.000000
vt 0.331718 0.339982 0.000000
vt 0.373856 0.346888 0.000000
vt 0.380606 0.284190 0.000000
vt 0.421382 0.287293 0.000000
vt 0.420211 0.221467 0.000000
vt 0.459494 0.221281 0.000000
vt 0.456461 0.131409 0.000000
vt 0.487342 0.150325 0.000000
vt 0.504304 0.076012 0.000000
vt 0.470122 0.067896 0.000000
vt 0.474990 0.003113 0.000000
vt -0.239559 0.071494 0.000000
vt -0.249997 0.001157 0.000000
vt -0.194188 0.047863 0.000000
vt -0.200000 0.000000 0.000000
vt -0.194188 -0.047863 0.000000
vt -0.240490 -0.068298 0.000000
vt -0.177091 -0.092945 0.000000
vt -0.220314 -0.118160 0.000000
vt -0.189939 -0.162553 0.000000
vt -0.149702 -0.132625 0.000000
vt -0.150770 -0.199420 0.000000
vt -0.113613 -0.164597 0.000000
vt -0.104622 -0.227055 0.000000
vt -0.070921 -0.187003 0.000000
vt -0.053631 -0.244180 0.000000
vt -0.024107 -0.198542 0.000000
vt -0.000157 -0.250000 0.000000
vt 0.024107 -0.198542 0.000000
vt 0.053324 -0.244247 0.000000
vt 0.070921 -0.187003 0.000000
vt 0.104337 -0.227187 0.000000
vt 0.113613 -0.164597 0.000000
vt 0.150520 -0.199609 0.000000
vt 0.149702 -0.132625 0.000000
vt 0.189734 -0.162791 0.000000
vt 0.177091 -0.092945 0.000000
vt 0.220165 -0.118437 0.000000
vt 0.240404 -0.068599 0.000000
vt 0.437827 -0.184207 0.000000
vt 0.458144 -0.125416 0.000000
vt 0.249975 -0.003516 0.000000
vt 0.194188 -0.047863 0.000000
vt 0.200000 0.000000 0.000000
vt 0.194188 0.047863 0.000000
vt 0.239697 0.071032 0.000000
vt 0.177091 0.092945 0.000000
vt 0.219189 0.120233 0.000000
vt 0.149702 0.132625 0.000000
vt 0.188717 0.163969 0.000000
vt 0.149666 0.200250 0.000000
vt 0.403855 -0.250053 0.000000
vt 0.459494 -0.221281 0.000000
vt 0.487342 -0.150325 0.000000
vt 0.504304 -0.076012 0.000000
vt 0.470972 -0.061729 0.000000
vt 0.510000 -0.000000 0.000000
vt 0.421382 -0.287293 0.000000
vt 0.360056 -0.309814 0.000000
vt 0.373856 -0.346888 0.000000
vt 0.307496 -0.362037 0.000000
vt 0.317980 -0.398734 0.000000
vt 0.247455 -0.405452 0.000000
vt 0.255000 -0.441673 0.000000
vt 0.181392 -0.439001 0.000000
vt 0.186324 -0.474746 0.000000
vt 0.110916 -0.461869 0.000000
vt 0.113486 -0.497213 0.000000
vt 0.037742 -0.473498 0.000000
vt -0.177091 0.092945 0.000000
vt -0.218957 0.120656 0.000000
vt -0.149702 0.132625 0.000000
vt -0.188401 0.164333 0.000000
vt -0.149279 0.200538 0.000000
vt -0.113613 0.164597 0.000000
vt -0.103372 0.227628 0.000000
vt -0.070921 0.187003 0.000000
vt -0.052765 0.244368 0.000000
vt -0.024107 0.198542 0.000000
vt 0.000241 0.250000 0.000000
vt 0.024107 0.198542 0.000000
vt 0.053236 0.244266 0.000000
vt 0.070921 0.187003 0.000000
vt 0.103811 0.227428 0.000000
vt 0.113613 0.164597 0.000000
vt 0.469152 -0.074306 0.000000
vt 0.504304 -0.076012 0.000000
vt 0.475000 0.000000 0.000000
vt 0.510000 0.000000 0.000000
vt 0.504304 0.076012 0.000000
vt 0.487342 -0.150325 0.000000
vt 0.451752 -0.146783 0.000000
vt 0.459494 -0.221281 0.000000
vt 0.423228 -0.215645 0.000000
vt 0.421382 -0.287293 0.000000
vt 0.384283 -0.279198 0.000000
vt 0.373856 -0.346888 0.000000
vt 0.335876 -0.335876 0.000000
vt 0.317980 -0.398734 0.000000
vt 0.279198 -0.384283 0.000000
vt 0.255000 -0.441673 0.000000
vt 0.215645 -0.423228 0.000000
vt 0.186324 -0.474746 0.000000
vt 0.146783 -0.451752 0.000000
vt 0.113486 -0.497213 0.000000
vt 0.074306 -0.469152 0.000000
vt 0.038112 -0.508574 0.000000
vt 0.000000 -0.475000 0.000000
vt -0.038112 -0.508574 0.000000
vt -0.074306 -0.469152 0.000000
vt -0.113486 -0.497213 0.000000
vt -0.146783 -0.451752 0.000000
vt -0.186324 -0.474746 0.000000
vt -0.215645 -0.423228 0.000000
vt -0.255000 -0.441673 0.000000
vt -0.279198 -0.384283 0.000000
vt -0.317980 -0.398734 0.000000
vt -0.335876 -0.335876 0.000000
vt -0.373856 -0.346888 0.000000
vt -0.384283 -0.279198 0.000000
vt -0.421382 -0.287293 0.000000
vt -0.423228 -0.215645 0.000000
vt -0.459494 -0.221281 0.000000
vt -0.451752 -0.146783 0.000000
vt -0.487342 -0.150325 0.000000
vt -0.469152 -0.074306 0.000000
vt -0.504304 -0.076012 0.000000
vt -0.475000 -0.000000 0.000000
vt -0.510000 0.000000 0.000000
vt -0.504304 0.076012 0.000000
vt -0.469152 0.074306 0.000000
vt -0.487342 0.150325 0.000000
vt -0.451752 0.146783 0.000000
vt -0.459494 0.221281 0.000000
vt -0.423228 0.215645 0.000000
vt -0.421382 0.287293 0.000000
vt -0.384283 0.279198 0.000000
vt -0.373856 0.346888 0.000000
vt -0.335876 0.335876 0.000000
vt -0.317980 0.398734 0.000000
vt -0.279198 0.384283 0.000000
vt -0.255000 0.441673 0.000000
vt -0.215645 0.423228 0.000000
vt -0.186324 0.474746 0.000000
vt -0.146783 0.451752 0.000000
vt -0.113486 0.497213 0.000000
vt -0.074306 0.469152 0.000000
vt -0.038112 0.508574 0.000000
vt 0.000000 0.475000 0.000000
vt 0.038112 0.508574 0.000000
vt 0.074306 0.469152 0.000000
vt 0.113486 0.497213 0.000000
vt 0.146783 0.451752 0.000000
vt 0.186324 0.474746 0.000000
vt 0.215645 0.423228 0.000000
vt 0.255000 0.441673 0.000000
vt 0.279198 0.384283 0.000000
vt 0.317980 0.398734 0.000000
vt 0.335876 0.335876 0.000000
vt 0.373856 0.346888 0.000000
vt 0.384283 0.279198 0.000000
vt 0.421382 0.287293 0.000000
vt 0.423228 0.215645 0.000000
vt 0.459494 0.221281 0.000000
vt 0.451752 0.146783 0.000000
vt 0.487342 0.150325 0.000000
vt 0.469152 0.074306 0.000000
vn 0.097094 0.023932 0.000000
vn 0.097094 0.023932 0.000000
vn 0.100000 0.000000 0.000000
vn 0.100000 0.000000 0.000000
vn 0.097094 -0.023932 0.000000
vn 0.097094 -0.023932 0.000000
vn 0.088546 -0.046472 0.000000
vn 0.088546 -0.046472 0.000000
vn 0.074851 -0.066312 0.000000
vn 0.074851 -0.066312 0.000000
vn 0.056806 -0.082298 0.000000
vn 0.056806 -0.082298 0.000000
vn 0.035460 -0.093502 0.000000
vn 0.035460 -0.093502 0.000000
vn 0.012054 -0.099271 0.000000
vn 0.012054 -0.099271 0.000000
vn -0.012054 -0.099271 0.000000
vn -0.012054 -0.099271 0.000000
vn -0.035460 -0.093502 0.000000
vn -0.035460 -0.093502 0.000000
vn -0.056806 -0.082298 0.000000
vn -0.056806 -0.082298 0.000000
vn -0.074851 -0.066312 0.000000
vn -0.074851 -0.066312 0.000000
vn -0.088546 -0.046472 0.000000
vn -0.088546 -0.046472 0.000000
vn -0.097094 -0.023932 0.000000
vn -0.097094 -0.023932 0.000000
vn -0.100000 0.000000 0.000000
vn -0.100000 0.000000 0.000000
vn -0.097094 0.023932 0.000000
vn -0.097094 0.023932 0.000000
vn -0.088546 0.046472 0.000000
vn -0.088546 0.046472 0.000000
vn -0.074851 0.066312 0.000000
vn -0.074851 0.066312 0.000000
vn -0.056806 0.082298 0.000000
vn -0.056806 0.082298 0.000000
vn -0.035460 0.093502 0.000000
vn -0.035460 0.093502 0.000000
vn -0.012054 0.099271 0.000000
vn -0.012054 0.099271 0.000000
vn 0.012054 0.099271 0.000000
vn 0.012054 0.099271 0.000000
vn 0.035460 0.093502 0.000000
vn 0.035460 0.093502 0.000000
vn 0.056806 0.082298 0.000000
vn 0.056806 0.082298 0.000000
vn 0.074851 0.066312 0.000000
vn 0.074851 0.066312 0.000000
vn 0.088546 0.046472 0.000000
vn 0.088546 0.046472 0.000000
vn 0.053117 0.084727 0.000000
vn 0.053117 0.084727 0.000000
vn 0.053117 0.084727 0.000000
vn 0.053117 0.084727 0.000000
vn -0.051166 -0.085919 0.000000
vn -0.051166 -0.085919 0.000000
vn -0.051166 -0.085919 0.000000
vn -0.051166 -0.085919 0.000000
vn -0.096162 -0.027440 0.000000
vn -0.096162 -0.027440 0.000000
vn -0.088066 -0.047375 0.000000
vn -0.088066 -0.047375 0.000000
vn -0.075894 -0.065116 0.000000
vn -0.075894 -0.065116 0.000000
vn -0.060208 -0.079844 0.000000
vn -0.060208 -0.079844 0.000000
vn -0.041735 -0.090875 0.000000
vn -0.041735 -0.090875 0.000000
vn -0.021330 -0.097699 0.000000
vn -0.021330 -0.097699 0.000000
vn 0.000063 -0.100000 0.000000
vn 0.000063 -0.100000 0.000000
vn 0.021452 -0.097672 0.000000
vn 0.021452 -0.097672 0.000000
vn 0.041849 -0.090822 0.000000
vn 0.041849 -0.090822 0.000000
vn 0.060308 -0.079768 0.000000
vn 0.060308 -0.079768 0.000000
vn 0.075975 -0.065021 0.000000
vn 0.075975 -0.065021 0.000000
vn 0.088126 -0.047264 0.000000
vn 0.088126 -0.047264 0.000000
vn 0.096196 -0.027319 0.000000
vn 0.096196 -0.027319 0.000000
vn 0.050532 -0.086293 0.000000
vn 0.050532 -0.086293 0.000000
vn 0.050532 -0.086293 0.000000
vn 0.050532 -0.086293 0.000000
vn -0.050532 0.086293 0.000000
vn -0.050532 0.086293 0.000000
vn -0.050532 0.086293 0.000000
vn -0.050532 0.086293 0.000000
vn -0.054701 -0.083713 0.000000
vn -0.054701 -0.083713 0.000000
vn -0.054701 -0.083713 0.000000
vn -0.054701 -0.083713 0.000000
vn 0.064020 0.076821 0.000000
vn 0.064020 0.076821 0.000000
vn 0.064020 0.076821 0.000000
vn 0.064020 0.076821 0.000000
vn 0.095824 0.028598 0.000000
vn 0.095824 0.028598 0.000000
vn 0.087583 0.048262 0.000000
vn 0.087583 0.048262 0.000000
vn 0.075360 0.065733 0.000000
vn 0.075360 0.065733 0.000000
vn 0.059712 0.080215 0.000000
vn 0.059712 0.080215 0.000000
vn 0.041349 0.091051 0.000000
vn 0.041349 0.091051 0.000000
vn 0.021106 0.097747 0.000000
vn 0.021106 0.097747 0.000000
vn -0.000097 0.100000 -0.000000
vn -0.000097 0.100000 -0.000000
vn -0.021294 0.097706 -0.000000
vn -0.021294 0.097706 -0.000000
vn -0.041524 0.090971 -0.000000
vn -0.041524 0.090971 -0.000000
vn -0.059866 0.080100 -0.000000
vn -0.059866 0.080100 -0.000000
vn -0.075487 0.065587 -0.000000
vn -0.075487 0.065587 -0.000000
vn -0.087676 0.048093 -0.000000
vn -0.087676 0.048093 -0.000000
vn -0.095879 0.028413 -0.000000
vn -0.095879 0.028413 -0.000000
vn -0.061221 0.079069 0.000000
vn -0.061221 0.079069 0.000000
vn -0.061221 0.079069 0.000000
vn -0.061221 0.079069 0.000000
vn 0.051656 -0.085625 0.000000
vn 0.051656 -0.085625 0.000000
vn 0.051656 -0.085625 0.000000
vn 0.051656 -0.085625 0.000000
vn 0.000000 0.000000 0.100000
vn 0.000000 0.000000 0.100000
vn 0.000000 0.000000 0.100000
vn 0.000000 0.000000 0.100000
vn 0.000000 0.000000 0.100000
vn 0.000000 0.000000 0.100000
vn 0.000000 0.000000 0.100000
vn 0.000000 0.000000 0.100000
vn 0.000000 0.000000 0.100000
vn 0.000000 0.000000 0.100000
vn 0.000000 0.000000 0.100000
vn 0.000000 0.000000 0.100000
vn 0.000000 0.000000 0.100000
vn 0.000000 0.000000 0.100000
vn 0.000000 0.000000 0.100000
vn 0.000000 0.000000 0.100000
vn 0.000000 0.000000 0.100000
vn 0.000000 0.000000 0.100000
vn 0.000000 0.000000 0.100000
vn 0.000000 0.000000 0.100000
vn 0.000000 0.000000 0.100000
vn 0.000000 0.000000 0.100000
vn 0.000000 0.000000 0.100000
vn 0.000000 0.000000 0.100000
vn 0.000000 0.000000 0.100000
vn 0.000000 0.000000 0.100000
vn 0.000000 0.000000 0.100000
vn 0.000000 0.000000 0.100000
vn 0.000000 0.000000 0.100000
vn 0.000000 0.000000 0.100000
vn 0.000000 0.000000 0.100000
vn 0.000000 0.000000 0.100000
vn 0.000000 0.000000 0.100000
vn 0.000000 0.000000 0.100000
vn 0.000000 0.000000 0.100000
vn 0.000000 0.000000 0.100000
vn 0.000000 0.000000 0.100000
vn 0.000000 0.000000 0.100000
vn 0.000000 0.000000 0.100000
vn 0.000000 0.000000 0.100000
vn 0.000000 0.000000 0.100000
vn 0.000000 0.000000 0.100000
vn 0.000000 0.000000 0.100000
vn 0.000000 0.000000 0.100000
vn 0.000000 0.000000 0.100000
vn 0.000000 0.000000 0.100000
vn 0.000000 0.000000 0.100000
vn 0.000000 0.000000 0.100000
vn 0.000000 0.000000 0.100000
vn 0.000000 0.000000 0.100000
vn 0.000000 0.000000 0.100000
vn 0.000000 0.000000 0.100000
vn 0.000000 0.000000 0.100000
vn 0.000000 0.000000 0.100000
vn 0.000000 0.000000 0.100000
vn 0.000000 0.000000 0.100000
vn 0.000000 0.000000 0.100000
vn 0.000000 0.000000 0.100000
vn 0.000000 0.000000 0.100000
vn 0.000000 0.000000 0.100000
vn 0.000000 0.000000 0.100000
vn 0.000000 0.000000 0.100000
vn 0.000000 0.000000 0.100000
vn 0.000000 0.000000 0.100000
vn 0.000000 0.000000 0.100000
vn 0.000000 0.000000 0.100000
vn 0.000000 0.000000 0.100000
vn 0.000000 0.000000 0.100000
vn 0.000000 0.000000 0.100000
vn 0.000000 0.000000 0.100000
vn -0.092060 0.039051 0.000000
vn -0.089101 0.045399 0.000000
vn -0.092060 0.039051 0.000000
vn -0.095106 0.030902 0.000000
vn -0.093626 0.035129 0.000000
vn -0.095026 0.031146 0.000000
vn -0.096256 0.027106 0.000000
vn -0.098769 0.015643 0.000000
vn -0.096256 0.027106 0.000000
vn -0.099043 0.013801 0.000000
vn -0.100000 0.000000 0.000000
vn -0.100000 0.000242 0.000000
vn -0.099109 -0.013322 0.000000
vn -0.098769 -0.015643 0.000000
vn -0.096386 -0.026640 0.000000
vn -0.096386 -0.026640 0.000000
vn -0.095106 -0.030902 0.000000
vn -0.094416 -0.032948 0.000000
vn -0.092034 -0.039112 0.000000
vn -0.089101 -0.045399 0.000000
vn -0.089250 -0.045106 0.000000
vn -0.089250 -0.045106 0.000000
vn -0.081139 -0.058451 0.000000
vn -0.080902 -0.058779 0.000000
vn -0.071049 -0.070371 0.000000
vn -0.070711 -0.070711 0.000000
vn -0.059226 -0.080575 0.000000
vn -0.058779 -0.080902 0.000000
vn -0.045959 -0.088813 0.000000
vn -0.045399 -0.089101 0.000000
vn -0.031571 -0.094886 0.000000
vn -0.030902 -0.095106 0.000000
vn -0.016413 -0.098644 0.000000
vn -0.015643 -0.098769 0.000000
vn -0.000855 -0.099996 0.000000
vn -0.000000 -0.100000 0.000000
vn 0.014724 -0.098910 0.000000
vn 0.015643 -0.098769 0.000000
vn 0.029944 -0.095411 0.000000
vn 0.030902 -0.095106 0.000000
vn 0.044434 -0.089586 0.000000
vn 0.045399 -0.089101 0.000000
vn 0.057840 -0.081575 0.000000
vn 0.058779 -0.080902 0.000000
vn 0.069835 -0.071575 0.000000
vn 0.070711 -0.070711 0.000000
vn 0.080128 -0.059829 0.000000
vn 0.080902 -0.058779 0.000000
vn 0.088466 -0.046625 0.000000
vn 0.088466 -0.046625 0.000000
vn 0.089101 -0.045399 0.000000
vn 0.091439 -0.040483 0.000000
vn 0.095106 -0.030902 0.000000
vn 0.093987 -0.034154 0.000000
vn 0.096097 -0.027665 0.000000
vn 0.098769 -0.015643 0.000000
vn 0.096097 -0.027665 0.000000
vn 0.098973 -0.014294 0.000000
vn 0.100000 -0.000000 0.000000
vn 0.099998 -0.000655 0.000000
vn 0.099152 0.012996 0.000000
vn 0.098769 0.015643 0.000000
vn 0.096451 0.026403 0.000000
vn 0.096451 0.026403 0.000000
vn 0.095106 0.030902 0.000000
vn 0.095206 0.030590 0.000000
vn 0.093780 0.034718 0.000000
vn 0.092174 0.038780 0.000000
vn 0.089101 0.045399 0.000000
vn 0.092174 0.038780 0.000000
vn 0.085022 0.052643 0.000000
vn 0.080902 0.058779 0.000000
vn 0.075801 0.065224 0.000000
vn 0.070711 0.070711 0.000000
vn 0.064736 0.076218 0.000000
vn 0.058779 0.080902 0.000000
vn 0.052096 0.085358 0.000000
vn 0.045399 0.089101 0.000000
vn 0.038188 0.092421 0.000000
vn 0.030902 0.095106 0.000000
vn 0.023351 0.097235 0.000000
vn 0.015643 0.098769 0.000000
vn 0.007946 0.099684 0.000000
vn -0.000000 0.100000 0.000000
vn -0.007653 0.099707 0.000000
vn -0.015643 0.098769 0.000000
vn -0.023065 0.097304 0.000000
vn -0.030902 0.095106 0.000000
vn -0.037916 0.092533 0.000000
vn -0.045399 0.089101 0.000000
vn -0.051845 0.085511 0.000000
vn -0.058779 0.080902 0.000000
vn -0.064512 0.076408 0.000000
vn -0.070711 0.070711 0.000000
vn -0.075609 0.065446 0.000000
vn -0.080902 0.058779 0.000000
vn -0.084867 0.052892 0.000000
vn 0.098883 0.014904 0.000000
vn 0.098883 0.014904 0.000000
vn 0.100000 0.000000 0.000000
vn 0.100000 0.000000 0.000000
vn 0.098883 -0.014904 0.000000
vn 0.098883 -0.014904 0.000000
vn 0.095557 -0.029476 0.000000
vn 0.095557 -0.029476 0.000000
vn 0.090097 -0.043388 0.000000
vn 0.090097 -0.043388 0.000000
vn 0.082624 -0.056332 0.000000
vn 0.082624 -0.056332 0.000000
vn 0.073305 -0.068017 0.000000
vn 0.073305 -0.068017 0.000000
vn 0.062349 -0.078183 0.000000
vn 0.062349 -0.078183 0.000000
vn 0.050000 -0.086603 0.000000
vn 0.050000 -0.086603 0.000000
vn 0.036534 -0.093087 0.000000
vn 0.036534 -0.093087 0.000000
vn 0.022252 -0.097493 0.000000
vn 0.022252 -0.097493 0.000000
vn 0.007473 -0.099720 0.000000
vn 0.007473 -0.099720 0.000000
vn -0.007473 -0.099720 0.000000
vn -0.007473 -0.099720 0.000000
vn -0.022252 -0.097493 0.000000
vn -0.022252 -0.097493 0.000000
vn -0.036534 -0.093087 0.000000
vn -0.036534 -0.093087 0.000000
vn -0.050000 -0.086603 0.000000
vn -0.050000 -0.086603 0.000000
vn -0.062349 -0.078183 0.000000
vn -0.062349 -0.078183 0.000000
vn -0.073305 -0.068017 0.000000
vn -0.073305 -0.068017 0.000000
vn -0.082624 -0.056332 0.000000
vn -0.082624 -0.056332 0.000000
vn -0.090097 -0.043388 0.000000
vn -0.090097 -0.043388 0.000000
vn -0.095557 -0.029476 0.000000
vn -0.095557 -0.029476 0.000000
vn -0.098883 -0.014904 0.000000
vn -0.098883 -0.014904 0.000000
vn -0.100000 -0.000000 0.000000
vn -0.100000 -0.000000 0.000000
vn -0.098883 0.014904 -0.000000
vn -0.098883 0.014904 -0.000000
vn -0.095557 0.029476 -0.000000
vn -0.095557 0.029476 -0.000000
vn -0.090097 0.043388 -0.000000
vn -0.090097 0.043388 -0.000000
vn -0.082624 0.056332 -0.000000
vn -0.082624 0.056332 -0.000000
vn -0.073305 0.068017 -0.000000
vn -0.073305 0.068017 -0.000000
vn -0.062349 0.078183 -0.000000
vn -0.062349 0.078183 -0.000000
vn -0.050000 0.086603 -0.000000
vn -0.050000 0.086603 -0.000000
vn -0.036534 0.093087 -0.000000
vn -0.036534 0.093087 -0.000000
vn -0.022252 0.097493 -0.000000
vn -0.022252 0.097493 -0.000000
vn -0.007473 0.099720 -0.000000
vn -0.007473 0.099720 -0.000000
vn 0.007473 0.099720 0.000000
vn 0.007473 0.099720 0.000000
vn 0.022252 0.097493 0.000000
vn 0.022252 0.097493 0.000000
vn 0.036534 0.093087 0.000000
vn 0.036534 0.093087 0.000000
vn 0.050000 0.086603 0.000000
vn 0.050000 0.086603 0.000000
vn 0.062349 0.078183 0.000000
vn 0.062349 0.078183 0.000000
vn 0.073305 0.068017 0.000000
vn 0.073305 0.068017 0.000000
vn 0.082624 0.056332 0.000000
vn 0.082624 0.056332 0.000000
vn 0.090097 0.043388 0.000000
vn 0.090097 0.043388 0.000000
vn 0.095557 0.029476 0.000000
vn 0.095557 0.029476 0.000000
vn 0.000000 0.000000 -0.100000
vn 0.000000 0.000000 -0.100000
vn 0.000000 0.000000 -0.100000
vn 0.000000 0.000000 -0.100000
vn 0.000000 0.000000 -0.100000
vn 0.000000 0.000000 -0.100000
vn 0.000000 0.000000 -0.100000
vn 0.000000 0.000000 -0.100000
vn 0.000000 0.000000 -0.100000
vn 0.000000 0.000000 -0.100000
vn 0.000000 0.000000 -0.100000
vn 0.000000 0.000000 -0.100000
vn 0.000000 0.000000 -0.100000
vn 0.000000 0.000000 -0.100000
vn 0.000000 0.000000 -0.100000
vn 0.000000 0.000000 -0.100000
vn 0.000000 0.000000 -0.100000
vn 0.000000 0.000000 -0.100000
vn 0.000000 0.000000 -0.100000
vn 0.000000 0.000000 -0.100000
vn 0.000000 0.000000 -0.100000
vn 0.000000 0.000000 -0.100000
vn 0.000000 0.000000 -0.100000
vn 0.000000 0.000000 -0.100000
vn 0.000000 0.000000 -0.100000
vn 0.000000 0.000000 -0.100000
vn 0.000000 0.000000 -0.100000
vn 0.000000 0.000000 -0.100000
vn 0.000000 0.000000 -0.100000
vn 0.000000 0.000000 -0.100000
vn 0.000000 0.000000 -0.100000
vn 0.000000 0.000000 -0.100000
vn 0.000000 0.000000 -0.100000
vn 0.000000 0.000000 -0.100000
vn 0.000000 0.000000 -0.100000
vn 0.000000 0.000000 -0.100000
vn 0.000000 0.000000 -0.100000
vn 0.000000 0.000000 -0.100000
vn 0.000000 0.000000 -0.100000
vn 0.000000 0.000000 -0.100000
vn 0.000000 0.000000 -0.100000
vn 0.000000 0.000000 -0.100000
vn 0.000000 0.000000 -0.100000
vn 0.000000 0.000000 -0.100000
vn 0.000000 0.000000 -0.100000
vn 0.000000 0.000000 -0.100000
vn 0.000000 0.000000 -0.100000
vn 0.000000 0.000000 -0.100000
vn 0.000000 0.000000 -0.100000
vn 0.000000 0.000000 -0.100000
vn 0.000000 0.000000 -0.100000
vn 0.000000 0.000000 -0.100000
vn 0.000000 0.000000 -0.100000
vn 0.000000 0.000000 -0.100000
vn 0.000000 0.000000 -0.100000
vn 0.000000 0.000000 -0.100000
vn 0.000000 0.000000 -0.100000
vn 0.000000 0.000000 -0.100000
vn 0.000000 0.000000 -0.100000
vn 0.000000 0.000000 -0.100000
vn 0.000000 0.000000 -0.100000
vn 0.000000 0.000000 -0.100000
vn 0.000000 0.000000 -0.100000
vn 0.000000 0.000000 -0.100000
vn 0.000000 0.000000 -0.100000
vn 0.000000 0.000000 -0.100000
vn 0.000000 0.000000 -0.100000
vn 0.000000 0.000000 -0.100000
vn 0.000000 0.000000 -0.100000
vn 0.000000 0.000000 -0.100000
vn 0.000000 0.000000 -0.100000
vn 0.000000 0.000000 -0.100000
vn 0.000000 0.000000 -0.100000
vn 0.000000 0.000000 -0.100000
vn 0.000000 0.000000 -0.100000
vn 0.000000 0.000000 -0.100000
vn 0.000000 0.000000 -0.100000
vn 0.000000 0.000000 -0.100000
vn 0.000000 0.000000 -0.100000
vn 0.000000 0.000000 -0.100000
vn 0.000000 0.000000 -0.100000
vn 0.000000 0.000000 -0.100000
vn 0.000000 0.000000 -0.100000
vn 0.000000 0.000000 -0.100000
vn 0.000000 0.000000 -0.100000
vn 0.000000 0.000000 -0.100000
vn 0.000000 0.000000 -0.100000
vn 0.000000 0.000000 -0.100000
vn 0.000000 0.000000 -0.100000
vn 0.000000 0.000000 -0.100000
vn 0.000000 0.000000 -0.100000
vn 0.000000 0.000000 -0.100000
vn 0.000000 0.000000 -0.100000
vn 0.000000 0.000000 -0.100000
vn 0.000000 0.000000 -0.100000
vn 0.000000 0.000000 -0.100000
vn 0.000000 0.000000 -0.100000
vn 0.000000 0.000000 -0.100000
vn 0.000000 0.000000 -0.100000
vn 0.000000 0.000000 -0.100000
vn 0.000000 0.000000 -0.100000
vn 0.000000 0.000000 -0.100000
vn 0.000000 0.000000 -0.100000
vn 0.000000 0.000000 -0.100000
vn 0.000000 0.000000 -0.100000
vn 0.000000 0.000000 -0.100000
vn 0.000000 0.000000 -0.100000
vn 0.000000 0.000000 -0.100000
vn 0.000000 0.000000 -0.100000
vn 0.000000 0.000000 -0.100000
vn 0.000000 0.000000 -0.100000
vn 0.000000 0.000000 -0.100000
vn 0.000000 0.000000 -0.100000
vn 0.000000 0.000000 -0.100000
vn 0.000000 0.000000 -0.100000
vn 0.000000 0.000000 -0.100000
vn 0.000000 0.000000 -0.100000
vn 0.000000 0.000000 -0.100000
vn 0.000000 0.000000 -0.100000
vn 0.000000 0.000000 -0.100000
vn 0.000000 0.000000 -0.100000
vn 0.000000 0.000000 -0.100000
vn 0.000000 0.000000 -0.100000
vn 0.000000 0.000000 -0.100000
vn 0.000000 0.000000 -0.100000
vn 0.000000 0.000000 -0.100000
vn 0.000000 0.000000 -0.100000
vn 0.000000 0.000000 -0.100000
vn 0.000000 0.000000 -0.100000
vn 0.000000 0.000000 -0.100000
vn 0.000000 0.000000 -0.100000
vn 0.000000 0.000000 -0.100000
vn 0.000000 0.000000 -0.100000
vn 0.000000 0.000000 -0.100000
vn 0.000000 0.000000 -0.100000
vn 0.000000 0.000000 -0.100000
vn 0.000000 0.000000 -0.100000
vn 0.000000 0.000000 0.100000
vn 0.000000 0.000000 0.100000
vn 0.000000 0.000000 0.100000
vn 0.000000 0.000000 0.100000
vn 0.000000 0.000000 0.100000
vn 0.000000 0.000000 0.100000
vn 0.000000 0.000000 0.100000
vn 0.000000 0.000000 0.100000
vn 0.000000 0.000000 0.100000
vn 0.000000 0.000000 0.100000
vn 0.000000 0.000000 0.100000
vn 0.000000 0.000000 0.100000
vn 0.000000 0.000000 0.100000
vn 0.000000 0.000000 0.100000
vn 0.000000 0.000000 0.100000
vn 0.000000 0.000000 0.100000
vn 0.000000 0.000000 0.100000
vn 0.000000 0.000000 0.100000
vn 0.000000 0.000000 0.100000
vn 0.000000 0.000000 0.100000
vn 0.000000 0.000000 0.100000
vn 0.000000 0.000000 0.100000
vn 0.000000 0.000000 0.100000
vn 0.000000 0.000000 0.100000
vn 0.000000 0.000000 0.100000
vn 0.000000 0.000000 0.100000
vn 0.000000 0.000000 0.100000
vn 0.000000 0.000000 0.100000
vn 0.000000 0.000000 0.100000
vn 0.000000 0.000000 0.100000
vn 0.000000 0.000000 0.100000
vn 0.000000 0.000000 0.100000
vn 0.000000 0.000000 0.100000
vn 0.000000 0.000000 0.100000
vn 0.000000 0.000000 0.100000
vn 0.000000 0.000000 0.100000
vn 0.000000 0.000000 0.100000
vn 0.000000 0.000000 0.100000
vn 0.000000 0.000000 0.100000
vn 0.000000 0.000000 0.100000
vn 0.000000 0.000000 0.100000
vn 0.000000 0.000000 0.100000
vn 0.000000 0.000000 0.100000
vn 0.000000 0.000000 0.100000
vn 0.000000 0.000000 0.100000
vn 0.000000 0.000000 0.100000
vn 0.000000 0.000000 0.100000
vn 0.000000 0.000000 0.100000
vn 0.000000 0.000000 0.100000
vn 0.000000 0.000000 0.100000
vn 0.000000 0.000000 0.100000
vn 0.000000 0.000000 0.100000
vn 0.000000 0.000000 0.100000
vn 0.000000 0.000000 0.100000
vn 0.000000 0.000000 0.100000
vn 0.000000 0.000000 0.100000
vn 0.000000 0.000000 0.100000
vn 0.000000 0.000000 0.100000
vn 0.000000 0.000000 0.100000
vn 0.000000 0.000000 0.100000
vn 0.000000 0.000000 0.100000
vn 0.000000 0.000000 0.100000
vn 0.000000 0.000000 0.100000
vn 0.000000 0.000000 0.100000
vn 0.000000 0.000000 0.100000
vn 0.000000 0.000000 0.100000
vn 0.000000 0.000000 0.100000
vn 0.000000 0.000000 0.100000
vn 0.000000 0.000000 0.100000
vn 0.000000 0.000000 0.100000
vn 0.000000 0.000000 0.100000
vn 0.000000 0.000000 0.100000
vn 0.000000 0.000000 0.100000
vn 0.000000 0.000000 0.100000
vn 0.000000 0.000000 0.100000
vn 0.000000 0.000000 0.100000
vn 0.000000 0.000000 0.100000
vn 0.000000 0.000000 0.100000
vn 0.000000 0.000000 0.100000
vn 0.000000 0.000000 0.100000
vn 0.000000 0.000000 0.100000
vn 0.000000 0.000000 0.100000
f 869/1837/1819 919/1838/1820 868/1839/1821
f 868/1839/1821 919/1838/1820 894/1840/1822
f 868/1841/1821 894/1842/1822 893/1843/1823
f 893/1843/1823 894/1842/1822 895/1844/1824
f 893/1843/1823 895/1844/1824 892/1845/1825
f 892/1845/1825 895/1844/1824 896/1846/1826
f 892/1845/1825 896/1846/1826 891/1847/1827
f 891/1847/1827 896/1846/1826 897/1848/1828
f 891/1847/1827 897/1848/1828 890/1849/1829
f 890/1849/1829 897/1848/1828 898/1850/1830
f 890/1849/1829 898/1850/1830 889/1851/1831
f 889/1851/1831 898/1850/1830 899/1852/1832
f 889/1851/1831 899/1852/1832 888/1853/1833
f 888/1853/1833 899/1852/1832 900/1854/1834
f 888/1853/1833 900/1854/1834 887/1855/1835
f 887/1855/1835 900/1854/1834 901/1856/1836
f 887/1855/1835 901/1856/1836 886/1857/1837
f 886/1857/1837 901/1856/1836 902/1858/1838
f 886/1857/1837 902/1858/1838 885/1859/1839
f 885/1859/1839 902/1858/1838 903/1860/1840
f 885/1859/1839 903/1860/1840 884/1861/1841
f 884/1861/1841 903/1860/1840 904/1862/1842
f 884/1861/1841 904/1862/1842 883/1863/1843
f 883/1863/1843 904/1862/1842 905/1864/1844
f 883/1863/1843 905/1864/1844 882/1865/1845
f 882/1865/1845 905/1864/1844 906/1866/1846
f 882/1865/1845 906/1866/1846 881/1867/1847
f 881/1867/1847 906/1866/1846 907/1868/1848
f 881/1867/1847 907/1868/1848 880/1869/1849
f 880/1869/1849 907/1868/1848 908/1870/1850
f 880/1869/1849 908/1870/1850 879/1871/1851
f 879/1871/1851 908/1870/1850 909/1872/1852
f 879/1871/1851 909/1872/1852 878/1873/1853
f 878/1873/1853 909/1872/1852 910/1874/1854
f 878/1873/1853 910/1874/1854 877/1875/1855
f 877/1875/1855 910/1874/1854 911/1876/1856
f 877/1875/1855 911/1876/1856 876/1877/1857
f 876/1877/1857 911/1876/1856 912/1878/1858
f 876/1877/1857 912/1878/1858 875/1879/1859
f 875/1879/1859 912/1878/1858 913/1880/1860
f 875/1879/1859 913/1880/1860 874/1881/1861
f 874/1881/1861 913/1880/1860 914/1882/1862
f 874/1881/1861 914/1882/1862 873/1883/1863
f 873/1883/1863 914/1882/1862 915/1884/1864
f 873/1883/1863 915/1884/1864 872/1885/1865
f 872/1885/1865 915/1884/1864 916/1886/1866
f 872/1885/1865 916/1886/1866 871/1887/1867
f 871/1887/1867 916/1886/1866 917/1888/1868
f 871/1887/1867 917/1888/1868 870/1889/1869
f 870/1889/1869 917/1888/1868 918/1890/1870
f 870/1889/1869 918/1890/1870 869/1837/1819
f 869/1837/1819 918/1890/1870 919/1838/1820
f 920/1891/1871 921/1892/1872 923/1893/1873
f 923/1893/1873 921/1892/1872 922/1894/1874
f 924/1895/1875 925/1896/1876 927/1897/1877
f 927/1897/1877 925/1896/1876 926/1898/1878
f 951/1899/1879 928/1900/1880 950/1901/1881
f 950/1901/1881 928/1900/1880 929/1902/1882
f 950/1901/1881 929/1902/1882 949/1903/1883
f 949/1903/1883 929/1902/1882 930/1904/1884
f 949/1903/1883 930/1904/1884 948/1905/1885
f 948/1905/1885 930/1904/1884 931/1906/1886
f 948/1905/1885 931/1906/1886 947/1907/1887
f 947/1907/1887 931/1906/1886 932/1908/1888
f 947/1907/1887 932/1908/1888 946/1909/1889
f 946/1909/1889 932/1908/1888 933/1910/1890
f 946/1909/1889 933/1910/1890 945/1911/1891
f 945/1911/1891 933/1910/1890 934/1912/1892
f 945/1911/1891 934/1912/1892 944/1913/1893
f 944/1913/1893 934/1912/1892 935/1914/1894
f 944/1913/1893 935/1914/1894 943/1915/1895
f 943/1915/1895 935/1914/1894 936/1916/1896
f 943/1915/1895 936/1916/1896 942/1917/1897
f 942/1917/1897 936/1916/1896 937/1918/1898
f 942/1917/1897 937/1918/1898 941/1919/1899
f 941/1919/1899 937/1918/1898 938/1920/1900
f 941/1919/1899 938/1920/1900 940/1921/1901
f 940/1921/1901 938/1920/1900 939/1922/1902
f 940/1921/1901 939/1922/1902 927/1923/1903
f 927/1923/1903 939/1922/1902 924/1924/1904
f 952/1925/1905 928/1926/1906 953/1927/1907
f 953/1927/1907 928/1926/1906 951/1928/1908
f 954/1929/1909 955/1930/1910 957/1931/1911
f 957/1931/1911 955/1930/1910 956/1932/1912
f 958/1933/1913 954/1934/1914 959/1935/1915
f 959/1935/1915 954/1934/1914 957/1936/1916
f 960/1937/1917 961/1938/1918 963/1939/1919
f 963/1939/1919 961/1938/1918 962/1940/1920
f 987/1941/1921 964/1942/1922 986/1943/1923
f 986/1943/1923 964/1942/1922 965/1944/1924
f 986/1943/1923 965/1944/1924 985/1945/1925
f 985/1945/1925 965/1944/1924 966/1946/1926
f 985/1945/1925 966/1946/1926 984/1947/1927
f 984/1947/1927 966/1946/1926 967/1948/1928
f 984/1947/1927 967/1948/1928 983/1949/1929
f 983/1949/1929 967/1948/1928 968/1950/1930
f 983/1949/1929 968/1950/1930 982/1951/1931
f 982/1951/1931 968/1950/1930 969/1952/1932
f 982/1951/1931 969/1952/1932 981/1953/1933
f 981/1953/1933 969/1952/1932 970/1954/1934
f 981/1953/1933 970/1954/1934 980/1955/1935
f 980/1955/1935 970/1954/1934 971/1956/1936
f 980/1955/1935 971/1956/1936 979/1957/1937
f 979/1957/1937 971/1956/1936 972/1958/1938
f 979/1957/1937 972/1958/1938 978/1959/1939
f 978/1959/1939 972/1958/1938 973/1960/1940
f 978/1959/1939 973/1960/1940 977/1961/1941
f 977/1961/1941 973/1960/1940 974/1962/1942
f 977/1961/1941 974/1962/1942 976/1963/1943
f 976/1963/1943 974/1962/1942 975/1964/1944
f 976/1963/1943 975/1964/1944 963/1965/1945
f 963/1965/1945 975/1964/1944 960/1966/1946
f 988/1967/1947 964/1968/1948 989/1969/1949
f 989/1969/1949 964/1968/1948 987/1970/1950
f 921/1971/1951 990/1972/1952 922/1973/1953
f 922/1973/1953 990/1972/1952 991/1974/1954
f 869/1975/1955 868/1976/1956 957/1977/1957
f 957/1977/1957 868/1976/1956 893/1978/1958
f 957/1977/1957 893/1978/1958 963/1979/1959
f 963/1979/1959 893/1978/1958 892/1980/1960
f 963/1979/1959 892/1980/1960 976/1981/1961
f 976/1981/1961 892/1980/1960 891/1982/1962
f 976/1981/1961 891/1982/1962 977/1983/1963
f 977/1983/1963 891/1982/1962 890/1984/1964
f 977/1983/1963 890/1984/1964 978/1985/1965
f 978/1985/1965 890/1984/1964 889/1986/1966
f 978/1985/1965 889/1986/1966 979/1987/1967
f 979/1987/1967 889/1986/1966 888/1988/1968
f 979/1987/1967 888/1988/1968 980/1989/1969
f 980/1989/1969 888/1988/1968 981/1990/1970
f 981/1990/1970 888/1988/1968 887/1991/1971
f 981/1990/1970 887/1991/1971 982/1992/1972
f 982/1992/1972 887/1991/1971 983/1993/1973
f 983/1993/1973 887/1991/1971 886/1994/1974
f 983/1993/1973 886/1994/1974 984/1995/1975
f 984/1995/1975 886/1994/1974 885/1996/1976
f 984/1995/1975 885/1996/1976 985/1997/1977
f 985/1997/1977 885/1996/1976 884/1998/1978
f 985/1997/1977 884/1998/1978 986/1999/1979
f 986/1999/1979 884/1998/1978 883/2000/1980
f 986/1999/1979 883/2000/1980 987/2001/1981
f 987/2001/1981 883/2000/1980 882/2002/1982
f 987/2001/1981 882/2002/1982 922/2003/1983
f 922/2003/1983 882/2002/1982 881/2004/1984
f 922/2003/1983 881/2004/1984 880/2005/1985
f 922/2003/1983 880/2005/1985 927/2006/1986
f 927/2006/1986 880/2005/1985 879/2007/1987
f 927/2006/1986 879/2007/1987 940/2008/1988
f 940/2008/1988 879/2007/1987 878/2009/1989
f 940/2008/1988 878/2009/1989 941/2010/1990
f 941/2010/1990 878/2009/1989 877/2011/1991
f 941/2010/1990 877/2011/1991 942/2012/1992
f 942/2012/1992 877/2011/1991 876/2013/1993
f 942/2012/1992 876/2013/1993 943/2014/1994
f 943/2014/1994 876/2013/1993 875/2015/1995
f 943/2014/1994 875/2015/1995 944/2016/1996
f 944/2016/1996 875/2015/1995 945/2017/1997
f 945/2017/1997 875/2015/1995 874/2018/1998
f 945/2017/1997 874/2018/1998 946/2019/1999
f 946/2019/1999 874/2018/1998 947/2020/2000
f 947/2020/2000 874/2018/1998 873/2021/2001
f 947/2020/2000 873/2021/2001 948/2022/2002
f 948/2022/2002 873/2021/2001 872/2023/2003
f 948/2022/2002 872/2023/2003 949/2024/2004
f 949/2024/2004 872/2023/2003 871/2025/2005
f 949/2024/2004 871/2025/2005 950/2026/2006
f 950/2026/2006 871/2025/2005 870/2027/2007
f 950/2026/2006 870/2027/2007 951/2028/2008
f 951/2028/2008 870/2027/2007 869/1975/1955
f 951/2028/2008 869/1975/1955 957/1977/1957
f 922/2003/1983 991/2029/2009 987/2001/1981
f 987/2001/1981 991/2029/2009 992/2030/2010
f 987/2001/1981 992/2030/2010 993/2031/2011
f 993/2031/2011 989/2032/2012 987/2001/1981
f 962/2033/2013 994/2034/2014 963/1979/1959
f 963/1979/1959 994/2034/2014 995/2035/2015
f 963/1979/1959 995/2035/2015 959/2036/2016
f 959/2036/2016 957/1977/1957 963/1979/1959
f 957/1977/1957 956/2037/2017 951/2028/2008
f 951/2028/2008 956/2037/2017 996/2038/2018
f 951/2028/2008 996/2038/2018 997/2039/2019
f 997/2039/2019 953/2040/2020 951/2028/2008
f 926/2041/2021 998/2042/2022 927/2006/1986
f 927/2006/1986 998/2042/2022 999/2043/2023
f 927/2006/1986 999/2043/2023 923/2044/2024
f 923/2044/2024 922/2003/1983 927/2006/1986
f 925/2045/2025 1070/2046/2026 926/2047/2027
f 926/2047/2027 1070/2046/2026 1071/2048/2028
f 926/2047/2027 1071/2048/2028 998/2049/2029
f 998/2049/2029 1071/2048/2028 999/2050/2030
f 999/2050/2030 1071/2048/2028 923/2051/2031
f 923/2051/2031 1071/2048/2028 1072/2052/2032
f 923/2051/2031 1072/2052/2032 920/2053/2033
f 920/2053/2033 1072/2052/2032 1032/2054/2034
f 1032/2054/2034 1072/2052/2032 1033/2055/2035
f 1032/2054/2034 1033/2055/2035 1031/2056/2036
f 1031/2056/2036 1033/2055/2035 1030/2057/2037
f 1030/2057/2037 1033/2055/2035 1034/2058/2038
f 1030/2057/2037 1034/2058/2038 990/2059/2039
f 990/2059/2039 1034/2058/2038 991/2060/2040
f 991/2060/2040 1034/2058/2038 1035/2061/2041
f 991/2060/2040 1035/2061/2041 992/2062/2042
f 992/2062/2042 1035/2061/2041 993/2063/2043
f 993/2063/2043 1035/2061/2041 1036/2064/2044
f 993/2063/2043 1036/2064/2044 989/2065/2045
f 989/2065/2045 1036/2064/2044 988/2066/2046
f 988/2066/2046 1036/2064/2044 1029/2067/2047
f 1029/2067/2047 1036/2064/2044 1037/2068/2048
f 1029/2067/2047 1037/2068/2048 1028/2069/2049
f 1028/2069/2049 1037/2068/2048 1038/2070/2050
f 1028/2069/2049 1038/2070/2050 1027/2071/2051
f 1027/2071/2051 1038/2070/2050 1039/2072/2052
f 1027/2071/2051 1039/2072/2052 1026/2073/2053
f 1026/2073/2053 1039/2072/2052 1040/2074/2054
f 1026/2073/2053 1040/2074/2054 1025/2075/2055
f 1025/2075/2055 1040/2074/2054 1041/2076/2056
f 1025/2075/2055 1041/2076/2056 1024/2077/2057
f 1024/2077/2057 1041/2076/2056 1042/2078/2058
f 1024/2077/2057 1042/2078/2058 1023/2079/2059
f 1023/2079/2059 1042/2078/2058 1043/2080/2060
f 1023/2079/2059 1043/2080/2060 1022/2081/2061
f 1022/2081/2061 1043/2080/2060 1044/2082/2062
f 1022/2081/2061 1044/2082/2062 1021/2083/2063
f 1021/2083/2063 1044/2082/2062 1045/2084/2064
f 1021/2083/2063 1045/2084/2064 1020/2085/2065
f 1020/2085/2065 1045/2084/2064 1046/2086/2066
f 1020/2085/2065 1046/2086/2066 1019/2087/2067
f 1019/2087/2067 1046/2086/2066 1047/2088/2068
f 1019/2087/2067 1047/2088/2068 1018/2089/2069
f 1018/2089/2069 1047/2088/2068 1048/2090/2070
f 1018/2089/2069 1048/2090/2070 1017/2091/2071
f 1017/2091/2071 1048/2090/2070 1049/2092/2072
f 1017/2091/2071 1049/2092/2072 961/2093/2073
f 961/2093/2073 1049/2092/2072 962/2094/2074
f 962/2094/2074 1049/2092/2072 1050/2095/2075
f 962/2094/2074 1050/2095/2075 994/2096/2076
f 994/2096/2076 1050/2095/2075 1051/2097/2077
f 994/2096/2076 1051/2097/2077 995/2098/2078
f 995/2098/2078 1051/2097/2077 959/2099/2079
f 959/2099/2079 1051/2097/2077 1052/2100/2080
f 959/2099/2079 1052/2100/2080 958/2101/2081
f 958/2101/2081 1052/2100/2080 1016/2102/2082
f 1016/2102/2082 1052/2100/2080 1053/2103/2083
f 1016/2102/2082 1053/2103/2083 1015/2104/2084
f 1015/2104/2084 1053/2103/2083 1014/2105/2085
f 1014/2106/2085 1053/2107/2083 1054/2108/2086
f 1014/2106/2085 1054/2108/2086 955/2109/2087
f 955/2109/2087 1054/2108/2086 956/2110/2088
f 956/2110/2088 1054/2108/2086 1055/2111/2089
f 956/2110/2088 1055/2111/2089 996/2112/2090
f 996/2112/2090 1055/2111/2089 997/2113/2091
f 997/2113/2091 1055/2111/2089 953/2114/2092
f 953/2114/2092 1055/2111/2089 1056/2115/2093
f 953/2114/2092 1056/2115/2093 952/2116/2094
f 952/2116/2094 1056/2115/2093 1013/2117/2095
f 1013/2117/2095 1056/2115/2093 1057/2118/2096
f 1013/2117/2095 1057/2118/2096 1012/2119/2097
f 1012/2119/2097 1057/2118/2096 1058/2120/2098
f 1012/2119/2097 1058/2120/2098 1011/2121/2099
f 1011/2121/2099 1058/2120/2098 1059/2122/2100
f 1011/2121/2099 1059/2122/2100 1010/2123/2101
f 1010/2123/2101 1059/2122/2100 1060/2124/2102
f 1010/2123/2101 1060/2124/2102 1009/2125/2103
f 1009/2125/2103 1060/2124/2102 1061/2126/2104
f 1009/2125/2103 1061/2126/2104 1008/2127/2105
f 1008/2127/2105 1061/2126/2104 1062/2128/2106
f 1008/2127/2105 1062/2128/2106 1007/2129/2107
f 1007/2129/2107 1062/2128/2106 1063/2130/2108
f 1007/2129/2107 1063/2130/2108 1006/2131/2109
f 1006/2131/2109 1063/2130/2108 1064/2132/2110
f 1006/2131/2109 1064/2132/2110 1005/2133/2111
f 1005/2133/2111 1064/2132/2110 1065/2134/2112
f 1005/2133/2111 1065/2134/2112 1004/2135/2113
f 1004/2135/2113 1065/2134/2112 1066/2136/2114
f 1004/2135/2113 1066/2136/2114 1003/2137/2115
f 1003/2137/2115 1066/2136/2114 1067/2138/2116
f 1003/2137/2115 1067/2138/2116 1002/2139/2117
f 1002/2139/2117 1067/2138/2116 1068/2140/2118
f 1002/2139/2117 1068/2140/2118 1001/2141/2119
f 1001/2141/2119 1068/2140/2118 1069/2142/2120
f 1001/2141/2119 1069/2142/2120 1000/2143/2121
f 1000/2143/2121 1069/2142/2120 1070/2046/2026
f 1000/2143/2121 1070/2046/2026 925/2045/2025
f 1074/2144/2122 1156/2145/2123 1073/2146/2124
f 1073/2146/2124 1156/2145/2123 1115/2147/2125
f 1073/2146/2124 1115/2147/2125 1114/2148/2126
f 1114/2148/2126 1115/2147/2125 1116/2149/2127
f 1114/2148/2126 1116/2149/2127 1113/2150/2128
f 1113/2150/2128 1116/2149/2127 1117/2151/2129
f 1113/2150/2128 1117/2151/2129 1112/2152/2130
f 1112/2152/2130 1117/2151/2129 1118/2153/2131
f 1112/2152/2130 1118/2153/2131 1111/2154/2132
f 1111/2154/2132 1118/2153/2131 1119/2155/2133
f 1111/2154/2132 1119/2155/2133 1110/2156/2134
f 1110/2156/2134 1119/2155/2133 1120/2157/2135
f 1110/2156/2134 1120/2157/2135 1109/2158/2136
f 1109/2158/2136 1120/2157/2135 1121/2159/2137
f 1109/2158/2136 1121/2159/2137 1108/2160/2138
f 1108/2160/2138 1121/2159/2137 1122/2161/2139
f 1108/2160/2138 1122/2161/2139 1107/2162/2140
f 1107/2162/2140 1122/2161/2139 1123/2163/2141
f 1107/2162/2140 1123/2163/2141 1106/2164/2142
f 1106/2164/2142 1123/2163/2141 1124/2165/2143
f 1106/2164/2142 1124/2165/2143 1105/2166/2144
f 1105/2166/2144 1124/2165/2143 1125/2167/2145
f 1105/2166/2144 1125/2167/2145 1104/2168/2146
f 1104/2168/2146 1125/2167/2145 1126/2169/2147
f 1104/2168/2146 1126/2169/2147 1103/2170/2148
f 1103/2170/2148 1126/2169/2147 1127/2171/2149
f 1103/2170/2148 1127/2171/2149 1102/2172/2150
f 1102/2172/2150 1127/2171/2149 1128/2173/2151
f 1102/2172/2150 1128/2173/2151 1101/2174/2152
f 1101/2174/2152 1128/2173/2151 1129/2175/2153
f 1101/2174/2152 1129/2175/2153 1100/2176/2154
f 1100/2176/2154 1129/2175/2153 1130/2177/2155
f 1100/2176/2154 1130/2177/2155 1099/2178/2156
f 1099/2178/2156 1130/2177/2155 1131/2179/2157
f 1099/2178/2156 1131/2179/2157 1098/2180/2158
f 1098/2180/2158 1131/2179/2157 1132/2181/2159
f 1098/2180/2158 1132/2181/2159 1097/2182/2160
f 1097/2182/2160 1132/2181/2159 1133/2183/2161
f 1097/2182/2160 1133/2183/2161 1096/2184/2162
f 1096/2184/2162 1133/2183/2161 1134/2185/2163
f 1096/2184/2162 1134/2185/2163 1095/2186/2164
f 1095/2186/2164 1134/2185/2163 1135/2187/2165
f 1095/2186/2164 1135/2187/2165 1094/2188/2166
f 1094/2188/2166 1135/2187/2165 1136/2189/2167
f 1094/2190/2166 1136/2191/2167 1093/2192/2168
f 1093/2192/2168 1136/2191/2167 1137/2193/2169
f 1093/2192/2168 1137/2193/2169 1092/2194/2170
f 1092/2194/2170 1137/2193/2169 1138/2195/2171
f 1092/2194/2170 1138/2195/2171 1091/2196/2172
f 1091/2196/2172 1138/2195/2171 1139/2197/2173
f 1091/2196/2172 1139/2197/2173 1090/2198/2174
f 1090/2198/2174 1139/2197/2173 1140/2199/2175
f 1090/2198/2174 1140/2199/2175 1089/2200/2176
f 1089/2200/2176 1140/2199/2175 1141/2201/2177
f 1089/2200/2176 1141/2201/2177 1088/2202/2178
f 1088/2202/2178 1141/2201/2177 1142/2203/2179
f 1088/2202/2178 1142/2203/2179 1087/2204/2180
f 1087/2204/2180 1142/2203/2179 1143/2205/2181
f 1087/2204/2180 1143/2205/2181 1086/2206/2182
f 1086/2206/2182 1143/2205/2181 1144/2207/2183
f 1086/2206/2182 1144/2207/2183 1085/2208/2184
f 1085/2208/2184 1144/2207/2183 1145/2209/2185
f 1085/2208/2184 1145/2209/2185 1084/2210/2186
f 1084/2210/2186 1145/2209/2185 1146/2211/2187
f 1084/2210/2186 1146/2211/2187 1083/2212/2188
f 1083/2212/2188 1146/2211/2187 1147/2213/2189
f 1083/2212/2188 1147/2213/2189 1082/2214/2190
f 1082/2214/2190 1147/2213/2189 1148/2215/2191
f 1082/2214/2190 1148/2215/2191 1081/2216/2192
f 1081/2216/2192 1148/2215/2191 1149/2217/2193
f 1081/2216/2192 1149/2217/2193 1080/2218/2194
f 1080/2218/2194 1149/2217/2193 1150/2219/2195
f 1080/2218/2194 1150/2219/2195 1079/2220/2196
f 1079/2220/2196 1150/2219/2195 1151/2221/2197
f 1079/2220/2196 1151/2221/2197 1078/2222/2198
f 1078/2222/2198 1151/2221/2197 1152/2223/2199
f 1078/2222/2198 1152/2223/2199 1077/2224/2200
f 1077/2224/2200 1152/2223/2199 1153/2225/2201
f 1077/2224/2200 1153/2225/2201 1076/2226/2202
f 1076/2226/2202 1153/2225/2201 1154/2227/2203
f 1076/2226/2202 1154/2227/2203 1075/2228/2204
f 1075/2228/2204 1154/2227/2203 1155/2229/2205
f 1075/2228/2204 1155/2229/2205 1074/2144/2122
f 1074/2144/2122 1155/2229/2205 1156/2145/2123
f 1032/2230/2206 1114/2231/2207 920/2232/2208
f 920/2232/2208 1114/2231/2207 1113/2233/2209
f 920/2232/2208 1113/2233/2209 925/2234/2210
f 925/2234/2210 1113/2233/2209 1112/2235/2211
f 925/2234/2210 1112/2235/2211 1000/2236/2212
f 1000/2236/2212 1112/2235/2211 1111/2237/2213
f 1000/2236/2212 1111/2237/2213 1001/2238/2214
f 1001/2238/2214 1111/2237/2213 1110/2239/2215
f 1001/2238/2214 1110/2239/2215 1002/2240/2216
f 1002/2240/2216 1110/2239/2215 1109/2241/2217
f 1002/2240/2216 1109/2241/2217 1003/2242/2218
f 1003/2242/2218 1109/2241/2217 1108/2243/2219
f 1003/2242/2218 1108/2243/2219 1004/2244/2220
f 1004/2244/2220 1108/2243/2219 1107/2245/2221
f 1004/2244/2220 1107/2245/2221 1005/2246/2222
f 1005/2246/2222 1107/2245/2221 1106/2247/2223
f 1005/2246/2222 1106/2247/2223 1006/2248/2224
f 1006/2248/2224 1106/2247/2223 1105/2249/2225
f 1006/2248/2224 1105/2249/2225 1104/2250/2226
f 1114/2231/2207 1032/2230/2206 1073/2251/2227
f 1073/2251/2227 1032/2230/2206 1031/2252/2228
f 1073/2251/2227 1031/2252/2228 1030/2253/2229
f 1073/2251/2227 1030/2253/2229 1074/2254/2230
f 1074/2254/2230 1030/2253/2229 990/2255/2231
f 1074/2254/2230 990/2255/2231 1075/2256/2232
f 1075/2256/2232 990/2255/2231 988/2257/2233
f 1075/2256/2232 988/2257/2233 1076/2258/2234
f 1076/2258/2234 988/2257/2233 1077/2259/2235
f 1077/2259/2235 988/2257/2233 1029/2260/2236
f 1077/2259/2235 1029/2260/2236 1078/2261/2237
f 1078/2261/2237 1029/2260/2236 1028/2262/2238
f 1078/2261/2237 1028/2262/2238 1079/2263/2239
f 1079/2263/2239 1028/2262/2238 1027/2264/2240
f 1079/2263/2239 1027/2264/2240 1080/2265/2241
f 1080/2265/2241 1027/2264/2240 1026/2266/2242
f 1080/2265/2241 1026/2266/2242 1081/2267/2243
f 1081/2267/2243 1026/2266/2242 1025/2268/2244
f 1081/2267/2243 1025/2268/2244 1082/2269/2245
f 1082/2269/2245 1025/2268/2244 1024/2270/2246
f 1082/2269/2245 1024/2270/2246 1083/2271/2247
f 1083/2271/2247 1024/2270/2246 1023/2272/2248
f 1083/2271/2247 1023/2272/2248 1084/2273/2249
f 1084/2273/2249 1023/2272/2248 1022/2274/2250
f 1084/2273/2249 1022/2274/2250 1085/2275/2251
f 1085/2275/2251 1022/2274/2250 1021/2276/2252
f 1085/2275/2251 1021/2276/2252 1086/2277/2253
f 1086/2277/2253 1021/2276/2252 1020/2278/2254
f 1086/2277/2253 1020/2278/2254 1087/2279/2255
f 1087/2279/2255 1020/2278/2254 1019/2280/2256
f 1087/2279/2255 1019/2280/2256 1088/2281/2257
f 1088/2281/2257 1019/2280/2256 1018/2282/2258
f 1088/2281/2257 1018/2282/2258 1089/2283/2259
f 1089/2283/2259 1018/2282/2258 1017/2284/2260
f 1089/2283/2259 1017/2284/2260 1090/2285/2261
f 1090/2285/2261 1017/2284/2260 961/2286/2262
f 1090/2285/2261 961/2286/2262 1091/2287/2263
f 1091/2287/2263 961/2286/2262 958/2288/2264
f 1091/2287/2263 958/2288/2264 1092/2289/2265
f 1092/2289/2265 958/2288/2264 1093/2290/2266
f 1093/2290/2266 958/2288/2264 1016/2291/2267
f 1093/2290/2266 1016/2291/2267 1015/2292/2268
f 988/2257/2233 990/2255/2231 964/2293/2269
f 964/2293/2269 990/2255/2231 921/2294/2270
f 964/2293/2269 921/2294/2270 906/2295/2271
f 906/2295/2271 921/2294/2270 907/2296/2272
f 907/2296/2272 921/2294/2270 908/2297/2273
f 908/2297/2273 921/2294/2270 924/2298/2274
f 908/2297/2273 924/2298/2274 909/2299/2275
f 909/2299/2275 924/2298/2274 939/2300/2276
f 909/2299/2275 939/2300/2276 938/2301/2277
f 921/2294/2270 920/2232/2208 924/2298/2274
f 924/2298/2274 920/2232/2208 925/2234/2210
f 909/2299/2275 938/2301/2277 910/2302/2278
f 910/2302/2278 938/2301/2277 937/2303/2279
f 910/2302/2278 937/2303/2279 911/2304/2280
f 911/2304/2280 937/2303/2279 936/2305/2281
f 911/2304/2280 936/2305/2281 912/2306/2282
f 912/2306/2282 936/2305/2281 935/2307/2283
f 912/2306/2282 935/2307/2283 913/2308/2284
f 913/2308/2284 935/2307/2283 934/2309/2285
f 913/2308/2284 934/2309/2285 914/2310/2286
f 914/2310/2286 934/2309/2285 933/2311/2287
f 914/2310/2286 933/2311/2287 915/2312/2288
f 915/2312/2288 933/2311/2287 932/2313/2289
f 915/2312/2288 932/2313/2289 916/2314/2290
f 916/2314/2290 932/2313/2289 931/2315/2291
f 916/2314/2290 931/2315/2291 917/2316/2292
f 917/2316/2292 931/2315/2291 930/2317/2293
f 917/2316/2292 930/2317/2293 918/2318/2294
f 918/2318/2294 930/2317/2293 929/2319/2295
f 918/2318/2294 929/2319/2295 928/2320/2296
f 952/2321/2297 955/2322/2298 928/2320/2296
f 928/2320/2296 955/2322/2298 954/2323/2299
f 928/2320/2296 954/2323/2299 919/2324/2300
f 919/2324/2300 954/2323/2299 894/2325/2301
f 894/2325/2301 954/2323/2299 895/2326/2302
f 895/2326/2302 954/2323/2299 960/2327/2303
f 895/2326/2302 960/2327/2303 896/2328/2304
f 896/2328/2304 960/2327/2303 975/2329/2305
f 896/2328/2304 975/2329/2305 897/2330/2306
f 897/2330/2306 975/2329/2305 974/2331/2307
f 897/2330/2306 974/2331/2307 973/2332/2308
f 1013/2333/2309 1097/2334/2310 952/2321/2297
f 952/2321/2297 1097/2334/2310 1096/2335/2311
f 952/2321/2297 1096/2335/2311 955/2322/2298
f 955/2322/2298 1096/2335/2311 1095/2336/2312
f 955/2322/2298 1095/2336/2312 1014/2337/2313
f 1014/2337/2313 1095/2336/2312 1094/2338/2314
f 1014/2337/2313 1094/2338/2314 1015/2292/2268
f 1015/2292/2268 1094/2338/2314 1093/2290/2266
f 1097/2334/2310 1013/2333/2309 1098/2339/2315
f 1098/2339/2315 1013/2333/2309 1012/2340/2316
f 1098/2339/2315 1012/2340/2316 1099/2341/2317
f 1099/2341/2317 1012/2340/2316 1011/2342/2318
f 1099/2341/2317 1011/2342/2318 1100/2343/2319
f 1100/2343/2319 1011/2342/2318 1010/2344/2320
f 1100/2343/2319 1010/2344/2320 1101/2345/2321
f 1101/2345/2321 1010/2344/2320 1009/2346/2322
f 1101/2345/2321 1009/2346/2322 1102/2347/2323
f 1102/2347/2323 1009/2346/2322 1008/2348/2324
f 1102/2347/2323 1008/2348/2324 1103/2349/2325
f 1103/2349/2325 1008/2348/2324 1007/2350/2326
f 1103/2349/2325 1007/2350/2326 1104/2250/2226
f 1104/2250/2226 1007/2350/2326 1006/2248/2224
f 954/2323/2299 958/2288/2264 960/2327/2303
f 960/2327/2303 958/2288/2264 961/2286/2262
f 919/2324/2300 918/2318/2294 928/2320/2296
f 906/2295/2271 905/2351/2327 964/2293/2269
f 964/2293/2269 905/2351/2327 965/2352/2328
f 965/2352/2328 905/2351/2327 904/2353/2329
f 965/2352/2328 904/2353/2329 966/2354/2330
f 966/2354/2330 904/2353/2329 967/2355/2331
f 967/2355/2331 904/2353/2329 903/2356/2332
f 967/2355/2331 903/2356/2332 968/2357/2333
f 968/2357/2333 903/2356/2332 902/2358/2334
f 968/2357/2333 902/2358/2334 969/2359/2335
f 969/2359/2335 902/2358/2334 901/2360/2336
f 969/2359/2335 901/2360/2336 970/2361/2337
f 970/2361/2337 901/2360/2336 900/2362/2338
f 970/2361/2337 900/2362/2338 971/2363/2339
f 971/2363/2339 900/2362/2338 899/2364/2340
f 971/2363/2339 899/2364/2340 972/2365/2341
f 972/2365/2341 899/2364/2340 898/2366/2342
f 972/2365/2341 898/2366/2342 973/2332/2308
f 973/2332/2308 898/2366/2342 897/2330/2306
f 1072/2367/2343 1116/2368/2344 1033/2369/2345
f 1033/2369/2345 1116/2368/2344 1115/2370/2346
f 1033/2369/2345 1115/2370/2346 1156/2371/2347
f 1116/2368/2344 1072/2367/2343 1117/2372/2348
f 1117/2372/2348 1072/2367/2343 1071/2373/2349
f 1117/2372/2348 1071/2373/2349 1118/2374/2350
f 1118/2374/2350 1071/2373/2349 1070/2375/2351
f 1118/2374/2350 1070/2375/2351 1119/2376/2352
f 1119/2376/2352 1070/2375/2351 1069/2377/2353
f 1119/2376/2352 1069/2377/2353 1120/2378/2354
f 1120/2378/2354 1069/2377/2353 1068/2379/2355
f 1120/2378/2354 1068/2379/2355 1121/2380/2356
f 1121/2380/2356 1068/2379/2355 1067/2381/2357
f 1121/2380/2356 1067/2381/2357 1122/2382/2358
f 1122/2382/2358 1067/2381/2357 1066/2383/2359
f 1122/2382/2358 1066/2383/2359 1123/2384/2360
f 1123/2384/2360 1066/2383/2359 1065/2385/2361
f 1123/2384/2360 1065/2385/2361 1124/2386/2362
f 1124/2386/2362 1065/2385/2361 1064/2387/2363
f 1124/2386/2362 1064/2387/2363 1125/2388/2364
f 1125/2388/2364 1064/2387/2363 1063/2389/2365
f 1125/2388/2364 1063/2389/2365 1126/2390/2366
f 1126/2390/2366 1063/2389/2365 1062/2391/2367
f 1126/2390/2366 1062/2391/2367 1127/2392/2368
f 1127/2392/2368 1062/2391/2367 1061/2393/2369
f 1127/2392/2368 1061/2393/2369 1128/2394/2370
f 1128/2394/2370 1061/2393/2369 1060/2395/2371
f 1128/2394/2370 1060/2395/2371 1129/2396/2372
f 1129/2396/2372 1060/2395/2371 1059/2397/2373
f 1129/2396/2372 1059/2397/2373 1130/2398/2374
f 1130/2398/2374 1059/2397/2373 1058/2399/2375
f 1130/2398/2374 1058/2399/2375 1131/2400/2376
f 1131/2400/2376 1058/2399/2375 1057/2401/2377
f 1131/2400/2376 1057/2401/2377 1132/2402/2378
f 1132/2402/2378 1057/2401/2377 1056/2403/2379
f 1132/2402/2378 1056/2403/2379 1133/2404/2380
f 1133/2404/2380 1056/2403/2379 1055/2405/2381
f 1133/2404/2380 1055/2405/2381 1134/2406/2382
f 1134/2406/2382 1055/2405/2381 1054/2407/2383
f 1134/2406/2382 1054/2407/2383 1135/2408/2384
f 1135/2408/2384 1054/2407/2383 1053/2409/2385
f 1135/2408/2384 1053/2409/2385 1136/2410/2386
f 1136/2410/2386 1053/2409/2385 1137/2411/2387
f 1137/2411/2387 1053/2409/2385 1052/2412/2388
f 1137/2411/2387 1052/2412/2388 1138/2413/2389
f 1138/2413/2389 1052/2412/2388 1051/2414/2390
f 1138/2413/2389 1051/2414/2390 1139/2415/2391
f 1139/2415/2391 1051/2414/2390 1050/2416/2392
f 1139/2415/2391 1050/2416/2392 1140/2417/2393
f 1140/2417/2393 1050/2416/2392 1049/2418/2394
f 1140/2417/2393 1049/2418/2394 1141/2419/2395
f 1141/2419/2395 1049/2418/2394 1048/2420/2396
f 1141/2419/2395 1048/2420/2396 1142/2421/2397
f 1142/2421/2397 1048/2420/2396 1047/2422/2398
f 1142/2421/2397 1047/2422/2398 1143/2423/2399
f 1143/2423/2399 1047/2422/2398 1046/2424/2400
f 1143/2423/2399 1046/2424/2400 1144/2425/2401
f 1144/2425/2401 1046/2424/2400 1045/2426/2402
f 1144/2425/2401 1045/2426/2402 1145/2427/2403
f 1145/2427/2403 1045/2426/2402 1044/2428/2404
f 1145/2427/2403 1044/2428/2404 1146/2429/2405
f 1146/2429/2405 1044/2428/2404 1043/2430/2406
f 1146/2429/2405 1043/2430/2406 1147/2431/2407
f 1147/2431/2407 1043/2430/2406 1042/2432/2408
f 1147/2431/2407 1042/2432/2408 1148/2433/2409
f 1148/2433/2409 1042/2432/2408 1041/2434/2410
f 1148/2433/2409 1041/2434/2410 1149/2435/2411
f 1149/2435/2411 1041/2434/2410 1040/2436/2412
f 1149/2435/2411 1040/2436/2412 1150/2437/2413
f 1150/2437/2413 1040/2436/2412 1039/2438/2414
f 1150/2437/2413 1039/2438/2414 1151/2439/2415
f 1151/2439/2415 1039/2438/2414 1038/2440/2416
f 1151/2439/2415 1038/2440/2416 1152/2441/2417
f 1152/2441/2417 1038/2440/2416 1037/2442/2418
f 1152/2441/2417 1037/2442/2418 1153/2443/2419
f 1153/2443/2419 1037/2442/2418 1036/2444/2420
f 1153/2443/2419 1036/2444/2420 1154/2445/2421
f 1154/2445/2421 1036/2444/2420 1035/2446/2422
f 1154/2445/2421 1035/2446/2422 1155/2447/2423
f 1155/2447/2423 1035/2446/2422 1034/2448/2424
f 1155/2447/2423 1034/2448/2424 1156/2371/2347
f 1156/2371/2347 1034/2448/2424 1033/2369/2345
g Body21

v -2.000000 40.000000 0.500000
v -1.941884 39.521369 0.500000
v -1.770912 39.070554 0.500000
v -1.497021 38.673755 0.500000
v -1.136129 38.354032 0.500000
v -0.709210 38.129968 0.500000
v -0.241073 38.014582 0.500000
v 0.241073 38.014582 0.500000
v 0.709210 38.129968 0.500000
v 1.136129 38.354032 0.500000
v 1.497021 38.673755 0.500000
v 1.770912 39.070554 0.500000
v 1.941884 39.521369 0.500000
v 2.000000 40.000000 0.500000
v 1.941884 40.478631 0.500000
v 1.770912 40.929446 0.500000
v 1.497021 41.326245 0.500000
v 1.136129 41.645968 0.500000
v 0.709210 41.870032 0.500000
v 0.241073 41.985418 0.500000
v -0.241073 41.985418 0.500000
v -0.709210 41.870032 0.500000
v -1.136129 41.645968 0.500000
v -1.497021 41.326245 0.500000
v -1.770912 40.929446 0.500000
v -1.941884 40.478631 0.500000
v -2.000000 40.000000 0.000000
v -1.941884 40.478631 0.000000
v -1.770912 40.929446 0.000000
v -1.497021 41.326245 0.000000
v -1.136129 41.645968 0.000000
v -0.709210 41.870032 0.000000
v -0.241073 41.985418 0.000000
v 0.241073 41.985418 0.000000
v 0.709210 41.870032 0.000000
v 1.136129 41.645968 0.000000
v 1.497021 41.326245 0.000000
v 1.770912 40.929446 0.000000
v 1.941884 40.478631 0.000000
v 2.000000 40.000000 0.000000
v 1.941884 39.521369 0.000000
v 1.770912 39.070554 0.000000
v 1.497021 38.673755 0.000000
v 1.136129 38.354032 0.000000
v 0.709210 38.129968 0.000000
v 0.241073 38.014582 0.000000
v -0.241073 38.014582 0.000000
v -0.709210 38.129968 0.000000
v -1.136129 38.354032 0.000000
v -1.497021 38.673755 0.000000
v -1.770912 39.070554 0.000000
v -1.941884 39.521369 0.000000
v 4.572171 38.712463 0.000000
v 2.499973 40.011566 0.000000
v 2.499973 40.011566 0.500000
v 4.572171 38.712463 0.500000
v 2.404900 39.317024 0.000000
v 4.372848 38.145087 0.000000
v 4.372848 38.145087 0.500000
v 2.404900 39.317024 0.500000
v -2.404041 39.314006 0.000000
v -2.201653 38.815634 0.000000
v -1.897343 38.372091 0.000000
v -1.505198 38.003909 0.000000
v -1.043372 37.728134 0.000000
v -0.533244 37.557532 0.000000
v 0.001569 37.500000 0.000000
v 0.536310 37.558203 0.000000
v 1.046223 37.729446 0.000000
v 1.507703 38.005800 0.000000
v 1.899385 38.374474 0.000000
v 2.203138 38.818399 0.000000
v 2.203138 38.818399 0.500000
v 1.899385 38.374474 0.500000
v 1.507703 38.005800 0.500000
v 1.046223 37.729446 0.500000
v 0.536310 37.558203 0.500000
v 0.001569 37.500000 0.500000
v -0.533244 37.557532 0.500000
v -1.043372 37.728134 0.500000
v -1.505198 38.003909 0.500000
v -1.897343 38.372091 0.500000
v -2.201653 38.815634 0.500000
v -2.404041 39.314006 0.500000
v -4.378274 38.157931 0.000000
v -4.378274 38.157931 0.500000
v -2.499753 39.964841 0.000000
v -4.581440 38.745843 0.000000
v -4.581440 38.745843 0.500000
v -2.499753 39.964841 0.500000
v -4.564610 41.314092 0.000000
v -4.564610 41.314092 0.500000
v -2.396967 40.710317 0.000000
v -4.202111 42.214669 0.000000
v -4.202111 42.214669 0.500000
v -2.396967 40.710317 0.500000
v 2.395591 40.714943 0.000000
v 2.189569 41.206560 0.000000
v 1.884006 41.643327 0.000000
v 1.492793 42.005385 0.000000
v 1.033717 42.276276 0.000000
v 0.527646 42.443684 0.000000
v -0.002413 42.499999 0.000000
v -0.532362 42.442661 0.000000
v -1.038109 42.274276 0.000000
v -1.496662 42.002499 0.000000
v -1.887175 41.639687 0.000000
v -2.191894 41.202332 0.000000
v -2.191894 41.202332 0.500000
v -1.887175 41.639687 0.500000
v -1.496662 42.002499 0.500000
v -1.038109 42.274276 0.500000
v -0.532362 42.442661 0.500000
v -0.002413 42.499999 0.500000
v 0.527646 42.443684 0.500000
v 1.033717 42.276276 0.500000
v 1.492793 42.005385 0.500000
v 1.884006 41.643327 0.500000
v 2.189569 41.206560 0.500000
v 2.395591 40.714943 0.500000
v 4.239356 42.142512 0.000000
v 4.239356 42.142512 0.500000
v 4.578344 41.265411 0.000000
v 4.578344 41.265411 0.500000
v 4.484769 41.565039 0.500000
v 4.371608 41.857832 0.500000
v -4.343353 41.922963 0.500000
v -4.464374 41.622304 0.500000
v -4.522302 38.546975 0.500000
v -4.454537 38.350880 0.500000
v 4.447258 38.331350 0.500000
v 4.513739 38.520588 0.500000
v 4.031191 37.487630 0.000000
v 3.591449 36.891303 0.000000
v 3.064322 36.370615 0.000000
v 2.462635 35.938236 0.000000
v 1.801029 35.604685 0.000000
v 1.095601 35.378078 0.000000
v 0.363515 35.263930 0.000000
v -0.377415 35.265018 0.000000
v -1.109163 35.381314 0.000000
v -1.813922 35.609990 0.000000
v -2.474547 35.945482 0.000000
v -3.074962 36.379626 0.000000
v -3.600558 36.901859 0.000000
v -4.038548 37.499474 0.000000
v -4.709719 39.382711 0.000000
v -4.749898 40.031126 0.000000
v -4.701225 40.678959 0.000000
v -3.806061 42.841901 0.000000
v -3.317184 43.399822 0.000000
v -2.747405 43.874824 0.000000
v -2.110620 44.255324 0.000000
v -1.422359 44.532041 0.000000
v -0.699408 44.698226 0.000000
v 0.040601 44.749826 0.000000
v 0.779620 44.685584 0.000000
v 1.499624 44.507064 0.000000
v 2.183055 44.218622 0.000000
v 2.813242 43.827292 0.000000
v 3.374818 43.342619 0.000000
v 3.854086 42.776423 0.000000
v 4.707659 40.632809 0.000000
v 4.749986 39.988514 0.000000
v 4.704544 39.344432 0.000000
v 4.750000 40.000000 3.600000
v 4.691520 40.743064 3.600000
v 4.517518 41.467831 3.600000
v 4.232281 42.156455 3.600000
v 3.842831 42.791980 3.600000
v 3.358757 43.358757 3.600000
v 2.791980 43.842831 3.600000
v 2.156455 44.232281 3.600000
v 1.467831 44.517518 3.600000
v 0.743064 44.691520 3.600000
v -0.000000 44.750000 3.600000
v -0.743064 44.691520 3.600000
v -1.467831 44.517518 3.600000
v -2.156455 44.232281 3.600000
v -2.791980 43.842831 3.600000
v -3.358757 43.358757 3.600000
v -3.842831 42.791980 3.600000
v -4.232281 42.156455 3.600000
v -4.517518 41.467831 3.600000
v -4.691520 40.743064 3.600000
v -4.750000 40.000000 3.600000
v -4.691520 39.256936 3.600000
v -4.517518 38.532169 3.600000
v -4.232281 37.843545 3.600000
v -3.842831 37.208020 3.600000
v -3.358757 36.641243 3.600000
v -2.791980 36.157169 3.600000
v -2.156455 35.767719 3.600000
v -1.467831 35.482482 3.600000
v -0.743064 35.308480 3.600000
v 0.000000 35.250000 3.600000
v 0.743064 35.308480 3.600000
v 1.467831 35.482482 3.600000
v 2.156455 35.767719 3.600000
v 2.791980 36.157169 3.600000
v 3.358757 36.641243 3.600000
v 3.842831 37.208020 3.600000
v 4.232281 37.843545 3.600000
v 4.517518 38.532169 3.600000
v 4.691520 39.256936 3.600000
v 5.100000 40.000000 0.000000
v 5.043037 40.760116 0.000000
v 4.873421 41.503251 0.000000
v 4.594941 42.212807 0.000000
v 4.213818 42.872932 0.000000
v 3.738565 43.468881 0.000000
v 3.179798 43.987341 0.000000
v 2.550000 44.416730 0.000000
v 1.863239 44.747456 0.000000
v 1.134857 44.972132 0.000000
v 0.381123 45.085739 0.000000
v -0.381123 45.085739 0.000000
v -1.134857 44.972132 0.000000
v -1.863239 44.747456 0.000000
v -2.550000 44.416730 0.000000
v -3.179798 43.987341 0.000000
v -3.738565 43.468881 0.000000
v -4.213818 42.872932 0.000000
v -4.594941 42.212807 0.000000
v -4.873421 41.503251 0.000000
v -5.043037 40.760116 0.000000
v -5.100000 40.000000 0.000000
v -5.043037 39.239884 0.000000
v -4.873421 38.496749 0.000000
v -4.594941 37.787193 0.000000
v -4.213818 37.127068 0.000000
v -3.738565 36.531119 0.000000
v -3.179798 36.012659 0.000000
v -2.550000 35.583270 0.000000
v -1.863239 35.252544 0.000000
v -1.134857 35.027868 0.000000
v -0.381123 34.914261 0.000000
v 0.381123 34.914261 0.000000
v 1.134857 35.027868 0.000000
v 1.863239 35.252544 0.000000
v 2.550000 35.583270 0.000000
v 3.179798 36.012659 0.000000
v 3.738565 36.531119 0.000000
v 4.213818 37.127068 0.000000
v 4.594941 37.787193 0.000000
v 4.873421 38.496749 0.000000
v 5.043037 39.239884 0.000000
v 5.100000 40.000000 3.600000
v 5.043037 39.239884 3.600000
v 4.873421 38.496749 3.600000
v 4.594941 37.787193 3.600000
v 4.213818 37.127068 3.600000
v 3.738565 36.531119 3.600000
v 3.179798 36.012659 3.600000
v 2.550000 35.583270 3.600000
v 1.863239 35.252544 3.600000
v 1.134857 35.027868 3.600000
v 0.381123 34.914261 3.600000
v -0.381123 34.914261 3.600000
v -1.134857 35.027868 3.600000
v -1.863239 35.252544 3.600000
v -2.550000 35.583270 3.600000
v -3.179798 36.012659 3.600000
v -3.738565 36.531119 3.600000
v -4.213818 37.127068 3.600000
v -4.594941 37.787193 3.600000
v -4.873421 38.496749 3.600000
v -5.043037 39.239884 3.600000
v -5.100000 40.000000 3.600000
v -5.043037 40.760116 3.600000
v -4.873421 41.503251 3.600000
v -4.594941 42.212807 3.600000
v -4.213818 42.872932 3.600000
v -3.738565 43.468881 3.600000
v -3.179798 43.987341 3.600000
v -2.550000 44.416730 3.600000
v -1.863239 44.747456 3.600000
v -1.134857 44.972132 3.600000
v -0.381123 45.085739 3.600000
v 0.381123 45.085739 3.600000
v 1.134857 44.972132 3.600000
v 1.863239 44.747456 3.600000
v 2.550000 44.416730 3.600000
v 3.179798 43.987341 3.600000
v 3.738565 43.468881 3.600000
v 4.213818 42.872932 3.600000
v 4.594941 42.212807 3.600000
v 4.873421 41.503251 3.600000
v 5.043037 40.760116 3.600000
vt 0.050000 -0.579986 0.000000
vt 0.000000 -0.579986 0.000000
vt 0.050000 -0.628319 0.000000
vt 0.000000 -0.628319 0.000000
vt 0.050000 0.628319 0.000000
vt 0.000000 0.628319 0.000000
vt 0.050000 0.579986 0.000000
vt -0.000000 0.579986 0.000000
vt 0.050000 0.531654 0.000000
vt -0.000000 0.531654 0.000000
vt 0.050000 0.483322 0.000000
vt 0.000000 0.483322 0.000000
vt 0.050000 0.434990 0.000000
vt 0.000000 0.434990 0.000000
vt 0.050000 0.386658 0.000000
vt -0.000000 0.386658 0.000000
vt 0.050000 0.338325 0.000000
vt 0.000000 0.338325 0.000000
vt 0.050000 0.289993 0.000000
vt 0.000000 0.289993 0.000000
vt 0.050000 0.241661 0.000000
vt -0.000000 0.241661 0.000000
vt 0.050000 0.193329 0.000000
vt 0.000000 0.193329 0.000000
vt 0.050000 0.144997 0.000000
vt -0.000000 0.144997 0.000000
vt 0.050000 0.096664 0.000000
vt -0.000000 0.096664 0.000000
vt 0.050000 0.048332 0.000000
vt 0.000000 0.048332 0.000000
vt 0.050000 0.000000 0.000000
vt 0.000000 0.000000 0.000000
vt 0.050000 -0.048332 0.000000
vt 0.000000 -0.048332 0.000000
vt 0.050000 -0.096664 0.000000
vt 0.000000 -0.096664 0.000000
vt 0.050000 -0.144997 0.000000
vt -0.000000 -0.144997 0.000000
vt 0.050000 -0.193329 0.000000
vt 0.000000 -0.193329 0.000000
vt 0.050000 -0.241661 0.000000
vt -0.000000 -0.241661 0.000000
vt 0.050000 -0.289993 0.000000
vt 0.000000 -0.289993 0.000000
vt 0.050000 -0.338325 0.000000
vt 0.000000 -0.338325 0.000000
vt 0.050000 -0.386658 0.000000
vt -0.000000 -0.386658 0.000000
vt 0.050000 -0.434990 0.000000
vt 0.000000 -0.434990 0.000000
vt 0.050000 -0.483322 0.000000
vt -0.000000 -0.483322 0.000000
vt 0.050000 -0.531654 0.000000
vt 0.000000 -0.531654 0.000000
vt 0.000000 0.000000 0.000000
vt 0.244575 0.000000 0.000000
vt 0.000000 0.050000 0.000000
vt 0.244575 0.050000 0.000000
vt 0.000000 0.000000 0.000000
vt 0.229047 0.000000 0.000000
vt 0.000000 0.050000 0.000000
vt 0.229047 0.050000 0.000000
vt -0.050000 -0.715907 0.000000
vt -0.000000 -0.715907 0.000000
vt -0.050000 -0.662013 0.000000
vt -0.000000 -0.662013 0.000000
vt -0.050000 -0.608119 0.000000
vt -0.000000 -0.608119 0.000000
vt -0.050000 -0.554225 0.000000
vt -0.000000 -0.554225 0.000000
vt -0.050000 -0.500331 0.000000
vt -0.000000 -0.500331 0.000000
vt -0.050000 -0.446436 0.000000
vt -0.000000 -0.446436 0.000000
vt -0.050000 -0.392542 0.000000
vt -0.000000 -0.392542 0.000000
vt -0.050000 -0.338648 0.000000
vt -0.000000 -0.338648 0.000000
vt -0.050000 -0.284754 0.000000
vt -0.000000 -0.284754 0.000000
vt -0.050000 -0.230860 0.000000
vt -0.000000 -0.230860 0.000000
vt -0.050000 -0.176965 0.000000
vt -0.000000 -0.176965 0.000000
vt -0.050000 -0.123071 0.000000
vt -0.000000 -0.123071 0.000000
vt -0.050000 -0.069177 0.000000
vt -0.000000 -0.069177 0.000000
vt 0.000000 0.000000 0.000000
vt 0.228782 0.000000 0.000000
vt 0.000000 0.050000 0.000000
vt 0.228782 0.050000 0.000000
vt -0.000000 0.000000 0.000000
vt 0.241234 0.000000 0.000000
vt -0.000000 0.050000 0.000000
vt 0.241234 0.050000 0.000000
vt 0.000000 0.000000 0.000000
vt 0.246660 0.000000 0.000000
vt 0.000000 0.050000 0.000000
vt 0.246660 0.050000 0.000000
vt 0.000000 0.000000 0.000000
vt 0.234981 0.000000 0.000000
vt 0.000000 0.050000 0.000000
vt 0.234981 0.050000 0.000000
vt -0.050000 0.072506 0.000000
vt -0.000000 0.072506 0.000000
vt -0.050000 0.125912 0.000000
vt -0.000000 0.125912 0.000000
vt -0.050000 0.179318 0.000000
vt -0.000000 0.179318 0.000000
vt -0.050000 0.232723 0.000000
vt -0.000000 0.232723 0.000000
vt -0.050000 0.286129 0.000000
vt -0.000000 0.286129 0.000000
vt -0.050000 0.339535 0.000000
vt -0.000000 0.339535 0.000000
vt -0.050000 0.392940 0.000000
vt -0.000000 0.392940 0.000000
vt -0.050000 0.446346 0.000000
vt -0.000000 0.446346 0.000000
vt -0.050000 0.499752 0.000000
vt -0.000000 0.499752 0.000000
vt -0.050000 0.553157 0.000000
vt -0.000000 0.553157 0.000000
vt -0.050000 0.606563 0.000000
vt -0.000000 0.606563 0.000000
vt -0.050000 0.659969 0.000000
vt -0.000000 0.659969 0.000000
vt -0.050000 0.713374 0.000000
vt -0.000000 0.713374 0.000000
vt 0.000000 0.000000 0.000000
vt 0.233183 0.000000 0.000000
vt -0.000000 0.050000 0.000000
vt 0.233183 0.050000 0.000000
vt 0.000000 0.000000 0.000000
vt 0.242729 0.000000 0.000000
vt 0.000000 0.050000 0.000000
vt 0.242729 0.050000 0.000000
vt 0.194034 0.047863 0.000000
vt 0.199845 0.000000 0.000000
vt 0.249821 0.003516 0.000000
vt 0.194034 -0.047863 0.000000
vt 0.239542 -0.071032 0.000000
vt 0.176936 -0.092945 0.000000
vt 0.219035 -0.120233 0.000000
vt 0.149547 -0.132625 0.000000
vt 0.188563 -0.163969 0.000000
vt 0.113458 -0.164597 0.000000
vt 0.149511 -0.200250 0.000000
vt 0.070766 -0.187003 0.000000
vt 0.103656 -0.227428 0.000000
vt 0.023953 -0.198542 0.000000
vt 0.053081 -0.244266 0.000000
vt 0.000087 -0.250000 0.000000
vt -0.024262 -0.198542 0.000000
vt -0.052919 -0.244368 0.000000
vt -0.103526 -0.227628 0.000000
vt -0.071076 -0.187003 0.000000
vt -0.149434 -0.200538 0.000000
vt -0.113768 -0.164597 0.000000
vt -0.188555 -0.164333 0.000000
vt -0.149857 -0.132625 0.000000
vt -0.219112 -0.120656 0.000000
vt -0.177246 -0.092945 0.000000
vt -0.239714 -0.071494 0.000000
vt -0.194343 -0.047863 0.000000
vt -0.250152 -0.001157 0.000000
vt -0.200155 0.000000 0.000000
vt -0.194343 0.047863 0.000000
vt -0.240645 0.068298 0.000000
vt -0.177246 0.092945 0.000000
vt -0.220469 0.118160 0.000000
vt -0.149857 0.132625 0.000000
vt -0.190093 0.162553 0.000000
vt -0.113768 0.164597 0.000000
vt -0.150925 0.199420 0.000000
vt -0.071076 0.187003 0.000000
vt -0.104777 0.227055 0.000000
vt -0.024262 0.198542 0.000000
vt -0.053786 0.244180 0.000000
vt -0.000312 0.250000 0.000000
vt 0.023953 0.198542 0.000000
vt 0.053170 0.244247 0.000000
vt 0.104182 0.227187 0.000000
vt 0.070766 0.187003 0.000000
vt 0.150365 0.199609 0.000000
vt 0.113458 0.164597 0.000000
vt 0.189580 0.162791 0.000000
vt 0.149547 0.132625 0.000000
vt 0.220011 0.118437 0.000000
vt 0.176936 0.092945 0.000000
vt 0.240249 0.068599 0.000000
vt -0.457989 -0.126541 0.000000
vt -0.448632 -0.156504 0.000000
vt -0.437316 -0.185783 0.000000
vt -0.424090 -0.214251 0.000000
vt 0.420056 -0.221467 0.000000
vt 0.434181 -0.192296 0.000000
vt 0.446283 -0.162230 0.000000
vt 0.456306 -0.131409 0.000000
vt 0.457989 0.125416 0.000000
vt 0.452075 0.145302 0.000000
vt 0.445299 0.164912 0.000000
vt 0.437673 0.184207 0.000000
vt -0.437440 0.185491 0.000000
vt -0.444881 0.166865 0.000000
vt -0.451529 0.147941 0.000000
vt -0.457372 0.128754 0.000000
vt 0.180000 0.190562 0.000000
vt -0.180000 0.223838 0.000000
vt 0.130000 0.190562 0.000000
vt -0.180000 0.149226 0.000000
vt 0.130000 0.170503 0.000000
vt 0.130000 0.150444 0.000000
vt 0.130000 0.130385 0.000000
vt -0.180000 0.074613 0.000000
vt 0.180000 0.130385 0.000000
vt 0.180000 0.065767 0.000000
vt -0.180000 0.000000 0.000000
vt 0.180000 0.001149 0.000000
vt 0.180000 -0.063470 0.000000
vt -0.180000 -0.074613 0.000000
vt 0.180000 -0.128088 0.000000
vt 0.130000 -0.128088 0.000000
vt -0.180000 -0.149226 0.000000
vt 0.130000 -0.159483 0.000000
vt 0.130000 -0.190879 0.000000
vt -0.180000 -0.223838 0.000000
vt 0.130000 -0.222275 0.000000
vt 0.180000 -0.222275 0.000000
vt 0.180000 -0.296531 0.000000
vt -0.180000 -0.298451 0.000000
vt 0.180000 -0.370787 0.000000
vt -0.180000 -0.373064 0.000000
vt 0.180000 -0.445043 0.000000
vt -0.180000 -0.447677 0.000000
vt 0.180000 -0.519300 0.000000
vt -0.180000 -0.522290 0.000000
vt 0.180000 -0.593556 0.000000
vt -0.180000 -0.596903 0.000000
vt 0.180000 -0.667812 0.000000
vt -0.180000 -0.671515 0.000000
vt 0.180000 -0.742068 0.000000
vt -0.180000 -0.746128 0.000000
vt 0.180000 -0.816324 0.000000
vt -0.180000 -0.820741 0.000000
vt 0.180000 -0.890580 0.000000
vt -0.180000 -0.895354 0.000000
vt 0.180000 -0.964837 0.000000
vt -0.180000 -0.969967 0.000000
vt 0.180000 -1.039093 0.000000
vt -0.180000 -1.044580 0.000000
vt 0.180000 -1.113349 0.000000
vt -0.180000 -1.119192 0.000000
vt 0.180000 -1.187605 0.000000
vt -0.180000 -1.193805 0.000000
vt 0.180000 -1.261861 0.000000
vt 0.130000 -1.261861 0.000000
vt -0.180000 -1.268418 0.000000
vt 0.130000 -1.294278 0.000000
vt -0.180000 -1.343031 0.000000
vt 0.130000 -1.326694 0.000000
vt 0.130000 -1.359111 0.000000
vt -0.180000 -1.417644 0.000000
vt 0.180000 -1.359111 0.000000
vt 0.180000 -1.424127 0.000000
vt -0.180000 -1.492257 0.000000
vt 0.180000 -1.489144 0.000000
vt 0.180000 -1.554160 0.000000
vt 0.180000 1.430353 0.000000
vt -0.180000 1.492257 0.000000
vt -0.180000 1.417644 0.000000
vt 0.180000 1.365336 0.000000
vt 0.130000 1.365336 0.000000
vt -0.180000 1.343031 0.000000
vt 0.130000 1.344587 0.000000
vt 0.130000 1.323838 0.000000
vt 0.130000 1.303089 0.000000
vt -0.180000 1.268418 0.000000
vt 0.180000 1.303089 0.000000
vt 0.180000 1.228920 0.000000
vt -0.180000 1.193805 0.000000
vt 0.180000 1.154752 0.000000
vt -0.180000 1.119192 0.000000
vt 0.180000 1.080583 0.000000
vt -0.180000 1.044580 0.000000
vt 0.180000 1.006415 0.000000
vt -0.180000 0.969967 0.000000
vt 0.180000 0.932246 0.000000
vt -0.180000 0.895354 0.000000
vt 0.180000 0.858078 0.000000
vt -0.180000 0.820741 0.000000
vt 0.180000 0.783910 0.000000
vt -0.180000 0.746128 0.000000
vt 0.180000 0.709741 0.000000
vt -0.180000 0.671515 0.000000
vt 0.180000 0.635573 0.000000
vt -0.180000 0.596903 0.000000
vt 0.180000 0.561404 0.000000
vt -0.180000 0.522290 0.000000
vt 0.180000 0.487236 0.000000
vt -0.180000 0.447677 0.000000
vt 0.180000 0.413067 0.000000
vt -0.180000 0.373064 0.000000
vt 0.180000 0.338899 0.000000
vt -0.180000 0.298451 0.000000
vt 0.180000 0.264731 0.000000
vt 0.180000 0.076296 0.000000
vt -0.180000 0.076296 0.000000
vt 0.180000 0.000000 0.000000
vt -0.180000 0.000000 0.000000
vt 0.180000 -0.076296 0.000000
vt -0.180000 -0.076296 0.000000
vt 0.180000 -0.152592 0.000000
vt -0.180000 -0.152592 0.000000
vt 0.180000 -0.228887 0.000000
vt -0.180000 -0.228887 0.000000
vt 0.180000 -0.305183 0.000000
vt -0.180000 -0.305183 0.000000
vt 0.180000 -0.381479 0.000000
vt -0.180000 -0.381479 0.000000
vt 0.180000 -0.457775 0.000000
vt -0.180000 -0.457775 0.000000
vt 0.180000 -0.534071 0.000000
vt -0.180000 -0.534071 0.000000
vt 0.180000 -0.610367 0.000000
vt -0.180000 -0.610367 0.000000
vt 0.180000 -0.686662 0.000000
vt -0.180000 -0.686662 0.000000
vt 0.180000 -0.762958 0.000000
vt -0.180000 -0.762958 0.000000
vt 0.180000 -0.839254 0.000000
vt -0.180000 -0.839254 0.000000
vt 0.180000 -0.915550 0.000000
vt -0.180000 -0.915550 0.000000
vt 0.180000 -0.991846 0.000000
vt -0.180000 -0.991846 0.000000
vt 0.180000 -1.068142 0.000000
vt -0.180000 -1.068142 0.000000
vt 0.180000 -1.144437 0.000000
vt -0.180000 -1.144437 0.000000
vt 0.180000 -1.220733 0.000000
vt -0.180000 -1.220733 0.000000
vt 0.180000 -1.297029 0.000000
vt -0.180000 -1.297029 0.000000
vt 0.180000 -1.373325 0.000000
vt -0.180000 -1.373325 0.000000
vt 0.180000 -1.449621 0.000000
vt -0.180000 -1.449621 0.000000
vt 0.180000 -1.525916 0.000000
vt -0.180000 -1.525916 0.000000
vt 0.180000 -1.602212 0.000000
vt -0.180000 -1.602212 0.000000
vt 0.180000 1.602212 0.000000
vt -0.180000 1.602212 0.000000
vt 0.180000 1.525916 0.000000
vt -0.180000 1.525916 0.000000
vt 0.180000 1.449621 0.000000
vt -0.180000 1.449621 0.000000
vt 0.180000 1.373325 0.000000
vt -0.180000 1.373325 0.000000
vt 0.180000 1.297029 0.000000
vt -0.180000 1.297029 0.000000
vt 0.180000 1.220733 0.000000
vt -0.180000 1.220733 0.000000
vt 0.180000 1.144437 0.000000
vt -0.180000 1.144437 0.000000
vt 0.180000 1.068142 0.000000
vt -0.180000 1.068142 0.000000
vt 0.180000 0.991846 0.000000
vt -0.180000 0.991846 0.000000
vt 0.180000 0.915550 0.000000
vt -0.180000 0.915550 0.000000
vt 0.180000 0.839254 0.000000
vt -0.180000 0.839254 0.000000
vt 0.180000 0.762958 0.000000
vt -0.180000 0.762958 0.000000
vt 0.180000 0.686662 0.000000
vt -0.180000 0.686662 0.000000
vt 0.180000 0.610367 0.000000
vt -0.180000 0.610367 0.000000
vt 0.180000 0.534071 0.000000
vt -0.180000 0.534071 0.000000
vt 0.180000 0.457775 0.000000
vt -0.180000 0.457775 0.000000
vt 0.180000 0.381479 0.000000
vt -0.180000 0.381479 0.000000
vt 0.180000 0.305183 0.000000
vt -0.180000 0.305183 0.000000
vt 0.180000 0.228887 0.000000
vt -0.180000 0.228887 0.000000
vt 0.180000 0.152592 0.000000
vt -0.180000 0.152592 0.000000
vt -0.470454 -0.065557 0.000000
vt -0.504304 -0.076012 0.000000
vt -0.457217 -0.128754 0.000000
vt -0.487342 -0.150325 0.000000
vt -0.437285 -0.185491 0.000000
vt -0.459494 -0.221281 0.000000
vt -0.403119 -0.251237 0.000000
vt -0.421382 -0.287293 0.000000
vt -0.359145 -0.310870 0.000000
vt -0.373856 -0.346888 0.000000
vt -0.306432 -0.362938 0.000000
vt -0.317980 -0.398734 0.000000
vt -0.246263 -0.406176 0.000000
vt -0.255000 -0.441673 0.000000
vt -0.180103 -0.439532 0.000000
vt -0.186324 -0.474746 0.000000
vt -0.109560 -0.462192 0.000000
vt -0.113486 -0.497213 0.000000
vt -0.036352 -0.473607 0.000000
vt -0.038112 -0.508574 0.000000
vt 0.038112 -0.508574 0.000000
vt -0.510000 0.000000 0.000000
vt -0.474999 -0.001149 0.000000
vt -0.470766 0.063281 0.000000
vt -0.504304 0.076012 0.000000
vt -0.457834 0.126541 0.000000
vt -0.487342 0.150325 0.000000
vt -0.423936 0.214251 0.000000
vt -0.459494 0.221281 0.000000
vt -0.421382 0.287293 0.000000
vt -0.385409 0.277642 0.000000
vt -0.373856 0.346888 0.000000
vt -0.337482 0.334262 0.000000
vt -0.317980 0.398734 0.000000
vt -0.281324 0.382729 0.000000
vt -0.255000 0.441673 0.000000
vt -0.218305 0.421862 0.000000
vt -0.186324 0.474746 0.000000
vt -0.149962 0.450706 0.000000
vt -0.113486 0.497213 0.000000
vt -0.077962 0.468558 0.000000
vt -0.038112 0.508574 0.000000
vt -0.004060 0.474983 0.000000
vt 0.038112 0.508574 0.000000
vt 0.069941 0.469823 0.000000
vt 0.113486 0.497213 0.000000
vt 0.142236 0.453204 0.000000
vt 0.186324 0.474746 0.000000
vt 0.211062 0.425532 0.000000
vt 0.255000 0.441673 0.000000
vt 0.274741 0.387482 0.000000
vt 0.317980 0.398734 0.000000
vt 0.331718 0.339982 0.000000
vt 0.373856 0.346888 0.000000
vt 0.380606 0.284190 0.000000
vt 0.421382 0.287293 0.000000
vt 0.420211 0.221467 0.000000
vt 0.459494 0.221281 0.000000
vt 0.456461 0.131409 0.000000
vt 0.487342 0.150325 0.000000
vt 0.504304 0.076012 0.000000
vt 0.470122 0.067896 0.000000
vt 0.474990 0.003113 0.000000
vt -0.239559 0.071494 0.000000
vt -0.249997 0.001157 0.000000
vt -0.194188 0.047863 0.000000
vt -0.200000 0.000000 0.000000
vt -0.194188 -0.047863 0.000000
vt -0.240490 -0.068298 0.000000
vt -0.177091 -0.092945 0.000000
vt -0.220314 -0.118160 0.000000
vt -0.189939 -0.162553 0.000000
vt -0.149702 -0.132625 0.000000
vt -0.150770 -0.199420 0.000000
vt -0.113613 -0.164597 0.000000
vt -0.104622 -0.227055 0.000000
vt -0.070921 -0.187003 0.000000
vt -0.053631 -0.244180 0.000000
vt -0.024107 -0.198542 0.000000
vt -0.000157 -0.250000 0.000000
vt 0.024107 -0.198542 0.000000
vt 0.053324 -0.244247 0.000000
vt 0.070921 -0.187003 0.000000
vt 0.104337 -0.227187 0.000000
vt 0.113613 -0.164597 0.000000
vt 0.150520 -0.199609 0.000000
vt 0.149702 -0.132625 0.000000
vt 0.189734 -0.162791 0.000000
vt 0.177091 -0.092945 0.000000
vt 0.220165 -0.118437 0.000000
vt 0.240404 -0.068599 0.000000
vt 0.437827 -0.184207 0.000000
vt 0.458144 -0.125416 0.000000
vt 0.249975 -0.003516 0.000000
vt 0.194188 -0.047863 0.000000
vt 0.200000 0.000000 0.000000
vt 0.194188 0.047863 0.000000
vt 0.239697 0.071032 0.000000
vt 0.177091 0.092945 0.000000
vt 0.219189 0.120233 0.000000
vt 0.149702 0.132625 0.000000
vt 0.188717 0.163969 0.000000
vt 0.149666 0.200250 0.000000
vt 0.403855 -0.250053 0.000000
vt 0.459494 -0.221281 0.000000
vt 0.487342 -0.150325 0.000000
vt 0.504304 -0.076012 0.000000
vt 0.470972 -0.061729 0.000000
vt 0.510000 0.000000 0.000000
vt 0.421382 -0.287293 0.000000
vt 0.360056 -0.309814 0.000000
vt 0.373856 -0.346888 0.000000
vt 0.307496 -0.362037 0.000000
vt 0.317980 -0.398734 0.000000
vt 0.247455 -0.405452 0.000000
vt 0.255000 -0.441673 0.000000
vt 0.181392 -0.439001 0.000000
vt 0.186324 -0.474746 0.000000
vt 0.110916 -0.461869 0.000000
vt 0.113486 -0.497213 0.000000
vt 0.037742 -0.473498 0.000000
vt -0.177091 0.092945 0.000000
vt -0.218957 0.120656 0.000000
vt -0.149702 0.132625 0.000000
vt -0.188401 0.164333 0.000000
vt -0.149279 0.200538 0.000000
vt -0.113613 0.164597 0.000000
vt -0.103372 0.227628 0.000000
vt -0.070921 0.187003 0.000000
vt -0.052765 0.244368 0.000000
vt -0.024107 0.198542 0.000000
vt 0.000241 0.250000 0.000000
vt 0.024107 0.198542 0.000000
vt 0.053236 0.244266 0.000000
vt 0.070921 0.187003 0.000000
vt 0.103811 0.227428 0.000000
vt 0.113613 0.164597 0.000000
vt 0.469152 -0.074306 0.000000
vt 0.504304 -0.076012 0.000000
vt 0.475000 0.000000 0.000000
vt 0.510000 0.000000 0.000000
vt 0.504304 0.076012 0.000000
vt 0.487342 -0.150325 0.000000
vt 0.451752 -0.146783 0.000000
vt 0.459494 -0.221281 0.000000
vt 0.423228 -0.215645 0.000000
vt 0.421382 -0.287293 0.000000
vt 0.384283 -0.279198 0.000000
vt 0.373856 -0.346888 0.000000
vt 0.335876 -0.335876 0.000000
vt 0.317980 -0.398734 0.000000
vt 0.279198 -0.384283 0.000000
vt 0.255000 -0.441673 0.000000
vt 0.215645 -0.423228 0.000000
vt 0.186324 -0.474746 0.000000
vt 0.146783 -0.451752 0.000000
vt 0.113486 -0.497213 0.000000
vt 0.074306 -0.469152 0.000000
vt 0.038112 -0.508574 0.000000
vt 0.000000 -0.475000 0.000000
vt -0.038112 -0.508574 0.000000
vt -0.074306 -0.469152 0.000000
vt -0.113486 -0.497213 0.000000
vt -0.146783 -0.451752 0.000000
vt -0.186324 -0.474746 0.000000
vt -0.215645 -0.423228 0.000000
vt -0.255000 -0.441673 0.000000
vt -0.279198 -0.384283 0.000000
vt -0.317980 -0.398734 0.000000
vt -0.335876 -0.335876 0.000000
vt -0.373856 -0.346888 0.000000
vt -0.384283 -0.279198 0.000000
vt -0.421382 -0.287293 0.000000
vt -0.423228 -0.215645 0.000000
vt -0.459494 -0.221281 0.000000
vt -0.451752 -0.146783 0.000000
vt -0.487342 -0.150325 0.000000
vt -0.469152 -0.074306 0.000000
vt -0.504304 -0.076012 0.000000
vt -0.475000 0.000000 0.000000
vt -0.510000 0.000000 0.000000
vt -0.504304 0.076012 0.000000
vt -0.469152 0.074306 0.000000
vt -0.487342 0.150325 0.000000
vt -0.451752 0.146783 0.000000
vt -0.459494 0.221281 0.000000
vt -0.423228 0.215645 0.000000
vt -0.421382 0.287293 0.000000
vt -0.384283 0.279198 0.000000
vt -0.373856 0.346888 0.000000
vt -0.335876 0.335876 0.000000
vt -0.317980 0.398734 0.000000
vt -0.279198 0.384283 0.000000
vt -0.255000 0.441673 0.000000
vt -0.215645 0.423228 0.000000
vt -0.186324 0.474746 0.000000
vt -0.146783 0.451752 0.000000
vt -0.113486 0.497213 0.000000
vt -0.074306 0.469152 0.000000
vt -0.038112 0.508574 0.000000
vt -0.000000 0.475000 0.000000
vt 0.038112 0.508574 0.000000
vt 0.074306 0.469152 0.000000
vt 0.113486 0.497213 0.000000
vt 0.146783 0.451752 0.000000
vt 0.186324 0.474746 0.000000
vt 0.215645 0.423228 0.000000
vt 0.255000 0.441673 0.000000
vt 0.279198 0.384283 0.000000
vt 0.317980 0.398734 0.000000
vt 0.335876 0.335876 0.000000
vt 0.373856 0.346888 0.000000
vt 0.384283 0.279198 0.000000
vt 0.421382 0.287293 0.000000
vt 0.423228 0.215645 0.000000
vt 0.459494 0.221281 0.000000
vt 0.451752 0.146783 0.000000
vt 0.487342 0.150325 0.000000
vt 0.469152 0.074306 0.000000
vn 0.097094 0.023932 0.000000
vn 0.097094 0.023932 0.000000
vn 0.100000 0.000000 0.000000
vn 0.100000 0.000000 0.000000
vn 0.097094 -0.023932 0.000000
vn 0.097094 -0.023932 0.000000
vn 0.088546 -0.046472 0.000000
vn 0.088546 -0.046472 0.000000
vn 0.074851 -0.066312 0.000000
vn 0.074851 -0.066312 0.000000
vn 0.056806 -0.082298 0.000000
vn 0.056806 -0.082298 0.000000
vn 0.035460 -0.093502 0.000000
vn 0.035460 -0.093502 0.000000
vn 0.012054 -0.099271 0.000000
vn 0.012054 -0.099271 0.000000
vn -0.012054 -0.099271 0.000000
vn -0.012054 -0.099271 0.000000
vn -0.035460 -0.093502 0.000000
vn -0.035460 -0.093502 0.000000
vn -0.056806 -0.082298 0.000000
vn -0.056806 -0.082298 0.000000
vn -0.074851 -0.066312 0.000000
vn -0.074851 -0.066312 0.000000
vn -0.088546 -0.046472 0.000000
vn -0.088546 -0.046472 0.000000
vn -0.097094 -0.023932 0.000000
vn -0.097094 -0.023932 0.000000
vn -0.100000 0.000000 0.000000
vn -0.100000 0.000000 0.000000
vn -0.097094 0.023932 0.000000
vn -0.097094 0.023932 0.000000
vn -0.088546 0.046472 0.000000
vn -0.088546 0.046472 0.000000
vn -0.074851 0.066312 0.000000
vn -0.074851 0.066312 0.000000
vn -0.056806 0.082298 0.000000
vn -0.056806 0.082298 0.000000
vn -0.035460 0.093502 0.000000
vn -0.035460 0.093502 0.000000
vn -0.012054 0.099271 0.000000
vn -0.012054 0.099271 0.000000
vn 0.012054 0.099271 0.000000
vn 0.012054 0.099271 0.000000
vn 0.035460 0.093502 0.000000
vn 0.035460 0.093502 0.000000
vn 0.056806 0.082298 0.000000
vn 0.056806 0.082298 0.000000
vn 0.074851 0.066312 0.000000
vn 0.074851 0.066312 0.000000
vn 0.088546 0.046472 0.000000
vn 0.088546 0.046472 0.000000
vn 0.053117 0.084727 0.000000
vn 0.053117 0.084727 0.000000
vn 0.053117 0.084727 0.000000
vn 0.053117 0.084727 0.000000
vn -0.051166 -0.085919 0.000000
vn -0.051166 -0.085919 0.000000
vn -0.051166 -0.085919 0.000000
vn -0.051166 -0.085919 0.000000
vn -0.096162 -0.027440 0.000000
vn -0.096162 -0.027440 0.000000
vn -0.088066 -0.047375 0.000000
vn -0.088066 -0.047375 0.000000
vn -0.075894 -0.065116 0.000000
vn -0.075894 -0.065116 0.000000
vn -0.060208 -0.079844 0.000000
vn -0.060208 -0.079844 0.000000
vn -0.041735 -0.090875 0.000000
vn -0.041735 -0.090875 0.000000
vn -0.021330 -0.097699 0.000000
vn -0.021330 -0.097699 0.000000
vn 0.000063 -0.100000 0.000000
vn 0.000063 -0.100000 0.000000
vn 0.021452 -0.097672 0.000000
vn 0.021452 -0.097672 0.000000
vn 0.041849 -0.090822 0.000000
vn 0.041849 -0.090822 0.000000
vn 0.060308 -0.079768 0.000000
vn 0.060308 -0.079768 0.000000
vn 0.075975 -0.065021 0.000000
vn 0.075975 -0.065021 0.000000
vn 0.088126 -0.047264 0.000000
vn 0.088126 -0.047264 0.000000
vn 0.096196 -0.027319 0.000000
vn 0.096196 -0.027319 0.000000
vn 0.050532 -0.086293 0.000000
vn 0.050532 -0.086293 0.000000
vn 0.050532 -0.086293 0.000000
vn 0.050532 -0.086293 0.000000
vn -0.050532 0.086293 0.000000
vn -0.050532 0.086293 0.000000
vn -0.050532 0.086293 0.000000
vn -0.050532 0.086293 0.000000
vn -0.054701 -0.083713 0.000000
vn -0.054701 -0.083713 0.000000
vn -0.054701 -0.083713 0.000000
vn -0.054701 -0.083713 0.000000
vn 0.064020 0.076821 0.000000
vn 0.064020 0.076821 0.000000
vn 0.064020 0.076821 0.000000
vn 0.064020 0.076821 0.000000
vn 0.095824 0.028598 0.000000
vn 0.095824 0.028598 0.000000
vn 0.087583 0.048262 0.000000
vn 0.087583 0.048262 0.000000
vn 0.075360 0.065733 0.000000
vn 0.075360 0.065733 0.000000
vn 0.059712 0.080215 0.000000
vn 0.059712 0.080215 0.000000
vn 0.041349 0.091051 0.000000
vn 0.041349 0.091051 0.000000
vn 0.021106 0.097747 0.000000
vn 0.021106 0.097747 0.000000
vn -0.000097 0.100000 -0.000000
vn -0.000097 0.100000 -0.000000
vn -0.021294 0.097706 -0.000000
vn -0.021294 0.097706 -0.000000
vn -0.041524 0.090971 -0.000000
vn -0.041524 0.090971 -0.000000
vn -0.059866 0.080100 -0.000000
vn -0.059866 0.080100 -0.000000
vn -0.075487 0.065587 -0.000000
vn -0.075487 0.065587 -0.000000
vn -0.087676 0.048093 -0.000000
vn -0.087676 0.048093 -0.000000
vn -0.095879 0.028413 -0.000000
vn -0.095879 0.028413 -0.000000
vn -0.061221 0.079069 0.000000
vn -0.061221 0.079069 0.000000
vn -0.061221 0.079069 0.000000
vn -0.061221 0.079069 0.000000
vn 0.051656 -0.085625 0.000000
vn 0.051656 -0.085625 0.000000
vn 0.051656 -0.085625 0.000000
vn 0.051656 -0.085625 0.000000
vn 0.000000 0.000000 0.100000
vn 0.000000 0.000000 0.100000
vn 0.000000 0.000000 0.100000
vn 0.000000 0.000000 0.100000
vn 0.000000 0.000000 0.100000
vn 0.000000 0.000000 0.100000
vn 0.000000 0.000000 0.100000
vn 0.000000 0.000000 0.100000
vn 0.000000 0.000000 0.100000
vn 0.000000 0.000000 0.100000
vn 0.000000 0.000000 0.100000
vn 0.000000 0.000000 0.100000
vn 0.000000 0.000000 0.100000
vn 0.000000 0.000000 0.100000
vn 0.000000 0.000000 0.100000
vn 0.000000 0.000000 0.100000
vn 0.000000 0.000000 0.100000
vn 0.000000 0.000000 0.100000
vn 0.000000 0.000000 0.100000
vn 0.000000 0.000000 0.100000
vn 0.000000 0.000000 0.100000
vn 0.000000 0.000000 0.100000
vn 0.000000 0.000000 0.100000
vn 0.000000 0.000000 0.100000
vn 0.000000 0.000000 0.100000
vn 0.000000 0.000000 0.100000
vn 0.000000 0.000000 0.100000
vn 0.000000 0.000000 0.100000
vn 0.000000 0.000000 0.100000
vn 0.000000 0.000000 0.100000
vn 0.000000 0.000000 0.100000
vn 0.000000 0.000000 0.100000
vn 0.000000 0.000000 0.100000
vn 0.000000 0.000000 0.100000
vn 0.000000 0.000000 0.100000
vn 0.000000 0.000000 0.100000
vn 0.000000 0.000000 0.100000
vn 0.000000 0.000000 0.100000
vn 0.000000 0.000000 0.100000
vn 0.000000 0.000000 0.100000
vn 0.000000 0.000000 0.100000
vn 0.000000 0.000000 0.100000
vn 0.000000 0.000000 0.100000
vn 0.000000 0.000000 0.100000
vn 0.000000 0.000000 0.100000
vn 0.000000 0.000000 0.100000
vn 0.000000 0.000000 0.100000
vn 0.000000 0.000000 0.100000
vn 0.000000 0.000000 0.100000
vn 0.000000 0.000000 0.100000
vn 0.000000 0.000000 0.100000
vn 0.000000 0.000000 0.100000
vn 0.000000 0.000000 0.100000
vn 0.000000 0.000000 0.100000
vn 0.000000 0.000000 0.100000
vn 0.000000 0.000000 0.100000
vn 0.000000 0.000000 0.100000
vn 0.000000 0.000000 0.100000
vn 0.000000 0.000000 0.100000
vn 0.000000 0.000000 0.100000
vn 0.000000 0.000000 0.100000
vn 0.000000 0.000000 0.100000
vn 0.000000 0.000000 0.100000
vn 0.000000 0.000000 0.100000
vn 0.000000 0.000000 0.100000
vn 0.000000 0.000000 0.100000
vn 0.000000 0.000000 0.100000
vn 0.000000 0.000000 0.100000
vn 0.000000 0.000000 0.100000
vn 0.000000 0.000000 0.100000
vn -0.092060 0.039051 0.000000
vn -0.089101 0.045399 0.000000
vn -0.092060 0.039051 0.000000
vn -0.095106 0.030902 0.000000
vn -0.093626 0.035129 0.000000
vn -0.095026 0.031146 0.000000
vn -0.096256 0.027106 0.000000
vn -0.098769 0.015643 0.000000
vn -0.096256 0.027106 0.000000
vn -0.099043 0.013801 0.000000
vn -0.100000 0.000000 0.000000
vn -0.100000 0.000242 0.000000
vn -0.099109 -0.013322 0.000000
vn -0.098769 -0.015643 0.000000
vn -0.096386 -0.026640 0.000000
vn -0.096386 -0.026640 0.000000
vn -0.095106 -0.030902 0.000000
vn -0.094416 -0.032948 0.000000
vn -0.092034 -0.039112 0.000000
vn -0.089101 -0.045399 0.000000
vn -0.089250 -0.045106 0.000000
vn -0.089250 -0.045106 0.000000
vn -0.081139 -0.058451 0.000000
vn -0.080902 -0.058779 0.000000
vn -0.071049 -0.070371 0.000000
vn -0.070711 -0.070711 0.000000
vn -0.059226 -0.080575 0.000000
vn -0.058779 -0.080902 0.000000
vn -0.045959 -0.088813 0.000000
vn -0.045399 -0.089101 0.000000
vn -0.031571 -0.094886 0.000000
vn -0.030902 -0.095106 0.000000
vn -0.016413 -0.098644 0.000000
vn -0.015643 -0.098769 0.000000
vn -0.000855 -0.099996 0.000000
vn 0.000000 -0.100000 0.000000
vn 0.014724 -0.098910 0.000000
vn 0.015643 -0.098769 0.000000
vn 0.029944 -0.095411 0.000000
vn 0.030902 -0.095106 0.000000
vn 0.044434 -0.089586 0.000000
vn 0.045399 -0.089101 0.000000
vn 0.057840 -0.081575 0.000000
vn 0.058779 -0.080902 0.000000
vn 0.069835 -0.071575 0.000000
vn 0.070711 -0.070711 0.000000
vn 0.080128 -0.059829 0.000000
vn 0.080902 -0.058779 0.000000
vn 0.088466 -0.046625 0.000000
vn 0.088466 -0.046625 0.000000
vn 0.089101 -0.045399 0.000000
vn 0.091439 -0.040483 0.000000
vn 0.095106 -0.030902 0.000000
vn 0.093987 -0.034154 0.000000
vn 0.096097 -0.027665 0.000000
vn 0.098769 -0.015643 0.000000
vn 0.096097 -0.027665 0.000000
vn 0.098973 -0.014294 0.000000
vn 0.100000 -0.000000 0.000000
vn 0.099998 -0.000655 0.000000
vn 0.099152 0.012996 0.000000
vn 0.098769 0.015643 0.000000
vn 0.096451 0.026403 0.000000
vn 0.096451 0.026403 0.000000
vn 0.095106 0.030902 0.000000
vn 0.095206 0.030590 0.000000
vn 0.093780 0.034718 0.000000
vn 0.092174 0.038780 0.000000
vn 0.089101 0.045399 0.000000
vn 0.092174 0.038780 0.000000
vn 0.085022 0.052643 0.000000
vn 0.080902 0.058779 0.000000
vn 0.075801 0.065224 0.000000
vn 0.070711 0.070711 0.000000
vn 0.064736 0.076218 0.000000
vn 0.058779 0.080902 0.000000
vn 0.052096 0.085358 0.000000
vn 0.045399 0.089101 0.000000
vn 0.038188 0.092421 0.000000
vn 0.030902 0.095106 0.000000
vn 0.023351 0.097235 0.000000
vn 0.015643 0.098769 0.000000
vn 0.007946 0.099684 0.000000
vn -0.000000 0.100000 0.000000
vn -0.007653 0.099707 0.000000
vn -0.015643 0.098769 0.000000
vn -0.023065 0.097304 0.000000
vn -0.030902 0.095106 0.000000
vn -0.037916 0.092533 0.000000
vn -0.045399 0.089101 0.000000
vn -0.051845 0.085511 0.000000
vn -0.058779 0.080902 0.000000
vn -0.064512 0.076408 0.000000
vn -0.070711 0.070711 0.000000
vn -0.075609 0.065446 0.000000
vn -0.080902 0.058779 0.000000
vn -0.084867 0.052892 0.000000
vn 0.098883 0.014904 0.000000
vn 0.098883 0.014904 0.000000
vn 0.100000 0.000000 0.000000
vn 0.100000 0.000000 0.000000
vn 0.098883 -0.014904 0.000000
vn 0.098883 -0.014904 0.000000
vn 0.095557 -0.029476 0.000000
vn 0.095557 -0.029476 0.000000
vn 0.090097 -0.043388 0.000000
vn 0.090097 -0.043388 0.000000
vn 0.082624 -0.056332 0.000000
vn 0.082624 -0.056332 0.000000
vn 0.073305 -0.068017 0.000000
vn 0.073305 -0.068017 0.000000
vn 0.062349 -0.078183 0.000000
vn 0.062349 -0.078183 0.000000
vn 0.050000 -0.086603 0.000000
vn 0.050000 -0.086603 0.000000
vn 0.036534 -0.093087 0.000000
vn 0.036534 -0.093087 0.000000
vn 0.022252 -0.097493 0.000000
vn 0.022252 -0.097493 0.000000
vn 0.007473 -0.099720 0.000000
vn 0.007473 -0.099720 0.000000
vn -0.007473 -0.099720 0.000000
vn -0.007473 -0.099720 0.000000
vn -0.022252 -0.097493 0.000000
vn -0.022252 -0.097493 0.000000
vn -0.036534 -0.093087 0.000000
vn -0.036534 -0.093087 0.000000
vn -0.050000 -0.086603 0.000000
vn -0.050000 -0.086603 0.000000
vn -0.062349 -0.078183 0.000000
vn -0.062349 -0.078183 0.000000
vn -0.073305 -0.068017 0.000000
vn -0.073305 -0.068017 0.000000
vn -0.082624 -0.056332 0.000000
vn -0.082624 -0.056332 0.000000
vn -0.090097 -0.043388 0.000000
vn -0.090097 -0.043388 0.000000
vn -0.095557 -0.029476 0.000000
vn -0.095557 -0.029476 0.000000
vn -0.098883 -0.014904 0.000000
vn -0.098883 -0.014904 0.000000
vn -0.100000 -0.000000 0.000000
vn -0.100000 -0.000000 0.000000
vn -0.098883 0.014904 -0.000000
vn -0.098883 0.014904 -0.000000
vn -0.095557 0.029476 -0.000000
vn -0.095557 0.029476 -0.000000
vn -0.090097 0.043388 -0.000000
vn -0.090097 0.043388 -0.000000
vn -0.082624 0.056332 -0.000000
vn -0.082624 0.056332 -0.000000
vn -0.073305 0.068017 -0.000000
vn -0.073305 0.068017 -0.000000
vn -0.062349 0.078183 -0.000000
vn -0.062349 0.078183 -0.000000
vn -0.050000 0.086603 -0.000000
vn -0.050000 0.086603 -0.000000
vn -0.036534 0.093087 -0.000000
vn -0.036534 0.093087 -0.000000
vn -0.022252 0.097493 -0.000000
vn -0.022252 0.097493 -0.000000
vn -0.007473 0.099720 -0.000000
vn -0.007473 0.099720 -0.000000
vn 0.007473 0.099720 0.000000
vn 0.007473 0.099720 0.000000
vn 0.022252 0.097493 0.000000
vn 0.022252 0.097493 0.000000
vn 0.036534 0.093087 0.000000
vn 0.036534 0.093087 0.000000
vn 0.050000 0.086603 0.000000
vn 0.050000 0.086603 0.000000
vn 0.062349 0.078183 0.000000
vn 0.062349 0.078183 0.000000
vn 0.073305 0.068017 0.000000
vn 0.073305 0.068017 0.000000
vn 0.082624 0.056332 0.000000
vn 0.082624 0.056332 0.000000
vn 0.090097 0.043388 0.000000
vn 0.090097 0.043388 0.000000
vn 0.095557 0.029476 0.000000
vn 0.095557 0.029476 0.000000
vn 0.000000 0.000000 -0.100000
vn 0.000000 0.000000 -0.100000
vn 0.000000 0.000000 -0.100000
vn 0.000000 0.000000 -0.100000
vn 0.000000 0.000000 -0.100000
vn 0.000000 0.000000 -0.100000
vn 0.000000 0.000000 -0.100000
vn 0.000000 0.000000 -0.100000
vn 0.000000 0.000000 -0.100000
vn 0.000000 0.000000 -0.100000
vn 0.000000 0.000000 -0.100000
vn 0.000000 0.000000 -0.100000
vn 0.000000 0.000000 -0.100000
vn 0.000000 0.000000 -0.100000
vn 0.000000 0.000000 -0.100000
vn 0.000000 0.000000 -0.100000
vn 0.000000 0.000000 -0.100000
vn 0.000000 0.000000 -0.100000
vn 0.000000 0.000000 -0.100000
vn 0.000000 0.000000 -0.100000
vn 0.000000 0.000000 -0.100000
vn 0.000000 0.000000 -0.100000
vn 0.000000 0.000000 -0.100000
vn 0.000000 0.000000 -0.100000
vn 0.000000 0.000000 -0.100000
vn 0.000000 0.000000 -0.100000
vn 0.000000 0.000000 -0.100000
vn 0.000000 0.000000 -0.100000
vn 0.000000 0.000000 -0.100000
vn 0.000000 0.000000 -0.100000
vn 0.000000 0.000000 -0.100000
vn 0.000000 0.000000 -0.100000
vn 0.000000 0.000000 -0.100000
vn 0.000000 0.000000 -0.100000
vn 0.000000 0.000000 -0.100000
vn 0.000000 0.000000 -0.100000
vn 0.000000 0.000000 -0.100000
vn 0.000000 0.000000 -0.100000
vn 0.000000 0.000000 -0.100000
vn 0.000000 0.000000 -0.100000
vn 0.000000 0.000000 -0.100000
vn 0.000000 0.000000 -0.100000
vn 0.000000 0.000000 -0.100000
vn 0.000000 0.000000 -0.100000
vn 0.000000 0.000000 -0.100000
vn 0.000000 0.000000 -0.100000
vn 0.000000 0.000000 -0.100000
vn 0.000000 0.000000 -0.100000
vn 0.000000 0.000000 -0.100000
vn 0.000000 0.000000 -0.100000
vn 0.000000 0.000000 -0.100000
vn 0.000000 0.000000 -0.100000
vn 0.000000 0.000000 -0.100000
vn 0.000000 0.000000 -0.100000
vn 0.000000 0.000000 -0.100000
vn 0.000000 0.000000 -0.100000
vn 0.000000 0.000000 -0.100000
vn 0.000000 0.000000 -0.100000
vn 0.000000 0.000000 -0.100000
vn 0.000000 0.000000 -0.100000
vn 0.000000 0.000000 -0.100000
vn 0.000000 0.000000 -0.100000
vn 0.000000 0.000000 -0.100000
vn 0.000000 0.000000 -0.100000
vn 0.000000 0.000000 -0.100000
vn 0.000000 0.000000 -0.100000
vn 0.000000 0.000000 -0.100000
vn 0.000000 0.000000 -0.100000
vn 0.000000 0.000000 -0.100000
vn 0.000000 0.000000 -0.100000
vn 0.000000 0.000000 -0.100000
vn 0.000000 0.000000 -0.100000
vn 0.000000 0.000000 -0.100000
vn 0.000000 0.000000 -0.100000
vn 0.000000 0.000000 -0.100000
vn 0.000000 0.000000 -0.100000
vn 0.000000 0.000000 -0.100000
vn 0.000000 0.000000 -0.100000
vn 0.000000 0.000000 -0.100000
vn 0.000000 0.000000 -0.100000
vn 0.000000 0.000000 -0.100000
vn 0.000000 0.000000 -0.100000
vn 0.000000 0.000000 -0.100000
vn 0.000000 0.000000 -0.100000
vn 0.000000 0.000000 -0.100000
vn 0.000000 0.000000 -0.100000
vn 0.000000 0.000000 -0.100000
vn 0.000000 0.000000 -0.100000
vn 0.000000 0.000000 -0.100000
vn 0.000000 0.000000 -0.100000
vn 0.000000 0.000000 -0.100000
vn 0.000000 0.000000 -0.100000
vn 0.000000 0.000000 -0.100000
vn 0.000000 0.000000 -0.100000
vn 0.000000 0.000000 -0.100000
vn 0.000000 0.000000 -0.100000
vn 0.000000 0.000000 -0.100000
vn 0.000000 0.000000 -0.100000
vn 0.000000 0.000000 -0.100000
vn 0.000000 0.000000 -0.100000
vn 0.000000 0.000000 -0.100000
vn 0.000000 0.000000 -0.100000
vn 0.000000 0.000000 -0.100000
vn 0.000000 0.000000 -0.100000
vn 0.000000 0.000000 -0.100000
vn 0.000000 0.000000 -0.100000
vn 0.000000 0.000000 -0.100000
vn 0.000000 0.000000 -0.100000
vn 0.000000 0.000000 -0.100000
vn 0.000000 0.000000 -0.100000
vn 0.000000 0.000000 -0.100000
vn 0.000000 0.000000 -0.100000
vn 0.000000 0.000000 -0.100000
vn 0.000000 0.000000 -0.100000
vn 0.000000 0.000000 -0.100000
vn 0.000000 0.000000 -0.100000
vn 0.000000 0.000000 -0.100000
vn 0.000000 0.000000 -0.100000
vn 0.000000 0.000000 -0.100000
vn 0.000000 0.000000 -0.100000
vn 0.000000 0.000000 -0.100000
vn 0.000000 0.000000 -0.100000
vn 0.000000 0.000000 -0.100000
vn 0.000000 0.000000 -0.100000
vn 0.000000 0.000000 -0.100000
vn 0.000000 0.000000 -0.100000
vn 0.000000 0.000000 -0.100000
vn 0.000000 0.000000 -0.100000
vn 0.000000 0.000000 -0.100000
vn 0.000000 0.000000 -0.100000
vn 0.000000 0.000000 -0.100000
vn 0.000000 0.000000 -0.100000
vn 0.000000 0.000000 -0.100000
vn 0.000000 0.000000 -0.100000
vn 0.000000 0.000000 -0.100000
vn 0.000000 0.000000 -0.100000
vn 0.000000 0.000000 -0.100000
vn 0.000000 0.000000 0.100000
vn 0.000000 0.000000 0.100000
vn 0.000000 0.000000 0.100000
vn 0.000000 0.000000 0.100000
vn 0.000000 0.000000 0.100000
vn 0.000000 0.000000 0.100000
vn 0.000000 0.000000 0.100000
vn 0.000000 0.000000 0.100000
vn 0.000000 0.000000 0.100000
vn 0.000000 0.000000 0.100000
vn 0.000000 0.000000 0.100000
vn 0.000000 0.000000 0.100000
vn 0.000000 0.000000 0.100000
vn 0.000000 0.000000 0.100000
vn 0.000000 0.000000 0.100000
vn 0.000000 0.000000 0.100000
vn 0.000000 0.000000 0.100000
vn 0.000000 0.000000 0.100000
vn 0.000000 0.000000 0.100000
vn 0.000000 0.000000 0.100000
vn 0.000000 0.000000 0.100000
vn 0.000000 0.000000 0.100000
vn 0.000000 0.000000 0.100000
vn 0.000000 0.000000 0.100000
vn 0.000000 0.000000 0.100000
vn 0.000000 0.000000 0.100000
vn 0.000000 0.000000 0.100000
vn 0.000000 0.000000 0.100000
vn 0.000000 0.000000 0.100000
vn 0.000000 0.000000 0.100000
vn 0.000000 0.000000 0.100000
vn 0.000000 0.000000 0.100000
vn 0.000000 0.000000 0.100000
vn 0.000000 0.000000 0.100000
vn 0.000000 0.000000 0.100000
vn 0.000000 0.000000 0.100000
vn 0.000000 0.000000 0.100000
vn 0.000000 0.000000 0.100000
vn 0.000000 0.000000 0.100000
vn 0.000000 0.000000 0.100000
vn 0.000000 0.000000 0.100000
vn 0.000000 0.000000 0.100000
vn 0.000000 0.000000 0.100000
vn 0.000000 0.000000 0.100000
vn 0.000000 0.000000 0.100000
vn 0.000000 0.000000 0.100000
vn 0.000000 0.000000 0.100000
vn 0.000000 0.000000 0.100000
vn 0.000000 0.000000 0.100000
vn 0.000000 0.000000 0.100000
vn 0.000000 0.000000 0.100000
vn 0.000000 0.000000 0.100000
vn 0.000000 0.000000 0.100000
vn 0.000000 0.000000 0.100000
vn 0.000000 0.000000 0.100000
vn 0.000000 0.000000 0.100000
vn 0.000000 0.000000 0.100000
vn 0.000000 0.000000 0.100000
vn 0.000000 0.000000 0.100000
vn 0.000000 0.000000 0.100000
vn 0.000000 0.000000 0.100000
vn 0.000000 0.000000 0.100000
vn 0.000000 0.000000 0.100000
vn 0.000000 0.000000 0.100000
vn 0.000000 0.000000 0.100000
vn 0.000000 0.000000 0.100000
vn 0.000000 0.000000 0.100000
vn 0.000000 0.000000 0.100000
vn 0.000000 0.000000 0.100000
vn 0.000000 0.000000 0.100000
vn 0.000000 0.000000 0.100000
vn 0.000000 0.000000 0.100000
vn 0.000000 0.000000 0.100000
vn 0.000000 0.000000 0.100000
vn 0.000000 0.000000 0.100000
vn 0.000000 0.000000 0.100000
vn 0.000000 0.000000 0.100000
vn 0.000000 0.000000 0.100000
vn 0.000000 0.000000 0.100000
vn 0.000000 0.000000 0.100000
vn 0.000000 0.000000 0.100000
vn 0.000000 0.000000 0.100000
f 1158/2449/2425 1208/2450/2426 1157/2451/2427
f 1157/2451/2427 1208/2450/2426 1183/2452/2428
f 1157/2453/2427 1183/2454/2428 1182/2455/2429
f 1182/2455/2429 1183/2454/2428 1184/2456/2430
f 1182/2455/2429 1184/2456/2430 1181/2457/2431
f 1181/2457/2431 1184/2456/2430 1185/2458/2432
f 1181/2457/2431 1185/2458/2432 1180/2459/2433
f 1180/2459/2433 1185/2458/2432 1186/2460/2434
f 1180/2459/2433 1186/2460/2434 1179/2461/2435
f 1179/2461/2435 1186/2460/2434 1187/2462/2436
f 1179/2461/2435 1187/2462/2436 1178/2463/2437
f 1178/2463/2437 1187/2462/2436 1188/2464/2438
f 1178/2463/2437 1188/2464/2438 1177/2465/2439
f 1177/2465/2439 1188/2464/2438 1189/2466/2440
f 1177/2465/2439 1189/2466/2440 1176/2467/2441
f 1176/2467/2441 1189/2466/2440 1190/2468/2442
f 1176/2467/2441 1190/2468/2442 1175/2469/2443
f 1175/2469/2443 1190/2468/2442 1191/2470/2444
f 1175/2469/2443 1191/2470/2444 1174/2471/2445
f 1174/2471/2445 1191/2470/2444 1192/2472/2446
f 1174/2471/2445 1192/2472/2446 1173/2473/2447
f 1173/2473/2447 1192/2472/2446 1193/2474/2448
f 1173/2473/2447 1193/2474/2448 1172/2475/2449
f 1172/2475/2449 1193/2474/2448 1194/2476/2450
f 1172/2475/2449 1194/2476/2450 1171/2477/2451
f 1171/2477/2451 1194/2476/2450 1195/2478/2452
f 1171/2477/2451 1195/2478/2452 1170/2479/2453
f 1170/2479/2453 1195/2478/2452 1196/2480/2454
f 1170/2479/2453 1196/2480/2454 1169/2481/2455
f 1169/2481/2455 1196/2480/2454 1197/2482/2456
f 1169/2481/2455 1197/2482/2456 1168/2483/2457
f 1168/2483/2457 1197/2482/2456 1198/2484/2458
f 1168/2483/2457 1198/2484/2458 1167/2485/2459
f 1167/2485/2459 1198/2484/2458 1199/2486/2460
f 1167/2485/2459 1199/2486/2460 1166/2487/2461
f 1166/2487/2461 1199/2486/2460 1200/2488/2462
f 1166/2487/2461 1200/2488/2462 1165/2489/2463
f 1165/2489/2463 1200/2488/2462 1201/2490/2464
f 1165/2489/2463 1201/2490/2464 1164/2491/2465
f 1164/2491/2465 1201/2490/2464 1202/2492/2466
f 1164/2491/2465 1202/2492/2466 1163/2493/2467
f 1163/2493/2467 1202/2492/2466 1203/2494/2468
f 1163/2493/2467 1203/2494/2468 1162/2495/2469
f 1162/2495/2469 1203/2494/2468 1204/2496/2470
f 1162/2495/2469 1204/2496/2470 1161/2497/2471
f 1161/2497/2471 1204/2496/2470 1205/2498/2472
f 1161/2497/2471 1205/2498/2472 1160/2499/2473
f 1160/2499/2473 1205/2498/2472 1206/2500/2474
f 1160/2499/2473 1206/2500/2474 1159/2501/2475
f 1159/2501/2475 1206/2500/2474 1207/2502/2476
f 1159/2501/2475 1207/2502/2476 1158/2449/2425
f 1158/2449/2425 1207/2502/2476 1208/2450/2426
f 1209/2503/2477 1210/2504/2478 1212/2505/2479
f 1212/2505/2479 1210/2504/2478 1211/2506/2480
f 1213/2507/2481 1214/2508/2482 1216/2509/2483
f 1216/2509/2483 1214/2508/2482 1215/2510/2484
f 1240/2511/2485 1217/2512/2486 1239/2513/2487
f 1239/2513/2487 1217/2512/2486 1218/2514/2488
f 1239/2513/2487 1218/2514/2488 1238/2515/2489
f 1238/2515/2489 1218/2514/2488 1219/2516/2490
f 1238/2515/2489 1219/2516/2490 1237/2517/2491
f 1237/2517/2491 1219/2516/2490 1220/2518/2492
f 1237/2517/2491 1220/2518/2492 1236/2519/2493
f 1236/2519/2493 1220/2518/2492 1221/2520/2494
f 1236/2519/2493 1221/2520/2494 1235/2521/2495
f 1235/2521/2495 1221/2520/2494 1222/2522/2496
f 1235/2521/2495 1222/2522/2496 1234/2523/2497
f 1234/2523/2497 1222/2522/2496 1223/2524/2498
f 1234/2523/2497 1223/2524/2498 1233/2525/2499
f 1233/2525/2499 1223/2524/2498 1224/2526/2500
f 1233/2525/2499 1224/2526/2500 1232/2527/2501
f 1232/2527/2501 1224/2526/2500 1225/2528/2502
f 1232/2527/2501 1225/2528/2502 1231/2529/2503
f 1231/2529/2503 1225/2528/2502 1226/2530/2504
f 1231/2529/2503 1226/2530/2504 1230/2531/2505
f 1230/2531/2505 1226/2530/2504 1227/2532/2506
f 1230/2531/2505 1227/2532/2506 1229/2533/2507
f 1229/2533/2507 1227/2532/2506 1228/2534/2508
f 1229/2533/2507 1228/2534/2508 1216/2535/2509
f 1216/2535/2509 1228/2534/2508 1213/2536/2510
f 1241/2537/2511 1217/2538/2512 1242/2539/2513
f 1242/2539/2513 1217/2538/2512 1240/2540/2514
f 1243/2541/2515 1244/2542/2516 1246/2543/2517
f 1246/2543/2517 1244/2542/2516 1245/2544/2518
f 1247/2545/2519 1243/2546/2520 1248/2547/2521
f 1248/2547/2521 1243/2546/2520 1246/2548/2522
f 1249/2549/2523 1250/2550/2524 1252/2551/2525
f 1252/2551/2525 1250/2550/2524 1251/2552/2526
f 1276/2553/2527 1253/2554/2528 1275/2555/2529
f 1275/2555/2529 1253/2554/2528 1254/2556/2530
f 1275/2555/2529 1254/2556/2530 1274/2557/2531
f 1274/2557/2531 1254/2556/2530 1255/2558/2532
f 1274/2557/2531 1255/2558/2532 1273/2559/2533
f 1273/2559/2533 1255/2558/2532 1256/2560/2534
f 1273/2559/2533 1256/2560/2534 1272/2561/2535
f 1272/2561/2535 1256/2560/2534 1257/2562/2536
f 1272/2561/2535 1257/2562/2536 1271/2563/2537
f 1271/2563/2537 1257/2562/2536 1258/2564/2538
f 1271/2563/2537 1258/2564/2538 1270/2565/2539
f 1270/2565/2539 1258/2564/2538 1259/2566/2540
f 1270/2565/2539 1259/2566/2540 1269/2567/2541
f 1269/2567/2541 1259/2566/2540 1260/2568/2542
f 1269/2567/2541 1260/2568/2542 1268/2569/2543
f 1268/2569/2543 1260/2568/2542 1261/2570/2544
f 1268/2569/2543 1261/2570/2544 1267/2571/2545
f 1267/2571/2545 1261/2570/2544 1262/2572/2546
f 1267/2571/2545 1262/2572/2546 1266/2573/2547
f 1266/2573/2547 1262/2572/2546 1263/2574/2548
f 1266/2573/2547 1263/2574/2548 1265/2575/2549
f 1265/2575/2549 1263/2574/2548 1264/2576/2550
f 1265/2575/2549 1264/2576/2550 1252/2577/2551
f 1252/2577/2551 1264/2576/2550 1249/2578/2552
f 1277/2579/2553 1253/2580/2554 1278/2581/2555
f 1278/2581/2555 1253/2580/2554 1276/2582/2556
f 1210/2583/2557 1279/2584/2558 1211/2585/2559
f 1211/2585/2559 1279/2584/2558 1280/2586/2560
f 1158/2587/2561 1157/2588/2562 1246/2589/2563
f 1246/2589/2563 1157/2588/2562 1182/2590/2564
f 1246/2589/2563 1182/2590/2564 1252/2591/2565
f 1252/2591/2565 1182/2590/2564 1181/2592/2566
f 1252/2591/2565 1181/2592/2566 1265/2593/2567
f 1265/2593/2567 1181/2592/2566 1180/2594/2568
f 1265/2593/2567 1180/2594/2568 1266/2595/2569
f 1266/2595/2569 1180/2594/2568 1179/2596/2570
f 1266/2595/2569 1179/2596/2570 1267/2597/2571
f 1267/2597/2571 1179/2596/2570 1178/2598/2572
f 1267/2597/2571 1178/2598/2572 1268/2599/2573
f 1268/2599/2573 1178/2598/2572 1177/2600/2574
f 1268/2599/2573 1177/2600/2574 1269/2601/2575
f 1269/2601/2575 1177/2600/2574 1270/2602/2576
f 1270/2602/2576 1177/2600/2574 1176/2603/2577
f 1270/2602/2576 1176/2603/2577 1271/2604/2578
f 1271/2604/2578 1176/2603/2577 1272/2605/2579
f 1272/2605/2579 1176/2603/2577 1175/2606/2580
f 1272/2605/2579 1175/2606/2580 1273/2607/2581
f 1273/2607/2581 1175/2606/2580 1174/2608/2582
f 1273/2607/2581 1174/2608/2582 1274/2609/2583
f 1274/2609/2583 1174/2608/2582 1173/2610/2584
f 1274/2609/2583 1173/2610/2584 1275/2611/2585
f 1275/2611/2585 1173/2610/2584 1172/2612/2586
f 1275/2611/2585 1172/2612/2586 1276/2613/2587
f 1276/2613/2587 1172/2612/2586 1171/2614/2588
f 1276/2613/2587 1171/2614/2588 1211/2615/2589
f 1211/2615/2589 1171/2614/2588 1170/2616/2590
f 1211/2615/2589 1170/2616/2590 1169/2617/2591
f 1211/2615/2589 1169/2617/2591 1216/2618/2592
f 1216/2618/2592 1169/2617/2591 1168/2619/2593
f 1216/2618/2592 1168/2619/2593 1229/2620/2594
f 1229/2620/2594 1168/2619/2593 1167/2621/2595
f 1229/2620/2594 1167/2621/2595 1230/2622/2596
f 1230/2622/2596 1167/2621/2595 1166/2623/2597
f 1230/2622/2596 1166/2623/2597 1231/2624/2598
f 1231/2624/2598 1166/2623/2597 1165/2625/2599
f 1231/2624/2598 1165/2625/2599 1232/2626/2600
f 1232/2626/2600 1165/2625/2599 1164/2627/2601
f 1232/2626/2600 1164/2627/2601 1233/2628/2602
f 1233/2628/2602 1164/2627/2601 1234/2629/2603
f 1234/2629/2603 1164/2627/2601 1163/2630/2604
f 1234/2629/2603 1163/2630/2604 1235/2631/2605
f 1235/2631/2605 1163/2630/2604 1236/2632/2606
f 1236/2632/2606 1163/2630/2604 1162/2633/2607
f 1236/2632/2606 1162/2633/2607 1237/2634/2608
f 1237/2634/2608 1162/2633/2607 1161/2635/2609
f 1237/2634/2608 1161/2635/2609 1238/2636/2610
f 1238/2636/2610 1161/2635/2609 1160/2637/2611
f 1238/2636/2610 1160/2637/2611 1239/2638/2612
f 1239/2638/2612 1160/2637/2611 1159/2639/2613
f 1239/2638/2612 1159/2639/2613 1240/2640/2614
f 1240/2640/2614 1159/2639/2613 1158/2587/2561
f 1240/2640/2614 1158/2587/2561 1246/2589/2563
f 1211/2615/2589 1280/2641/2615 1276/2613/2587
f 1276/2613/2587 1280/2641/2615 1281/2642/2616
f 1276/2613/2587 1281/2642/2616 1282/2643/2617
f 1282/2643/2617 1278/2644/2618 1276/2613/2587
f 1251/2645/2619 1283/2646/2620 1252/2591/2565
f 1252/2591/2565 1283/2646/2620 1284/2647/2621
f 1252/2591/2565 1284/2647/2621 1248/2648/2622
f 1248/2648/2622 1246/2589/2563 1252/2591/2565
f 1246/2589/2563 1245/2649/2623 1240/2640/2614
f 1240/2640/2614 1245/2649/2623 1285/2650/2624
f 1240/2640/2614 1285/2650/2624 1286/2651/2625
f 1286/2651/2625 1242/2652/2626 1240/2640/2614
f 1215/2653/2627 1287/2654/2628 1216/2618/2592
f 1216/2618/2592 1287/2654/2628 1288/2655/2629
f 1216/2618/2592 1288/2655/2629 1212/2656/2630
f 1212/2656/2630 1211/2615/2589 1216/2618/2592
f 1214/2657/2631 1359/2658/2632 1215/2659/2633
f 1215/2659/2633 1359/2658/2632 1360/2660/2634
f 1215/2659/2633 1360/2660/2634 1287/2661/2635
f 1287/2661/2635 1360/2660/2634 1288/2662/2636
f 1288/2662/2636 1360/2660/2634 1212/2663/2637
f 1212/2663/2637 1360/2660/2634 1361/2664/2638
f 1212/2663/2637 1361/2664/2638 1209/2665/2639
f 1209/2665/2639 1361/2664/2638 1321/2666/2640
f 1321/2666/2640 1361/2664/2638 1322/2667/2641
f 1321/2666/2640 1322/2667/2641 1320/2668/2642
f 1320/2668/2642 1322/2667/2641 1319/2669/2643
f 1319/2669/2643 1322/2667/2641 1323/2670/2644
f 1319/2669/2643 1323/2670/2644 1279/2671/2645
f 1279/2671/2645 1323/2670/2644 1280/2672/2646
f 1280/2672/2646 1323/2670/2644 1324/2673/2647
f 1280/2672/2646 1324/2673/2647 1281/2674/2648
f 1281/2674/2648 1324/2673/2647 1282/2675/2649
f 1282/2675/2649 1324/2673/2647 1325/2676/2650
f 1282/2675/2649 1325/2676/2650 1278/2677/2651
f 1278/2677/2651 1325/2676/2650 1277/2678/2652
f 1277/2678/2652 1325/2676/2650 1318/2679/2653
f 1318/2679/2653 1325/2676/2650 1326/2680/2654
f 1318/2679/2653 1326/2680/2654 1317/2681/2655
f 1317/2681/2655 1326/2680/2654 1327/2682/2656
f 1317/2681/2655 1327/2682/2656 1316/2683/2657
f 1316/2683/2657 1327/2682/2656 1328/2684/2658
f 1316/2683/2657 1328/2684/2658 1315/2685/2659
f 1315/2685/2659 1328/2684/2658 1329/2686/2660
f 1315/2685/2659 1329/2686/2660 1314/2687/2661
f 1314/2687/2661 1329/2686/2660 1330/2688/2662
f 1314/2687/2661 1330/2688/2662 1313/2689/2663
f 1313/2689/2663 1330/2688/2662 1331/2690/2664
f 1313/2689/2663 1331/2690/2664 1312/2691/2665
f 1312/2691/2665 1331/2690/2664 1332/2692/2666
f 1312/2691/2665 1332/2692/2666 1311/2693/2667
f 1311/2693/2667 1332/2692/2666 1333/2694/2668
f 1311/2693/2667 1333/2694/2668 1310/2695/2669
f 1310/2695/2669 1333/2694/2668 1334/2696/2670
f 1310/2695/2669 1334/2696/2670 1309/2697/2671
f 1309/2697/2671 1334/2696/2670 1335/2698/2672
f 1309/2697/2671 1335/2698/2672 1308/2699/2673
f 1308/2699/2673 1335/2698/2672 1336/2700/2674
f 1308/2699/2673 1336/2700/2674 1307/2701/2675
f 1307/2701/2675 1336/2700/2674 1337/2702/2676
f 1307/2701/2675 1337/2702/2676 1306/2703/2677
f 1306/2703/2677 1337/2702/2676 1338/2704/2678
f 1306/2703/2677 1338/2704/2678 1250/2705/2679
f 1250/2705/2679 1338/2704/2678 1251/2706/2680
f 1251/2706/2680 1338/2704/2678 1339/2707/2681
f 1251/2706/2680 1339/2707/2681 1283/2708/2682
f 1283/2708/2682 1339/2707/2681 1340/2709/2683
f 1283/2708/2682 1340/2709/2683 1284/2710/2684
f 1284/2710/2684 1340/2709/2683 1248/2711/2685
f 1248/2711/2685 1340/2709/2683 1341/2712/2686
f 1248/2711/2685 1341/2712/2686 1247/2713/2687
f 1247/2713/2687 1341/2712/2686 1305/2714/2688
f 1305/2714/2688 1341/2712/2686 1342/2715/2689
f 1305/2714/2688 1342/2715/2689 1304/2716/2690
f 1304/2716/2690 1342/2715/2689 1303/2717/2691
f 1303/2718/2691 1342/2719/2689 1343/2720/2692
f 1303/2718/2691 1343/2720/2692 1244/2721/2693
f 1244/2721/2693 1343/2720/2692 1245/2722/2694
f 1245/2722/2694 1343/2720/2692 1344/2723/2695
f 1245/2722/2694 1344/2723/2695 1285/2724/2696
f 1285/2724/2696 1344/2723/2695 1286/2725/2697
f 1286/2725/2697 1344/2723/2695 1242/2726/2698
f 1242/2726/2698 1344/2723/2695 1345/2727/2699
f 1242/2726/2698 1345/2727/2699 1241/2728/2700
f 1241/2728/2700 1345/2727/2699 1302/2729/2701
f 1302/2729/2701 1345/2727/2699 1346/2730/2702
f 1302/2729/2701 1346/2730/2702 1301/2731/2703
f 1301/2731/2703 1346/2730/2702 1347/2732/2704
f 1301/2731/2703 1347/2732/2704 1300/2733/2705
f 1300/2733/2705 1347/2732/2704 1348/2734/2706
f 1300/2733/2705 1348/2734/2706 1299/2735/2707
f 1299/2735/2707 1348/2734/2706 1349/2736/2708
f 1299/2735/2707 1349/2736/2708 1298/2737/2709
f 1298/2737/2709 1349/2736/2708 1350/2738/2710
f 1298/2737/2709 1350/2738/2710 1297/2739/2711
f 1297/2739/2711 1350/2738/2710 1351/2740/2712
f 1297/2739/2711 1351/2740/2712 1296/2741/2713
f 1296/2741/2713 1351/2740/2712 1352/2742/2714
f 1296/2741/2713 1352/2742/2714 1295/2743/2715
f 1295/2743/2715 1352/2742/2714 1353/2744/2716
f 1295/2743/2715 1353/2744/2716 1294/2745/2717
f 1294/2745/2717 1353/2744/2716 1354/2746/2718
f 1294/2745/2717 1354/2746/2718 1293/2747/2719
f 1293/2747/2719 1354/2746/2718 1355/2748/2720
f 1293/2747/2719 1355/2748/2720 1292/2749/2721
f 1292/2749/2721 1355/2748/2720 1356/2750/2722
f 1292/2749/2721 1356/2750/2722 1291/2751/2723
f 1291/2751/2723 1356/2750/2722 1357/2752/2724
f 1291/2751/2723 1357/2752/2724 1290/2753/2725
f 1290/2753/2725 1357/2752/2724 1358/2754/2726
f 1290/2753/2725 1358/2754/2726 1289/2755/2727
f 1289/2755/2727 1358/2754/2726 1359/2658/2632
f 1289/2755/2727 1359/2658/2632 1214/2657/2631
f 1363/2756/2728 1445/2757/2729 1362/2758/2730
f 1362/2758/2730 1445/2757/2729 1404/2759/2731
f 1362/2758/2730 1404/2759/2731 1403/2760/2732
f 1403/2760/2732 1404/2759/2731 1405/2761/2733
f 1403/2760/2732 1405/2761/2733 1402/2762/2734
f 1402/2762/2734 1405/2761/2733 1406/2763/2735
f 1402/2762/2734 1406/2763/2735 1401/2764/2736
f 1401/2764/2736 1406/2763/2735 1407/2765/2737
f 1401/2764/2736 1407/2765/2737 1400/2766/2738
f 1400/2766/2738 1407/2765/2737 1408/2767/2739
f 1400/2766/2738 1408/2767/2739 1399/2768/2740
f 1399/2768/2740 1408/2767/2739 1409/2769/2741
f 1399/2768/2740 1409/2769/2741 1398/2770/2742
f 1398/2770/2742 1409/2769/2741 1410/2771/2743
f 1398/2770/2742 1410/2771/2743 1397/2772/2744
f 1397/2772/2744 1410/2771/2743 1411/2773/2745
f 1397/2772/2744 1411/2773/2745 1396/2774/2746
f 1396/2774/2746 1411/2773/2745 1412/2775/2747
f 1396/2774/2746 1412/2775/2747 1395/2776/2748
f 1395/2776/2748 1412/2775/2747 1413/2777/2749
f 1395/2776/2748 1413/2777/2749 1394/2778/2750
f 1394/2778/2750 1413/2777/2749 1414/2779/2751
f 1394/2778/2750 1414/2779/2751 1393/2780/2752
f 1393/2780/2752 1414/2779/2751 1415/2781/2753
f 1393/2780/2752 1415/2781/2753 1392/2782/2754
f 1392/2782/2754 1415/2781/2753 1416/2783/2755
f 1392/2782/2754 1416/2783/2755 1391/2784/2756
f 1391/2784/2756 1416/2783/2755 1417/2785/2757
f 1391/2784/2756 1417/2785/2757 1390/2786/2758
f 1390/2786/2758 1417/2785/2757 1418/2787/2759
f 1390/2786/2758 1418/2787/2759 1389/2788/2760
f 1389/2788/2760 1418/2787/2759 1419/2789/2761
f 1389/2788/2760 1419/2789/2761 1388/2790/2762
f 1388/2790/2762 1419/2789/2761 1420/2791/2763
f 1388/2790/2762 1420/2791/2763 1387/2792/2764
f 1387/2792/2764 1420/2791/2763 1421/2793/2765
f 1387/2792/2764 1421/2793/2765 1386/2794/2766
f 1386/2794/2766 1421/2793/2765 1422/2795/2767
f 1386/2794/2766 1422/2795/2767 1385/2796/2768
f 1385/2796/2768 1422/2795/2767 1423/2797/2769
f 1385/2796/2768 1423/2797/2769 1384/2798/2770
f 1384/2798/2770 1423/2797/2769 1424/2799/2771
f 1384/2798/2770 1424/2799/2771 1383/2800/2772
f 1383/2800/2772 1424/2799/2771 1425/2801/2773
f 1383/2802/2772 1425/2803/2773 1382/2804/2774
f 1382/2804/2774 1425/2803/2773 1426/2805/2775
f 1382/2804/2774 1426/2805/2775 1381/2806/2776
f 1381/2806/2776 1426/2805/2775 1427/2807/2777
f 1381/2806/2776 1427/2807/2777 1380/2808/2778
f 1380/2808/2778 1427/2807/2777 1428/2809/2779
f 1380/2808/2778 1428/2809/2779 1379/2810/2780
f 1379/2810/2780 1428/2809/2779 1429/2811/2781
f 1379/2810/2780 1429/2811/2781 1378/2812/2782
f 1378/2812/2782 1429/2811/2781 1430/2813/2783
f 1378/2812/2782 1430/2813/2783 1377/2814/2784
f 1377/2814/2784 1430/2813/2783 1431/2815/2785
f 1377/2814/2784 1431/2815/2785 1376/2816/2786
f 1376/2816/2786 1431/2815/2785 1432/2817/2787
f 1376/2816/2786 1432/2817/2787 1375/2818/2788
f 1375/2818/2788 1432/2817/2787 1433/2819/2789
f 1375/2818/2788 1433/2819/2789 1374/2820/2790
f 1374/2820/2790 1433/2819/2789 1434/2821/2791
f 1374/2820/2790 1434/2821/2791 1373/2822/2792
f 1373/2822/2792 1434/2821/2791 1435/2823/2793
f 1373/2822/2792 1435/2823/2793 1372/2824/2794
f 1372/2824/2794 1435/2823/2793 1436/2825/2795
f 1372/2824/2794 1436/2825/2795 1371/2826/2796
f 1371/2826/2796 1436/2825/2795 1437/2827/2797
f 1371/2826/2796 1437/2827/2797 1370/2828/2798
f 1370/2828/2798 1437/2827/2797 1438/2829/2799
f 1370/2828/2798 1438/2829/2799 1369/2830/2800
f 1369/2830/2800 1438/2829/2799 1439/2831/2801
f 1369/2830/2800 1439/2831/2801 1368/2832/2802
f 1368/2832/2802 1439/2831/2801 1440/2833/2803
f 1368/2832/2802 1440/2833/2803 1367/2834/2804
f 1367/2834/2804 1440/2833/2803 1441/2835/2805
f 1367/2834/2804 1441/2835/2805 1366/2836/2806
f 1366/2836/2806 1441/2835/2805 1442/2837/2807
f 1366/2836/2806 1442/2837/2807 1365/2838/2808
f 1365/2838/2808 1442/2837/2807 1443/2839/2809
f 1365/2838/2808 1443/2839/2809 1364/2840/2810
f 1364/2840/2810 1443/2839/2809 1444/2841/2811
f 1364/2840/2810 1444/2841/2811 1363/2756/2728
f 1363/2756/2728 1444/2841/2811 1445/2757/2729
f 1321/2842/2812 1403/2843/2813 1209/2844/2814
f 1209/2844/2814 1403/2843/2813 1402/2845/2815
f 1209/2844/2814 1402/2845/2815 1214/2846/2816
f 1214/2846/2816 1402/2845/2815 1401/2847/2817
f 1214/2846/2816 1401/2847/2817 1289/2848/2818
f 1289/2848/2818 1401/2847/2817 1400/2849/2819
f 1289/2848/2818 1400/2849/2819 1290/2850/2820
f 1290/2850/2820 1400/2849/2819 1399/2851/2821
f 1290/2850/2820 1399/2851/2821 1291/2852/2822
f 1291/2852/2822 1399/2851/2821 1398/2853/2823
f 1291/2852/2822 1398/2853/2823 1292/2854/2824
f 1292/2854/2824 1398/2853/2823 1397/2855/2825
f 1292/2854/2824 1397/2855/2825 1293/2856/2826
f 1293/2856/2826 1397/2855/2825 1396/2857/2827
f 1293/2856/2826 1396/2857/2827 1294/2858/2828
f 1294/2858/2828 1396/2857/2827 1395/2859/2829
f 1294/2858/2828 1395/2859/2829 1295/2860/2830
f 1295/2860/2830 1395/2859/2829 1394/2861/2831
f 1295/2860/2830 1394/2861/2831 1393/2862/2832
f 1403/2843/2813 1321/2842/2812 1362/2863/2833
f 1362/2863/2833 1321/2842/2812 1320/2864/2834
f 1362/2863/2833 1320/2864/2834 1319/2865/2835
f 1362/2863/2833 1319/2865/2835 1363/2866/2836
f 1363/2866/2836 1319/2865/2835 1279/2867/2837
f 1363/2866/2836 1279/2867/2837 1364/2868/2838
f 1364/2868/2838 1279/2867/2837 1277/2869/2839
f 1364/2868/2838 1277/2869/2839 1365/2870/2840
f 1365/2870/2840 1277/2869/2839 1366/2871/2841
f 1366/2871/2841 1277/2869/2839 1318/2872/2842
f 1366/2871/2841 1318/2872/2842 1367/2873/2843
f 1367/2873/2843 1318/2872/2842 1317/2874/2844
f 1367/2873/2843 1317/2874/2844 1368/2875/2845
f 1368/2875/2845 1317/2874/2844 1316/2876/2846
f 1368/2875/2845 1316/2876/2846 1369/2877/2847
f 1369/2877/2847 1316/2876/2846 1315/2878/2848
f 1369/2877/2847 1315/2878/2848 1370/2879/2849
f 1370/2879/2849 1315/2878/2848 1314/2880/2850
f 1370/2879/2849 1314/2880/2850 1371/2881/2851
f 1371/2881/2851 1314/2880/2850 1313/2882/2852
f 1371/2881/2851 1313/2882/2852 1372/2883/2853
f 1372/2883/2853 1313/2882/2852 1312/2884/2854
f 1372/2883/2853 1312/2884/2854 1373/2885/2855
f 1373/2885/2855 1312/2884/2854 1311/2886/2856
f 1373/2885/2855 1311/2886/2856 1374/2887/2857
f 1374/2887/2857 1311/2886/2856 1310/2888/2858
f 1374/2887/2857 1310/2888/2858 1375/2889/2859
f 1375/2889/2859 1310/2888/2858 1309/2890/2860
f 1375/2889/2859 1309/2890/2860 1376/2891/2861
f 1376/2891/2861 1309/2890/2860 1308/2892/2862
f 1376/2891/2861 1308/2892/2862 1377/2893/2863
f 1377/2893/2863 1308/2892/2862 1307/2894/2864
f 1377/2893/2863 1307/2894/2864 1378/2895/2865
f 1378/2895/2865 1307/2894/2864 1306/2896/2866
f 1378/2895/2865 1306/2896/2866 1379/2897/2867
f 1379/2897/2867 1306/2896/2866 1250/2898/2868
f 1379/2897/2867 1250/2898/2868 1380/2899/2869
f 1380/2899/2869 1250/2898/2868 1247/2900/2870
f 1380/2899/2869 1247/2900/2870 1381/2901/2871
f 1381/2901/2871 1247/2900/2870 1382/2902/2872
f 1382/2902/2872 1247/2900/2870 1305/2903/2873
f 1382/2902/2872 1305/2903/2873 1304/2904/2874
f 1277/2869/2839 1279/2867/2837 1253/2905/2875
f 1253/2905/2875 1279/2867/2837 1210/2906/2876
f 1253/2905/2875 1210/2906/2876 1195/2907/2877
f 1195/2907/2877 1210/2906/2876 1196/2908/2878
f 1196/2908/2878 1210/2906/2876 1197/2909/2879
f 1197/2909/2879 1210/2906/2876 1213/2910/2880
f 1197/2909/2879 1213/2910/2880 1198/2911/2881
f 1198/2911/2881 1213/2910/2880 1228/2912/2882
f 1198/2911/2881 1228/2912/2882 1227/2913/2883
f 1210/2906/2876 1209/2844/2814 1213/2910/2880
f 1213/2910/2880 1209/2844/2814 1214/2846/2816
f 1198/2911/2881 1227/2913/2883 1199/2914/2884
f 1199/2914/2884 1227/2913/2883 1226/2915/2885
f 1199/2914/2884 1226/2915/2885 1200/2916/2886
f 1200/2916/2886 1226/2915/2885 1225/2917/2887
f 1200/2916/2886 1225/2917/2887 1201/2918/2888
f 1201/2918/2888 1225/2917/2887 1224/2919/2889
f 1201/2918/2888 1224/2919/2889 1202/2920/2890
f 1202/2920/2890 1224/2919/2889 1223/2921/2891
f 1202/2920/2890 1223/2921/2891 1203/2922/2892
f 1203/2922/2892 1223/2921/2891 1222/2923/2893
f 1203/2922/2892 1222/2923/2893 1204/2924/2894
f 1204/2924/2894 1222/2923/2893 1221/2925/2895
f 1204/2924/2894 1221/2925/2895 1205/2926/2896
f 1205/2926/2896 1221/2925/2895 1220/2927/2897
f 1205/2926/2896 1220/2927/2897 1206/2928/2898
f 1206/2928/2898 1220/2927/2897 1219/2929/2899
f 1206/2928/2898 1219/2929/2899 1207/2930/2900
f 1207/2930/2900 1219/2929/2899 1218/2931/2901
f 1207/2930/2900 1218/2931/2901 1217/2932/2902
f 1241/2933/2903 1244/2934/2904 1217/2932/2902
f 1217/2932/2902 1244/2934/2904 1243/2935/2905
f 1217/2932/2902 1243/2935/2905 1208/2936/2906
f 1208/2936/2906 1243/2935/2905 1183/2937/2907
f 1183/2937/2907 1243/2935/2905 1184/2938/2908
f 1184/2938/2908 1243/2935/2905 1249/2939/2909
f 1184/2938/2908 1249/2939/2909 1185/2940/2910
f 1185/2940/2910 1249/2939/2909 1264/2941/2911
f 1185/2940/2910 1264/2941/2911 1186/2942/2912
f 1186/2942/2912 1264/2941/2911 1263/2943/2913
f 1186/2942/2912 1263/2943/2913 1262/2944/2914
f 1302/2945/2915 1386/2946/2916 1241/2933/2903
f 1241/2933/2903 1386/2946/2916 1385/2947/2917
f 1241/2933/2903 1385/2947/2917 1244/2934/2904
f 1244/2934/2904 1385/2947/2917 1384/2948/2918
f 1244/2934/2904 1384/2948/2918 1303/2949/2919
f 1303/2949/2919 1384/2948/2918 1383/2950/2920
f 1303/2949/2919 1383/2950/2920 1304/2904/2874
f 1304/2904/2874 1383/2950/2920 1382/2902/2872
f 1386/2946/2916 1302/2945/2915 1387/2951/2921
f 1387/2951/2921 1302/2945/2915 1301/2952/2922
f 1387/2951/2921 1301/2952/2922 1388/2953/2923
f 1388/2953/2923 1301/2952/2922 1300/2954/2924
f 1388/2953/2923 1300/2954/2924 1389/2955/2925
f 1389/2955/2925 1300/2954/2924 1299/2956/2926
f 1389/2955/2925 1299/2956/2926 1390/2957/2927
f 1390/2957/2927 1299/2956/2926 1298/2958/2928
f 1390/2957/2927 1298/2958/2928 1391/2959/2929
f 1391/2959/2929 1298/2958/2928 1297/2960/2930
f 1391/2959/2929 1297/2960/2930 1392/2961/2931
f 1392/2961/2931 1297/2960/2930 1296/2962/2932
f 1392/2961/2931 1296/2962/2932 1393/2862/2832
f 1393/2862/2832 1296/2962/2932 1295/2860/2830
f 1243/2935/2905 1247/2900/2870 1249/2939/2909
f 1249/2939/2909 1247/2900/2870 1250/2898/2868
f 1208/2936/2906 1207/2930/2900 1217/2932/2902
f 1195/2907/2877 1194/2963/2933 1253/2905/2875
f 1253/2905/2875 1194/2963/2933 1254/2964/2934
f 1254/2964/2934 1194/2963/2933 1193/2965/2935
f 1254/2964/2934 1193/2965/2935 1255/2966/2936
f 1255/2966/2936 1193/2965/2935 1256/2967/2937
f 1256/2967/2937 1193/2965/2935 1192/2968/2938
f 1256/2967/2937 1192/2968/2938 1257/2969/2939
f 1257/2969/2939 1192/2968/2938 1191/2970/2940
f 1257/2969/2939 1191/2970/2940 1258/2971/2941
f 1258/2971/2941 1191/2970/2940 1190/2972/2942
f 1258/2971/2941 1190/2972/2942 1259/2973/2943
f 1259/2973/2943 1190/2972/2942 1189/2974/2944
f 1259/2973/2943 1189/2974/2944 1260/2975/2945
f 1260/2975/2945 1189/2974/2944 1188/2976/2946
f 1260/2975/2945 1188/2976/2946 1261/2977/2947
f 1261/2977/2947 1188/2976/2946 1187/2978/2948
f 1261/2977/2947 1187/2978/2948 1262/2944/2914
f 1262/2944/2914 1187/2978/2948 1186/2942/2912
f 1361/2979/2949 1405/2980/2950 1322/2981/2951
f 1322/2981/2951 1405/2980/2950 1404/2982/2952
f 1322/2981/2951 1404/2982/2952 1445/2983/2953
f 1405/2980/2950 1361/2979/2949 1406/2984/2954
f 1406/2984/2954 1361/2979/2949 1360/2985/2955
f 1406/2984/2954 1360/2985/2955 1407/2986/2956
f 1407/2986/2956 1360/2985/2955 1359/2987/2957
f 1407/2986/2956 1359/2987/2957 1408/2988/2958
f 1408/2988/2958 1359/2987/2957 1358/2989/2959
f 1408/2988/2958 1358/2989/2959 1409/2990/2960
f 1409/2990/2960 1358/2989/2959 1357/2991/2961
f 1409/2990/2960 1357/2991/2961 1410/2992/2962
f 1410/2992/2962 1357/2991/2961 1356/2993/2963
f 1410/2992/2962 1356/2993/2963 1411/2994/2964
f 1411/2994/2964 1356/2993/2963 1355/2995/2965
f 1411/2994/2964 1355/2995/2965 1412/2996/2966
f 1412/2996/2966 1355/2995/2965 1354/2997/2967
f 1412/2996/2966 1354/2997/2967 1413/2998/2968
f 1413/2998/2968 1354/2997/2967 1353/2999/2969
f 1413/2998/2968 1353/2999/2969 1414/3000/2970
f 1414/3000/2970 1353/2999/2969 1352/3001/2971
f 1414/3000/2970 1352/3001/2971 1415/3002/2972
f 1415/3002/2972 1352/3001/2971 1351/3003/2973
f 1415/3002/2972 1351/3003/2973 1416/3004/2974
f 1416/3004/2974 1351/3003/2973 1350/3005/2975
f 1416/3004/2974 1350/3005/2975 1417/3006/2976
f 1417/3006/2976 1350/3005/2975 1349/3007/2977
f 1417/3006/2976 1349/3007/2977 1418/3008/2978
f 1418/3008/2978 1349/3007/2977 1348/3009/2979
f 1418/3008/2978 1348/3009/2979 1419/3010/2980
f 1419/3010/2980 1348/3009/2979 1347/3011/2981
f 1419/3010/2980 1347/3011/2981 1420/3012/2982
f 1420/3012/2982 1347/3011/2981 1346/3013/2983
f 1420/3012/2982 1346/3013/2983 1421/3014/2984
f 1421/3014/2984 1346/3013/2983 1345/3015/2985
f 1421/3014/2984 1345/3015/2985 1422/3016/2986
f 1422/3016/2986 1345/3015/2985 1344/3017/2987
f 1422/3016/2986 1344/3017/2987 1423/3018/2988
f 1423/3018/2988 1344/3017/2987 1343/3019/2989
f 1423/3018/2988 1343/3019/2989 1424/3020/2990
f 1424/3020/2990 1343/3019/2989 1342/3021/2991
f 1424/3020/2990 1342/3021/2991 1425/3022/2992
f 1425/3022/2992 1342/3021/2991 1426/3023/2993
f 1426/3023/2993 1342/3021/2991 1341/3024/2994
f 1426/3023/2993 1341/3024/2994 1427/3025/2995
f 1427/3025/2995 1341/3024/2994 1340/3026/2996
f 1427/3025/2995 1340/3026/2996 1428/3027/2997
f 1428/3027/2997 1340/3026/2996 1339/3028/2998
f 1428/3027/2997 1339/3028/2998 1429/3029/2999
f 1429/3029/2999 1339/3028/2998 1338/3030/3000
f 1429/3029/2999 1338/3030/3000 1430/3031/3001
f 1430/3031/3001 1338/3030/3000 1337/3032/3002
f 1430/3031/3001 1337/3032/3002 1431/3033/3003
f 1431/3033/3003 1337/3032/3002 1336/3034/3004
f 1431/3033/3003 1336/3034/3004 1432/3035/3005
f 1432/3035/3005 1336/3034/3004 1335/3036/3006
f 1432/3035/3005 1335/3036/3006 1433/3037/3007
f 1433/3037/3007 1335/3036/3006 1334/3038/3008
f 1433/3037/3007 1334/3038/3008 1434/3039/3009
f 1434/3039/3009 1334/3038/3008 1333/3040/3010
f 1434/3039/3009 1333/3040/3010 1435/3041/3011
f 1435/3041/3011 1333/3040/3010 1332/3042/3012
f 1435/3041/3011 1332/3042/3012 1436/3043/3013
f 1436/3043/3013 1332/3042/3012 1331/3044/3014
f 1436/3043/3013 1331/3044/3014 1437/3045/3015
f 1437/3045/3015 1331/3044/3014 1330/3046/3016
f 1437/3045/3015 1330/3046/3016 1438/3047/3017
f 1438/3047/3017 1330/3046/3016 1329/3048/3018
f 1438/3047/3017 1329/3048/3018 1439/3049/3019
f 1439/3049/3019 1329/3048/3018 1328/3050/3020
f 1439/3049/3019 1328/3050/3020 1440/3051/3021
f 1440/3051/3021 1328/3050/3020 1327/3052/3022
f 1440/3051/3021 1327/3052/3022 1441/3053/3023
f 1441/3053/3023 1327/3052/3022 1326/3054/3024
f 1441/3053/3023 1326/3054/3024 1442/3055/3025
f 1442/3055/3025 1326/3054/3024 1325/3056/3026
f 1442/3055/3025 1325/3056/3026 1443/3057/3027
f 1443/3057/3027 1325/3056/3026 1324/3058/3028
f 1443/3057/3027 1324/3058/3028 1444/3059/3029
f 1444/3059/3029 1324/3058/3028 1323/3060/3030
f 1444/3059/3029 1323/3060/3030 1445/2983/2953
f 1445/2983/2953 1323/3060/3030 1322/2981/2951
g Body22

v -2.000000 27.000000 0.500000
v -1.941884 26.521369 0.500000
v -1.770912 26.070554 0.500000
v -1.497021 25.673755 0.500000
v -1.136129 25.354032 0.500000
v -0.709210 25.129968 0.500000
v -0.241073 25.014582 0.500000
v 0.241073 25.014582 0.500000
v 0.709210 25.129968 0.500000
v 1.136129 25.354032 0.500000
v 1.497021 25.673755 0.500000
v 1.770912 26.070554 0.500000
v 1.941884 26.521369 0.500000
v 2.000000 27.000000 0.500000
v 1.941884 27.478631 0.500000
v 1.770912 27.929446 0.500000
v 1.497021 28.326245 0.500000
v 1.136129 28.645968 0.500000
v 0.709210 28.870032 0.500000
v 0.241073 28.985418 0.500000
v -0.241073 28.985418 0.500000
v -0.709210 28.870032 0.500000
v -1.136129 28.645968 0.500000
v -1.497021 28.326245 0.500000
v -1.770912 27.929446 0.500000
v -1.941884 27.478631 0.500000
v -2.000000 27.000000 0.000000
v -1.941884 27.478631 0.000000
v -1.770912 27.929446 0.000000
v -1.497021 28.326245 0.000000
v -1.136129 28.645968 0.000000
v -0.709210 28.870032 0.000000
v -0.241073 28.985418 0.000000
v 0.241073 28.985418 0.000000
v 0.709210 28.870032 0.000000
v 1.136129 28.645968 0.000000
v 1.497021 28.326245 0.000000
v 1.770912 27.929446 0.000000
v 1.941884 27.478631 0.000000
v 2.000000 27.000000 0.000000
v 1.941884 26.521369 0.000000
v 1.770912 26.070554 0.000000
v 1.497021 25.673755 0.000000
v 1.136129 25.354032 0.000000
v 0.709210 25.129968 0.000000
v 0.241073 25.014582 0.000000
v -0.241073 25.014582 0.000000
v -0.709210 25.129968 0.000000
v -1.136129 25.354032 0.000000
v -1.497021 25.673755 0.000000
v -1.770912 26.070554 0.000000
v -1.941884 26.521369 0.000000
v 4.572171 25.712463 0.000000
v 2.499973 27.011566 0.000000
v 2.499973 27.011566 0.500000
v 4.572171 25.712463 0.500000
v 2.404900 26.317024 0.000000
v 4.372848 25.145087 0.000000
v 4.372848 25.145087 0.500000
v 2.404900 26.317024 0.500000
v -2.404041 26.314006 0.000000
v -2.201653 25.815634 0.000000
v -1.897343 25.372091 0.000000
v -1.505198 25.003909 0.000000
v -1.043372 24.728134 0.000000
v -0.533244 24.557532 0.000000
v 0.001569 24.500000 0.000000
v 0.536310 24.558203 0.000000
v 1.046223 24.729446 0.000000
v 1.507703 25.005800 0.000000
v 1.899385 25.374474 0.000000
v 2.203138 25.818399 0.000000
v 2.203138 25.818399 0.500000
v 1.899385 25.374474 0.500000
v 1.507703 25.005800 0.500000
v 1.046223 24.729446 0.500000
v 0.536310 24.558203 0.500000
v 0.001569 24.500000 0.500000
v -0.533244 24.557532 0.500000
v -1.043372 24.728134 0.500000
v -1.505198 25.003909 0.500000
v -1.897343 25.372091 0.500000
v -2.201653 25.815634 0.500000
v -2.404041 26.314006 0.500000
v -4.378274 25.157931 0.000000
v -4.378274 25.157931 0.500000
v -2.499753 26.964841 0.000000
v -4.581440 25.745843 0.000000
v -4.581440 25.745843 0.500000
v -2.499753 26.964841 0.500000
v -4.564610 28.314092 0.000000
v -4.564610 28.314092 0.500000
v -2.396967 27.710317 0.000000
v -4.202111 29.214669 0.000000
v -4.202111 29.214669 0.500000
v -2.396967 27.710317 0.500000
v 2.395591 27.714943 0.000000
v 2.189569 28.206560 0.000000
v 1.884006 28.643327 0.000000
v 1.492793 29.005385 0.000000
v 1.033717 29.276276 0.000000
v 0.527646 29.443684 0.000000
v -0.002413 29.499999 0.000000
v -0.532362 29.442661 0.000000
v -1.038109 29.274276 0.000000
v -1.496662 29.002499 0.000000
v -1.887175 28.639687 0.000000
v -2.191894 28.202332 0.000000
v -2.191894 28.202332 0.500000
v -1.887175 28.639687 0.500000
v -1.496662 29.002499 0.500000
v -1.038109 29.274276 0.500000
v -0.532362 29.442661 0.500000
v -0.002413 29.499999 0.500000
v 0.527646 29.443684 0.500000
v 1.033717 29.276276 0.500000
v 1.492793 29.005385 0.500000
v 1.884006 28.643327 0.500000
v 2.189569 28.206560 0.500000
v 2.395591 27.714943 0.500000
v 4.239356 29.142512 0.000000
v 4.239356 29.142512 0.500000
v 4.578344 28.265411 0.000000
v 4.578344 28.265411 0.500000
v 4.484769 28.565039 0.500000
v 4.371608 28.857832 0.500000
v -4.343353 28.922963 0.500000
v -4.464374 28.622304 0.500000
v -4.522302 25.546975 0.500000
v -4.454537 25.350880 0.500000
v 4.447258 25.331350 0.500000
v 4.513739 25.520588 0.500000
v 4.031191 24.487630 0.000000
v 3.591449 23.891303 0.000000
v 3.064322 23.370615 0.000000
v 2.462635 22.938236 0.000000
v 1.801029 22.604685 0.000000
v 1.095601 22.378078 0.000000
v 0.363515 22.263930 0.000000
v -0.377415 22.265018 0.000000
v -1.109163 22.381314 0.000000
v -1.813922 22.609990 0.000000
v -2.474547 22.945482 0.000000
v -3.074962 23.379626 0.000000
v -3.600558 23.901859 0.000000
v -4.038548 24.499474 0.000000
v -4.709719 26.382711 0.000000
v -4.749898 27.031126 0.000000
v -4.701225 27.678959 0.000000
v -3.806061 29.841901 0.000000
v -3.317184 30.399822 0.000000
v -2.747405 30.874824 0.000000
v -2.110620 31.255324 0.000000
v -1.422359 31.532041 0.000000
v -0.699408 31.698226 0.000000
v 0.040601 31.749826 0.000000
v 0.779620 31.685584 0.000000
v 1.499624 31.507064 0.000000
v 2.183055 31.218622 0.000000
v 2.813242 30.827292 0.000000
v 3.374818 30.342619 0.000000
v 3.854086 29.776423 0.000000
v 4.707659 27.632809 0.000000
v 4.749986 26.988514 0.000000
v 4.704544 26.344432 0.000000
v 4.750000 27.000000 3.600000
v 4.691520 27.743064 3.600000
v 4.517518 28.467831 3.600000
v 4.232281 29.156455 3.600000
v 3.842831 29.791980 3.600000
v 3.358757 30.358757 3.600000
v 2.791980 30.842831 3.600000
v 2.156455 31.232281 3.600000
v 1.467831 31.517518 3.600000
v 0.743064 31.691520 3.600000
v -0.000000 31.750000 3.600000
v -0.743064 31.691520 3.600000
v -1.467831 31.517518 3.600000
v -2.156455 31.232281 3.600000
v -2.791980 30.842831 3.600000
v -3.358757 30.358757 3.600000
v -3.842831 29.791980 3.600000
v -4.232281 29.156455 3.600000
v -4.517518 28.467831 3.600000
v -4.691520 27.743064 3.600000
v -4.750000 27.000000 3.600000
v -4.691520 26.256936 3.600000
v -4.517518 25.532169 3.600000
v -4.232281 24.843545 3.600000
v -3.842831 24.208020 3.600000
v -3.358757 23.641243 3.600000
v -2.791980 23.157169 3.600000
v -2.156455 22.767719 3.600000
v -1.467831 22.482482 3.600000
v -0.743064 22.308480 3.600000
v 0.000000 22.250000 3.600000
v 0.743064 22.308480 3.600000
v 1.467831 22.482482 3.600000
v 2.156455 22.767719 3.600000
v 2.791980 23.157169 3.600000
v 3.358757 23.641243 3.600000
v 3.842831 24.208020 3.600000
v 4.232281 24.843545 3.600000
v 4.517518 25.532169 3.600000
v 4.691520 26.256936 3.600000
v 5.100000 27.000000 0.000000
v 5.043037 27.760116 0.000000
v 4.873421 28.503251 0.000000
v 4.594941 29.212807 0.000000
v 4.213818 29.872932 0.000000
v 3.738565 30.468881 0.000000
v 3.179798 30.987341 0.000000
v 2.550000 31.416730 0.000000
v 1.863239 31.747456 0.000000
v 1.134857 31.972132 0.000000
v 0.381123 32.085739 0.000000
v -0.381123 32.085739 0.000000
v -1.134857 31.972132 0.000000
v -1.863239 31.747456 0.000000
v -2.550000 31.416730 0.000000
v -3.179798 30.987341 0.000000
v -3.738565 30.468881 0.000000
v -4.213818 29.872932 0.000000
v -4.594941 29.212807 0.000000
v -4.873421 28.503251 0.000000
v -5.043037 27.760116 0.000000
v -5.100000 27.000000 0.000000
v -5.043037 26.239884 0.000000
v -4.873421 25.496749 0.000000
v -4.594941 24.787193 0.000000
v -4.213818 24.127068 0.000000
v -3.738565 23.531119 0.000000
v -3.179798 23.012659 0.000000
v -2.550000 22.583270 0.000000
v -1.863239 22.252544 0.000000
v -1.134857 22.027868 0.000000
v -0.381123 21.914261 0.000000
v 0.381123 21.914261 0.000000
v 1.134857 22.027868 0.000000
v 1.863239 22.252544 0.000000
v 2.550000 22.583270 0.000000
v 3.179798 23.012659 0.000000
v 3.738565 23.531119 0.000000
v 4.213818 24.127068 0.000000
v 4.594941 24.787193 0.000000
v 4.873421 25.496749 0.000000
v 5.043037 26.239884 0.000000
v 5.100000 27.000000 3.600000
v 5.043037 26.239884 3.600000
v 4.873421 25.496749 3.600000
v 4.594941 24.787193 3.600000
v 4.213818 24.127068 3.600000
v 3.738565 23.531119 3.600000
v 3.179798 23.012659 3.600000
v 2.550000 22.583270 3.600000
v 1.863239 22.252544 3.600000
v 1.134857 22.027868 3.600000
v 0.381123 21.914261 3.600000
v -0.381123 21.914261 3.600000
v -1.134857 22.027868 3.600000
v -1.863239 22.252544 3.600000
v -2.550000 22.583270 3.600000
v -3.179798 23.012659 3.600000
v -3.738565 23.531119 3.600000
v -4.213818 24.127068 3.600000
v -4.594941 24.787193 3.600000
v -4.873421 25.496749 3.600000
v -5.043037 26.239884 3.600000
v -5.100000 27.000000 3.600000
v -5.043037 27.760116 3.600000
v -4.873421 28.503251 3.600000
v -4.594941 29.212807 3.600000
v -4.213818 29.872932 3.600000
v -3.738565 30.468881 3.600000
v -3.179798 30.987341 3.600000
v -2.550000 31.416730 3.600000
v -1.863239 31.747456 3.600000
v -1.134857 31.972132 3.600000
v -0.381123 32.085739 3.600000
v 0.381123 32.085739 3.600000
v 1.134857 31.972132 3.600000
v 1.863239 31.747456 3.600000
v 2.550000 31.416730 3.600000
v 3.179798 30.987341 3.600000
v 3.738565 30.468881 3.600000
v 4.213818 29.872932 3.600000
v 4.594941 29.212807 3.600000
v 4.873421 28.503251 3.600000
v 5.043037 27.760116 3.600000
vt 0.050000 -0.579986 0.000000
vt 0.000000 -0.579986 0.000000
vt 0.050000 -0.628319 0.000000
vt 0.000000 -0.628319 0.000000
vt 0.050000 0.628319 0.000000
vt 0.000000 0.628319 0.000000
vt 0.050000 0.579986 0.000000
vt 0.000000 0.579986 0.000000
vt 0.050000 0.531654 0.000000
vt 0.000000 0.531654 0.000000
vt 0.050000 0.483322 0.000000
vt 0.000000 0.483322 0.000000
vt 0.050000 0.434990 0.000000
vt 0.000000 0.434990 0.000000
vt 0.050000 0.386658 0.000000
vt -0.000000 0.386658 0.000000
vt 0.050000 0.338325 0.000000
vt 0.000000 0.338325 0.000000
vt 0.050000 0.289993 0.000000
vt 0.000000 0.289993 0.000000
vt 0.050000 0.241661 0.000000
vt -0.000000 0.241661 0.000000
vt 0.050000 0.193329 0.000000
vt 0.000000 0.193329 0.000000
vt 0.050000 0.144997 0.000000
vt -0.000000 0.144997 0.000000
vt 0.050000 0.096664 0.000000
vt 0.000000 0.096664 0.000000
vt 0.050000 0.048332 0.000000
vt -0.000000 0.048332 0.000000
vt 0.050000 0.000000 0.000000
vt 0.000000 0.000000 0.000000
vt 0.050000 -0.048332 0.000000
vt 0.000000 -0.048332 0.000000
vt 0.050000 -0.096664 0.000000
vt 0.000000 -0.096664 0.000000
vt 0.050000 -0.144997 0.000000
vt -0.000000 -0.144997 0.000000
vt 0.050000 -0.193329 0.000000
vt 0.000000 -0.193329 0.000000
vt 0.050000 -0.241661 0.000000
vt -0.000000 -0.241661 0.000000
vt 0.050000 -0.289993 0.000000
vt 0.000000 -0.289993 0.000000
vt 0.050000 -0.338325 0.000000
vt 0.000000 -0.338325 0.000000
vt 0.050000 -0.386658 0.000000
vt -0.000000 -0.386658 0.000000
vt 0.050000 -0.434990 0.000000
vt 0.000000 -0.434990 0.000000
vt 0.050000 -0.483322 0.000000
vt -0.000000 -0.483322 0.000000
vt 0.050000 -0.531654 0.000000
vt 0.000000 -0.531654 0.000000
vt 0.000000 0.000000 0.000000
vt 0.244575 0.000000 0.000000
vt 0.000000 0.050000 0.000000
vt 0.244575 0.050000 0.000000
vt 0.000000 0.000000 0.000000
vt 0.229047 0.000000 0.000000
vt 0.000000 0.050000 0.000000
vt 0.229047 0.050000 0.000000
vt -0.050000 -0.715907 0.000000
vt -0.000000 -0.715907 0.000000
vt -0.050000 -0.662013 0.000000
vt -0.000000 -0.662013 0.000000
vt -0.050000 -0.608119 0.000000
vt -0.000000 -0.608119 0.000000
vt -0.050000 -0.554225 0.000000
vt -0.000000 -0.554225 0.000000
vt -0.050000 -0.500331 0.000000
vt -0.000000 -0.500331 0.000000
vt -0.050000 -0.446436 0.000000
vt -0.000000 -0.446436 0.000000
vt -0.050000 -0.392542 0.000000
vt -0.000000 -0.392542 0.000000
vt -0.050000 -0.338648 0.000000
vt -0.000000 -0.338648 0.000000
vt -0.050000 -0.284754 0.000000
vt -0.000000 -0.284754 0.000000
vt -0.050000 -0.230860 0.000000
vt -0.000000 -0.230860 0.000000
vt -0.050000 -0.176965 0.000000
vt -0.000000 -0.176965 0.000000
vt -0.050000 -0.123071 0.000000
vt -0.000000 -0.123071 0.000000
vt -0.050000 -0.069177 0.000000
vt -0.000000 -0.069177 0.000000
vt 0.000000 0.000000 0.000000
vt 0.228782 0.000000 0.000000
vt 0.000000 0.050000 0.000000
vt 0.228782 0.050000 0.000000
vt -0.000000 0.000000 0.000000
vt 0.241234 0.000000 0.000000
vt -0.000000 0.050000 0.000000
vt 0.241234 0.050000 0.000000
vt 0.000000 0.000000 0.000000
vt 0.246660 0.000000 0.000000
vt 0.000000 0.050000 0.000000
vt 0.246660 0.050000 0.000000
vt 0.000000 0.000000 0.000000
vt 0.234981 0.000000 0.000000
vt 0.000000 0.050000 0.000000
vt 0.234981 0.050000 0.000000
vt -0.050000 0.072506 0.000000
vt -0.000000 0.072506 0.000000
vt -0.050000 0.125912 0.000000
vt -0.000000 0.125912 0.000000
vt -0.050000 0.179318 0.000000
vt -0.000000 0.179318 0.000000
vt -0.050000 0.232723 0.000000
vt -0.000000 0.232723 0.000000
vt -0.050000 0.286129 0.000000
vt -0.000000 0.286129 0.000000
vt -0.050000 0.339535 0.000000
vt -0.000000 0.339535 0.000000
vt -0.050000 0.392940 0.000000
vt -0.000000 0.392940 0.000000
vt -0.050000 0.446346 0.000000
vt -0.000000 0.446346 0.000000
vt -0.050000 0.499752 0.000000
vt -0.000000 0.499752 0.000000
vt -0.050000 0.553157 0.000000
vt -0.000000 0.553157 0.000000
vt -0.050000 0.606563 0.000000
vt -0.000000 0.606563 0.000000
vt -0.050000 0.659969 0.000000
vt -0.000000 0.659969 0.000000
vt -0.050000 0.713374 0.000000
vt -0.000000 0.713374 0.000000
vt 0.000000 0.000000 0.000000
vt 0.233183 0.000000 0.000000
vt -0.000000 0.050000 0.000000
vt 0.233183 0.050000 0.000000
vt 0.000000 0.000000 0.000000
vt 0.242729 0.000000 0.000000
vt 0.000000 0.050000 0.000000
vt 0.242729 0.050000 0.000000
vt 0.194034 0.047863 0.000000
vt 0.199845 0.000000 0.000000
vt 0.249821 0.003516 0.000000
vt 0.194034 -0.047863 0.000000
vt 0.239542 -0.071032 0.000000
vt 0.176936 -0.092945 0.000000
vt 0.219035 -0.120233 0.000000
vt 0.149547 -0.132625 0.000000
vt 0.188563 -0.163969 0.000000
vt 0.113458 -0.164597 0.000000
vt 0.149511 -0.200250 0.000000
vt 0.070766 -0.187003 0.000000
vt 0.103656 -0.227428 0.000000
vt 0.023953 -0.198542 0.000000
vt 0.053081 -0.244266 0.000000
vt 0.000087 -0.250000 0.000000
vt -0.024262 -0.198542 0.000000
vt -0.052919 -0.244368 0.000000
vt -0.103526 -0.227628 0.000000
vt -0.071076 -0.187003 0.000000
vt -0.149434 -0.200538 0.000000
vt -0.113768 -0.164597 0.000000
vt -0.188555 -0.164333 0.000000
vt -0.149857 -0.132625 0.000000
vt -0.219112 -0.120656 0.000000
vt -0.177246 -0.092945 0.000000
vt -0.239714 -0.071494 0.000000
vt -0.194343 -0.047863 0.000000
vt -0.250152 -0.001157 0.000000
vt -0.200155 0.000000 0.000000
vt -0.194343 0.047863 0.000000
vt -0.240645 0.068298 0.000000
vt -0.177246 0.092945 0.000000
vt -0.220469 0.118160 0.000000
vt -0.149857 0.132625 0.000000
vt -0.190093 0.162553 0.000000
vt -0.113768 0.164597 0.000000
vt -0.150925 0.199420 0.000000
vt -0.071076 0.187003 0.000000
vt -0.104777 0.227055 0.000000
vt -0.024262 0.198542 0.000000
vt -0.053786 0.244180 0.000000
vt -0.000312 0.250000 0.000000
vt 0.023953 0.198542 0.000000
vt 0.053170 0.244247 0.000000
vt 0.104182 0.227187 0.000000
vt 0.070766 0.187003 0.000000
vt 0.150365 0.199609 0.000000
vt 0.113458 0.164597 0.000000
vt 0.189580 0.162791 0.000000
vt 0.149547 0.132625 0.000000
vt 0.220011 0.118437 0.000000
vt 0.176936 0.092945 0.000000
vt 0.240249 0.068599 0.000000
vt -0.457989 -0.126541 0.000000
vt -0.448632 -0.156504 0.000000
vt -0.437316 -0.185783 0.000000
vt -0.424090 -0.214251 0.000000
vt 0.420056 -0.221467 0.000000
vt 0.434181 -0.192296 0.000000
vt 0.446283 -0.162230 0.000000
vt 0.456306 -0.131409 0.000000
vt 0.457989 0.125416 0.000000
vt 0.452075 0.145302 0.000000
vt 0.445299 0.164912 0.000000
vt 0.437673 0.184207 0.000000
vt -0.437440 0.185491 0.000000
vt -0.444881 0.166865 0.000000
vt -0.451529 0.147941 0.000000
vt -0.457372 0.128754 0.000000
vt 0.180000 0.190562 0.000000
vt -0.180000 0.223838 0.000000
vt 0.130000 0.190562 0.000000
vt -0.180000 0.149226 0.000000
vt 0.130000 0.170503 0.000000
vt 0.130000 0.150444 0.000000
vt 0.130000 0.130385 0.000000
vt -0.180000 0.074613 0.000000
vt 0.180000 0.130385 0.000000
vt 0.180000 0.065767 0.000000
vt -0.180000 0.000000 0.000000
vt 0.180000 0.001149 0.000000
vt 0.180000 -0.063470 0.000000
vt -0.180000 -0.074613 0.000000
vt 0.180000 -0.128088 0.000000
vt 0.130000 -0.128088 0.000000
vt -0.180000 -0.149226 0.000000
vt 0.130000 -0.159483 0.000000
vt 0.130000 -0.190879 0.000000
vt -0.180000 -0.223838 0.000000
vt 0.130000 -0.222275 0.000000
vt 0.180000 -0.222275 0.000000
vt 0.180000 -0.296531 0.000000
vt -0.180000 -0.298451 0.000000
vt 0.180000 -0.370787 0.000000
vt -0.180000 -0.373064 0.000000
vt 0.180000 -0.445043 0.000000
vt -0.180000 -0.447677 0.000000
vt 0.180000 -0.519300 0.000000
vt -0.180000 -0.522290 0.000000
vt 0.180000 -0.593556 0.000000
vt -0.180000 -0.596903 0.000000
vt 0.180000 -0.667812 0.000000
vt -0.180000 -0.671515 0.000000
vt 0.180000 -0.742068 0.000000
vt -0.180000 -0.746128 0.000000
vt 0.180000 -0.816324 0.000000
vt -0.180000 -0.820741 0.000000
vt 0.180000 -0.890580 0.000000
vt -0.180000 -0.895354 0.000000
vt 0.180000 -0.964837 0.000000
vt -0.180000 -0.969967 0.000000
vt 0.180000 -1.039093 0.000000
vt -0.180000 -1.044580 0.000000
vt 0.180000 -1.113349 0.000000
vt -0.180000 -1.119192 0.000000
vt 0.180000 -1.187605 0.000000
vt -0.180000 -1.193805 0.000000
vt 0.180000 -1.261861 0.000000
vt 0.130000 -1.261861 0.000000
vt -0.180000 -1.268418 0.000000
vt 0.130000 -1.294278 0.000000
vt -0.180000 -1.343031 0.000000
vt 0.130000 -1.326694 0.000000
vt 0.130000 -1.359111 0.000000
vt -0.180000 -1.417644 0.000000
vt 0.180000 -1.359111 0.000000
vt 0.180000 -1.424127 0.000000
vt -0.180000 -1.492257 0.000000
vt 0.180000 -1.489144 0.000000
vt 0.180000 -1.554160 0.000000
vt 0.180000 1.430353 0.000000
vt -0.180000 1.492257 0.000000
vt -0.180000 1.417644 0.000000
vt 0.180000 1.365336 0.000000
vt 0.130000 1.365336 0.000000
vt -0.180000 1.343031 0.000000
vt 0.130000 1.344587 0.000000
vt 0.130000 1.323838 0.000000
vt 0.130000 1.303089 0.000000
vt -0.180000 1.268418 0.000000
vt 0.180000 1.303089 0.000000
vt 0.180000 1.228920 0.000000
vt -0.180000 1.193805 0.000000
vt 0.180000 1.154752 0.000000
vt -0.180000 1.119192 0.000000
vt 0.180000 1.080583 0.000000
vt -0.180000 1.044580 0.000000
vt 0.180000 1.006415 0.000000
vt -0.180000 0.969967 0.000000
vt 0.180000 0.932246 0.000000
vt -0.180000 0.895354 0.000000
vt 0.180000 0.858078 0.000000
vt -0.180000 0.820741 0.000000
vt 0.180000 0.783910 0.000000
vt -0.180000 0.746128 0.000000
vt 0.180000 0.709741 0.000000
vt -0.180000 0.671515 0.000000
vt 0.180000 0.635573 0.000000
vt -0.180000 0.596903 0.000000
vt 0.180000 0.561404 0.000000
vt -0.180000 0.522290 0.000000
vt 0.180000 0.487236 0.000000
vt -0.180000 0.447677 0.000000
vt 0.180000 0.413067 0.000000
vt -0.180000 0.373064 0.000000
vt 0.180000 0.338899 0.000000
vt -0.180000 0.298451 0.000000
vt 0.180000 0.264731 0.000000
vt 0.180000 0.076296 0.000000
vt -0.180000 0.076296 0.000000
vt 0.180000 0.000000 0.000000
vt -0.180000 0.000000 0.000000
vt 0.180000 -0.076296 0.000000
vt -0.180000 -0.076296 0.000000
vt 0.180000 -0.152592 0.000000
vt -0.180000 -0.152592 0.000000
vt 0.180000 -0.228887 0.000000
vt -0.180000 -0.228887 0.000000
vt 0.180000 -0.305183 0.000000
vt -0.180000 -0.305183 0.000000
vt 0.180000 -0.381479 0.000000
vt -0.180000 -0.381479 0.000000
vt 0.180000 -0.457775 0.000000
vt -0.180000 -0.457775 0.000000
vt 0.180000 -0.534071 0.000000
vt -0.180000 -0.534071 0.000000
vt 0.180000 -0.610367 0.000000
vt -0.180000 -0.610367 0.000000
vt 0.180000 -0.686662 0.000000
vt -0.180000 -0.686662 0.000000
vt 0.180000 -0.762958 0.000000
vt -0.180000 -0.762958 0.000000
vt 0.180000 -0.839254 0.000000
vt -0.180000 -0.839254 0.000000
vt 0.180000 -0.915550 0.000000
vt -0.180000 -0.915550 0.000000
vt 0.180000 -0.991846 0.000000
vt -0.180000 -0.991846 0.000000
vt 0.180000 -1.068142 0.000000
vt -0.180000 -1.068142 0.000000
vt 0.180000 -1.144437 0.000000
vt -0.180000 -1.144437 0.000000
vt 0.180000 -1.220733 0.000000
vt -0.180000 -1.220733 0.000000
vt 0.180000 -1.297029 0.000000
vt -0.180000 -1.297029 0.000000
vt 0.180000 -1.373325 0.000000
vt -0.180000 -1.373325 0.000000
vt 0.180000 -1.449621 0.000000
vt -0.180000 -1.449621 0.000000
vt 0.180000 -1.525916 0.000000
vt -0.180000 -1.525916 0.000000
vt 0.180000 -1.602212 0.000000
vt -0.180000 -1.602212 0.000000
vt 0.180000 1.602212 0.000000
vt -0.180000 1.602212 0.000000
vt 0.180000 1.525916 0.000000
vt -0.180000 1.525916 0.000000
vt 0.180000 1.449621 0.000000
vt -0.180000 1.449621 0.000000
vt 0.180000 1.373325 0.000000
vt -0.180000 1.373325 0.000000
vt 0.180000 1.297029 0.000000
vt -0.180000 1.297029 0.000000
vt 0.180000 1.220733 0.000000
vt -0.180000 1.220733 0.000000
vt 0.180000 1.144437 0.000000
vt -0.180000 1.144437 0.000000
vt 0.180000 1.068142 0.000000
vt -0.180000 1.068142 0.000000
vt 0.180000 0.991846 0.000000
vt -0.180000 0.991846 0.000000
vt 0.180000 0.915550 0.000000
vt -0.180000 0.915550 0.000000
vt 0.180000 0.839254 0.000000
vt -0.180000 0.839254 0.000000
vt 0.180000 0.762958 0.000000
vt -0.180000 0.762958 0.000000
vt 0.180000 0.686662 0.000000
vt -0.180000 0.686662 0.000000
vt 0.180000 0.610367 0.000000
vt -0.180000 0.610367 0.000000
vt 0.180000 0.534071 0.000000
vt -0.180000 0.534071 0.000000
vt 0.180000 0.457775 0.000000
vt -0.180000 0.457775 0.000000
vt 0.180000 0.381479 0.000000
vt -0.180000 0.381479 0.000000
vt 0.180000 0.305183 0.000000
vt -0.180000 0.305183 0.000000
vt 0.180000 0.228887 0.000000
vt -0.180000 0.228887 0.000000
vt 0.180000 0.152592 0.000000
vt -0.180000 0.152592 0.000000
vt -0.470454 -0.065557 0.000000
vt -0.504304 -0.076012 0.000000
vt -0.457217 -0.128754 0.000000
vt -0.487342 -0.150325 0.000000
vt -0.437285 -0.185491 0.000000
vt -0.459494 -0.221281 0.000000
vt -0.403119 -0.251237 0.000000
vt -0.421382 -0.287293 0.000000
vt -0.359145 -0.310870 0.000000
vt -0.373856 -0.346888 0.000000
vt -0.306432 -0.362938 0.000000
vt -0.317980 -0.398734 0.000000
vt -0.246263 -0.406176 0.000000
vt -0.255000 -0.441673 0.000000
vt -0.180103 -0.439532 0.000000
vt -0.186324 -0.474746 0.000000
vt -0.109560 -0.462192 0.000000
vt -0.113486 -0.497213 0.000000
vt -0.036352 -0.473607 0.000000
vt -0.038112 -0.508574 0.000000
vt 0.038112 -0.508574 0.000000
vt -0.510000 0.000000 0.000000
vt -0.474999 -0.001149 0.000000
vt -0.470766 0.063281 0.000000
vt -0.504304 0.076012 0.000000
vt -0.457834 0.126541 0.000000
vt -0.487342 0.150325 0.000000
vt -0.423936 0.214251 0.000000
vt -0.459494 0.221281 0.000000
vt -0.421382 0.287293 0.000000
vt -0.385409 0.277642 0.000000
vt -0.373856 0.346888 0.000000
vt -0.337482 0.334262 0.000000
vt -0.317980 0.398734 0.000000
vt -0.281324 0.382729 0.000000
vt -0.255000 0.441673 0.000000
vt -0.218305 0.421862 0.000000
vt -0.186324 0.474746 0.000000
vt -0.149962 0.450706 0.000000
vt -0.113486 0.497213 0.000000
vt -0.077962 0.468558 0.000000
vt -0.038112 0.508574 0.000000
vt -0.004060 0.474983 0.000000
vt 0.038112 0.508574 0.000000
vt 0.069941 0.469823 0.000000
vt 0.113486 0.497213 0.000000
vt 0.142236 0.453204 0.000000
vt 0.186324 0.474746 0.000000
vt 0.211062 0.425532 0.000000
vt 0.255000 0.441673 0.000000
vt 0.274741 0.387482 0.000000
vt 0.317980 0.398734 0.000000
vt 0.331718 0.339982 0.000000
vt 0.373856 0.346888 0.000000
vt 0.380606 0.284190 0.000000
vt 0.421382 0.287293 0.000000
vt 0.420211 0.221467 0.000000
vt 0.459494 0.221281 0.000000
vt 0.456461 0.131409 0.000000
vt 0.487342 0.150325 0.000000
vt 0.504304 0.076012 0.000000
vt 0.470122 0.067896 0.000000
vt 0.474990 0.003113 0.000000
vt -0.239559 0.071494 0.000000
vt -0.249997 0.001157 0.000000
vt -0.194188 0.047863 0.000000
vt -0.200000 0.000000 0.000000
vt -0.194188 -0.047863 0.000000
vt -0.240490 -0.068298 0.000000
vt -0.177091 -0.092945 0.000000
vt -0.220314 -0.118160 0.000000
vt -0.189939 -0.162553 0.000000
vt -0.149702 -0.132625 0.000000
vt -0.150770 -0.199420 0.000000
vt -0.113613 -0.164597 0.000000
vt -0.104622 -0.227055 0.000000
vt -0.070921 -0.187003 0.000000
vt -0.053631 -0.244180 0.000000
vt -0.024107 -0.198542 0.000000
vt -0.000157 -0.250000 0.000000
vt 0.024107 -0.198542 0.000000
vt 0.053324 -0.244247 0.000000
vt 0.070921 -0.187003 0.000000
vt 0.104337 -0.227187 0.000000
vt 0.113613 -0.164597 0.000000
vt 0.150520 -0.199609 0.000000
vt 0.149702 -0.132625 0.000000
vt 0.189734 -0.162791 0.000000
vt 0.177091 -0.092945 0.000000
vt 0.220165 -0.118437 0.000000
vt 0.240404 -0.068599 0.000000
vt 0.437827 -0.184207 0.000000
vt 0.458144 -0.125416 0.000000
vt 0.249975 -0.003516 0.000000
vt 0.194188 -0.047863 0.000000
vt 0.200000 0.000000 0.000000
vt 0.194188 0.047863 0.000000
vt 0.239697 0.071032 0.000000
vt 0.177091 0.092945 0.000000
vt 0.219189 0.120233 0.000000
vt 0.149702 0.132625 0.000000
vt 0.188717 0.163969 0.000000
vt 0.149666 0.200250 0.000000
vt 0.403855 -0.250053 0.000000
vt 0.459494 -0.221281 0.000000
vt 0.487342 -0.150325 0.000000
vt 0.504304 -0.076012 0.000000
vt 0.470972 -0.061729 0.000000
vt 0.510000 0.000000 0.000000
vt 0.421382 -0.287293 0.000000
vt 0.360056 -0.309814 0.000000
vt 0.373856 -0.346888 0.000000
vt 0.307496 -0.362037 0.000000
vt 0.317980 -0.398734 0.000000
vt 0.247455 -0.405452 0.000000
vt 0.255000 -0.441673 0.000000
vt 0.181392 -0.439001 0.000000
vt 0.186324 -0.474746 0.000000
vt 0.110916 -0.461869 0.000000
vt 0.113486 -0.497213 0.000000
vt 0.037742 -0.473498 0.000000
vt -0.177091 0.092945 0.000000
vt -0.218957 0.120656 0.000000
vt -0.149702 0.132625 0.000000
vt -0.188401 0.164333 0.000000
vt -0.149279 0.200538 0.000000
vt -0.113613 0.164597 0.000000
vt -0.103372 0.227628 0.000000
vt -0.070921 0.187003 0.000000
vt -0.052765 0.244368 0.000000
vt -0.024107 0.198542 0.000000
vt 0.000241 0.250000 0.000000
vt 0.024107 0.198542 0.000000
vt 0.053236 0.244266 0.000000
vt 0.070921 0.187003 0.000000
vt 0.103811 0.227428 0.000000
vt 0.113613 0.164597 0.000000
vt 0.469152 -0.074306 0.000000
vt 0.504304 -0.076012 0.000000
vt 0.475000 0.000000 0.000000
vt 0.510000 0.000000 0.000000
vt 0.504304 0.076012 0.000000
vt 0.487342 -0.150325 0.000000
vt 0.451752 -0.146783 0.000000
vt 0.459494 -0.221281 0.000000
vt 0.423228 -0.215645 0.000000
vt 0.421382 -0.287293 0.000000
vt 0.384283 -0.279198 0.000000
vt 0.373856 -0.346888 0.000000
vt 0.335876 -0.335876 0.000000
vt 0.317980 -0.398734 0.000000
vt 0.279198 -0.384283 0.000000
vt 0.255000 -0.441673 0.000000
vt 0.215645 -0.423228 0.000000
vt 0.186324 -0.474746 0.000000
vt 0.146783 -0.451752 0.000000
vt 0.113486 -0.497213 0.000000
vt 0.074306 -0.469152 0.000000
vt 0.038112 -0.508574 0.000000
vt 0.000000 -0.475000 0.000000
vt -0.038112 -0.508574 0.000000
vt -0.074306 -0.469152 0.000000
vt -0.113486 -0.497213 0.000000
vt -0.146783 -0.451752 0.000000
vt -0.186324 -0.474746 0.000000
vt -0.215645 -0.423228 0.000000
vt -0.255000 -0.441673 0.000000
vt -0.279198 -0.384283 0.000000
vt -0.317980 -0.398734 0.000000
vt -0.335876 -0.335876 0.000000
vt -0.373856 -0.346888 0.000000
vt -0.384283 -0.279198 0.000000
vt -0.421382 -0.287293 0.000000
vt -0.423228 -0.215645 0.000000
vt -0.459494 -0.221281 0.000000
vt -0.451752 -0.146783 0.000000
vt -0.487342 -0.150325 0.000000
vt -0.469152 -0.074306 0.000000
vt -0.504304 -0.076012 0.000000
vt -0.475000 0.000000 0.000000
vt -0.510000 0.000000 0.000000
vt -0.504304 0.076012 0.000000
vt -0.469152 0.074306 0.000000
vt -0.487342 0.150325 0.000000
vt -0.451752 0.146783 0.000000
vt -0.459494 0.221281 0.000000
vt -0.423228 0.215645 0.000000
vt -0.421382 0.287293 0.000000
vt -0.384283 0.279198 0.000000
vt -0.373856 0.346888 0.000000
vt -0.335876 0.335876 0.000000
vt -0.317980 0.398734 0.000000
vt -0.279198 0.384283 0.000000
vt -0.255000 0.441673 0.000000
vt -0.215645 0.423228 0.000000
vt -0.186324 0.474746 0.000000
vt -0.146783 0.451752 0.000000
vt -0.113486 0.497213 0.000000
vt -0.074306 0.469152 0.000000
vt -0.038112 0.508574 0.000000
vt -0.000000 0.475000 0.000000
vt 0.038112 0.508574 0.000000
vt 0.074306 0.469152 0.000000
vt 0.113486 0.497213 0.000000
vt 0.146783 0.451752 0.000000
vt 0.186324 0.474746 0.000000
vt 0.215645 0.423228 0.000000
vt 0.255000 0.441673 0.000000
vt 0.279198 0.384283 0.000000
vt 0.317980 0.398734 0.000000
vt 0.335876 0.335876 0.000000
vt 0.373856 0.346888 0.000000
vt 0.384283 0.279198 0.000000
vt 0.421382 0.287293 0.000000
vt 0.423228 0.215645 0.000000
vt 0.459494 0.221281 0.000000
vt 0.451752 0.146783 0.000000
vt 0.487342 0.150325 0.000000
vt 0.469152 0.074306 0.000000
vn 0.097094 0.023932 0.000000
vn 0.097094 0.023932 0.000000
vn 0.100000 0.000000 0.000000
vn 0.100000 0.000000 0.000000
vn 0.097094 -0.023932 0.000000
vn 0.097094 -0.023932 0.000000
vn 0.088546 -0.046472 0.000000
vn 0.088546 -0.046472 0.000000
vn 0.074851 -0.066312 0.000000
vn 0.074851 -0.066312 0.000000
vn 0.056806 -0.082298 0.000000
vn 0.056806 -0.082298 0.000000
vn 0.035460 -0.093502 0.000000
vn 0.035460 -0.093502 0.000000
vn 0.012054 -0.099271 0.000000
vn 0.012054 -0.099271 0.000000
vn -0.012054 -0.099271 0.000000
vn -0.012054 -0.099271 0.000000
vn -0.035460 -0.093502 0.000000
vn -0.035460 -0.093502 0.000000
vn -0.056806 -0.082298 0.000000
vn -0.056806 -0.082298 0.000000
vn -0.074851 -0.066312 0.000000
vn -0.074851 -0.066312 0.000000
vn -0.088546 -0.046472 0.000000
vn -0.088546 -0.046472 0.000000
vn -0.097094 -0.023932 0.000000
vn -0.097094 -0.023932 0.000000
vn -0.100000 0.000000 0.000000
vn -0.100000 0.000000 0.000000
vn -0.097094 0.023932 0.000000
vn -0.097094 0.023932 0.000000
vn -0.088546 0.046472 0.000000
vn -0.088546 0.046472 0.000000
vn -0.074851 0.066312 0.000000
vn -0.074851 0.066312 0.000000
vn -0.056806 0.082298 0.000000
vn -0.056806 0.082298 0.000000
vn -0.035460 0.093502 0.000000
vn -0.035460 0.093502 0.000000
vn -0.012054 0.099271 0.000000
vn -0.012054 0.099271 0.000000
vn 0.012054 0.099271 0.000000
vn 0.012054 0.099271 0.000000
vn 0.035460 0.093502 0.000000
vn 0.035460 0.093502 0.000000
vn 0.056806 0.082298 0.000000
vn 0.056806 0.082298 0.000000
vn 0.074851 0.066312 0.000000
vn 0.074851 0.066312 0.000000
vn 0.088546 0.046472 0.000000
vn 0.088546 0.046472 0.000000
vn 0.053117 0.084727 0.000000
vn 0.053117 0.084727 0.000000
vn 0.053117 0.084727 0.000000
vn 0.053117 0.084727 0.000000
vn -0.051166 -0.085919 0.000000
vn -0.051166 -0.085919 0.000000
vn -0.051166 -0.085919 0.000000
vn -0.051166 -0.085919 0.000000
vn -0.096162 -0.027440 0.000000
vn -0.096162 -0.027440 0.000000
vn -0.088066 -0.047375 0.000000
vn -0.088066 -0.047375 0.000000
vn -0.075894 -0.065116 0.000000
vn -0.075894 -0.065116 0.000000
vn -0.060208 -0.079844 0.000000
vn -0.060208 -0.079844 0.000000
vn -0.041735 -0.090875 0.000000
vn -0.041735 -0.090875 0.000000
vn -0.021330 -0.097699 0.000000
vn -0.021330 -0.097699 0.000000
vn 0.000063 -0.100000 0.000000
vn 0.000063 -0.100000 0.000000
vn 0.021452 -0.097672 0.000000
vn 0.021452 -0.097672 0.000000
vn 0.041849 -0.090822 0.000000
vn 0.041849 -0.090822 0.000000
vn 0.060308 -0.079768 0.000000
vn 0.060308 -0.079768 0.000000
vn 0.075975 -0.065021 0.000000
vn 0.075975 -0.065021 0.000000
vn 0.088126 -0.047264 0.000000
vn 0.088126 -0.047264 0.000000
vn 0.096196 -0.027319 0.000000
vn 0.096196 -0.027319 0.000000
vn 0.050532 -0.086293 0.000000
vn 0.050532 -0.086293 0.000000
vn 0.050532 -0.086293 0.000000
vn 0.050532 -0.086293 0.000000
vn -0.050532 0.086293 0.000000
vn -0.050532 0.086293 0.000000
vn -0.050532 0.086293 0.000000
vn -0.050532 0.086293 0.000000
vn -0.054701 -0.083713 0.000000
vn -0.054701 -0.083713 0.000000
vn -0.054701 -0.083713 0.000000
vn -0.054701 -0.083713 0.000000
vn 0.064020 0.076821 0.000000
vn 0.064020 0.076821 0.000000
vn 0.064020 0.076821 0.000000
vn 0.064020 0.076821 0.000000
vn 0.095824 0.028598 0.000000
vn 0.095824 0.028598 0.000000
vn 0.087583 0.048262 0.000000
vn 0.087583 0.048262 0.000000
vn 0.075360 0.065733 0.000000
vn 0.075360 0.065733 0.000000
vn 0.059712 0.080215 0.000000
vn 0.059712 0.080215 0.000000
vn 0.041349 0.091051 0.000000
vn 0.041349 0.091051 0.000000
vn 0.021106 0.097747 0.000000
vn 0.021106 0.097747 0.000000
vn -0.000097 0.100000 -0.000000
vn -0.000097 0.100000 -0.000000
vn -0.021294 0.097706 -0.000000
vn -0.021294 0.097706 -0.000000
vn -0.041524 0.090971 -0.000000
vn -0.041524 0.090971 -0.000000
vn -0.059866 0.080100 -0.000000
vn -0.059866 0.080100 -0.000000
vn -0.075487 0.065587 -0.000000
vn -0.075487 0.065587 -0.000000
vn -0.087676 0.048093 -0.000000
vn -0.087676 0.048093 -0.000000
vn -0.095879 0.028413 -0.000000
vn -0.095879 0.028413 -0.000000
vn -0.061221 0.079069 0.000000
vn -0.061221 0.079069 0.000000
vn -0.061221 0.079069 0.000000
vn -0.061221 0.079069 0.000000
vn 0.051656 -0.085625 0.000000
vn 0.051656 -0.085625 0.000000
vn 0.051656 -0.085625 0.000000
vn 0.051656 -0.085625 0.000000
vn 0.000000 0.000000 0.100000
vn 0.000000 0.000000 0.100000
vn 0.000000 0.000000 0.100000
vn 0.000000 0.000000 0.100000
vn 0.000000 0.000000 0.100000
vn 0.000000 0.000000 0.100000
vn 0.000000 0.000000 0.100000
vn 0.000000 0.000000 0.100000
vn 0.000000 0.000000 0.100000
vn 0.000000 0.000000 0.100000
vn 0.000000 0.000000 0.100000
vn 0.000000 0.000000 0.100000
vn 0.000000 0.000000 0.100000
vn 0.000000 0.000000 0.100000
vn 0.000000 0.000000 0.100000
vn 0.000000 0.000000 0.100000
vn 0.000000 0.000000 0.100000
vn 0.000000 0.000000 0.100000
vn 0.000000 0.000000 0.100000
vn 0.000000 0.000000 0.100000
vn 0.000000 0.000000 0.100000
vn 0.000000 0.000000 0.100000
vn 0.000000 0.000000 0.100000
vn 0.000000 0.000000 0.100000
vn 0.000000 0.000000 0.100000
vn 0.000000 0.000000 0.100000
vn 0.000000 0.000000 0.100000
vn 0.000000 0.000000 0.100000
vn 0.000000 0.000000 0.100000
vn 0.000000 0.000000 0.100000
vn 0.000000 0.000000 0.100000
vn 0.000000 0.000000 0.100000
vn 0.000000 0.000000 0.100000
vn 0.000000 0.000000 0.100000
vn 0.000000 0.000000 0.100000
vn 0.000000 0.000000 0.100000
vn 0.000000 0.000000 0.100000
vn 0.000000 0.000000 0.100000
vn 0.000000 0.000000 0.100000
vn 0.000000 0.000000 0.100000
vn 0.000000 0.000000 0.100000
vn 0.000000 0.000000 0.100000
vn 0.000000 0.000000 0.100000
vn 0.000000 0.000000 0.100000
vn 0.000000 0.000000 0.100000
vn 0.000000 0.000000 0.100000
vn 0.000000 0.000000 0.100000
vn 0.000000 0.000000 0.100000
vn 0.000000 0.000000 0.100000
vn 0.000000 0.000000 0.100000
vn 0.000000 0.000000 0.100000
vn 0.000000 0.000000 0.100000
vn 0.000000 0.000000 0.100000
vn 0.000000 0.000000 0.100000
vn 0.000000 0.000000 0.100000
vn 0.000000 0.000000 0.100000
vn 0.000000 0.000000 0.100000
vn 0.000000 0.000000 0.100000
vn 0.000000 0.000000 0.100000
vn 0.000000 0.000000 0.100000
vn 0.000000 0.000000 0.100000
vn 0.000000 0.000000 0.100000
vn 0.000000 0.000000 0.100000
vn 0.000000 0.000000 0.100000
vn 0.000000 0.000000 0.100000
vn 0.000000 0.000000 0.100000
vn 0.000000 0.000000 0.100000
vn 0.000000 0.000000 0.100000
vn 0.000000 0.000000 0.100000
vn 0.000000 0.000000 0.100000
vn -0.092060 0.039051 0.000000
vn -0.089101 0.045399 0.000000
vn -0.092060 0.039051 0.000000
vn -0.095106 0.030902 0.000000
vn -0.093626 0.035129 0.000000
vn -0.095026 0.031146 0.000000
vn -0.096256 0.027106 0.000000
vn -0.098769 0.015643 0.000000
vn -0.096256 0.027106 0.000000
vn -0.099043 0.013801 0.000000
vn -0.100000 0.000000 0.000000
vn -0.100000 0.000242 0.000000
vn -0.099109 -0.013322 0.000000
vn -0.098769 -0.015643 0.000000
vn -0.096386 -0.026640 0.000000
vn -0.096386 -0.026640 0.000000
vn -0.095106 -0.030902 0.000000
vn -0.094416 -0.032948 0.000000
vn -0.092034 -0.039112 0.000000
vn -0.089101 -0.045399 0.000000
vn -0.089250 -0.045106 0.000000
vn -0.089250 -0.045106 0.000000
vn -0.081139 -0.058451 0.000000
vn -0.080902 -0.058779 0.000000
vn -0.071049 -0.070371 0.000000
vn -0.070711 -0.070711 0.000000
vn -0.059226 -0.080575 0.000000
vn -0.058779 -0.080902 0.000000
vn -0.045959 -0.088813 0.000000
vn -0.045399 -0.089101 0.000000
vn -0.031571 -0.094886 0.000000
vn -0.030902 -0.095106 0.000000
vn -0.016413 -0.098644 0.000000
vn -0.015643 -0.098769 0.000000
vn -0.000855 -0.099996 0.000000
vn 0.000000 -0.100000 0.000000
vn 0.014724 -0.098910 0.000000
vn 0.015643 -0.098769 0.000000
vn 0.029944 -0.095411 0.000000
vn 0.030902 -0.095106 0.000000
vn 0.044434 -0.089586 0.000000
vn 0.045399 -0.089101 0.000000
vn 0.057840 -0.081575 0.000000
vn 0.058779 -0.080902 0.000000
vn 0.069835 -0.071575 0.000000
vn 0.070711 -0.070711 0.000000
vn 0.080128 -0.059829 0.000000
vn 0.080902 -0.058779 0.000000
vn 0.088466 -0.046625 0.000000
vn 0.088466 -0.046625 0.000000
vn 0.089101 -0.045399 0.000000
vn 0.091439 -0.040483 0.000000
vn 0.095106 -0.030902 0.000000
vn 0.093987 -0.034154 0.000000
vn 0.096097 -0.027665 0.000000
vn 0.098769 -0.015643 0.000000
vn 0.096097 -0.027665 0.000000
vn 0.098973 -0.014294 0.000000
vn 0.100000 -0.000000 0.000000
vn 0.099998 -0.000655 0.000000
vn 0.099152 0.012996 0.000000
vn 0.098769 0.015643 0.000000
vn 0.096451 0.026403 0.000000
vn 0.096451 0.026403 0.000000
vn 0.095106 0.030902 0.000000
vn 0.095206 0.030590 0.000000
vn 0.093780 0.034718 0.000000
vn 0.092174 0.038780 0.000000
vn 0.089101 0.045399 0.000000
vn 0.092174 0.038780 0.000000
vn 0.085022 0.052643 0.000000
vn 0.080902 0.058779 0.000000
vn 0.075801 0.065224 0.000000
vn 0.070711 0.070711 0.000000
vn 0.064736 0.076218 0.000000
vn 0.058779 0.080902 0.000000
vn 0.052096 0.085358 0.000000
vn 0.045399 0.089101 0.000000
vn 0.038188 0.092421 0.000000
vn 0.030902 0.095106 0.000000
vn 0.023351 0.097235 0.000000
vn 0.015643 0.098769 0.000000
vn 0.007946 0.099684 0.000000
vn -0.000000 0.100000 0.000000
vn -0.007653 0.099707 0.000000
vn -0.015643 0.098769 0.000000
vn -0.023065 0.097304 0.000000
vn -0.030902 0.095106 0.000000
vn -0.037916 0.092533 0.000000
vn -0.045399 0.089101 0.000000
vn -0.051845 0.085511 0.000000
vn -0.058779 0.080902 0.000000
vn -0.064512 0.076408 0.000000
vn -0.070711 0.070711 0.000000
vn -0.075609 0.065446 0.000000
vn -0.080902 0.058779 0.000000
vn -0.084867 0.052892 0.000000
vn 0.098883 0.014904 0.000000
vn 0.098883 0.014904 0.000000
vn 0.100000 0.000000 0.000000
vn 0.100000 0.000000 0.000000
vn 0.098883 -0.014904 0.000000
vn 0.098883 -0.014904 0.000000
vn 0.095557 -0.029476 0.000000
vn 0.095557 -0.029476 0.000000
vn 0.090097 -0.043388 0.000000
vn 0.090097 -0.043388 0.000000
vn 0.082624 -0.056332 0.000000
vn 0.082624 -0.056332 0.000000
vn 0.073305 -0.068017 0.000000
vn 0.073305 -0.068017 0.000000
vn 0.062349 -0.078183 0.000000
vn 0.062349 -0.078183 0.000000
vn 0.050000 -0.086603 0.000000
vn 0.050000 -0.086603 0.000000
vn 0.036534 -0.093087 0.000000
vn 0.036534 -0.093087 0.000000
vn 0.022252 -0.097493 0.000000
vn 0.022252 -0.097493 0.000000
vn 0.007473 -0.099720 0.000000
vn 0.007473 -0.099720 0.000000
vn -0.007473 -0.099720 0.000000
vn -0.007473 -0.099720 0.000000
vn -0.022252 -0.097493 0.000000
vn -0.022252 -0.097493 0.000000
vn -0.036534 -0.093087 0.000000
vn -0.036534 -0.093087 0.000000
vn -0.050000 -0.086603 0.000000
vn -0.050000 -0.086603 0.000000
vn -0.062349 -0.078183 0.000000
vn -0.062349 -0.078183 0.000000
vn -0.073305 -0.068017 0.000000
vn -0.073305 -0.068017 0.000000
vn -0.082624 -0.056332 0.000000
vn -0.082624 -0.056332 0.000000
vn -0.090097 -0.043388 0.000000
vn -0.090097 -0.043388 0.000000
vn -0.095557 -0.029476 0.000000
vn -0.095557 -0.029476 0.000000
vn -0.098883 -0.014904 0.000000
vn -0.098883 -0.014904 0.000000
vn -0.100000 -0.000000 0.000000
vn -0.100000 -0.000000 0.000000
vn -0.098883 0.014904 -0.000000
vn -0.098883 0.014904 -0.000000
vn -0.095557 0.029476 -0.000000
vn -0.095557 0.029476 -0.000000
vn -0.090097 0.043388 -0.000000
vn -0.090097 0.043388 -0.000000
vn -0.082624 0.056332 -0.000000
vn -0.082624 0.056332 -0.000000
vn -0.073305 0.068017 -0.000000
vn -0.073305 0.068017 -0.000000
vn -0.062349 0.078183 -0.000000
vn -0.062349 0.078183 -0.000000
vn -0.050000 0.086603 -0.000000
vn -0.050000 0.086603 -0.000000
vn -0.036534 0.093087 -0.000000
vn -0.036534 0.093087 -0.000000
vn -0.022252 0.097493 -0.000000
vn -0.022252 0.097493 -0.000000
vn -0.007473 0.099720 -0.000000
vn -0.007473 0.099720 -0.000000
vn 0.007473 0.099720 0.000000
vn 0.007473 0.099720 0.000000
vn 0.022252 0.097493 0.000000
vn 0.022252 0.097493 0.000000
vn 0.036534 0.093087 0.000000
vn 0.036534 0.093087 0.000000
vn 0.050000 0.086603 0.000000
vn 0.050000 0.086603 0.000000
vn 0.062349 0.078183 0.000000
vn 0.062349 0.078183 0.000000
vn 0.073305 0.068017 0.000000
vn 0.073305 0.068017 0.000000
vn 0.082624 0.056332 0.000000
vn 0.082624 0.056332 0.000000
vn 0.090097 0.043388 0.000000
vn 0.090097 0.043388 0.000000
vn 0.095557 0.029476 0.000000
vn 0.095557 0.029476 0.000000
vn 0.000000 0.000000 -0.100000
vn 0.000000 0.000000 -0.100000
vn 0.000000 0.000000 -0.100000
vn 0.000000 0.000000 -0.100000
vn 0.000000 0.000000 -0.100000
vn 0.000000 0.000000 -0.100000
vn 0.000000 0.000000 -0.100000
vn 0.000000 0.000000 -0.100000
vn 0.000000 0.000000 -0.100000
vn 0.000000 0.000000 -0.100000
vn 0.000000 0.000000 -0.100000
vn 0.000000 0.000000 -0.100000
vn 0.000000 0.000000 -0.100000
vn 0.000000 0.000000 -0.100000
vn 0.000000 0.000000 -0.100000
vn 0.000000 0.000000 -0.100000
vn 0.000000 0.000000 -0.100000
vn 0.000000 0.000000 -0.100000
vn 0.000000 0.000000 -0.100000
vn 0.000000 0.000000 -0.100000
vn 0.000000 0.000000 -0.100000
vn 0.000000 0.000000 -0.100000
vn 0.000000 0.000000 -0.100000
vn 0.000000 0.000000 -0.100000
vn 0.000000 0.000000 -0.100000
vn 0.000000 0.000000 -0.100000
vn 0.000000 0.000000 -0.100000
vn 0.000000 0.000000 -0.100000
vn 0.000000 0.000000 -0.100000
vn 0.000000 0.000000 -0.100000
vn 0.000000 0.000000 -0.100000
vn 0.000000 0.000000 -0.100000
vn 0.000000 0.000000 -0.100000
vn 0.000000 0.000000 -0.100000
vn 0.000000 0.000000 -0.100000
vn 0.000000 0.000000 -0.100000
vn 0.000000 0.000000 -0.100000
vn 0.000000 0.000000 -0.100000
vn 0.000000 0.000000 -0.100000
vn 0.000000 0.000000 -0.100000
vn 0.000000 0.000000 -0.100000
vn 0.000000 0.000000 -0.100000
vn 0.000000 0.000000 -0.100000
vn 0.000000 0.000000 -0.100000
vn 0.000000 0.000000 -0.100000
vn 0.000000 0.000000 -0.100000
vn 0.000000 0.000000 -0.100000
vn 0.000000 0.000000 -0.100000
vn 0.000000 0.000000 -0.100000
vn 0.000000 0.000000 -0.100000
vn 0.000000 0.000000 -0.100000
vn 0.000000 0.000000 -0.100000
vn 0.000000 0.000000 -0.100000
vn 0.000000 0.000000 -0.100000
vn 0.000000 0.000000 -0.100000
vn 0.000000 0.000000 -0.100000
vn 0.000000 0.000000 -0.100000
vn 0.000000 0.000000 -0.100000
vn 0.000000 0.000000 -0.100000
vn 0.000000 0.000000 -0.100000
[truncated: 330,485 more chars]
