# Supplementary material for: Customizable 3D printed perfusion bioreactor for the engineering of stem cell microenvironments
Source: Front Bioeng Biotechnol. 2023 Jan 9;10:1081145. doi: 10.3389/fbioe.2022.1081145 (PMC9870251; doi:10.3389/fbioe.2022.1081145)
Supplement: Supplementary file 3 [file DataSheet1.ZIP › Files for 3D printing/Scaffold Holders/12 mm/12 mm Scaffold Holder - OBJ format.obj]

# WaveFront *.obj file (generated by Autodesk ATF)

mtllib 0351ffc1-9b5d-4d60-a964-26bd453fbc18.mtl

g Body2

v -13.075091 0.000000 0.500000
v -13.038458 -0.278254 0.500000
v -12.931056 -0.537545 0.500000
v -12.760204 -0.760204 0.500000
v -12.537545 -0.931056 0.500000
v -12.278254 -1.038458 0.500000
v -12.000000 -1.075091 0.500000
v -11.721746 -1.038458 0.500000
v -11.462455 -0.931056 0.500000
v -11.239796 -0.760204 0.500000
v -11.068944 -0.537545 0.500000
v -10.961542 -0.278254 0.500000
v -10.924909 0.000000 0.500000
v -10.961542 0.278254 0.500000
v -11.068944 0.537545 0.500000
v -11.239796 0.760204 0.500000
v -11.462455 0.931056 0.500000
v -11.721746 1.038458 0.500000
v -12.000000 1.075091 0.500000
v -12.278254 1.038458 0.500000
v -12.537545 0.931056 0.500000
v -12.760204 0.760204 0.500000
v -12.931056 0.537545 0.500000
v -13.038458 0.278254 0.500000
v -13.075091 -0.000000 0.000000
v -13.038458 0.278254 0.000000
v -12.931056 0.537545 0.000000
v -12.760204 0.760204 0.000000
v -12.537545 0.931056 0.000000
v -12.278254 1.038458 0.000000
v -12.000000 1.075091 0.000000
v -11.721746 1.038458 0.000000
v -11.462455 0.931056 0.000000
v -11.239796 0.760204 0.000000
v -11.068944 0.537545 0.000000
v -10.961542 0.278254 0.000000
v -10.924909 0.000000 0.000000
v -10.961542 -0.278254 0.000000
v -11.068944 -0.537545 0.000000
v -11.239796 -0.760204 0.000000
v -11.462455 -0.931056 0.000000
v -11.721746 -1.038458 0.000000
v -12.000000 -1.075091 0.000000
v -12.278254 -1.038458 0.000000
v -12.537545 -0.931056 0.000000
v -12.760204 -0.760204 0.000000
v -12.931056 -0.537545 0.000000
v -13.038458 -0.278254 0.000000
v -11.769905 4.494113 0.000000
v -11.124907 4.414093 0.000000
v -10.498165 4.241991 0.000000
v -9.902751 3.981400 0.000000
v -9.351088 3.637755 0.000000
v -8.854681 3.218225 0.000000
v -8.423888 2.731561 0.000000
v -8.067694 2.187915 0.000000
v -7.793530 1.598628 0.000000
v -7.607115 0.975993 0.000000
v -7.512338 0.332998 0.000000
v -7.512338 0.332998 0.500000
v -7.607115 0.975993 0.500000
v -7.793530 1.598628 0.500000
v -8.067694 2.187915 0.500000
v -8.423888 2.731561 0.500000
v -8.854681 3.218225 0.500000
v -9.351088 3.637755 0.500000
v -9.902751 3.981400 0.500000
v -10.498165 4.241991 0.500000
v -11.124907 4.414093 0.500000
v -11.769905 4.494113 0.500000
v -11.769905 1.482247 0.000000
v -11.769905 1.482247 0.500000
v -10.537430 0.332998 0.000000
v -10.657556 0.669212 0.000000
v -10.853737 0.967513 0.000000
v -11.114858 1.211001 0.000000
v -11.426125 1.385882 0.000000
v -11.426125 1.385882 0.500000
v -11.114858 1.211001 0.500000
v -10.853737 0.967513 0.500000
v -10.657556 0.669212 0.500000
v -10.537430 0.332998 0.500000
v -16.487664 -0.332971 0.000000
v -13.462577 -0.332971 0.000000
v -13.462577 -0.332971 0.500000
v -16.487664 -0.332971 0.500000
v -12.230086 -4.494114 0.000000
v -12.875087 -4.414094 0.000000
v -13.501833 -4.241992 0.000000
v -14.097250 -3.981399 0.000000
v -14.648917 -3.637752 0.000000
v -15.145325 -3.218218 0.000000
v -15.576120 -2.731550 0.000000
v -15.932314 -2.187900 0.000000
v -16.206477 -1.598609 0.000000
v -16.392890 -0.975969 0.000000
v -16.392890 -0.975969 0.500000
v -16.206477 -1.598609 0.500000
v -15.932314 -2.187900 0.500000
v -15.576120 -2.731550 0.500000
v -15.145325 -3.218218 0.500000
v -14.648917 -3.637752 0.500000
v -14.097250 -3.981399 0.500000
v -13.501833 -4.241992 0.500000
v -12.875087 -4.414094 0.500000
v -12.230086 -4.494114 0.500000
v -12.230086 -1.482248 0.000000
v -12.230086 -1.482248 0.500000
v -13.342453 -0.669194 0.000000
v -13.146271 -0.967503 0.000000
v -12.885146 -1.210998 0.000000
v -12.573873 -1.385882 0.000000
v -12.573873 -1.385882 0.500000
v -12.885146 -1.210998 0.500000
v -13.146271 -0.967503 0.500000
v -13.342453 -0.669194 0.500000
v -13.462577 0.332971 0.000000
v -16.487664 0.332971 0.000000
v -16.487664 0.332971 0.500000
v -13.462577 0.332971 0.500000
v -12.230095 1.482247 0.000000
v -12.573880 1.385879 0.000000
v -12.885151 1.210995 0.000000
v -13.146274 0.967500 0.000000
v -13.342454 0.669192 0.000000
v -13.342454 0.669192 0.500000
v -13.146274 0.967500 0.500000
v -12.885151 1.210995 0.500000
v -12.573880 1.385879 0.500000
v -12.230095 1.482247 0.500000
v -12.230095 4.494113 0.000000
v -12.230095 4.494113 0.500000
v -16.392890 0.975969 0.000000
v -16.206478 1.598607 0.000000
v -15.932315 2.187898 0.000000
v -15.576122 2.731547 0.000000
v -15.145329 3.218215 0.000000
v -14.648921 3.637749 0.000000
v -14.097256 3.981396 0.000000
v -13.501840 4.241990 0.000000
v -12.875095 4.414092 0.000000
v -12.875095 4.414092 0.500000
v -13.501840 4.241990 0.500000
v -14.097256 3.981396 0.500000
v -14.648921 3.637749 0.500000
v -15.145329 3.218215 0.500000
v -15.576122 2.731547 0.500000
v -15.932315 2.187898 0.500000
v -16.206478 1.598607 0.500000
v -16.392890 0.975969 0.500000
v -7.512338 -0.332998 0.000000
v -7.607115 -0.975994 0.000000
v -7.793531 -1.598630 0.000000
v -8.067695 -2.187917 0.000000
v -8.423890 -2.731563 0.000000
v -8.854685 -3.218228 0.000000
v -9.351092 -3.637758 0.000000
v -9.902757 -3.981403 0.000000
v -10.498172 -4.241994 0.000000
v -11.124915 -4.414094 0.000000
v -11.769914 -4.494114 0.000000
v -11.769914 -4.494114 0.500000
v -11.124915 -4.414094 0.500000
v -10.498172 -4.241994 0.500000
v -9.902757 -3.981403 0.500000
v -9.351092 -3.637758 0.500000
v -8.854685 -3.218228 0.500000
v -8.423890 -2.731563 0.500000
v -8.067695 -2.187917 0.500000
v -7.793531 -1.598630 0.500000
v -7.607115 -0.975994 0.500000
v -7.512338 -0.332998 0.500000
v -10.537430 -0.332998 0.000000
v -10.537430 -0.332998 0.500000
v -11.769914 -1.482248 0.000000
v -11.426132 -1.385884 0.000000
v -11.114863 -1.211004 0.000000
v -10.853740 -0.967516 0.000000
v -10.657557 -0.669214 0.000000
v -10.657557 -0.669214 0.500000
v -10.853740 -0.967516 0.500000
v -11.114863 -1.211004 0.500000
v -11.426132 -1.385884 0.500000
v -11.769914 -1.482248 0.500000
v -17.100000 -0.000000 0.500000
v -17.043037 0.760116 0.500000
v -16.873421 1.503251 0.500000
v -16.594941 2.212807 0.500000
v -16.213818 2.872932 0.500000
v -15.738565 3.468881 0.500000
v -15.179798 3.987341 0.500000
v -14.550000 4.416730 0.500000
v -13.863239 4.747456 0.500000
v -13.134857 4.972132 0.500000
v -12.381123 5.085739 0.500000
v -11.618877 5.085739 0.500000
v -10.865143 4.972132 0.500000
v -10.136761 4.747456 0.500000
v -9.450000 4.416730 0.500000
v -8.820202 3.987341 0.500000
v -8.261435 3.468881 0.500000
v -7.786182 2.872932 0.500000
v -7.405059 2.212807 0.500000
v -7.126579 1.503251 0.500000
v -6.956963 0.760116 0.500000
v -6.900000 0.000000 0.500000
v -6.956963 -0.760116 0.500000
v -7.126579 -1.503251 0.500000
v -7.405059 -2.212807 0.500000
v -7.786182 -2.872932 0.500000
v -8.261435 -3.468881 0.500000
v -8.820202 -3.987341 0.500000
v -9.450000 -4.416730 0.500000
v -10.136761 -4.747456 0.500000
v -10.865143 -4.972132 0.500000
v -11.618877 -5.085739 0.500000
v -12.381123 -5.085739 0.500000
v -13.134857 -4.972132 0.500000
v -13.863239 -4.747456 0.500000
v -14.550000 -4.416730 0.500000
v -15.179798 -3.987341 0.500000
v -15.738565 -3.468881 0.500000
v -16.213818 -2.872932 0.500000
v -16.594941 -2.212807 0.500000
v -16.873421 -1.503251 0.500000
v -17.043037 -0.760116 0.500000
v -17.100000 -0.000000 0.000000
v -17.043037 -0.760116 0.000000
v -16.873421 -1.503251 0.000000
v -16.594941 -2.212807 0.000000
v -16.213818 -2.872932 0.000000
v -15.738565 -3.468881 0.000000
v -15.179798 -3.987341 0.000000
v -14.550000 -4.416730 0.000000
v -13.863239 -4.747456 0.000000
v -13.134857 -4.972132 0.000000
v -12.381123 -5.085739 0.000000
v -11.618877 -5.085739 0.000000
v -10.865143 -4.972132 0.000000
v -10.136761 -4.747456 0.000000
v -9.450000 -4.416730 0.000000
v -8.820202 -3.987341 0.000000
v -8.261435 -3.468881 0.000000
v -7.786182 -2.872932 0.000000
v -7.405059 -2.212807 0.000000
v -7.126579 -1.503251 0.000000
v -6.956963 -0.760116 0.000000
v -6.900000 0.000000 0.000000
v -6.956963 0.760116 0.000000
v -7.126579 1.503251 0.000000
v -7.405059 2.212807 0.000000
v -7.786182 2.872932 0.000000
v -8.261435 3.468881 0.000000
v -8.820202 3.987341 0.000000
v -9.450000 4.416730 0.000000
v -10.136761 4.747456 0.000000
v -10.865143 4.972132 0.000000
v -11.618877 5.085739 0.000000
v -12.381123 5.085739 0.000000
v -13.134857 4.972132 0.000000
v -13.863239 4.747456 0.000000
v -14.550000 4.416730 0.000000
v -15.179798 3.987341 0.000000
v -15.738565 3.468881 0.000000
v -16.213818 2.872932 0.000000
v -16.594941 2.212807 0.000000
v -16.873421 1.503251 0.000000
v -17.043037 0.760116 0.000000
vt 0.050000 -0.309604 0.000000
vt -0.000000 -0.309604 0.000000
vt 0.050000 -0.337750 0.000000
vt 0.000000 -0.337750 0.000000
vt 0.050000 0.337750 0.000000
vt 0.000000 0.337750 0.000000
vt 0.050000 0.309604 0.000000
vt -0.000000 0.309604 0.000000
vt 0.050000 0.281458 0.000000
vt 0.000000 0.281458 0.000000
vt 0.050000 0.253312 0.000000
vt -0.000000 0.253312 0.000000
vt 0.050000 0.225166 0.000000
vt 0.000000 0.225166 0.000000
vt 0.050000 0.197021 0.000000
vt -0.000000 0.197021 0.000000
vt 0.050000 0.168875 0.000000
vt 0.000000 0.168875 0.000000
vt 0.050000 0.140729 0.000000
vt -0.000000 0.140729 0.000000
vt 0.050000 0.112583 0.000000
vt 0.000000 0.112583 0.000000
vt 0.050000 0.084437 0.000000
vt -0.000000 0.084437 0.000000
vt 0.050000 0.056292 0.000000
vt 0.000000 0.056292 0.000000
vt 0.050000 0.028146 0.000000
vt -0.000000 0.028146 0.000000
vt 0.050000 0.000000 0.000000
vt 0.000000 0.000000 0.000000
vt 0.050000 -0.028146 0.000000
vt -0.000000 -0.028146 0.000000
vt 0.050000 -0.056292 0.000000
vt 0.000000 -0.056292 0.000000
vt 0.050000 -0.084437 0.000000
vt -0.000000 -0.084437 0.000000
vt 0.050000 -0.112583 0.000000
vt 0.000000 -0.112583 0.000000
vt 0.050000 -0.140729 0.000000
vt 0.000000 -0.140729 0.000000
vt 0.050000 -0.168875 0.000000
vt 0.000000 -0.168875 0.000000
vt 0.050000 -0.197021 0.000000
vt -0.000000 -0.197021 0.000000
vt 0.050000 -0.225166 0.000000
vt -0.000000 -0.225166 0.000000
vt 0.050000 -0.253312 0.000000
vt -0.000000 -0.253312 0.000000
vt 0.050000 -0.281458 0.000000
vt 0.000000 -0.281458 0.000000
vt 0.050000 0.683839 0.000000
vt 0.000000 0.683839 0.000000
vt 0.050000 0.618788 0.000000
vt -0.000000 0.618788 0.000000
vt 0.000000 0.553737 0.000000
vt 0.050000 0.553737 0.000000
vt 0.000000 0.488686 0.000000
vt 0.050000 0.488686 0.000000
vt -0.000000 0.423635 0.000000
vt 0.050000 0.423635 0.000000
vt 0.000000 0.358585 0.000000
vt 0.050000 0.358585 0.000000
vt 0.000000 0.293534 0.000000
vt 0.050000 0.293534 0.000000
vt 0.000000 0.228483 0.000000
vt 0.050000 0.228483 0.000000
vt 0.000000 0.163432 0.000000
vt 0.050000 0.163432 0.000000
vt 0.000000 0.098381 0.000000
vt 0.050000 0.098381 0.000000
vt 0.050000 0.033330 0.000000
vt 0.000000 0.033330 0.000000
vt 0.000000 0.000000 0.000000
vt 0.301187 0.000000 0.000000
vt 0.000000 0.050000 0.000000
vt 0.301187 0.050000 0.000000
vt -0.050000 0.033580 0.000000
vt -0.000000 0.033580 0.000000
vt -0.050000 0.069367 0.000000
vt -0.000000 0.069367 0.000000
vt -0.050000 0.105155 0.000000
vt -0.000000 0.105155 0.000000
vt -0.050000 0.140943 0.000000
vt -0.000000 0.140943 0.000000
vt -0.050000 0.176731 0.000000
vt -0.000000 0.176731 0.000000
vt -0.050000 0.212519 0.000000
vt -0.000000 0.212519 0.000000
vt -0.000000 0.000000 0.000000
vt 0.302509 0.000000 0.000000
vt 0.000000 0.050000 0.000000
vt 0.302509 0.050000 0.000000
vt 0.000000 0.000000 0.000000
vt 0.302509 0.000000 0.000000
vt 0.000000 0.050000 0.000000
vt 0.302509 0.050000 0.000000
vt 0.050000 -0.729877 0.000000
vt -0.000000 -0.729877 0.000000
vt 0.050000 -0.794928 0.000000
vt 0.000000 -0.794928 0.000000
vt 0.000000 -0.859979 0.000000
vt 0.050000 -0.859979 0.000000
vt -0.000000 -0.925031 0.000000
vt 0.050000 -0.925031 0.000000
vt 0.000000 -0.990082 0.000000
vt 0.050000 -0.990082 0.000000
vt 0.000000 -1.055133 0.000000
vt 0.050000 -1.055133 0.000000
vt -0.000000 -1.120184 0.000000
vt 0.050000 -1.120184 0.000000
vt 0.000000 -1.185236 0.000000
vt 0.050000 -1.185236 0.000000
vt 0.000000 -1.250287 0.000000
vt 0.050000 -1.250287 0.000000
vt -0.000000 -1.315338 0.000000
vt 0.050000 -1.315338 0.000000
vt 0.050000 -1.380389 0.000000
vt -0.000000 -1.380389 0.000000
vt 0.000000 0.000000 0.000000
vt 0.301187 0.000000 0.000000
vt 0.000000 0.050000 0.000000
vt 0.301187 0.050000 0.000000
vt -0.050000 -0.437662 0.000000
vt -0.000000 -0.437662 0.000000
vt -0.050000 -0.401874 0.000000
vt -0.000000 -0.401874 0.000000
vt -0.050000 -0.366085 0.000000
vt -0.000000 -0.366085 0.000000
vt -0.050000 -0.330296 0.000000
vt -0.000000 -0.330296 0.000000
vt -0.050000 -0.294508 0.000000
vt -0.000000 -0.294508 0.000000
vt -0.050000 -0.258719 0.000000
vt -0.000000 -0.258719 0.000000
vt 0.000000 0.000000 0.000000
vt 0.302509 0.000000 0.000000
vt 0.000000 0.050000 0.000000
vt 0.302509 0.050000 0.000000
vt -0.050000 0.258720 0.000000
vt -0.000000 0.258720 0.000000
vt -0.050000 0.294509 0.000000
vt -0.000000 0.294509 0.000000
vt -0.050000 0.330297 0.000000
vt -0.000000 0.330297 0.000000
vt -0.050000 0.366085 0.000000
vt -0.000000 0.366085 0.000000
vt -0.050000 0.401874 0.000000
vt -0.000000 0.401874 0.000000
vt -0.050000 0.437662 0.000000
vt -0.000000 0.437662 0.000000
vt 0.000000 0.000000 0.000000
vt 0.301187 0.000000 0.000000
vt -0.000000 0.050000 0.000000
vt 0.301187 0.050000 0.000000
vt 0.050000 1.380389 0.000000
vt 0.000000 1.380389 0.000000
vt 0.050000 1.315338 0.000000
vt -0.000000 1.315338 0.000000
vt 0.000000 1.250287 0.000000
vt 0.050000 1.250287 0.000000
vt -0.000000 1.185236 0.000000
vt 0.050000 1.185236 0.000000
vt -0.000000 1.120185 0.000000
vt 0.050000 1.120185 0.000000
vt -0.000000 1.055134 0.000000
vt 0.050000 1.055134 0.000000
vt 0.000000 0.990082 0.000000
vt 0.050000 0.990082 0.000000
vt 0.000000 0.925031 0.000000
vt 0.050000 0.925031 0.000000
vt -0.000000 0.859980 0.000000
vt 0.050000 0.859980 0.000000
vt 0.000000 0.794929 0.000000
vt 0.050000 0.794929 0.000000
vt 0.050000 0.729878 0.000000
vt 0.000000 0.729878 0.000000
vt 0.050000 -0.033330 0.000000
vt 0.000000 -0.033330 0.000000
vt 0.050000 -0.098381 0.000000
vt 0.000000 -0.098381 0.000000
vt -0.000000 -0.163432 0.000000
vt 0.050000 -0.163432 0.000000
vt 0.000000 -0.228483 0.000000
vt 0.050000 -0.228483 0.000000
vt 0.000000 -0.293534 0.000000
vt 0.050000 -0.293534 0.000000
vt 0.000000 -0.358585 0.000000
vt 0.050000 -0.358585 0.000000
vt 0.000000 -0.423636 0.000000
vt 0.050000 -0.423636 0.000000
vt 0.000000 -0.488687 0.000000
vt 0.050000 -0.488687 0.000000
vt -0.000000 -0.553738 0.000000
vt 0.050000 -0.553738 0.000000
vt -0.000000 -0.618789 0.000000
vt 0.050000 -0.618789 0.000000
vt 0.050000 -0.683840 0.000000
vt -0.000000 -0.683840 0.000000
vt 0.000000 0.000000 0.000000
vt 0.302509 0.000000 0.000000
vt 0.000000 0.050000 0.000000
vt 0.302509 0.050000 0.000000
vt -0.050000 -0.212520 0.000000
vt -0.000000 -0.212520 0.000000
vt -0.050000 -0.176732 0.000000
vt -0.000000 -0.176732 0.000000
vt -0.050000 -0.140944 0.000000
vt -0.000000 -0.140944 0.000000
vt -0.050000 -0.105156 0.000000
vt -0.000000 -0.105156 0.000000
vt -0.050000 -0.069368 0.000000
vt -0.000000 -0.069368 0.000000
vt -0.050000 -0.033580 0.000000
vt -0.000000 -0.033580 0.000000
vt 0.000000 0.000000 0.000000
vt 0.301187 0.000000 0.000000
vt 0.000000 0.050000 0.000000
vt 0.301187 0.050000 0.000000
vt -0.050000 1.525916 0.000000
vt -0.000000 1.525916 0.000000
vt -0.050000 1.602212 0.000000
vt -0.000000 1.602212 0.000000
vt -0.050000 -1.602212 0.000000
vt -0.000000 -1.602212 0.000000
vt -0.050000 -1.525916 0.000000
vt -0.000000 -1.525916 0.000000
vt -0.050000 -1.449621 0.000000
vt -0.000000 -1.449621 0.000000
vt -0.050000 -1.373325 0.000000
vt -0.000000 -1.373325 0.000000
vt -0.050000 -1.297029 0.000000
vt -0.000000 -1.297029 0.000000
vt -0.050000 -1.220733 0.000000
vt -0.000000 -1.220733 0.000000
vt -0.050000 -1.144437 0.000000
vt -0.000000 -1.144437 0.000000
vt -0.050000 -1.068142 0.000000
vt -0.000000 -1.068142 0.000000
vt -0.050000 -0.991846 0.000000
vt -0.000000 -0.991846 0.000000
vt -0.050000 -0.915550 0.000000
vt -0.000000 -0.915550 0.000000
vt -0.050000 -0.839254 0.000000
vt -0.000000 -0.839254 0.000000
vt -0.050000 -0.762958 0.000000
vt -0.000000 -0.762958 0.000000
vt -0.050000 -0.686662 0.000000
vt -0.000000 -0.686662 0.000000
vt -0.050000 -0.610367 0.000000
vt -0.000000 -0.610367 0.000000
vt -0.050000 -0.534071 0.000000
vt -0.000000 -0.534071 0.000000
vt -0.050000 -0.457775 0.000000
vt -0.000000 -0.457775 0.000000
vt -0.050000 -0.381479 0.000000
vt -0.000000 -0.381479 0.000000
vt -0.050000 -0.305183 0.000000
vt -0.000000 -0.305183 0.000000
vt -0.050000 -0.228887 0.000000
vt -0.000000 -0.228887 0.000000
vt -0.050000 -0.152592 0.000000
vt -0.000000 -0.152592 0.000000
vt -0.050000 -0.076296 0.000000
vt -0.000000 -0.076296 0.000000
vt -0.050000 0.000000 0.000000
vt -0.000000 0.000000 0.000000
vt -0.050000 0.076296 0.000000
vt -0.000000 0.076296 0.000000
vt -0.050000 0.152592 0.000000
vt -0.000000 0.152592 0.000000
vt -0.050000 0.228887 0.000000
vt -0.000000 0.228887 0.000000
vt -0.050000 0.305183 0.000000
vt -0.000000 0.305183 0.000000
vt -0.050000 0.381479 0.000000
vt -0.000000 0.381479 0.000000
vt -0.050000 0.457775 0.000000
vt -0.000000 0.457775 0.000000
vt -0.050000 0.534071 0.000000
vt -0.000000 0.534071 0.000000
vt -0.050000 0.610367 0.000000
vt -0.000000 0.610367 0.000000
vt -0.050000 0.686662 0.000000
vt -0.000000 0.686662 0.000000
vt -0.050000 0.762958 0.000000
vt -0.000000 0.762958 0.000000
vt -0.050000 0.839254 0.000000
vt -0.000000 0.839254 0.000000
vt -0.050000 0.915550 0.000000
vt -0.000000 0.915550 0.000000
vt -0.050000 0.991846 0.000000
vt -0.000000 0.991846 0.000000
vt -0.050000 1.068142 0.000000
vt -0.000000 1.068142 0.000000
vt -0.050000 1.144437 0.000000
vt -0.000000 1.144437 0.000000
vt -0.050000 1.220733 0.000000
vt -0.000000 1.220733 0.000000
vt -0.050000 1.297029 0.000000
vt -0.000000 1.297029 0.000000
vt -0.050000 1.373325 0.000000
vt -0.000000 1.373325 0.000000
vt -0.050000 1.449621 0.000000
vt -0.000000 1.449621 0.000000
vt 0.023009 -0.148225 0.000000
vt -0.023009 -0.148225 0.000000
vt 0.023009 -0.449411 0.000000
vt -0.023009 -0.449411 0.000000
vt 0.038112 -0.508574 0.000000
vt -0.038112 -0.508574 0.000000
vt -0.087509 -0.441409 0.000000
vt -0.113486 -0.497213 0.000000
vt -0.150183 -0.424199 0.000000
vt -0.186324 -0.474746 0.000000
vt -0.209725 -0.398140 0.000000
vt -0.255000 -0.441673 0.000000
vt -0.264892 -0.363775 0.000000
vt -0.317980 -0.398734 0.000000
vt -0.314533 -0.321822 0.000000
vt -0.373856 -0.346888 0.000000
vt -0.357612 -0.273155 0.000000
vt -0.421382 -0.287293 0.000000
vt -0.393231 -0.218790 0.000000
vt -0.459494 -0.221281 0.000000
vt -0.420648 -0.159861 0.000000
vt -0.487342 -0.150325 0.000000
vt -0.439289 -0.097597 0.000000
vt -0.504304 -0.076012 0.000000
vt -0.448766 -0.033297 0.000000
vt -0.510000 -0.000000 0.000000
vt -0.448766 0.033297 0.000000
vt -0.504304 0.076012 0.000000
vt -0.439289 0.097597 0.000000
vt -0.487342 0.150325 0.000000
vt -0.420648 0.159861 0.000000
vt -0.459494 0.221281 0.000000
vt -0.393232 0.218790 0.000000
vt -0.421382 0.287293 0.000000
vt -0.357612 0.273155 0.000000
vt -0.373856 0.346888 0.000000
vt -0.314533 0.321822 0.000000
vt -0.317980 0.398734 0.000000
vt -0.264892 0.363775 0.000000
vt -0.255000 0.441673 0.000000
vt -0.209726 0.398140 0.000000
vt -0.186324 0.474746 0.000000
vt -0.150184 0.424199 0.000000
vt -0.113486 0.497213 0.000000
vt -0.087510 0.441409 0.000000
vt -0.038112 0.508574 0.000000
vt -0.023010 0.449411 0.000000
vt 0.023010 0.449411 0.000000
vt 0.023010 0.148225 0.000000
vt -0.023010 0.148225 0.000000
vt 0.000000 0.107509 0.000000
vt -0.027825 0.103846 0.000000
vt -0.057388 0.138588 0.000000
vt -0.053755 0.093106 0.000000
vt -0.088515 0.121099 0.000000
vt -0.076020 0.076020 0.000000
vt -0.114627 0.096750 0.000000
vt -0.093106 0.053755 0.000000
vt -0.134245 0.066919 0.000000
vt -0.103846 0.027825 0.000000
vt -0.146258 0.033297 0.000000
vt -0.107509 0.000000 0.000000
vt -0.146258 -0.033297 0.000000
vt -0.103846 -0.027825 0.000000
vt -0.134245 -0.066919 0.000000
vt -0.093106 -0.053755 0.000000
vt -0.114627 -0.096750 0.000000
vt -0.076020 -0.076020 0.000000
vt -0.088515 -0.121100 0.000000
vt -0.053755 -0.093106 0.000000
vt -0.057387 -0.138588 0.000000
vt -0.027825 -0.103846 0.000000
vt 0.000000 -0.107509 0.000000
vt 0.027825 -0.103846 0.000000
vt 0.057387 -0.138588 0.000000
vt 0.053755 -0.093106 0.000000
vt 0.088514 -0.121100 0.000000
vt 0.076020 -0.076020 0.000000
vt 0.114626 -0.096752 0.000000
vt 0.093106 -0.053755 0.000000
vt 0.134244 -0.066921 0.000000
vt 0.103846 -0.027825 0.000000
vt 0.146257 -0.033300 0.000000
vt 0.107509 0.000000 0.000000
vt 0.146257 0.033300 0.000000
vt 0.103846 0.027825 0.000000
vt 0.134244 0.066921 0.000000
vt 0.093106 0.053755 0.000000
vt 0.114626 0.096751 0.000000
vt 0.076020 0.076020 0.000000
vt 0.088514 0.121100 0.000000
vt 0.053755 0.093106 0.000000
vt 0.057387 0.138588 0.000000
vt 0.027825 0.103846 0.000000
vt 0.448766 -0.033300 0.000000
vt 0.448766 0.033300 0.000000
vt 0.510000 0.000000 0.000000
vt 0.504304 0.076012 0.000000
vt 0.504304 -0.076012 0.000000
vt 0.439288 -0.097599 0.000000
vt 0.487342 -0.150325 0.000000
vt 0.420647 -0.159863 0.000000
vt 0.459494 -0.221281 0.000000
vt 0.393230 -0.218792 0.000000
vt 0.421382 -0.287293 0.000000
vt 0.357611 -0.273156 0.000000
vt 0.373856 -0.346888 0.000000
vt 0.314532 -0.321823 0.000000
vt 0.317980 -0.398734 0.000000
vt 0.264891 -0.363776 0.000000
vt 0.255000 -0.441673 0.000000
vt 0.209724 -0.398140 0.000000
vt 0.186324 -0.474746 0.000000
vt 0.150183 -0.424199 0.000000
vt 0.113486 -0.497213 0.000000
vt 0.087508 -0.441409 0.000000
vt 0.038112 0.508574 0.000000
vt 0.087509 0.441409 0.000000
vt 0.113486 0.497213 0.000000
vt 0.150184 0.424199 0.000000
vt 0.186324 0.474746 0.000000
vt 0.209725 0.398140 0.000000
vt 0.255000 0.441673 0.000000
vt 0.264891 0.363776 0.000000
vt 0.317980 0.398734 0.000000
vt 0.314532 0.321822 0.000000
vt 0.373856 0.346888 0.000000
vt 0.357611 0.273156 0.000000
vt 0.421382 0.287293 0.000000
vt 0.393231 0.218791 0.000000
vt 0.459494 0.221281 0.000000
vt 0.420647 0.159863 0.000000
vt 0.487342 0.150325 0.000000
vt 0.439288 0.097599 0.000000
vt -0.023009 -0.449411 0.000000
vt 0.023009 -0.449411 0.000000
vt -0.023009 -0.148225 0.000000
vt 0.023009 -0.148225 0.000000
vt -0.000000 -0.107509 0.000000
vt 0.027825 -0.103846 0.000000
vt 0.057387 -0.138588 0.000000
vt 0.053755 -0.093106 0.000000
vt 0.088515 -0.121100 0.000000
vt 0.076020 -0.076020 0.000000
vt 0.114627 -0.096750 0.000000
vt 0.093106 -0.053755 0.000000
vt 0.134245 -0.066919 0.000000
vt 0.103846 -0.027825 0.000000
vt 0.146258 -0.033297 0.000000
vt 0.107509 -0.000000 0.000000
vt 0.146258 0.033297 0.000000
vt 0.103846 0.027825 0.000000
vt 0.134245 0.066919 0.000000
vt 0.093106 0.053755 0.000000
vt 0.114627 0.096750 0.000000
vt 0.076020 0.076020 0.000000
vt 0.088515 0.121099 0.000000
vt 0.053755 0.093106 0.000000
vt 0.057388 0.138588 0.000000
vt 0.027825 0.103846 0.000000
vt 0.023010 0.148225 0.000000
vt -0.000000 0.107509 0.000000
vt -0.023010 0.148225 0.000000
vt -0.027825 0.103846 0.000000
vt -0.057387 0.138588 0.000000
vt -0.053755 0.093106 0.000000
vt -0.088514 0.121100 0.000000
vt -0.076020 0.076020 0.000000
vt -0.114626 0.096751 0.000000
vt -0.093106 0.053755 0.000000
vt -0.134244 0.066921 0.000000
vt -0.103846 0.027825 0.000000
vt -0.146257 0.033300 0.000000
vt -0.107509 0.000000 0.000000
vt -0.146257 -0.033300 0.000000
vt -0.103846 -0.027825 0.000000
vt -0.134244 -0.066921 0.000000
vt -0.093106 -0.053755 0.000000
vt -0.114626 -0.096752 0.000000
vt -0.076020 -0.076020 0.000000
vt -0.088514 -0.121100 0.000000
vt -0.053755 -0.093106 0.000000
vt -0.057387 -0.138588 0.000000
vt -0.027825 -0.103846 0.000000
vt -0.087508 -0.441409 0.000000
vt -0.038112 -0.508574 0.000000
vt 0.038112 -0.508574 0.000000
vt 0.087509 -0.441409 0.000000
vt 0.113486 -0.497213 0.000000
vt 0.150183 -0.424199 0.000000
vt 0.186324 -0.474746 0.000000
vt 0.209725 -0.398140 0.000000
vt 0.255000 -0.441673 0.000000
vt 0.264892 -0.363775 0.000000
vt 0.317980 -0.398734 0.000000
vt 0.314533 -0.321822 0.000000
vt 0.373856 -0.346888 0.000000
vt 0.357612 -0.273155 0.000000
vt 0.421382 -0.287293 0.000000
vt 0.393231 -0.218790 0.000000
vt 0.459494 -0.221281 0.000000
vt 0.420648 -0.159861 0.000000
vt 0.487342 -0.150325 0.000000
vt 0.439289 -0.097597 0.000000
vt 0.504304 -0.076012 0.000000
vt 0.448766 -0.033297 0.000000
vt 0.510000 -0.000000 0.000000
vt 0.448766 0.033297 0.000000
vt 0.504304 0.076012 0.000000
vt 0.439289 0.097597 0.000000
vt 0.487342 0.150325 0.000000
vt 0.420648 0.159861 0.000000
vt 0.459494 0.221281 0.000000
vt 0.393232 0.218790 0.000000
vt 0.421382 0.287293 0.000000
vt 0.357612 0.273155 0.000000
vt 0.373856 0.346888 0.000000
vt 0.314533 0.321822 0.000000
vt 0.317980 0.398734 0.000000
vt 0.264892 0.363775 0.000000
vt 0.255000 0.441673 0.000000
vt 0.209726 0.398140 0.000000
vt 0.186324 0.474746 0.000000
vt 0.150184 0.424199 0.000000
vt 0.113486 0.497213 0.000000
vt 0.087510 0.441409 0.000000
vt 0.038112 0.508574 0.000000
vt 0.023010 0.449411 0.000000
vt -0.038112 0.508574 0.000000
vt -0.023010 0.449411 0.000000
vt -0.087509 0.441409 0.000000
vt -0.113486 0.497213 0.000000
vt -0.150184 0.424199 0.000000
vt -0.186324 0.474746 0.000000
vt -0.209725 0.398140 0.000000
vt -0.255000 0.441673 0.000000
vt -0.264891 0.363776 0.000000
vt -0.317980 0.398734 0.000000
vt -0.314532 0.321822 0.000000
vt -0.373856 0.346888 0.000000
vt -0.357611 0.273156 0.000000
vt -0.421382 0.287293 0.000000
vt -0.393231 0.218791 0.000000
vt -0.459494 0.221281 0.000000
vt -0.420647 0.159863 0.000000
vt -0.487342 0.150325 0.000000
vt -0.439288 0.097599 0.000000
vt -0.504304 0.076012 0.000000
vt -0.448766 0.033300 0.000000
vt -0.510000 0.000000 0.000000
vt -0.448766 -0.033300 0.000000
vt -0.504304 -0.076012 0.000000
vt -0.439288 -0.097599 0.000000
vt -0.487342 -0.150325 0.000000
vt -0.420647 -0.159863 0.000000
vt -0.459494 -0.221281 0.000000
vt -0.393230 -0.218792 0.000000
vt -0.421382 -0.287293 0.000000
vt -0.357611 -0.273156 0.000000
vt -0.373856 -0.346888 0.000000
vt -0.314532 -0.321823 0.000000
vt -0.317980 -0.398734 0.000000
vt -0.264891 -0.363776 0.000000
vt -0.255000 -0.441673 0.000000
vt -0.209724 -0.398140 0.000000
vt -0.186324 -0.474746 0.000000
vt -0.150183 -0.424199 0.000000
vt -0.113486 -0.497213 0.000000
vn 0.096593 0.025882 0.000000
vn 0.096593 0.025882 0.000000
vn 0.100000 0.000000 0.000000
vn 0.100000 0.000000 0.000000
vn 0.096593 -0.025882 0.000000
vn 0.096593 -0.025882 0.000000
vn 0.086603 -0.050000 0.000000
vn 0.086603 -0.050000 0.000000
vn 0.070711 -0.070711 0.000000
vn 0.070711 -0.070711 0.000000
vn 0.050000 -0.086603 0.000000
vn 0.050000 -0.086603 0.000000
vn 0.025882 -0.096593 0.000000
vn 0.025882 -0.096593 0.000000
vn -0.000000 -0.100000 0.000000
vn -0.000000 -0.100000 0.000000
vn -0.025882 -0.096593 0.000000
vn -0.025882 -0.096593 0.000000
vn -0.050000 -0.086603 0.000000
vn -0.050000 -0.086603 0.000000
vn -0.070711 -0.070711 0.000000
vn -0.070711 -0.070711 0.000000
vn -0.086603 -0.050000 0.000000
vn -0.086603 -0.050000 0.000000
vn -0.096593 -0.025882 0.000000
vn -0.096593 -0.025882 0.000000
vn -0.100000 0.000000 0.000000
vn -0.100000 0.000000 0.000000
vn -0.096593 0.025882 0.000000
vn -0.096593 0.025882 0.000000
vn -0.086603 0.050000 0.000000
vn -0.086603 0.050000 0.000000
vn -0.070711 0.070711 0.000000
vn -0.070711 0.070711 0.000000
vn -0.050000 0.086603 0.000000
vn -0.050000 0.086603 0.000000
vn -0.025882 0.096593 0.000000
vn -0.025882 0.096593 0.000000
vn -0.000000 0.100000 0.000000
vn -0.000000 0.100000 0.000000
vn 0.025882 0.096593 0.000000
vn 0.025882 0.096593 0.000000
vn 0.050000 0.086603 0.000000
vn 0.050000 0.086603 0.000000
vn 0.070711 0.070711 0.000000
vn 0.070711 0.070711 0.000000
vn 0.086603 0.050000 0.000000
vn 0.086603 0.050000 0.000000
vn -0.005113 -0.099869 0.000000
vn -0.005113 -0.099869 0.000000
vn -0.019447 -0.098091 0.000000
vn -0.019447 -0.098091 0.000000
vn -0.033374 -0.094266 0.000000
vn -0.033374 -0.094266 0.000000
vn -0.046606 -0.088476 0.000000
vn -0.046606 -0.088476 0.000000
vn -0.058865 -0.080839 0.000000
vn -0.058865 -0.080839 0.000000
vn -0.069896 -0.071516 0.000000
vn -0.069896 -0.071516 0.000000
vn -0.079469 -0.060701 0.000000
vn -0.079469 -0.060701 0.000000
vn -0.087385 -0.048620 0.000000
vn -0.087385 -0.048620 0.000000
vn -0.093477 -0.035525 0.000000
vn -0.093477 -0.035525 0.000000
vn -0.097620 -0.021689 0.000000
vn -0.097620 -0.021689 0.000000
vn -0.099726 -0.007400 0.000000
vn -0.099726 -0.007400 0.000000
vn 0.100000 0.000000 0.000000
vn 0.100000 0.000000 0.000000
vn 0.100000 0.000000 0.000000
vn 0.100000 0.000000 0.000000
vn 0.097505 0.022200 0.000000
vn 0.097505 0.022200 0.000000
vn 0.089496 0.044614 0.000000
vn 0.089496 0.044614 0.000000
vn 0.076418 0.064501 0.000000
vn 0.076418 0.064501 0.000000
vn 0.059009 0.080733 0.000000
vn 0.059009 0.080733 0.000000
vn 0.038258 0.092392 0.000000
vn 0.038258 0.092392 0.000000
vn 0.015340 0.098816 0.000000
vn 0.015340 0.098816 0.000000
vn 0.000000 0.100000 0.000000
vn 0.000000 0.100000 0.000000
vn 0.000000 0.100000 0.000000
vn 0.000000 0.100000 0.000000
vn -0.000000 -0.100000 0.000000
vn -0.000000 -0.100000 0.000000
vn -0.000000 -0.100000 0.000000
vn -0.000000 -0.100000 0.000000
vn 0.005113 0.099869 0.000000
vn 0.005113 0.099869 0.000000
vn 0.019446 0.098091 0.000000
vn 0.019446 0.098091 0.000000
vn 0.033374 0.094266 0.000000
vn 0.033374 0.094266 0.000000
vn 0.046606 0.088476 0.000000
vn 0.046606 0.088476 0.000000
vn 0.058865 0.080839 0.000000
vn 0.058865 0.080839 0.000000
vn 0.069896 0.071516 0.000000
vn 0.069896 0.071516 0.000000
vn 0.079469 0.060701 0.000000
vn 0.079469 0.060701 0.000000
vn 0.087385 0.048620 0.000000
vn 0.087385 0.048620 0.000000
vn 0.093477 0.035525 0.000000
vn 0.093477 0.035525 0.000000
vn 0.097620 0.021688 0.000000
vn 0.097620 0.021688 0.000000
vn 0.099726 0.007399 0.000000
vn 0.099726 0.007399 0.000000
vn -0.100000 -0.000000 0.000000
vn -0.100000 -0.000000 0.000000
vn -0.100000 -0.000000 0.000000
vn -0.100000 -0.000000 0.000000
vn -0.097505 -0.022198 0.000000
vn -0.097505 -0.022198 0.000000
vn -0.089497 -0.044613 0.000000
vn -0.089497 -0.044613 0.000000
vn -0.076418 -0.064500 0.000000
vn -0.076418 -0.064500 0.000000
vn -0.059010 -0.080733 0.000000
vn -0.059010 -0.080733 0.000000
vn -0.038258 -0.092392 0.000000
vn -0.038258 -0.092392 0.000000
vn -0.015339 -0.098817 0.000000
vn -0.015339 -0.098817 0.000000
vn -0.000000 0.100000 0.000000
vn -0.000000 0.100000 0.000000
vn -0.000000 0.100000 0.000000
vn -0.000000 0.100000 0.000000
vn -0.015340 0.098816 -0.000000
vn -0.015340 0.098816 -0.000000
vn -0.038259 0.092392 -0.000000
vn -0.038259 0.092392 -0.000000
vn -0.059010 0.080733 -0.000000
vn -0.059010 0.080733 -0.000000
vn -0.076418 0.064500 -0.000000
vn -0.076418 0.064500 -0.000000
vn -0.089497 0.044613 -0.000000
vn -0.089497 0.044613 -0.000000
vn -0.097505 0.022198 -0.000000
vn -0.097505 0.022198 -0.000000
vn -0.100000 0.000000 0.000000
vn -0.100000 0.000000 0.000000
vn -0.100000 0.000000 0.000000
vn -0.100000 0.000000 0.000000
vn 0.099726 -0.007399 0.000000
vn 0.099726 -0.007399 0.000000
vn 0.097620 -0.021688 0.000000
vn 0.097620 -0.021688 0.000000
vn 0.093477 -0.035525 0.000000
vn 0.093477 -0.035525 0.000000
vn 0.087385 -0.048620 0.000000
vn 0.087385 -0.048620 0.000000
vn 0.079469 -0.060701 0.000000
vn 0.079469 -0.060701 0.000000
vn 0.069896 -0.071516 0.000000
vn 0.069896 -0.071516 0.000000
vn 0.058865 -0.080839 0.000000
vn 0.058865 -0.080839 0.000000
vn 0.046606 -0.088475 0.000000
vn 0.046606 -0.088475 0.000000
vn 0.033374 -0.094266 0.000000
vn 0.033374 -0.094266 0.000000
vn 0.019447 -0.098091 0.000000
vn 0.019447 -0.098091 0.000000
vn 0.005113 -0.099869 0.000000
vn 0.005113 -0.099869 0.000000
vn -0.099726 0.007400 0.000000
vn -0.099726 0.007400 0.000000
vn -0.097620 0.021689 0.000000
vn -0.097620 0.021689 0.000000
vn -0.093477 0.035525 0.000000
vn -0.093477 0.035525 0.000000
vn -0.087385 0.048620 0.000000
vn -0.087385 0.048620 0.000000
vn -0.079469 0.060701 0.000000
vn -0.079469 0.060701 0.000000
vn -0.069896 0.071516 0.000000
vn -0.069896 0.071516 0.000000
vn -0.058865 0.080839 0.000000
vn -0.058865 0.080839 0.000000
vn -0.046605 0.088476 0.000000
vn -0.046605 0.088476 0.000000
vn -0.033374 0.094267 0.000000
vn -0.033374 0.094267 0.000000
vn -0.019446 0.098091 0.000000
vn -0.019446 0.098091 0.000000
vn -0.005113 0.099869 0.000000
vn -0.005113 0.099869 0.000000
vn 0.000000 -0.100000 0.000000
vn 0.000000 -0.100000 0.000000
vn 0.000000 -0.100000 0.000000
vn 0.000000 -0.100000 0.000000
vn 0.015339 -0.098817 0.000000
vn 0.015339 -0.098817 0.000000
vn 0.038258 -0.092392 0.000000
vn 0.038258 -0.092392 0.000000
vn 0.059009 -0.080734 0.000000
vn 0.059009 -0.080734 0.000000
vn 0.076417 -0.064501 0.000000
vn 0.076417 -0.064501 0.000000
vn 0.089496 -0.044614 0.000000
vn 0.089496 -0.044614 0.000000
vn 0.097505 -0.022200 0.000000
vn 0.097505 -0.022200 0.000000
vn 0.100000 -0.000000 0.000000
vn 0.100000 -0.000000 0.000000
vn 0.100000 -0.000000 0.000000
vn 0.100000 -0.000000 0.000000
vn -0.098883 0.014904 -0.000000
vn -0.098883 0.014904 -0.000000
vn -0.100000 0.000000 -0.000000
vn -0.100000 0.000000 -0.000000
vn -0.098883 -0.014904 0.000000
vn -0.098883 -0.014904 0.000000
vn -0.095557 -0.029476 0.000000
vn -0.095557 -0.029476 0.000000
vn -0.090097 -0.043388 0.000000
vn -0.090097 -0.043388 0.000000
vn -0.082624 -0.056332 0.000000
vn -0.082624 -0.056332 0.000000
vn -0.073305 -0.068017 0.000000
vn -0.073305 -0.068017 0.000000
vn -0.062349 -0.078183 0.000000
vn -0.062349 -0.078183 0.000000
vn -0.050000 -0.086603 0.000000
vn -0.050000 -0.086603 0.000000
vn -0.036534 -0.093087 0.000000
vn -0.036534 -0.093087 0.000000
vn -0.022252 -0.097493 0.000000
vn -0.022252 -0.097493 0.000000
vn -0.007473 -0.099720 0.000000
vn -0.007473 -0.099720 0.000000
vn 0.007473 -0.099720 0.000000
vn 0.007473 -0.099720 0.000000
vn 0.022252 -0.097493 0.000000
vn 0.022252 -0.097493 0.000000
vn 0.036534 -0.093087 0.000000
vn 0.036534 -0.093087 0.000000
vn 0.050000 -0.086603 0.000000
vn 0.050000 -0.086603 0.000000
vn 0.062349 -0.078183 0.000000
vn 0.062349 -0.078183 0.000000
vn 0.073305 -0.068017 0.000000
vn 0.073305 -0.068017 0.000000
vn 0.082624 -0.056332 0.000000
vn 0.082624 -0.056332 0.000000
vn 0.090097 -0.043388 0.000000
vn 0.090097 -0.043388 0.000000
vn 0.095557 -0.029476 0.000000
vn 0.095557 -0.029476 0.000000
vn 0.098883 -0.014904 0.000000
vn 0.098883 -0.014904 0.000000
vn 0.100000 0.000000 0.000000
vn 0.100000 0.000000 0.000000
vn 0.098883 0.014904 0.000000
vn 0.098883 0.014904 0.000000
vn 0.095557 0.029476 0.000000
vn 0.095557 0.029476 0.000000
vn 0.090097 0.043388 0.000000
vn 0.090097 0.043388 0.000000
vn 0.082624 0.056332 0.000000
vn 0.082624 0.056332 0.000000
vn 0.073305 0.068017 0.000000
vn 0.073305 0.068017 0.000000
vn 0.062349 0.078183 0.000000
vn 0.062349 0.078183 0.000000
vn 0.050000 0.086603 0.000000
vn 0.050000 0.086603 0.000000
vn 0.036534 0.093087 0.000000
vn 0.036534 0.093087 0.000000
vn 0.022252 0.097493 0.000000
vn 0.022252 0.097493 0.000000
vn 0.007473 0.099720 0.000000
vn 0.007473 0.099720 0.000000
vn -0.007473 0.099720 -0.000000
vn -0.007473 0.099720 -0.000000
vn -0.022252 0.097493 -0.000000
vn -0.022252 0.097493 -0.000000
vn -0.036534 0.093087 -0.000000
vn -0.036534 0.093087 -0.000000
vn -0.050000 0.086603 -0.000000
vn -0.050000 0.086603 -0.000000
vn -0.062349 0.078183 -0.000000
vn -0.062349 0.078183 -0.000000
vn -0.073305 0.068017 -0.000000
vn -0.073305 0.068017 -0.000000
vn -0.082624 0.056332 -0.000000
vn -0.082624 0.056332 -0.000000
vn -0.090097 0.043388 -0.000000
vn -0.090097 0.043388 -0.000000
vn -0.095557 0.029476 -0.000000
vn -0.095557 0.029476 -0.000000
vn 0.000000 0.000000 0.100000
vn 0.000000 0.000000 0.100000
vn 0.000000 0.000000 0.100000
vn 0.000000 0.000000 0.100000
vn 0.000000 0.000000 0.100000
vn 0.000000 0.000000 0.100000
vn 0.000000 0.000000 0.100000
vn 0.000000 0.000000 0.100000
vn 0.000000 0.000000 0.100000
vn 0.000000 0.000000 0.100000
vn 0.000000 0.000000 0.100000
vn 0.000000 0.000000 0.100000
vn 0.000000 0.000000 0.100000
vn 0.000000 0.000000 0.100000
vn 0.000000 0.000000 0.100000
vn 0.000000 0.000000 0.100000
vn 0.000000 0.000000 0.100000
vn 0.000000 0.000000 0.100000
vn 0.000000 0.000000 0.100000
vn 0.000000 0.000000 0.100000
vn 0.000000 0.000000 0.100000
vn 0.000000 0.000000 0.100000
vn 0.000000 0.000000 0.100000
vn 0.000000 0.000000 0.100000
vn 0.000000 0.000000 0.100000
vn 0.000000 0.000000 0.100000
vn 0.000000 0.000000 0.100000
vn 0.000000 0.000000 0.100000
vn 0.000000 0.000000 0.100000
vn 0.000000 0.000000 0.100000
vn 0.000000 0.000000 0.100000
vn 0.000000 0.000000 0.100000
vn 0.000000 0.000000 0.100000
vn 0.000000 0.000000 0.100000
vn 0.000000 0.000000 0.100000
vn 0.000000 0.000000 0.100000
vn 0.000000 0.000000 0.100000
vn 0.000000 0.000000 0.100000
vn 0.000000 0.000000 0.100000
vn 0.000000 0.000000 0.100000
vn 0.000000 0.000000 0.100000
vn 0.000000 0.000000 0.100000
vn 0.000000 0.000000 0.100000
vn 0.000000 0.000000 0.100000
vn 0.000000 0.000000 0.100000
vn 0.000000 0.000000 0.100000
vn 0.000000 0.000000 0.100000
vn 0.000000 0.000000 0.100000
vn 0.000000 0.000000 0.100000
vn 0.000000 0.000000 0.100000
vn 0.000000 0.000000 0.100000
vn 0.000000 0.000000 0.100000
vn 0.000000 0.000000 0.100000
vn 0.000000 0.000000 0.100000
vn 0.000000 0.000000 0.100000
vn 0.000000 0.000000 0.100000
vn 0.000000 0.000000 0.100000
vn 0.000000 0.000000 0.100000
vn 0.000000 0.000000 0.100000
vn 0.000000 0.000000 0.100000
vn 0.000000 0.000000 0.100000
vn 0.000000 0.000000 0.100000
vn 0.000000 0.000000 0.100000
vn 0.000000 0.000000 0.100000
vn 0.000000 0.000000 0.100000
vn 0.000000 0.000000 0.100000
vn 0.000000 0.000000 0.100000
vn 0.000000 0.000000 0.100000
vn 0.000000 0.000000 0.100000
vn 0.000000 0.000000 0.100000
vn 0.000000 0.000000 0.100000
vn 0.000000 0.000000 0.100000
vn 0.000000 0.000000 0.100000
vn 0.000000 0.000000 0.100000
vn 0.000000 0.000000 0.100000
vn 0.000000 0.000000 0.100000
vn 0.000000 0.000000 0.100000
vn 0.000000 0.000000 0.100000
vn 0.000000 0.000000 0.100000
vn 0.000000 0.000000 0.100000
vn 0.000000 0.000000 0.100000
vn 0.000000 0.000000 0.100000
vn 0.000000 0.000000 0.100000
vn 0.000000 0.000000 0.100000
vn 0.000000 0.000000 0.100000
vn 0.000000 0.000000 0.100000
vn 0.000000 0.000000 0.100000
vn 0.000000 0.000000 0.100000
vn 0.000000 0.000000 0.100000
vn 0.000000 0.000000 0.100000
vn 0.000000 0.000000 0.100000
vn 0.000000 0.000000 0.100000
vn 0.000000 0.000000 0.100000
vn 0.000000 0.000000 0.100000
vn 0.000000 0.000000 0.100000
vn 0.000000 0.000000 0.100000
vn 0.000000 0.000000 0.100000
vn 0.000000 0.000000 0.100000
vn 0.000000 0.000000 0.100000
vn 0.000000 0.000000 0.100000
vn 0.000000 0.000000 0.100000
vn 0.000000 0.000000 0.100000
vn 0.000000 0.000000 0.100000
vn 0.000000 0.000000 0.100000
vn 0.000000 0.000000 0.100000
vn 0.000000 0.000000 0.100000
vn 0.000000 0.000000 0.100000
vn 0.000000 0.000000 0.100000
vn 0.000000 0.000000 0.100000
vn 0.000000 0.000000 0.100000
vn 0.000000 0.000000 0.100000
vn 0.000000 0.000000 0.100000
vn 0.000000 0.000000 0.100000
vn 0.000000 0.000000 0.100000
vn 0.000000 0.000000 0.100000
vn 0.000000 0.000000 0.100000
vn 0.000000 0.000000 0.100000
vn 0.000000 0.000000 0.100000
vn 0.000000 0.000000 0.100000
vn 0.000000 0.000000 0.100000
vn 0.000000 0.000000 0.100000
vn 0.000000 0.000000 0.100000
vn 0.000000 0.000000 0.100000
vn 0.000000 0.000000 0.100000
vn 0.000000 0.000000 0.100000
vn 0.000000 0.000000 0.100000
vn 0.000000 0.000000 0.100000
vn 0.000000 0.000000 0.100000
vn 0.000000 0.000000 0.100000
vn 0.000000 0.000000 0.100000
vn 0.000000 0.000000 0.100000
vn 0.000000 0.000000 0.100000
vn 0.000000 0.000000 0.100000
vn 0.000000 0.000000 0.100000
vn 0.000000 0.000000 -0.100000
vn 0.000000 0.000000 -0.100000
vn 0.000000 0.000000 -0.100000
vn 0.000000 0.000000 -0.100000
vn 0.000000 0.000000 -0.100000
vn 0.000000 0.000000 -0.100000
vn 0.000000 0.000000 -0.100000
vn 0.000000 0.000000 -0.100000
vn 0.000000 0.000000 -0.100000
vn 0.000000 0.000000 -0.100000
vn 0.000000 0.000000 -0.100000
vn 0.000000 0.000000 -0.100000
vn 0.000000 0.000000 -0.100000
vn 0.000000 0.000000 -0.100000
vn 0.000000 0.000000 -0.100000
vn 0.000000 0.000000 -0.100000
vn 0.000000 0.000000 -0.100000
vn 0.000000 0.000000 -0.100000
vn 0.000000 0.000000 -0.100000
vn 0.000000 0.000000 -0.100000
vn 0.000000 0.000000 -0.100000
vn 0.000000 0.000000 -0.100000
vn 0.000000 0.000000 -0.100000
vn 0.000000 0.000000 -0.100000
vn 0.000000 0.000000 -0.100000
vn 0.000000 0.000000 -0.100000
vn 0.000000 0.000000 -0.100000
vn 0.000000 0.000000 -0.100000
vn 0.000000 0.000000 -0.100000
vn 0.000000 0.000000 -0.100000
vn 0.000000 0.000000 -0.100000
vn 0.000000 0.000000 -0.100000
vn 0.000000 0.000000 -0.100000
vn 0.000000 0.000000 -0.100000
vn 0.000000 0.000000 -0.100000
vn 0.000000 0.000000 -0.100000
vn 0.000000 0.000000 -0.100000
vn 0.000000 0.000000 -0.100000
vn 0.000000 0.000000 -0.100000
vn 0.000000 0.000000 -0.100000
vn 0.000000 0.000000 -0.100000
vn 0.000000 0.000000 -0.100000
vn 0.000000 0.000000 -0.100000
vn 0.000000 0.000000 -0.100000
vn 0.000000 0.000000 -0.100000
vn 0.000000 0.000000 -0.100000
vn 0.000000 0.000000 -0.100000
vn 0.000000 0.000000 -0.100000
vn 0.000000 0.000000 -0.100000
vn 0.000000 0.000000 -0.100000
vn 0.000000 0.000000 -0.100000
vn 0.000000 0.000000 -0.100000
vn 0.000000 0.000000 -0.100000
vn 0.000000 0.000000 -0.100000
vn 0.000000 0.000000 -0.100000
vn 0.000000 0.000000 -0.100000
vn 0.000000 0.000000 -0.100000
vn 0.000000 0.000000 -0.100000
vn 0.000000 0.000000 -0.100000
vn 0.000000 0.000000 -0.100000
vn 0.000000 0.000000 -0.100000
vn 0.000000 0.000000 -0.100000
vn 0.000000 0.000000 -0.100000
vn 0.000000 0.000000 -0.100000
vn 0.000000 0.000000 -0.100000
vn 0.000000 0.000000 -0.100000
vn 0.000000 0.000000 -0.100000
vn 0.000000 0.000000 -0.100000
vn 0.000000 0.000000 -0.100000
vn 0.000000 0.000000 -0.100000
vn 0.000000 0.000000 -0.100000
vn 0.000000 0.000000 -0.100000
vn 0.000000 0.000000 -0.100000
vn 0.000000 0.000000 -0.100000
vn 0.000000 0.000000 -0.100000
vn 0.000000 0.000000 -0.100000
vn 0.000000 0.000000 -0.100000
vn 0.000000 0.000000 -0.100000
vn 0.000000 0.000000 -0.100000
vn 0.000000 0.000000 -0.100000
vn 0.000000 0.000000 -0.100000
vn 0.000000 0.000000 -0.100000
vn 0.000000 0.000000 -0.100000
vn 0.000000 0.000000 -0.100000
vn 0.000000 0.000000 -0.100000
vn 0.000000 0.000000 -0.100000
vn 0.000000 0.000000 -0.100000
vn 0.000000 0.000000 -0.100000
vn 0.000000 0.000000 -0.100000
vn 0.000000 0.000000 -0.100000
vn 0.000000 0.000000 -0.100000
vn 0.000000 0.000000 -0.100000
vn 0.000000 0.000000 -0.100000
vn 0.000000 0.000000 -0.100000
vn 0.000000 0.000000 -0.100000
vn 0.000000 0.000000 -0.100000
vn 0.000000 0.000000 -0.100000
vn 0.000000 0.000000 -0.100000
vn 0.000000 0.000000 -0.100000
vn 0.000000 0.000000 -0.100000
vn 0.000000 0.000000 -0.100000
vn 0.000000 0.000000 -0.100000
vn 0.000000 0.000000 -0.100000
vn 0.000000 0.000000 -0.100000
vn 0.000000 0.000000 -0.100000
vn 0.000000 0.000000 -0.100000
vn 0.000000 0.000000 -0.100000
vn 0.000000 0.000000 -0.100000
vn 0.000000 0.000000 -0.100000
vn 0.000000 0.000000 -0.100000
vn 0.000000 0.000000 -0.100000
vn 0.000000 0.000000 -0.100000
vn 0.000000 0.000000 -0.100000
vn 0.000000 0.000000 -0.100000
vn 0.000000 0.000000 -0.100000
vn 0.000000 0.000000 -0.100000
vn 0.000000 0.000000 -0.100000
vn 0.000000 0.000000 -0.100000
vn 0.000000 0.000000 -0.100000
vn 0.000000 0.000000 -0.100000
vn 0.000000 0.000000 -0.100000
vn 0.000000 0.000000 -0.100000
vn 0.000000 0.000000 -0.100000
vn 0.000000 0.000000 -0.100000
vn 0.000000 0.000000 -0.100000
vn 0.000000 0.000000 -0.100000
vn 0.000000 0.000000 -0.100000
vn 0.000000 0.000000 -0.100000
vn 0.000000 0.000000 -0.100000
vn 0.000000 0.000000 -0.100000
vn 0.000000 0.000000 -0.100000
vn 0.000000 0.000000 -0.100000
vn 0.000000 0.000000 -0.100000
vn 0.000000 0.000000 -0.100000
usemtl Steel_-_Satin
f 2/1/1 48/2/2 1/3/3
f 1/3/3 48/2/2 25/4/4
f 1/5/3 25/6/4 24/7/5
f 24/7/5 25/6/4 26/8/6
f 24/7/5 26/8/6 23/9/7
f 23/9/7 26/8/6 27/10/8
f 23/9/7 27/10/8 22/11/9
f 22/11/9 27/10/8 28/12/10
f 22/11/9 28/12/10 21/13/11
f 21/13/11 28/12/10 29/14/12
f 21/13/11 29/14/12 20/15/13
f 20/15/13 29/14/12 30/16/14
f 20/15/13 30/16/14 19/17/15
f 19/17/15 30/16/14 31/18/16
f 19/17/15 31/18/16 18/19/17
f 18/19/17 31/18/16 32/20/18
f 18/19/17 32/20/18 17/21/19
f 17/21/19 32/20/18 33/22/20
f 17/21/19 33/22/20 16/23/21
f 16/23/21 33/22/20 34/24/22
f 16/23/21 34/24/22 15/25/23
f 15/25/23 34/24/22 35/26/24
f 15/25/23 35/26/24 14/27/25
f 14/27/25 35/26/24 36/28/26
f 14/27/25 36/28/26 13/29/27
f 13/29/27 36/28/26 37/30/28
f 13/29/27 37/30/28 12/31/29
f 12/31/29 37/30/28 38/32/30
f 12/31/29 38/32/30 11/33/31
f 11/33/31 38/32/30 39/34/32
f 11/33/31 39/34/32 10/35/33
f 10/35/33 39/34/32 40/36/34
f 10/35/33 40/36/34 9/37/35
f 9/37/35 40/36/34 41/38/36
f 9/37/35 41/38/36 8/39/37
f 8/39/37 41/38/36 42/40/38
f 8/39/37 42/40/38 7/41/39
f 7/41/39 42/40/38 43/42/40
f 7/41/39 43/42/40 6/43/41
f 6/43/41 43/42/40 44/44/42
f 6/43/41 44/44/42 5/45/43
f 5/45/43 44/44/42 45/46/44
f 5/45/43 45/46/44 4/47/45
f 4/47/45 45/46/44 46/48/46
f 4/47/45 46/48/46 3/49/47
f 3/49/47 46/48/46 47/50/48
f 3/49/47 47/50/48 2/1/1
f 2/1/1 47/50/48 48/2/2
f 70/51/49 49/52/50 69/53/51
f 69/53/51 49/52/50 50/54/52
f 69/53/51 50/54/52 51/55/53
f 69/53/51 51/55/53 68/56/54
f 68/56/54 51/55/53 52/57/55
f 68/56/54 52/57/55 67/58/56
f 67/58/56 52/57/55 53/59/57
f 67/58/56 53/59/57 66/60/58
f 66/60/58 53/59/57 54/61/59
f 66/60/58 54/61/59 65/62/60
f 65/62/60 54/61/59 55/63/61
f 65/62/60 55/63/61 64/64/62
f 64/64/62 55/63/61 56/65/63
f 64/64/62 56/65/63 63/66/64
f 63/66/64 56/65/63 57/67/65
f 63/66/64 57/67/65 62/68/66
f 62/68/66 57/67/65 58/69/67
f 62/68/66 58/69/67 61/70/68
f 61/70/68 58/69/67 60/71/69
f 60/71/69 58/69/67 59/72/70
f 71/73/71 49/74/72 72/75/73
f 72/75/73 49/74/72 70/76/74
f 82/77/75 73/78/76 81/79/77
f 81/79/77 73/78/76 74/80/78
f 81/79/77 74/80/78 80/81/79
f 80/81/79 74/80/78 75/82/80
f 80/81/79 75/82/80 79/83/81
f 79/83/81 75/82/80 76/84/82
f 79/83/81 76/84/82 78/85/83
f 78/85/83 76/84/82 77/86/84
f 78/85/83 77/86/84 72/87/85
f 72/87/85 77/86/84 71/88/86
f 59/89/87 73/90/88 60/91/89
f 60/91/89 73/90/88 82/92/90
f 83/93/91 84/94/92 86/95/93
f 86/95/93 84/94/92 85/96/94
f 106/97/95 87/98/96 105/99/97
f 105/99/97 87/98/96 88/100/98
f 105/99/97 88/100/98 89/101/99
f 105/99/97 89/101/99 104/102/100
f 104/102/100 89/101/99 90/103/101
f 104/102/100 90/103/101 103/104/102
f 103/104/102 90/103/101 91/105/103
f 103/104/102 91/105/103 102/106/104
f 102/106/104 91/105/103 92/107/105
f 102/106/104 92/107/105 101/108/106
f 101/108/106 92/107/105 93/109/107
f 101/108/106 93/109/107 100/110/108
f 100/110/108 93/109/107 94/111/109
f 100/110/108 94/111/109 99/112/110
f 99/112/110 94/111/109 95/113/111
f 99/112/110 95/113/111 98/114/112
f 98/114/112 95/113/111 96/115/113
f 98/114/112 96/115/113 97/116/114
f 97/116/114 96/115/113 86/117/115
f 86/117/115 96/115/113 83/118/116
f 107/119/117 87/120/118 108/121/119
f 108/121/119 87/120/118 106/122/120
f 85/123/121 84/124/122 116/125/123
f 116/125/123 84/124/122 109/126/124
f 116/125/123 109/126/124 115/127/125
f 115/127/125 109/126/124 110/128/126
f 115/127/125 110/128/126 114/129/127
f 114/129/127 110/128/126 111/130/128
f 114/129/127 111/130/128 113/131/129
f 113/131/129 111/130/128 112/132/130
f 113/131/129 112/132/130 108/133/131
f 108/133/131 112/132/130 107/134/132
f 117/135/133 118/136/134 120/137/135
f 120/137/135 118/136/134 119/138/136
f 130/139/137 121/140/138 129/141/139
f 129/141/139 121/140/138 122/142/140
f 129/141/139 122/142/140 128/143/141
f 128/143/141 122/142/140 123/144/142
f 128/143/141 123/144/142 127/145/143
f 127/145/143 123/144/142 124/146/144
f 127/145/143 124/146/144 126/147/145
f 126/147/145 124/146/144 125/148/146
f 126/147/145 125/148/146 120/149/147
f 120/149/147 125/148/146 117/150/148
f 131/151/149 121/152/150 132/153/151
f 132/153/151 121/152/150 130/154/152
f 119/155/153 118/156/154 150/157/155
f 150/157/155 118/156/154 133/158/156
f 150/157/155 133/158/156 134/159/157
f 150/157/155 134/159/157 149/160/158
f 149/160/158 134/159/157 135/161/159
f 149/160/158 135/161/159 148/162/160
f 148/162/160 135/161/159 136/163/161
f 148/162/160 136/163/161 147/164/162
f 147/164/162 136/163/161 137/165/163
f 147/164/162 137/165/163 146/166/164
f 146/166/164 137/165/163 138/167/165
f 146/166/164 138/167/165 145/168/166
f 145/168/166 138/167/165 139/169/167
f 145/168/166 139/169/167 144/170/168
f 144/170/168 139/169/167 140/171/169
f 144/170/168 140/171/169 143/172/170
f 143/172/170 140/171/169 141/173/171
f 143/172/170 141/173/171 142/174/172
f 142/174/172 141/173/171 132/175/173
f 132/175/173 141/173/171 131/176/174
f 172/177/175 151/178/176 171/179/177
f 171/179/177 151/178/176 152/180/178
f 171/179/177 152/180/178 153/181/179
f 171/179/177 153/181/179 170/182/180
f 170/182/180 153/181/179 154/183/181
f 170/182/180 154/183/181 169/184/182
f 169/184/182 154/183/181 155/185/183
f 169/184/182 155/185/183 168/186/184
f 168/186/184 155/185/183 156/187/185
f 168/186/184 156/187/185 167/188/186
f 167/188/186 156/187/185 157/189/187
f 167/188/186 157/189/187 166/190/188
f 166/190/188 157/189/187 158/191/189
f 166/190/188 158/191/189 165/192/190
f 165/192/190 158/191/189 159/193/191
f 165/192/190 159/193/191 164/194/192
f 164/194/192 159/193/191 160/195/193
f 164/194/192 160/195/193 163/196/194
f 163/196/194 160/195/193 162/197/195
f 162/197/195 160/195/193 161/198/196
f 173/199/197 151/200/198 174/201/199
f 174/201/199 151/200/198 172/202/200
f 184/203/201 175/204/202 183/205/203
f 183/205/203 175/204/202 176/206/204
f 183/205/203 176/206/204 182/207/205
f 182/207/205 176/206/204 177/208/206
f 182/207/205 177/208/206 181/209/207
f 181/209/207 177/208/206 178/210/208
f 181/209/207 178/210/208 180/211/209
f 180/211/209 178/210/208 179/212/210
f 180/211/209 179/212/210 174/213/211
f 174/213/211 179/212/210 173/214/212
f 161/215/213 175/216/214 162/217/215
f 162/217/215 175/216/214 184/218/216
f 186/219/217 268/220/218 185/221/219
f 185/221/219 268/220/218 227/222/220
f 185/223/219 227/224/220 226/225/221
f 226/225/221 227/224/220 228/226/222
f 226/225/221 228/226/222 225/227/223
f 225/227/223 228/226/222 229/228/224
f 225/227/223 229/228/224 224/229/225
f 224/229/225 229/228/224 230/230/226
f 224/229/225 230/230/226 223/231/227
f 223/231/227 230/230/226 231/232/228
f 223/231/227 231/232/228 222/233/229
f 222/233/229 231/232/228 232/234/230
f 222/233/229 232/234/230 221/235/231
f 221/235/231 232/234/230 233/236/232
f 221/235/231 233/236/232 220/237/233
f 220/237/233 233/236/232 234/238/234
f 220/237/233 234/238/234 219/239/235
f 219/239/235 234/238/234 235/240/236
f 219/239/235 235/240/236 218/241/237
f 218/241/237 235/240/236 236/242/238
f 218/241/237 236/242/238 217/243/239
f 217/243/239 236/242/238 237/244/240
f 217/243/239 237/244/240 216/245/241
f 216/245/241 237/244/240 238/246/242
f 216/245/241 238/246/242 215/247/243
f 215/247/243 238/246/242 239/248/244
f 215/247/243 239/248/244 214/249/245
f 214/249/245 239/248/244 240/250/246
f 214/249/245 240/250/246 213/251/247
f 213/251/247 240/250/246 241/252/248
f 213/251/247 241/252/248 212/253/249
f 212/253/249 241/252/248 242/254/250
f 212/253/249 242/254/250 211/255/251
f 211/255/251 242/254/250 243/256/252
f 211/255/251 243/256/252 210/257/253
f 210/257/253 243/256/252 244/258/254
f 210/257/253 244/258/254 209/259/255
f 209/259/255 244/258/254 245/260/256
f 209/259/255 245/260/256 208/261/257
f 208/261/257 245/260/256 246/262/258
f 208/261/257 246/262/258 207/263/259
f 207/263/259 246/262/258 247/264/260
f 207/263/259 247/264/260 206/265/261
f 206/265/261 247/264/260 248/266/262
f 206/265/261 248/266/262 205/267/263
f 205/267/263 248/266/262 249/268/264
f 205/267/263 249/268/264 204/269/265
f 204/269/265 249/268/264 250/270/266
f 204/269/265 250/270/266 203/271/267
f 203/271/267 250/270/266 251/272/268
f 203/271/267 251/272/268 202/273/269
f 202/273/269 251/272/268 252/274/270
f 202/273/269 252/274/270 201/275/271
f 201/275/271 252/274/270 253/276/272
f 201/275/271 253/276/272 200/277/273
f 200/277/273 253/276/272 254/278/274
f 200/277/273 254/278/274 199/279/275
f 199/279/275 254/278/274 255/280/276
f 199/279/275 255/280/276 198/281/277
f 198/281/277 255/280/276 256/282/278
f 198/281/277 256/282/278 197/283/279
f 197/283/279 256/282/278 257/284/280
f 197/283/279 257/284/280 196/285/281
f 196/285/281 257/284/280 258/286/282
f 196/285/281 258/286/282 195/287/283
f 195/287/283 258/286/282 259/288/284
f 195/287/283 259/288/284 194/289/285
f 194/289/285 259/288/284 260/290/286
f 194/289/285 260/290/286 193/291/287
f 193/291/287 260/290/286 261/292/288
f 193/291/287 261/292/288 192/293/289
f 192/293/289 261/292/288 262/294/290
f 192/293/289 262/294/290 191/295/291
f 191/295/291 262/294/290 263/296/292
f 191/295/291 263/296/292 190/297/293
f 190/297/293 263/296/292 264/298/294
f 190/297/293 264/298/294 189/299/295
f 189/299/295 264/298/294 265/300/296
f 189/299/295 265/300/296 188/301/297
f 188/301/297 265/300/296 266/302/298
f 188/301/297 266/302/298 187/303/299
f 187/303/299 266/302/298 267/304/300
f 187/303/299 267/304/300 186/219/217
f 186/219/217 267/304/300 268/220/218
f 184/305/301 108/306/302 162/307/303
f 162/307/303 108/306/302 106/308/304
f 162/307/303 106/308/304 216/309/305
f 216/309/305 106/308/304 217/310/306
f 217/310/306 106/308/304 105/311/307
f 217/310/306 105/311/307 218/312/308
f 218/312/308 105/311/307 104/313/309
f 218/312/308 104/313/309 219/314/310
f 219/314/310 104/313/309 103/315/311
f 219/314/310 103/315/311 220/316/312
f 220/316/312 103/315/311 102/317/313
f 220/316/312 102/317/313 221/318/314
f 221/318/314 102/317/313 101/319/315
f 221/318/314 101/319/315 222/320/316
f 222/320/316 101/319/315 100/321/317
f 222/320/316 100/321/317 223/322/318
f 223/322/318 100/321/317 99/323/319
f 223/322/318 99/323/319 224/324/320
f 224/324/320 99/323/319 98/325/321
f 224/324/320 98/325/321 225/326/322
f 225/326/322 98/325/321 97/327/323
f 225/326/322 97/327/323 226/328/324
f 226/328/324 97/327/323 86/329/325
f 226/328/324 86/329/325 185/330/326
f 185/330/326 86/329/325 119/331/327
f 185/330/326 119/331/327 186/332/328
f 186/332/328 119/331/327 150/333/329
f 186/332/328 150/333/329 187/334/330
f 187/334/330 150/333/329 149/335/331
f 187/334/330 149/335/331 188/336/332
f 188/336/332 149/335/331 148/337/333
f 188/336/332 148/337/333 189/338/334
f 189/338/334 148/337/333 147/339/335
f 189/338/334 147/339/335 190/340/336
f 190/340/336 147/339/335 146/341/337
f 190/340/336 146/341/337 191/342/338
f 191/342/338 146/341/337 145/343/339
f 191/342/338 145/343/339 192/344/340
f 192/344/340 145/343/339 144/345/341
f 192/344/340 144/345/341 193/346/342
f 193/346/342 144/345/341 143/347/343
f 193/346/342 143/347/343 194/348/344
f 194/348/344 143/347/343 142/349/345
f 194/348/344 142/349/345 195/350/346
f 195/350/346 142/349/345 132/351/347
f 195/350/346 132/351/347 70/352/348
f 70/352/348 132/351/347 72/353/349
f 72/353/349 132/351/347 130/354/350
f 72/353/349 130/354/350 19/355/351
f 19/355/351 130/354/350 20/356/352
f 20/356/352 130/354/350 129/357/353
f 20/356/352 129/357/353 21/358/354
f 21/358/354 129/357/353 128/359/355
f 21/358/354 128/359/355 22/360/356
f 22/360/356 128/359/355 127/361/357
f 22/360/356 127/361/357 23/362/358
f 23/362/358 127/361/357 126/363/359
f 23/362/358 126/363/359 24/364/360
f 24/364/360 126/363/359 120/365/361
f 24/364/360 120/365/361 1/366/362
f 1/366/362 120/365/361 85/367/363
f 1/366/362 85/367/363 2/368/364
f 2/368/364 85/367/363 116/369/365
f 2/368/364 116/369/365 3/370/366
f 3/370/366 116/369/365 115/371/367
f 3/370/366 115/371/367 4/372/368
f 4/372/368 115/371/367 114/373/369
f 4/372/368 114/373/369 5/374/370
f 5/374/370 114/373/369 113/375/371
f 5/374/370 113/375/371 6/376/372
f 6/376/372 113/375/371 108/306/302
f 6/376/372 108/306/302 7/377/373
f 7/377/373 108/306/302 184/305/301
f 7/377/373 184/305/301 8/378/374
f 8/378/374 184/305/301 183/379/375
f 8/378/374 183/379/375 9/380/376
f 9/380/376 183/379/375 182/381/377
f 9/380/376 182/381/377 10/382/378
f 10/382/378 182/381/377 181/383/379
f 10/382/378 181/383/379 11/384/380
f 11/384/380 181/383/379 180/385/381
f 11/384/380 180/385/381 12/386/382
f 12/386/382 180/385/381 174/387/383
f 12/386/382 174/387/383 13/388/384
f 13/388/384 174/387/383 82/389/385
f 13/388/384 82/389/385 14/390/386
f 14/390/386 82/389/385 81/391/387
f 14/390/386 81/391/387 15/392/388
f 15/392/388 81/391/387 80/393/389
f 15/392/388 80/393/389 16/394/390
f 16/394/390 80/393/389 79/395/391
f 16/394/390 79/395/391 17/396/392
f 17/396/392 79/395/391 78/397/393
f 17/396/392 78/397/393 18/398/394
f 18/398/394 78/397/393 72/353/349
f 18/398/394 72/353/349 19/355/351
f 174/387/383 172/399/395 82/389/385
f 82/389/385 172/399/395 60/400/396
f 60/400/396 172/399/395 206/401/397
f 60/400/396 206/401/397 205/402/398
f 206/401/397 172/399/395 207/403/399
f 207/403/399 172/399/395 171/404/400
f 207/403/399 171/404/400 208/405/401
f 208/405/401 171/404/400 170/406/402
f 208/405/401 170/406/402 209/407/403
f 209/407/403 170/406/402 169/408/404
f 209/407/403 169/408/404 210/409/405
f 210/409/405 169/408/404 168/410/406
f 210/409/405 168/410/406 211/411/407
f 211/411/407 168/410/406 167/412/408
f 211/411/407 167/412/408 212/413/409
f 212/413/409 167/412/408 166/414/410
f 212/413/409 166/414/410 213/415/411
f 213/415/411 166/414/410 165/416/412
f 213/415/411 165/416/412 214/417/413
f 214/417/413 165/416/412 164/418/414
f 214/417/413 164/418/414 215/419/415
f 215/419/415 164/418/414 163/420/416
f 215/419/415 163/420/416 216/309/305
f 216/309/305 163/420/416 162/307/303
f 120/365/361 119/331/327 85/367/363
f 85/367/363 119/331/327 86/329/325
f 195/350/346 70/352/348 196/421/417
f 196/421/417 70/352/348 69/422/418
f 196/421/417 69/422/418 197/423/419
f 197/423/419 69/422/418 68/424/420
f 197/423/419 68/424/420 198/425/421
f 198/425/421 68/424/420 67/426/422
f 198/425/421 67/426/422 199/427/423
f 199/427/423 67/426/422 66/428/424
f 199/427/423 66/428/424 200/429/425
f 200/429/425 66/428/424 65/430/426
f 200/429/425 65/430/426 201/431/427
f 201/431/427 65/430/426 64/432/428
f 201/431/427 64/432/428 202/433/429
f 202/433/429 64/432/428 63/434/430
f 202/433/429 63/434/430 203/435/431
f 203/435/431 63/434/430 62/436/432
f 203/435/431 62/436/432 204/437/433
f 204/437/433 62/436/432 61/438/434
f 204/437/433 61/438/434 205/402/398
f 205/402/398 61/438/434 60/400/396
f 161/439/435 87/440/436 175/441/437
f 175/441/437 87/440/436 107/442/438
f 175/441/437 107/442/438 43/443/439
f 43/443/439 107/442/438 44/444/440
f 44/444/440 107/442/438 112/445/441
f 44/444/440 112/445/441 45/446/442
f 45/446/442 112/445/441 111/447/443
f 45/446/442 111/447/443 46/448/444
f 46/448/444 111/447/443 110/449/445
f 46/448/444 110/449/445 47/450/446
f 47/450/446 110/449/445 109/451/447
f 47/450/446 109/451/447 48/452/448
f 48/452/448 109/451/447 84/453/449
f 48/452/448 84/453/449 25/454/450
f 25/454/450 84/453/449 117/455/451
f 25/454/450 117/455/451 26/456/452
f 26/456/452 117/455/451 125/457/453
f 26/456/452 125/457/453 27/458/454
f 27/458/454 125/457/453 124/459/455
f 27/458/454 124/459/455 28/460/456
f 28/460/456 124/459/455 123/461/457
f 28/460/456 123/461/457 29/462/458
f 29/462/458 123/461/457 122/463/459
f 29/462/458 122/463/459 30/464/460
f 30/464/460 122/463/459 121/465/461
f 30/464/460 121/465/461 31/466/462
f 31/466/462 121/465/461 71/467/463
f 31/466/462 71/467/463 32/468/464
f 32/468/464 71/467/463 77/469/465
f 32/468/464 77/469/465 33/470/466
f 33/470/466 77/469/465 76/471/467
f 33/470/466 76/471/467 34/472/468
f 34/472/468 76/471/467 75/473/469
f 34/472/468 75/473/469 35/474/470
f 35/474/470 75/473/469 74/475/471
f 35/474/470 74/475/471 36/476/472
f 36/476/472 74/475/471 73/477/473
f 36/476/472 73/477/473 37/478/474
f 37/478/474 73/477/473 173/479/475
f 37/478/474 173/479/475 38/480/476
f 38/480/476 173/479/475 179/481/477
f 38/480/476 179/481/477 39/482/478
f 39/482/478 179/481/477 178/483/479
f 39/482/478 178/483/479 40/484/480
f 40/484/480 178/483/479 177/485/481
f 40/484/480 177/485/481 41/486/482
f 41/486/482 177/485/481 176/487/483
f 41/486/482 176/487/483 42/488/484
f 42/488/484 176/487/483 175/441/437
f 42/488/484 175/441/437 43/443/439
f 160/489/485 238/490/486 161/439/435
f 161/439/435 238/490/486 237/491/487
f 161/439/435 237/491/487 87/440/436
f 87/440/436 237/491/487 88/492/488
f 88/492/488 237/491/487 236/493/489
f 88/492/488 236/493/489 89/494/490
f 89/494/490 236/493/489 235/495/491
f 89/494/490 235/495/491 90/496/492
f 90/496/492 235/495/491 234/497/493
f 90/496/492 234/497/493 91/498/494
f 91/498/494 234/497/493 233/499/495
f 91/498/494 233/499/495 92/500/496
f 92/500/496 233/499/495 232/501/497
f 92/500/496 232/501/497 93/502/498
f 93/502/498 232/501/497 231/503/499
f 93/502/498 231/503/499 94/504/500
f 94/504/500 231/503/499 230/505/501
f 94/504/500 230/505/501 95/506/502
f 95/506/502 230/505/501 229/507/503
f 95/506/502 229/507/503 96/508/504
f 96/508/504 229/507/503 228/509/505
f 96/508/504 228/509/505 83/510/506
f 83/510/506 228/509/505 227/511/507
f 83/510/506 227/511/507 118/512/508
f 118/512/508 227/511/507 268/513/509
f 118/512/508 268/513/509 133/514/510
f 133/514/510 268/513/509 267/515/511
f 133/514/510 267/515/511 134/516/512
f 134/516/512 267/515/511 266/517/513
f 134/516/512 266/517/513 135/518/514
f 135/518/514 266/517/513 265/519/515
f 135/518/514 265/519/515 136/520/516
f 136/520/516 265/519/515 264/521/517
f 136/520/516 264/521/517 137/522/518
f 137/522/518 264/521/517 263/523/519
f 137/522/518 263/523/519 138/524/520
f 138/524/520 263/523/519 262/525/521
f 138/524/520 262/525/521 139/526/522
f 139/526/522 262/525/521 261/527/523
f 139/526/522 261/527/523 140/528/524
f 140/528/524 261/527/523 260/529/525
f 140/528/524 260/529/525 141/530/526
f 141/530/526 260/529/525 259/531/527
f 141/530/526 259/531/527 131/532/528
f 131/532/528 259/531/527 258/533/529
f 131/532/528 258/533/529 49/534/530
f 49/534/530 258/533/529 50/535/531
f 50/535/531 258/533/529 257/536/532
f 50/535/531 257/536/532 51/537/533
f 51/537/533 257/536/532 256/538/534
f 51/537/533 256/538/534 52/539/535
f 52/539/535 256/538/534 255/540/536
f 52/539/535 255/540/536 53/541/537
f 53/541/537 255/540/536 254/542/538
f 53/541/537 254/542/538 54/543/539
f 54/543/539 254/542/538 253/544/540
f 54/543/539 253/544/540 55/545/541
f 55/545/541 253/544/540 252/546/542
f 55/545/541 252/546/542 56/547/543
f 56/547/543 252/546/542 251/548/544
f 56/547/543 251/548/544 57/549/545
f 57/549/545 251/548/544 250/550/546
f 57/549/545 250/550/546 58/551/547
f 58/551/547 250/550/546 249/552/548
f 58/551/547 249/552/548 59/553/549
f 59/553/549 249/552/548 248/554/550
f 59/553/549 248/554/550 151/555/551
f 151/555/551 248/554/550 247/556/552
f 151/555/551 247/556/552 152/557/553
f 152/557/553 247/556/552 246/558/554
f 152/557/553 246/558/554 153/559/555
f 153/559/555 246/558/554 245/560/556
f 153/559/555 245/560/556 154/561/557
f 154/561/557 245/560/556 244/562/558
f 154/561/557 244/562/558 155/563/559
f 155/563/559 244/562/558 243/564/560
f 155/563/559 243/564/560 156/565/561
f 156/565/561 243/564/560 242/566/562
f 156/565/561 242/566/562 157/567/563
f 157/567/563 242/566/562 241/568/564
f 157/567/563 241/568/564 158/569/565
f 158/569/565 241/568/564 240/570/566
f 158/569/565 240/570/566 159/571/567
f 159/571/567 240/570/566 239/572/568
f 159/571/567 239/572/568 160/489/485
f 160/489/485 239/572/568 238/490/486
f 151/555/551 173/479/475 59/553/549
f 59/553/549 173/479/475 73/477/473
f 118/512/508 117/455/451 83/510/506
f 83/510/506 117/455/451 84/453/449
f 71/467/463 121/465/461 49/534/530
f 49/534/530 121/465/461 131/532/528
g Body3

v -25.075091 0.000000 0.500000
v -25.038458 -0.278254 0.500000
v -24.931056 -0.537545 0.500000
v -24.760204 -0.760204 0.500000
v -24.537545 -0.931056 0.500000
v -24.278254 -1.038458 0.500000
v -24.000000 -1.075091 0.500000
v -23.721746 -1.038458 0.500000
v -23.462455 -0.931056 0.500000
v -23.239796 -0.760204 0.500000
v -23.068944 -0.537545 0.500000
v -22.961542 -0.278254 0.500000
v -22.924909 0.000000 0.500000
v -22.961542 0.278254 0.500000
v -23.068944 0.537545 0.500000
v -23.239796 0.760204 0.500000
v -23.462455 0.931056 0.500000
v -23.721746 1.038458 0.500000
v -24.000000 1.075091 0.500000
v -24.278254 1.038458 0.500000
v -24.537545 0.931056 0.500000
v -24.760204 0.760204 0.500000
v -24.931056 0.537545 0.500000
v -25.038458 0.278254 0.500000
v -25.075091 -0.000000 0.000000
v -25.038458 0.278254 0.000000
v -24.931056 0.537545 0.000000
v -24.760204 0.760204 0.000000
v -24.537545 0.931056 0.000000
v -24.278254 1.038458 0.000000
v -24.000000 1.075091 0.000000
v -23.721746 1.038458 0.000000
v -23.462455 0.931056 0.000000
v -23.239796 0.760204 0.000000
v -23.068944 0.537545 0.000000
v -22.961542 0.278254 0.000000
v -22.924909 0.000000 0.000000
v -22.961542 -0.278254 0.000000
v -23.068944 -0.537545 0.000000
v -23.239796 -0.760204 0.000000
v -23.462455 -0.931056 0.000000
v -23.721746 -1.038458 0.000000
v -24.000000 -1.075091 0.000000
v -24.278254 -1.038458 0.000000
v -24.537545 -0.931056 0.000000
v -24.760204 -0.760204 0.000000
v -24.931056 -0.537545 0.000000
v -25.038458 -0.278254 0.000000
v -23.769905 4.494113 0.000000
v -23.124907 4.414093 0.000000
v -22.498165 4.241991 0.000000
v -21.902751 3.981400 0.000000
v -21.351088 3.637755 0.000000
v -20.854681 3.218225 0.000000
v -20.423888 2.731561 0.000000
v -20.067694 2.187915 0.000000
v -19.793530 1.598628 0.000000
v -19.607115 0.975993 0.000000
v -19.512338 0.332998 0.000000
v -19.512338 0.332998 0.500000
v -19.607115 0.975993 0.500000
v -19.793530 1.598628 0.500000
v -20.067694 2.187915 0.500000
v -20.423888 2.731561 0.500000
v -20.854681 3.218225 0.500000
v -21.351088 3.637755 0.500000
v -21.902751 3.981400 0.500000
v -22.498165 4.241991 0.500000
v -23.124907 4.414093 0.500000
v -23.769905 4.494113 0.500000
v -23.769905 1.482247 0.000000
v -23.769905 1.482247 0.500000
v -22.537430 0.332998 0.000000
v -22.657556 0.669212 0.000000
v -22.853737 0.967513 0.000000
v -23.114858 1.211001 0.000000
v -23.426125 1.385882 0.000000
v -23.426125 1.385882 0.500000
v -23.114858 1.211001 0.500000
v -22.853737 0.967513 0.500000
v -22.657556 0.669212 0.500000
v -22.537430 0.332998 0.500000
v -28.487664 -0.332971 0.000000
v -25.462577 -0.332971 0.000000
v -25.462577 -0.332971 0.500000
v -28.487664 -0.332971 0.500000
v -24.230086 -4.494114 0.000000
v -24.875087 -4.414094 0.000000
v -25.501833 -4.241992 0.000000
v -26.097250 -3.981399 0.000000
v -26.648917 -3.637752 0.000000
v -27.145325 -3.218218 0.000000
v -27.576120 -2.731550 0.000000
v -27.932314 -2.187900 0.000000
v -28.206477 -1.598609 0.000000
v -28.392890 -0.975969 0.000000
v -28.392890 -0.975969 0.500000
v -28.206477 -1.598609 0.500000
v -27.932314 -2.187900 0.500000
v -27.576120 -2.731550 0.500000
v -27.145325 -3.218218 0.500000
v -26.648917 -3.637752 0.500000
v -26.097250 -3.981399 0.500000
v -25.501833 -4.241992 0.500000
v -24.875087 -4.414094 0.500000
v -24.230086 -4.494114 0.500000
v -24.230086 -1.482248 0.000000
v -24.230086 -1.482248 0.500000
v -25.342453 -0.669194 0.000000
v -25.146271 -0.967503 0.000000
v -24.885146 -1.210998 0.000000
v -24.573873 -1.385882 0.000000
v -24.573873 -1.385882 0.500000
v -24.885146 -1.210998 0.500000
v -25.146271 -0.967503 0.500000
v -25.342453 -0.669194 0.500000
v -25.462577 0.332971 0.000000
v -28.487664 0.332971 0.000000
v -28.487664 0.332971 0.500000
v -25.462577 0.332971 0.500000
v -24.230095 1.482247 0.000000
v -24.573880 1.385879 0.000000
v -24.885151 1.210995 0.000000
v -25.146274 0.967500 0.000000
v -25.342454 0.669192 0.000000
v -25.342454 0.669192 0.500000
v -25.146274 0.967500 0.500000
v -24.885151 1.210995 0.500000
v -24.573880 1.385879 0.500000
v -24.230095 1.482247 0.500000
v -24.230095 4.494113 0.000000
v -24.230095 4.494113 0.500000
v -28.392890 0.975969 0.000000
v -28.206478 1.598607 0.000000
v -27.932315 2.187898 0.000000
v -27.576122 2.731547 0.000000
v -27.145329 3.218215 0.000000
v -26.648921 3.637749 0.000000
v -26.097256 3.981396 0.000000
v -25.501840 4.241990 0.000000
v -24.875095 4.414092 0.000000
v -24.875095 4.414092 0.500000
v -25.501840 4.241990 0.500000
v -26.097256 3.981396 0.500000
v -26.648921 3.637749 0.500000
v -27.145329 3.218215 0.500000
v -27.576122 2.731547 0.500000
v -27.932315 2.187898 0.500000
v -28.206478 1.598607 0.500000
v -28.392890 0.975969 0.500000
v -19.512338 -0.332998 0.000000
v -19.607115 -0.975994 0.000000
v -19.793531 -1.598630 0.000000
v -20.067695 -2.187917 0.000000
v -20.423890 -2.731563 0.000000
v -20.854685 -3.218228 0.000000
v -21.351092 -3.637758 0.000000
v -21.902757 -3.981403 0.000000
v -22.498172 -4.241994 0.000000
v -23.124915 -4.414094 0.000000
v -23.769914 -4.494114 0.000000
v -23.769914 -4.494114 0.500000
v -23.124915 -4.414094 0.500000
v -22.498172 -4.241994 0.500000
v -21.902757 -3.981403 0.500000
v -21.351092 -3.637758 0.500000
v -20.854685 -3.218228 0.500000
v -20.423890 -2.731563 0.500000
v -20.067695 -2.187917 0.500000
v -19.793531 -1.598630 0.500000
v -19.607115 -0.975994 0.500000
v -19.512338 -0.332998 0.500000
v -22.537430 -0.332998 0.000000
v -22.537430 -0.332998 0.500000
v -23.769914 -1.482248 0.000000
v -23.426132 -1.385884 0.000000
v -23.114863 -1.211004 0.000000
v -22.853740 -0.967516 0.000000
v -22.657557 -0.669214 0.000000
v -22.657557 -0.669214 0.500000
v -22.853740 -0.967516 0.500000
v -23.114863 -1.211004 0.500000
v -23.426132 -1.385884 0.500000
v -23.769914 -1.482248 0.500000
v -29.100000 -0.000000 0.500000
v -29.043037 0.760116 0.500000
v -28.873421 1.503251 0.500000
v -28.594941 2.212807 0.500000
v -28.213818 2.872932 0.500000
v -27.738565 3.468881 0.500000
v -27.179798 3.987341 0.500000
v -26.550000 4.416730 0.500000
v -25.863239 4.747456 0.500000
v -25.134857 4.972132 0.500000
v -24.381123 5.085739 0.500000
v -23.618877 5.085739 0.500000
v -22.865143 4.972132 0.500000
v -22.136761 4.747456 0.500000
v -21.450000 4.416730 0.500000
v -20.820202 3.987341 0.500000
v -20.261435 3.468881 0.500000
v -19.786182 2.872932 0.500000
v -19.405059 2.212807 0.500000
v -19.126579 1.503251 0.500000
v -18.956963 0.760116 0.500000
v -18.900000 0.000000 0.500000
v -18.956963 -0.760116 0.500000
v -19.126579 -1.503251 0.500000
v -19.405059 -2.212807 0.500000
v -19.786182 -2.872932 0.500000
v -20.261435 -3.468881 0.500000
v -20.820202 -3.987341 0.500000
v -21.450000 -4.416730 0.500000
v -22.136761 -4.747456 0.500000
v -22.865143 -4.972132 0.500000
v -23.618877 -5.085739 0.500000
v -24.381123 -5.085739 0.500000
v -25.134857 -4.972132 0.500000
v -25.863239 -4.747456 0.500000
v -26.550000 -4.416730 0.500000
v -27.179798 -3.987341 0.500000
v -27.738565 -3.468881 0.500000
v -28.213818 -2.872932 0.500000
v -28.594941 -2.212807 0.500000
v -28.873421 -1.503251 0.500000
v -29.043037 -0.760116 0.500000
v -29.100000 -0.000000 0.000000
v -29.043037 -0.760116 0.000000
v -28.873421 -1.503251 0.000000
v -28.594941 -2.212807 0.000000
v -28.213818 -2.872932 0.000000
v -27.738565 -3.468881 0.000000
v -27.179798 -3.987341 0.000000
v -26.550000 -4.416730 0.000000
v -25.863239 -4.747456 0.000000
v -25.134857 -4.972132 0.000000
v -24.381123 -5.085739 0.000000
v -23.618877 -5.085739 0.000000
v -22.865143 -4.972132 0.000000
v -22.136761 -4.747456 0.000000
v -21.450000 -4.416730 0.000000
v -20.820202 -3.987341 0.000000
v -20.261435 -3.468881 0.000000
v -19.786182 -2.872932 0.000000
v -19.405059 -2.212807 0.000000
v -19.126579 -1.503251 0.000000
v -18.956963 -0.760116 0.000000
v -18.900000 0.000000 0.000000
v -18.956963 0.760116 0.000000
v -19.126579 1.503251 0.000000
v -19.405059 2.212807 0.000000
v -19.786182 2.872932 0.000000
v -20.261435 3.468881 0.000000
v -20.820202 3.987341 0.000000
v -21.450000 4.416730 0.000000
v -22.136761 4.747456 0.000000
v -22.865143 4.972132 0.000000
v -23.618877 5.085739 0.000000
v -24.381123 5.085739 0.000000
v -25.134857 4.972132 0.000000
v -25.863239 4.747456 0.000000
v -26.550000 4.416730 0.000000
v -27.179798 3.987341 0.000000
v -27.738565 3.468881 0.000000
v -28.213818 2.872932 0.000000
v -28.594941 2.212807 0.000000
v -28.873421 1.503251 0.000000
v -29.043037 0.760116 0.000000
vt 0.050000 -0.309604 0.000000
vt -0.000000 -0.309604 0.000000
vt 0.050000 -0.337750 0.000000
vt 0.000000 -0.337750 0.000000
vt 0.050000 0.337750 0.000000
vt 0.000000 0.337750 0.000000
vt 0.050000 0.309604 0.000000
vt -0.000000 0.309604 0.000000
vt 0.050000 0.281458 0.000000
vt 0.000000 0.281458 0.000000
vt 0.050000 0.253312 0.000000
vt 0.000000 0.253312 0.000000
vt 0.050000 0.225166 0.000000
vt -0.000000 0.225166 0.000000
vt 0.050000 0.197021 0.000000
vt -0.000000 0.197021 0.000000
vt 0.050000 0.168875 0.000000
vt 0.000000 0.168875 0.000000
vt 0.050000 0.140729 0.000000
vt -0.000000 0.140729 0.000000
vt 0.050000 0.112583 0.000000
vt 0.000000 0.112583 0.000000
vt 0.050000 0.084437 0.000000
vt 0.000000 0.084437 0.000000
vt 0.050000 0.056292 0.000000
vt 0.000000 0.056292 0.000000
vt 0.050000 0.028146 0.000000
vt -0.000000 0.028146 0.000000
vt 0.050000 0.000000 0.000000
vt 0.000000 0.000000 0.000000
vt 0.050000 -0.028146 0.000000
vt -0.000000 -0.028146 0.000000
vt 0.050000 -0.056292 0.000000
vt 0.000000 -0.056292 0.000000
vt 0.050000 -0.084437 0.000000
vt 0.000000 -0.084437 0.000000
vt 0.050000 -0.112583 0.000000
vt -0.000000 -0.112583 0.000000
vt 0.050000 -0.140729 0.000000
vt -0.000000 -0.140729 0.000000
vt 0.050000 -0.168875 0.000000
vt 0.000000 -0.168875 0.000000
vt 0.050000 -0.197021 0.000000
vt 0.000000 -0.197021 0.000000
vt 0.050000 -0.225166 0.000000
vt 0.000000 -0.225166 0.000000
vt 0.050000 -0.253312 0.000000
vt 0.000000 -0.253312 0.000000
vt 0.050000 -0.281458 0.000000
vt 0.000000 -0.281458 0.000000
vt 0.050000 0.683839 0.000000
vt 0.000000 0.683839 0.000000
vt 0.050000 0.618788 0.000000
vt 0.000000 0.618788 0.000000
vt 0.000000 0.553737 0.000000
vt 0.050000 0.553737 0.000000
vt 0.000000 0.488686 0.000000
vt 0.050000 0.488686 0.000000
vt 0.000000 0.423635 0.000000
vt 0.050000 0.423635 0.000000
vt 0.000000 0.358585 0.000000
vt 0.050000 0.358585 0.000000
vt 0.000000 0.293534 0.000000
vt 0.050000 0.293534 0.000000
vt 0.000000 0.228483 0.000000
vt 0.050000 0.228483 0.000000
vt 0.000000 0.163432 0.000000
vt 0.050000 0.163432 0.000000
vt -0.000000 0.098381 0.000000
vt 0.050000 0.098381 0.000000
vt 0.050000 0.033330 0.000000
vt 0.000000 0.033330 0.000000
vt 0.000000 0.000000 0.000000
vt 0.301187 0.000000 0.000000
vt 0.000000 0.050000 0.000000
vt 0.301187 0.050000 0.000000
vt -0.050000 0.033580 0.000000
vt -0.000000 0.033580 0.000000
vt -0.050000 0.069367 0.000000
vt -0.000000 0.069367 0.000000
vt -0.050000 0.105155 0.000000
vt -0.000000 0.105155 0.000000
vt -0.050000 0.140943 0.000000
vt -0.000000 0.140943 0.000000
vt -0.050000 0.176731 0.000000
vt -0.000000 0.176731 0.000000
vt -0.050000 0.212519 0.000000
vt -0.000000 0.212519 0.000000
vt -0.000000 0.000000 0.000000
vt 0.302509 0.000000 0.000000
vt 0.000000 0.050000 0.000000
vt 0.302509 0.050000 0.000000
vt 0.000000 0.000000 0.000000
vt 0.302509 0.000000 0.000000
vt 0.000000 0.050000 0.000000
vt 0.302509 0.050000 0.000000
vt 0.050000 -0.729877 0.000000
vt -0.000000 -0.729877 0.000000
vt 0.050000 -0.794928 0.000000
vt -0.000000 -0.794928 0.000000
vt -0.000000 -0.859979 0.000000
vt 0.050000 -0.859979 0.000000
vt -0.000000 -0.925031 0.000000
vt 0.050000 -0.925031 0.000000
vt 0.000000 -0.990082 0.000000
vt 0.050000 -0.990082 0.000000
vt -0.000000 -1.055133 0.000000
vt 0.050000 -1.055133 0.000000
vt 0.000000 -1.120184 0.000000
vt 0.050000 -1.120184 0.000000
vt -0.000000 -1.185236 0.000000
vt 0.050000 -1.185236 0.000000
vt 0.000000 -1.250287 0.000000
vt 0.050000 -1.250287 0.000000
vt -0.000000 -1.315338 0.000000
vt 0.050000 -1.315338 0.000000
vt 0.050000 -1.380389 0.000000
vt -0.000000 -1.380389 0.000000
vt 0.000000 0.000000 0.000000
vt 0.301187 0.000000 0.000000
vt 0.000000 0.050000 0.000000
vt 0.301187 0.050000 0.000000
vt -0.050000 -0.437662 0.000000
vt -0.000000 -0.437662 0.000000
vt -0.050000 -0.401874 0.000000
vt -0.000000 -0.401874 0.000000
vt -0.050000 -0.366085 0.000000
vt -0.000000 -0.366085 0.000000
vt -0.050000 -0.330296 0.000000
vt -0.000000 -0.330296 0.000000
vt -0.050000 -0.294508 0.000000
vt -0.000000 -0.294508 0.000000
vt -0.050000 -0.258719 0.000000
vt -0.000000 -0.258719 0.000000
vt 0.000000 0.000000 0.000000
vt 0.302509 0.000000 0.000000
vt 0.000000 0.050000 0.000000
vt 0.302509 0.050000 0.000000
vt -0.050000 0.258720 0.000000
vt -0.000000 0.258720 0.000000
vt -0.050000 0.294509 0.000000
vt -0.000000 0.294509 0.000000
vt -0.050000 0.330297 0.000000
vt -0.000000 0.330297 0.000000
vt -0.050000 0.366085 0.000000
vt -0.000000 0.366085 0.000000
vt -0.050000 0.401874 0.000000
vt -0.000000 0.401874 0.000000
vt -0.050000 0.437662 0.000000
vt -0.000000 0.437662 0.000000
vt 0.000000 0.000000 0.000000
vt 0.301187 0.000000 0.000000
vt -0.000000 0.050000 0.000000
vt 0.301187 0.050000 0.000000
vt 0.050000 1.380389 0.000000
vt 0.000000 1.380389 0.000000
vt 0.050000 1.315338 0.000000
vt -0.000000 1.315338 0.000000
vt -0.000000 1.250287 0.000000
vt 0.050000 1.250287 0.000000
vt -0.000000 1.185236 0.000000
vt 0.050000 1.185236 0.000000
vt -0.000000 1.120185 0.000000
vt 0.050000 1.120185 0.000000
vt -0.000000 1.055134 0.000000
vt 0.050000 1.055134 0.000000
vt 0.000000 0.990082 0.000000
vt 0.050000 0.990082 0.000000
vt -0.000000 0.925031 0.000000
vt 0.050000 0.925031 0.000000
vt 0.000000 0.859980 0.000000
vt 0.050000 0.859980 0.000000
vt 0.000000 0.794929 0.000000
vt 0.050000 0.794929 0.000000
vt 0.050000 0.729878 0.000000
vt 0.000000 0.729878 0.000000
vt 0.050000 -0.033330 0.000000
vt 0.000000 -0.033330 0.000000
vt 0.050000 -0.098381 0.000000
vt -0.000000 -0.098381 0.000000
vt -0.000000 -0.163432 0.000000
vt 0.050000 -0.163432 0.000000
vt 0.000000 -0.228483 0.000000
vt 0.050000 -0.228483 0.000000
vt -0.000000 -0.293534 0.000000
vt 0.050000 -0.293534 0.000000
vt 0.000000 -0.358585 0.000000
vt 0.050000 -0.358585 0.000000
vt 0.000000 -0.423636 0.000000
vt 0.050000 -0.423636 0.000000
vt -0.000000 -0.488687 0.000000
vt 0.050000 -0.488687 0.000000
vt -0.000000 -0.553738 0.000000
vt 0.050000 -0.553738 0.000000
vt 0.000000 -0.618789 0.000000
vt 0.050000 -0.618789 0.000000
vt 0.050000 -0.683840 0.000000
vt -0.000000 -0.683840 0.000000
vt 0.000000 0.000000 0.000000
vt 0.302509 0.000000 0.000000
vt 0.000000 0.050000 0.000000
vt 0.302509 0.050000 0.000000
vt -0.050000 -0.212520 0.000000
vt -0.000000 -0.212520 0.000000
vt -0.050000 -0.176732 0.000000
vt -0.000000 -0.176732 0.000000
vt -0.050000 -0.140944 0.000000
vt -0.000000 -0.140944 0.000000
vt -0.050000 -0.105156 0.000000
vt -0.000000 -0.105156 0.000000
vt -0.050000 -0.069368 0.000000
vt -0.000000 -0.069368 0.000000
vt -0.050000 -0.033580 0.000000
vt -0.000000 -0.033580 0.000000
vt 0.000000 0.000000 0.000000
vt 0.301187 0.000000 0.000000
vt 0.000000 0.050000 0.000000
vt 0.301187 0.050000 0.000000
vt -0.050000 1.525916 0.000000
vt -0.000000 1.525916 0.000000
vt -0.050000 1.602212 0.000000
vt -0.000000 1.602212 0.000000
vt -0.050000 -1.602212 0.000000
vt -0.000000 -1.602212 0.000000
vt -0.050000 -1.525916 0.000000
vt -0.000000 -1.525916 0.000000
vt -0.050000 -1.449621 0.000000
vt -0.000000 -1.449621 0.000000
vt -0.050000 -1.373325 0.000000
vt -0.000000 -1.373325 0.000000
vt -0.050000 -1.297029 0.000000
vt -0.000000 -1.297029 0.000000
vt -0.050000 -1.220733 0.000000
vt -0.000000 -1.220733 0.000000
vt -0.050000 -1.144437 0.000000
vt -0.000000 -1.144437 0.000000
vt -0.050000 -1.068142 0.000000
vt -0.000000 -1.068142 0.000000
vt -0.050000 -0.991846 0.000000
vt -0.000000 -0.991846 0.000000
vt -0.050000 -0.915550 0.000000
vt -0.000000 -0.915550 0.000000
vt -0.050000 -0.839254 0.000000
vt -0.000000 -0.839254 0.000000
vt -0.050000 -0.762958 0.000000
vt -0.000000 -0.762958 0.000000
vt -0.050000 -0.686662 0.000000
vt -0.000000 -0.686662 0.000000
vt -0.050000 -0.610367 0.000000
vt -0.000000 -0.610367 0.000000
vt -0.050000 -0.534071 0.000000
vt -0.000000 -0.534071 0.000000
vt -0.050000 -0.457775 0.000000
vt -0.000000 -0.457775 0.000000
vt -0.050000 -0.381479 0.000000
vt -0.000000 -0.381479 0.000000
vt -0.050000 -0.305183 0.000000
vt -0.000000 -0.305183 0.000000
vt -0.050000 -0.228887 0.000000
vt -0.000000 -0.228887 0.000000
vt -0.050000 -0.152592 0.000000
vt -0.000000 -0.152592 0.000000
vt -0.050000 -0.076296 0.000000
vt -0.000000 -0.076296 0.000000
vt -0.050000 0.000000 0.000000
vt -0.000000 0.000000 0.000000
vt -0.050000 0.076296 0.000000
vt -0.000000 0.076296 0.000000
vt -0.050000 0.152592 0.000000
vt -0.000000 0.152592 0.000000
vt -0.050000 0.228887 0.000000
vt -0.000000 0.228887 0.000000
vt -0.050000 0.305183 0.000000
vt -0.000000 0.305183 0.000000
vt -0.050000 0.381479 0.000000
vt -0.000000 0.381479 0.000000
vt -0.050000 0.457775 0.000000
vt -0.000000 0.457775 0.000000
vt -0.050000 0.534071 0.000000
vt -0.000000 0.534071 0.000000
vt -0.050000 0.610367 0.000000
vt -0.000000 0.610367 0.000000
vt -0.050000 0.686662 0.000000
vt -0.000000 0.686662 0.000000
vt -0.050000 0.762958 0.000000
vt -0.000000 0.762958 0.000000
vt -0.050000 0.839254 0.000000
vt -0.000000 0.839254 0.000000
vt -0.050000 0.915550 0.000000
vt -0.000000 0.915550 0.000000
vt -0.050000 0.991846 0.000000
vt -0.000000 0.991846 0.000000
vt -0.050000 1.068142 0.000000
vt -0.000000 1.068142 0.000000
vt -0.050000 1.144437 0.000000
vt -0.000000 1.144437 0.000000
vt -0.050000 1.220733 0.000000
vt -0.000000 1.220733 0.000000
vt -0.050000 1.297029 0.000000
vt -0.000000 1.297029 0.000000
vt -0.050000 1.373325 0.000000
vt -0.000000 1.373325 0.000000
vt -0.050000 1.449621 0.000000
vt -0.000000 1.449621 0.000000
vt 0.023009 -0.148225 0.000000
vt -0.023009 -0.148225 0.000000
vt 0.023009 -0.449411 0.000000
vt -0.023009 -0.449411 0.000000
vt 0.038112 -0.508574 0.000000
vt -0.038112 -0.508574 0.000000
vt -0.087509 -0.441409 0.000000
vt -0.113486 -0.497213 0.000000
vt -0.150183 -0.424199 0.000000
vt -0.186324 -0.474746 0.000000
vt -0.209725 -0.398140 0.000000
vt -0.255000 -0.441673 0.000000
vt -0.264892 -0.363775 0.000000
vt -0.317980 -0.398734 0.000000
vt -0.314533 -0.321822 0.000000
vt -0.373856 -0.346888 0.000000
vt -0.357612 -0.273155 0.000000
vt -0.421382 -0.287293 0.000000
vt -0.393231 -0.218790 0.000000
vt -0.459494 -0.221281 0.000000
vt -0.420648 -0.159861 0.000000
vt -0.487342 -0.150325 0.000000
vt -0.439289 -0.097597 0.000000
vt -0.504304 -0.076012 0.000000
vt -0.448766 -0.033297 0.000000
vt -0.510000 -0.000000 0.000000
vt -0.448766 0.033297 0.000000
vt -0.504304 0.076012 0.000000
vt -0.439289 0.097597 0.000000
vt -0.487342 0.150325 0.000000
vt -0.420648 0.159861 0.000000
vt -0.459494 0.221281 0.000000
vt -0.393232 0.218790 0.000000
vt -0.421382 0.287293 0.000000
vt -0.357612 0.273155 0.000000
vt -0.373856 0.346888 0.000000
vt -0.314533 0.321822 0.000000
vt -0.317980 0.398734 0.000000
vt -0.264892 0.363775 0.000000
vt -0.255000 0.441673 0.000000
vt -0.209726 0.398140 0.000000
vt -0.186324 0.474746 0.000000
vt -0.150184 0.424199 0.000000
vt -0.113486 0.497213 0.000000
vt -0.087510 0.441409 0.000000
vt -0.038112 0.508574 0.000000
vt -0.023010 0.449411 0.000000
vt 0.023010 0.449411 0.000000
vt 0.023010 0.148225 0.000000
vt -0.023010 0.148225 0.000000
vt 0.000000 0.107509 0.000000
vt -0.027825 0.103846 0.000000
vt -0.057388 0.138588 0.000000
vt -0.053755 0.093106 0.000000
vt -0.088515 0.121099 0.000000
vt -0.076020 0.076020 0.000000
vt -0.114627 0.096750 0.000000
vt -0.093106 0.053755 0.000000
vt -0.134245 0.066919 0.000000
vt -0.103846 0.027825 0.000000
vt -0.146258 0.033297 0.000000
vt -0.107509 0.000000 0.000000
vt -0.146258 -0.033297 0.000000
vt -0.103846 -0.027825 0.000000
vt -0.134245 -0.066919 0.000000
vt -0.093106 -0.053755 0.000000
vt -0.114627 -0.096750 0.000000
vt -0.076020 -0.076020 0.000000
vt -0.088515 -0.121100 0.000000
vt -0.053755 -0.093106 0.000000
vt -0.057387 -0.138588 0.000000
vt -0.027825 -0.103846 0.000000
vt 0.000000 -0.107509 0.000000
vt 0.027825 -0.103846 0.000000
vt 0.057387 -0.138588 0.000000
vt 0.053755 -0.093106 0.000000
vt 0.088514 -0.121100 0.000000
vt 0.076020 -0.076020 0.000000
vt 0.114626 -0.096752 0.000000
vt 0.093106 -0.053755 0.000000
vt 0.134244 -0.066921 0.000000
vt 0.103846 -0.027825 0.000000
vt 0.146257 -0.033300 0.000000
vt 0.107509 0.000000 0.000000
vt 0.146257 0.033300 0.000000
vt 0.103846 0.027825 0.000000
vt 0.134244 0.066921 0.000000
vt 0.093106 0.053755 0.000000
vt 0.114626 0.096751 0.000000
vt 0.076020 0.076020 0.000000
vt 0.088514 0.121100 0.000000
vt 0.053755 0.093106 0.000000
vt 0.057387 0.138588 0.000000
vt 0.027825 0.103846 0.000000
vt 0.448766 -0.033300 0.000000
vt 0.448766 0.033300 0.000000
vt 0.510000 0.000000 0.000000
vt 0.504304 0.076012 0.000000
vt 0.504304 -0.076012 0.000000
vt 0.439288 -0.097599 0.000000
vt 0.487342 -0.150325 0.000000
vt 0.420647 -0.159863 0.000000
vt 0.459494 -0.221281 0.000000
vt 0.393230 -0.218792 0.000000
vt 0.421382 -0.287293 0.000000
vt 0.357611 -0.273156 0.000000
vt 0.373856 -0.346888 0.000000
vt 0.314532 -0.321823 0.000000
vt 0.317980 -0.398734 0.000000
vt 0.264891 -0.363776 0.000000
vt 0.255000 -0.441673 0.000000
vt 0.209724 -0.398140 0.000000
vt 0.186324 -0.474746 0.000000
vt 0.150183 -0.424199 0.000000
vt 0.113486 -0.497213 0.000000
vt 0.087508 -0.441409 0.000000
vt 0.038112 0.508574 0.000000
vt 0.087509 0.441409 0.000000
vt 0.113486 0.497213 0.000000
vt 0.150184 0.424199 0.000000
vt 0.186324 0.474746 0.000000
vt 0.209725 0.398140 0.000000
vt 0.255000 0.441673 0.000000
vt 0.264891 0.363776 0.000000
vt 0.317980 0.398734 0.000000
vt 0.314532 0.321822 0.000000
vt 0.373856 0.346888 0.000000
vt 0.357611 0.273156 0.000000
vt 0.421382 0.287293 0.000000
vt 0.393231 0.218791 0.000000
vt 0.459494 0.221281 0.000000
vt 0.420647 0.159863 0.000000
vt 0.487342 0.150325 0.000000
vt 0.439288 0.097599 0.000000
vt -0.023009 -0.449411 0.000000
vt 0.023009 -0.449411 0.000000
vt -0.023009 -0.148225 0.000000
vt 0.023009 -0.148225 0.000000
vt -0.000000 -0.107509 0.000000
vt 0.027825 -0.103846 0.000000
vt 0.057387 -0.138588 0.000000
vt 0.053755 -0.093106 0.000000
vt 0.088515 -0.121100 0.000000
vt 0.076020 -0.076020 0.000000
vt 0.114627 -0.096750 0.000000
vt 0.093106 -0.053755 0.000000
vt 0.134245 -0.066919 0.000000
vt 0.103846 -0.027825 0.000000
vt 0.146258 -0.033297 0.000000
vt 0.107509 -0.000000 0.000000
vt 0.146258 0.033297 0.000000
vt 0.103846 0.027825 0.000000
vt 0.134245 0.066919 0.000000
vt 0.093106 0.053755 0.000000
vt 0.114627 0.096750 0.000000
vt 0.076020 0.076020 0.000000
vt 0.088515 0.121099 0.000000
vt 0.053755 0.093106 0.000000
vt 0.057388 0.138588 0.000000
vt 0.027825 0.103846 0.000000
vt 0.023010 0.148225 0.000000
vt -0.000000 0.107509 0.000000
vt -0.023010 0.148225 0.000000
vt -0.027825 0.103846 0.000000
vt -0.057387 0.138588 0.000000
vt -0.053755 0.093106 0.000000
vt -0.088514 0.121100 0.000000
vt -0.076020 0.076020 0.000000
vt -0.114626 0.096751 0.000000
vt -0.093106 0.053755 0.000000
vt -0.134244 0.066921 0.000000
vt -0.103846 0.027825 0.000000
vt -0.146257 0.033300 0.000000
vt -0.107509 0.000000 0.000000
vt -0.146257 -0.033300 0.000000
vt -0.103846 -0.027825 0.000000
vt -0.134244 -0.066921 0.000000
vt -0.093106 -0.053755 0.000000
vt -0.114626 -0.096752 0.000000
vt -0.076020 -0.076020 0.000000
vt -0.088514 -0.121100 0.000000
vt -0.053755 -0.093106 0.000000
vt -0.057387 -0.138588 0.000000
vt -0.027825 -0.103846 0.000000
vt -0.087508 -0.441409 0.000000
vt -0.038112 -0.508574 0.000000
vt 0.038112 -0.508574 0.000000
vt 0.087509 -0.441409 0.000000
vt 0.113486 -0.497213 0.000000
vt 0.150183 -0.424199 0.000000
vt 0.186324 -0.474746 0.000000
vt 0.209725 -0.398140 0.000000
vt 0.255000 -0.441673 0.000000
vt 0.264892 -0.363775 0.000000
vt 0.317980 -0.398734 0.000000
vt 0.314533 -0.321822 0.000000
vt 0.373856 -0.346888 0.000000
vt 0.357612 -0.273155 0.000000
vt 0.421382 -0.287293 0.000000
vt 0.393231 -0.218790 0.000000
vt 0.459494 -0.221281 0.000000
vt 0.420648 -0.159861 0.000000
vt 0.487342 -0.150325 0.000000
vt 0.439289 -0.097597 0.000000
vt 0.504304 -0.076012 0.000000
vt 0.448766 -0.033297 0.000000
vt 0.510000 -0.000000 0.000000
vt 0.448766 0.033297 0.000000
vt 0.504304 0.076012 0.000000
vt 0.439289 0.097597 0.000000
vt 0.487342 0.150325 0.000000
vt 0.420648 0.159861 0.000000
vt 0.459494 0.221281 0.000000
vt 0.393232 0.218790 0.000000
vt 0.421382 0.287293 0.000000
vt 0.357612 0.273155 0.000000
vt 0.373856 0.346888 0.000000
vt 0.314533 0.321822 0.000000
vt 0.317980 0.398734 0.000000
vt 0.264892 0.363775 0.000000
vt 0.255000 0.441673 0.000000
vt 0.209726 0.398140 0.000000
vt 0.186324 0.474746 0.000000
vt 0.150184 0.424199 0.000000
vt 0.113486 0.497213 0.000000
vt 0.087510 0.441409 0.000000
vt 0.038112 0.508574 0.000000
vt 0.023010 0.449411 0.000000
vt -0.038112 0.508574 0.000000
vt -0.023010 0.449411 0.000000
vt -0.087509 0.441409 0.000000
vt -0.113486 0.497213 0.000000
vt -0.150184 0.424199 0.000000
vt -0.186324 0.474746 0.000000
vt -0.209725 0.398140 0.000000
vt -0.255000 0.441673 0.000000
vt -0.264891 0.363776 0.000000
vt -0.317980 0.398734 0.000000
vt -0.314532 0.321822 0.000000
vt -0.373856 0.346888 0.000000
vt -0.357611 0.273156 0.000000
vt -0.421382 0.287293 0.000000
vt -0.393231 0.218791 0.000000
vt -0.459494 0.221281 0.000000
vt -0.420647 0.159863 0.000000
vt -0.487342 0.150325 0.000000
vt -0.439288 0.097599 0.000000
vt -0.504304 0.076012 0.000000
vt -0.448766 0.033300 0.000000
vt -0.510000 0.000000 0.000000
vt -0.448766 -0.033300 0.000000
vt -0.504304 -0.076012 0.000000
vt -0.439288 -0.097599 0.000000
vt -0.487342 -0.150325 0.000000
vt -0.420647 -0.159863 0.000000
vt -0.459494 -0.221281 0.000000
vt -0.393230 -0.218792 0.000000
vt -0.421382 -0.287293 0.000000
vt -0.357611 -0.273156 0.000000
vt -0.373856 -0.346888 0.000000
vt -0.314532 -0.321823 0.000000
vt -0.317980 -0.398734 0.000000
vt -0.264891 -0.363776 0.000000
vt -0.255000 -0.441673 0.000000
vt -0.209724 -0.398140 0.000000
vt -0.186324 -0.474746 0.000000
vt -0.150183 -0.424199 0.000000
vt -0.113486 -0.497213 0.000000
vn 0.096593 0.025882 0.000000
vn 0.096593 0.025882 0.000000
vn 0.100000 0.000000 0.000000
vn 0.100000 0.000000 0.000000
vn 0.096593 -0.025882 0.000000
vn 0.096593 -0.025882 0.000000
vn 0.086603 -0.050000 0.000000
vn 0.086603 -0.050000 0.000000
vn 0.070711 -0.070711 0.000000
vn 0.070711 -0.070711 0.000000
vn 0.050000 -0.086603 0.000000
vn 0.050000 -0.086603 0.000000
vn 0.025882 -0.096593 0.000000
vn 0.025882 -0.096593 0.000000
vn -0.000000 -0.100000 0.000000
vn -0.000000 -0.100000 0.000000
vn -0.025882 -0.096593 0.000000
vn -0.025882 -0.096593 0.000000
vn -0.050000 -0.086603 0.000000
vn -0.050000 -0.086603 0.000000
vn -0.070711 -0.070711 0.000000
vn -0.070711 -0.070711 0.000000
vn -0.086603 -0.050000 0.000000
vn -0.086603 -0.050000 0.000000
vn -0.096593 -0.025882 0.000000
vn -0.096593 -0.025882 0.000000
vn -0.100000 0.000000 0.000000
vn -0.100000 0.000000 0.000000
vn -0.096593 0.025882 0.000000
vn -0.096593 0.025882 0.000000
vn -0.086603 0.050000 0.000000
vn -0.086603 0.050000 0.000000
vn -0.070711 0.070711 0.000000
vn -0.070711 0.070711 0.000000
vn -0.050000 0.086603 0.000000
vn -0.050000 0.086603 0.000000
vn -0.025882 0.096593 0.000000
vn -0.025882 0.096593 0.000000
vn -0.000000 0.100000 0.000000
vn -0.000000 0.100000 0.000000
vn 0.025882 0.096593 0.000000
vn 0.025882 0.096593 0.000000
vn 0.050000 0.086603 0.000000
vn 0.050000 0.086603 0.000000
vn 0.070711 0.070711 0.000000
vn 0.070711 0.070711 0.000000
vn 0.086603 0.050000 0.000000
vn 0.086603 0.050000 0.000000
vn -0.005113 -0.099869 0.000000
vn -0.005113 -0.099869 0.000000
vn -0.019447 -0.098091 0.000000
vn -0.019447 -0.098091 0.000000
vn -0.033374 -0.094266 0.000000
vn -0.033374 -0.094266 0.000000
vn -0.046606 -0.088476 0.000000
vn -0.046606 -0.088476 0.000000
vn -0.058865 -0.080839 0.000000
vn -0.058865 -0.080839 0.000000
vn -0.069896 -0.071516 0.000000
vn -0.069896 -0.071516 0.000000
vn -0.079469 -0.060701 0.000000
vn -0.079469 -0.060701 0.000000
vn -0.087385 -0.048620 0.000000
vn -0.087385 -0.048620 0.000000
vn -0.093477 -0.035525 0.000000
vn -0.093477 -0.035525 0.000000
vn -0.097620 -0.021689 0.000000
vn -0.097620 -0.021689 0.000000
vn -0.099726 -0.007400 0.000000
vn -0.099726 -0.007400 0.000000
vn 0.100000 0.000000 0.000000
vn 0.100000 0.000000 0.000000
vn 0.100000 0.000000 0.000000
vn 0.100000 0.000000 0.000000
vn 0.097505 0.022200 0.000000
vn 0.097505 0.022200 0.000000
vn 0.089496 0.044614 0.000000
vn 0.089496 0.044614 0.000000
vn 0.076418 0.064501 0.000000
vn 0.076418 0.064501 0.000000
vn 0.059009 0.080733 0.000000
vn 0.059009 0.080733 0.000000
vn 0.038258 0.092392 0.000000
vn 0.038258 0.092392 0.000000
vn 0.015340 0.098816 0.000000
vn 0.015340 0.098816 0.000000
vn 0.000000 0.100000 0.000000
vn 0.000000 0.100000 0.000000
vn 0.000000 0.100000 0.000000
vn 0.000000 0.100000 0.000000
vn -0.000000 -0.100000 0.000000
vn -0.000000 -0.100000 0.000000
vn -0.000000 -0.100000 0.000000
vn -0.000000 -0.100000 0.000000
vn 0.005113 0.099869 0.000000
vn 0.005113 0.099869 0.000000
vn 0.019446 0.098091 0.000000
vn 0.019446 0.098091 0.000000
vn 0.033374 0.094266 0.000000
vn 0.033374 0.094266 0.000000
vn 0.046606 0.088476 0.000000
vn 0.046606 0.088476 0.000000
vn 0.058865 0.080839 0.000000
vn 0.058865 0.080839 0.000000
vn 0.069896 0.071516 0.000000
vn 0.069896 0.071516 0.000000
vn 0.079469 0.060701 0.000000
vn 0.079469 0.060701 0.000000
vn 0.087385 0.048620 0.000000
vn 0.087385 0.048620 0.000000
vn 0.093477 0.035525 0.000000
vn 0.093477 0.035525 0.000000
vn 0.097620 0.021688 0.000000
vn 0.097620 0.021688 0.000000
vn 0.099726 0.007399 0.000000
vn 0.099726 0.007399 0.000000
vn -0.100000 -0.000000 0.000000
vn -0.100000 -0.000000 0.000000
vn -0.100000 -0.000000 0.000000
vn -0.100000 -0.000000 0.000000
vn -0.097505 -0.022198 0.000000
vn -0.097505 -0.022198 0.000000
vn -0.089497 -0.044613 0.000000
vn -0.089497 -0.044613 0.000000
vn -0.076418 -0.064500 0.000000
vn -0.076418 -0.064500 0.000000
vn -0.059010 -0.080733 0.000000
vn -0.059010 -0.080733 0.000000
vn -0.038258 -0.092392 0.000000
vn -0.038258 -0.092392 0.000000
vn -0.015339 -0.098817 0.000000
vn -0.015339 -0.098817 0.000000
vn -0.000000 0.100000 0.000000
vn -0.000000 0.100000 0.000000
vn -0.000000 0.100000 0.000000
vn -0.000000 0.100000 0.000000
vn -0.015340 0.098816 -0.000000
vn -0.015340 0.098816 -0.000000
vn -0.038259 0.092392 -0.000000
vn -0.038259 0.092392 -0.000000
vn -0.059010 0.080733 -0.000000
vn -0.059010 0.080733 -0.000000
vn -0.076418 0.064500 -0.000000
vn -0.076418 0.064500 -0.000000
vn -0.089497 0.044613 -0.000000
vn -0.089497 0.044613 -0.000000
vn -0.097505 0.022198 -0.000000
vn -0.097505 0.022198 -0.000000
vn -0.100000 0.000000 0.000000
vn -0.100000 0.000000 0.000000
vn -0.100000 0.000000 0.000000
vn -0.100000 0.000000 0.000000
vn 0.099726 -0.007399 0.000000
vn 0.099726 -0.007399 0.000000
vn 0.097620 -0.021688 0.000000
vn 0.097620 -0.021688 0.000000
vn 0.093477 -0.035525 0.000000
vn 0.093477 -0.035525 0.000000
vn 0.087385 -0.048620 0.000000
vn 0.087385 -0.048620 0.000000
vn 0.079469 -0.060701 0.000000
vn 0.079469 -0.060701 0.000000
vn 0.069896 -0.071516 0.000000
vn 0.069896 -0.071516 0.000000
vn 0.058865 -0.080839 0.000000
vn 0.058865 -0.080839 0.000000
vn 0.046606 -0.088475 0.000000
vn 0.046606 -0.088475 0.000000
vn 0.033374 -0.094266 0.000000
vn 0.033374 -0.094266 0.000000
vn 0.019447 -0.098091 0.000000
vn 0.019447 -0.098091 0.000000
vn 0.005113 -0.099869 0.000000
vn 0.005113 -0.099869 0.000000
vn -0.099726 0.007400 0.000000
vn -0.099726 0.007400 0.000000
vn -0.097620 0.021689 0.000000
vn -0.097620 0.021689 0.000000
vn -0.093477 0.035525 0.000000
vn -0.093477 0.035525 0.000000
vn -0.087385 0.048620 0.000000
vn -0.087385 0.048620 0.000000
vn -0.079469 0.060701 0.000000
vn -0.079469 0.060701 0.000000
vn -0.069896 0.071516 0.000000
vn -0.069896 0.071516 0.000000
vn -0.058865 0.080839 0.000000
vn -0.058865 0.080839 0.000000
vn -0.046605 0.088476 0.000000
vn -0.046605 0.088476 0.000000
vn -0.033374 0.094267 0.000000
vn -0.033374 0.094267 0.000000
vn -0.019446 0.098091 0.000000
vn -0.019446 0.098091 0.000000
vn -0.005113 0.099869 0.000000
vn -0.005113 0.099869 0.000000
vn 0.000000 -0.100000 0.000000
vn 0.000000 -0.100000 0.000000
vn 0.000000 -0.100000 0.000000
vn 0.000000 -0.100000 0.000000
vn 0.015339 -0.098817 0.000000
vn 0.015339 -0.098817 0.000000
vn 0.038258 -0.092392 0.000000
vn 0.038258 -0.092392 0.000000
vn 0.059009 -0.080734 0.000000
vn 0.059009 -0.080734 0.000000
vn 0.076417 -0.064501 0.000000
vn 0.076417 -0.064501 0.000000
vn 0.089496 -0.044614 0.000000
vn 0.089496 -0.044614 0.000000
vn 0.097505 -0.022200 0.000000
vn 0.097505 -0.022200 0.000000
vn 0.100000 -0.000000 0.000000
vn 0.100000 -0.000000 0.000000
vn 0.100000 -0.000000 0.000000
vn 0.100000 -0.000000 0.000000
vn -0.098883 0.014904 -0.000000
vn -0.098883 0.014904 -0.000000
vn -0.100000 0.000000 -0.000000
vn -0.100000 0.000000 -0.000000
vn -0.098883 -0.014904 0.000000
vn -0.098883 -0.014904 0.000000
vn -0.095557 -0.029476 0.000000
vn -0.095557 -0.029476 0.000000
vn -0.090097 -0.043388 0.000000
vn -0.090097 -0.043388 0.000000
vn -0.082624 -0.056332 0.000000
vn -0.082624 -0.056332 0.000000
vn -0.073305 -0.068017 0.000000
vn -0.073305 -0.068017 0.000000
vn -0.062349 -0.078183 0.000000
vn -0.062349 -0.078183 0.000000
vn -0.050000 -0.086603 0.000000
vn -0.050000 -0.086603 0.000000
vn -0.036534 -0.093087 0.000000
vn -0.036534 -0.093087 0.000000
vn -0.022252 -0.097493 0.000000
vn -0.022252 -0.097493 0.000000
vn -0.007473 -0.099720 0.000000
vn -0.007473 -0.099720 0.000000
vn 0.007473 -0.099720 0.000000
vn 0.007473 -0.099720 0.000000
vn 0.022252 -0.097493 0.000000
vn 0.022252 -0.097493 0.000000
vn 0.036534 -0.093087 0.000000
vn 0.036534 -0.093087 0.000000
vn 0.050000 -0.086603 0.000000
vn 0.050000 -0.086603 0.000000
vn 0.062349 -0.078183 0.000000
vn 0.062349 -0.078183 0.000000
vn 0.073305 -0.068017 0.000000
vn 0.073305 -0.068017 0.000000
vn 0.082624 -0.056332 0.000000
vn 0.082624 -0.056332 0.000000
vn 0.090097 -0.043388 0.000000
vn 0.090097 -0.043388 0.000000
vn 0.095557 -0.029476 0.000000
vn 0.095557 -0.029476 0.000000
vn 0.098883 -0.014904 0.000000
vn 0.098883 -0.014904 0.000000
vn 0.100000 0.000000 0.000000
vn 0.100000 0.000000 0.000000
vn 0.098883 0.014904 0.000000
vn 0.098883 0.014904 0.000000
vn 0.095557 0.029476 0.000000
vn 0.095557 0.029476 0.000000
vn 0.090097 0.043388 0.000000
vn 0.090097 0.043388 0.000000
vn 0.082624 0.056332 0.000000
vn 0.082624 0.056332 0.000000
vn 0.073305 0.068017 0.000000
vn 0.073305 0.068017 0.000000
vn 0.062349 0.078183 0.000000
vn 0.062349 0.078183 0.000000
vn 0.050000 0.086603 0.000000
vn 0.050000 0.086603 0.000000
vn 0.036534 0.093087 0.000000
vn 0.036534 0.093087 0.000000
vn 0.022252 0.097493 0.000000
vn 0.022252 0.097493 0.000000
vn 0.007473 0.099720 0.000000
vn 0.007473 0.099720 0.000000
vn -0.007473 0.099720 -0.000000
vn -0.007473 0.099720 -0.000000
vn -0.022252 0.097493 -0.000000
vn -0.022252 0.097493 -0.000000
vn -0.036534 0.093087 -0.000000
vn -0.036534 0.093087 -0.000000
vn -0.050000 0.086603 -0.000000
vn -0.050000 0.086603 -0.000000
vn -0.062349 0.078183 -0.000000
vn -0.062349 0.078183 -0.000000
vn -0.073305 0.068017 -0.000000
vn -0.073305 0.068017 -0.000000
vn -0.082624 0.056332 -0.000000
vn -0.082624 0.056332 -0.000000
vn -0.090097 0.043388 -0.000000
vn -0.090097 0.043388 -0.000000
vn -0.095557 0.029476 -0.000000
vn -0.095557 0.029476 -0.000000
vn 0.000000 0.000000 0.100000
vn 0.000000 0.000000 0.100000
vn 0.000000 0.000000 0.100000
vn 0.000000 0.000000 0.100000
vn 0.000000 0.000000 0.100000
vn 0.000000 0.000000 0.100000
vn 0.000000 0.000000 0.100000
vn 0.000000 0.000000 0.100000
vn 0.000000 0.000000 0.100000
vn 0.000000 0.000000 0.100000
vn 0.000000 0.000000 0.100000
vn 0.000000 0.000000 0.100000
vn 0.000000 0.000000 0.100000
vn 0.000000 0.000000 0.100000
vn 0.000000 0.000000 0.100000
vn 0.000000 0.000000 0.100000
vn 0.000000 0.000000 0.100000
vn 0.000000 0.000000 0.100000
vn 0.000000 0.000000 0.100000
vn 0.000000 0.000000 0.100000
vn 0.000000 0.000000 0.100000
vn 0.000000 0.000000 0.100000
vn 0.000000 0.000000 0.100000
vn 0.000000 0.000000 0.100000
vn 0.000000 0.000000 0.100000
vn 0.000000 0.000000 0.100000
vn 0.000000 0.000000 0.100000
vn 0.000000 0.000000 0.100000
vn 0.000000 0.000000 0.100000
vn 0.000000 0.000000 0.100000
vn 0.000000 0.000000 0.100000
vn 0.000000 0.000000 0.100000
vn 0.000000 0.000000 0.100000
vn 0.000000 0.000000 0.100000
vn 0.000000 0.000000 0.100000
vn 0.000000 0.000000 0.100000
vn 0.000000 0.000000 0.100000
vn 0.000000 0.000000 0.100000
vn 0.000000 0.000000 0.100000
vn 0.000000 0.000000 0.100000
vn 0.000000 0.000000 0.100000
vn 0.000000 0.000000 0.100000
vn 0.000000 0.000000 0.100000
vn 0.000000 0.000000 0.100000
vn 0.000000 0.000000 0.100000
vn 0.000000 0.000000 0.100000
vn 0.000000 0.000000 0.100000
vn 0.000000 0.000000 0.100000
vn 0.000000 0.000000 0.100000
vn 0.000000 0.000000 0.100000
vn 0.000000 0.000000 0.100000
vn 0.000000 0.000000 0.100000
vn 0.000000 0.000000 0.100000
vn 0.000000 0.000000 0.100000
vn 0.000000 0.000000 0.100000
vn 0.000000 0.000000 0.100000
vn 0.000000 0.000000 0.100000
vn 0.000000 0.000000 0.100000
vn 0.000000 0.000000 0.100000
vn 0.000000 0.000000 0.100000
vn 0.000000 0.000000 0.100000
vn 0.000000 0.000000 0.100000
vn 0.000000 0.000000 0.100000
vn 0.000000 0.000000 0.100000
vn 0.000000 0.000000 0.100000
vn 0.000000 0.000000 0.100000
vn 0.000000 0.000000 0.100000
vn 0.000000 0.000000 0.100000
vn 0.000000 0.000000 0.100000
vn 0.000000 0.000000 0.100000
vn 0.000000 0.000000 0.100000
vn 0.000000 0.000000 0.100000
vn 0.000000 0.000000 0.100000
vn 0.000000 0.000000 0.100000
vn 0.000000 0.000000 0.100000
vn 0.000000 0.000000 0.100000
vn 0.000000 0.000000 0.100000
vn 0.000000 0.000000 0.100000
vn 0.000000 0.000000 0.100000
vn 0.000000 0.000000 0.100000
vn 0.000000 0.000000 0.100000
vn 0.000000 0.000000 0.100000
vn 0.000000 0.000000 0.100000
vn 0.000000 0.000000 0.100000
vn 0.000000 0.000000 0.100000
vn 0.000000 0.000000 0.100000
vn 0.000000 0.000000 0.100000
vn 0.000000 0.000000 0.100000
vn 0.000000 0.000000 0.100000
vn 0.000000 0.000000 0.100000
vn 0.000000 0.000000 0.100000
vn 0.000000 0.000000 0.100000
vn 0.000000 0.000000 0.100000
vn 0.000000 0.000000 0.100000
vn 0.000000 0.000000 0.100000
vn 0.000000 0.000000 0.100000
vn 0.000000 0.000000 0.100000
vn 0.000000 0.000000 0.100000
vn 0.000000 0.000000 0.100000
vn 0.000000 0.000000 0.100000
vn 0.000000 0.000000 0.100000
vn 0.000000 0.000000 0.100000
vn 0.000000 0.000000 0.100000
vn 0.000000 0.000000 0.100000
vn 0.000000 0.000000 0.100000
vn 0.000000 0.000000 0.100000
vn 0.000000 0.000000 0.100000
vn 0.000000 0.000000 0.100000
vn 0.000000 0.000000 0.100000
vn 0.000000 0.000000 0.100000
vn 0.000000 0.000000 0.100000
vn 0.000000 0.000000 0.100000
vn 0.000000 0.000000 0.100000
vn 0.000000 0.000000 0.100000
vn 0.000000 0.000000 0.100000
vn 0.000000 0.000000 0.100000
vn 0.000000 0.000000 0.100000
vn 0.000000 0.000000 0.100000
vn 0.000000 0.000000 0.100000
vn 0.000000 0.000000 0.100000
vn 0.000000 0.000000 0.100000
vn 0.000000 0.000000 0.100000
vn 0.000000 0.000000 0.100000
vn 0.000000 0.000000 0.100000
vn 0.000000 0.000000 0.100000
vn 0.000000 0.000000 0.100000
vn 0.000000 0.000000 0.100000
vn 0.000000 0.000000 0.100000
vn 0.000000 0.000000 0.100000
vn 0.000000 0.000000 0.100000
vn 0.000000 0.000000 0.100000
vn 0.000000 0.000000 0.100000
vn 0.000000 0.000000 0.100000
vn 0.000000 0.000000 0.100000
vn 0.000000 0.000000 -0.100000
vn 0.000000 0.000000 -0.100000
vn 0.000000 0.000000 -0.100000
vn 0.000000 0.000000 -0.100000
vn 0.000000 0.000000 -0.100000
vn 0.000000 0.000000 -0.100000
vn 0.000000 0.000000 -0.100000
vn 0.000000 0.000000 -0.100000
vn 0.000000 0.000000 -0.100000
vn 0.000000 0.000000 -0.100000
vn 0.000000 0.000000 -0.100000
vn 0.000000 0.000000 -0.100000
vn 0.000000 0.000000 -0.100000
vn 0.000000 0.000000 -0.100000
vn 0.000000 0.000000 -0.100000
vn 0.000000 0.000000 -0.100000
vn 0.000000 0.000000 -0.100000
vn 0.000000 0.000000 -0.100000
vn 0.000000 0.000000 -0.100000
vn 0.000000 0.000000 -0.100000
vn 0.000000 0.000000 -0.100000
vn 0.000000 0.000000 -0.100000
vn 0.000000 0.000000 -0.100000
vn 0.000000 0.000000 -0.100000
vn 0.000000 0.000000 -0.100000
vn 0.000000 0.000000 -0.100000
vn 0.000000 0.000000 -0.100000
vn 0.000000 0.000000 -0.100000
vn 0.000000 0.000000 -0.100000
vn 0.000000 0.000000 -0.100000
vn 0.000000 0.000000 -0.100000
vn 0.000000 0.000000 -0.100000
vn 0.000000 0.000000 -0.100000
vn 0.000000 0.000000 -0.100000
vn 0.000000 0.000000 -0.100000
vn 0.000000 0.000000 -0.100000
vn 0.000000 0.000000 -0.100000
vn 0.000000 0.000000 -0.100000
vn 0.000000 0.000000 -0.100000
vn 0.000000 0.000000 -0.100000
vn 0.000000 0.000000 -0.100000
vn 0.000000 0.000000 -0.100000
vn 0.000000 0.000000 -0.100000
vn 0.000000 0.000000 -0.100000
vn 0.000000 0.000000 -0.100000
vn 0.000000 0.000000 -0.100000
vn 0.000000 0.000000 -0.100000
vn 0.000000 0.000000 -0.100000
vn 0.000000 0.000000 -0.100000
vn 0.000000 0.000000 -0.100000
vn 0.000000 0.000000 -0.100000
vn 0.000000 0.000000 -0.100000
vn 0.000000 0.000000 -0.100000
vn 0.000000 0.000000 -0.100000
vn 0.000000 0.000000 -0.100000
vn 0.000000 0.000000 -0.100000
vn 0.000000 0.000000 -0.100000
vn 0.000000 0.000000 -0.100000
vn 0.000000 0.000000 -0.100000
vn 0.000000 0.000000 -0.100000
vn 0.000000 0.000000 -0.100000
vn 0.000000 0.000000 -0.100000
vn 0.000000 0.000000 -0.100000
vn 0.000000 0.000000 -0.100000
vn 0.000000 0.000000 -0.100000
vn 0.000000 0.000000 -0.100000
vn 0.000000 0.000000 -0.100000
vn 0.000000 0.000000 -0.100000
vn 0.000000 0.000000 -0.100000
vn 0.000000 0.000000 -0.100000
vn 0.000000 0.000000 -0.100000
vn 0.000000 0.000000 -0.100000
vn 0.000000 0.000000 -0.100000
vn 0.000000 0.000000 -0.100000
vn 0.000000 0.000000 -0.100000
vn 0.000000 0.000000 -0.100000
vn 0.000000 0.000000 -0.100000
vn 0.000000 0.000000 -0.100000
vn 0.000000 0.000000 -0.100000
vn 0.000000 0.000000 -0.100000
vn 0.000000 0.000000 -0.100000
vn 0.000000 0.000000 -0.100000
vn 0.000000 0.000000 -0.100000
vn 0.000000 0.000000 -0.100000
vn 0.000000 0.000000 -0.100000
vn 0.000000 0.000000 -0.100000
vn 0.000000 0.000000 -0.100000
vn 0.000000 0.000000 -0.100000
vn 0.000000 0.000000 -0.100000
vn 0.000000 0.000000 -0.100000
vn 0.000000 0.000000 -0.100000
vn 0.000000 0.000000 -0.100000
vn 0.000000 0.000000 -0.100000
vn 0.000000 0.000000 -0.100000
vn 0.000000 0.000000 -0.100000
vn 0.000000 0.000000 -0.100000
vn 0.000000 0.000000 -0.100000
vn 0.000000 0.000000 -0.100000
vn 0.000000 0.000000 -0.100000
vn 0.000000 0.000000 -0.100000
vn 0.000000 0.000000 -0.100000
vn 0.000000 0.000000 -0.100000
vn 0.000000 0.000000 -0.100000
vn 0.000000 0.000000 -0.100000
vn 0.000000 0.000000 -0.100000
vn 0.000000 0.000000 -0.100000
vn 0.000000 0.000000 -0.100000
vn 0.000000 0.000000 -0.100000
vn 0.000000 0.000000 -0.100000
vn 0.000000 0.000000 -0.100000
vn 0.000000 0.000000 -0.100000
vn 0.000000 0.000000 -0.100000
vn 0.000000 0.000000 -0.100000
vn 0.000000 0.000000 -0.100000
vn 0.000000 0.000000 -0.100000
vn 0.000000 0.000000 -0.100000
vn 0.000000 0.000000 -0.100000
vn 0.000000 0.000000 -0.100000
vn 0.000000 0.000000 -0.100000
vn 0.000000 0.000000 -0.100000
vn 0.000000 0.000000 -0.100000
vn 0.000000 0.000000 -0.100000
vn 0.000000 0.000000 -0.100000
vn 0.000000 0.000000 -0.100000
vn 0.000000 0.000000 -0.100000
vn 0.000000 0.000000 -0.100000
vn 0.000000 0.000000 -0.100000
vn 0.000000 0.000000 -0.100000
vn 0.000000 0.000000 -0.100000
vn 0.000000 0.000000 -0.100000
vn 0.000000 0.000000 -0.100000
vn 0.000000 0.000000 -0.100000
vn 0.000000 0.000000 -0.100000
vn 0.000000 0.000000 -0.100000
f 270/573/569 316/574/570 269/575/571
f 269/575/571 316/574/570 293/576/572
f 269/577/571 293/578/572 292/579/573
f 292/579/573 293/578/572 294/580/574
f 292/579/573 294/580/574 291/581/575
f 291/581/575 294/580/574 295/582/576
f 291/581/575 295/582/576 290/583/577
f 290/583/577 295/582/576 296/584/578
f 290/583/577 296/584/578 289/585/579
f 289/585/579 296/584/578 297/586/580
f 289/585/579 297/586/580 288/587/581
f 288/587/581 297/586/580 298/588/582
f 288/587/581 298/588/582 287/589/583
f 287/589/583 298/588/582 299/590/584
f 287/589/583 299/590/584 286/591/585
f 286/591/585 299/590/584 300/592/586
f 286/591/585 300/592/586 285/593/587
f 285/593/587 300/592/586 301/594/588
f 285/593/587 301/594/588 284/595/589
f 284/595/589 301/594/588 302/596/590
f 284/595/589 302/596/590 283/597/591
f 283/597/591 302/596/590 303/598/592
f 283/597/591 303/598/592 282/599/593
f 282/599/593 303/598/592 304/600/594
f 282/599/593 304/600/594 281/601/595
f 281/601/595 304/600/594 305/602/596
f 281/601/595 305/602/596 280/603/597
f 280/603/597 305/602/596 306/604/598
f 280/603/597 306/604/598 279/605/599
f 279/605/599 306/604/598 307/606/600
f 279/605/599 307/606/600 278/607/601
f 278/607/601 307/606/600 308/608/602
f 278/607/601 308/608/602 277/609/603
f 277/609/603 308/608/602 309/610/604
f 277/609/603 309/610/604 276/611/605
f 276/611/605 309/610/604 310/612/606
f 276/611/605 310/612/606 275/613/607
f 275/613/607 310/612/606 311/614/608
f 275/613/607 311/614/608 274/615/609
f 274/615/609 311/614/608 312/616/610
f 274/615/609 312/616/610 273/617/611
f 273/617/611 312/616/610 313/618/612
f 273/617/611 313/618/612 272/619/613
f 272/619/613 313/618/612 314/620/614
f 272/619/613 314/620/614 271/621/615
f 271/621/615 314/620/614 315/622/616
f 271/621/615 315/622/616 270/573/569
f 270/573/569 315/622/616 316/574/570
f 338/623/617 317/624/618 337/625/619
f 337/625/619 317/624/618 318/626/620
f 337/625/619 318/626/620 319/627/621
f 337/625/619 319/627/621 336/628/622
f 336/628/622 319/627/621 320/629/623
f 336/628/622 320/629/623 335/630/624
f 335/630/624 320/629/623 321/631/625
f 335/630/624 321/631/625 334/632/626
f 334/632/626 321/631/625 322/633/627
f 334/632/626 322/633/627 333/634/628
f 333/634/628 322/633/627 323/635/629
f 333/634/628 323/635/629 332/636/630
f 332/636/630 323/635/629 324/637/631
f 332/636/630 324/637/631 331/638/632
f 331/638/632 324/637/631 325/639/633
f 331/638/632 325/639/633 330/640/634
f 330/640/634 325/639/633 326/641/635
f 330/640/634 326/641/635 329/642/636
f 329/642/636 326/641/635 328/643/637
f 328/643/637 326/641/635 327/644/638
f 339/645/639 317/646/640 340/647/641
f 340/647/641 317/646/640 338/648/642
f 350/649/643 341/650/644 349/651/645
f 349/651/645 341/650/644 342/652/646
f 349/651/645 342/652/646 348/653/647
f 348/653/647 342/652/646 343/654/648
f 348/653/647 343/654/648 347/655/649
f 347/655/649 343/654/648 344/656/650
f 347/655/649 344/656/650 346/657/651
f 346/657/651 344/656/650 345/658/652
f 346/657/651 345/658/652 340/659/653
f 340/659/653 345/658/652 339/660/654
f 327/661/655 341/662/656 328/663/657
f 328/663/657 341/662/656 350/664/658
f 351/665/659 352/666/660 354/667/661
f 354/667/661 352/666/660 353/668/662
f 374/669/663 355/670/664 373/671/665
f 373/671/665 355/670/664 356/672/666
f 373/671/665 356/672/666 357/673/667
f 373/671/665 357/673/667 372/674/668
f 372/674/668 357/673/667 358/675/669
f 372/674/668 358/675/669 371/676/670
f 371/676/670 358/675/669 359/677/671
f 371/676/670 359/677/671 370/678/672
f 370/678/672 359/677/671 360/679/673
f 370/678/672 360/679/673 369/680/674
f 369/680/674 360/679/673 361/681/675
f 369/680/674 361/681/675 368/682/676
f 368/682/676 361/681/675 362/683/677
f 368/682/676 362/683/677 367/684/678
f 367/684/678 362/683/677 363/685/679
f 367/684/678 363/685/679 366/686/680
f 366/686/680 363/685/679 364/687/681
f 366/686/680 364/687/681 365/688/682
f 365/688/682 364/687/681 354/689/683
f 354/689/683 364/687/681 351/690/684
f 375/691/685 355/692/686 376/693/687
f 376/693/687 355/692/686 374/694/688
f 353/695/689 352/696/690 384/697/691
f 384/697/691 352/696/690 377/698/692
f 384/697/691 377/698/692 383/699/693
f 383/699/693 377/698/692 378/700/694
f 383/699/693 378/700/694 382/701/695
f 382/701/695 378/700/694 379/702/696
f 382/701/695 379/702/696 381/703/697
f 381/703/697 379/702/696 380/704/698
f 381/703/697 380/704/698 376/705/699
f 376/705/699 380/704/698 375/706/700
f 385/707/701 386/708/702 388/709/703
f 388/709/703 386/708/702 387/710/704
f 398/711/705 389/712/706 397/713/707
f 397/713/707 389/712/706 390/714/708
f 397/713/707 390/714/708 396/715/709
f 396/715/709 390/714/708 391/716/710
f 396/715/709 391/716/710 395/717/711
f 395/717/711 391/716/710 392/718/712
f 395/717/711 392/718/712 394/719/713
f 394/719/713 392/718/712 393/720/714
f 394/719/713 393/720/714 388/721/715
f 388/721/715 393/720/714 385/722/716
f 399/723/717 389/724/718 400/725/719
f 400/725/719 389/724/718 398/726/720
f 387/727/721 386/728/722 418/729/723
f 418/729/723 386/728/722 401/730/724
f 418/729/723 401/730/724 402/731/725
f 418/729/723 402/731/725 417/732/726
f 417/732/726 402/731/725 403/733/727
f 417/732/726 403/733/727 416/734/728
f 416/734/728 403/733/727 404/735/729
f 416/734/728 404/735/729 415/736/730
f 415/736/730 404/735/729 405/737/731
f 415/736/730 405/737/731 414/738/732
f 414/738/732 405/737/731 406/739/733
f 414/738/732 406/739/733 413/740/734
f 413/740/734 406/739/733 407/741/735
f 413/740/734 407/741/735 412/742/736
f 412/742/736 407/741/735 408/743/737
f 412/742/736 408/743/737 411/744/738
f 411/744/738 408/743/737 409/745/739
f 411/744/738 409/745/739 410/746/740
f 410/746/740 409/745/739 400/747/741
f 400/747/741 409/745/739 399/748/742
f 440/749/743 419/750/744 439/751/745
f 439/751/745 419/750/744 420/752/746
f 439/751/745 420/752/746 421/753/747
f 439/751/745 421/753/747 438/754/748
f 438/754/748 421/753/747 422/755/749
f 438/754/748 422/755/749 437/756/750
f 437/756/750 422/755/749 423/757/751
f 437/756/750 423/757/751 436/758/752
f 436/758/752 423/757/751 424/759/753
f 436/758/752 424/759/753 435/760/754
f 435/760/754 424/759/753 425/761/755
f 435/760/754 425/761/755 434/762/756
f 434/762/756 425/761/755 426/763/757
f 434/762/756 426/763/757 433/764/758
f 433/764/758 426/763/757 427/765/759
f 433/764/758 427/765/759 432/766/760
f 432/766/760 427/765/759 428/767/761
f 432/766/760 428/767/761 431/768/762
f 431/768/762 428/767/761 430/769/763
f 430/769/763 428/767/761 429/770/764
f 441/771/765 419/772/766 442/773/767
f 442/773/767 419/772/766 440/774/768
f 452/775/769 443/776/770 451/777/771
f 451/777/771 443/776/770 444/778/772
f 451/777/771 444/778/772 450/779/773
f 450/779/773 444/778/772 445/780/774
f 450/779/773 445/780/774 449/781/775
f 449/781/775 445/780/774 446/782/776
f 449/781/775 446/782/776 448/783/777
f 448/783/777 446/782/776 447/784/778
f 448/783/777 447/784/778 442/785/779
f 442/785/779 447/784/778 441/786/780
f 429/787/781 443/788/782 430/789/783
f 430/789/783 443/788/782 452/790/784
f 454/791/785 536/792/786 453/793/787
f 453/793/787 536/792/786 495/794/788
f 453/795/787 495/796/788 494/797/789
f 494/797/789 495/796/788 496/798/790
f 494/797/789 496/798/790 493/799/791
f 493/799/791 496/798/790 497/800/792
f 493/799/791 497/800/792 492/801/793
f 492/801/793 497/800/792 498/802/794
f 492/801/793 498/802/794 491/803/795
f 491/803/795 498/802/794 499/804/796
f 491/803/795 499/804/796 490/805/797
f 490/805/797 499/804/796 500/806/798
f 490/805/797 500/806/798 489/807/799
f 489/807/799 500/806/798 501/808/800
f 489/807/799 501/808/800 488/809/801
f 488/809/801 501/808/800 502/810/802
f 488/809/801 502/810/802 487/811/803
f 487/811/803 502/810/802 503/812/804
f 487/811/803 503/812/804 486/813/805
f 486/813/805 503/812/804 504/814/806
f 486/813/805 504/814/806 485/815/807
f 485/815/807 504/814/806 505/816/808
f 485/815/807 505/816/808 484/817/809
f 484/817/809 505/816/808 506/818/810
f 484/817/809 506/818/810 483/819/811
f 483/819/811 506/818/810 507/820/812
f 483/819/811 507/820/812 482/821/813
f 482/821/813 507/820/812 508/822/814
f 482/821/813 508/822/814 481/823/815
f 481/823/815 508/822/814 509/824/816
f 481/823/815 509/824/816 480/825/817
f 480/825/817 509/824/816 510/826/818
f 480/825/817 510/826/818 479/827/819
f 479/827/819 510/826/818 511/828/820
f 479/827/819 511/828/820 478/829/821
f 478/829/821 511/828/820 512/830/822
f 478/829/821 512/830/822 477/831/823
f 477/831/823 512/830/822 513/832/824
f 477/831/823 513/832/824 476/833/825
f 476/833/825 513/832/824 514/834/826
f 476/833/825 514/834/826 475/835/827
f 475/835/827 514/834/826 515/836/828
f 475/835/827 515/836/828 474/837/829
f 474/837/829 515/836/828 516/838/830
f 474/837/829 516/838/830 473/839/831
f 473/839/831 516/838/830 517/840/832
f 473/839/831 517/840/832 472/841/833
f 472/841/833 517/840/832 518/842/834
f 472/841/833 518/842/834 471/843/835
f 471/843/835 518/842/834 519/844/836
f 471/843/835 519/844/836 470/845/837
f 470/845/837 519/844/836 520/846/838
f 470/845/837 520/846/838 469/847/839
f 469/847/839 520/846/838 521/848/840
f 469/847/839 521/848/840 468/849/841
f 468/849/841 521/848/840 522/850/842
f 468/849/841 522/850/842 467/851/843
f 467/851/843 522/850/842 523/852/844
f 467/851/843 523/852/844 466/853/845
f 466/853/845 523/852/844 524/854/846
f 466/853/845 524/854/846 465/855/847
f 465/855/847 524/854/846 525/856/848
f 465/855/847 525/856/848 464/857/849
f 464/857/849 525/856/848 526/858/850
f 464/857/849 526/858/850 463/859/851
f 463/859/851 526/858/850 527/860/852
f 463/859/851 527/860/852 462/861/853
f 462/861/853 527/860/852 528/862/854
f 462/861/853 528/862/854 461/863/855
f 461/863/855 528/862/854 529/864/856
f 461/863/855 529/864/856 460/865/857
f 460/865/857 529/864/856 530/866/858
f 460/865/857 530/866/858 459/867/859
f 459/867/859 530/866/858 531/868/860
f 459/867/859 531/868/860 458/869/861
f 458/869/861 531/868/860 532/870/862
f 458/869/861 532/870/862 457/871/863
f 457/871/863 532/870/862 533/872/864
f 457/871/863 533/872/864 456/873/865
f 456/873/865 533/872/864 534/874/866
f 456/873/865 534/874/866 455/875/867
f 455/875/867 534/874/866 535/876/868
f 455/875/867 535/876/868 454/791/785
f 454/791/785 535/876/868 536/792/786
f 452/877/869 376/878/870 430/879/871
f 430/879/871 376/878/870 374/880/872
f 430/879/871 374/880/872 484/881/873
f 484/881/873 374/880/872 485/882/874
f 485/882/874 374/880/872 373/883/875
f 485/882/874 373/883/875 486/884/876
f 486/884/876 373/883/875 372/885/877
f 486/884/876 372/885/877 487/886/878
f 487/886/878 372/885/877 371/887/879
f 487/886/878 371/887/879 488/888/880
f 488/888/880 371/887/879 370/889/881
f 488/888/880 370/889/881 489/890/882
f 489/890/882 370/889/881 369/891/883
f 489/890/882 369/891/883 490/892/884
f 490/892/884 369/891/883 368/893/885
f 490/892/884 368/893/885 491/894/886
f 491/894/886 368/893/885 367/895/887
f 491/894/886 367/895/887 492/896/888
f 492/896/888 367/895/887 366/897/889
f 492/896/888 366/897/889 493/898/890
f 493/898/890 366/897/889 365/899/891
f 493/898/890 365/899/891 494/900/892
f 494/900/892 365/899/891 354/901/893
f 494/900/892 354/901/893 453/902/894
f 453/902/894 354/901/893 387/903/895
f 453/902/894 387/903/895 454/904/896
f 454/904/896 387/903/895 418/905/897
f 454/904/896 418/905/897 455/906/898
f 455/906/898 418/905/897 417/907/899
f 455/906/898 417/907/899 456/908/900
f 456/908/900 417/907/899 416/909/901
f 456/908/900 416/909/901 457/910/902
f 457/910/902 416/909/901 415/911/903
f 457/910/902 415/911/903 458/912/904
f 458/912/904 415/911/903 414/913/905
f 458/912/904 414/913/905 459/914/906
f 459/914/906 414/913/905 413/915/907
f 459/914/906 413/915/907 460/916/908
f 460/916/908 413/915/907 412/917/909
f 460/916/908 412/917/909 461/918/910
f 461/918/910 412/917/909 411/919/911
f 461/918/910 411/919/911 462/920/912
f 462/920/912 411/919/911 410/921/913
f 462/920/912 410/921/913 463/922/914
f 463/922/914 410/921/913 400/923/915
f 463/922/914 400/923/915 338/924/916
f 338/924/916 400/923/915 340/925/917
f 340/925/917 400/923/915 398/926/918
f 340/925/917 398/926/918 287/927/919
f 287/927/919 398/926/918 288/928/920
f 288/928/920 398/926/918 397/929/921
f 288/928/920 397/929/921 289/930/922
f 289/930/922 397/929/921 396/931/923
f 289/930/922 396/931/923 290/932/924
f 290/932/924 396/931/923 395/933/925
f 290/932/924 395/933/925 291/934/926
f 291/934/926 395/933/925 394/935/927
f 291/934/926 394/935/927 292/936/928
f 292/936/928 394/935/927 388/937/929
f 292/936/928 388/937/929 269/938/930
f 269/938/930 388/937/929 353/939/931
f 269/938/930 353/939/931 270/940/932
f 270/940/932 353/939/931 384/941/933
f 270/940/932 384/941/933 271/942/934
f 271/942/934 384/941/933 383/943/935
f 271/942/934 383/943/935 272/944/936
f 272/944/936 383/943/935 382/945/937
f 272/944/936 382/945/937 273/946/938
f 273/946/938 382/945/937 381/947/939
f 273/946/938 381/947/939 274/948/940
f 274/948/940 381/947/939 376/878/870
f 274/948/940 376/878/870 275/949/941
f 275/949/941 376/878/870 452/877/869
f 275/949/941 452/877/869 276/950/942
f 276/950/942 452/877/869 451/951/943
f 276/950/942 451/951/943 277/952/944
f 277/952/944 451/951/943 450/953/945
f 277/952/944 450/953/945 278/954/946
f 278/954/946 450/953/945 449/955/947
f 278/954/946 449/955/947 279/956/948
f 279/956/948 449/955/947 448/957/949
f 279/956/948 448/957/949 280/958/950
f 280/958/950 448/957/949 442/959/951
f 280/958/950 442/959/951 281/960/952
f 281/960/952 442/959/951 350/961/953
f 281/960/952 350/961/953 282/962/954
f 282/962/954 350/961/953 349/963/955
f 282/962/954 349/963/955 283/964/956
f 283/964/956 349/963/955 348/965/957
f 283/964/956 348/965/957 284/966/958
f 284/966/958 348/965/957 347/967/959
f 284/966/958 347/967/959 285/968/960
f 285/968/960 347/967/959 346/969/961
f 285/968/960 346/969/961 286/970/962
f 286/970/962 346/969/961 340/925/917
f 286/970/962 340/925/917 287/927/919
f 442/959/951 440/971/963 350/961/953
f 350/961/953 440/971/963 328/972/964
f 328/972/964 440/971/963 474/973/965
f 328/972/964 474/973/965 473/974/966
f 474/973/965 440/971/963 475/975/967
f 475/975/967 440/971/963 439/976/968
f 475/975/967 439/976/968 476/977/969
f 476/977/969 439/976/968 438/978/970
f 476/977/969 438/978/970 477/979/971
f 477/979/971 438/978/970 437/980/972
f 477/979/971 437/980/972 478/981/973
f 478/981/973 437/980/972 436/982/974
f 478/981/973 436/982/974 479/983/975
f 479/983/975 436/982/974 435/984/976
f 479/983/975 435/984/976 480/985/977
f 480/985/977 435/984/976 434/986/978
f 480/985/977 434/986/978 481/987/979
f 481/987/979 434/986/978 433/988/980
f 481/987/979 433/988/980 482/989/981
f 482/989/981 433/988/980 432/990/982
f 482/989/981 432/990/982 483/991/983
f 483/991/983 432/990/982 431/992/984
f 483/991/983 431/992/984 484/881/873
f 484/881/873 431/992/984 430/879/871
f 388/937/929 387/903/895 353/939/931
f 353/939/931 387/903/895 354/901/893
f 463/922/914 338/924/916 464/993/985
f 464/993/985 338/924/916 337/994/986
f 464/993/985 337/994/986 465/995/987
f 465/995/987 337/994/986 336/996/988
f 465/995/987 336/996/988 466/997/989
f 466/997/989 336/996/988 335/998/990
f 466/997/989 335/998/990 467/999/991
f 467/999/991 335/998/990 334/1000/992
f 467/999/991 334/1000/992 468/1001/993
f 468/1001/993 334/1000/992 333/1002/994
f 468/1001/993 333/1002/994 469/1003/995
f 469/1003/995 333/1002/994 332/1004/996
f 469/1003/995 332/1004/996 470/1005/997
f 470/1005/997 332/1004/996 331/1006/998
f 470/1005/997 331/1006/998 471/1007/999
f 471/1007/999 331/1006/998 330/1008/1000
f 471/1007/999 330/1008/1000 472/1009/1001
f 472/1009/1001 330/1008/1000 329/1010/1002
f 472/1009/1001 329/1010/1002 473/974/966
f 473/974/966 329/1010/1002 328/972/964
f 429/1011/1003 355/1012/1004 443/1013/1005
f 443/1013/1005 355/1012/1004 375/1014/1006
f 443/1013/1005 375/1014/1006 311/1015/1007
f 311/1015/1007 375/1014/1006 312/1016/1008
f 312/1016/1008 375/1014/1006 380/1017/1009
f 312/1016/1008 380/1017/1009 313/1018/1010
f 313/1018/1010 380/1017/1009 379/1019/1011
f 313/1018/1010 379/1019/1011 314/1020/1012
f 314/1020/1012 379/1019/1011 378/1021/1013
f 314/1020/1012 378/1021/1013 315/1022/1014
f 315/1022/1014 378/1021/1013 377/1023/1015
f 315/1022/1014 377/1023/1015 316/1024/1016
f 316/1024/1016 377/1023/1015 352/1025/1017
f 316/1024/1016 352/1025/1017 293/1026/1018
f 293/1026/1018 352/1025/1017 385/1027/1019
f 293/1026/1018 385/1027/1019 294/1028/1020
f 294/1028/1020 385/1027/1019 393/1029/1021
f 294/1028/1020 393/1029/1021 295/1030/1022
f 295/1030/1022 393/1029/1021 392/1031/1023
f 295/1030/1022 392/1031/1023 296/1032/1024
f 296/1032/1024 392/1031/1023 391/1033/1025
f 296/1032/1024 391/1033/1025 297/1034/1026
f 297/1034/1026 391/1033/1025 390/1035/1027
f 297/1034/1026 390/1035/1027 298/1036/1028
f 298/1036/1028 390/1035/1027 389/1037/1029
f 298/1036/1028 389/1037/1029 299/1038/1030
f 299/1038/1030 389/1037/1029 339/1039/1031
f 299/1038/1030 339/1039/1031 300/1040/1032
f 300/1040/1032 339/1039/1031 345/1041/1033
f 300/1040/1032 345/1041/1033 301/1042/1034
f 301/1042/1034 345/1041/1033 344/1043/1035
f 301/1042/1034 344/1043/1035 302/1044/1036
f 302/1044/1036 344/1043/1035 343/1045/1037
f 302/1044/1036 343/1045/1037 303/1046/1038
f 303/1046/1038 343/1045/1037 342/1047/1039
f 303/1046/1038 342/1047/1039 304/1048/1040
f 304/1048/1040 342/1047/1039 341/1049/1041
f 304/1048/1040 341/1049/1041 305/1050/1042
f 305/1050/1042 341/1049/1041 441/1051/1043
f 305/1050/1042 441/1051/1043 306/1052/1044
f 306/1052/1044 441/1051/1043 447/1053/1045
f 306/1052/1044 447/1053/1045 307/1054/1046
f 307/1054/1046 447/1053/1045 446/1055/1047
f 307/1054/1046 446/1055/1047 308/1056/1048
f 308/1056/1048 446/1055/1047 445/1057/1049
f 308/1056/1048 445/1057/1049 309/1058/1050
f 309/1058/1050 445/1057/1049 444/1059/1051
f 309/1058/1050 444/1059/1051 310/1060/1052
f 310/1060/1052 444/1059/1051 443/1013/1005
f 310/1060/1052 443/1013/1005 311/1015/1007
f 428/1061/1053 506/1062/1054 429/1011/1003
f 429/1011/1003 506/1062/1054 505/1063/1055
f 429/1011/1003 505/1063/1055 355/1012/1004
f 355/1012/1004 505/1063/1055 356/1064/1056
f 356/1064/1056 505/1063/1055 504/1065/1057
f 356/1064/1056 504/1065/1057 357/1066/1058
f 357/1066/1058 504/1065/1057 503/1067/1059
f 357/1066/1058 503/1067/1059 358/1068/1060
f 358/1068/1060 503/1067/1059 502/1069/1061
f 358/1068/1060 502/1069/1061 359/1070/1062
f 359/1070/1062 502/1069/1061 501/1071/1063
f 359/1070/1062 501/1071/1063 360/1072/1064
f 360/1072/1064 501/1071/1063 500/1073/1065
f 360/1072/1064 500/1073/1065 361/1074/1066
f 361/1074/1066 500/1073/1065 499/1075/1067
f 361/1074/1066 499/1075/1067 362/1076/1068
f 362/1076/1068 499/1075/1067 498/1077/1069
f 362/1076/1068 498/1077/1069 363/1078/1070
f 363/1078/1070 498/1077/1069 497/1079/1071
f 363/1078/1070 497/1079/1071 364/1080/1072
f 364/1080/1072 497/1079/1071 496/1081/1073
f 364/1080/1072 496/1081/1073 351/1082/1074
f 351/1082/1074 496/1081/1073 495/1083/1075
f 351/1082/1074 495/1083/1075 386/1084/1076
f 386/1084/1076 495/1083/1075 536/1085/1077
f 386/1084/1076 536/1085/1077 401/1086/1078
f 401/1086/1078 536/1085/1077 535/1087/1079
f 401/1086/1078 535/1087/1079 402/1088/1080
f 402/1088/1080 535/1087/1079 534/1089/1081
f 402/1088/1080 534/1089/1081 403/1090/1082
f 403/1090/1082 534/1089/1081 533/1091/1083
f 403/1090/1082 533/1091/1083 404/1092/1084
f 404/1092/1084 533/1091/1083 532/1093/1085
f 404/1092/1084 532/1093/1085 405/1094/1086
f 405/1094/1086 532/1093/1085 531/1095/1087
f 405/1094/1086 531/1095/1087 406/1096/1088
f 406/1096/1088 531/1095/1087 530/1097/1089
f 406/1096/1088 530/1097/1089 407/1098/1090
f 407/1098/1090 530/1097/1089 529/1099/1091
f 407/1098/1090 529/1099/1091 408/1100/1092
f 408/1100/1092 529/1099/1091 528/1101/1093
f 408/1100/1092 528/1101/1093 409/1102/1094
f 409/1102/1094 528/1101/1093 527/1103/1095
f 409/1102/1094 527/1103/1095 399/1104/1096
f 399/1104/1096 527/1103/1095 526/1105/1097
f 399/1104/1096 526/1105/1097 317/1106/1098
f 317/1106/1098 526/1105/1097 318/1107/1099
f 318/1107/1099 526/1105/1097 525/1108/1100
f 318/1107/1099 525/1108/1100 319/1109/1101
f 319/1109/1101 525/1108/1100 524/1110/1102
f 319/1109/1101 524/1110/1102 320/1111/1103
f 320/1111/1103 524/1110/1102 523/1112/1104
f 320/1111/1103 523/1112/1104 321/1113/1105
f 321/1113/1105 523/1112/1104 522/1114/1106
f 321/1113/1105 522/1114/1106 322/1115/1107
f 322/1115/1107 522/1114/1106 521/1116/1108
f 322/1115/1107 521/1116/1108 323/1117/1109
f 323/1117/1109 521/1116/1108 520/1118/1110
f 323/1117/1109 520/1118/1110 324/1119/1111
f 324/1119/1111 520/1118/1110 519/1120/1112
f 324/1119/1111 519/1120/1112 325/1121/1113
f 325/1121/1113 519/1120/1112 518/1122/1114
f 325/1121/1113 518/1122/1114 326/1123/1115
f 326/1123/1115 518/1122/1114 517/1124/1116
f 326/1123/1115 517/1124/1116 327/1125/1117
f 327/1125/1117 517/1124/1116 516/1126/1118
f 327/1125/1117 516/1126/1118 419/1127/1119
f 419/1127/1119 516/1126/1118 515/1128/1120
f 419/1127/1119 515/1128/1120 420/1129/1121
f 420/1129/1121 515/1128/1120 514/1130/1122
f 420/1129/1121 514/1130/1122 421/1131/1123
f 421/1131/1123 514/1130/1122 513/1132/1124
f 421/1131/1123 513/1132/1124 422/1133/1125
f 422/1133/1125 513/1132/1124 512/1134/1126
f 422/1133/1125 512/1134/1126 423/1135/1127
f 423/1135/1127 512/1134/1126 511/1136/1128
f 423/1135/1127 511/1136/1128 424/1137/1129
f 424/1137/1129 511/1136/1128 510/1138/1130
f 424/1137/1129 510/1138/1130 425/1139/1131
f 425/1139/1131 510/1138/1130 509/1140/1132
f 425/1139/1131 509/1140/1132 426/1141/1133
f 426/1141/1133 509/1140/1132 508/1142/1134
f 426/1141/1133 508/1142/1134 427/1143/1135
f 427/1143/1135 508/1142/1134 507/1144/1136
f 427/1143/1135 507/1144/1136 428/1061/1053
f 428/1061/1053 507/1144/1136 506/1062/1054
f 419/1127/1119 441/1051/1043 327/1125/1117
f 327/1125/1117 441/1051/1043 341/1049/1041
f 386/1084/1076 385/1027/1019 351/1082/1074
f 351/1082/1074 385/1027/1019 352/1025/1017
f 339/1039/1031 389/1037/1029 317/1106/1098
f 317/1106/1098 389/1037/1029 399/1104/1096
g Body4

v -37.075091 0.000000 0.500000
v -37.038458 -0.278254 0.500000
v -36.931056 -0.537545 0.500000
v -36.760204 -0.760204 0.500000
v -36.537545 -0.931056 0.500000
v -36.278254 -1.038458 0.500000
v -36.000000 -1.075091 0.500000
v -35.721746 -1.038458 0.500000
v -35.462455 -0.931056 0.500000
v -35.239796 -0.760204 0.500000
v -35.068944 -0.537545 0.500000
v -34.961542 -0.278254 0.500000
v -34.924909 0.000000 0.500000
v -34.961542 0.278254 0.500000
v -35.068944 0.537545 0.500000
v -35.239796 0.760204 0.500000
v -35.462455 0.931056 0.500000
v -35.721746 1.038458 0.500000
v -36.000000 1.075091 0.500000
v -36.278254 1.038458 0.500000
v -36.537545 0.931056 0.500000
v -36.760204 0.760204 0.500000
v -36.931056 0.537545 0.500000
v -37.038458 0.278254 0.500000
v -37.075091 -0.000000 0.000000
v -37.038458 0.278254 0.000000
v -36.931056 0.537545 0.000000
v -36.760204 0.760204 0.000000
v -36.537545 0.931056 0.000000
v -36.278254 1.038458 0.000000
v -36.000000 1.075091 0.000000
v -35.721746 1.038458 0.000000
v -35.462455 0.931056 0.000000
v -35.239796 0.760204 0.000000
v -35.068944 0.537545 0.000000
v -34.961542 0.278254 0.000000
v -34.924909 0.000000 0.000000
v -34.961542 -0.278254 0.000000
v -35.068944 -0.537545 0.000000
v -35.239796 -0.760204 0.000000
v -35.462455 -0.931056 0.000000
v -35.721746 -1.038458 0.000000
v -36.000000 -1.075091 0.000000
v -36.278254 -1.038458 0.000000
v -36.537545 -0.931056 0.000000
v -36.760204 -0.760204 0.000000
v -36.931056 -0.537545 0.000000
v -37.038458 -0.278254 0.000000
v -35.769905 4.494113 0.000000
v -35.124907 4.414093 0.000000
v -34.498165 4.241991 0.000000
v -33.902751 3.981400 0.000000
v -33.351088 3.637755 0.000000
v -32.854681 3.218225 0.000000
v -32.423888 2.731561 0.000000
v -32.067694 2.187915 0.000000
v -31.793530 1.598628 0.000000
v -31.607115 0.975993 0.000000
v -31.512338 0.332998 0.000000
v -31.512338 0.332998 0.500000
v -31.607115 0.975993 0.500000
v -31.793530 1.598628 0.500000
v -32.067694 2.187915 0.500000
v -32.423888 2.731561 0.500000
v -32.854681 3.218225 0.500000
v -33.351088 3.637755 0.500000
v -33.902751 3.981400 0.500000
v -34.498165 4.241991 0.500000
v -35.124907 4.414093 0.500000
v -35.769905 4.494113 0.500000
v -35.769905 1.482247 0.000000
v -35.769905 1.482247 0.500000
v -34.537430 0.332998 0.000000
v -34.657556 0.669212 0.000000
v -34.853737 0.967513 0.000000
v -35.114858 1.211001 0.000000
v -35.426125 1.385882 0.000000
v -35.426125 1.385882 0.500000
v -35.114858 1.211001 0.500000
v -34.853737 0.967513 0.500000
v -34.657556 0.669212 0.500000
v -34.537430 0.332998 0.500000
v -40.487664 -0.332971 0.000000
v -37.462577 -0.332971 0.000000
v -37.462577 -0.332971 0.500000
v -40.487664 -0.332971 0.500000
v -36.230086 -4.494114 0.000000
v -36.875087 -4.414094 0.000000
v -37.501833 -4.241992 0.000000
v -38.097250 -3.981399 0.000000
v -38.648917 -3.637752 0.000000
v -39.145325 -3.218218 0.000000
v -39.576120 -2.731550 0.000000
v -39.932314 -2.187900 0.000000
v -40.206477 -1.598609 0.000000
v -40.392890 -0.975969 0.000000
v -40.392890 -0.975969 0.500000
v -40.206477 -1.598609 0.500000
v -39.932314 -2.187900 0.500000
v -39.576120 -2.731550 0.500000
v -39.145325 -3.218218 0.500000
v -38.648917 -3.637752 0.500000
v -38.097250 -3.981399 0.500000
v -37.501833 -4.241992 0.500000
v -36.875087 -4.414094 0.500000
v -36.230086 -4.494114 0.500000
v -36.230086 -1.482248 0.000000
v -36.230086 -1.482248 0.500000
v -37.342453 -0.669194 0.000000
v -37.146271 -0.967503 0.000000
v -36.885146 -1.210998 0.000000
v -36.573873 -1.385882 0.000000
v -36.573873 -1.385882 0.500000
v -36.885146 -1.210998 0.500000
v -37.146271 -0.967503 0.500000
v -37.342453 -0.669194 0.500000
v -37.462577 0.332971 0.000000
v -40.487664 0.332971 0.000000
v -40.487664 0.332971 0.500000
v -37.462577 0.332971 0.500000
v -36.230095 1.482247 0.000000
v -36.573880 1.385879 0.000000
v -36.885151 1.210995 0.000000
v -37.146274 0.967500 0.000000
v -37.342454 0.669192 0.000000
v -37.342454 0.669192 0.500000
v -37.146274 0.967500 0.500000
v -36.885151 1.210995 0.500000
v -36.573880 1.385879 0.500000
v -36.230095 1.482247 0.500000
v -36.230095 4.494113 0.000000
v -36.230095 4.494113 0.500000
v -40.392890 0.975969 0.000000
v -40.206478 1.598607 0.000000
v -39.932315 2.187898 0.000000
v -39.576122 2.731547 0.000000
v -39.145329 3.218215 0.000000
v -38.648921 3.637749 0.000000
v -38.097256 3.981396 0.000000
v -37.501840 4.241990 0.000000
v -36.875095 4.414092 0.000000
v -36.875095 4.414092 0.500000
v -37.501840 4.241990 0.500000
v -38.097256 3.981396 0.500000
v -38.648921 3.637749 0.500000
v -39.145329 3.218215 0.500000
v -39.576122 2.731547 0.500000
v -39.932315 2.187898 0.500000
v -40.206478 1.598607 0.500000
v -40.392890 0.975969 0.500000
v -31.512338 -0.332998 0.000000
v -31.607115 -0.975994 0.000000
v -31.793531 -1.598630 0.000000
v -32.067695 -2.187917 0.000000
v -32.423890 -2.731563 0.000000
v -32.854685 -3.218228 0.000000
v -33.351092 -3.637758 0.000000
v -33.902757 -3.981403 0.000000
v -34.498172 -4.241994 0.000000
v -35.124915 -4.414094 0.000000
v -35.769914 -4.494114 0.000000
v -35.769914 -4.494114 0.500000
v -35.124915 -4.414094 0.500000
v -34.498172 -4.241994 0.500000
v -33.902757 -3.981403 0.500000
v -33.351092 -3.637758 0.500000
v -32.854685 -3.218228 0.500000
v -32.423890 -2.731563 0.500000
v -32.067695 -2.187917 0.500000
v -31.793531 -1.598630 0.500000
v -31.607115 -0.975994 0.500000
v -31.512338 -0.332998 0.500000
v -34.537430 -0.332998 0.000000
v -34.537430 -0.332998 0.500000
v -35.769914 -1.482248 0.000000
v -35.426132 -1.385884 0.000000
v -35.114863 -1.211004 0.000000
v -34.853740 -0.967516 0.000000
v -34.657557 -0.669214 0.000000
v -34.657557 -0.669214 0.500000
v -34.853740 -0.967516 0.500000
v -35.114863 -1.211004 0.500000
v -35.426132 -1.385884 0.500000
v -35.769914 -1.482248 0.500000
v -41.100000 -0.000000 0.500000
v -41.043037 0.760116 0.500000
v -40.873421 1.503251 0.500000
v -40.594941 2.212807 0.500000
v -40.213818 2.872932 0.500000
v -39.738565 3.468881 0.500000
v -39.179798 3.987341 0.500000
v -38.550000 4.416730 0.500000
v -37.863239 4.747456 0.500000
v -37.134857 4.972132 0.500000
v -36.381123 5.085739 0.500000
v -35.618877 5.085739 0.500000
v -34.865143 4.972132 0.500000
v -34.136761 4.747456 0.500000
v -33.450000 4.416730 0.500000
v -32.820202 3.987341 0.500000
v -32.261435 3.468881 0.500000
v -31.786182 2.872932 0.500000
v -31.405059 2.212807 0.500000
v -31.126579 1.503251 0.500000
v -30.956963 0.760116 0.500000
v -30.900000 0.000000 0.500000
v -30.956963 -0.760116 0.500000
v -31.126579 -1.503251 0.500000
v -31.405059 -2.212807 0.500000
v -31.786182 -2.872932 0.500000
v -32.261435 -3.468881 0.500000
v -32.820202 -3.987341 0.500000
v -33.450000 -4.416730 0.500000
v -34.136761 -4.747456 0.500000
v -34.865143 -4.972132 0.500000
v -35.618877 -5.085739 0.500000
v -36.381123 -5.085739 0.500000
v -37.134857 -4.972132 0.500000
v -37.863239 -4.747456 0.500000
v -38.550000 -4.416730 0.500000
v -39.179798 -3.987341 0.500000
v -39.738565 -3.468881 0.500000
v -40.213818 -2.872932 0.500000
v -40.594941 -2.212807 0.500000
v -40.873421 -1.503251 0.500000
v -41.043037 -0.760116 0.500000
v -41.100000 -0.000000 0.000000
v -41.043037 -0.760116 0.000000
v -40.873421 -1.503251 0.000000
v -40.594941 -2.212807 0.000000
v -40.213818 -2.872932 0.000000
v -39.738565 -3.468881 0.000000
v -39.179798 -3.987341 0.000000
v -38.550000 -4.416730 0.000000
v -37.863239 -4.747456 0.000000
v -37.134857 -4.972132 0.000000
v -36.381123 -5.085739 0.000000
v -35.618877 -5.085739 0.000000
v -34.865143 -4.972132 0.000000
v -34.136761 -4.747456 0.000000
v -33.450000 -4.416730 0.000000
v -32.820202 -3.987341 0.000000
v -32.261435 -3.468881 0.000000
v -31.786182 -2.872932 0.000000
v -31.405059 -2.212807 0.000000
v -31.126579 -1.503251 0.000000
v -30.956963 -0.760116 0.000000
v -30.900000 0.000000 0.000000
v -30.956963 0.760116 0.000000
v -31.126579 1.503251 0.000000
v -31.405059 2.212807 0.000000
v -31.786182 2.872932 0.000000
v -32.261435 3.468881 0.000000
v -32.820202 3.987341 0.000000
v -33.450000 4.416730 0.000000
v -34.136761 4.747456 0.000000
v -34.865143 4.972132 0.000000
v -35.618877 5.085739 0.000000
v -36.381123 5.085739 0.000000
v -37.134857 4.972132 0.000000
v -37.863239 4.747456 0.000000
v -38.550000 4.416730 0.000000
v -39.179798 3.987341 0.000000
v -39.738565 3.468881 0.000000
v -40.213818 2.872932 0.000000
v -40.594941 2.212807 0.000000
v -40.873421 1.503251 0.000000
v -41.043037 0.760116 0.000000
vt 0.050000 -0.309604 0.000000
vt -0.000000 -0.309604 0.000000
vt 0.050000 -0.337750 0.000000
vt 0.000000 -0.337750 0.000000
vt 0.050000 0.337750 0.000000
vt 0.000000 0.337750 0.000000
vt 0.050000 0.309604 0.000000
vt -0.000000 0.309604 0.000000
vt 0.050000 0.281458 0.000000
vt 0.000000 0.281458 0.000000
vt 0.050000 0.253312 0.000000
vt 0.000000 0.253312 0.000000
vt 0.050000 0.225166 0.000000
vt -0.000000 0.225166 0.000000
vt 0.050000 0.197021 0.000000
vt -0.000000 0.197021 0.000000
vt 0.050000 0.168875 0.000000
vt 0.000000 0.168875 0.000000
vt 0.050000 0.140729 0.000000
vt -0.000000 0.140729 0.000000
vt 0.050000 0.112583 0.000000
vt 0.000000 0.112583 0.000000
vt 0.050000 0.084437 0.000000
vt 0.000000 0.084437 0.000000
vt 0.050000 0.056292 0.000000
vt 0.000000 0.056292 0.000000
vt 0.050000 0.028146 0.000000
vt -0.000000 0.028146 0.000000
vt 0.050000 0.000000 0.000000
vt 0.000000 0.000000 0.000000
vt 0.050000 -0.028146 0.000000
vt -0.000000 -0.028146 0.000000
vt 0.050000 -0.056292 0.000000
vt 0.000000 -0.056292 0.000000
vt 0.050000 -0.084437 0.000000
vt 0.000000 -0.084437 0.000000
vt 0.050000 -0.112583 0.000000
vt -0.000000 -0.112583 0.000000
vt 0.050000 -0.140729 0.000000
vt -0.000000 -0.140729 0.000000
vt 0.050000 -0.168875 0.000000
vt 0.000000 -0.168875 0.000000
vt 0.050000 -0.197021 0.000000
vt 0.000000 -0.197021 0.000000
vt 0.050000 -0.225166 0.000000
vt 0.000000 -0.225166 0.000000
vt 0.050000 -0.253312 0.000000
vt 0.000000 -0.253312 0.000000
vt 0.050000 -0.281458 0.000000
vt 0.000000 -0.281458 0.000000
vt 0.050000 0.683839 0.000000
vt 0.000000 0.683839 0.000000
vt 0.050000 0.618788 0.000000
vt 0.000000 0.618788 0.000000
vt 0.000000 0.553737 0.000000
vt 0.050000 0.553737 0.000000
vt 0.000000 0.488686 0.000000
vt 0.050000 0.488686 0.000000
vt 0.000000 0.423635 0.000000
vt 0.050000 0.423635 0.000000
vt 0.000000 0.358585 0.000000
vt 0.050000 0.358585 0.000000
vt 0.000000 0.293534 0.000000
vt 0.050000 0.293534 0.000000
vt 0.000000 0.228483 0.000000
vt 0.050000 0.228483 0.000000
vt 0.000000 0.163432 0.000000
vt 0.050000 0.163432 0.000000
vt -0.000000 0.098381 0.000000
vt 0.050000 0.098381 0.000000
vt 0.050000 0.033330 0.000000
vt 0.000000 0.033330 0.000000
vt 0.000000 0.000000 0.000000
vt 0.301187 0.000000 0.000000
vt 0.000000 0.050000 0.000000
vt 0.301187 0.050000 0.000000
vt -0.050000 0.033580 0.000000
vt -0.000000 0.033580 0.000000
vt -0.050000 0.069367 0.000000
vt -0.000000 0.069367 0.000000
vt -0.050000 0.105155 0.000000
vt -0.000000 0.105155 0.000000
vt -0.050000 0.140943 0.000000
vt -0.000000 0.140943 0.000000
vt -0.050000 0.176731 0.000000
vt -0.000000 0.176731 0.000000
vt -0.050000 0.212519 0.000000
vt -0.000000 0.212519 0.000000
vt -0.000000 0.000000 0.000000
vt 0.302509 0.000000 0.000000
vt 0.000000 0.050000 0.000000
vt 0.302509 0.050000 0.000000
vt 0.000000 0.000000 0.000000
vt 0.302509 0.000000 0.000000
vt 0.000000 0.050000 0.000000
vt 0.302509 0.050000 0.000000
vt 0.050000 -0.729877 0.000000
vt -0.000000 -0.729877 0.000000
vt 0.050000 -0.794928 0.000000
vt -0.000000 -0.794928 0.000000
vt -0.000000 -0.859979 0.000000
vt 0.050000 -0.859979 0.000000
vt -0.000000 -0.925031 0.000000
vt 0.050000 -0.925031 0.000000
vt 0.000000 -0.990082 0.000000
vt 0.050000 -0.990082 0.000000
vt -0.000000 -1.055133 0.000000
vt 0.050000 -1.055133 0.000000
vt 0.000000 -1.120184 0.000000
vt 0.050000 -1.120184 0.000000
vt -0.000000 -1.185236 0.000000
vt 0.050000 -1.185236 0.000000
vt 0.000000 -1.250287 0.000000
vt 0.050000 -1.250287 0.000000
vt -0.000000 -1.315338 0.000000
vt 0.050000 -1.315338 0.000000
vt 0.050000 -1.380389 0.000000
vt -0.000000 -1.380389 0.000000
vt 0.000000 0.000000 0.000000
vt 0.301187 0.000000 0.000000
vt 0.000000 0.050000 0.000000
vt 0.301187 0.050000 0.000000
vt -0.050000 -0.437662 0.000000
vt -0.000000 -0.437662 0.000000
vt -0.050000 -0.401874 0.000000
vt -0.000000 -0.401874 0.000000
vt -0.050000 -0.366085 0.000000
vt -0.000000 -0.366085 0.000000
vt -0.050000 -0.330296 0.000000
vt -0.000000 -0.330296 0.000000
vt -0.050000 -0.294508 0.000000
vt -0.000000 -0.294508 0.000000
vt -0.050000 -0.258719 0.000000
vt -0.000000 -0.258719 0.000000
vt 0.000000 0.000000 0.000000
vt 0.302509 0.000000 0.000000
vt 0.000000 0.050000 0.000000
vt 0.302509 0.050000 0.000000
vt -0.050000 0.258720 0.000000
vt -0.000000 0.258720 0.000000
vt -0.050000 0.294509 0.000000
vt -0.000000 0.294509 0.000000
vt -0.050000 0.330297 0.000000
vt -0.000000 0.330297 0.000000
vt -0.050000 0.366085 0.000000
vt -0.000000 0.366085 0.000000
vt -0.050000 0.401874 0.000000
vt -0.000000 0.401874 0.000000
vt -0.050000 0.437662 0.000000
vt -0.000000 0.437662 0.000000
vt 0.000000 0.000000 0.000000
vt 0.301187 0.000000 0.000000
vt -0.000000 0.050000 0.000000
vt 0.301187 0.050000 0.000000
vt 0.050000 1.380389 0.000000
vt 0.000000 1.380389 0.000000
vt 0.050000 1.315338 0.000000
vt 0.000000 1.315338 0.000000
vt -0.000000 1.250287 0.000000
vt 0.050000 1.250287 0.000000
vt -0.000000 1.185236 0.000000
vt 0.050000 1.185236 0.000000
vt -0.000000 1.120185 0.000000
vt 0.050000 1.120185 0.000000
vt -0.000000 1.055134 0.000000
vt 0.050000 1.055134 0.000000
vt 0.000000 0.990082 0.000000
vt 0.050000 0.990082 0.000000
vt -0.000000 0.925031 0.000000
vt 0.050000 0.925031 0.000000
vt 0.000000 0.859980 0.000000
vt 0.050000 0.859980 0.000000
vt 0.000000 0.794929 0.000000
vt 0.050000 0.794929 0.000000
vt 0.050000 0.729878 0.000000
vt 0.000000 0.729878 0.000000
vt 0.050000 -0.033330 0.000000
vt 0.000000 -0.033330 0.000000
vt 0.050000 -0.098381 0.000000
vt -0.000000 -0.098381 0.000000
vt 0.000000 -0.163432 0.000000
vt 0.050000 -0.163432 0.000000
vt 0.000000 -0.228483 0.000000
vt 0.050000 -0.228483 0.000000
vt -0.000000 -0.293534 0.000000
vt 0.050000 -0.293534 0.000000
vt 0.000000 -0.358585 0.000000
vt 0.050000 -0.358585 0.000000
vt 0.000000 -0.423636 0.000000
vt 0.050000 -0.423636 0.000000
vt -0.000000 -0.488687 0.000000
vt 0.050000 -0.488687 0.000000
vt -0.000000 -0.553738 0.000000
vt 0.050000 -0.553738 0.000000
vt 0.000000 -0.618789 0.000000
vt 0.050000 -0.618789 0.000000
vt 0.050000 -0.683840 0.000000
vt -0.000000 -0.683840 0.000000
vt 0.000000 0.000000 0.000000
vt 0.302509 0.000000 0.000000
vt 0.000000 0.050000 0.000000
vt 0.302509 0.050000 0.000000
vt -0.050000 -0.212520 0.000000
vt -0.000000 -0.212520 0.000000
vt -0.050000 -0.176732 0.000000
vt -0.000000 -0.176732 0.000000
vt -0.050000 -0.140944 0.000000
vt -0.000000 -0.140944 0.000000
vt -0.050000 -0.105156 0.000000
vt -0.000000 -0.105156 0.000000
vt -0.050000 -0.069368 0.000000
vt -0.000000 -0.069368 0.000000
vt -0.050000 -0.033580 0.000000
vt -0.000000 -0.033580 0.000000
vt 0.000000 0.000000 0.000000
vt 0.301187 0.000000 0.000000
vt 0.000000 0.050000 0.000000
vt 0.301187 0.050000 0.000000
vt -0.050000 1.525916 0.000000
vt -0.000000 1.525916 0.000000
vt -0.050000 1.602212 0.000000
vt -0.000000 1.602212 0.000000
vt -0.050000 -1.602212 0.000000
vt -0.000000 -1.602212 0.000000
vt -0.050000 -1.525916 0.000000
vt -0.000000 -1.525916 0.000000
vt -0.050000 -1.449621 0.000000
vt -0.000000 -1.449621 0.000000
vt -0.050000 -1.373325 0.000000
vt -0.000000 -1.373325 0.000000
vt -0.050000 -1.297029 0.000000
vt -0.000000 -1.297029 0.000000
vt -0.050000 -1.220733 0.000000
vt -0.000000 -1.220733 0.000000
vt -0.050000 -1.144437 0.000000
vt -0.000000 -1.144437 0.000000
vt -0.050000 -1.068142 0.000000
vt -0.000000 -1.068142 0.000000
vt -0.050000 -0.991846 0.000000
vt -0.000000 -0.991846 0.000000
vt -0.050000 -0.915550 0.000000
vt -0.000000 -0.915550 0.000000
vt -0.050000 -0.839254 0.000000
vt -0.000000 -0.839254 0.000000
vt -0.050000 -0.762958 0.000000
vt -0.000000 -0.762958 0.000000
vt -0.050000 -0.686662 0.000000
vt -0.000000 -0.686662 0.000000
vt -0.050000 -0.610367 0.000000
vt -0.000000 -0.610367 0.000000
vt -0.050000 -0.534071 0.000000
vt -0.000000 -0.534071 0.000000
vt -0.050000 -0.457775 0.000000
vt -0.000000 -0.457775 0.000000
vt -0.050000 -0.381479 0.000000
vt -0.000000 -0.381479 0.000000
vt -0.050000 -0.305183 0.000000
vt -0.000000 -0.305183 0.000000
vt -0.050000 -0.228887 0.000000
vt -0.000000 -0.228887 0.000000
vt -0.050000 -0.152592 0.000000
vt -0.000000 -0.152592 0.000000
vt -0.050000 -0.076296 0.000000
vt -0.000000 -0.076296 0.000000
vt -0.050000 0.000000 0.000000
vt -0.000000 0.000000 0.000000
vt -0.050000 0.076296 0.000000
vt -0.000000 0.076296 0.000000
vt -0.050000 0.152592 0.000000
vt -0.000000 0.152592 0.000000
vt -0.050000 0.228887 0.000000
vt -0.000000 0.228887 0.000000
vt -0.050000 0.305183 0.000000
vt -0.000000 0.305183 0.000000
vt -0.050000 0.381479 0.000000
vt -0.000000 0.381479 0.000000
vt -0.050000 0.457775 0.000000
vt -0.000000 0.457775 0.000000
vt -0.050000 0.534071 0.000000
vt -0.000000 0.534071 0.000000
vt -0.050000 0.610367 0.000000
vt -0.000000 0.610367 0.000000
vt -0.050000 0.686662 0.000000
vt -0.000000 0.686662 0.000000
vt -0.050000 0.762958 0.000000
vt -0.000000 0.762958 0.000000
vt -0.050000 0.839254 0.000000
vt -0.000000 0.839254 0.000000
vt -0.050000 0.915550 0.000000
vt -0.000000 0.915550 0.000000
vt -0.050000 0.991846 0.000000
vt -0.000000 0.991846 0.000000
vt -0.050000 1.068142 0.000000
vt -0.000000 1.068142 0.000000
vt -0.050000 1.144437 0.000000
vt -0.000000 1.144437 0.000000
vt -0.050000 1.220733 0.000000
vt -0.000000 1.220733 0.000000
vt -0.050000 1.297029 0.000000
vt -0.000000 1.297029 0.000000
vt -0.050000 1.373325 0.000000
vt -0.000000 1.373325 0.000000
vt -0.050000 1.449621 0.000000
vt -0.000000 1.449621 0.000000
vt 0.023009 -0.148225 0.000000
vt -0.023009 -0.148225 0.000000
vt 0.023009 -0.449411 0.000000
vt -0.023009 -0.449411 0.000000
vt 0.038112 -0.508574 0.000000
vt -0.038112 -0.508574 0.000000
vt -0.087509 -0.441409 0.000000
vt -0.113486 -0.497213 0.000000
vt -0.150183 -0.424199 0.000000
vt -0.186324 -0.474746 0.000000
vt -0.209725 -0.398140 0.000000
vt -0.255000 -0.441673 0.000000
vt -0.264892 -0.363775 0.000000
vt -0.317980 -0.398734 0.000000
vt -0.314533 -0.321822 0.000000
vt -0.373856 -0.346888 0.000000
vt -0.357612 -0.273155 0.000000
vt -0.421382 -0.287293 0.000000
vt -0.393231 -0.218790 0.000000
vt -0.459494 -0.221281 0.000000
vt -0.420648 -0.159861 0.000000
vt -0.487342 -0.150325 0.000000
vt -0.439289 -0.097597 0.000000
vt -0.504304 -0.076012 0.000000
vt -0.448766 -0.033297 0.000000
vt -0.510000 -0.000000 0.000000
vt -0.448766 0.033297 0.000000
vt -0.504304 0.076012 0.000000
vt -0.439289 0.097597 0.000000
vt -0.487342 0.150325 0.000000
vt -0.420648 0.159861 0.000000
vt -0.459494 0.221281 0.000000
vt -0.393232 0.218790 0.000000
vt -0.421382 0.287293 0.000000
vt -0.357612 0.273155 0.000000
vt -0.373856 0.346888 0.000000
vt -0.314533 0.321822 0.000000
vt -0.317980 0.398734 0.000000
vt -0.264892 0.363775 0.000000
vt -0.255000 0.441673 0.000000
vt -0.209726 0.398140 0.000000
vt -0.186324 0.474746 0.000000
vt -0.150184 0.424199 0.000000
vt -0.113486 0.497213 0.000000
vt -0.087510 0.441409 0.000000
vt -0.038112 0.508574 0.000000
vt -0.023010 0.449411 0.000000
vt 0.023010 0.449411 0.000000
vt 0.023010 0.148225 0.000000
vt -0.023010 0.148225 0.000000
vt 0.000000 0.107509 0.000000
vt -0.027825 0.103846 0.000000
vt -0.057388 0.138588 0.000000
vt -0.053755 0.093106 0.000000
vt -0.088515 0.121099 0.000000
vt -0.076020 0.076020 0.000000
vt -0.114627 0.096750 0.000000
vt -0.093106 0.053755 0.000000
vt -0.134245 0.066919 0.000000
vt -0.103846 0.027825 0.000000
vt -0.146258 0.033297 0.000000
vt -0.107509 0.000000 0.000000
vt -0.146258 -0.033297 0.000000
vt -0.103846 -0.027825 0.000000
vt -0.134245 -0.066919 0.000000
vt -0.093106 -0.053755 0.000000
vt -0.114627 -0.096750 0.000000
vt -0.076020 -0.076020 0.000000
vt -0.088515 -0.121100 0.000000
vt -0.053755 -0.093106 0.000000
vt -0.057387 -0.138588 0.000000
vt -0.027825 -0.103846 0.000000
vt 0.000000 -0.107509 0.000000
vt 0.027825 -0.103846 0.000000
vt 0.057387 -0.138588 0.000000
vt 0.053755 -0.093106 0.000000
vt 0.088514 -0.121100 0.000000
vt 0.076020 -0.076020 0.000000
vt 0.114626 -0.096752 0.000000
vt 0.093106 -0.053755 0.000000
vt 0.134244 -0.066921 0.000000
vt 0.103846 -0.027825 0.000000
vt 0.146257 -0.033300 0.000000
vt 0.107509 0.000000 0.000000
vt 0.146257 0.033300 0.000000
vt 0.103846 0.027825 0.000000
vt 0.134244 0.066921 0.000000
vt 0.093106 0.053755 0.000000
vt 0.114626 0.096751 0.000000
vt 0.076020 0.076020 0.000000
vt 0.088514 0.121100 0.000000
vt 0.053755 0.093106 0.000000
vt 0.057387 0.138588 0.000000
vt 0.027825 0.103846 0.000000
vt 0.448766 -0.033300 0.000000
vt 0.448766 0.033300 0.000000
vt 0.510000 0.000000 0.000000
vt 0.504304 0.076012 0.000000
vt 0.504304 -0.076012 0.000000
vt 0.439288 -0.097599 0.000000
vt 0.487342 -0.150325 0.000000
vt 0.420647 -0.159863 0.000000
vt 0.459494 -0.221281 0.000000
vt 0.393230 -0.218792 0.000000
vt 0.421382 -0.287293 0.000000
vt 0.357611 -0.273156 0.000000
vt 0.373856 -0.346888 0.000000
vt 0.314532 -0.321823 0.000000
vt 0.317980 -0.398734 0.000000
vt 0.264891 -0.363776 0.000000
vt 0.255000 -0.441673 0.000000
vt 0.209724 -0.398140 0.000000
vt 0.186324 -0.474746 0.000000
vt 0.150183 -0.424199 0.000000
vt 0.113486 -0.497213 0.000000
vt 0.087508 -0.441409 0.000000
vt 0.038112 0.508574 0.000000
vt 0.087509 0.441409 0.000000
vt 0.113486 0.497213 0.000000
vt 0.150184 0.424199 0.000000
vt 0.186324 0.474746 0.000000
vt 0.209725 0.398140 0.000000
vt 0.255000 0.441673 0.000000
vt 0.264891 0.363776 0.000000
vt 0.317980 0.398734 0.000000
vt 0.314532 0.321822 0.000000
vt 0.373856 0.346888 0.000000
vt 0.357611 0.273156 0.000000
vt 0.421382 0.287293 0.000000
vt 0.393231 0.218791 0.000000
vt 0.459494 0.221281 0.000000
vt 0.420647 0.159863 0.000000
vt 0.487342 0.150325 0.000000
vt 0.439288 0.097599 0.000000
vt -0.023009 -0.449411 0.000000
vt 0.023009 -0.449411 0.000000
vt -0.023009 -0.148225 0.000000
vt 0.023009 -0.148225 0.000000
vt -0.000000 -0.107509 0.000000
vt 0.027825 -0.103846 0.000000
vt 0.057387 -0.138588 0.000000
vt 0.053755 -0.093106 0.000000
vt 0.088515 -0.121100 0.000000
vt 0.076020 -0.076020 0.000000
vt 0.114627 -0.096750 0.000000
vt 0.093106 -0.053755 0.000000
vt 0.134245 -0.066919 0.000000
vt 0.103846 -0.027825 0.000000
vt 0.146258 -0.033297 0.000000
vt 0.107509 -0.000000 0.000000
vt 0.146258 0.033297 0.000000
vt 0.103846 0.027825 0.000000
vt 0.134245 0.066919 0.000000
vt 0.093106 0.053755 0.000000
vt 0.114627 0.096750 0.000000
vt 0.076020 0.076020 0.000000
vt 0.088515 0.121099 0.000000
vt 0.053755 0.093106 0.000000
vt 0.057388 0.138588 0.000000
vt 0.027825 0.103846 0.000000
vt 0.023010 0.148225 0.000000
vt -0.000000 0.107509 0.000000
vt -0.023010 0.148225 0.000000
vt -0.027825 0.103846 0.000000
vt -0.057387 0.138588 0.000000
vt -0.053755 0.093106 0.000000
vt -0.088514 0.121100 0.000000
vt -0.076020 0.076020 0.000000
vt -0.114626 0.096751 0.000000
vt -0.093106 0.053755 0.000000
vt -0.134244 0.066921 0.000000
vt -0.103846 0.027825 0.000000
vt -0.146257 0.033300 0.000000
vt -0.107509 0.000000 0.000000
vt -0.146257 -0.033300 0.000000
vt -0.103846 -0.027825 0.000000
vt -0.134244 -0.066921 0.000000
vt -0.093106 -0.053755 0.000000
vt -0.114626 -0.096752 0.000000
vt -0.076020 -0.076020 0.000000
vt -0.088514 -0.121100 0.000000
vt -0.053755 -0.093106 0.000000
vt -0.057387 -0.138588 0.000000
vt -0.027825 -0.103846 0.000000
vt -0.087508 -0.441409 0.000000
vt -0.038112 -0.508574 0.000000
vt 0.038112 -0.508574 0.000000
vt 0.087509 -0.441409 0.000000
vt 0.113486 -0.497213 0.000000
vt 0.150183 -0.424199 0.000000
vt 0.186324 -0.474746 0.000000
vt 0.209725 -0.398140 0.000000
vt 0.255000 -0.441673 0.000000
vt 0.264892 -0.363775 0.000000
vt 0.317980 -0.398734 0.000000
vt 0.314533 -0.321822 0.000000
vt 0.373856 -0.346888 0.000000
vt 0.357612 -0.273155 0.000000
vt 0.421382 -0.287293 0.000000
vt 0.393231 -0.218790 0.000000
vt 0.459494 -0.221281 0.000000
vt 0.420648 -0.159861 0.000000
vt 0.487342 -0.150325 0.000000
vt 0.439289 -0.097597 0.000000
vt 0.504304 -0.076012 0.000000
vt 0.448766 -0.033297 0.000000
vt 0.510000 -0.000000 0.000000
vt 0.448766 0.033297 0.000000
vt 0.504304 0.076012 0.000000
vt 0.439289 0.097597 0.000000
vt 0.487342 0.150325 0.000000
vt 0.420648 0.159861 0.000000
vt 0.459494 0.221281 0.000000
vt 0.393232 0.218790 0.000000
vt 0.421382 0.287293 0.000000
vt 0.357612 0.273155 0.000000
vt 0.373856 0.346888 0.000000
vt 0.314533 0.321822 0.000000
vt 0.317980 0.398734 0.000000
vt 0.264892 0.363775 0.000000
vt 0.255000 0.441673 0.000000
vt 0.209726 0.398140 0.000000
vt 0.186324 0.474746 0.000000
vt 0.150184 0.424199 0.000000
vt 0.113486 0.497213 0.000000
vt 0.087510 0.441409 0.000000
vt 0.038112 0.508574 0.000000
vt 0.023010 0.449411 0.000000
vt -0.038112 0.508574 0.000000
vt -0.023010 0.449411 0.000000
vt -0.087509 0.441409 0.000000
vt -0.113486 0.497213 0.000000
vt -0.150184 0.424199 0.000000
vt -0.186324 0.474746 0.000000
vt -0.209725 0.398140 0.000000
vt -0.255000 0.441673 0.000000
vt -0.264891 0.363776 0.000000
vt -0.317980 0.398734 0.000000
vt -0.314532 0.321822 0.000000
vt -0.373856 0.346888 0.000000
vt -0.357611 0.273156 0.000000
vt -0.421382 0.287293 0.000000
vt -0.393231 0.218791 0.000000
vt -0.459494 0.221281 0.000000
vt -0.420647 0.159863 0.000000
vt -0.487342 0.150325 0.000000
vt -0.439288 0.097599 0.000000
vt -0.504304 0.076012 0.000000
vt -0.448766 0.033300 0.000000
vt -0.510000 0.000000 0.000000
vt -0.448766 -0.033300 0.000000
vt -0.504304 -0.076012 0.000000
vt -0.439288 -0.097599 0.000000
vt -0.487342 -0.150325 0.000000
vt -0.420647 -0.159863 0.000000
vt -0.459494 -0.221281 0.000000
vt -0.393230 -0.218792 0.000000
vt -0.421382 -0.287293 0.000000
vt -0.357611 -0.273156 0.000000
vt -0.373856 -0.346888 0.000000
vt -0.314532 -0.321823 0.000000
vt -0.317980 -0.398734 0.000000
vt -0.264891 -0.363776 0.000000
vt -0.255000 -0.441673 0.000000
vt -0.209724 -0.398140 0.000000
vt -0.186324 -0.474746 0.000000
vt -0.150183 -0.424199 0.000000
vt -0.113486 -0.497213 0.000000
vn 0.096593 0.025882 0.000000
vn 0.096593 0.025882 0.000000
vn 0.100000 0.000000 0.000000
vn 0.100000 0.000000 0.000000
vn 0.096593 -0.025882 0.000000
vn 0.096593 -0.025882 0.000000
vn 0.086603 -0.050000 0.000000
vn 0.086603 -0.050000 0.000000
vn 0.070711 -0.070711 0.000000
vn 0.070711 -0.070711 0.000000
vn 0.050000 -0.086603 0.000000
vn 0.050000 -0.086603 0.000000
vn 0.025882 -0.096593 0.000000
vn 0.025882 -0.096593 0.000000
vn -0.000000 -0.100000 0.000000
vn -0.000000 -0.100000 0.000000
vn -0.025882 -0.096593 0.000000
vn -0.025882 -0.096593 0.000000
vn -0.050000 -0.086603 0.000000
vn -0.050000 -0.086603 0.000000
vn -0.070711 -0.070711 0.000000
vn -0.070711 -0.070711 0.000000
vn -0.086603 -0.050000 0.000000
vn -0.086603 -0.050000 0.000000
vn -0.096593 -0.025882 0.000000
vn -0.096593 -0.025882 0.000000
vn -0.100000 0.000000 0.000000
vn -0.100000 0.000000 0.000000
vn -0.096593 0.025882 0.000000
vn -0.096593 0.025882 0.000000
vn -0.086603 0.050000 0.000000
vn -0.086603 0.050000 0.000000
vn -0.070711 0.070711 0.000000
vn -0.070711 0.070711 0.000000
vn -0.050000 0.086603 0.000000
vn -0.050000 0.086603 0.000000
vn -0.025882 0.096593 0.000000
vn -0.025882 0.096593 0.000000
vn -0.000000 0.100000 0.000000
vn -0.000000 0.100000 0.000000
vn 0.025882 0.096593 0.000000
vn 0.025882 0.096593 0.000000
vn 0.050000 0.086603 0.000000
vn 0.050000 0.086603 0.000000
vn 0.070711 0.070711 0.000000
vn 0.070711 0.070711 0.000000
vn 0.086603 0.050000 0.000000
vn 0.086603 0.050000 0.000000
vn -0.005113 -0.099869 0.000000
vn -0.005113 -0.099869 0.000000
vn -0.019447 -0.098091 0.000000
vn -0.019447 -0.098091 0.000000
vn -0.033374 -0.094266 0.000000
vn -0.033374 -0.094266 0.000000
vn -0.046606 -0.088476 0.000000
vn -0.046606 -0.088476 0.000000
vn -0.058865 -0.080839 0.000000
vn -0.058865 -0.080839 0.000000
vn -0.069896 -0.071516 0.000000
vn -0.069896 -0.071516 0.000000
vn -0.079469 -0.060701 0.000000
vn -0.079469 -0.060701 0.000000
vn -0.087385 -0.048620 0.000000
vn -0.087385 -0.048620 0.000000
vn -0.093477 -0.035525 0.000000
vn -0.093477 -0.035525 0.000000
vn -0.097620 -0.021689 0.000000
vn -0.097620 -0.021689 0.000000
vn -0.099726 -0.007400 0.000000
vn -0.099726 -0.007400 0.000000
vn 0.100000 0.000000 0.000000
vn 0.100000 0.000000 0.000000
vn 0.100000 0.000000 0.000000
vn 0.100000 0.000000 0.000000
vn 0.097505 0.022200 0.000000
vn 0.097505 0.022200 0.000000
vn 0.089496 0.044614 0.000000
vn 0.089496 0.044614 0.000000
vn 0.076418 0.064501 0.000000
vn 0.076418 0.064501 0.000000
vn 0.059009 0.080733 0.000000
vn 0.059009 0.080733 0.000000
vn 0.038258 0.092392 0.000000
vn 0.038258 0.092392 0.000000
vn 0.015340 0.098816 0.000000
vn 0.015340 0.098816 0.000000
vn 0.000000 0.100000 0.000000
vn 0.000000 0.100000 0.000000
vn 0.000000 0.100000 0.000000
vn 0.000000 0.100000 0.000000
vn -0.000000 -0.100000 0.000000
vn -0.000000 -0.100000 0.000000
vn -0.000000 -0.100000 0.000000
vn -0.000000 -0.100000 0.000000
vn 0.005113 0.099869 0.000000
vn 0.005113 0.099869 0.000000
vn 0.019446 0.098091 0.000000
vn 0.019446 0.098091 0.000000
vn 0.033374 0.094266 0.000000
vn 0.033374 0.094266 0.000000
vn 0.046606 0.088476 0.000000
vn 0.046606 0.088476 0.000000
vn 0.058865 0.080839 0.000000
vn 0.058865 0.080839 0.000000
vn 0.069896 0.071516 0.000000
vn 0.069896 0.071516 0.000000
vn 0.079469 0.060701 0.000000
vn 0.079469 0.060701 0.000000
vn 0.087385 0.048620 0.000000
vn 0.087385 0.048620 0.000000
vn 0.093477 0.035525 0.000000
vn 0.093477 0.035525 0.000000
vn 0.097620 0.021688 0.000000
vn 0.097620 0.021688 0.000000
vn 0.099726 0.007399 0.000000
vn 0.099726 0.007399 0.000000
vn -0.100000 -0.000000 0.000000
vn -0.100000 -0.000000 0.000000
vn -0.100000 -0.000000 0.000000
vn -0.100000 -0.000000 0.000000
vn -0.097505 -0.022198 0.000000
vn -0.097505 -0.022198 0.000000
vn -0.089497 -0.044613 0.000000
vn -0.089497 -0.044613 0.000000
vn -0.076418 -0.064500 0.000000
vn -0.076418 -0.064500 0.000000
vn -0.059010 -0.080733 0.000000
vn -0.059010 -0.080733 0.000000
vn -0.038258 -0.092392 0.000000
vn -0.038258 -0.092392 0.000000
vn -0.015339 -0.098817 0.000000
vn -0.015339 -0.098817 0.000000
vn -0.000000 0.100000 0.000000
vn -0.000000 0.100000 0.000000
vn -0.000000 0.100000 0.000000
vn -0.000000 0.100000 0.000000
vn -0.015340 0.098816 -0.000000
vn -0.015340 0.098816 -0.000000
vn -0.038259 0.092392 -0.000000
vn -0.038259 0.092392 -0.000000
vn -0.059010 0.080733 -0.000000
vn -0.059010 0.080733 -0.000000
vn -0.076418 0.064500 -0.000000
vn -0.076418 0.064500 -0.000000
vn -0.089497 0.044613 -0.000000
vn -0.089497 0.044613 -0.000000
vn -0.097505 0.022198 -0.000000
vn -0.097505 0.022198 -0.000000
vn -0.100000 0.000000 0.000000
vn -0.100000 0.000000 0.000000
vn -0.100000 0.000000 0.000000
vn -0.100000 0.000000 0.000000
vn 0.099726 -0.007399 0.000000
vn 0.099726 -0.007399 0.000000
vn 0.097620 -0.021688 0.000000
vn 0.097620 -0.021688 0.000000
vn 0.093477 -0.035525 0.000000
vn 0.093477 -0.035525 0.000000
vn 0.087385 -0.048620 0.000000
vn 0.087385 -0.048620 0.000000
vn 0.079469 -0.060701 0.000000
vn 0.079469 -0.060701 0.000000
vn 0.069896 -0.071516 0.000000
vn 0.069896 -0.071516 0.000000
vn 0.058865 -0.080839 0.000000
vn 0.058865 -0.080839 0.000000
vn 0.046606 -0.088475 0.000000
vn 0.046606 -0.088475 0.000000
vn 0.033374 -0.094266 0.000000
vn 0.033374 -0.094266 0.000000
vn 0.019447 -0.098091 0.000000
vn 0.019447 -0.098091 0.000000
vn 0.005113 -0.099869 0.000000
vn 0.005113 -0.099869 0.000000
vn -0.099726 0.007400 0.000000
vn -0.099726 0.007400 0.000000
vn -0.097620 0.021689 0.000000
vn -0.097620 0.021689 0.000000
vn -0.093477 0.035525 0.000000
vn -0.093477 0.035525 0.000000
vn -0.087385 0.048620 0.000000
vn -0.087385 0.048620 0.000000
vn -0.079469 0.060701 0.000000
vn -0.079469 0.060701 0.000000
vn -0.069896 0.071516 0.000000
vn -0.069896 0.071516 0.000000
vn -0.058865 0.080839 0.000000
vn -0.058865 0.080839 0.000000
vn -0.046605 0.088476 0.000000
vn -0.046605 0.088476 0.000000
vn -0.033374 0.094267 0.000000
vn -0.033374 0.094267 0.000000
vn -0.019446 0.098091 0.000000
vn -0.019446 0.098091 0.000000
vn -0.005113 0.099869 0.000000
vn -0.005113 0.099869 0.000000
vn 0.000000 -0.100000 0.000000
vn 0.000000 -0.100000 0.000000
vn 0.000000 -0.100000 0.000000
vn 0.000000 -0.100000 0.000000
vn 0.015339 -0.098817 0.000000
vn 0.015339 -0.098817 0.000000
vn 0.038258 -0.092392 0.000000
vn 0.038258 -0.092392 0.000000
vn 0.059009 -0.080734 0.000000
vn 0.059009 -0.080734 0.000000
vn 0.076417 -0.064501 0.000000
vn 0.076417 -0.064501 0.000000
vn 0.089496 -0.044614 0.000000
vn 0.089496 -0.044614 0.000000
vn 0.097505 -0.022200 0.000000
vn 0.097505 -0.022200 0.000000
vn 0.100000 -0.000000 0.000000
vn 0.100000 -0.000000 0.000000
vn 0.100000 -0.000000 0.000000
vn 0.100000 -0.000000 0.000000
vn -0.098883 0.014904 -0.000000
vn -0.098883 0.014904 -0.000000
vn -0.100000 0.000000 -0.000000
vn -0.100000 0.000000 -0.000000
vn -0.098883 -0.014904 0.000000
vn -0.098883 -0.014904 0.000000
vn -0.095557 -0.029476 0.000000
vn -0.095557 -0.029476 0.000000
vn -0.090097 -0.043388 0.000000
vn -0.090097 -0.043388 0.000000
vn -0.082624 -0.056332 0.000000
vn -0.082624 -0.056332 0.000000
vn -0.073305 -0.068017 0.000000
vn -0.073305 -0.068017 0.000000
vn -0.062349 -0.078183 0.000000
vn -0.062349 -0.078183 0.000000
vn -0.050000 -0.086603 0.000000
vn -0.050000 -0.086603 0.000000
vn -0.036534 -0.093087 0.000000
vn -0.036534 -0.093087 0.000000
vn -0.022252 -0.097493 0.000000
vn -0.022252 -0.097493 0.000000
vn -0.007473 -0.099720 0.000000
vn -0.007473 -0.099720 0.000000
vn 0.007473 -0.099720 0.000000
vn 0.007473 -0.099720 0.000000
vn 0.022252 -0.097493 0.000000
vn 0.022252 -0.097493 0.000000
vn 0.036534 -0.093087 0.000000
vn 0.036534 -0.093087 0.000000
vn 0.050000 -0.086603 0.000000
vn 0.050000 -0.086603 0.000000
vn 0.062349 -0.078183 0.000000
vn 0.062349 -0.078183 0.000000
vn 0.073305 -0.068017 0.000000
vn 0.073305 -0.068017 0.000000
vn 0.082624 -0.056332 0.000000
vn 0.082624 -0.056332 0.000000
vn 0.090097 -0.043388 0.000000
vn 0.090097 -0.043388 0.000000
vn 0.095557 -0.029476 0.000000
vn 0.095557 -0.029476 0.000000
vn 0.098883 -0.014904 0.000000
vn 0.098883 -0.014904 0.000000
vn 0.100000 0.000000 0.000000
vn 0.100000 0.000000 0.000000
vn 0.098883 0.014904 0.000000
vn 0.098883 0.014904 0.000000
vn 0.095557 0.029476 0.000000
vn 0.095557 0.029476 0.000000
vn 0.090097 0.043388 0.000000
vn 0.090097 0.043388 0.000000
vn 0.082624 0.056332 0.000000
vn 0.082624 0.056332 0.000000
vn 0.073305 0.068017 0.000000
vn 0.073305 0.068017 0.000000
vn 0.062349 0.078183 0.000000
vn 0.062349 0.078183 0.000000
vn 0.050000 0.086603 0.000000
vn 0.050000 0.086603 0.000000
vn 0.036534 0.093087 0.000000
vn 0.036534 0.093087 0.000000
vn 0.022252 0.097493 0.000000
vn 0.022252 0.097493 0.000000
vn 0.007473 0.099720 0.000000
vn 0.007473 0.099720 0.000000
vn -0.007473 0.099720 -0.000000
vn -0.007473 0.099720 -0.000000
vn -0.022252 0.097493 -0.000000
vn -0.022252 0.097493 -0.000000
vn -0.036534 0.093087 -0.000000
vn -0.036534 0.093087 -0.000000
vn -0.050000 0.086603 -0.000000
vn -0.050000 0.086603 -0.000000
vn -0.062349 0.078183 -0.000000
vn -0.062349 0.078183 -0.000000
vn -0.073305 0.068017 -0.000000
vn -0.073305 0.068017 -0.000000
vn -0.082624 0.056332 -0.000000
vn -0.082624 0.056332 -0.000000
vn -0.090097 0.043388 -0.000000
vn -0.090097 0.043388 -0.000000
vn -0.095557 0.029476 -0.000000
vn -0.095557 0.029476 -0.000000
vn 0.000000 0.000000 0.100000
vn 0.000000 0.000000 0.100000
vn 0.000000 0.000000 0.100000
vn 0.000000 0.000000 0.100000
vn 0.000000 0.000000 0.100000
vn 0.000000 0.000000 0.100000
vn 0.000000 0.000000 0.100000
vn 0.000000 0.000000 0.100000
vn 0.000000 0.000000 0.100000
vn 0.000000 0.000000 0.100000
vn 0.000000 0.000000 0.100000
vn 0.000000 0.000000 0.100000
vn 0.000000 0.000000 0.100000
vn 0.000000 0.000000 0.100000
vn 0.000000 0.000000 0.100000
vn 0.000000 0.000000 0.100000
vn 0.000000 0.000000 0.100000
vn 0.000000 0.000000 0.100000
vn 0.000000 0.000000 0.100000
vn 0.000000 0.000000 0.100000
vn 0.000000 0.000000 0.100000
vn 0.000000 0.000000 0.100000
vn 0.000000 0.000000 0.100000
vn 0.000000 0.000000 0.100000
vn 0.000000 0.000000 0.100000
vn 0.000000 0.000000 0.100000
vn 0.000000 0.000000 0.100000
vn 0.000000 0.000000 0.100000
vn 0.000000 0.000000 0.100000
vn 0.000000 0.000000 0.100000
vn 0.000000 0.000000 0.100000
vn 0.000000 0.000000 0.100000
vn 0.000000 0.000000 0.100000
vn 0.000000 0.000000 0.100000
vn 0.000000 0.000000 0.100000
vn 0.000000 0.000000 0.100000
vn 0.000000 0.000000 0.100000
vn 0.000000 0.000000 0.100000
vn 0.000000 0.000000 0.100000
vn 0.000000 0.000000 0.100000
vn 0.000000 0.000000 0.100000
vn 0.000000 0.000000 0.100000
vn 0.000000 0.000000 0.100000
vn 0.000000 0.000000 0.100000
vn 0.000000 0.000000 0.100000
vn 0.000000 0.000000 0.100000
vn 0.000000 0.000000 0.100000
vn 0.000000 0.000000 0.100000
vn 0.000000 0.000000 0.100000
vn 0.000000 0.000000 0.100000
vn 0.000000 0.000000 0.100000
vn 0.000000 0.000000 0.100000
vn 0.000000 0.000000 0.100000
vn 0.000000 0.000000 0.100000
vn 0.000000 0.000000 0.100000
vn 0.000000 0.000000 0.100000
vn 0.000000 0.000000 0.100000
vn 0.000000 0.000000 0.100000
vn 0.000000 0.000000 0.100000
vn 0.000000 0.000000 0.100000
vn 0.000000 0.000000 0.100000
vn 0.000000 0.000000 0.100000
vn 0.000000 0.000000 0.100000
vn 0.000000 0.000000 0.100000
vn 0.000000 0.000000 0.100000
vn 0.000000 0.000000 0.100000
vn 0.000000 0.000000 0.100000
vn 0.000000 0.000000 0.100000
vn 0.000000 0.000000 0.100000
vn 0.000000 0.000000 0.100000
vn 0.000000 0.000000 0.100000
vn 0.000000 0.000000 0.100000
vn 0.000000 0.000000 0.100000
vn 0.000000 0.000000 0.100000
vn 0.000000 0.000000 0.100000
vn 0.000000 0.000000 0.100000
vn 0.000000 0.000000 0.100000
vn 0.000000 0.000000 0.100000
vn 0.000000 0.000000 0.100000
vn 0.000000 0.000000 0.100000
vn 0.000000 0.000000 0.100000
vn 0.000000 0.000000 0.100000
vn 0.000000 0.000000 0.100000
vn 0.000000 0.000000 0.100000
vn 0.000000 0.000000 0.100000
vn 0.000000 0.000000 0.100000
vn 0.000000 0.000000 0.100000
vn 0.000000 0.000000 0.100000
vn 0.000000 0.000000 0.100000
vn 0.000000 0.000000 0.100000
vn 0.000000 0.000000 0.100000
vn 0.000000 0.000000 0.100000
vn 0.000000 0.000000 0.100000
vn 0.000000 0.000000 0.100000
vn 0.000000 0.000000 0.100000
vn 0.000000 0.000000 0.100000
vn 0.000000 0.000000 0.100000
vn 0.000000 0.000000 0.100000
vn 0.000000 0.000000 0.100000
vn 0.000000 0.000000 0.100000
vn 0.000000 0.000000 0.100000
vn 0.000000 0.000000 0.100000
vn 0.000000 0.000000 0.100000
vn 0.000000 0.000000 0.100000
vn 0.000000 0.000000 0.100000
vn 0.000000 0.000000 0.100000
vn 0.000000 0.000000 0.100000
vn 0.000000 0.000000 0.100000
vn 0.000000 0.000000 0.100000
vn 0.000000 0.000000 0.100000
vn 0.000000 0.000000 0.100000
vn 0.000000 0.000000 0.100000
vn 0.000000 0.000000 0.100000
vn 0.000000 0.000000 0.100000
vn 0.000000 0.000000 0.100000
vn 0.000000 0.000000 0.100000
vn 0.000000 0.000000 0.100000
vn 0.000000 0.000000 0.100000
vn 0.000000 0.000000 0.100000
vn 0.000000 0.000000 0.100000
vn 0.000000 0.000000 0.100000
vn 0.000000 0.000000 0.100000
vn 0.000000 0.000000 0.100000
vn 0.000000 0.000000 0.100000
vn 0.000000 0.000000 0.100000
vn 0.000000 0.000000 0.100000
vn 0.000000 0.000000 0.100000
vn 0.000000 0.000000 0.100000
vn 0.000000 0.000000 0.100000
vn 0.000000 0.000000 0.100000
vn 0.000000 0.000000 0.100000
vn 0.000000 0.000000 0.100000
vn 0.000000 0.000000 0.100000
vn 0.000000 0.000000 0.100000
vn 0.000000 0.000000 -0.100000
vn 0.000000 0.000000 -0.100000
vn 0.000000 0.000000 -0.100000
vn 0.000000 0.000000 -0.100000
vn 0.000000 0.000000 -0.100000
vn 0.000000 0.000000 -0.100000
vn 0.000000 0.000000 -0.100000
vn 0.000000 0.000000 -0.100000
vn 0.000000 0.000000 -0.100000
vn 0.000000 0.000000 -0.100000
vn 0.000000 0.000000 -0.100000
vn 0.000000 0.000000 -0.100000
vn 0.000000 0.000000 -0.100000
vn 0.000000 0.000000 -0.100000
vn 0.000000 0.000000 -0.100000
vn 0.000000 0.000000 -0.100000
vn 0.000000 0.000000 -0.100000
vn 0.000000 0.000000 -0.100000
vn 0.000000 0.000000 -0.100000
vn 0.000000 0.000000 -0.100000
vn 0.000000 0.000000 -0.100000
vn 0.000000 0.000000 -0.100000
vn 0.000000 0.000000 -0.100000
vn 0.000000 0.000000 -0.100000
vn 0.000000 0.000000 -0.100000
vn 0.000000 0.000000 -0.100000
vn 0.000000 0.000000 -0.100000
vn 0.000000 0.000000 -0.100000
vn 0.000000 0.000000 -0.100000
vn 0.000000 0.000000 -0.100000
vn 0.000000 0.000000 -0.100000
vn 0.000000 0.000000 -0.100000
vn 0.000000 0.000000 -0.100000
vn 0.000000 0.000000 -0.100000
vn 0.000000 0.000000 -0.100000
vn 0.000000 0.000000 -0.100000
vn 0.000000 0.000000 -0.100000
vn 0.000000 0.000000 -0.100000
vn 0.000000 0.000000 -0.100000
vn 0.000000 0.000000 -0.100000
vn 0.000000 0.000000 -0.100000
vn 0.000000 0.000000 -0.100000
vn 0.000000 0.000000 -0.100000
vn 0.000000 0.000000 -0.100000
vn 0.000000 0.000000 -0.100000
vn 0.000000 0.000000 -0.100000
vn 0.000000 0.000000 -0.100000
vn 0.000000 0.000000 -0.100000
vn 0.000000 0.000000 -0.100000
vn 0.000000 0.000000 -0.100000
vn 0.000000 0.000000 -0.100000
vn 0.000000 0.000000 -0.100000
vn 0.000000 0.000000 -0.100000
vn 0.000000 0.000000 -0.100000
vn 0.000000 0.000000 -0.100000
vn 0.000000 0.000000 -0.100000
vn 0.000000 0.000000 -0.100000
vn 0.000000 0.000000 -0.100000
vn 0.000000 0.000000 -0.100000
vn 0.000000 0.000000 -0.100000
vn 0.000000 0.000000 -0.100000
vn 0.000000 0.000000 -0.100000
vn 0.000000 0.000000 -0.100000
vn 0.000000 0.000000 -0.100000
vn 0.000000 0.000000 -0.100000
vn 0.000000 0.000000 -0.100000
vn 0.000000 0.000000 -0.100000
vn 0.000000 0.000000 -0.100000
vn 0.000000 0.000000 -0.100000
vn 0.000000 0.000000 -0.100000
vn 0.000000 0.000000 -0.100000
vn 0.000000 0.000000 -0.100000
vn 0.000000 0.000000 -0.100000
vn 0.000000 0.000000 -0.100000
vn 0.000000 0.000000 -0.100000
vn 0.000000 0.000000 -0.100000
vn 0.000000 0.000000 -0.100000
vn 0.000000 0.000000 -0.100000
vn 0.000000 0.000000 -0.100000
vn 0.000000 0.000000 -0.100000
vn 0.000000 0.000000 -0.100000
vn 0.000000 0.000000 -0.100000
vn 0.000000 0.000000 -0.100000
vn 0.000000 0.000000 -0.100000
vn 0.000000 0.000000 -0.100000
vn 0.000000 0.000000 -0.100000
vn 0.000000 0.000000 -0.100000
vn 0.000000 0.000000 -0.100000
vn 0.000000 0.000000 -0.100000
vn 0.000000 0.000000 -0.100000
vn 0.000000 0.000000 -0.100000
vn 0.000000 0.000000 -0.100000
vn 0.000000 0.000000 -0.100000
vn 0.000000 0.000000 -0.100000
vn 0.000000 0.000000 -0.100000
vn 0.000000 0.000000 -0.100000
vn 0.000000 0.000000 -0.100000
vn 0.000000 0.000000 -0.100000
vn 0.000000 0.000000 -0.100000
vn 0.000000 0.000000 -0.100000
vn 0.000000 0.000000 -0.100000
vn 0.000000 0.000000 -0.100000
vn 0.000000 0.000000 -0.100000
vn 0.000000 0.000000 -0.100000
vn 0.000000 0.000000 -0.100000
vn 0.000000 0.000000 -0.100000
vn 0.000000 0.000000 -0.100000
vn 0.000000 0.000000 -0.100000
vn 0.000000 0.000000 -0.100000
vn 0.000000 0.000000 -0.100000
vn 0.000000 0.000000 -0.100000
vn 0.000000 0.000000 -0.100000
vn 0.000000 0.000000 -0.100000
vn 0.000000 0.000000 -0.100000
vn 0.000000 0.000000 -0.100000
vn 0.000000 0.000000 -0.100000
vn 0.000000 0.000000 -0.100000
vn 0.000000 0.000000 -0.100000
vn 0.000000 0.000000 -0.100000
vn 0.000000 0.000000 -0.100000
vn 0.000000 0.000000 -0.100000
vn 0.000000 0.000000 -0.100000
vn 0.000000 0.000000 -0.100000
vn 0.000000 0.000000 -0.100000
vn 0.000000 0.000000 -0.100000
vn 0.000000 0.000000 -0.100000
vn 0.000000 0.000000 -0.100000
vn 0.000000 0.000000 -0.100000
vn 0.000000 0.000000 -0.100000
vn 0.000000 0.000000 -0.100000
vn 0.000000 0.000000 -0.100000
vn 0.000000 0.000000 -0.100000
vn 0.000000 0.000000 -0.100000
vn 0.000000 0.000000 -0.100000
f 538/1145/1137 584/1146/1138 537/1147/1139
f 537/1147/1139 584/1146/1138 561/1148/1140
f 537/1149/1139 561/1150/1140 560/1151/1141
f 560/1151/1141 561/1150/1140 562/1152/1142
f 560/1151/1141 562/1152/1142 559/1153/1143
f 559/1153/1143 562/1152/1142 563/1154/1144
f 559/1153/1143 563/1154/1144 558/1155/1145
f 558/1155/1145 563/1154/1144 564/1156/1146
f 558/1155/1145 564/1156/1146 557/1157/1147
f 557/1157/1147 564/1156/1146 565/1158/1148
f 557/1157/1147 565/1158/1148 556/1159/1149
f 556/1159/1149 565/1158/1148 566/1160/1150
f 556/1159/1149 566/1160/1150 555/1161/1151
f 555/1161/1151 566/1160/1150 567/1162/1152
f 555/1161/1151 567/1162/1152 554/1163/1153
f 554/1163/1153 567/1162/1152 568/1164/1154
f 554/1163/1153 568/1164/1154 553/1165/1155
f 553/1165/1155 568/1164/1154 569/1166/1156
f 553/1165/1155 569/1166/1156 552/1167/1157
f 552/1167/1157 569/1166/1156 570/1168/1158
f 552/1167/1157 570/1168/1158 551/1169/1159
f 551/1169/1159 570/1168/1158 571/1170/1160
f 551/1169/1159 571/1170/1160 550/1171/1161
f 550/1171/1161 571/1170/1160 572/1172/1162
f 550/1171/1161 572/1172/1162 549/1173/1163
f 549/1173/1163 572/1172/1162 573/1174/1164
f 549/1173/1163 573/1174/1164 548/1175/1165
f 548/1175/1165 573/1174/1164 574/1176/1166
f 548/1175/1165 574/1176/1166 547/1177/1167
f 547/1177/1167 574/1176/1166 575/1178/1168
f 547/1177/1167 575/1178/1168 546/1179/1169
f 546/1179/1169 575/1178/1168 576/1180/1170
f 546/1179/1169 576/1180/1170 545/1181/1171
f 545/1181/1171 576/1180/1170 577/1182/1172
f 545/1181/1171 577/1182/1172 544/1183/1173
f 544/1183/1173 577/1182/1172 578/1184/1174
f 544/1183/1173 578/1184/1174 543/1185/1175
f 543/1185/1175 578/1184/1174 579/1186/1176
f 543/1185/1175 579/1186/1176 542/1187/1177
f 542/1187/1177 579/1186/1176 580/1188/1178
f 542/1187/1177 580/1188/1178 541/1189/1179
f 541/1189/1179 580/1188/1178 581/1190/1180
f 541/1189/1179 581/1190/1180 540/1191/1181
f 540/1191/1181 581/1190/1180 582/1192/1182
f 540/1191/1181 582/1192/1182 539/1193/1183
f 539/1193/1183 582/1192/1182 583/1194/1184
f 539/1193/1183 583/1194/1184 538/1145/1137
f 538/1145/1137 583/1194/1184 584/1146/1138
f 606/1195/1185 585/1196/1186 605/1197/1187
f 605/1197/1187 585/1196/1186 586/1198/1188
f 605/1197/1187 586/1198/1188 587/1199/1189
f 605/1197/1187 587/1199/1189 604/1200/1190
f 604/1200/1190 587/1199/1189 588/1201/1191
f 604/1200/1190 588/1201/1191 603/1202/1192
f 603/1202/1192 588/1201/1191 589/1203/1193
f 603/1202/1192 589/1203/1193 602/1204/1194
f 602/1204/1194 589/1203/1193 590/1205/1195
f 602/1204/1194 590/1205/1195 601/1206/1196
f 601/1206/1196 590/1205/1195 591/1207/1197
f 601/1206/1196 591/1207/1197 600/1208/1198
f 600/1208/1198 591/1207/1197 592/1209/1199
f 600/1208/1198 592/1209/1199 599/1210/1200
f 599/1210/1200 592/1209/1199 593/1211/1201
f 599/1210/1200 593/1211/1201 598/1212/1202
f 598/1212/1202 593/1211/1201 594/1213/1203
f 598/1212/1202 594/1213/1203 597/1214/1204
f 597/1214/1204 594/1213/1203 596/1215/1205
f 596/1215/1205 594/1213/1203 595/1216/1206
f 607/1217/1207 585/1218/1208 608/1219/1209
f 608/1219/1209 585/1218/1208 606/1220/1210
f 618/1221/1211 609/1222/1212 617/1223/1213
f 617/1223/1213 609/1222/1212 610/1224/1214
f 617/1223/1213 610/1224/1214 616/1225/1215
f 616/1225/1215 610/1224/1214 611/1226/1216
f 616/1225/1215 611/1226/1216 615/1227/1217
f 615/1227/1217 611/1226/1216 612/1228/1218
f 615/1227/1217 612/1228/1218 614/1229/1219
f 614/1229/1219 612/1228/1218 613/1230/1220
f 614/1229/1219 613/1230/1220 608/1231/1221
f 608/1231/1221 613/1230/1220 607/1232/1222
f 595/1233/1223 609/1234/1224 596/1235/1225
f 596/1235/1225 609/1234/1224 618/1236/1226
f 619/1237/1227 620/1238/1228 622/1239/1229
f 622/1239/1229 620/1238/1228 621/1240/1230
f 642/1241/1231 623/1242/1232 641/1243/1233
f 641/1243/1233 623/1242/1232 624/1244/1234
f 641/1243/1233 624/1244/1234 625/1245/1235
f 641/1243/1233 625/1245/1235 640/1246/1236
f 640/1246/1236 625/1245/1235 626/1247/1237
f 640/1246/1236 626/1247/1237 639/1248/1238
f 639/1248/1238 626/1247/1237 627/1249/1239
f 639/1248/1238 627/1249/1239 638/1250/1240
f 638/1250/1240 627/1249/1239 628/1251/1241
f 638/1250/1240 628/1251/1241 637/1252/1242
f 637/1252/1242 628/1251/1241 629/1253/1243
f 637/1252/1242 629/1253/1243 636/1254/1244
f 636/1254/1244 629/1253/1243 630/1255/1245
f 636/1254/1244 630/1255/1245 635/1256/1246
f 635/1256/1246 630/1255/1245 631/1257/1247
f 635/1256/1246 631/1257/1247 634/1258/1248
f 634/1258/1248 631/1257/1247 632/1259/1249
f 634/1258/1248 632/1259/1249 633/1260/1250
f 633/1260/1250 632/1259/1249 622/1261/1251
f 622/1261/1251 632/1259/1249 619/1262/1252
f 643/1263/1253 623/1264/1254 644/1265/1255
f 644/1265/1255 623/1264/1254 642/1266/1256
f 621/1267/1257 620/1268/1258 652/1269/1259
f 652/1269/1259 620/1268/1258 645/1270/1260
f 652/1269/1259 645/1270/1260 651/1271/1261
f 651/1271/1261 645/1270/1260 646/1272/1262
f 651/1271/1261 646/1272/1262 650/1273/1263
f 650/1273/1263 646/1272/1262 647/1274/1264
f 650/1273/1263 647/1274/1264 649/1275/1265
f 649/1275/1265 647/1274/1264 648/1276/1266
f 649/1275/1265 648/1276/1266 644/1277/1267
f 644/1277/1267 648/1276/1266 643/1278/1268
f 653/1279/1269 654/1280/1270 656/1281/1271
f 656/1281/1271 654/1280/1270 655/1282/1272
f 666/1283/1273 657/1284/1274 665/1285/1275
f 665/1285/1275 657/1284/1274 658/1286/1276
f 665/1285/1275 658/1286/1276 664/1287/1277
f 664/1287/1277 658/1286/1276 659/1288/1278
f 664/1287/1277 659/1288/1278 663/1289/1279
f 663/1289/1279 659/1288/1278 660/1290/1280
f 663/1289/1279 660/1290/1280 662/1291/1281
f 662/1291/1281 660/1290/1280 661/1292/1282
f 662/1291/1281 661/1292/1282 656/1293/1283
f 656/1293/1283 661/1292/1282 653/1294/1284
f 667/1295/1285 657/1296/1286 668/1297/1287
f 668/1297/1287 657/1296/1286 666/1298/1288
f 655/1299/1289 654/1300/1290 686/1301/1291
f 686/1301/1291 654/1300/1290 669/1302/1292
f 686/1301/1291 669/1302/1292 670/1303/1293
f 686/1301/1291 670/1303/1293 685/1304/1294
f 685/1304/1294 670/1303/1293 671/1305/1295
f 685/1304/1294 671/1305/1295 684/1306/1296
f 684/1306/1296 671/1305/1295 672/1307/1297
f 684/1306/1296 672/1307/1297 683/1308/1298
f 683/1308/1298 672/1307/1297 673/1309/1299
f 683/1308/1298 673/1309/1299 682/1310/1300
f 682/1310/1300 673/1309/1299 674/1311/1301
f 682/1310/1300 674/1311/1301 681/1312/1302
f 681/1312/1302 674/1311/1301 675/1313/1303
f 681/1312/1302 675/1313/1303 680/1314/1304
f 680/1314/1304 675/1313/1303 676/1315/1305
f 680/1314/1304 676/1315/1305 679/1316/1306
f 679/1316/1306 676/1315/1305 677/1317/1307
f 679/1316/1306 677/1317/1307 678/1318/1308
f 678/1318/1308 677/1317/1307 668/1319/1309
f 668/1319/1309 677/1317/1307 667/1320/1310
f 708/1321/1311 687/1322/1312 707/1323/1313
f 707/1323/1313 687/1322/1312 688/1324/1314
f 707/1323/1313 688/1324/1314 689/1325/1315
f 707/1323/1313 689/1325/1315 706/1326/1316
f 706/1326/1316 689/1325/1315 690/1327/1317
f 706/1326/1316 690/1327/1317 705/1328/1318
f 705/1328/1318 690/1327/1317 691/1329/1319
f 705/1328/1318 691/1329/1319 704/1330/1320
f 704/1330/1320 691/1329/1319 692/1331/1321
f 704/1330/1320 692/1331/1321 703/1332/1322
f 703/1332/1322 692/1331/1321 693/1333/1323
f 703/1332/1322 693/1333/1323 702/1334/1324
f 702/1334/1324 693/1333/1323 694/1335/1325
f 702/1334/1324 694/1335/1325 701/1336/1326
f 701/1336/1326 694/1335/1325 695/1337/1327
f 701/1336/1326 695/1337/1327 700/1338/1328
f 700/1338/1328 695/1337/1327 696/1339/1329
f 700/1338/1328 696/1339/1329 699/1340/1330
f 699/1340/1330 696/1339/1329 698/1341/1331
f 698/1341/1331 696/1339/1329 697/1342/1332
f 709/1343/1333 687/1344/1334 710/1345/1335
f 710/1345/1335 687/1344/1334 708/1346/1336
f 720/1347/1337 711/1348/1338 719/1349/1339
f 719/1349/1339 711/1348/1338 712/1350/1340
f 719/1349/1339 712/1350/1340 718/1351/1341
f 718/1351/1341 712/1350/1340 713/1352/1342
f 718/1351/1341 713/1352/1342 717/1353/1343
f 717/1353/1343 713/1352/1342 714/1354/1344
f 717/1353/1343 714/1354/1344 716/1355/1345
f 716/1355/1345 714/1354/1344 715/1356/1346
f 716/1355/1345 715/1356/1346 710/1357/1347
f 710/1357/1347 715/1356/1346 709/1358/1348
f 697/1359/1349 711/1360/1350 698/1361/1351
f 698/1361/1351 711/1360/1350 720/1362/1352
f 722/1363/1353 804/1364/1354 721/1365/1355
f 721/1365/1355 804/1364/1354 763/1366/1356
f 721/1367/1355 763/1368/1356 762/1369/1357
f 762/1369/1357 763/1368/1356 764/1370/1358
f 762/1369/1357 764/1370/1358 761/1371/1359
f 761/1371/1359 764/1370/1358 765/1372/1360
f 761/1371/1359 765/1372/1360 760/1373/1361
f 760/1373/1361 765/1372/1360 766/1374/1362
f 760/1373/1361 766/1374/1362 759/1375/1363
f 759/1375/1363 766/1374/1362 767/1376/1364
f 759/1375/1363 767/1376/1364 758/1377/1365
f 758/1377/1365 767/1376/1364 768/1378/1366
f 758/1377/1365 768/1378/1366 757/1379/1367
f 757/1379/1367 768/1378/1366 769/1380/1368
f 757/1379/1367 769/1380/1368 756/1381/1369
f 756/1381/1369 769/1380/1368 770/1382/1370
f 756/1381/1369 770/1382/1370 755/1383/1371
f 755/1383/1371 770/1382/1370 771/1384/1372
f 755/1383/1371 771/1384/1372 754/1385/1373
f 754/1385/1373 771/1384/1372 772/1386/1374
f 754/1385/1373 772/1386/1374 753/1387/1375
f 753/1387/1375 772/1386/1374 773/1388/1376
f 753/1387/1375 773/1388/1376 752/1389/1377
f 752/1389/1377 773/1388/1376 774/1390/1378
f 752/1389/1377 774/1390/1378 751/1391/1379
f 751/1391/1379 774/1390/1378 775/1392/1380
f 751/1391/1379 775/1392/1380 750/1393/1381
f 750/1393/1381 775/1392/1380 776/1394/1382
f 750/1393/1381 776/1394/1382 749/1395/1383
f 749/1395/1383 776/1394/1382 777/1396/1384
f 749/1395/1383 777/1396/1384 748/1397/1385
f 748/1397/1385 777/1396/1384 778/1398/1386
f 748/1397/1385 778/1398/1386 747/1399/1387
f 747/1399/1387 778/1398/1386 779/1400/1388
f 747/1399/1387 779/1400/1388 746/1401/1389
f 746/1401/1389 779/1400/1388 780/1402/1390
f 746/1401/1389 780/1402/1390 745/1403/1391
f 745/1403/1391 780/1402/1390 781/1404/1392
f 745/1403/1391 781/1404/1392 744/1405/1393
f 744/1405/1393 781/1404/1392 782/1406/1394
f 744/1405/1393 782/1406/1394 743/1407/1395
f 743/1407/1395 782/1406/1394 783/1408/1396
f 743/1407/1395 783/1408/1396 742/1409/1397
f 742/1409/1397 783/1408/1396 784/1410/1398
f 742/1409/1397 784/1410/1398 741/1411/1399
f 741/1411/1399 784/1410/1398 785/1412/1400
f 741/1411/1399 785/1412/1400 740/1413/1401
f 740/1413/1401 785/1412/1400 786/1414/1402
f 740/1413/1401 786/1414/1402 739/1415/1403
f 739/1415/1403 786/1414/1402 787/1416/1404
f 739/1415/1403 787/1416/1404 738/1417/1405
f 738/1417/1405 787/1416/1404 788/1418/1406
f 738/1417/1405 788/1418/1406 737/1419/1407
f 737/1419/1407 788/1418/1406 789/1420/1408
f 737/1419/1407 789/1420/1408 736/1421/1409
f 736/1421/1409 789/1420/1408 790/1422/1410
f 736/1421/1409 790/1422/1410 735/1423/1411
f 735/1423/1411 790/1422/1410 791/1424/1412
f 735/1423/1411 791/1424/1412 734/1425/1413
f 734/1425/1413 791/1424/1412 792/1426/1414
f 734/1425/1413 792/1426/1414 733/1427/1415
f 733/1427/1415 792/1426/1414 793/1428/1416
f 733/1427/1415 793/1428/1416 732/1429/1417
f 732/1429/1417 793/1428/1416 794/1430/1418
f 732/1429/1417 794/1430/1418 731/1431/1419
f 731/1431/1419 794/1430/1418 795/1432/1420
f 731/1431/1419 795/1432/1420 730/1433/1421
f 730/1433/1421 795/1432/1420 796/1434/1422
f 730/1433/1421 796/1434/1422 729/1435/1423
f 729/1435/1423 796/1434/1422 797/1436/1424
f 729/1435/1423 797/1436/1424 728/1437/1425
f 728/1437/1425 797/1436/1424 798/1438/1426
f 728/1437/1425 798/1438/1426 727/1439/1427
f 727/1439/1427 798/1438/1426 799/1440/1428
f 727/1439/1427 799/1440/1428 726/1441/1429
f 726/1441/1429 799/1440/1428 800/1442/1430
f 726/1441/1429 800/1442/1430 725/1443/1431
f 725/1443/1431 800/1442/1430 801/1444/1432
f 725/1443/1431 801/1444/1432 724/1445/1433
f 724/1445/1433 801/1444/1432 802/1446/1434
f 724/1445/1433 802/1446/1434 723/1447/1435
f 723/1447/1435 802/1446/1434 803/1448/1436
f 723/1447/1435 803/1448/1436 722/1363/1353
f 722/1363/1353 803/1448/1436 804/1364/1354
f 720/1449/1437 644/1450/1438 698/1451/1439
f 698/1451/1439 644/1450/1438 642/1452/1440
f 698/1451/1439 642/1452/1440 752/1453/1441
f 752/1453/1441 642/1452/1440 753/1454/1442
f 753/1454/1442 642/1452/1440 641/1455/1443
f 753/1454/1442 641/1455/1443 754/1456/1444
f 754/1456/1444 641/1455/1443 640/1457/1445
f 754/1456/1444 640/1457/1445 755/1458/1446
f 755/1458/1446 640/1457/1445 639/1459/1447
f 755/1458/1446 639/1459/1447 756/1460/1448
f 756/1460/1448 639/1459/1447 638/1461/1449
f 756/1460/1448 638/1461/1449 757/1462/1450
f 757/1462/1450 638/1461/1449 637/1463/1451
f 757/1462/1450 637/1463/1451 758/1464/1452
f 758/1464/1452 637/1463/1451 636/1465/1453
f 758/1464/1452 636/1465/1453 759/1466/1454
f 759/1466/1454 636/1465/1453 635/1467/1455
f 759/1466/1454 635/1467/1455 760/1468/1456
f 760/1468/1456 635/1467/1455 634/1469/1457
f 760/1468/1456 634/1469/1457 761/1470/1458
f 761/1470/1458 634/1469/1457 633/1471/1459
f 761/1470/1458 633/1471/1459 762/1472/1460
f 762/1472/1460 633/1471/1459 622/1473/1461
f 762/1472/1460 622/1473/1461 721/1474/1462
f 721/1474/1462 622/1473/1461 655/1475/1463
f 721/1474/1462 655/1475/1463 722/1476/1464
f 722/1476/1464 655/1475/1463 686/1477/1465
f 722/1476/1464 686/1477/1465 723/1478/1466
f 723/1478/1466 686/1477/1465 685/1479/1467
f 723/1478/1466 685/1479/1467 724/1480/1468
f 724/1480/1468 685/1479/1467 684/1481/1469
f 724/1480/1468 684/1481/1469 725/1482/1470
f 725/1482/1470 684/1481/1469 683/1483/1471
f 725/1482/1470 683/1483/1471 726/1484/1472
f 726/1484/1472 683/1483/1471 682/1485/1473
f 726/1484/1472 682/1485/1473 727/1486/1474
f 727/1486/1474 682/1485/1473 681/1487/1475
f 727/1486/1474 681/1487/1475 728/1488/1476
f 728/1488/1476 681/1487/1475 680/1489/1477
f 728/1488/1476 680/1489/1477 729/1490/1478
f 729/1490/1478 680/1489/1477 679/1491/1479
f 729/1490/1478 679/1491/1479 730/1492/1480
f 730/1492/1480 679/1491/1479 678/1493/1481
f 730/1492/1480 678/1493/1481 731/1494/1482
f 731/1494/1482 678/1493/1481 668/1495/1483
f 731/1494/1482 668/1495/1483 606/1496/1484
f 606/1496/1484 668/1495/1483 608/1497/1485
f 608/1497/1485 668/1495/1483 666/1498/1486
f 608/1497/1485 666/1498/1486 555/1499/1487
f 555/1499/1487 666/1498/1486 556/1500/1488
f 556/1500/1488 666/1498/1486 665/1501/1489
f 556/1500/1488 665/1501/1489 557/1502/1490
f 557/1502/1490 665/1501/1489 664/1503/1491
f 557/1502/1490 664/1503/1491 558/1504/1492
f 558/1504/1492 664/1503/1491 663/1505/1493
f 558/1504/1492 663/1505/1493 559/1506/1494
f 559/1506/1494 663/1505/1493 662/1507/1495
f 559/1506/1494 662/1507/1495 560/1508/1496
f 560/1508/1496 662/1507/1495 656/1509/1497
f 560/1508/1496 656/1509/1497 537/1510/1498
f 537/1510/1498 656/1509/1497 621/1511/1499
f 537/1510/1498 621/1511/1499 538/1512/1500
f 538/1512/1500 621/1511/1499 652/1513/1501
f 538/1512/1500 652/1513/1501 539/1514/1502
f 539/1514/1502 652/1513/1501 651/1515/1503
f 539/1514/1502 651/1515/1503 540/1516/1504
f 540/1516/1504 651/1515/1503 650/1517/1505
f 540/1516/1504 650/1517/1505 541/1518/1506
f 541/1518/1506 650/1517/1505 649/1519/1507
f 541/1518/1506 649/1519/1507 542/1520/1508
f 542/1520/1508 649/1519/1507 644/1450/1438
f 542/1520/1508 644/1450/1438 543/1521/1509
f 543/1521/1509 644/1450/1438 720/1449/1437
f 543/1521/1509 720/1449/1437 544/1522/1510
f 544/1522/1510 720/1449/1437 719/1523/1511
f 544/1522/1510 719/1523/1511 545/1524/1512
f 545/1524/1512 719/1523/1511 718/1525/1513
f 545/1524/1512 718/1525/1513 546/1526/1514
f 546/1526/1514 718/1525/1513 717/1527/1515
f 546/1526/1514 717/1527/1515 547/1528/1516
f 547/1528/1516 717/1527/1515 716/1529/1517
f 547/1528/1516 716/1529/1517 548/1530/1518
f 548/1530/1518 716/1529/1517 710/1531/1519
f 548/1530/1518 710/1531/1519 549/1532/1520
f 549/1532/1520 710/1531/1519 618/1533/1521
f 549/1532/1520 618/1533/1521 550/1534/1522
f 550/1534/1522 618/1533/1521 617/1535/1523
f 550/1534/1522 617/1535/1523 551/1536/1524
f 551/1536/1524 617/1535/1523 616/1537/1525
f 551/1536/1524 616/1537/1525 552/1538/1526
f 552/1538/1526 616/1537/1525 615/1539/1527
f 552/1538/1526 615/1539/1527 553/1540/1528
f 553/1540/1528 615/1539/1527 614/1541/1529
f 553/1540/1528 614/1541/1529 554/1542/1530
f 554/1542/1530 614/1541/1529 608/1497/1485
f 554/1542/1530 608/1497/1485 555/1499/1487
f 710/1531/1519 708/1543/1531 618/1533/1521
f 618/1533/1521 708/1543/1531 596/1544/1532
f 596/1544/1532 708/1543/1531 742/1545/1533
f 596/1544/1532 742/1545/1533 741/1546/1534
f 742/1545/1533 708/1543/1531 743/1547/1535
f 743/1547/1535 708/1543/1531 707/1548/1536
f 743/1547/1535 707/1548/1536 744/1549/1537
f 744/1549/1537 707/1548/1536 706/1550/1538
f 744/1549/1537 706/1550/1538 745/1551/1539
f 745/1551/1539 706/1550/1538 705/1552/1540
f 745/1551/1539 705/1552/1540 746/1553/1541
f 746/1553/1541 705/1552/1540 704/1554/1542
f 746/1553/1541 704/1554/1542 747/1555/1543
f 747/1555/1543 704/1554/1542 703/1556/1544
f 747/1555/1543 703/1556/1544 748/1557/1545
f 748/1557/1545 703/1556/1544 702/1558/1546
f 748/1557/1545 702/1558/1546 749/1559/1547
f 749/1559/1547 702/1558/1546 701/1560/1548
f 749/1559/1547 701/1560/1548 750/1561/1549
f 750/1561/1549 701/1560/1548 700/1562/1550
f 750/1561/1549 700/1562/1550 751/1563/1551
f 751/1563/1551 700/1562/1550 699/1564/1552
f 751/1563/1551 699/1564/1552 752/1453/1441
f 752/1453/1441 699/1564/1552 698/1451/1439
f 656/1509/1497 655/1475/1463 621/1511/1499
f 621/1511/1499 655/1475/1463 622/1473/1461
f 731/1494/1482 606/1496/1484 732/1565/1553
f 732/1565/1553 606/1496/1484 605/1566/1554
f 732/1565/1553 605/1566/1554 733/1567/1555
f 733/1567/1555 605/1566/1554 604/1568/1556
f 733/1567/1555 604/1568/1556 734/1569/1557
f 734/1569/1557 604/1568/1556 603/1570/1558
f 734/1569/1557 603/1570/1558 735/1571/1559
f 735/1571/1559 603/1570/1558 602/1572/1560
f 735/1571/1559 602/1572/1560 736/1573/1561
f 736/1573/1561 602/1572/1560 601/1574/1562
f 736/1573/1561 601/1574/1562 737/1575/1563
f 737/1575/1563 601/1574/1562 600/1576/1564
f 737/1575/1563 600/1576/1564 738/1577/1565
f 738/1577/1565 600/1576/1564 599/1578/1566
f 738/1577/1565 599/1578/1566 739/1579/1567
f 739/1579/1567 599/1578/1566 598/1580/1568
f 739/1579/1567 598/1580/1568 740/1581/1569
f 740/1581/1569 598/1580/1568 597/1582/1570
f 740/1581/1569 597/1582/1570 741/1546/1534
f 741/1546/1534 597/1582/1570 596/1544/1532
f 697/1583/1571 623/1584/1572 711/1585/1573
f 711/1585/1573 623/1584/1572 643/1586/1574
f 711/1585/1573 643/1586/1574 579/1587/1575
f 579/1587/1575 643/1586/1574 580/1588/1576
f 580/1588/1576 643/1586/1574 648/1589/1577
f 580/1588/1576 648/1589/1577 581/1590/1578
f 581/1590/1578 648/1589/1577 647/1591/1579
f 581/1590/1578 647/1591/1579 582/1592/1580
f 582/1592/1580 647/1591/1579 646/1593/1581
f 582/1592/1580 646/1593/1581 583/1594/1582
f 583/1594/1582 646/1593/1581 645/1595/1583
f 583/1594/1582 645/1595/1583 584/1596/1584
f 584/1596/1584 645/1595/1583 620/1597/1585
f 584/1596/1584 620/1597/1585 561/1598/1586
f 561/1598/1586 620/1597/1585 653/1599/1587
f 561/1598/1586 653/1599/1587 562/1600/1588
f 562/1600/1588 653/1599/1587 661/1601/1589
f 562/1600/1588 661/1601/1589 563/1602/1590
f 563/1602/1590 661/1601/1589 660/1603/1591
f 563/1602/1590 660/1603/1591 564/1604/1592
f 564/1604/1592 660/1603/1591 659/1605/1593
f 564/1604/1592 659/1605/1593 565/1606/1594
f 565/1606/1594 659/1605/1593 658/1607/1595
f 565/1606/1594 658/1607/1595 566/1608/1596
f 566/1608/1596 658/1607/1595 657/1609/1597
f 566/1608/1596 657/1609/1597 567/1610/1598
f 567/1610/1598 657/1609/1597 607/1611/1599
f 567/1610/1598 607/1611/1599 568/1612/1600
f 568/1612/1600 607/1611/1599 613/1613/1601
f 568/1612/1600 613/1613/1601 569/1614/1602
f 569/1614/1602 613/1613/1601 612/1615/1603
f 569/1614/1602 612/1615/1603 570/1616/1604
f 570/1616/1604 612/1615/1603 611/1617/1605
f 570/1616/1604 611/1617/1605 571/1618/1606
f 571/1618/1606 611/1617/1605 610/1619/1607
f 571/1618/1606 610/1619/1607 572/1620/1608
f 572/1620/1608 610/1619/1607 609/1621/1609
f 572/1620/1608 609/1621/1609 573/1622/1610
f 573/1622/1610 609/1621/1609 709/1623/1611
f 573/1622/1610 709/1623/1611 574/1624/1612
f 574/1624/1612 709/1623/1611 715/1625/1613
f 574/1624/1612 715/1625/1613 575/1626/1614
f 575/1626/1614 715/1625/1613 714/1627/1615
f 575/1626/1614 714/1627/1615 576/1628/1616
f 576/1628/1616 714/1627/1615 713/1629/1617
f 576/1628/1616 713/1629/1617 577/1630/1618
f 577/1630/1618 713/1629/1617 712/1631/1619
f 577/1630/1618 712/1631/1619 578/1632/1620
f 578/1632/1620 712/1631/1619 711/1585/1573
f 578/1632/1620 711/1585/1573 579/1587/1575
f 696/1633/1621 774/1634/1622 697/1583/1571
f 697/1583/1571 774/1634/1622 773/1635/1623
f 697/1583/1571 773/1635/1623 623/1584/1572
f 623/1584/1572 773/1635/1623 624/1636/1624
f 624/1636/1624 773/1635/1623 772/1637/1625
f 624/1636/1624 772/1637/1625 625/1638/1626
f 625/1638/1626 772/1637/1625 771/1639/1627
f 625/1638/1626 771/1639/1627 626/1640/1628
f 626/1640/1628 771/1639/1627 770/1641/1629
f 626/1640/1628 770/1641/1629 627/1642/1630
f 627/1642/1630 770/1641/1629 769/1643/1631
f 627/1642/1630 769/1643/1631 628/1644/1632
f 628/1644/1632 769/1643/1631 768/1645/1633
f 628/1644/1632 768/1645/1633 629/1646/1634
f 629/1646/1634 768/1645/1633 767/1647/1635
f 629/1646/1634 767/1647/1635 630/1648/1636
f 630/1648/1636 767/1647/1635 766/1649/1637
f 630/1648/1636 766/1649/1637 631/1650/1638
f 631/1650/1638 766/1649/1637 765/1651/1639
f 631/1650/1638 765/1651/1639 632/1652/1640
f 632/1652/1640 765/1651/1639 764/1653/1641
f 632/1652/1640 764/1653/1641 619/1654/1642
f 619/1654/1642 764/1653/1641 763/1655/1643
f 619/1654/1642 763/1655/1643 654/1656/1644
f 654/1656/1644 763/1655/1643 804/1657/1645
f 654/1656/1644 804/1657/1645 669/1658/1646
f 669/1658/1646 804/1657/1645 803/1659/1647
f 669/1658/1646 803/1659/1647 670/1660/1648
f 670/1660/1648 803/1659/1647 802/1661/1649
f 670/1660/1648 802/1661/1649 671/1662/1650
f 671/1662/1650 802/1661/1649 801/1663/1651
f 671/1662/1650 801/1663/1651 672/1664/1652
f 672/1664/1652 801/1663/1651 800/1665/1653
f 672/1664/1652 800/1665/1653 673/1666/1654
f 673/1666/1654 800/1665/1653 799/1667/1655
f 673/1666/1654 799/1667/1655 674/1668/1656
f 674/1668/1656 799/1667/1655 798/1669/1657
f 674/1668/1656 798/1669/1657 675/1670/1658
f 675/1670/1658 798/1669/1657 797/1671/1659
f 675/1670/1658 797/1671/1659 676/1672/1660
f 676/1672/1660 797/1671/1659 796/1673/1661
f 676/1672/1660 796/1673/1661 677/1674/1662
f 677/1674/1662 796/1673/1661 795/1675/1663
f 677/1674/1662 795/1675/1663 667/1676/1664
f 667/1676/1664 795/1675/1663 794/1677/1665
f 667/1676/1664 794/1677/1665 585/1678/1666
f 585/1678/1666 794/1677/1665 586/1679/1667
f 586/1679/1667 794/1677/1665 793/1680/1668
f 586/1679/1667 793/1680/1668 587/1681/1669
f 587/1681/1669 793/1680/1668 792/1682/1670
f 587/1681/1669 792/1682/1670 588/1683/1671
f 588/1683/1671 792/1682/1670 791/1684/1672
f 588/1683/1671 791/1684/1672 589/1685/1673
f 589/1685/1673 791/1684/1672 790/1686/1674
f 589/1685/1673 790/1686/1674 590/1687/1675
f 590/1687/1675 790/1686/1674 789/1688/1676
f 590/1687/1675 789/1688/1676 591/1689/1677
f 591/1689/1677 789/1688/1676 788/1690/1678
f 591/1689/1677 788/1690/1678 592/1691/1679
f 592/1691/1679 788/1690/1678 787/1692/1680
f 592/1691/1679 787/1692/1680 593/1693/1681
f 593/1693/1681 787/1692/1680 786/1694/1682
f 593/1693/1681 786/1694/1682 594/1695/1683
f 594/1695/1683 786/1694/1682 785/1696/1684
f 594/1695/1683 785/1696/1684 595/1697/1685
f 595/1697/1685 785/1696/1684 784/1698/1686
f 595/1697/1685 784/1698/1686 687/1699/1687
f 687/1699/1687 784/1698/1686 783/1700/1688
f 687/1699/1687 783/1700/1688 688/1701/1689
f 688/1701/1689 783/1700/1688 782/1702/1690
f 688/1701/1689 782/1702/1690 689/1703/1691
f 689/1703/1691 782/1702/1690 781/1704/1692
f 689/1703/1691 781/1704/1692 690/1705/1693
f 690/1705/1693 781/1704/1692 780/1706/1694
f 690/1705/1693 780/1706/1694 691/1707/1695
f 691/1707/1695 780/1706/1694 779/1708/1696
f 691/1707/1695 779/1708/1696 692/1709/1697
f 692/1709/1697 779/1708/1696 778/1710/1698
f 692/1709/1697 778/1710/1698 693/1711/1699
f 693/1711/1699 778/1710/1698 777/1712/1700
f 693/1711/1699 777/1712/1700 694/1713/1701
f 694/1713/1701 777/1712/1700 776/1714/1702
f 694/1713/1701 776/1714/1702 695/1715/1703
f 695/1715/1703 776/1714/1702 775/1716/1704
f 695/1715/1703 775/1716/1704 696/1633/1621
f 696/1633/1621 775/1716/1704 774/1634/1622
f 687/1699/1687 709/1623/1611 595/1697/1685
f 595/1697/1685 709/1623/1611 609/1621/1609
f 654/1656/1644 653/1599/1587 619/1654/1642
f 619/1654/1642 653/1599/1587 620/1597/1585
f 607/1611/1599 657/1609/1597 585/1678/1666
f 585/1678/1666 657/1609/1597 667/1676/1664
g Body5

v -25.075091 -12.000000 0.500000
v -25.038458 -12.278254 0.500000
v -24.931056 -12.537545 0.500000
v -24.760204 -12.760204 0.500000
v -24.537545 -12.931056 0.500000
v -24.278254 -13.038458 0.500000
v -24.000000 -13.075091 0.500000
v -23.721746 -13.038458 0.500000
v -23.462455 -12.931056 0.500000
v -23.239796 -12.760204 0.500000
v -23.068944 -12.537545 0.500000
v -22.961542 -12.278254 0.500000
v -22.924909 -12.000000 0.500000
v -22.961542 -11.721746 0.500000
v -23.068944 -11.462455 0.500000
v -23.239796 -11.239796 0.500000
v -23.462455 -11.068944 0.500000
v -23.721746 -10.961542 0.500000
v -24.000000 -10.924909 0.500000
v -24.278254 -10.961542 0.500000
v -24.537545 -11.068944 0.500000
v -24.760204 -11.239796 0.500000
v -24.931056 -11.462455 0.500000
v -25.038458 -11.721746 0.500000
v -25.075091 -12.000000 0.000000
v -25.038458 -11.721746 0.000000
v -24.931056 -11.462455 0.000000
v -24.760204 -11.239796 0.000000
v -24.537545 -11.068944 0.000000
v -24.278254 -10.961542 0.000000
v -24.000000 -10.924909 0.000000
v -23.721746 -10.961542 0.000000
v -23.462455 -11.068944 0.000000
v -23.239796 -11.239796 0.000000
v -23.068944 -11.462455 0.000000
v -22.961542 -11.721746 0.000000
v -22.924909 -12.000000 0.000000
v -22.961542 -12.278254 0.000000
v -23.068944 -12.537545 0.000000
v -23.239796 -12.760204 0.000000
v -23.462455 -12.931056 0.000000
v -23.721746 -13.038458 0.000000
v -24.000000 -13.075091 0.000000
v -24.278254 -13.038458 0.000000
v -24.537545 -12.931056 0.000000
v -24.760204 -12.760204 0.000000
v -24.931056 -12.537545 0.000000
v -25.038458 -12.278254 0.000000
v -23.769905 -7.505887 0.000000
v -23.124907 -7.585907 0.000000
v -22.498165 -7.758009 0.000000
v -21.902751 -8.018600 0.000000
v -21.351088 -8.362245 0.000000
v -20.854681 -8.781775 0.000000
v -20.423888 -9.268439 0.000000
v -20.067694 -9.812085 0.000000
v -19.793530 -10.401372 0.000000
v -19.607115 -11.024007 0.000000
v -19.512338 -11.667002 0.000000
v -19.512338 -11.667002 0.500000
v -19.607115 -11.024007 0.500000
v -19.793530 -10.401372 0.500000
v -20.067694 -9.812085 0.500000
v -20.423888 -9.268439 0.500000
v -20.854681 -8.781775 0.500000
v -21.351088 -8.362245 0.500000
v -21.902751 -8.018600 0.500000
v -22.498165 -7.758009 0.500000
v -23.124907 -7.585907 0.500000
v -23.769905 -7.505887 0.500000
v -23.769905 -10.517753 0.000000
v -23.769905 -10.517753 0.500000
v -22.537430 -11.667002 0.000000
v -22.657556 -11.330788 0.000000
v -22.853737 -11.032487 0.000000
v -23.114858 -10.788999 0.000000
v -23.426125 -10.614118 0.000000
v -23.426125 -10.614118 0.500000
v -23.114858 -10.788999 0.500000
v -22.853737 -11.032487 0.500000
v -22.657556 -11.330788 0.500000
v -22.537430 -11.667002 0.500000
v -28.487664 -12.332971 0.000000
v -25.462577 -12.332971 0.000000
v -25.462577 -12.332971 0.500000
v -28.487664 -12.332971 0.500000
v -24.230086 -16.494114 0.000000
v -24.875087 -16.414094 0.000000
v -25.501833 -16.241992 0.000000
v -26.097250 -15.981399 0.000000
v -26.648917 -15.637752 0.000000
v -27.145325 -15.218218 0.000000
v -27.576120 -14.731550 0.000000
v -27.932314 -14.187900 0.000000
v -28.206477 -13.598609 0.000000
v -28.392890 -12.975969 0.000000
v -28.392890 -12.975969 0.500000
v -28.206477 -13.598609 0.500000
v -27.932314 -14.187900 0.500000
v -27.576120 -14.731550 0.500000
v -27.145325 -15.218218 0.500000
v -26.648917 -15.637752 0.500000
v -26.097250 -15.981399 0.500000
v -25.501833 -16.241992 0.500000
v -24.875087 -16.414094 0.500000
v -24.230086 -16.494114 0.500000
v -24.230086 -13.482248 0.000000
v -24.230086 -13.482248 0.500000
v -25.342453 -12.669194 0.000000
v -25.146271 -12.967503 0.000000
v -24.885146 -13.210998 0.000000
v -24.573873 -13.385882 0.000000
v -24.573873 -13.385882 0.500000
v -24.885146 -13.210998 0.500000
v -25.146271 -12.967503 0.500000
v -25.342453 -12.669194 0.500000
v -25.462577 -11.667029 0.000000
v -28.487664 -11.667029 0.000000
v -28.487664 -11.667029 0.500000
v -25.462577 -11.667029 0.500000
v -24.230095 -10.517753 0.000000
v -24.573880 -10.614121 0.000000
v -24.885151 -10.789005 0.000000
v -25.146274 -11.032500 0.000000
v -25.342454 -11.330808 0.000000
v -25.342454 -11.330808 0.500000
v -25.146274 -11.032500 0.500000
v -24.885151 -10.789005 0.500000
v -24.573880 -10.614121 0.500000
v -24.230095 -10.517753 0.500000
v -24.230095 -7.505887 0.000000
v -24.230095 -7.505887 0.500000
v -28.392890 -11.024031 0.000000
v -28.206478 -10.401393 0.000000
v -27.932315 -9.812102 0.000000
v -27.576122 -9.268453 0.000000
v -27.145329 -8.781785 0.000000
v -26.648921 -8.362251 0.000000
v -26.097256 -8.018604 0.000000
v -25.501840 -7.758010 0.000000
v -24.875095 -7.585908 0.000000
v -24.875095 -7.585908 0.500000
v -25.501840 -7.758010 0.500000
v -26.097256 -8.018604 0.500000
v -26.648921 -8.362251 0.500000
v -27.145329 -8.781785 0.500000
v -27.576122 -9.268453 0.500000
v -27.932315 -9.812102 0.500000
v -28.206478 -10.401393 0.500000
v -28.392890 -11.024031 0.500000
v -19.512338 -12.332998 0.000000
v -19.607115 -12.975994 0.000000
v -19.793531 -13.598630 0.000000
v -20.067695 -14.187917 0.000000
v -20.423890 -14.731563 0.000000
v -20.854685 -15.218228 0.000000
v -21.351092 -15.637758 0.000000
v -21.902757 -15.981403 0.000000
v -22.498172 -16.241994 0.000000
v -23.124915 -16.414094 0.000000
v -23.769914 -16.494114 0.000000
v -23.769914 -16.494114 0.500000
v -23.124915 -16.414094 0.500000
v -22.498172 -16.241994 0.500000
v -21.902757 -15.981403 0.500000
v -21.351092 -15.637758 0.500000
v -20.854685 -15.218228 0.500000
v -20.423890 -14.731563 0.500000
v -20.067695 -14.187917 0.500000
v -19.793531 -13.598630 0.500000
v -19.607115 -12.975994 0.500000
v -19.512338 -12.332998 0.500000
v -22.537430 -12.332998 0.000000
v -22.537430 -12.332998 0.500000
v -23.769914 -13.482248 0.000000
v -23.426132 -13.385884 0.000000
v -23.114863 -13.211004 0.000000
v -22.853740 -12.967516 0.000000
v -22.657557 -12.669214 0.000000
v -22.657557 -12.669214 0.500000
v -22.853740 -12.967516 0.500000
v -23.114863 -13.211004 0.500000
v -23.426132 -13.385884 0.500000
v -23.769914 -13.482248 0.500000
v -29.100000 -12.000000 0.500000
v -29.043037 -11.239884 0.500000
v -28.873421 -10.496749 0.500000
v -28.594941 -9.787193 0.500000
v -28.213818 -9.127068 0.500000
v -27.738565 -8.531119 0.500000
v -27.179798 -8.012659 0.500000
v -26.550000 -7.583270 0.500000
v -25.863239 -7.252544 0.500000
v -25.134857 -7.027868 0.500000
v -24.381123 -6.914261 0.500000
v -23.618877 -6.914261 0.500000
v -22.865143 -7.027868 0.500000
v -22.136761 -7.252544 0.500000
v -21.450000 -7.583270 0.500000
v -20.820202 -8.012659 0.500000
v -20.261435 -8.531119 0.500000
v -19.786182 -9.127068 0.500000
v -19.405059 -9.787193 0.500000
v -19.126579 -10.496749 0.500000
v -18.956963 -11.239884 0.500000
v -18.900000 -12.000000 0.500000
v -18.956963 -12.760116 0.500000
v -19.126579 -13.503251 0.500000
v -19.405059 -14.212807 0.500000
v -19.786182 -14.872932 0.500000
v -20.261435 -15.468881 0.500000
v -20.820202 -15.987341 0.500000
v -21.450000 -16.416730 0.500000
v -22.136761 -16.747456 0.500000
v -22.865143 -16.972132 0.500000
v -23.618877 -17.085739 0.500000
v -24.381123 -17.085739 0.500000
v -25.134857 -16.972132 0.500000
v -25.863239 -16.747456 0.500000
v -26.550000 -16.416730 0.500000
v -27.179798 -15.987341 0.500000
v -27.738565 -15.468881 0.500000
v -28.213818 -14.872932 0.500000
v -28.594941 -14.212807 0.500000
v -28.873421 -13.503251 0.500000
v -29.043037 -12.760116 0.500000
v -29.100000 -12.000000 0.000000
v -29.043037 -12.760116 0.000000
v -28.873421 -13.503251 0.000000
v -28.594941 -14.212807 0.000000
v -28.213818 -14.872932 0.000000
v -27.738565 -15.468881 0.000000
v -27.179798 -15.987341 0.000000
v -26.550000 -16.416730 0.000000
v -25.863239 -16.747456 0.000000
v -25.134857 -16.972132 0.000000
v -24.381123 -17.085739 0.000000
v -23.618877 -17.085739 0.000000
v -22.865143 -16.972132 0.000000
v -22.136761 -16.747456 0.000000
v -21.450000 -16.416730 0.000000
v -20.820202 -15.987341 0.000000
v -20.261435 -15.468881 0.000000
v -19.786182 -14.872932 0.000000
v -19.405059 -14.212807 0.000000
v -19.126579 -13.503251 0.000000
v -18.956963 -12.760116 0.000000
v -18.900000 -12.000000 0.000000
v -18.956963 -11.239884 0.000000
v -19.126579 -10.496749 0.000000
v -19.405059 -9.787193 0.000000
v -19.786182 -9.127068 0.000000
v -20.261435 -8.531119 0.000000
v -20.820202 -8.012659 0.000000
v -21.450000 -7.583270 0.000000
v -22.136761 -7.252544 0.000000
v -22.865143 -7.027868 0.000000
v -23.618877 -6.914261 0.000000
v -24.381123 -6.914261 0.000000
v -25.134857 -7.027868 0.000000
v -25.863239 -7.252544 0.000000
v -26.550000 -7.583270 0.000000
v -27.179798 -8.012659 0.000000
v -27.738565 -8.531119 0.000000
v -28.213818 -9.127068 0.000000
v -28.594941 -9.787193 0.000000
v -28.873421 -10.496749 0.000000
v -29.043037 -11.239884 0.000000
vt 0.050000 -0.309604 0.000000
vt -0.000000 -0.309604 0.000000
vt 0.050000 -0.337750 0.000000
vt 0.000000 -0.337750 0.000000
vt 0.050000 0.337750 0.000000
vt 0.000000 0.337750 0.000000
vt 0.050000 0.309604 0.000000
vt -0.000000 0.309604 0.000000
vt 0.050000 0.281458 0.000000
vt 0.000000 0.281458 0.000000
vt 0.050000 0.253312 0.000000
vt 0.000000 0.253312 0.000000
vt 0.050000 0.225166 0.000000
vt -0.000000 0.225166 0.000000
vt 0.050000 0.197021 0.000000
vt -0.000000 0.197021 0.000000
vt 0.050000 0.168875 0.000000
vt 0.000000 0.168875 0.000000
vt 0.050000 0.140729 0.000000
vt -0.000000 0.140729 0.000000
vt 0.050000 0.112583 0.000000
vt 0.000000 0.112583 0.000000
vt 0.050000 0.084437 0.000000
vt 0.000000 0.084437 0.000000
vt 0.050000 0.056292 0.000000
vt 0.000000 0.056292 0.000000
vt 0.050000 0.028146 0.000000
vt -0.000000 0.028146 0.000000
vt 0.050000 0.000000 0.000000
vt 0.000000 0.000000 0.000000
vt 0.050000 -0.028146 0.000000
vt -0.000000 -0.028146 0.000000
vt 0.050000 -0.056292 0.000000
vt 0.000000 -0.056292 0.000000
vt 0.050000 -0.084437 0.000000
vt 0.000000 -0.084437 0.000000
vt 0.050000 -0.112583 0.000000
vt -0.000000 -0.112583 0.000000
vt 0.050000 -0.140729 0.000000
vt -0.000000 -0.140729 0.000000
vt 0.050000 -0.168875 0.000000
vt 0.000000 -0.168875 0.000000
vt 0.050000 -0.197021 0.000000
vt -0.000000 -0.197021 0.000000
vt 0.050000 -0.225166 0.000000
vt 0.000000 -0.225166 0.000000
vt 0.050000 -0.253312 0.000000
vt 0.000000 -0.253312 0.000000
vt 0.050000 -0.281458 0.000000
vt 0.000000 -0.281458 0.000000
vt 0.050000 0.683839 0.000000
vt -0.000000 0.683839 0.000000
vt 0.050000 0.618788 0.000000
vt 0.000000 0.618788 0.000000
vt -0.000000 0.553737 0.000000
vt 0.050000 0.553737 0.000000
vt 0.000000 0.488686 0.000000
vt 0.050000 0.488686 0.000000
vt 0.000000 0.423635 0.000000
vt 0.050000 0.423635 0.000000
vt 0.000000 0.358585 0.000000
vt 0.050000 0.358585 0.000000
vt 0.000000 0.293534 0.000000
vt 0.050000 0.293534 0.000000
vt 0.000000 0.228483 0.000000
vt 0.050000 0.228483 0.000000
vt 0.000000 0.163432 0.000000
vt 0.050000 0.163432 0.000000
vt -0.000000 0.098381 0.000000
vt 0.050000 0.098381 0.000000
vt 0.050000 0.033330 0.000000
vt 0.000000 0.033330 0.000000
vt 0.000000 0.000000 0.000000
vt 0.301187 0.000000 0.000000
vt 0.000000 0.050000 0.000000
vt 0.301187 0.050000 0.000000
vt -0.050000 0.033580 0.000000
vt -0.000000 0.033580 0.000000
vt -0.050000 0.069367 0.000000
vt -0.000000 0.069367 0.000000
vt -0.050000 0.105155 0.000000
vt -0.000000 0.105155 0.000000
vt -0.050000 0.140943 0.000000
vt -0.000000 0.140943 0.000000
vt -0.050000 0.176731 0.000000
vt -0.000000 0.176731 0.000000
vt -0.050000 0.212519 0.000000
vt -0.000000 0.212519 0.000000
vt -0.000000 0.000000 0.000000
vt 0.302509 0.000000 0.000000
vt -0.000000 0.050000 0.000000
vt 0.302509 0.050000 0.000000
vt 0.000000 0.000000 0.000000
vt 0.302509 0.000000 0.000000
vt 0.000000 0.050000 0.000000
vt 0.302509 0.050000 0.000000
vt 0.050000 -0.729877 0.000000
vt -0.000000 -0.729877 0.000000
vt 0.050000 -0.794928 0.000000
vt 0.000000 -0.794928 0.000000
vt -0.000000 -0.859979 0.000000
vt 0.050000 -0.859979 0.000000
vt -0.000000 -0.925031 0.000000
vt 0.050000 -0.925031 0.000000
vt 0.000000 -0.990082 0.000000
vt 0.050000 -0.990082 0.000000
vt -0.000000 -1.055133 0.000000
vt 0.050000 -1.055133 0.000000
vt 0.000000 -1.120184 0.000000
vt 0.050000 -1.120184 0.000000
vt -0.000000 -1.185236 0.000000
vt 0.050000 -1.185236 0.000000
vt 0.000000 -1.250287 0.000000
vt 0.050000 -1.250287 0.000000
vt 0.000000 -1.315338 0.000000
vt 0.050000 -1.315338 0.000000
vt 0.050000 -1.380389 0.000000
vt -0.000000 -1.380389 0.000000
vt 0.000000 0.000000 0.000000
vt 0.301187 0.000000 0.000000
vt 0.000000 0.050000 0.000000
vt 0.301187 0.050000 0.000000
vt -0.050000 -0.437662 0.000000
vt -0.000000 -0.437662 0.000000
vt -0.050000 -0.401874 0.000000
vt -0.000000 -0.401874 0.000000
vt -0.050000 -0.366085 0.000000
vt -0.000000 -0.366085 0.000000
vt -0.050000 -0.330296 0.000000
vt -0.000000 -0.330296 0.000000
vt -0.050000 -0.294508 0.000000
vt -0.000000 -0.294508 0.000000
vt -0.050000 -0.258719 0.000000
vt -0.000000 -0.258719 0.000000
vt 0.000000 0.000000 0.000000
vt 0.302509 0.000000 0.000000
vt 0.000000 0.050000 0.000000
vt 0.302509 0.050000 0.000000
vt -0.050000 0.258720 0.000000
vt -0.000000 0.258720 0.000000
vt -0.050000 0.294509 0.000000
vt -0.000000 0.294509 0.000000
vt -0.050000 0.330297 0.000000
vt -0.000000 0.330297 0.000000
vt -0.050000 0.366085 0.000000
vt -0.000000 0.366085 0.000000
vt -0.050000 0.401874 0.000000
vt -0.000000 0.401874 0.000000
vt -0.050000 0.437662 0.000000
vt -0.000000 0.437662 0.000000
vt 0.000000 0.000000 0.000000
vt 0.301187 0.000000 0.000000
vt 0.000000 0.050000 0.000000
vt 0.301187 0.050000 0.000000
vt 0.050000 1.380389 0.000000
vt 0.000000 1.380389 0.000000
vt 0.050000 1.315338 0.000000
vt -0.000000 1.315338 0.000000
vt -0.000000 1.250287 0.000000
vt 0.050000 1.250287 0.000000
vt -0.000000 1.185236 0.000000
vt 0.050000 1.185236 0.000000
vt 0.000000 1.120185 0.000000
vt 0.050000 1.120185 0.000000
vt -0.000000 1.055134 0.000000
vt 0.050000 1.055134 0.000000
vt 0.000000 0.990082 0.000000
vt 0.050000 0.990082 0.000000
vt -0.000000 0.925031 0.000000
vt 0.050000 0.925031 0.000000
vt 0.000000 0.859980 0.000000
vt 0.050000 0.859980 0.000000
vt -0.000000 0.794929 0.000000
vt 0.050000 0.794929 0.000000
vt 0.050000 0.729878 0.000000
vt -0.000000 0.729878 0.000000
vt 0.050000 -0.033330 0.000000
vt 0.000000 -0.033330 0.000000
vt 0.050000 -0.098381 0.000000
vt -0.000000 -0.098381 0.000000
vt -0.000000 -0.163432 0.000000
vt 0.050000 -0.163432 0.000000
vt 0.000000 -0.228483 0.000000
vt 0.050000 -0.228483 0.000000
vt -0.000000 -0.293534 0.000000
vt 0.050000 -0.293534 0.000000
vt -0.000000 -0.358585 0.000000
vt 0.050000 -0.358585 0.000000
vt -0.000000 -0.423636 0.000000
vt 0.050000 -0.423636 0.000000
vt -0.000000 -0.488687 0.000000
vt 0.050000 -0.488687 0.000000
vt 0.000000 -0.553738 0.000000
vt 0.050000 -0.553738 0.000000
vt 0.000000 -0.618789 0.000000
vt 0.050000 -0.618789 0.000000
vt 0.050000 -0.683840 0.000000
vt -0.000000 -0.683840 0.000000
vt 0.000000 0.000000 0.000000
vt 0.302509 0.000000 0.000000
vt 0.000000 0.050000 0.000000
vt 0.302509 0.050000 0.000000
vt -0.050000 -0.212520 0.000000
vt -0.000000 -0.212520 0.000000
vt -0.050000 -0.176732 0.000000
vt -0.000000 -0.176732 0.000000
vt -0.050000 -0.140944 0.000000
vt -0.000000 -0.140944 0.000000
vt -0.050000 -0.105156 0.000000
vt -0.000000 -0.105156 0.000000
vt -0.050000 -0.069368 0.000000
vt -0.000000 -0.069368 0.000000
vt -0.050000 -0.033580 0.000000
vt -0.000000 -0.033580 0.000000
vt 0.000000 0.000000 0.000000
vt 0.301187 0.000000 0.000000
vt 0.000000 0.050000 0.000000
vt 0.301187 0.050000 0.000000
vt -0.050000 1.525916 0.000000
vt -0.000000 1.525916 0.000000
vt -0.050000 1.602212 0.000000
vt -0.000000 1.602212 0.000000
vt -0.050000 -1.602212 0.000000
vt -0.000000 -1.602212 0.000000
vt -0.050000 -1.525916 0.000000
vt -0.000000 -1.525916 0.000000
vt -0.050000 -1.449621 0.000000
vt -0.000000 -1.449621 0.000000
vt -0.050000 -1.373325 0.000000
vt -0.000000 -1.373325 0.000000
vt -0.050000 -1.297029 0.000000
vt -0.000000 -1.297029 0.000000
vt -0.050000 -1.220733 0.000000
vt -0.000000 -1.220733 0.000000
vt -0.050000 -1.144437 0.000000
vt -0.000000 -1.144437 0.000000
vt -0.050000 -1.068142 0.000000
vt -0.000000 -1.068142 0.000000
vt -0.050000 -0.991846 0.000000
vt -0.000000 -0.991846 0.000000
vt -0.050000 -0.915550 0.000000
vt -0.000000 -0.915550 0.000000
vt -0.050000 -0.839254 0.000000
vt -0.000000 -0.839254 0.000000
vt -0.050000 -0.762958 0.000000
vt -0.000000 -0.762958 0.000000
vt -0.050000 -0.686662 0.000000
vt -0.000000 -0.686662 0.000000
vt -0.050000 -0.610367 0.000000
vt -0.000000 -0.610367 0.000000
vt -0.050000 -0.534071 0.000000
vt -0.000000 -0.534071 0.000000
vt -0.050000 -0.457775 0.000000
vt -0.000000 -0.457775 0.000000
vt -0.050000 -0.381479 0.000000
vt -0.000000 -0.381479 0.000000
vt -0.050000 -0.305183 0.000000
vt -0.000000 -0.305183 0.000000
vt -0.050000 -0.228887 0.000000
vt -0.000000 -0.228887 0.000000
vt -0.050000 -0.152592 0.000000
vt -0.000000 -0.152592 0.000000
vt -0.050000 -0.076296 0.000000
vt -0.000000 -0.076296 0.000000
vt -0.050000 0.000000 0.000000
vt -0.000000 0.000000 0.000000
vt -0.050000 0.076296 0.000000
vt -0.000000 0.076296 0.000000
vt -0.050000 0.152592 0.000000
vt -0.000000 0.152592 0.000000
vt -0.050000 0.228887 0.000000
vt -0.000000 0.228887 0.000000
vt -0.050000 0.305183 0.000000
vt -0.000000 0.305183 0.000000
vt -0.050000 0.381479 0.000000
vt -0.000000 0.381479 0.000000
vt -0.050000 0.457775 0.000000
vt -0.000000 0.457775 0.000000
vt -0.050000 0.534071 0.000000
vt -0.000000 0.534071 0.000000
vt -0.050000 0.610367 0.000000
vt -0.000000 0.610367 0.000000
vt -0.050000 0.686662 0.000000
vt -0.000000 0.686662 0.000000
vt -0.050000 0.762958 0.000000
vt -0.000000 0.762958 0.000000
vt -0.050000 0.839254 0.000000
vt -0.000000 0.839254 0.000000
vt -0.050000 0.915550 0.000000
vt -0.000000 0.915550 0.000000
vt -0.050000 0.991846 0.000000
vt -0.000000 0.991846 0.000000
vt -0.050000 1.068142 0.000000
vt -0.000000 1.068142 0.000000
vt -0.050000 1.144437 0.000000
vt -0.000000 1.144437 0.000000
vt -0.050000 1.220733 0.000000
vt -0.000000 1.220733 0.000000
vt -0.050000 1.297029 0.000000
vt -0.000000 1.297029 0.000000
vt -0.050000 1.373325 0.000000
vt -0.000000 1.373325 0.000000
vt -0.050000 1.449621 0.000000
vt -0.000000 1.449621 0.000000
vt 0.023009 -0.148225 0.000000
vt -0.023009 -0.148225 0.000000
vt 0.023009 -0.449411 0.000000
vt -0.023009 -0.449411 0.000000
vt 0.038112 -0.508574 0.000000
vt -0.038112 -0.508574 0.000000
vt -0.087509 -0.441409 0.000000
vt -0.113486 -0.497213 0.000000
vt -0.150183 -0.424199 0.000000
vt -0.186324 -0.474746 0.000000
vt -0.209725 -0.398140 0.000000
vt -0.255000 -0.441673 0.000000
vt -0.264892 -0.363775 0.000000
vt -0.317980 -0.398734 0.000000
vt -0.314533 -0.321822 0.000000
vt -0.373856 -0.346888 0.000000
vt -0.357612 -0.273155 0.000000
vt -0.421382 -0.287293 0.000000
vt -0.393231 -0.218790 0.000000
vt -0.459494 -0.221281 0.000000
vt -0.420648 -0.159861 0.000000
vt -0.487342 -0.150325 0.000000
vt -0.439289 -0.097597 0.000000
vt -0.504304 -0.076012 0.000000
vt -0.448766 -0.033297 0.000000
vt -0.510000 0.000000 0.000000
vt -0.448766 0.033297 0.000000
vt -0.504304 0.076012 0.000000
vt -0.439289 0.097597 0.000000
vt -0.487342 0.150325 0.000000
vt -0.420648 0.159861 0.000000
vt -0.459494 0.221281 0.000000
vt -0.393232 0.218790 0.000000
vt -0.421382 0.287293 0.000000
vt -0.357612 0.273155 0.000000
vt -0.373856 0.346888 0.000000
vt -0.314533 0.321822 0.000000
vt -0.317980 0.398734 0.000000
vt -0.264892 0.363775 0.000000
vt -0.255000 0.441673 0.000000
vt -0.209726 0.398140 0.000000
vt -0.186324 0.474746 0.000000
vt -0.150184 0.424199 0.000000
vt -0.113486 0.497213 0.000000
vt -0.087510 0.441409 0.000000
vt -0.038112 0.508574 0.000000
vt -0.023010 0.449411 0.000000
vt 0.023010 0.449411 0.000000
vt 0.023010 0.148225 0.000000
vt -0.023010 0.148225 0.000000
vt 0.000000 0.107509 0.000000
vt -0.027825 0.103846 0.000000
vt -0.057388 0.138588 0.000000
vt -0.053755 0.093106 0.000000
vt -0.088515 0.121099 0.000000
vt -0.076020 0.076020 0.000000
vt -0.114627 0.096750 0.000000
vt -0.093106 0.053755 0.000000
vt -0.134245 0.066919 0.000000
vt -0.103846 0.027825 0.000000
vt -0.146258 0.033297 0.000000
vt -0.107509 0.000000 0.000000
vt -0.146258 -0.033297 0.000000
vt -0.103846 -0.027825 0.000000
vt -0.134245 -0.066919 0.000000
vt -0.093106 -0.053755 0.000000
vt -0.114627 -0.096750 0.000000
vt -0.076020 -0.076020 0.000000
vt -0.088515 -0.121100 0.000000
vt -0.053755 -0.093106 0.000000
vt -0.057387 -0.138588 0.000000
vt -0.027825 -0.103846 0.000000
vt 0.000000 -0.107509 0.000000
vt 0.027825 -0.103846 0.000000
vt 0.057387 -0.138588 0.000000
vt 0.053755 -0.093106 0.000000
vt 0.088514 -0.121100 0.000000
vt 0.076020 -0.076020 0.000000
vt 0.114626 -0.096752 0.000000
vt 0.093106 -0.053755 0.000000
vt 0.134244 -0.066921 0.000000
vt 0.103846 -0.027825 0.000000
vt 0.146257 -0.033300 0.000000
vt 0.107509 0.000000 0.000000
vt 0.146257 0.033300 0.000000
vt 0.103846 0.027825 0.000000
vt 0.134244 0.066921 0.000000
vt 0.093106 0.053755 0.000000
vt 0.114626 0.096751 0.000000
vt 0.076020 0.076020 0.000000
vt 0.088514 0.121100 0.000000
vt 0.053755 0.093106 0.000000
vt 0.057387 0.138588 0.000000
vt 0.027825 0.103846 0.000000
vt 0.448766 -0.033300 0.000000
vt 0.448766 0.033300 0.000000
vt 0.510000 0.000000 0.000000
vt 0.504304 0.076012 0.000000
vt 0.504304 -0.076012 0.000000
vt 0.439288 -0.097599 0.000000
vt 0.487342 -0.150325 0.000000
vt 0.420647 -0.159863 0.000000
vt 0.459494 -0.221281 0.000000
vt 0.393230 -0.218792 0.000000
vt 0.421382 -0.287293 0.000000
vt 0.357611 -0.273156 0.000000
vt 0.373856 -0.346888 0.000000
vt 0.314532 -0.321823 0.000000
vt 0.317980 -0.398734 0.000000
vt 0.264891 -0.363776 0.000000
vt 0.255000 -0.441673 0.000000
vt 0.209724 -0.398140 0.000000
vt 0.186324 -0.474746 0.000000
vt 0.150183 -0.424199 0.000000
vt 0.113486 -0.497213 0.000000
vt 0.087508 -0.441409 0.000000
vt 0.038112 0.508574 0.000000
vt 0.087509 0.441409 0.000000
vt 0.113486 0.497213 0.000000
vt 0.150184 0.424199 0.000000
vt 0.186324 0.474746 0.000000
vt 0.209725 0.398140 0.000000
vt 0.255000 0.441673 0.000000
vt 0.264891 0.363776 0.000000
vt 0.317980 0.398734 0.000000
vt 0.314532 0.321822 0.000000
vt 0.373856 0.346888 0.000000
vt 0.357611 0.273156 0.000000
vt 0.421382 0.287293 0.000000
vt 0.393231 0.218791 0.000000
vt 0.459494 0.221281 0.000000
vt 0.420647 0.159863 0.000000
vt 0.487342 0.150325 0.000000
vt 0.439288 0.097599 0.000000
vt -0.023009 -0.449411 0.000000
vt 0.023009 -0.449411 0.000000
vt -0.023009 -0.148225 0.000000
vt 0.023009 -0.148225 0.000000
vt -0.000000 -0.107509 0.000000
vt 0.027825 -0.103846 0.000000
vt 0.057387 -0.138588 0.000000
vt 0.053755 -0.093106 0.000000
vt 0.088515 -0.121100 0.000000
vt 0.076020 -0.076020 0.000000
vt 0.114627 -0.096750 0.000000
vt 0.093106 -0.053755 0.000000
vt 0.134245 -0.066919 0.000000
vt 0.103846 -0.027825 0.000000
vt 0.146258 -0.033297 0.000000
vt 0.107509 0.000000 0.000000
vt 0.146258 0.033297 0.000000
vt 0.103846 0.027825 0.000000
vt 0.134245 0.066919 0.000000
vt 0.093106 0.053755 0.000000
vt 0.114627 0.096750 0.000000
vt 0.076020 0.076020 0.000000
vt 0.088515 0.121099 0.000000
vt 0.053755 0.093106 0.000000
vt 0.057388 0.138588 0.000000
vt 0.027825 0.103846 0.000000
vt 0.023010 0.148225 0.000000
vt -0.000000 0.107509 0.000000
vt -0.023010 0.148225 0.000000
vt -0.027825 0.103846 0.000000
vt -0.057387 0.138588 0.000000
vt -0.053755 0.093106 0.000000
vt -0.088514 0.121100 0.000000
vt -0.076020 0.076020 0.000000
vt -0.114626 0.096751 0.000000
vt -0.093106 0.053755 0.000000
vt -0.134244 0.066921 0.000000
vt -0.103846 0.027825 0.000000
vt -0.146257 0.033300 0.000000
vt -0.107509 0.000000 0.000000
vt -0.146257 -0.033300 0.000000
vt -0.103846 -0.027825 0.000000
vt -0.134244 -0.066921 0.000000
vt -0.093106 -0.053755 0.000000
vt -0.114626 -0.096752 0.000000
vt -0.076020 -0.076020 0.000000
vt -0.088514 -0.121100 0.000000
vt -0.053755 -0.093106 0.000000
vt -0.057387 -0.138588 0.000000
vt -0.027825 -0.103846 0.000000
vt -0.087508 -0.441409 0.000000
vt -0.038112 -0.508574 0.000000
vt 0.038112 -0.508574 0.000000
vt 0.087509 -0.441409 0.000000
vt 0.113486 -0.497213 0.000000
vt 0.150183 -0.424199 0.000000
vt 0.186324 -0.474746 0.000000
vt 0.209725 -0.398140 0.000000
vt 0.255000 -0.441673 0.000000
vt 0.264892 -0.363775 0.000000
vt 0.317980 -0.398734 0.000000
vt 0.314533 -0.321822 0.000000
vt 0.373856 -0.346888 0.000000
vt 0.357612 -0.273155 0.000000
vt 0.421382 -0.287293 0.000000
vt 0.393231 -0.218790 0.000000
vt 0.459494 -0.221281 0.000000
vt 0.420648 -0.159861 0.000000
vt 0.487342 -0.150325 0.000000
vt 0.439289 -0.097597 0.000000
vt 0.504304 -0.076012 0.000000
vt 0.448766 -0.033297 0.000000
vt 0.510000 0.000000 0.000000
vt 0.448766 0.033297 0.000000
vt 0.504304 0.076012 0.000000
vt 0.439289 0.097597 0.000000
vt 0.487342 0.150325 0.000000
vt 0.420648 0.159861 0.000000
vt 0.459494 0.221281 0.000000
vt 0.393232 0.218790 0.000000
vt 0.421382 0.287293 0.000000
vt 0.357612 0.273155 0.000000
vt 0.373856 0.346888 0.000000
vt 0.314533 0.321822 0.000000
vt 0.317980 0.398734 0.000000
vt 0.264892 0.363775 0.000000
vt 0.255000 0.441673 0.000000
vt 0.209726 0.398140 0.000000
vt 0.186324 0.474746 0.000000
vt 0.150184 0.424199 0.000000
vt 0.113486 0.497213 0.000000
vt 0.087510 0.441409 0.000000
vt 0.038112 0.508574 0.000000
vt 0.023010 0.449411 0.000000
vt -0.038112 0.508574 0.000000
vt -0.023010 0.449411 0.000000
vt -0.087509 0.441409 0.000000
vt -0.113486 0.497213 0.000000
vt -0.150184 0.424199 0.000000
vt -0.186324 0.474746 0.000000
vt -0.209725 0.398140 0.000000
vt -0.255000 0.441673 0.000000
vt -0.264891 0.363776 0.000000
vt -0.317980 0.398734 0.000000
vt -0.314532 0.321822 0.000000
vt -0.373856 0.346888 0.000000
vt -0.357611 0.273156 0.000000
vt -0.421382 0.287293 0.000000
vt -0.393231 0.218791 0.000000
vt -0.459494 0.221281 0.000000
vt -0.420647 0.159863 0.000000
vt -0.487342 0.150325 0.000000
vt -0.439288 0.097599 0.000000
vt -0.504304 0.076012 0.000000
vt -0.448766 0.033300 0.000000
vt -0.510000 0.000000 0.000000
vt -0.448766 -0.033300 0.000000
vt -0.504304 -0.076012 0.000000
vt -0.439288 -0.097599 0.000000
vt -0.487342 -0.150325 0.000000
vt -0.420647 -0.159863 0.000000
vt -0.459494 -0.221281 0.000000
vt -0.393230 -0.218792 0.000000
vt -0.421382 -0.287293 0.000000
vt -0.357611 -0.273156 0.000000
vt -0.373856 -0.346888 0.000000
vt -0.314532 -0.321823 0.000000
vt -0.317980 -0.398734 0.000000
vt -0.264891 -0.363776 0.000000
vt -0.255000 -0.441673 0.000000
vt -0.209724 -0.398140 0.000000
vt -0.186324 -0.474746 0.000000
vt -0.150183 -0.424199 0.000000
vt -0.113486 -0.497213 0.000000
vn 0.096593 0.025882 0.000000
vn 0.096593 0.025882 0.000000
vn 0.100000 0.000000 0.000000
vn 0.100000 0.000000 0.000000
vn 0.096593 -0.025882 0.000000
vn 0.096593 -0.025882 0.000000
vn 0.086603 -0.050000 0.000000
vn 0.086603 -0.050000 0.000000
vn 0.070711 -0.070711 0.000000
vn 0.070711 -0.070711 0.000000
vn 0.050000 -0.086603 0.000000
vn 0.050000 -0.086603 0.000000
vn 0.025882 -0.096593 0.000000
vn 0.025882 -0.096593 0.000000
vn -0.000000 -0.100000 0.000000
vn -0.000000 -0.100000 0.000000
vn -0.025882 -0.096593 0.000000
vn -0.025882 -0.096593 0.000000
vn -0.050000 -0.086603 0.000000
vn -0.050000 -0.086603 0.000000
vn -0.070711 -0.070711 0.000000
vn -0.070711 -0.070711 0.000000
vn -0.086603 -0.050000 0.000000
vn -0.086603 -0.050000 0.000000
vn -0.096593 -0.025882 0.000000
vn -0.096593 -0.025882 0.000000
vn -0.100000 0.000000 0.000000
vn -0.100000 0.000000 0.000000
vn -0.096593 0.025882 0.000000
vn -0.096593 0.025882 0.000000
vn -0.086603 0.050000 0.000000
vn -0.086603 0.050000 0.000000
vn -0.070711 0.070711 0.000000
vn -0.070711 0.070711 0.000000
vn -0.050000 0.086603 0.000000
vn -0.050000 0.086603 0.000000
vn -0.025882 0.096593 0.000000
vn -0.025882 0.096593 0.000000
vn -0.000000 0.100000 0.000000
vn -0.000000 0.100000 0.000000
vn 0.025882 0.096593 0.000000
vn 0.025882 0.096593 0.000000
vn 0.050000 0.086603 0.000000
vn 0.050000 0.086603 0.000000
vn 0.070711 0.070711 0.000000
vn 0.070711 0.070711 0.000000
vn 0.086603 0.050000 0.000000
vn 0.086603 0.050000 0.000000
vn -0.005113 -0.099869 0.000000
vn -0.005113 -0.099869 0.000000
vn -0.019447 -0.098091 0.000000
vn -0.019447 -0.098091 0.000000
vn -0.033374 -0.094266 0.000000
vn -0.033374 -0.094266 0.000000
vn -0.046606 -0.088476 0.000000
vn -0.046606 -0.088476 0.000000
vn -0.058865 -0.080839 0.000000
vn -0.058865 -0.080839 0.000000
vn -0.069896 -0.071516 0.000000
vn -0.069896 -0.071516 0.000000
vn -0.079469 -0.060701 0.000000
vn -0.079469 -0.060701 0.000000
vn -0.087385 -0.048620 0.000000
vn -0.087385 -0.048620 0.000000
vn -0.093477 -0.035525 0.000000
vn -0.093477 -0.035525 0.000000
vn -0.097620 -0.021689 0.000000
vn -0.097620 -0.021689 0.000000
vn -0.099726 -0.007400 0.000000
vn -0.099726 -0.007400 0.000000
vn 0.100000 0.000000 0.000000
vn 0.100000 0.000000 0.000000
vn 0.100000 0.000000 0.000000
vn 0.100000 0.000000 0.000000
vn 0.097505 0.022200 0.000000
vn 0.097505 0.022200 0.000000
vn 0.089496 0.044614 0.000000
vn 0.089496 0.044614 0.000000
vn 0.076418 0.064501 0.000000
vn 0.076418 0.064501 0.000000
vn 0.059009 0.080733 0.000000
vn 0.059009 0.080733 0.000000
vn 0.038258 0.092392 0.000000
vn 0.038258 0.092392 0.000000
vn 0.015340 0.098816 0.000000
vn 0.015340 0.098816 0.000000
vn 0.000000 0.100000 0.000000
vn 0.000000 0.100000 0.000000
vn 0.000000 0.100000 0.000000
vn 0.000000 0.100000 0.000000
vn -0.000000 -0.100000 0.000000
vn -0.000000 -0.100000 0.000000
vn -0.000000 -0.100000 0.000000
vn -0.000000 -0.100000 0.000000
vn 0.005113 0.099869 0.000000
vn 0.005113 0.099869 0.000000
vn 0.019446 0.098091 0.000000
vn 0.019446 0.098091 0.000000
vn 0.033374 0.094266 0.000000
vn 0.033374 0.094266 0.000000
vn 0.046606 0.088476 0.000000
vn 0.046606 0.088476 0.000000
vn 0.058865 0.080839 0.000000
vn 0.058865 0.080839 0.000000
vn 0.069896 0.071516 0.000000
vn 0.069896 0.071516 0.000000
vn 0.079469 0.060701 0.000000
vn 0.079469 0.060701 0.000000
vn 0.087385 0.048620 0.000000
vn 0.087385 0.048620 0.000000
vn 0.093477 0.035525 0.000000
vn 0.093477 0.035525 0.000000
vn 0.097620 0.021688 0.000000
vn 0.097620 0.021688 0.000000
vn 0.099726 0.007399 0.000000
vn 0.099726 0.007399 0.000000
vn -0.100000 -0.000000 0.000000
vn -0.100000 -0.000000 0.000000
vn -0.100000 -0.000000 0.000000
vn -0.100000 -0.000000 0.000000
vn -0.097505 -0.022198 0.000000
vn -0.097505 -0.022198 0.000000
vn -0.089497 -0.044613 0.000000
vn -0.089497 -0.044613 0.000000
vn -0.076418 -0.064500 0.000000
vn -0.076418 -0.064500 0.000000
vn -0.059010 -0.080733 0.000000
vn -0.059010 -0.080733 0.000000
vn -0.038258 -0.092392 0.000000
vn -0.038258 -0.092392 0.000000
vn -0.015339 -0.098817 0.000000
vn -0.015339 -0.098817 0.000000
vn -0.000000 0.100000 0.000000
vn -0.000000 0.100000 0.000000
vn -0.000000 0.100000 0.000000
vn -0.000000 0.100000 0.000000
vn -0.015340 0.098816 -0.000000
vn -0.015340 0.098816 -0.000000
vn -0.038259 0.092392 -0.000000
vn -0.038259 0.092392 -0.000000
vn -0.059010 0.080733 -0.000000
vn -0.059010 0.080733 -0.000000
vn -0.076418 0.064500 -0.000000
vn -0.076418 0.064500 -0.000000
vn -0.089497 0.044613 -0.000000
vn -0.089497 0.044613 -0.000000
vn -0.097505 0.022198 -0.000000
vn -0.097505 0.022198 -0.000000
vn -0.100000 0.000000 0.000000
vn -0.100000 0.000000 0.000000
vn -0.100000 0.000000 0.000000
vn -0.100000 0.000000 0.000000
vn 0.099726 -0.007399 0.000000
vn 0.099726 -0.007399 0.000000
vn 0.097620 -0.021688 0.000000
vn 0.097620 -0.021688 0.000000
vn 0.093477 -0.035525 0.000000
vn 0.093477 -0.035525 0.000000
vn 0.087385 -0.048620 0.000000
vn 0.087385 -0.048620 0.000000
vn 0.079469 -0.060701 0.000000
vn 0.079469 -0.060701 0.000000
vn 0.069896 -0.071516 0.000000
vn 0.069896 -0.071516 0.000000
vn 0.058865 -0.080839 0.000000
vn 0.058865 -0.080839 0.000000
vn 0.046606 -0.088475 0.000000
vn 0.046606 -0.088475 0.000000
vn 0.033374 -0.094266 0.000000
vn 0.033374 -0.094266 0.000000
vn 0.019447 -0.098091 0.000000
vn 0.019447 -0.098091 0.000000
vn 0.005113 -0.099869 0.000000
vn 0.005113 -0.099869 0.000000
vn -0.099726 0.007400 0.000000
vn -0.099726 0.007400 0.000000
vn -0.097620 0.021689 0.000000
vn -0.097620 0.021689 0.000000
vn -0.093477 0.035525 0.000000
vn -0.093477 0.035525 0.000000
vn -0.087385 0.048620 0.000000
vn -0.087385 0.048620 0.000000
vn -0.079469 0.060701 0.000000
vn -0.079469 0.060701 0.000000
vn -0.069896 0.071516 0.000000
vn -0.069896 0.071516 0.000000
vn -0.058865 0.080839 0.000000
vn -0.058865 0.080839 0.000000
vn -0.046605 0.088476 0.000000
vn -0.046605 0.088476 0.000000
vn -0.033374 0.094267 0.000000
vn -0.033374 0.094267 0.000000
vn -0.019446 0.098091 0.000000
vn -0.019446 0.098091 0.000000
vn -0.005113 0.099869 0.000000
vn -0.005113 0.099869 0.000000
vn 0.000000 -0.100000 0.000000
vn 0.000000 -0.100000 0.000000
vn 0.000000 -0.100000 0.000000
vn 0.000000 -0.100000 0.000000
vn 0.015339 -0.098817 0.000000
vn 0.015339 -0.098817 0.000000
vn 0.038258 -0.092392 0.000000
vn 0.038258 -0.092392 0.000000
vn 0.059009 -0.080734 0.000000
vn 0.059009 -0.080734 0.000000
vn 0.076417 -0.064501 0.000000
vn 0.076417 -0.064501 0.000000
vn 0.089496 -0.044614 0.000000
vn 0.089496 -0.044614 0.000000
vn 0.097505 -0.022200 0.000000
vn 0.097505 -0.022200 0.000000
vn 0.100000 -0.000000 0.000000
vn 0.100000 -0.000000 0.000000
vn 0.100000 -0.000000 0.000000
vn 0.100000 -0.000000 0.000000
vn -0.098883 0.014904 -0.000000
vn -0.098883 0.014904 -0.000000
vn -0.100000 0.000000 -0.000000
vn -0.100000 0.000000 -0.000000
vn -0.098883 -0.014904 0.000000
vn -0.098883 -0.014904 0.000000
vn -0.095557 -0.029476 0.000000
vn -0.095557 -0.029476 0.000000
vn -0.090097 -0.043388 0.000000
vn -0.090097 -0.043388 0.000000
vn -0.082624 -0.056332 0.000000
vn -0.082624 -0.056332 0.000000
vn -0.073305 -0.068017 0.000000
vn -0.073305 -0.068017 0.000000
vn -0.062349 -0.078183 0.000000
vn -0.062349 -0.078183 0.000000
vn -0.050000 -0.086603 0.000000
vn -0.050000 -0.086603 0.000000
vn -0.036534 -0.093087 0.000000
vn -0.036534 -0.093087 0.000000
vn -0.022252 -0.097493 0.000000
vn -0.022252 -0.097493 0.000000
vn -0.007473 -0.099720 0.000000
vn -0.007473 -0.099720 0.000000
vn 0.007473 -0.099720 0.000000
vn 0.007473 -0.099720 0.000000
vn 0.022252 -0.097493 0.000000
vn 0.022252 -0.097493 0.000000
vn 0.036534 -0.093087 0.000000
vn 0.036534 -0.093087 0.000000
vn 0.050000 -0.086603 0.000000
vn 0.050000 -0.086603 0.000000
vn 0.062349 -0.078183 0.000000
vn 0.062349 -0.078183 0.000000
vn 0.073305 -0.068017 0.000000
vn 0.073305 -0.068017 0.000000
vn 0.082624 -0.056332 0.000000
vn 0.082624 -0.056332 0.000000
vn 0.090097 -0.043388 0.000000
vn 0.090097 -0.043388 0.000000
vn 0.095557 -0.029476 0.000000
vn 0.095557 -0.029476 0.000000
vn 0.098883 -0.014904 0.000000
vn 0.098883 -0.014904 0.000000
vn 0.100000 0.000000 0.000000
vn 0.100000 0.000000 0.000000
vn 0.098883 0.014904 0.000000
vn 0.098883 0.014904 0.000000
vn 0.095557 0.029476 0.000000
vn 0.095557 0.029476 0.000000
vn 0.090097 0.043388 0.000000
vn 0.090097 0.043388 0.000000
vn 0.082624 0.056332 0.000000
vn 0.082624 0.056332 0.000000
vn 0.073305 0.068017 0.000000
vn 0.073305 0.068017 0.000000
vn 0.062349 0.078183 0.000000
vn 0.062349 0.078183 0.000000
vn 0.050000 0.086603 0.000000
vn 0.050000 0.086603 0.000000
vn 0.036534 0.093087 0.000000
vn 0.036534 0.093087 0.000000
vn 0.022252 0.097493 0.000000
vn 0.022252 0.097493 0.000000
vn 0.007473 0.099720 0.000000
vn 0.007473 0.099720 0.000000
vn -0.007473 0.099720 -0.000000
vn -0.007473 0.099720 -0.000000
vn -0.022252 0.097493 -0.000000
vn -0.022252 0.097493 -0.000000
vn -0.036534 0.093087 -0.000000
vn -0.036534 0.093087 -0.000000
vn -0.050000 0.086603 -0.000000
vn -0.050000 0.086603 -0.000000
vn -0.062349 0.078183 -0.000000
vn -0.062349 0.078183 -0.000000
vn -0.073305 0.068017 -0.000000
vn -0.073305 0.068017 -0.000000
vn -0.082624 0.056332 -0.000000
vn -0.082624 0.056332 -0.000000
vn -0.090097 0.043388 -0.000000
vn -0.090097 0.043388 -0.000000
vn -0.095557 0.029476 -0.000000
vn -0.095557 0.029476 -0.000000
vn 0.000000 0.000000 0.100000
vn 0.000000 0.000000 0.100000
vn 0.000000 0.000000 0.100000
vn 0.000000 0.000000 0.100000
vn 0.000000 0.000000 0.100000
vn 0.000000 0.000000 0.100000
vn 0.000000 0.000000 0.100000
vn 0.000000 0.000000 0.100000
vn 0.000000 0.000000 0.100000
vn 0.000000 0.000000 0.100000
vn 0.000000 0.000000 0.100000
vn 0.000000 0.000000 0.100000
vn 0.000000 0.000000 0.100000
vn 0.000000 0.000000 0.100000
vn 0.000000 0.000000 0.100000
vn 0.000000 0.000000 0.100000
vn 0.000000 0.000000 0.100000
vn 0.000000 0.000000 0.100000
vn 0.000000 0.000000 0.100000
vn 0.000000 0.000000 0.100000
vn 0.000000 0.000000 0.100000
vn 0.000000 0.000000 0.100000
vn 0.000000 0.000000 0.100000
vn 0.000000 0.000000 0.100000
vn 0.000000 0.000000 0.100000
vn 0.000000 0.000000 0.100000
vn 0.000000 0.000000 0.100000
vn 0.000000 0.000000 0.100000
vn 0.000000 0.000000 0.100000
vn 0.000000 0.000000 0.100000
vn 0.000000 0.000000 0.100000
vn 0.000000 0.000000 0.100000
vn 0.000000 0.000000 0.100000
vn 0.000000 0.000000 0.100000
vn 0.000000 0.000000 0.100000
vn 0.000000 0.000000 0.100000
vn 0.000000 0.000000 0.100000
vn 0.000000 0.000000 0.100000
vn 0.000000 0.000000 0.100000
vn 0.000000 0.000000 0.100000
vn 0.000000 0.000000 0.100000
vn 0.000000 0.000000 0.100000
vn 0.000000 0.000000 0.100000
vn 0.000000 0.000000 0.100000
vn 0.000000 0.000000 0.100000
vn 0.000000 0.000000 0.100000
vn 0.000000 0.000000 0.100000
vn 0.000000 0.000000 0.100000
vn 0.000000 0.000000 0.100000
vn 0.000000 0.000000 0.100000
vn 0.000000 0.000000 0.100000
vn 0.000000 0.000000 0.100000
vn 0.000000 0.000000 0.100000
vn 0.000000 0.000000 0.100000
vn 0.000000 0.000000 0.100000
vn 0.000000 0.000000 0.100000
vn 0.000000 0.000000 0.100000
vn 0.000000 0.000000 0.100000
vn 0.000000 0.000000 0.100000
vn 0.000000 0.000000 0.100000
vn 0.000000 0.000000 0.100000
vn 0.000000 0.000000 0.100000
vn 0.000000 0.000000 0.100000
vn 0.000000 0.000000 0.100000
vn 0.000000 0.000000 0.100000
vn 0.000000 0.000000 0.100000
vn 0.000000 0.000000 0.100000
vn 0.000000 0.000000 0.100000
vn 0.000000 0.000000 0.100000
vn 0.000000 0.000000 0.100000
vn 0.000000 0.000000 0.100000
vn 0.000000 0.000000 0.100000
vn 0.000000 0.000000 0.100000
vn 0.000000 0.000000 0.100000
vn 0.000000 0.000000 0.100000
vn 0.000000 0.000000 0.100000
vn 0.000000 0.000000 0.100000
vn 0.000000 0.000000 0.100000
vn 0.000000 0.000000 0.100000
vn 0.000000 0.000000 0.100000
vn 0.000000 0.000000 0.100000
vn 0.000000 0.000000 0.100000
vn 0.000000 0.000000 0.100000
vn 0.000000 0.000000 0.100000
vn 0.000000 0.000000 0.100000
vn 0.000000 0.000000 0.100000
vn 0.000000 0.000000 0.100000
vn 0.000000 0.000000 0.100000
vn 0.000000 0.000000 0.100000
vn 0.000000 0.000000 0.100000
vn 0.000000 0.000000 0.100000
vn 0.000000 0.000000 0.100000
vn 0.000000 0.000000 0.100000
vn 0.000000 0.000000 0.100000
vn 0.000000 0.000000 0.100000
vn 0.000000 0.000000 0.100000
vn 0.000000 0.000000 0.100000
vn 0.000000 0.000000 0.100000
vn 0.000000 0.000000 0.100000
vn 0.000000 0.000000 0.100000
vn 0.000000 0.000000 0.100000
vn 0.000000 0.000000 0.100000
vn 0.000000 0.000000 0.100000
vn 0.000000 0.000000 0.100000
vn 0.000000 0.000000 0.100000
vn 0.000000 0.000000 0.100000
vn 0.000000 0.000000 0.100000
vn 0.000000 0.000000 0.100000
vn 0.000000 0.000000 0.100000
vn 0.000000 0.000000 0.100000
vn 0.000000 0.000000 0.100000
vn 0.000000 0.000000 0.100000
vn 0.000000 0.000000 0.100000
vn 0.000000 0.000000 0.100000
vn 0.000000 0.000000 0.100000
vn 0.000000 0.000000 0.100000
vn 0.000000 0.000000 0.100000
vn 0.000000 0.000000 0.100000
vn 0.000000 0.000000 0.100000
vn 0.000000 0.000000 0.100000
vn 0.000000 0.000000 0.100000
vn 0.000000 0.000000 0.100000
vn 0.000000 0.000000 0.100000
vn 0.000000 0.000000 0.100000
vn 0.000000 0.000000 0.100000
vn 0.000000 0.000000 0.100000
vn 0.000000 0.000000 0.100000
vn 0.000000 0.000000 0.100000
vn 0.000000 0.000000 0.100000
vn 0.000000 0.000000 0.100000
vn 0.000000 0.000000 0.100000
vn 0.000000 0.000000 0.100000
vn 0.000000 0.000000 0.100000
vn 0.000000 0.000000 0.100000
vn 0.000000 0.000000 -0.100000
vn 0.000000 0.000000 -0.100000
vn 0.000000 0.000000 -0.100000
vn 0.000000 0.000000 -0.100000
vn 0.000000 0.000000 -0.100000
vn 0.000000 0.000000 -0.100000
vn 0.000000 0.000000 -0.100000
vn 0.000000 0.000000 -0.100000
vn 0.000000 0.000000 -0.100000
vn 0.000000 0.000000 -0.100000
vn 0.000000 0.000000 -0.100000
vn 0.000000 0.000000 -0.100000
vn 0.000000 0.000000 -0.100000
vn 0.000000 0.000000 -0.100000
vn 0.000000 0.000000 -0.100000
vn 0.000000 0.000000 -0.100000
vn 0.000000 0.000000 -0.100000
vn 0.000000 0.000000 -0.100000
vn 0.000000 0.000000 -0.100000
vn 0.000000 0.000000 -0.100000
vn 0.000000 0.000000 -0.100000
vn 0.000000 0.000000 -0.100000
vn 0.000000 0.000000 -0.100000
vn 0.000000 0.000000 -0.100000
vn 0.000000 0.000000 -0.100000
vn 0.000000 0.000000 -0.100000
vn 0.000000 0.000000 -0.100000
vn 0.000000 0.000000 -0.100000
vn 0.000000 0.000000 -0.100000
vn 0.000000 0.000000 -0.100000
vn 0.000000 0.000000 -0.100000
vn 0.000000 0.000000 -0.100000
vn 0.000000 0.000000 -0.100000
vn 0.000000 0.000000 -0.100000
vn 0.000000 0.000000 -0.100000
vn 0.000000 0.000000 -0.100000
vn 0.000000 0.000000 -0.100000
vn 0.000000 0.000000 -0.100000
vn 0.000000 0.000000 -0.100000
vn 0.000000 0.000000 -0.100000
vn 0.000000 0.000000 -0.100000
vn 0.000000 0.000000 -0.100000
vn 0.000000 0.000000 -0.100000
vn 0.000000 0.000000 -0.100000
vn 0.000000 0.000000 -0.100000
vn 0.000000 0.000000 -0.100000
vn 0.000000 0.000000 -0.100000
vn 0.000000 0.000000 -0.100000
vn 0.000000 0.000000 -0.100000
vn 0.000000 0.000000 -0.100000
vn 0.000000 0.000000 -0.100000
vn 0.000000 0.000000 -0.100000
vn 0.000000 0.000000 -0.100000
vn 0.000000 0.000000 -0.100000
vn 0.000000 0.000000 -0.100000
vn 0.000000 0.000000 -0.100000
vn 0.000000 0.000000 -0.100000
vn 0.000000 0.000000 -0.100000
vn 0.000000 0.000000 -0.100000
vn 0.000000 0.000000 -0.100000
vn 0.000000 0.000000 -0.100000
vn 0.000000 0.000000 -0.100000
vn 0.000000 0.000000 -0.100000
vn 0.000000 0.000000 -0.100000
vn 0.000000 0.000000 -0.100000
vn 0.000000 0.000000 -0.100000
vn 0.000000 0.000000 -0.100000
vn 0.000000 0.000000 -0.100000
vn 0.000000 0.000000 -0.100000
vn 0.000000 0.000000 -0.100000
vn 0.000000 0.000000 -0.100000
vn 0.000000 0.000000 -0.100000
vn 0.000000 0.000000 -0.100000
vn 0.000000 0.000000 -0.100000
vn 0.000000 0.000000 -0.100000
vn 0.000000 0.000000 -0.100000
vn 0.000000 0.000000 -0.100000
vn 0.000000 0.000000 -0.100000
vn 0.000000 0.000000 -0.100000
vn 0.000000 0.000000 -0.100000
vn 0.000000 0.000000 -0.100000
vn 0.000000 0.000000 -0.100000
vn 0.000000 0.000000 -0.100000
vn 0.000000 0.000000 -0.100000
vn 0.000000 0.000000 -0.100000
vn 0.000000 0.000000 -0.100000
vn 0.000000 0.000000 -0.100000
vn 0.000000 0.000000 -0.100000
vn 0.000000 0.000000 -0.100000
vn 0.000000 0.000000 -0.100000
vn 0.000000 0.000000 -0.100000
vn 0.000000 0.000000 -0.100000
vn 0.000000 0.000000 -0.100000
vn 0.000000 0.000000 -0.100000
vn 0.000000 0.000000 -0.100000
vn 0.000000 0.000000 -0.100000
vn 0.000000 0.000000 -0.100000
vn 0.000000 0.000000 -0.100000
vn 0.000000 0.000000 -0.100000
vn 0.000000 0.000000 -0.100000
vn 0.000000 0.000000 -0.100000
vn 0.000000 0.000000 -0.100000
vn 0.000000 0.000000 -0.100000
vn 0.000000 0.000000 -0.100000
vn 0.000000 0.000000 -0.100000
vn 0.000000 0.000000 -0.100000
vn 0.000000 0.000000 -0.100000
vn 0.000000 0.000000 -0.100000
vn 0.000000 0.000000 -0.100000
vn 0.000000 0.000000 -0.100000
vn 0.000000 0.000000 -0.100000
vn 0.000000 0.000000 -0.100000
vn 0.000000 0.000000 -0.100000
vn 0.000000 0.000000 -0.100000
vn 0.000000 0.000000 -0.100000
vn 0.000000 0.000000 -0.100000
vn 0.000000 0.000000 -0.100000
vn 0.000000 0.000000 -0.100000
vn 0.000000 0.000000 -0.100000
vn 0.000000 0.000000 -0.100000
vn 0.000000 0.000000 -0.100000
vn 0.000000 0.000000 -0.100000
vn 0.000000 0.000000 -0.100000
vn 0.000000 0.000000 -0.100000
vn 0.000000 0.000000 -0.100000
vn 0.000000 0.000000 -0.100000
vn 0.000000 0.000000 -0.100000
vn 0.000000 0.000000 -0.100000
vn 0.000000 0.000000 -0.100000
vn 0.000000 0.000000 -0.100000
vn 0.000000 0.000000 -0.100000
vn 0.000000 0.000000 -0.100000
vn 0.000000 0.000000 -0.100000
vn 0.000000 0.000000 -0.100000
f 806/1717/1705 852/1718/1706 805/1719/1707
f 805/1719/1707 852/1718/1706 829/1720/1708
f 805/1721/1707 829/1722/1708 828/1723/1709
f 828/1723/1709 829/1722/1708 830/1724/1710
f 828/1723/1709 830/1724/1710 827/1725/1711
f 827/1725/1711 830/1724/1710 831/1726/1712
f 827/1725/1711 831/1726/1712 826/1727/1713
f 826/1727/1713 831/1726/1712 832/1728/1714
f 826/1727/1713 832/1728/1714 825/1729/1715
f 825/1729/1715 832/1728/1714 833/1730/1716
f 825/1729/1715 833/1730/1716 824/1731/1717
f 824/1731/1717 833/1730/1716 834/1732/1718
f 824/1731/1717 834/1732/1718 823/1733/1719
f 823/1733/1719 834/1732/1718 835/1734/1720
f 823/1733/1719 835/1734/1720 822/1735/1721
f 822/1735/1721 835/1734/1720 836/1736/1722
f 822/1735/1721 836/1736/1722 821/1737/1723
f 821/1737/1723 836/1736/1722 837/1738/1724
f 821/1737/1723 837/1738/1724 820/1739/1725
f 820/1739/1725 837/1738/1724 838/1740/1726
f 820/1739/1725 838/1740/1726 819/1741/1727
f 819/1741/1727 838/1740/1726 839/1742/1728
f 819/1741/1727 839/1742/1728 818/1743/1729
f 818/1743/1729 839/1742/1728 840/1744/1730
f 818/1743/1729 840/1744/1730 817/1745/1731
f 817/1745/1731 840/1744/1730 841/1746/1732
f 817/1745/1731 841/1746/1732 816/1747/1733
f 816/1747/1733 841/1746/1732 842/1748/1734
f 816/1747/1733 842/1748/1734 815/1749/1735
f 815/1749/1735 842/1748/1734 843/1750/1736
f 815/1749/1735 843/1750/1736 814/1751/1737
f 814/1751/1737 843/1750/1736 844/1752/1738
f 814/1751/1737 844/1752/1738 813/1753/1739
f 813/1753/1739 844/1752/1738 845/1754/1740
f 813/1753/1739 845/1754/1740 812/1755/1741
f 812/1755/1741 845/1754/1740 846/1756/1742
f 812/1755/1741 846/1756/1742 811/1757/1743
f 811/1757/1743 846/1756/1742 847/1758/1744
f 811/1757/1743 847/1758/1744 810/1759/1745
f 810/1759/1745 847/1758/1744 848/1760/1746
f 810/1759/1745 848/1760/1746 809/1761/1747
f 809/1761/1747 848/1760/1746 849/1762/1748
f 809/1761/1747 849/1762/1748 808/1763/1749
f 808/1763/1749 849/1762/1748 850/1764/1750
f 808/1763/1749 850/1764/1750 807/1765/1751
f 807/1765/1751 850/1764/1750 851/1766/1752
f 807/1765/1751 851/1766/1752 806/1717/1705
f 806/1717/1705 851/1766/1752 852/1718/1706
f 874/1767/1753 853/1768/1754 873/1769/1755
f 873/1769/1755 853/1768/1754 854/1770/1756
f 873/1769/1755 854/1770/1756 855/1771/1757
f 873/1769/1755 855/1771/1757 872/1772/1758
f 872/1772/1758 855/1771/1757 856/1773/1759
f 872/1772/1758 856/1773/1759 871/1774/1760
f 871/1774/1760 856/1773/1759 857/1775/1761
f 871/1774/1760 857/1775/1761 870/1776/1762
f 870/1776/1762 857/1775/1761 858/1777/1763
f 870/1776/1762 858/1777/1763 869/1778/1764
f 869/1778/1764 858/1777/1763 859/1779/1765
f 869/1778/1764 859/1779/1765 868/1780/1766
f 868/1780/1766 859/1779/1765 860/1781/1767
f 868/1780/1766 860/1781/1767 867/1782/1768
f 867/1782/1768 860/1781/1767 861/1783/1769
f 867/1782/1768 861/1783/1769 866/1784/1770
f 866/1784/1770 861/1783/1769 862/1785/1771
f 866/1784/1770 862/1785/1771 865/1786/1772
f 865/1786/1772 862/1785/1771 864/1787/1773
f 864/1787/1773 862/1785/1771 863/1788/1774
f 875/1789/1775 853/1790/1776 876/1791/1777
f 876/1791/1777 853/1790/1776 874/1792/1778
f 886/1793/1779 877/1794/1780 885/1795/1781
f 885/1795/1781 877/1794/1780 878/1796/1782
f 885/1795/1781 878/1796/1782 884/1797/1783
f 884/1797/1783 878/1796/1782 879/1798/1784
f 884/1797/1783 879/1798/1784 883/1799/1785
f 883/1799/1785 879/1798/1784 880/1800/1786
f 883/1799/1785 880/1800/1786 882/1801/1787
f 882/1801/1787 880/1800/1786 881/1802/1788
f 882/1801/1787 881/1802/1788 876/1803/1789
f 876/1803/1789 881/1802/1788 875/1804/1790
f 863/1805/1791 877/1806/1792 864/1807/1793
f 864/1807/1793 877/1806/1792 886/1808/1794
f 887/1809/1795 888/1810/1796 890/1811/1797
f 890/1811/1797 888/1810/1796 889/1812/1798
f 910/1813/1799 891/1814/1800 909/1815/1801
f 909/1815/1801 891/1814/1800 892/1816/1802
f 909/1815/1801 892/1816/1802 893/1817/1803
f 909/1815/1801 893/1817/1803 908/1818/1804
f 908/1818/1804 893/1817/1803 894/1819/1805
f 908/1818/1804 894/1819/1805 907/1820/1806
f 907/1820/1806 894/1819/1805 895/1821/1807
f 907/1820/1806 895/1821/1807 906/1822/1808
f 906/1822/1808 895/1821/1807 896/1823/1809
f 906/1822/1808 896/1823/1809 905/1824/1810
f 905/1824/1810 896/1823/1809 897/1825/1811
f 905/1824/1810 897/1825/1811 904/1826/1812
f 904/1826/1812 897/1825/1811 898/1827/1813
f 904/1826/1812 898/1827/1813 903/1828/1814
f 903/1828/1814 898/1827/1813 899/1829/1815
f 903/1828/1814 899/1829/1815 902/1830/1816
f 902/1830/1816 899/1829/1815 900/1831/1817
f 902/1830/1816 900/1831/1817 901/1832/1818
f 901/1832/1818 900/1831/1817 890/1833/1819
f 890/1833/1819 900/1831/1817 887/1834/1820
f 911/1835/1821 891/1836/1822 912/1837/1823
f 912/1837/1823 891/1836/1822 910/1838/1824
f 889/1839/1825 888/1840/1826 920/1841/1827
f 920/1841/1827 888/1840/1826 913/1842/1828
f 920/1841/1827 913/1842/1828 919/1843/1829
f 919/1843/1829 913/1842/1828 914/1844/1830
f 919/1843/1829 914/1844/1830 918/1845/1831
f 918/1845/1831 914/1844/1830 915/1846/1832
f 918/1845/1831 915/1846/1832 917/1847/1833
f 917/1847/1833 915/1846/1832 916/1848/1834
f 917/1847/1833 916/1848/1834 912/1849/1835
f 912/1849/1835 916/1848/1834 911/1850/1836
f 921/1851/1837 922/1852/1838 924/1853/1839
f 924/1853/1839 922/1852/1838 923/1854/1840
f 934/1855/1841 925/1856/1842 933/1857/1843
f 933/1857/1843 925/1856/1842 926/1858/1844
f 933/1857/1843 926/1858/1844 932/1859/1845
f 932/1859/1845 926/1858/1844 927/1860/1846
f 932/1859/1845 927/1860/1846 931/1861/1847
f 931/1861/1847 927/1860/1846 928/1862/1848
f 931/1861/1847 928/1862/1848 930/1863/1849
f 930/1863/1849 928/1862/1848 929/1864/1850
f 930/1863/1849 929/1864/1850 924/1865/1851
f 924/1865/1851 929/1864/1850 921/1866/1852
f 935/1867/1853 925/1868/1854 936/1869/1855
f 936/1869/1855 925/1868/1854 934/1870/1856
f 923/1871/1857 922/1872/1858 954/1873/1859
f 954/1873/1859 922/1872/1858 937/1874/1860
f 954/1873/1859 937/1874/1860 938/1875/1861
f 954/1873/1859 938/1875/1861 953/1876/1862
f 953/1876/1862 938/1875/1861 939/1877/1863
f 953/1876/1862 939/1877/1863 952/1878/1864
f 952/1878/1864 939/1877/1863 940/1879/1865
f 952/1878/1864 940/1879/1865 951/1880/1866
f 951/1880/1866 940/1879/1865 941/1881/1867
f 951/1880/1866 941/1881/1867 950/1882/1868
f 950/1882/1868 941/1881/1867 942/1883/1869
f 950/1882/1868 942/1883/1869 949/1884/1870
f 949/1884/1870 942/1883/1869 943/1885/1871
f 949/1884/1870 943/1885/1871 948/1886/1872
f 948/1886/1872 943/1885/1871 944/1887/1873
f 948/1886/1872 944/1887/1873 947/1888/1874
f 947/1888/1874 944/1887/1873 945/1889/1875
f 947/1888/1874 945/1889/1875 946/1890/1876
f 946/1890/1876 945/1889/1875 936/1891/1877
f 936/1891/1877 945/1889/1875 935/1892/1878
f 976/1893/1879 955/1894/1880 975/1895/1881
f 975/1895/1881 955/1894/1880 956/1896/1882
f 975/1895/1881 956/1896/1882 957/1897/1883
f 975/1895/1881 957/1897/1883 974/1898/1884
f 974/1898/1884 957/1897/1883 958/1899/1885
f 974/1898/1884 958/1899/1885 973/1900/1886
f 973/1900/1886 958/1899/1885 959/1901/1887
f 973/1900/1886 959/1901/1887 972/1902/1888
f 972/1902/1888 959/1901/1887 960/1903/1889
f 972/1902/1888 960/1903/1889 971/1904/1890
f 971/1904/1890 960/1903/1889 961/1905/1891
f 971/1904/1890 961/1905/1891 970/1906/1892
f 970/1906/1892 961/1905/1891 962/1907/1893
f 970/1906/1892 962/1907/1893 969/1908/1894
f 969/1908/1894 962/1907/1893 963/1909/1895
f 969/1908/1894 963/1909/1895 968/1910/1896
f 968/1910/1896 963/1909/1895 964/1911/1897
f 968/1910/1896 964/1911/1897 967/1912/1898
f 967/1912/1898 964/1911/1897 966/1913/1899
f 966/1913/1899 964/1911/1897 965/1914/1900
f 977/1915/1901 955/1916/1902 978/1917/1903
f 978/1917/1903 955/1916/1902 976/1918/1904
f 988/1919/1905 979/1920/1906 987/1921/1907
f 987/1921/1907 979/1920/1906 980/1922/1908
f 987/1921/1907 980/1922/1908 986/1923/1909
f 986/1923/1909 980/1922/1908 981/1924/1910
f 986/1923/1909 981/1924/1910 985/1925/1911
f 985/1925/1911 981/1924/1910 982/1926/1912
f 985/1925/1911 982/1926/1912 984/1927/1913
f 984/1927/1913 982/1926/1912 983/1928/1914
f 984/1927/1913 983/1928/1914 978/1929/1915
f 978/1929/1915 983/1928/1914 977/1930/1916
f 965/1931/1917 979/1932/1918 966/1933/1919
f 966/1933/1919 979/1932/1918 988/1934/1920
f 990/1935/1921 1072/1936/1922 989/1937/1923
f 989/1937/1923 1072/1936/1922 1031/1938/1924
f 989/1939/1923 1031/1940/1924 1030/1941/1925
f 1030/1941/1925 1031/1940/1924 1032/1942/1926
f 1030/1941/1925 1032/1942/1926 1029/1943/1927
f 1029/1943/1927 1032/1942/1926 1033/1944/1928
f 1029/1943/1927 1033/1944/1928 1028/1945/1929
f 1028/1945/1929 1033/1944/1928 1034/1946/1930
f 1028/1945/1929 1034/1946/1930 1027/1947/1931
f 1027/1947/1931 1034/1946/1930 1035/1948/1932
f 1027/1947/1931 1035/1948/1932 1026/1949/1933
f 1026/1949/1933 1035/1948/1932 1036/1950/1934
f 1026/1949/1933 1036/1950/1934 1025/1951/1935
f 1025/1951/1935 1036/1950/1934 1037/1952/1936
f 1025/1951/1935 1037/1952/1936 1024/1953/1937
f 1024/1953/1937 1037/1952/1936 1038/1954/1938
f 1024/1953/1937 1038/1954/1938 1023/1955/1939
f 1023/1955/1939 1038/1954/1938 1039/1956/1940
f 1023/1955/1939 1039/1956/1940 1022/1957/1941
f 1022/1957/1941 1039/1956/1940 1040/1958/1942
f 1022/1957/1941 1040/1958/1942 1021/1959/1943
f 1021/1959/1943 1040/1958/1942 1041/1960/1944
f 1021/1959/1943 1041/1960/1944 1020/1961/1945
f 1020/1961/1945 1041/1960/1944 1042/1962/1946
f 1020/1961/1945 1042/1962/1946 1019/1963/1947
f 1019/1963/1947 1042/1962/1946 1043/1964/1948
f 1019/1963/1947 1043/1964/1948 1018/1965/1949
f 1018/1965/1949 1043/1964/1948 1044/1966/1950
f 1018/1965/1949 1044/1966/1950 1017/1967/1951
f 1017/1967/1951 1044/1966/1950 1045/1968/1952
f 1017/1967/1951 1045/1968/1952 1016/1969/1953
f 1016/1969/1953 1045/1968/1952 1046/1970/1954
f 1016/1969/1953 1046/1970/1954 1015/1971/1955
f 1015/1971/1955 1046/1970/1954 1047/1972/1956
f 1015/1971/1955 1047/1972/1956 1014/1973/1957
f 1014/1973/1957 1047/1972/1956 1048/1974/1958
f 1014/1973/1957 1048/1974/1958 1013/1975/1959
f 1013/1975/1959 1048/1974/1958 1049/1976/1960
f 1013/1975/1959 1049/1976/1960 1012/1977/1961
f 1012/1977/1961 1049/1976/1960 1050/1978/1962
f 1012/1977/1961 1050/1978/1962 1011/1979/1963
f 1011/1979/1963 1050/1978/1962 1051/1980/1964
f 1011/1979/1963 1051/1980/1964 1010/1981/1965
f 1010/1981/1965 1051/1980/1964 1052/1982/1966
f 1010/1981/1965 1052/1982/1966 1009/1983/1967
f 1009/1983/1967 1052/1982/1966 1053/1984/1968
f 1009/1983/1967 1053/1984/1968 1008/1985/1969
f 1008/1985/1969 1053/1984/1968 1054/1986/1970
f 1008/1985/1969 1054/1986/1970 1007/1987/1971
f 1007/1987/1971 1054/1986/1970 1055/1988/1972
f 1007/1987/1971 1055/1988/1972 1006/1989/1973
f 1006/1989/1973 1055/1988/1972 1056/1990/1974
f 1006/1989/1973 1056/1990/1974 1005/1991/1975
f 1005/1991/1975 1056/1990/1974 1057/1992/1976
f 1005/1991/1975 1057/1992/1976 1004/1993/1977
f 1004/1993/1977 1057/1992/1976 1058/1994/1978
f 1004/1993/1977 1058/1994/1978 1003/1995/1979
f 1003/1995/1979 1058/1994/1978 1059/1996/1980
f 1003/1995/1979 1059/1996/1980 1002/1997/1981
f 1002/1997/1981 1059/1996/1980 1060/1998/1982
f 1002/1997/1981 1060/1998/1982 1001/1999/1983
f 1001/1999/1983 1060/1998/1982 1061/2000/1984
f 1001/1999/1983 1061/2000/1984 1000/2001/1985
f 1000/2001/1985 1061/2000/1984 1062/2002/1986
f 1000/2001/1985 1062/2002/1986 999/2003/1987
f 999/2003/1987 1062/2002/1986 1063/2004/1988
f 999/2003/1987 1063/2004/1988 998/2005/1989
f 998/2005/1989 1063/2004/1988 1064/2006/1990
f 998/2005/1989 1064/2006/1990 997/2007/1991
f 997/2007/1991 1064/2006/1990 1065/2008/1992
f 997/2007/1991 1065/2008/1992 996/2009/1993
f 996/2009/1993 1065/2008/1992 1066/2010/1994
f 996/2009/1993 1066/2010/1994 995/2011/1995
f 995/2011/1995 1066/2010/1994 1067/2012/1996
f 995/2011/1995 1067/2012/1996 994/2013/1997
f 994/2013/1997 1067/2012/1996 1068/2014/1998
f 994/2013/1997 1068/2014/1998 993/2015/1999
f 993/2015/1999 1068/2014/1998 1069/2016/2000
f 993/2015/1999 1069/2016/2000 992/2017/2001
f 992/2017/2001 1069/2016/2000 1070/2018/2002
f 992/2017/2001 1070/2018/2002 991/2019/2003
f 991/2019/2003 1070/2018/2002 1071/2020/2004
f 991/2019/2003 1071/2020/2004 990/1935/1921
f 990/1935/1921 1071/2020/2004 1072/1936/1922
f 988/2021/2005 912/2022/2006 966/2023/2007
f 966/2023/2007 912/2022/2006 910/2024/2008
f 966/2023/2007 910/2024/2008 1020/2025/2009
f 1020/2025/2009 910/2024/2008 1021/2026/2010
f 1021/2026/2010 910/2024/2008 909/2027/2011
f 1021/2026/2010 909/2027/2011 1022/2028/2012
f 1022/2028/2012 909/2027/2011 908/2029/2013
f 1022/2028/2012 908/2029/2013 1023/2030/2014
f 1023/2030/2014 908/2029/2013 907/2031/2015
f 1023/2030/2014 907/2031/2015 1024/2032/2016
f 1024/2032/2016 907/2031/2015 906/2033/2017
f 1024/2032/2016 906/2033/2017 1025/2034/2018
f 1025/2034/2018 906/2033/2017 905/2035/2019
f 1025/2034/2018 905/2035/2019 1026/2036/2020
f 1026/2036/2020 905/2035/2019 904/2037/2021
f 1026/2036/2020 904/2037/2021 1027/2038/2022
f 1027/2038/2022 904/2037/2021 903/2039/2023
f 1027/2038/2022 903/2039/2023 1028/2040/2024
f 1028/2040/2024 903/2039/2023 902/2041/2025
f 1028/2040/2024 902/2041/2025 1029/2042/2026
f 1029/2042/2026 902/2041/2025 901/2043/2027
f 1029/2042/2026 901/2043/2027 1030/2044/2028
f 1030/2044/2028 901/2043/2027 890/2045/2029
f 1030/2044/2028 890/2045/2029 989/2046/2030
f 989/2046/2030 890/2045/2029 923/2047/2031
f 989/2046/2030 923/2047/2031 990/2048/2032
f 990/2048/2032 923/2047/2031 954/2049/2033
f 990/2048/2032 954/2049/2033 991/2050/2034
f 991/2050/2034 954/2049/2033 953/2051/2035
f 991/2050/2034 953/2051/2035 992/2052/2036
f 992/2052/2036 953/2051/2035 952/2053/2037
f 992/2052/2036 952/2053/2037 993/2054/2038
f 993/2054/2038 952/2053/2037 951/2055/2039
f 993/2054/2038 951/2055/2039 994/2056/2040
f 994/2056/2040 951/2055/2039 950/2057/2041
f 994/2056/2040 950/2057/2041 995/2058/2042
f 995/2058/2042 950/2057/2041 949/2059/2043
f 995/2058/2042 949/2059/2043 996/2060/2044
f 996/2060/2044 949/2059/2043 948/2061/2045
f 996/2060/2044 948/2061/2045 997/2062/2046
f 997/2062/2046 948/2061/2045 947/2063/2047
f 997/2062/2046 947/2063/2047 998/2064/2048
f 998/2064/2048 947/2063/2047 946/2065/2049
f 998/2064/2048 946/2065/2049 999/2066/2050
f 999/2066/2050 946/2065/2049 936/2067/2051
f 999/2066/2050 936/2067/2051 874/2068/2052
f 874/2068/2052 936/2067/2051 876/2069/2053
f 876/2069/2053 936/2067/2051 934/2070/2054
f 876/2069/2053 934/2070/2054 823/2071/2055
f 823/2071/2055 934/2070/2054 824/2072/2056
f 824/2072/2056 934/2070/2054 933/2073/2057
f 824/2072/2056 933/2073/2057 825/2074/2058
f 825/2074/2058 933/2073/2057 932/2075/2059
f 825/2074/2058 932/2075/2059 826/2076/2060
f 826/2076/2060 932/2075/2059 931/2077/2061
f 826/2076/2060 931/2077/2061 827/2078/2062
f 827/2078/2062 931/2077/2061 930/2079/2063
f 827/2078/2062 930/2079/2063 828/2080/2064
f 828/2080/2064 930/2079/2063 924/2081/2065
f 828/2080/2064 924/2081/2065 805/2082/2066
f 805/2082/2066 924/2081/2065 889/2083/2067
f 805/2082/2066 889/2083/2067 806/2084/2068
f 806/2084/2068 889/2083/2067 920/2085/2069
f 806/2084/2068 920/2085/2069 807/2086/2070
f 807/2086/2070 920/2085/2069 919/2087/2071
f 807/2086/2070 919/2087/2071 808/2088/2072
f 808/2088/2072 919/2087/2071 918/2089/2073
f 808/2088/2072 918/2089/2073 809/2090/2074
f 809/2090/2074 918/2089/2073 917/2091/2075
f 809/2090/2074 917/2091/2075 810/2092/2076
f 810/2092/2076 917/2091/2075 912/2022/2006
f 810/2092/2076 912/2022/2006 811/2093/2077
f 811/2093/2077 912/2022/2006 988/2021/2005
f 811/2093/2077 988/2021/2005 812/2094/2078
f 812/2094/2078 988/2021/2005 987/2095/2079
f 812/2094/2078 987/2095/2079 813/2096/2080
f 813/2096/2080 987/2095/2079 986/2097/2081
f 813/2096/2080 986/2097/2081 814/2098/2082
f 814/2098/2082 986/2097/2081 985/2099/2083
f 814/2098/2082 985/2099/2083 815/2100/2084
f 815/2100/2084 985/2099/2083 984/2101/2085
f 815/2100/2084 984/2101/2085 816/2102/2086
f 816/2102/2086 984/2101/2085 978/2103/2087
f 816/2102/2086 978/2103/2087 817/2104/2088
f 817/2104/2088 978/2103/2087 886/2105/2089
f 817/2104/2088 886/2105/2089 818/2106/2090
f 818/2106/2090 886/2105/2089 885/2107/2091
f 818/2106/2090 885/2107/2091 819/2108/2092
f 819/2108/2092 885/2107/2091 884/2109/2093
f 819/2108/2092 884/2109/2093 820/2110/2094
f 820/2110/2094 884/2109/2093 883/2111/2095
f 820/2110/2094 883/2111/2095 821/2112/2096
f 821/2112/2096 883/2111/2095 882/2113/2097
f 821/2112/2096 882/2113/2097 822/2114/2098
f 822/2114/2098 882/2113/2097 876/2069/2053
f 822/2114/2098 876/2069/2053 823/2071/2055
f 978/2103/2087 976/2115/2099 886/2105/2089
f 886/2105/2089 976/2115/2099 864/2116/2100
f 864/2116/2100 976/2115/2099 1010/2117/2101
f 864/2116/2100 1010/2117/2101 1009/2118/2102
f 1010/2117/2101 976/2115/2099 1011/2119/2103
f 1011/2119/2103 976/2115/2099 975/2120/2104
f 1011/2119/2103 975/2120/2104 1012/2121/2105
f 1012/2121/2105 975/2120/2104 974/2122/2106
f 1012/2121/2105 974/2122/2106 1013/2123/2107
f 1013/2123/2107 974/2122/2106 973/2124/2108
f 1013/2123/2107 973/2124/2108 1014/2125/2109
f 1014/2125/2109 973/2124/2108 972/2126/2110
f 1014/2125/2109 972/2126/2110 1015/2127/2111
f 1015/2127/2111 972/2126/2110 971/2128/2112
f 1015/2127/2111 971/2128/2112 1016/2129/2113
f 1016/2129/2113 971/2128/2112 970/2130/2114
f 1016/2129/2113 970/2130/2114 1017/2131/2115
f 1017/2131/2115 970/2130/2114 969/2132/2116
f 1017/2131/2115 969/2132/2116 1018/2133/2117
f 1018/2133/2117 969/2132/2116 968/2134/2118
f 1018/2133/2117 968/2134/2118 1019/2135/2119
f 1019/2135/2119 968/2134/2118 967/2136/2120
f 1019/2135/2119 967/2136/2120 1020/2025/2009
f 1020/2025/2009 967/2136/2120 966/2023/2007
f 924/2081/2065 923/2047/2031 889/2083/2067
f 889/2083/2067 923/2047/2031 890/2045/2029
f 999/2066/2050 874/2068/2052 1000/2137/2121
f 1000/2137/2121 874/2068/2052 873/2138/2122
f 1000/2137/2121 873/2138/2122 1001/2139/2123
f 1001/2139/2123 873/2138/2122 872/2140/2124
f 1001/2139/2123 872/2140/2124 1002/2141/2125
f 1002/2141/2125 872/2140/2124 871/2142/2126
f 1002/2141/2125 871/2142/2126 1003/2143/2127
f 1003/2143/2127 871/2142/2126 870/2144/2128
f 1003/2143/2127 870/2144/2128 1004/2145/2129
f 1004/2145/2129 870/2144/2128 869/2146/2130
f 1004/2145/2129 869/2146/2130 1005/2147/2131
f 1005/2147/2131 869/2146/2130 868/2148/2132
f 1005/2147/2131 868/2148/2132 1006/2149/2133
f 1006/2149/2133 868/2148/2132 867/2150/2134
f 1006/2149/2133 867/2150/2134 1007/2151/2135
f 1007/2151/2135 867/2150/2134 866/2152/2136
f 1007/2151/2135 866/2152/2136 1008/2153/2137
f 1008/2153/2137 866/2152/2136 865/2154/2138
f 1008/2153/2137 865/2154/2138 1009/2118/2102
f 1009/2118/2102 865/2154/2138 864/2116/2100
f 965/2155/2139 891/2156/2140 979/2157/2141
f 979/2157/2141 891/2156/2140 911/2158/2142
f 979/2157/2141 911/2158/2142 847/2159/2143
f 847/2159/2143 911/2158/2142 848/2160/2144
f 848/2160/2144 911/2158/2142 916/2161/2145
f 848/2160/2144 916/2161/2145 849/2162/2146
f 849/2162/2146 916/2161/2145 915/2163/2147
f 849/2162/2146 915/2163/2147 850/2164/2148
f 850/2164/2148 915/2163/2147 914/2165/2149
f 850/2164/2148 914/2165/2149 851/2166/2150
f 851/2166/2150 914/2165/2149 913/2167/2151
f 851/2166/2150 913/2167/2151 852/2168/2152
f 852/2168/2152 913/2167/2151 888/2169/2153
f 852/2168/2152 888/2169/2153 829/2170/2154
f 829/2170/2154 888/2169/2153 921/2171/2155
f 829/2170/2154 921/2171/2155 830/2172/2156
f 830/2172/2156 921/2171/2155 929/2173/2157
f 830/2172/2156 929/2173/2157 831/2174/2158
f 831/2174/2158 929/2173/2157 928/2175/2159
f 831/2174/2158 928/2175/2159 832/2176/2160
f 832/2176/2160 928/2175/2159 927/2177/2161
f 832/2176/2160 927/2177/2161 833/2178/2162
f 833/2178/2162 927/2177/2161 926/2179/2163
f 833/2178/2162 926/2179/2163 834/2180/2164
f 834/2180/2164 926/2179/2163 925/2181/2165
f 834/2180/2164 925/2181/2165 835/2182/2166
f 835/2182/2166 925/2181/2165 875/2183/2167
f 835/2182/2166 875/2183/2167 836/2184/2168
f 836/2184/2168 875/2183/2167 881/2185/2169
f 836/2184/2168 881/2185/2169 837/2186/2170
f 837/2186/2170 881/2185/2169 880/2187/2171
f 837/2186/2170 880/2187/2171 838/2188/2172
f 838/2188/2172 880/2187/2171 879/2189/2173
f 838/2188/2172 879/2189/2173 839/2190/2174
f 839/2190/2174 879/2189/2173 878/2191/2175
f 839/2190/2174 878/2191/2175 840/2192/2176
f 840/2192/2176 878/2191/2175 877/2193/2177
f 840/2192/2176 877/2193/2177 841/2194/2178
f 841/2194/2178 877/2193/2177 977/2195/2179
f 841/2194/2178 977/2195/2179 842/2196/2180
f 842/2196/2180 977/2195/2179 983/2197/2181
f 842/2196/2180 983/2197/2181 843/2198/2182
f 843/2198/2182 983/2197/2181 982/2199/2183
f 843/2198/2182 982/2199/2183 844/2200/2184
f 844/2200/2184 982/2199/2183 981/2201/2185
f 844/2200/2184 981/2201/2185 845/2202/2186
f 845/2202/2186 981/2201/2185 980/2203/2187
f 845/2202/2186 980/2203/2187 846/2204/2188
f 846/2204/2188 980/2203/2187 979/2157/2141
f 846/2204/2188 979/2157/2141 847/2159/2143
f 964/2205/2189 1042/2206/2190 965/2155/2139
f 965/2155/2139 1042/2206/2190 1041/2207/2191
f 965/2155/2139 1041/2207/2191 891/2156/2140
f 891/2156/2140 1041/2207/2191 892/2208/2192
f 892/2208/2192 1041/2207/2191 1040/2209/2193
f 892/2208/2192 1040/2209/2193 893/2210/2194
f 893/2210/2194 1040/2209/2193 1039/2211/2195
f 893/2210/2194 1039/2211/2195 894/2212/2196
f 894/2212/2196 1039/2211/2195 1038/2213/2197
f 894/2212/2196 1038/2213/2197 895/2214/2198
f 895/2214/2198 1038/2213/2197 1037/2215/2199
f 895/2214/2198 1037/2215/2199 896/2216/2200
f 896/2216/2200 1037/2215/2199 1036/2217/2201
f 896/2216/2200 1036/2217/2201 897/2218/2202
f 897/2218/2202 1036/2217/2201 1035/2219/2203
f 897/2218/2202 1035/2219/2203 898/2220/2204
f 898/2220/2204 1035/2219/2203 1034/2221/2205
f 898/2220/2204 1034/2221/2205 899/2222/2206
f 899/2222/2206 1034/2221/2205 1033/2223/2207
f 899/2222/2206 1033/2223/2207 900/2224/2208
f 900/2224/2208 1033/2223/2207 1032/2225/2209
f 900/2224/2208 1032/2225/2209 887/2226/2210
f 887/2226/2210 1032/2225/2209 1031/2227/2211
f 887/2226/2210 1031/2227/2211 922/2228/2212
f 922/2228/2212 1031/2227/2211 1072/2229/2213
f 922/2228/2212 1072/2229/2213 937/2230/2214
f 937/2230/2214 1072/2229/2213 1071/2231/2215
f 937/2230/2214 1071/2231/2215 938/2232/2216
f 938/2232/2216 1071/2231/2215 1070/2233/2217
f 938/2232/2216 1070/2233/2217 939/2234/2218
f 939/2234/2218 1070/2233/2217 1069/2235/2219
f 939/2234/2218 1069/2235/2219 940/2236/2220
f 940/2236/2220 1069/2235/2219 1068/2237/2221
f 940/2236/2220 1068/2237/2221 941/2238/2222
f 941/2238/2222 1068/2237/2221 1067/2239/2223
f 941/2238/2222 1067/2239/2223 942/2240/2224
f 942/2240/2224 1067/2239/2223 1066/2241/2225
f 942/2240/2224 1066/2241/2225 943/2242/2226
f 943/2242/2226 1066/2241/2225 1065/2243/2227
f 943/2242/2226 1065/2243/2227 944/2244/2228
f 944/2244/2228 1065/2243/2227 1064/2245/2229
f 944/2244/2228 1064/2245/2229 945/2246/2230
f 945/2246/2230 1064/2245/2229 1063/2247/2231
f 945/2246/2230 1063/2247/2231 935/2248/2232
f 935/2248/2232 1063/2247/2231 1062/2249/2233
f 935/2248/2232 1062/2249/2233 853/2250/2234
f 853/2250/2234 1062/2249/2233 854/2251/2235
f 854/2251/2235 1062/2249/2233 1061/2252/2236
f 854/2251/2235 1061/2252/2236 855/2253/2237
f 855/2253/2237 1061/2252/2236 1060/2254/2238
f 855/2253/2237 1060/2254/2238 856/2255/2239
f 856/2255/2239 1060/2254/2238 1059/2256/2240
f 856/2255/2239 1059/2256/2240 857/2257/2241
f 857/2257/2241 1059/2256/2240 1058/2258/2242
f 857/2257/2241 1058/2258/2242 858/2259/2243
f 858/2259/2243 1058/2258/2242 1057/2260/2244
f 858/2259/2243 1057/2260/2244 859/2261/2245
f 859/2261/2245 1057/2260/2244 1056/2262/2246
f 859/2261/2245 1056/2262/2246 860/2263/2247
f 860/2263/2247 1056/2262/2246 1055/2264/2248
f 860/2263/2247 1055/2264/2248 861/2265/2249
f 861/2265/2249 1055/2264/2248 1054/2266/2250
f 861/2265/2249 1054/2266/2250 862/2267/2251
f 862/2267/2251 1054/2266/2250 1053/2268/2252
f 862/2267/2251 1053/2268/2252 863/2269/2253
f 863/2269/2253 1053/2268/2252 1052/2270/2254
f 863/2269/2253 1052/2270/2254 955/2271/2255
f 955/2271/2255 1052/2270/2254 1051/2272/2256
f 955/2271/2255 1051/2272/2256 956/2273/2257
f 956/2273/2257 1051/2272/2256 1050/2274/2258
f 956/2273/2257 1050/2274/2258 957/2275/2259
f 957/2275/2259 1050/2274/2258 1049/2276/2260
f 957/2275/2259 1049/2276/2260 958/2277/2261
f 958/2277/2261 1049/2276/2260 1048/2278/2262
f 958/2277/2261 1048/2278/2262 959/2279/2263
f 959/2279/2263 1048/2278/2262 1047/2280/2264
f 959/2279/2263 1047/2280/2264 960/2281/2265
f 960/2281/2265 1047/2280/2264 1046/2282/2266
f 960/2281/2265 1046/2282/2266 961/2283/2267
f 961/2283/2267 1046/2282/2266 1045/2284/2268
f 961/2283/2267 1045/2284/2268 962/2285/2269
f 962/2285/2269 1045/2284/2268 1044/2286/2270
f 962/2285/2269 1044/2286/2270 963/2287/2271
f 963/2287/2271 1044/2286/2270 1043/2288/2272
f 963/2287/2271 1043/2288/2272 964/2205/2189
f 964/2205/2189 1043/2288/2272 1042/2206/2190
f 955/2271/2255 977/2195/2179 863/2269/2253
f 863/2269/2253 977/2195/2179 877/2193/2177
f 922/2228/2212 921/2171/2155 887/2226/2210
f 887/2226/2210 921/2171/2155 888/2169/2153
f 875/2183/2167 925/2181/2165 853/2250/2234
f 853/2250/2234 925/2181/2165 935/2248/2232
g Body6

v -1.075091 -12.000000 0.500000
v -1.038458 -12.278254 0.500000
v -0.931056 -12.537545 0.500000
v -0.760204 -12.760204 0.500000
v -0.537545 -12.931056 0.500000
v -0.278254 -13.038458 0.500000
v 0.000000 -13.075091 0.500000
v 0.278254 -13.038458 0.500000
v 0.537545 -12.931056 0.500000
v 0.760204 -12.760204 0.500000
v 0.931056 -12.537545 0.500000
v 1.038458 -12.278254 0.500000
v 1.075091 -12.000000 0.500000
v 1.038458 -11.721746 0.500000
v 0.931056 -11.462455 0.500000
v 0.760204 -11.239796 0.500000
v 0.537545 -11.068944 0.500000
v 0.278254 -10.961542 0.500000
v 0.000000 -10.924909 0.500000
v -0.278254 -10.961542 0.500000
v -0.537545 -11.068944 0.500000
v -0.760204 -11.239796 0.500000
v -0.931056 -11.462455 0.500000
v -1.038458 -11.721746 0.500000
v -1.075091 -12.000000 0.000000
v -1.038458 -11.721746 0.000000
v -0.931056 -11.462455 0.000000
v -0.760204 -11.239796 0.000000
v -0.537545 -11.068944 0.000000
v -0.278254 -10.961542 0.000000
v 0.000000 -10.924909 0.000000
v 0.278254 -10.961542 0.000000
v 0.537545 -11.068944 0.000000
v 0.760204 -11.239796 0.000000
v 0.931056 -11.462455 0.000000
v 1.038458 -11.721746 0.000000
v 1.075091 -12.000000 0.000000
v 1.038458 -12.278254 0.000000
v 0.931056 -12.537545 0.000000
v 0.760204 -12.760204 0.000000
v 0.537545 -12.931056 0.000000
v 0.278254 -13.038458 0.000000
v 0.000000 -13.075091 0.000000
v -0.278254 -13.038458 0.000000
v -0.537545 -12.931056 0.000000
v -0.760204 -12.760204 0.000000
v -0.931056 -12.537545 0.000000
v -1.038458 -12.278254 0.000000
v 0.230095 -7.505887 0.000000
v 0.875093 -7.585907 0.000000
v 1.501835 -7.758009 0.000000
v 2.097249 -8.018600 0.000000
v 2.648912 -8.362245 0.000000
v 3.145319 -8.781775 0.000000
v 3.576112 -9.268439 0.000000
v 3.932306 -9.812085 0.000000
v 4.206470 -10.401372 0.000000
v 4.392885 -11.024007 0.000000
v 4.487662 -11.667002 0.000000
v 4.487662 -11.667002 0.500000
v 4.392885 -11.024007 0.500000
v 4.206470 -10.401372 0.500000
v 3.932306 -9.812085 0.500000
v 3.576112 -9.268439 0.500000
v 3.145319 -8.781775 0.500000
v 2.648912 -8.362245 0.500000
v 2.097249 -8.018600 0.500000
v 1.501835 -7.758009 0.500000
v 0.875093 -7.585907 0.500000
v 0.230095 -7.505887 0.500000
v 0.230095 -10.517753 0.000000
v 0.230095 -10.517753 0.500000
v 1.462570 -11.667002 0.000000
v 1.342444 -11.330788 0.000000
v 1.146263 -11.032487 0.000000
v 0.885142 -10.788999 0.000000
v 0.573875 -10.614118 0.000000
v 0.573875 -10.614118 0.500000
v 0.885142 -10.788999 0.500000
v 1.146263 -11.032487 0.500000
v 1.342444 -11.330788 0.500000
v 1.462570 -11.667002 0.500000
v -4.487664 -12.332971 0.000000
v -1.462577 -12.332971 0.000000
v -1.462577 -12.332971 0.500000
v -4.487664 -12.332971 0.500000
v -0.230086 -16.494114 0.000000
v -0.875087 -16.414094 0.000000
v -1.501833 -16.241992 0.000000
v -2.097250 -15.981399 0.000000
v -2.648917 -15.637752 0.000000
v -3.145325 -15.218218 0.000000
v -3.576120 -14.731550 0.000000
v -3.932314 -14.187900 0.000000
v -4.206477 -13.598609 0.000000
v -4.392890 -12.975969 0.000000
v -4.392890 -12.975969 0.500000
v -4.206477 -13.598609 0.500000
v -3.932314 -14.187900 0.500000
v -3.576120 -14.731550 0.500000
v -3.145325 -15.218218 0.500000
v -2.648917 -15.637752 0.500000
v -2.097250 -15.981399 0.500000
v -1.501833 -16.241992 0.500000
v -0.875087 -16.414094 0.500000
v -0.230086 -16.494114 0.500000
v -0.230086 -13.482248 0.000000
v -0.230086 -13.482248 0.500000
v -1.342453 -12.669194 0.000000
v -1.146271 -12.967503 0.000000
v -0.885146 -13.210998 0.000000
v -0.573873 -13.385882 0.000000
v -0.573873 -13.385882 0.500000
v -0.885146 -13.210998 0.500000
v -1.146271 -12.967503 0.500000
v -1.342453 -12.669194 0.500000
v -1.462577 -11.667029 0.000000
v -4.487664 -11.667029 0.000000
v -4.487664 -11.667029 0.500000
v -1.462577 -11.667029 0.500000
v -0.230095 -10.517753 0.000000
v -0.573880 -10.614121 0.000000
v -0.885151 -10.789005 0.000000
v -1.146274 -11.032500 0.000000
v -1.342454 -11.330808 0.000000
v -1.342454 -11.330808 0.500000
v -1.146274 -11.032500 0.500000
v -0.885151 -10.789005 0.500000
v -0.573880 -10.614121 0.500000
v -0.230095 -10.517753 0.500000
v -0.230095 -7.505887 0.000000
v -0.230095 -7.505887 0.500000
v -4.392890 -11.024031 0.000000
v -4.206478 -10.401393 0.000000
v -3.932315 -9.812102 0.000000
v -3.576122 -9.268453 0.000000
v -3.145329 -8.781785 0.000000
v -2.648921 -8.362251 0.000000
v -2.097256 -8.018604 0.000000
v -1.501840 -7.758010 0.000000
v -0.875095 -7.585908 0.000000
v -0.875095 -7.585908 0.500000
v -1.501840 -7.758010 0.500000
v -2.097256 -8.018604 0.500000
v -2.648921 -8.362251 0.500000
v -3.145329 -8.781785 0.500000
v -3.576122 -9.268453 0.500000
v -3.932315 -9.812102 0.500000
v -4.206478 -10.401393 0.500000
v -4.392890 -11.024031 0.500000
v 4.487662 -12.332998 0.000000
v 4.392885 -12.975994 0.000000
v 4.206469 -13.598630 0.000000
v 3.932305 -14.187917 0.000000
v 3.576110 -14.731563 0.000000
v 3.145315 -15.218228 0.000000
v 2.648908 -15.637758 0.000000
v 2.097243 -15.981403 0.000000
v 1.501828 -16.241994 0.000000
v 0.875085 -16.414094 0.000000
v 0.230086 -16.494114 0.000000
v 0.230086 -16.494114 0.500000
v 0.875085 -16.414094 0.500000
v 1.501828 -16.241994 0.500000
v 2.097243 -15.981403 0.500000
v 2.648908 -15.637758 0.500000
v 3.145315 -15.218228 0.500000
v 3.576110 -14.731563 0.500000
v 3.932305 -14.187917 0.500000
v 4.206469 -13.598630 0.500000
v 4.392885 -12.975994 0.500000
v 4.487662 -12.332998 0.500000
v 1.462570 -12.332998 0.000000
v 1.462570 -12.332998 0.500000
v 0.230086 -13.482248 0.000000
v 0.573868 -13.385884 0.000000
v 0.885137 -13.211004 0.000000
v 1.146260 -12.967516 0.000000
v 1.342443 -12.669214 0.000000
v 1.342443 -12.669214 0.500000
v 1.146260 -12.967516 0.500000
v 0.885137 -13.211004 0.500000
v 0.573868 -13.385884 0.500000
v 0.230086 -13.482248 0.500000
v -5.100000 -12.000000 0.500000
v -5.043037 -11.239884 0.500000
v -4.873421 -10.496749 0.500000
v -4.594941 -9.787193 0.500000
v -4.213818 -9.127068 0.500000
v -3.738565 -8.531119 0.500000
v -3.179798 -8.012659 0.500000
v -2.550000 -7.583270 0.500000
v -1.863239 -7.252544 0.500000
v -1.134857 -7.027868 0.500000
v -0.381123 -6.914261 0.500000
v 0.381123 -6.914261 0.500000
v 1.134857 -7.027868 0.500000
v 1.863239 -7.252544 0.500000
v 2.550000 -7.583270 0.500000
v 3.179798 -8.012659 0.500000
v 3.738565 -8.531119 0.500000
v 4.213818 -9.127068 0.500000
v 4.594941 -9.787193 0.500000
v 4.873421 -10.496749 0.500000
v 5.043037 -11.239884 0.500000
v 5.100000 -12.000000 0.500000
v 5.043037 -12.760116 0.500000
v 4.873421 -13.503251 0.500000
v 4.594941 -14.212807 0.500000
v 4.213818 -14.872932 0.500000
v 3.738565 -15.468881 0.500000
v 3.179798 -15.987341 0.500000
v 2.550000 -16.416730 0.500000
v 1.863239 -16.747456 0.500000
v 1.134857 -16.972132 0.500000
v 0.381123 -17.085739 0.500000
v -0.381123 -17.085739 0.500000
v -1.134857 -16.972132 0.500000
v -1.863239 -16.747456 0.500000
v -2.550000 -16.416730 0.500000
v -3.179798 -15.987341 0.500000
v -3.738565 -15.468881 0.500000
v -4.213818 -14.872932 0.500000
v -4.594941 -14.212807 0.500000
v -4.873421 -13.503251 0.500000
v -5.043037 -12.760116 0.500000
v -5.100000 -12.000000 0.000000
v -5.043037 -12.760116 0.000000
v -4.873421 -13.503251 0.000000
v -4.594941 -14.212807 0.000000
v -4.213818 -14.872932 0.000000
v -3.738565 -15.468881 0.000000
v -3.179798 -15.987341 0.000000
v -2.550000 -16.416730 0.000000
v -1.863239 -16.747456 0.000000
v -1.134857 -16.972132 0.000000
v -0.381123 -17.085739 0.000000
v 0.381123 -17.085739 0.000000
v 1.134857 -16.972132 0.000000
v 1.863239 -16.747456 0.000000
v 2.550000 -16.416730 0.000000
v 3.179798 -15.987341 0.000000
v 3.738565 -15.468881 0.000000
v 4.213818 -14.872932 0.000000
v 4.594941 -14.212807 0.000000
v 4.873421 -13.503251 0.000000
v 5.043037 -12.760116 0.000000
v 5.100000 -12.000000 0.000000
v 5.043037 -11.239884 0.000000
v 4.873421 -10.496749 0.000000
v 4.594941 -9.787193 0.000000
v 4.213818 -9.127068 0.000000
v 3.738565 -8.531119 0.000000
v 3.179798 -8.012659 0.000000
v 2.550000 -7.583270 0.000000
v 1.863239 -7.252544 0.000000
v 1.134857 -7.027868 0.000000
v 0.381123 -6.914261 0.000000
v -0.381123 -6.914261 0.000000
v -1.134857 -7.027868 0.000000
v -1.863239 -7.252544 0.000000
v -2.550000 -7.583270 0.000000
v -3.179798 -8.012659 0.000000
v -3.738565 -8.531119 0.000000
v -4.213818 -9.127068 0.000000
v -4.594941 -9.787193 0.000000
v -4.873421 -10.496749 0.000000
v -5.043037 -11.239884 0.000000
vt 0.050000 -0.309604 0.000000
vt 0.000000 -0.309604 0.000000
vt 0.050000 -0.337750 0.000000
vt 0.000000 -0.337750 0.000000
vt 0.050000 0.337750 0.000000
vt 0.000000 0.337750 0.000000
vt 0.050000 0.309604 0.000000
vt 0.000000 0.309604 0.000000
vt 0.050000 0.281458 0.000000
vt 0.000000 0.281458 0.000000
vt 0.050000 0.253312 0.000000
vt -0.000000 0.253312 0.000000
vt 0.050000 0.225166 0.000000
vt 0.000000 0.225166 0.000000
vt 0.050000 0.197021 0.000000
vt -0.000000 0.197021 0.000000
vt 0.050000 0.168875 0.000000
vt 0.000000 0.168875 0.000000
vt 0.050000 0.140729 0.000000
vt -0.000000 0.140729 0.000000
vt 0.050000 0.112583 0.000000
vt 0.000000 0.112583 0.000000
vt 0.050000 0.084437 0.000000
vt -0.000000 0.084437 0.000000
vt 0.050000 0.056292 0.000000
vt 0.000000 0.056292 0.000000
vt 0.050000 0.028146 0.000000
vt 0.000000 0.028146 0.000000
vt 0.050000 0.000000 0.000000
vt 0.000000 0.000000 0.000000
vt 0.050000 -0.028146 0.000000
vt -0.000000 -0.028146 0.000000
vt 0.050000 -0.056292 0.000000
vt 0.000000 -0.056292 0.000000
vt 0.050000 -0.084437 0.000000
vt 0.000000 -0.084437 0.000000
vt 0.050000 -0.112583 0.000000
vt 0.000000 -0.112583 0.000000
vt 0.050000 -0.140729 0.000000
vt -0.000000 -0.140729 0.000000
vt 0.050000 -0.168875 0.000000
vt 0.000000 -0.168875 0.000000
vt 0.050000 -0.197021 0.000000
vt -0.000000 -0.197021 0.000000
vt 0.050000 -0.225166 0.000000
vt 0.000000 -0.225166 0.000000
vt 0.050000 -0.253312 0.000000
vt -0.000000 -0.253312 0.000000
vt 0.050000 -0.281458 0.000000
vt 0.000000 -0.281458 0.000000
vt 0.050000 0.683839 0.000000
vt -0.000000 0.683839 0.000000
vt 0.050000 0.618788 0.000000
vt 0.000000 0.618788 0.000000
vt -0.000000 0.553737 0.000000
vt 0.050000 0.553737 0.000000
vt 0.000000 0.488686 0.000000
vt 0.050000 0.488686 0.000000
vt -0.000000 0.423635 0.000000
vt 0.050000 0.423635 0.000000
vt -0.000000 0.358585 0.000000
vt 0.050000 0.358585 0.000000
vt 0.000000 0.293534 0.000000
vt 0.050000 0.293534 0.000000
vt 0.000000 0.228483 0.000000
vt 0.050000 0.228483 0.000000
vt 0.000000 0.163432 0.000000
vt 0.050000 0.163432 0.000000
vt 0.000000 0.098381 0.000000
vt 0.050000 0.098381 0.000000
vt 0.050000 0.033330 0.000000
vt 0.000000 0.033330 0.000000
vt 0.000000 0.000000 0.000000
vt 0.301187 0.000000 0.000000
vt 0.000000 0.050000 0.000000
vt 0.301187 0.050000 0.000000
vt -0.050000 0.033580 0.000000
vt -0.000000 0.033580 0.000000
vt -0.050000 0.069367 0.000000
vt -0.000000 0.069367 0.000000
vt -0.050000 0.105155 0.000000
vt -0.000000 0.105155 0.000000
vt -0.050000 0.140943 0.000000
vt -0.000000 0.140943 0.000000
vt -0.050000 0.176731 0.000000
vt -0.000000 0.176731 0.000000
vt -0.050000 0.212519 0.000000
vt -0.000000 0.212519 0.000000
vt -0.000000 0.000000 0.000000
vt 0.302509 0.000000 0.000000
vt -0.000000 0.050000 0.000000
vt 0.302509 0.050000 0.000000
vt 0.000000 0.000000 0.000000
vt 0.302509 0.000000 0.000000
vt 0.000000 0.050000 0.000000
vt 0.302509 0.050000 0.000000
vt 0.050000 -0.729877 0.000000
vt -0.000000 -0.729877 0.000000
vt 0.050000 -0.794928 0.000000
vt 0.000000 -0.794928 0.000000
vt 0.000000 -0.859979 0.000000
vt 0.050000 -0.859979 0.000000
vt -0.000000 -0.925031 0.000000
vt 0.050000 -0.925031 0.000000
vt 0.000000 -0.990082 0.000000
vt 0.050000 -0.990082 0.000000
vt 0.000000 -1.055133 0.000000
vt 0.050000 -1.055133 0.000000
vt 0.000000 -1.120184 0.000000
vt 0.050000 -1.120184 0.000000
vt -0.000000 -1.185236 0.000000
vt 0.050000 -1.185236 0.000000
vt 0.000000 -1.250287 0.000000
vt 0.050000 -1.250287 0.000000
vt 0.000000 -1.315338 0.000000
vt 0.050000 -1.315338 0.000000
vt 0.050000 -1.380389 0.000000
vt -0.000000 -1.380389 0.000000
vt 0.000000 0.000000 0.000000
vt 0.301187 0.000000 0.000000
vt 0.000000 0.050000 0.000000
vt 0.301187 0.050000 0.000000
vt -0.050000 -0.437662 0.000000
vt -0.000000 -0.437662 0.000000
vt -0.050000 -0.401874 0.000000
vt -0.000000 -0.401874 0.000000
vt -0.050000 -0.366085 0.000000
vt -0.000000 -0.366085 0.000000
vt -0.050000 -0.330296 0.000000
vt -0.000000 -0.330296 0.000000
vt -0.050000 -0.294508 0.000000
vt -0.000000 -0.294508 0.000000
vt -0.050000 -0.258719 0.000000
vt -0.000000 -0.258719 0.000000
vt 0.000000 0.000000 0.000000
vt 0.302509 0.000000 0.000000
vt 0.000000 0.050000 0.000000
vt 0.302509 0.050000 0.000000
vt -0.050000 0.258720 0.000000
vt -0.000000 0.258720 0.000000
vt -0.050000 0.294509 0.000000
vt -0.000000 0.294509 0.000000
vt -0.050000 0.330297 0.000000
vt -0.000000 0.330297 0.000000
vt -0.050000 0.366085 0.000000
vt -0.000000 0.366085 0.000000
vt -0.050000 0.401874 0.000000
vt -0.000000 0.401874 0.000000
vt -0.050000 0.437662 0.000000
vt -0.000000 0.437662 0.000000
vt 0.000000 0.000000 0.000000
vt 0.301187 0.000000 0.000000
vt 0.000000 0.050000 0.000000
vt 0.301187 0.050000 0.000000
vt 0.050000 1.380389 0.000000
vt -0.000000 1.380389 0.000000
vt 0.050000 1.315338 0.000000
vt -0.000000 1.315338 0.000000
vt 0.000000 1.250287 0.000000
vt 0.050000 1.250287 0.000000
vt -0.000000 1.185236 0.000000
vt 0.050000 1.185236 0.000000
vt 0.000000 1.120185 0.000000
vt 0.050000 1.120185 0.000000
vt -0.000000 1.055134 0.000000
vt 0.050000 1.055134 0.000000
vt 0.000000 0.990082 0.000000
vt 0.050000 0.990082 0.000000
vt 0.000000 0.925031 0.000000
vt 0.050000 0.925031 0.000000
vt 0.000000 0.859980 0.000000
vt 0.050000 0.859980 0.000000
vt -0.000000 0.794929 0.000000
vt 0.050000 0.794929 0.000000
vt 0.050000 0.729878 0.000000
vt -0.000000 0.729878 0.000000
vt 0.050000 -0.033330 0.000000
vt 0.000000 -0.033330 0.000000
vt 0.050000 -0.098381 0.000000
vt 0.000000 -0.098381 0.000000
vt 0.000000 -0.163432 0.000000
vt 0.050000 -0.163432 0.000000
vt 0.000000 -0.228483 0.000000
vt 0.050000 -0.228483 0.000000
vt -0.000000 -0.293534 0.000000
vt 0.050000 -0.293534 0.000000
vt -0.000000 -0.358585 0.000000
vt 0.050000 -0.358585 0.000000
vt -0.000000 -0.423636 0.000000
vt 0.050000 -0.423636 0.000000
vt 0.000000 -0.488687 0.000000
vt 0.050000 -0.488687 0.000000
vt 0.000000 -0.553738 0.000000
vt 0.050000 -0.553738 0.000000
vt -0.000000 -0.618789 0.000000
vt 0.050000 -0.618789 0.000000
vt 0.050000 -0.683840 0.000000
vt -0.000000 -0.683840 0.000000
vt 0.000000 0.000000 0.000000
vt 0.302509 0.000000 0.000000
vt 0.000000 0.050000 0.000000
vt 0.302509 0.050000 0.000000
vt -0.050000 -0.212520 0.000000
vt -0.000000 -0.212520 0.000000
vt -0.050000 -0.176732 0.000000
vt -0.000000 -0.176732 0.000000
vt -0.050000 -0.140944 0.000000
vt -0.000000 -0.140944 0.000000
vt -0.050000 -0.105156 0.000000
vt -0.000000 -0.105156 0.000000
vt -0.050000 -0.069368 0.000000
vt -0.000000 -0.069368 0.000000
vt -0.050000 -0.033580 0.000000
vt -0.000000 -0.033580 0.000000
vt 0.000000 0.000000 0.000000
vt 0.301187 0.000000 0.000000
vt 0.000000 0.050000 0.000000
vt 0.301187 0.050000 0.000000
vt -0.050000 1.525916 0.000000
vt -0.000000 1.525916 0.000000
vt -0.050000 1.602212 0.000000
vt -0.000000 1.602212 0.000000
vt -0.050000 -1.602212 0.000000
vt -0.000000 -1.602212 0.000000
vt -0.050000 -1.525916 0.000000
vt -0.000000 -1.525916 0.000000
vt -0.050000 -1.449621 0.000000
vt -0.000000 -1.449621 0.000000
vt -0.050000 -1.373325 0.000000
vt -0.000000 -1.373325 0.000000
vt -0.050000 -1.297029 0.000000
vt -0.000000 -1.297029 0.000000
vt -0.050000 -1.220733 0.000000
vt -0.000000 -1.220733 0.000000
vt -0.050000 -1.144437 0.000000
vt -0.000000 -1.144437 0.000000
vt -0.050000 -1.068142 0.000000
vt -0.000000 -1.068142 0.000000
vt -0.050000 -0.991846 0.000000
vt -0.000000 -0.991846 0.000000
vt -0.050000 -0.915550 0.000000
vt -0.000000 -0.915550 0.000000
vt -0.050000 -0.839254 0.000000
vt -0.000000 -0.839254 0.000000
vt -0.050000 -0.762958 0.000000
vt -0.000000 -0.762958 0.000000
vt -0.050000 -0.686662 0.000000
vt -0.000000 -0.686662 0.000000
vt -0.050000 -0.610367 0.000000
vt -0.000000 -0.610367 0.000000
vt -0.050000 -0.534071 0.000000
vt -0.000000 -0.534071 0.000000
vt -0.050000 -0.457775 0.000000
vt -0.000000 -0.457775 0.000000
vt -0.050000 -0.381479 0.000000
vt -0.000000 -0.381479 0.000000
vt -0.050000 -0.305183 0.000000
vt -0.000000 -0.305183 0.000000
vt -0.050000 -0.228887 0.000000
vt -0.000000 -0.228887 0.000000
vt -0.050000 -0.152592 0.000000
vt -0.000000 -0.152592 0.000000
vt -0.050000 -0.076296 0.000000
vt -0.000000 -0.076296 0.000000
vt -0.050000 0.000000 0.000000
vt -0.000000 0.000000 0.000000
vt -0.050000 0.076296 0.000000
vt -0.000000 0.076296 0.000000
vt -0.050000 0.152592 0.000000
vt -0.000000 0.152592 0.000000
vt -0.050000 0.228887 0.000000
vt -0.000000 0.228887 0.000000
vt -0.050000 0.305183 0.000000
vt -0.000000 0.305183 0.000000
vt -0.050000 0.381479 0.000000
vt -0.000000 0.381479 0.000000
vt -0.050000 0.457775 0.000000
vt -0.000000 0.457775 0.000000
vt -0.050000 0.534071 0.000000
vt -0.000000 0.534071 0.000000
vt -0.050000 0.610367 0.000000
vt -0.000000 0.610367 0.000000
vt -0.050000 0.686662 0.000000
vt -0.000000 0.686662 0.000000
vt -0.050000 0.762958 0.000000
vt -0.000000 0.762958 0.000000
vt -0.050000 0.839254 0.000000
vt -0.000000 0.839254 0.000000
vt -0.050000 0.915550 0.000000
vt -0.000000 0.915550 0.000000
vt -0.050000 0.991846 0.000000
vt -0.000000 0.991846 0.000000
vt -0.050000 1.068142 0.000000
vt -0.000000 1.068142 0.000000
vt -0.050000 1.144437 0.000000
vt -0.000000 1.144437 0.000000
vt -0.050000 1.220733 0.000000
vt -0.000000 1.220733 0.000000
vt -0.050000 1.297029 0.000000
vt -0.000000 1.297029 0.000000
vt -0.050000 1.373325 0.000000
vt -0.000000 1.373325 0.000000
vt -0.050000 1.449621 0.000000
vt -0.000000 1.449621 0.000000
vt 0.023009 -0.148225 0.000000
vt -0.023009 -0.148225 0.000000
vt 0.023009 -0.449411 0.000000
vt -0.023009 -0.449411 0.000000
vt 0.038112 -0.508574 0.000000
vt -0.038112 -0.508574 0.000000
vt -0.087509 -0.441409 0.000000
vt -0.113486 -0.497213 0.000000
vt -0.150183 -0.424199 0.000000
vt -0.186324 -0.474746 0.000000
vt -0.209725 -0.398140 0.000000
vt -0.255000 -0.441673 0.000000
vt -0.264892 -0.363775 0.000000
vt -0.317980 -0.398734 0.000000
vt -0.314533 -0.321822 0.000000
vt -0.373856 -0.346888 0.000000
vt -0.357612 -0.273155 0.000000
vt -0.421382 -0.287293 0.000000
vt -0.393231 -0.218790 0.000000
vt -0.459494 -0.221281 0.000000
vt -0.420648 -0.159861 0.000000
vt -0.487342 -0.150325 0.000000
vt -0.439289 -0.097597 0.000000
vt -0.504304 -0.076012 0.000000
vt -0.448766 -0.033297 0.000000
vt -0.510000 0.000000 0.000000
vt -0.448766 0.033297 0.000000
vt -0.504304 0.076012 0.000000
vt -0.439289 0.097597 0.000000
vt -0.487342 0.150325 0.000000
vt -0.420648 0.159861 0.000000
vt -0.459494 0.221281 0.000000
vt -0.393232 0.218790 0.000000
vt -0.421382 0.287293 0.000000
vt -0.357612 0.273155 0.000000
vt -0.373856 0.346888 0.000000
vt -0.314533 0.321822 0.000000
vt -0.317980 0.398734 0.000000
vt -0.264892 0.363775 0.000000
vt -0.255000 0.441673 0.000000
vt -0.209726 0.398140 0.000000
vt -0.186324 0.474746 0.000000
vt -0.150184 0.424199 0.000000
vt -0.113486 0.497213 0.000000
vt -0.087510 0.441409 0.000000
vt -0.038112 0.508574 0.000000
vt -0.023010 0.449411 0.000000
vt 0.023010 0.449411 0.000000
vt 0.023010 0.148225 0.000000
vt -0.023010 0.148225 0.000000
vt 0.000000 0.107509 0.000000
vt -0.027825 0.103846 0.000000
vt -0.057388 0.138588 0.000000
vt -0.053755 0.093106 0.000000
vt -0.088515 0.121099 0.000000
vt -0.076020 0.076020 0.000000
vt -0.114627 0.096750 0.000000
vt -0.093106 0.053755 0.000000
vt -0.134245 0.066919 0.000000
vt -0.103846 0.027825 0.000000
vt -0.146258 0.033297 0.000000
vt -0.107509 0.000000 0.000000
vt -0.146258 -0.033297 0.000000
vt -0.103846 -0.027825 0.000000
vt -0.134245 -0.066919 0.000000
vt -0.093106 -0.053755 0.000000
vt -0.114627 -0.096750 0.000000
vt -0.076020 -0.076020 0.000000
vt -0.088515 -0.121100 0.000000
vt -0.053755 -0.093106 0.000000
vt -0.057387 -0.138588 0.000000
vt -0.027825 -0.103846 0.000000
vt 0.000000 -0.107509 0.000000
vt 0.027825 -0.103846 0.000000
vt 0.057387 -0.138588 0.000000
vt 0.053755 -0.093106 0.000000
vt 0.088514 -0.121100 0.000000
vt 0.076020 -0.076020 0.000000
vt 0.114626 -0.096752 0.000000
vt 0.093106 -0.053755 0.000000
vt 0.134244 -0.066921 0.000000
vt 0.103846 -0.027825 0.000000
vt 0.146257 -0.033300 0.000000
vt 0.107509 0.000000 0.000000
vt 0.146257 0.033300 0.000000
vt 0.103846 0.027825 0.000000
vt 0.134244 0.066921 0.000000
vt 0.093106 0.053755 0.000000
vt 0.114626 0.096751 0.000000
vt 0.076020 0.076020 0.000000
vt 0.088514 0.121100 0.000000
vt 0.053755 0.093106 0.000000
vt 0.057387 0.138588 0.000000
vt 0.027825 0.103846 0.000000
vt 0.448766 -0.033300 0.000000
vt 0.448766 0.033300 0.000000
vt 0.510000 0.000000 0.000000
vt 0.504304 0.076012 0.000000
vt 0.504304 -0.076012 0.000000
vt 0.439288 -0.097599 0.000000
vt 0.487342 -0.150325 0.000000
vt 0.420647 -0.159863 0.000000
vt 0.459494 -0.221281 0.000000
vt 0.393230 -0.218792 0.000000
vt 0.421382 -0.287293 0.000000
vt 0.357611 -0.273156 0.000000
vt 0.373856 -0.346888 0.000000
vt 0.314532 -0.321823 0.000000
vt 0.317980 -0.398734 0.000000
vt 0.264891 -0.363776 0.000000
vt 0.255000 -0.441673 0.000000
vt 0.209724 -0.398140 0.000000
vt 0.186324 -0.474746 0.000000
vt 0.150183 -0.424199 0.000000
vt 0.113486 -0.497213 0.000000
vt 0.087508 -0.441409 0.000000
vt 0.038112 0.508574 0.000000
vt 0.087509 0.441409 0.000000
vt 0.113486 0.497213 0.000000
vt 0.150184 0.424199 0.000000
vt 0.186324 0.474746 0.000000
vt 0.209725 0.398140 0.000000
vt 0.255000 0.441673 0.000000
vt 0.264891 0.363776 0.000000
vt 0.317980 0.398734 0.000000
vt 0.314532 0.321822 0.000000
vt 0.373856 0.346888 0.000000
vt 0.357611 0.273156 0.000000
vt 0.421382 0.287293 0.000000
vt 0.393231 0.218791 0.000000
vt 0.459494 0.221281 0.000000
vt 0.420647 0.159863 0.000000
vt 0.487342 0.150325 0.000000
vt 0.439288 0.097599 0.000000
vt -0.023009 -0.449411 0.000000
vt 0.023009 -0.449411 0.000000
vt -0.023009 -0.148225 0.000000
vt 0.023009 -0.148225 0.000000
vt -0.000000 -0.107509 0.000000
vt 0.027825 -0.103846 0.000000
vt 0.057387 -0.138588 0.000000
vt 0.053755 -0.093106 0.000000
vt 0.088515 -0.121100 0.000000
vt 0.076020 -0.076020 0.000000
vt 0.114627 -0.096750 0.000000
vt 0.093106 -0.053755 0.000000
vt 0.134245 -0.066919 0.000000
vt 0.103846 -0.027825 0.000000
vt 0.146258 -0.033297 0.000000
vt 0.107509 0.000000 0.000000
vt 0.146258 0.033297 0.000000
vt 0.103846 0.027825 0.000000
vt 0.134245 0.066919 0.000000
vt 0.093106 0.053755 0.000000
vt 0.114627 0.096750 0.000000
vt 0.076020 0.076020 0.000000
vt 0.088515 0.121099 0.000000
vt 0.053755 0.093106 0.000000
vt 0.057388 0.138588 0.000000
vt 0.027825 0.103846 0.000000
vt 0.023010 0.148225 0.000000
vt -0.000000 0.107509 0.000000
vt -0.023010 0.148225 0.000000
vt -0.027825 0.103846 0.000000
vt -0.057387 0.138588 0.000000
vt -0.053755 0.093106 0.000000
vt -0.088514 0.121100 0.000000
vt -0.076020 0.076020 0.000000
vt -0.114626 0.096751 0.000000
vt -0.093106 0.053755 0.000000
vt -0.134244 0.066921 0.000000
vt -0.103846 0.027825 0.000000
vt -0.146257 0.033300 0.000000
vt -0.107509 0.000000 0.000000
vt -0.146257 -0.033300 0.000000
vt -0.103846 -0.027825 0.000000
vt -0.134244 -0.066921 0.000000
vt -0.093106 -0.053755 0.000000
vt -0.114626 -0.096752 0.000000
vt -0.076020 -0.076020 0.000000
vt -0.088514 -0.121100 0.000000
vt -0.053755 -0.093106 0.000000
vt -0.057387 -0.138588 0.000000
vt -0.027825 -0.103846 0.000000
vt -0.087508 -0.441409 0.000000
vt -0.038112 -0.508574 0.000000
vt 0.038112 -0.508574 0.000000
vt 0.087509 -0.441409 0.000000
vt 0.113486 -0.497213 0.000000
vt 0.150183 -0.424199 0.000000
vt 0.186324 -0.474746 0.000000
vt 0.209725 -0.398140 0.000000
vt 0.255000 -0.441673 0.000000
vt 0.264892 -0.363775 0.000000
vt 0.317980 -0.398734 0.000000
vt 0.314533 -0.321822 0.000000
vt 0.373856 -0.346888 0.000000
vt 0.357612 -0.273155 0.000000
vt 0.421382 -0.287293 0.000000
vt 0.393231 -0.218790 0.000000
vt 0.459494 -0.221281 0.000000
vt 0.420648 -0.159861 0.000000
vt 0.487342 -0.150325 0.000000
vt 0.439289 -0.097597 0.000000
vt 0.504304 -0.076012 0.000000
vt 0.448766 -0.033297 0.000000
vt 0.510000 0.000000 0.000000
vt 0.448766 0.033297 0.000000
vt 0.504304 0.076012 0.000000
vt 0.439289 0.097597 0.000000
vt 0.487342 0.150325 0.000000
vt 0.420648 0.159861 0.000000
vt 0.459494 0.221281 0.000000
vt 0.393232 0.218790 0.000000
vt 0.421382 0.287293 0.000000
vt 0.357612 0.273155 0.000000
vt 0.373856 0.346888 0.000000
vt 0.314533 0.321822 0.000000
vt 0.317980 0.398734 0.000000
vt 0.264892 0.363775 0.000000
vt 0.255000 0.441673 0.000000
vt 0.209726 0.398140 0.000000
vt 0.186324 0.474746 0.000000
vt 0.150184 0.424199 0.000000
vt 0.113486 0.497213 0.000000
vt 0.087510 0.441409 0.000000
vt 0.038112 0.508574 0.000000
vt 0.023010 0.449411 0.000000
vt -0.038112 0.508574 0.000000
vt -0.023010 0.449411 0.000000
vt -0.087509 0.441409 0.000000
vt -0.113486 0.497213 0.000000
vt -0.150184 0.424199 0.000000
vt -0.186324 0.474746 0.000000
vt -0.209725 0.398140 0.000000
vt -0.255000 0.441673 0.000000
vt -0.264891 0.363776 0.000000
vt -0.317980 0.398734 0.000000
vt -0.314532 0.321822 0.000000
vt -0.373856 0.346888 0.000000
vt -0.357611 0.273156 0.000000
vt -0.421382 0.287293 0.000000
vt -0.393231 0.218791 0.000000
vt -0.459494 0.221281 0.000000
vt -0.420647 0.159863 0.000000
vt -0.487342 0.150325 0.000000
vt -0.439288 0.097599 0.000000
vt -0.504304 0.076012 0.000000
vt -0.448766 0.033300 0.000000
vt -0.510000 0.000000 0.000000
vt -0.448766 -0.033300 0.000000
vt -0.504304 -0.076012 0.000000
vt -0.439288 -0.097599 0.000000
vt -0.487342 -0.150325 0.000000
vt -0.420647 -0.159863 0.000000
vt -0.459494 -0.221281 0.000000
vt -0.393230 -0.218792 0.000000
vt -0.421382 -0.287293 0.000000
vt -0.357611 -0.273156 0.000000
vt -0.373856 -0.346888 0.000000
vt -0.314532 -0.321823 0.000000
vt -0.317980 -0.398734 0.000000
vt -0.264891 -0.363776 0.000000
vt -0.255000 -0.441673 0.000000
vt -0.209724 -0.398140 0.000000
vt -0.186324 -0.474746 0.000000
vt -0.150183 -0.424199 0.000000
vt -0.113486 -0.497213 0.000000
vn 0.096593 0.025882 0.000000
vn 0.096593 0.025882 0.000000
vn 0.100000 0.000000 0.000000
vn 0.100000 0.000000 0.000000
vn 0.096593 -0.025882 0.000000
vn 0.096593 -0.025882 0.000000
vn 0.086603 -0.050000 0.000000
vn 0.086603 -0.050000 0.000000
vn 0.070711 -0.070711 0.000000
vn 0.070711 -0.070711 0.000000
vn 0.050000 -0.086603 0.000000
vn 0.050000 -0.086603 0.000000
vn 0.025882 -0.096593 0.000000
vn 0.025882 -0.096593 0.000000
vn -0.000000 -0.100000 0.000000
vn -0.000000 -0.100000 0.000000
vn -0.025882 -0.096593 0.000000
vn -0.025882 -0.096593 0.000000
vn -0.050000 -0.086603 0.000000
vn -0.050000 -0.086603 0.000000
vn -0.070711 -0.070711 0.000000
vn -0.070711 -0.070711 0.000000
vn -0.086603 -0.050000 0.000000
vn -0.086603 -0.050000 0.000000
vn -0.096593 -0.025882 0.000000
vn -0.096593 -0.025882 0.000000
vn -0.100000 0.000000 0.000000
vn -0.100000 0.000000 0.000000
vn -0.096593 0.025882 0.000000
vn -0.096593 0.025882 0.000000
vn -0.086603 0.050000 0.000000
vn -0.086603 0.050000 0.000000
vn -0.070711 0.070711 0.000000
vn -0.070711 0.070711 0.000000
vn -0.050000 0.086603 0.000000
vn -0.050000 0.086603 0.000000
vn -0.025882 0.096593 0.000000
vn -0.025882 0.096593 0.000000
vn -0.000000 0.100000 0.000000
vn -0.000000 0.100000 0.000000
vn 0.025882 0.096593 0.000000
vn 0.025882 0.096593 0.000000
vn 0.050000 0.086603 0.000000
vn 0.050000 0.086603 0.000000
vn 0.070711 0.070711 0.000000
vn 0.070711 0.070711 0.000000
vn 0.086603 0.050000 0.000000
vn 0.086603 0.050000 0.000000
vn -0.005113 -0.099869 0.000000
vn -0.005113 -0.099869 0.000000
vn -0.019447 -0.098091 0.000000
vn -0.019447 -0.098091 0.000000
vn -0.033374 -0.094266 0.000000
vn -0.033374 -0.094266 0.000000
vn -0.046606 -0.088476 0.000000
vn -0.046606 -0.088476 0.000000
vn -0.058865 -0.080839 0.000000
vn -0.058865 -0.080839 0.000000
vn -0.069896 -0.071516 0.000000
vn -0.069896 -0.071516 0.000000
vn -0.079469 -0.060701 0.000000
vn -0.079469 -0.060701 0.000000
vn -0.087385 -0.048620 0.000000
vn -0.087385 -0.048620 0.000000
vn -0.093477 -0.035525 0.000000
vn -0.093477 -0.035525 0.000000
vn -0.097620 -0.021689 0.000000
vn -0.097620 -0.021689 0.000000
vn -0.099726 -0.007400 0.000000
vn -0.099726 -0.007400 0.000000
vn 0.100000 0.000000 0.000000
vn 0.100000 0.000000 0.000000
vn 0.100000 0.000000 0.000000
vn 0.100000 0.000000 0.000000
vn 0.097505 0.022200 0.000000
vn 0.097505 0.022200 0.000000
vn 0.089496 0.044614 0.000000
vn 0.089496 0.044614 0.000000
vn 0.076418 0.064501 0.000000
vn 0.076418 0.064501 0.000000
vn 0.059009 0.080733 0.000000
vn 0.059009 0.080733 0.000000
vn 0.038258 0.092392 0.000000
vn 0.038258 0.092392 0.000000
vn 0.015340 0.098816 0.000000
vn 0.015340 0.098816 0.000000
vn 0.000000 0.100000 0.000000
vn 0.000000 0.100000 0.000000
vn 0.000000 0.100000 0.000000
vn 0.000000 0.100000 0.000000
vn -0.000000 -0.100000 0.000000
vn -0.000000 -0.100000 0.000000
vn -0.000000 -0.100000 0.000000
vn -0.000000 -0.100000 0.000000
vn 0.005113 0.099869 0.000000
vn 0.005113 0.099869 0.000000
vn 0.019446 0.098091 0.000000
vn 0.019446 0.098091 0.000000
vn 0.033374 0.094266 0.000000
vn 0.033374 0.094266 0.000000
vn 0.046606 0.088476 0.000000
vn 0.046606 0.088476 0.000000
vn 0.058865 0.080839 0.000000
vn 0.058865 0.080839 0.000000
vn 0.069896 0.071516 0.000000
vn 0.069896 0.071516 0.000000
vn 0.079469 0.060701 0.000000
vn 0.079469 0.060701 0.000000
vn 0.087385 0.048620 0.000000
vn 0.087385 0.048620 0.000000
vn 0.093477 0.035525 0.000000
vn 0.093477 0.035525 0.000000
vn 0.097620 0.021688 0.000000
vn 0.097620 0.021688 0.000000
vn 0.099726 0.007399 0.000000
vn 0.099726 0.007399 0.000000
vn -0.100000 -0.000000 0.000000
vn -0.100000 -0.000000 0.000000
vn -0.100000 -0.000000 0.000000
vn -0.100000 -0.000000 0.000000
vn -0.097505 -0.022198 0.000000
vn -0.097505 -0.022198 0.000000
vn -0.089497 -0.044613 0.000000
vn -0.089497 -0.044613 0.000000
vn -0.076418 -0.064500 0.000000
vn -0.076418 -0.064500 0.000000
vn -0.059010 -0.080733 0.000000
vn -0.059010 -0.080733 0.000000
vn -0.038258 -0.092392 0.000000
vn -0.038258 -0.092392 0.000000
vn -0.015339 -0.098817 0.000000
vn -0.015339 -0.098817 0.000000
vn -0.000000 0.100000 0.000000
vn -0.000000 0.100000 0.000000
vn -0.000000 0.100000 0.000000
vn -0.000000 0.100000 0.000000
vn -0.015340 0.098816 -0.000000
vn -0.015340 0.098816 -0.000000
vn -0.038259 0.092392 -0.000000
vn -0.038259 0.092392 -0.000000
vn -0.059010 0.080733 -0.000000
vn -0.059010 0.080733 -0.000000
vn -0.076418 0.064500 -0.000000
vn -0.076418 0.064500 -0.000000
vn -0.089497 0.044613 -0.000000
vn -0.089497 0.044613 -0.000000
vn -0.097505 0.022198 -0.000000
vn -0.097505 0.022198 -0.000000
vn -0.100000 0.000000 0.000000
vn -0.100000 0.000000 0.000000
vn -0.100000 0.000000 0.000000
vn -0.100000 0.000000 0.000000
vn 0.099726 -0.007399 0.000000
vn 0.099726 -0.007399 0.000000
vn 0.097620 -0.021688 0.000000
vn 0.097620 -0.021688 0.000000
vn 0.093477 -0.035525 0.000000
vn 0.093477 -0.035525 0.000000
vn 0.087385 -0.048620 0.000000
vn 0.087385 -0.048620 0.000000
vn 0.079469 -0.060701 0.000000
vn 0.079469 -0.060701 0.000000
vn 0.069896 -0.071516 0.000000
vn 0.069896 -0.071516 0.000000
vn 0.058865 -0.080839 0.000000
vn 0.058865 -0.080839 0.000000
vn 0.046606 -0.088475 0.000000
vn 0.046606 -0.088475 0.000000
vn 0.033374 -0.094266 0.000000
vn 0.033374 -0.094266 0.000000
vn 0.019447 -0.098091 0.000000
vn 0.019447 -0.098091 0.000000
vn 0.005113 -0.099869 0.000000
vn 0.005113 -0.099869 0.000000
vn -0.099726 0.007400 0.000000
vn -0.099726 0.007400 0.000000
vn -0.097620 0.021689 0.000000
vn -0.097620 0.021689 0.000000
vn -0.093477 0.035525 0.000000
vn -0.093477 0.035525 0.000000
vn -0.087385 0.048620 0.000000
vn -0.087385 0.048620 0.000000
vn -0.079469 0.060701 0.000000
vn -0.079469 0.060701 0.000000
vn -0.069896 0.071516 0.000000
vn -0.069896 0.071516 0.000000
vn -0.058865 0.080839 0.000000
vn -0.058865 0.080839 0.000000
vn -0.046605 0.088476 0.000000
vn -0.046605 0.088476 0.000000
vn -0.033374 0.094267 0.000000
vn -0.033374 0.094267 0.000000
vn -0.019446 0.098091 0.000000
vn -0.019446 0.098091 0.000000
vn -0.005113 0.099869 0.000000
vn -0.005113 0.099869 0.000000
vn 0.000000 -0.100000 0.000000
vn 0.000000 -0.100000 0.000000
vn 0.000000 -0.100000 0.000000
vn 0.000000 -0.100000 0.000000
vn 0.015339 -0.098817 0.000000
vn 0.015339 -0.098817 0.000000
vn 0.038258 -0.092392 0.000000
vn 0.038258 -0.092392 0.000000
vn 0.059009 -0.080734 0.000000
vn 0.059009 -0.080734 0.000000
vn 0.076417 -0.064501 0.000000
vn 0.076417 -0.064501 0.000000
vn 0.089496 -0.044614 0.000000
vn 0.089496 -0.044614 0.000000
vn 0.097505 -0.022200 0.000000
vn 0.097505 -0.022200 0.000000
vn 0.100000 -0.000000 0.000000
vn 0.100000 -0.000000 0.000000
vn 0.100000 -0.000000 0.000000
vn 0.100000 -0.000000 0.000000
vn -0.098883 0.014904 -0.000000
vn -0.098883 0.014904 -0.000000
vn -0.100000 0.000000 -0.000000
vn -0.100000 0.000000 -0.000000
vn -0.098883 -0.014904 0.000000
vn -0.098883 -0.014904 0.000000
vn -0.095557 -0.029476 0.000000
vn -0.095557 -0.029476 0.000000
vn -0.090097 -0.043388 0.000000
vn -0.090097 -0.043388 0.000000
vn -0.082624 -0.056332 0.000000
vn -0.082624 -0.056332 0.000000
vn -0.073305 -0.068017 0.000000
vn -0.073305 -0.068017 0.000000
vn -0.062349 -0.078183 0.000000
vn -0.062349 -0.078183 0.000000
vn -0.050000 -0.086603 0.000000
vn -0.050000 -0.086603 0.000000
vn -0.036534 -0.093087 0.000000
vn -0.036534 -0.093087 0.000000
vn -0.022252 -0.097493 0.000000
vn -0.022252 -0.097493 0.000000
vn -0.007473 -0.099720 0.000000
vn -0.007473 -0.099720 0.000000
vn 0.007473 -0.099720 0.000000
vn 0.007473 -0.099720 0.000000
vn 0.022252 -0.097493 0.000000
vn 0.022252 -0.097493 0.000000
vn 0.036534 -0.093087 0.000000
vn 0.036534 -0.093087 0.000000
vn 0.050000 -0.086603 0.000000
vn 0.050000 -0.086603 0.000000
vn 0.062349 -0.078183 0.000000
vn 0.062349 -0.078183 0.000000
vn 0.073305 -0.068017 0.000000
vn 0.073305 -0.068017 0.000000
vn 0.082624 -0.056332 0.000000
vn 0.082624 -0.056332 0.000000
vn 0.090097 -0.043388 0.000000
vn 0.090097 -0.043388 0.000000
vn 0.095557 -0.029476 0.000000
vn 0.095557 -0.029476 0.000000
vn 0.098883 -0.014904 0.000000
vn 0.098883 -0.014904 0.000000
vn 0.100000 0.000000 0.000000
vn 0.100000 0.000000 0.000000
vn 0.098883 0.014904 0.000000
vn 0.098883 0.014904 0.000000
vn 0.095557 0.029476 0.000000
vn 0.095557 0.029476 0.000000
vn 0.090097 0.043388 0.000000
vn 0.090097 0.043388 0.000000
vn 0.082624 0.056332 0.000000
vn 0.082624 0.056332 0.000000
vn 0.073305 0.068017 0.000000
vn 0.073305 0.068017 0.000000
vn 0.062349 0.078183 0.000000
vn 0.062349 0.078183 0.000000
vn 0.050000 0.086603 0.000000
vn 0.050000 0.086603 0.000000
vn 0.036534 0.093087 0.000000
vn 0.036534 0.093087 0.000000
vn 0.022252 0.097493 0.000000
vn 0.022252 0.097493 0.000000
vn 0.007473 0.099720 0.000000
vn 0.007473 0.099720 0.000000
vn -0.007473 0.099720 -0.000000
vn -0.007473 0.099720 -0.000000
vn -0.022252 0.097493 -0.000000
vn -0.022252 0.097493 -0.000000
vn -0.036534 0.093087 -0.000000
vn -0.036534 0.093087 -0.000000
vn -0.050000 0.086603 -0.000000
vn -0.050000 0.086603 -0.000000
vn -0.062349 0.078183 -0.000000
vn -0.062349 0.078183 -0.000000
vn -0.073305 0.068017 -0.000000
vn -0.073305 0.068017 -0.000000
vn -0.082624 0.056332 -0.000000
vn -0.082624 0.056332 -0.000000
vn -0.090097 0.043388 -0.000000
vn -0.090097 0.043388 -0.000000
vn -0.095557 0.029476 -0.000000
vn -0.095557 0.029476 -0.000000
vn 0.000000 0.000000 0.100000
vn 0.000000 0.000000 0.100000
vn 0.000000 0.000000 0.100000
vn 0.000000 0.000000 0.100000
vn 0.000000 0.000000 0.100000
vn 0.000000 0.000000 0.100000
vn 0.000000 0.000000 0.100000
vn 0.000000 0.000000 0.100000
vn 0.000000 0.000000 0.100000
vn 0.000000 0.000000 0.100000
vn 0.000000 0.000000 0.100000
vn 0.000000 0.000000 0.100000
vn 0.000000 0.000000 0.100000
vn 0.000000 0.000000 0.100000
vn 0.000000 0.000000 0.100000
vn 0.000000 0.000000 0.100000
vn 0.000000 0.000000 0.100000
vn 0.000000 0.000000 0.100000
vn 0.000000 0.000000 0.100000
vn 0.000000 0.000000 0.100000
vn 0.000000 0.000000 0.100000
vn 0.000000 0.000000 0.100000
vn 0.000000 0.000000 0.100000
vn 0.000000 0.000000 0.100000
vn 0.000000 0.000000 0.100000
vn 0.000000 0.000000 0.100000
vn 0.000000 0.000000 0.100000
vn 0.000000 0.000000 0.100000
vn 0.000000 0.000000 0.100000
vn 0.000000 0.000000 0.100000
vn 0.000000 0.000000 0.100000
vn 0.000000 0.000000 0.100000
vn 0.000000 0.000000 0.100000
vn 0.000000 0.000000 0.100000
vn 0.000000 0.000000 0.100000
vn 0.000000 0.000000 0.100000
vn 0.000000 0.000000 0.100000
vn 0.000000 0.000000 0.100000
vn 0.000000 0.000000 0.100000
vn 0.000000 0.000000 0.100000
vn 0.000000 0.000000 0.100000
vn 0.000000 0.000000 0.100000
vn 0.000000 0.000000 0.100000
vn 0.000000 0.000000 0.100000
vn 0.000000 0.000000 0.100000
vn 0.000000 0.000000 0.100000
vn 0.000000 0.000000 0.100000
vn 0.000000 0.000000 0.100000
vn 0.000000 0.000000 0.100000
vn 0.000000 0.000000 0.100000
vn 0.000000 0.000000 0.100000
vn 0.000000 0.000000 0.100000
vn 0.000000 0.000000 0.100000
vn 0.000000 0.000000 0.100000
vn 0.000000 0.000000 0.100000
vn 0.000000 0.000000 0.100000
vn 0.000000 0.000000 0.100000
vn 0.000000 0.000000 0.100000
vn 0.000000 0.000000 0.100000
vn 0.000000 0.000000 0.100000
vn 0.000000 0.000000 0.100000
vn 0.000000 0.000000 0.100000
vn 0.000000 0.000000 0.100000
vn 0.000000 0.000000 0.100000
vn 0.000000 0.000000 0.100000
vn 0.000000 0.000000 0.100000
vn 0.000000 0.000000 0.100000
vn 0.000000 0.000000 0.100000
vn 0.000000 0.000000 0.100000
vn 0.000000 0.000000 0.100000
vn 0.000000 0.000000 0.100000
vn 0.000000 0.000000 0.100000
vn 0.000000 0.000000 0.100000
vn 0.000000 0.000000 0.100000
vn 0.000000 0.000000 0.100000
vn 0.000000 0.000000 0.100000
vn 0.000000 0.000000 0.100000
vn 0.000000 0.000000 0.100000
vn 0.000000 0.000000 0.100000
vn 0.000000 0.000000 0.100000
vn 0.000000 0.000000 0.100000
vn 0.000000 0.000000 0.100000
vn 0.000000 0.000000 0.100000
vn 0.000000 0.000000 0.100000
vn 0.000000 0.000000 0.100000
vn 0.000000 0.000000 0.100000
vn 0.000000 0.000000 0.100000
vn 0.000000 0.000000 0.100000
vn 0.000000 0.000000 0.100000
vn 0.000000 0.000000 0.100000
vn 0.000000 0.000000 0.100000
vn 0.000000 0.000000 0.100000
vn 0.000000 0.000000 0.100000
vn 0.000000 0.000000 0.100000
vn 0.000000 0.000000 0.100000
vn 0.000000 0.000000 0.100000
vn 0.000000 0.000000 0.100000
vn 0.000000 0.000000 0.100000
vn 0.000000 0.000000 0.100000
vn 0.000000 0.000000 0.100000
vn 0.000000 0.000000 0.100000
vn 0.000000 0.000000 0.100000
vn 0.000000 0.000000 0.100000
vn 0.000000 0.000000 0.100000
vn 0.000000 0.000000 0.100000
vn 0.000000 0.000000 0.100000
vn 0.000000 0.000000 0.100000
vn 0.000000 0.000000 0.100000
vn 0.000000 0.000000 0.100000
vn 0.000000 0.000000 0.100000
vn 0.000000 0.000000 0.100000
vn 0.000000 0.000000 0.100000
vn 0.000000 0.000000 0.100000
vn 0.000000 0.000000 0.100000
vn 0.000000 0.000000 0.100000
vn 0.000000 0.000000 0.100000
vn 0.000000 0.000000 0.100000
vn 0.000000 0.000000 0.100000
vn 0.000000 0.000000 0.100000
vn 0.000000 0.000000 0.100000
vn 0.000000 0.000000 0.100000
vn 0.000000 0.000000 0.100000
vn 0.000000 0.000000 0.100000
vn 0.000000 0.000000 0.100000
vn 0.000000 0.000000 0.100000
vn 0.000000 0.000000 0.100000
vn 0.000000 0.000000 0.100000
vn 0.000000 0.000000 0.100000
vn 0.000000 0.000000 0.100000
vn 0.000000 0.000000 0.100000
vn 0.000000 0.000000 0.100000
vn 0.000000 0.000000 0.100000
vn 0.000000 0.000000 0.100000
vn 0.000000 0.000000 0.100000
vn 0.000000 0.000000 -0.100000
vn 0.000000 0.000000 -0.100000
vn 0.000000 0.000000 -0.100000
vn 0.000000 0.000000 -0.100000
vn 0.000000 0.000000 -0.100000
vn 0.000000 0.000000 -0.100000
vn 0.000000 0.000000 -0.100000
vn 0.000000 0.000000 -0.100000
vn 0.000000 0.000000 -0.100000
vn 0.000000 0.000000 -0.100000
vn 0.000000 0.000000 -0.100000
vn 0.000000 0.000000 -0.100000
vn 0.000000 0.000000 -0.100000
vn 0.000000 0.000000 -0.100000
vn 0.000000 0.000000 -0.100000
vn 0.000000 0.000000 -0.100000
vn 0.000000 0.000000 -0.100000
vn 0.000000 0.000000 -0.100000
vn 0.000000 0.000000 -0.100000
vn 0.000000 0.000000 -0.100000
vn 0.000000 0.000000 -0.100000
vn 0.000000 0.000000 -0.100000
vn 0.000000 0.000000 -0.100000
vn 0.000000 0.000000 -0.100000
vn 0.000000 0.000000 -0.100000
vn 0.000000 0.000000 -0.100000
vn 0.000000 0.000000 -0.100000
vn 0.000000 0.000000 -0.100000
vn 0.000000 0.000000 -0.100000
vn 0.000000 0.000000 -0.100000
vn 0.000000 0.000000 -0.100000
vn 0.000000 0.000000 -0.100000
vn 0.000000 0.000000 -0.100000
vn 0.000000 0.000000 -0.100000
vn 0.000000 0.000000 -0.100000
vn 0.000000 0.000000 -0.100000
vn 0.000000 0.000000 -0.100000
vn 0.000000 0.000000 -0.100000
vn 0.000000 0.000000 -0.100000
vn 0.000000 0.000000 -0.100000
vn 0.000000 0.000000 -0.100000
vn 0.000000 0.000000 -0.100000
vn 0.000000 0.000000 -0.100000
vn 0.000000 0.000000 -0.100000
vn 0.000000 0.000000 -0.100000
vn 0.000000 0.000000 -0.100000
vn 0.000000 0.000000 -0.100000
vn 0.000000 0.000000 -0.100000
vn 0.000000 0.000000 -0.100000
vn 0.000000 0.000000 -0.100000
vn 0.000000 0.000000 -0.100000
vn 0.000000 0.000000 -0.100000
vn 0.000000 0.000000 -0.100000
vn 0.000000 0.000000 -0.100000
vn 0.000000 0.000000 -0.100000
vn 0.000000 0.000000 -0.100000
vn 0.000000 0.000000 -0.100000
vn 0.000000 0.000000 -0.100000
vn 0.000000 0.000000 -0.100000
vn 0.000000 0.000000 -0.100000
vn 0.000000 0.000000 -0.100000
vn 0.000000 0.000000 -0.100000
vn 0.000000 0.000000 -0.100000
vn 0.000000 0.000000 -0.100000
vn 0.000000 0.000000 -0.100000
vn 0.000000 0.000000 -0.100000
vn 0.000000 0.000000 -0.100000
vn 0.000000 0.000000 -0.100000
vn 0.000000 0.000000 -0.100000
vn 0.000000 0.000000 -0.100000
vn 0.000000 0.000000 -0.100000
vn 0.000000 0.000000 -0.100000
vn 0.000000 0.000000 -0.100000
vn 0.000000 0.000000 -0.100000
vn 0.000000 0.000000 -0.100000
vn 0.000000 0.000000 -0.100000
vn 0.000000 0.000000 -0.100000
vn 0.000000 0.000000 -0.100000
vn 0.000000 0.000000 -0.100000
vn 0.000000 0.000000 -0.100000
vn 0.000000 0.000000 -0.100000
vn 0.000000 0.000000 -0.100000
vn 0.000000 0.000000 -0.100000
vn 0.000000 0.000000 -0.100000
vn 0.000000 0.000000 -0.100000
vn 0.000000 0.000000 -0.100000
vn 0.000000 0.000000 -0.100000
vn 0.000000 0.000000 -0.100000
vn 0.000000 0.000000 -0.100000
vn 0.000000 0.000000 -0.100000
vn 0.000000 0.000000 -0.100000
vn 0.000000 0.000000 -0.100000
vn 0.000000 0.000000 -0.100000
vn 0.000000 0.000000 -0.100000
vn 0.000000 0.000000 -0.100000
vn 0.000000 0.000000 -0.100000
vn 0.000000 0.000000 -0.100000
vn 0.000000 0.000000 -0.100000
vn 0.000000 0.000000 -0.100000
vn 0.000000 0.000000 -0.100000
vn 0.000000 0.000000 -0.100000
vn 0.000000 0.000000 -0.100000
vn 0.000000 0.000000 -0.100000
vn 0.000000 0.000000 -0.100000
vn 0.000000 0.000000 -0.100000
vn 0.000000 0.000000 -0.100000
vn 0.000000 0.000000 -0.100000
vn 0.000000 0.000000 -0.100000
vn 0.000000 0.000000 -0.100000
vn 0.000000 0.000000 -0.100000
vn 0.000000 0.000000 -0.100000
vn 0.000000 0.000000 -0.100000
vn 0.000000 0.000000 -0.100000
vn 0.000000 0.000000 -0.100000
vn 0.000000 0.000000 -0.100000
vn 0.000000 0.000000 -0.100000
vn 0.000000 0.000000 -0.100000
vn 0.000000 0.000000 -0.100000
vn 0.000000 0.000000 -0.100000
vn 0.000000 0.000000 -0.100000
vn 0.000000 0.000000 -0.100000
vn 0.000000 0.000000 -0.100000
vn 0.000000 0.000000 -0.100000
vn 0.000000 0.000000 -0.100000
vn 0.000000 0.000000 -0.100000
vn 0.000000 0.000000 -0.100000
vn 0.000000 0.000000 -0.100000
vn 0.000000 0.000000 -0.100000
vn 0.000000 0.000000 -0.100000
vn 0.000000 0.000000 -0.100000
vn 0.000000 0.000000 -0.100000
vn 0.000000 0.000000 -0.100000
vn 0.000000 0.000000 -0.100000
vn 0.000000 0.000000 -0.100000
f 1074/2289/2273 1120/2290/2274 1073/2291/2275
f 1073/2291/2275 1120/2290/2274 1097/2292/2276
f 1073/2293/2275 1097/2294/2276 1096/2295/2277
f 1096/2295/2277 1097/2294/2276 1098/2296/2278
f 1096/2295/2277 1098/2296/2278 1095/2297/2279
f 1095/2297/2279 1098/2296/2278 1099/2298/2280
f 1095/2297/2279 1099/2298/2280 1094/2299/2281
f 1094/2299/2281 1099/2298/2280 1100/2300/2282
f 1094/2299/2281 1100/2300/2282 1093/2301/2283
f 1093/2301/2283 1100/2300/2282 1101/2302/2284
f 1093/2301/2283 1101/2302/2284 1092/2303/2285
f 1092/2303/2285 1101/2302/2284 1102/2304/2286
f 1092/2303/2285 1102/2304/2286 1091/2305/2287
f 1091/2305/2287 1102/2304/2286 1103/2306/2288
f 1091/2305/2287 1103/2306/2288 1090/2307/2289
f 1090/2307/2289 1103/2306/2288 1104/2308/2290
f 1090/2307/2289 1104/2308/2290 1089/2309/2291
f 1089/2309/2291 1104/2308/2290 1105/2310/2292
f 1089/2309/2291 1105/2310/2292 1088/2311/2293
f 1088/2311/2293 1105/2310/2292 1106/2312/2294
f 1088/2311/2293 1106/2312/2294 1087/2313/2295
f 1087/2313/2295 1106/2312/2294 1107/2314/2296
f 1087/2313/2295 1107/2314/2296 1086/2315/2297
f 1086/2315/2297 1107/2314/2296 1108/2316/2298
f 1086/2315/2297 1108/2316/2298 1085/2317/2299
f 1085/2317/2299 1108/2316/2298 1109/2318/2300
f 1085/2317/2299 1109/2318/2300 1084/2319/2301
f 1084/2319/2301 1109/2318/2300 1110/2320/2302
f 1084/2319/2301 1110/2320/2302 1083/2321/2303
f 1083/2321/2303 1110/2320/2302 1111/2322/2304
f 1083/2321/2303 1111/2322/2304 1082/2323/2305
f 1082/2323/2305 1111/2322/2304 1112/2324/2306
f 1082/2323/2305 1112/2324/2306 1081/2325/2307
f 1081/2325/2307 1112/2324/2306 1113/2326/2308
f 1081/2325/2307 1113/2326/2308 1080/2327/2309
f 1080/2327/2309 1113/2326/2308 1114/2328/2310
f 1080/2327/2309 1114/2328/2310 1079/2329/2311
f 1079/2329/2311 1114/2328/2310 1115/2330/2312
f 1079/2329/2311 1115/2330/2312 1078/2331/2313
f 1078/2331/2313 1115/2330/2312 1116/2332/2314
f 1078/2331/2313 1116/2332/2314 1077/2333/2315
f 1077/2333/2315 1116/2332/2314 1117/2334/2316
f 1077/2333/2315 1117/2334/2316 1076/2335/2317
f 1076/2335/2317 1117/2334/2316 1118/2336/2318
f 1076/2335/2317 1118/2336/2318 1075/2337/2319
f 1075/2337/2319 1118/2336/2318 1119/2338/2320
f 1075/2337/2319 1119/2338/2320 1074/2289/2273
f 1074/2289/2273 1119/2338/2320 1120/2290/2274
f 1142/2339/2321 1121/2340/2322 1141/2341/2323
f 1141/2341/2323 1121/2340/2322 1122/2342/2324
f 1141/2341/2323 1122/2342/2324 1123/2343/2325
f 1141/2341/2323 1123/2343/2325 1140/2344/2326
f 1140/2344/2326 1123/2343/2325 1124/2345/2327
f 1140/2344/2326 1124/2345/2327 1139/2346/2328
f 1139/2346/2328 1124/2345/2327 1125/2347/2329
f 1139/2346/2328 1125/2347/2329 1138/2348/2330
f 1138/2348/2330 1125/2347/2329 1126/2349/2331
f 1138/2348/2330 1126/2349/2331 1137/2350/2332
f 1137/2350/2332 1126/2349/2331 1127/2351/2333
f 1137/2350/2332 1127/2351/2333 1136/2352/2334
f 1136/2352/2334 1127/2351/2333 1128/2353/2335
f 1136/2352/2334 1128/2353/2335 1135/2354/2336
f 1135/2354/2336 1128/2353/2335 1129/2355/2337
f 1135/2354/2336 1129/2355/2337 1134/2356/2338
f 1134/2356/2338 1129/2355/2337 1130/2357/2339
f 1134/2356/2338 1130/2357/2339 1133/2358/2340
f 1133/2358/2340 1130/2357/2339 1132/2359/2341
f 1132/2359/2341 1130/2357/2339 1131/2360/2342
f 1143/2361/2343 1121/2362/2344 1144/2363/2345
f 1144/2363/2345 1121/2362/2344 1142/2364/2346
f 1154/2365/2347 1145/2366/2348 1153/2367/2349
f 1153/2367/2349 1145/2366/2348 1146/2368/2350
f 1153/2367/2349 1146/2368/2350 1152/2369/2351
f 1152/2369/2351 1146/2368/2350 1147/2370/2352
f 1152/2369/2351 1147/2370/2352 1151/2371/2353
f 1151/2371/2353 1147/2370/2352 1148/2372/2354
f 1151/2371/2353 1148/2372/2354 1150/2373/2355
f 1150/2373/2355 1148/2372/2354 1149/2374/2356
f 1150/2373/2355 1149/2374/2356 1144/2375/2357
f 1144/2375/2357 1149/2374/2356 1143/2376/2358
f 1131/2377/2359 1145/2378/2360 1132/2379/2361
f 1132/2379/2361 1145/2378/2360 1154/2380/2362
f 1155/2381/2363 1156/2382/2364 1158/2383/2365
f 1158/2383/2365 1156/2382/2364 1157/2384/2366
f 1178/2385/2367 1159/2386/2368 1177/2387/2369
f 1177/2387/2369 1159/2386/2368 1160/2388/2370
f 1177/2387/2369 1160/2388/2370 1161/2389/2371
f 1177/2387/2369 1161/2389/2371 1176/2390/2372
f 1176/2390/2372 1161/2389/2371 1162/2391/2373
f 1176/2390/2372 1162/2391/2373 1175/2392/2374
f 1175/2392/2374 1162/2391/2373 1163/2393/2375
f 1175/2392/2374 1163/2393/2375 1174/2394/2376
f 1174/2394/2376 1163/2393/2375 1164/2395/2377
f 1174/2394/2376 1164/2395/2377 1173/2396/2378
f 1173/2396/2378 1164/2395/2377 1165/2397/2379
f 1173/2396/2378 1165/2397/2379 1172/2398/2380
f 1172/2398/2380 1165/2397/2379 1166/2399/2381
f 1172/2398/2380 1166/2399/2381 1171/2400/2382
f 1171/2400/2382 1166/2399/2381 1167/2401/2383
f 1171/2400/2382 1167/2401/2383 1170/2402/2384
f 1170/2402/2384 1167/2401/2383 1168/2403/2385
f 1170/2402/2384 1168/2403/2385 1169/2404/2386
f 1169/2404/2386 1168/2403/2385 1158/2405/2387
f 1158/2405/2387 1168/2403/2385 1155/2406/2388
f 1179/2407/2389 1159/2408/2390 1180/2409/2391
f 1180/2409/2391 1159/2408/2390 1178/2410/2392
f 1157/2411/2393 1156/2412/2394 1188/2413/2395
f 1188/2413/2395 1156/2412/2394 1181/2414/2396
f 1188/2413/2395 1181/2414/2396 1187/2415/2397
f 1187/2415/2397 1181/2414/2396 1182/2416/2398
f 1187/2415/2397 1182/2416/2398 1186/2417/2399
f 1186/2417/2399 1182/2416/2398 1183/2418/2400
f 1186/2417/2399 1183/2418/2400 1185/2419/2401
f 1185/2419/2401 1183/2418/2400 1184/2420/2402
f 1185/2419/2401 1184/2420/2402 1180/2421/2403
f 1180/2421/2403 1184/2420/2402 1179/2422/2404
f 1189/2423/2405 1190/2424/2406 1192/2425/2407
f 1192/2425/2407 1190/2424/2406 1191/2426/2408
f 1202/2427/2409 1193/2428/2410 1201/2429/2411
f 1201/2429/2411 1193/2428/2410 1194/2430/2412
f 1201/2429/2411 1194/2430/2412 1200/2431/2413
f 1200/2431/2413 1194/2430/2412 1195/2432/2414
f 1200/2431/2413 1195/2432/2414 1199/2433/2415
f 1199/2433/2415 1195/2432/2414 1196/2434/2416
f 1199/2433/2415 1196/2434/2416 1198/2435/2417
f 1198/2435/2417 1196/2434/2416 1197/2436/2418
f 1198/2435/2417 1197/2436/2418 1192/2437/2419
f 1192/2437/2419 1197/2436/2418 1189/2438/2420
f 1203/2439/2421 1193/2440/2422 1204/2441/2423
f 1204/2441/2423 1193/2440/2422 1202/2442/2424
f 1191/2443/2425 1190/2444/2426 1222/2445/2427
f 1222/2445/2427 1190/2444/2426 1205/2446/2428
f 1222/2445/2427 1205/2446/2428 1206/2447/2429
f 1222/2445/2427 1206/2447/2429 1221/2448/2430
f 1221/2448/2430 1206/2447/2429 1207/2449/2431
f 1221/2448/2430 1207/2449/2431 1220/2450/2432
f 1220/2450/2432 1207/2449/2431 1208/2451/2433
f 1220/2450/2432 1208/2451/2433 1219/2452/2434
f 1219/2452/2434 1208/2451/2433 1209/2453/2435
f 1219/2452/2434 1209/2453/2435 1218/2454/2436
f 1218/2454/2436 1209/2453/2435 1210/2455/2437
f 1218/2454/2436 1210/2455/2437 1217/2456/2438
f 1217/2456/2438 1210/2455/2437 1211/2457/2439
f 1217/2456/2438 1211/2457/2439 1216/2458/2440
f 1216/2458/2440 1211/2457/2439 1212/2459/2441
f 1216/2458/2440 1212/2459/2441 1215/2460/2442
f 1215/2460/2442 1212/2459/2441 1213/2461/2443
f 1215/2460/2442 1213/2461/2443 1214/2462/2444
f 1214/2462/2444 1213/2461/2443 1204/2463/2445
f 1204/2463/2445 1213/2461/2443 1203/2464/2446
f 1244/2465/2447 1223/2466/2448 1243/2467/2449
f 1243/2467/2449 1223/2466/2448 1224/2468/2450
f 1243/2467/2449 1224/2468/2450 1225/2469/2451
f 1243/2467/2449 1225/2469/2451 1242/2470/2452
f 1242/2470/2452 1225/2469/2451 1226/2471/2453
f 1242/2470/2452 1226/2471/2453 1241/2472/2454
f 1241/2472/2454 1226/2471/2453 1227/2473/2455
f 1241/2472/2454 1227/2473/2455 1240/2474/2456
f 1240/2474/2456 1227/2473/2455 1228/2475/2457
f 1240/2474/2456 1228/2475/2457 1239/2476/2458
f 1239/2476/2458 1228/2475/2457 1229/2477/2459
f 1239/2476/2458 1229/2477/2459 1238/2478/2460
f 1238/2478/2460 1229/2477/2459 1230/2479/2461
f 1238/2478/2460 1230/2479/2461 1237/2480/2462
f 1237/2480/2462 1230/2479/2461 1231/2481/2463
f 1237/2480/2462 1231/2481/2463 1236/2482/2464
f 1236/2482/2464 1231/2481/2463 1232/2483/2465
f 1236/2482/2464 1232/2483/2465 1235/2484/2466
f 1235/2484/2466 1232/2483/2465 1234/2485/2467
f 1234/2485/2467 1232/2483/2465 1233/2486/2468
f 1245/2487/2469 1223/2488/2470 1246/2489/2471
f 1246/2489/2471 1223/2488/2470 1244/2490/2472
f 1256/2491/2473 1247/2492/2474 1255/2493/2475
f 1255/2493/2475 1247/2492/2474 1248/2494/2476
f 1255/2493/2475 1248/2494/2476 1254/2495/2477
f 1254/2495/2477 1248/2494/2476 1249/2496/2478
f 1254/2495/2477 1249/2496/2478 1253/2497/2479
f 1253/2497/2479 1249/2496/2478 1250/2498/2480
f 1253/2497/2479 1250/2498/2480 1252/2499/2481
f 1252/2499/2481 1250/2498/2480 1251/2500/2482
f 1252/2499/2481 1251/2500/2482 1246/2501/2483
f 1246/2501/2483 1251/2500/2482 1245/2502/2484
f 1233/2503/2485 1247/2504/2486 1234/2505/2487
f 1234/2505/2487 1247/2504/2486 1256/2506/2488
f 1258/2507/2489 1340/2508/2490 1257/2509/2491
f 1257/2509/2491 1340/2508/2490 1299/2510/2492
f 1257/2511/2491 1299/2512/2492 1298/2513/2493
f 1298/2513/2493 1299/2512/2492 1300/2514/2494
f 1298/2513/2493 1300/2514/2494 1297/2515/2495
f 1297/2515/2495 1300/2514/2494 1301/2516/2496
f 1297/2515/2495 1301/2516/2496 1296/2517/2497
f 1296/2517/2497 1301/2516/2496 1302/2518/2498
f 1296/2517/2497 1302/2518/2498 1295/2519/2499
f 1295/2519/2499 1302/2518/2498 1303/2520/2500
f 1295/2519/2499 1303/2520/2500 1294/2521/2501
f 1294/2521/2501 1303/2520/2500 1304/2522/2502
f 1294/2521/2501 1304/2522/2502 1293/2523/2503
f 1293/2523/2503 1304/2522/2502 1305/2524/2504
f 1293/2523/2503 1305/2524/2504 1292/2525/2505
f 1292/2525/2505 1305/2524/2504 1306/2526/2506
f 1292/2525/2505 1306/2526/2506 1291/2527/2507
f 1291/2527/2507 1306/2526/2506 1307/2528/2508
f 1291/2527/2507 1307/2528/2508 1290/2529/2509
f 1290/2529/2509 1307/2528/2508 1308/2530/2510
f 1290/2529/2509 1308/2530/2510 1289/2531/2511
f 1289/2531/2511 1308/2530/2510 1309/2532/2512
f 1289/2531/2511 1309/2532/2512 1288/2533/2513
f 1288/2533/2513 1309/2532/2512 1310/2534/2514
f 1288/2533/2513 1310/2534/2514 1287/2535/2515
f 1287/2535/2515 1310/2534/2514 1311/2536/2516
f 1287/2535/2515 1311/2536/2516 1286/2537/2517
f 1286/2537/2517 1311/2536/2516 1312/2538/2518
f 1286/2537/2517 1312/2538/2518 1285/2539/2519
f 1285/2539/2519 1312/2538/2518 1313/2540/2520
f 1285/2539/2519 1313/2540/2520 1284/2541/2521
f 1284/2541/2521 1313/2540/2520 1314/2542/2522
f 1284/2541/2521 1314/2542/2522 1283/2543/2523
f 1283/2543/2523 1314/2542/2522 1315/2544/2524
f 1283/2543/2523 1315/2544/2524 1282/2545/2525
f 1282/2545/2525 1315/2544/2524 1316/2546/2526
f 1282/2545/2525 1316/2546/2526 1281/2547/2527
f 1281/2547/2527 1316/2546/2526 1317/2548/2528
f 1281/2547/2527 1317/2548/2528 1280/2549/2529
f 1280/2549/2529 1317/2548/2528 1318/2550/2530
f 1280/2549/2529 1318/2550/2530 1279/2551/2531
f 1279/2551/2531 1318/2550/2530 1319/2552/2532
f 1279/2551/2531 1319/2552/2532 1278/2553/2533
f 1278/2553/2533 1319/2552/2532 1320/2554/2534
f 1278/2553/2533 1320/2554/2534 1277/2555/2535
f 1277/2555/2535 1320/2554/2534 1321/2556/2536
f 1277/2555/2535 1321/2556/2536 1276/2557/2537
f 1276/2557/2537 1321/2556/2536 1322/2558/2538
f 1276/2557/2537 1322/2558/2538 1275/2559/2539
f 1275/2559/2539 1322/2558/2538 1323/2560/2540
f 1275/2559/2539 1323/2560/2540 1274/2561/2541
f 1274/2561/2541 1323/2560/2540 1324/2562/2542
f 1274/2561/2541 1324/2562/2542 1273/2563/2543
f 1273/2563/2543 1324/2562/2542 1325/2564/2544
f 1273/2563/2543 1325/2564/2544 1272/2565/2545
f 1272/2565/2545 1325/2564/2544 1326/2566/2546
f 1272/2565/2545 1326/2566/2546 1271/2567/2547
f 1271/2567/2547 1326/2566/2546 1327/2568/2548
f 1271/2567/2547 1327/2568/2548 1270/2569/2549
f 1270/2569/2549 1327/2568/2548 1328/2570/2550
f 1270/2569/2549 1328/2570/2550 1269/2571/2551
f 1269/2571/2551 1328/2570/2550 1329/2572/2552
f 1269/2571/2551 1329/2572/2552 1268/2573/2553
f 1268/2573/2553 1329/2572/2552 1330/2574/2554
f 1268/2573/2553 1330/2574/2554 1267/2575/2555
f 1267/2575/2555 1330/2574/2554 1331/2576/2556
f 1267/2575/2555 1331/2576/2556 1266/2577/2557
f 1266/2577/2557 1331/2576/2556 1332/2578/2558
f 1266/2577/2557 1332/2578/2558 1265/2579/2559
f 1265/2579/2559 1332/2578/2558 1333/2580/2560
f 1265/2579/2559 1333/2580/2560 1264/2581/2561
f 1264/2581/2561 1333/2580/2560 1334/2582/2562
f 1264/2581/2561 1334/2582/2562 1263/2583/2563
f 1263/2583/2563 1334/2582/2562 1335/2584/2564
f 1263/2583/2563 1335/2584/2564 1262/2585/2565
f 1262/2585/2565 1335/2584/2564 1336/2586/2566
f 1262/2585/2565 1336/2586/2566 1261/2587/2567
f 1261/2587/2567 1336/2586/2566 1337/2588/2568
f 1261/2587/2567 1337/2588/2568 1260/2589/2569
f 1260/2589/2569 1337/2588/2568 1338/2590/2570
f 1260/2589/2569 1338/2590/2570 1259/2591/2571
f 1259/2591/2571 1338/2590/2570 1339/2592/2572
f 1259/2591/2571 1339/2592/2572 1258/2507/2489
f 1258/2507/2489 1339/2592/2572 1340/2508/2490
f 1256/2593/2573 1180/2594/2574 1234/2595/2575
f 1234/2595/2575 1180/2594/2574 1178/2596/2576
f 1234/2595/2575 1178/2596/2576 1288/2597/2577
f 1288/2597/2577 1178/2596/2576 1289/2598/2578
f 1289/2598/2578 1178/2596/2576 1177/2599/2579
f 1289/2598/2578 1177/2599/2579 1290/2600/2580
f 1290/2600/2580 1177/2599/2579 1176/2601/2581
f 1290/2600/2580 1176/2601/2581 1291/2602/2582
f 1291/2602/2582 1176/2601/2581 1175/2603/2583
f 1291/2602/2582 1175/2603/2583 1292/2604/2584
f 1292/2604/2584 1175/2603/2583 1174/2605/2585
f 1292/2604/2584 1174/2605/2585 1293/2606/2586
f 1293/2606/2586 1174/2605/2585 1173/2607/2587
f 1293/2606/2586 1173/2607/2587 1294/2608/2588
f 1294/2608/2588 1173/2607/2587 1172/2609/2589
f 1294/2608/2588 1172/2609/2589 1295/2610/2590
f 1295/2610/2590 1172/2609/2589 1171/2611/2591
f 1295/2610/2590 1171/2611/2591 1296/2612/2592
f 1296/2612/2592 1171/2611/2591 1170/2613/2593
f 1296/2612/2592 1170/2613/2593 1297/2614/2594
f 1297/2614/2594 1170/2613/2593 1169/2615/2595
f 1297/2614/2594 1169/2615/2595 1298/2616/2596
f 1298/2616/2596 1169/2615/2595 1158/2617/2597
f 1298/2616/2596 1158/2617/2597 1257/2618/2598
f 1257/2618/2598 1158/2617/2597 1191/2619/2599
f 1257/2618/2598 1191/2619/2599 1258/2620/2600
f 1258/2620/2600 1191/2619/2599 1222/2621/2601
f 1258/2620/2600 1222/2621/2601 1259/2622/2602
f 1259/2622/2602 1222/2621/2601 1221/2623/2603
f 1259/2622/2602 1221/2623/2603 1260/2624/2604
f 1260/2624/2604 1221/2623/2603 1220/2625/2605
f 1260/2624/2604 1220/2625/2605 1261/2626/2606
f 1261/2626/2606 1220/2625/2605 1219/2627/2607
f 1261/2626/2606 1219/2627/2607 1262/2628/2608
f 1262/2628/2608 1219/2627/2607 1218/2629/2609
f 1262/2628/2608 1218/2629/2609 1263/2630/2610
f 1263/2630/2610 1218/2629/2609 1217/2631/2611
f 1263/2630/2610 1217/2631/2611 1264/2632/2612
f 1264/2632/2612 1217/2631/2611 1216/2633/2613
f 1264/2632/2612 1216/2633/2613 1265/2634/2614
f 1265/2634/2614 1216/2633/2613 1215/2635/2615
f 1265/2634/2614 1215/2635/2615 1266/2636/2616
f 1266/2636/2616 1215/2635/2615 1214/2637/2617
f 1266/2636/2616 1214/2637/2617 1267/2638/2618
f 1267/2638/2618 1214/2637/2617 1204/2639/2619
f 1267/2638/2618 1204/2639/2619 1142/2640/2620
f 1142/2640/2620 1204/2639/2619 1144/2641/2621
f 1144/2641/2621 1204/2639/2619 1202/2642/2622
f 1144/2641/2621 1202/2642/2622 1091/2643/2623
f 1091/2643/2623 1202/2642/2622 1092/2644/2624
f 1092/2644/2624 1202/2642/2622 1201/2645/2625
f 1092/2644/2624 1201/2645/2625 1093/2646/2626
f 1093/2646/2626 1201/2645/2625 1200/2647/2627
f 1093/2646/2626 1200/2647/2627 1094/2648/2628
f 1094/2648/2628 1200/2647/2627 1199/2649/2629
f 1094/2648/2628 1199/2649/2629 1095/2650/2630
f 1095/2650/2630 1199/2649/2629 1198/2651/2631
f 1095/2650/2630 1198/2651/2631 1096/2652/2632
f 1096/2652/2632 1198/2651/2631 1192/2653/2633
f 1096/2652/2632 1192/2653/2633 1073/2654/2634
f 1073/2654/2634 1192/2653/2633 1157/2655/2635
f 1073/2654/2634 1157/2655/2635 1074/2656/2636
f 1074/2656/2636 1157/2655/2635 1188/2657/2637
f 1074/2656/2636 1188/2657/2637 1075/2658/2638
f 1075/2658/2638 1188/2657/2637 1187/2659/2639
f 1075/2658/2638 1187/2659/2639 1076/2660/2640
f 1076/2660/2640 1187/2659/2639 1186/2661/2641
f 1076/2660/2640 1186/2661/2641 1077/2662/2642
f 1077/2662/2642 1186/2661/2641 1185/2663/2643
f 1077/2662/2642 1185/2663/2643 1078/2664/2644
f 1078/2664/2644 1185/2663/2643 1180/2594/2574
f 1078/2664/2644 1180/2594/2574 1079/2665/2645
f 1079/2665/2645 1180/2594/2574 1256/2593/2573
f 1079/2665/2645 1256/2593/2573 1080/2666/2646
f 1080/2666/2646 1256/2593/2573 1255/2667/2647
f 1080/2666/2646 1255/2667/2647 1081/2668/2648
f 1081/2668/2648 1255/2667/2647 1254/2669/2649
f 1081/2668/2648 1254/2669/2649 1082/2670/2650
f 1082/2670/2650 1254/2669/2649 1253/2671/2651
f 1082/2670/2650 1253/2671/2651 1083/2672/2652
f 1083/2672/2652 1253/2671/2651 1252/2673/2653
f 1083/2672/2652 1252/2673/2653 1084/2674/2654
f 1084/2674/2654 1252/2673/2653 1246/2675/2655
f 1084/2674/2654 1246/2675/2655 1085/2676/2656
f 1085/2676/2656 1246/2675/2655 1154/2677/2657
f 1085/2676/2656 1154/2677/2657 1086/2678/2658
f 1086/2678/2658 1154/2677/2657 1153/2679/2659
f 1086/2678/2658 1153/2679/2659 1087/2680/2660
f 1087/2680/2660 1153/2679/2659 1152/2681/2661
f 1087/2680/2660 1152/2681/2661 1088/2682/2662
f 1088/2682/2662 1152/2681/2661 1151/2683/2663
f 1088/2682/2662 1151/2683/2663 1089/2684/2664
f 1089/2684/2664 1151/2683/2663 1150/2685/2665
f 1089/2684/2664 1150/2685/2665 1090/2686/2666
f 1090/2686/2666 1150/2685/2665 1144/2641/2621
f 1090/2686/2666 1144/2641/2621 1091/2643/2623
f 1246/2675/2655 1244/2687/2667 1154/2677/2657
f 1154/2677/2657 1244/2687/2667 1132/2688/2668
f 1132/2688/2668 1244/2687/2667 1278/2689/2669
f 1132/2688/2668 1278/2689/2669 1277/2690/2670
f 1278/2689/2669 1244/2687/2667 1279/2691/2671
f 1279/2691/2671 1244/2687/2667 1243/2692/2672
f 1279/2691/2671 1243/2692/2672 1280/2693/2673
f 1280/2693/2673 1243/2692/2672 1242/2694/2674
f 1280/2693/2673 1242/2694/2674 1281/2695/2675
f 1281/2695/2675 1242/2694/2674 1241/2696/2676
f 1281/2695/2675 1241/2696/2676 1282/2697/2677
f 1282/2697/2677 1241/2696/2676 1240/2698/2678
f 1282/2697/2677 1240/2698/2678 1283/2699/2679
f 1283/2699/2679 1240/2698/2678 1239/2700/2680
f 1283/2699/2679 1239/2700/2680 1284/2701/2681
f 1284/2701/2681 1239/2700/2680 1238/2702/2682
f 1284/2701/2681 1238/2702/2682 1285/2703/2683
f 1285/2703/2683 1238/2702/2682 1237/2704/2684
f 1285/2703/2683 1237/2704/2684 1286/2705/2685
f 1286/2705/2685 1237/2704/2684 1236/2706/2686
f 1286/2705/2685 1236/2706/2686 1287/2707/2687
f 1287/2707/2687 1236/2706/2686 1235/2708/2688
f 1287/2707/2687 1235/2708/2688 1288/2597/2577
f 1288/2597/2577 1235/2708/2688 1234/2595/2575
f 1192/2653/2633 1191/2619/2599 1157/2655/2635
f 1157/2655/2635 1191/2619/2599 1158/2617/2597
f 1267/2638/2618 1142/2640/2620 1268/2709/2689
f 1268/2709/2689 1142/2640/2620 1141/2710/2690
f 1268/2709/2689 1141/2710/2690 1269/2711/2691
f 1269/2711/2691 1141/2710/2690 1140/2712/2692
f 1269/2711/2691 1140/2712/2692 1270/2713/2693
f 1270/2713/2693 1140/2712/2692 1139/2714/2694
f 1270/2713/2693 1139/2714/2694 1271/2715/2695
f 1271/2715/2695 1139/2714/2694 1138/2716/2696
f 1271/2715/2695 1138/2716/2696 1272/2717/2697
f 1272/2717/2697 1138/2716/2696 1137/2718/2698
f 1272/2717/2697 1137/2718/2698 1273/2719/2699
f 1273/2719/2699 1137/2718/2698 1136/2720/2700
f 1273/2719/2699 1136/2720/2700 1274/2721/2701
f 1274/2721/2701 1136/2720/2700 1135/2722/2702
f 1274/2721/2701 1135/2722/2702 1275/2723/2703
f 1275/2723/2703 1135/2722/2702 1134/2724/2704
f 1275/2723/2703 1134/2724/2704 1276/2725/2705
f 1276/2725/2705 1134/2724/2704 1133/2726/2706
f 1276/2725/2705 1133/2726/2706 1277/2690/2670
f 1277/2690/2670 1133/2726/2706 1132/2688/2668
f 1233/2727/2707 1159/2728/2708 1247/2729/2709
f 1247/2729/2709 1159/2728/2708 1179/2730/2710
f 1247/2729/2709 1179/2730/2710 1115/2731/2711
f 1115/2731/2711 1179/2730/2710 1116/2732/2712
f 1116/2732/2712 1179/2730/2710 1184/2733/2713
f 1116/2732/2712 1184/2733/2713 1117/2734/2714
f 1117/2734/2714 1184/2733/2713 1183/2735/2715
f 1117/2734/2714 1183/2735/2715 1118/2736/2716
f 1118/2736/2716 1183/2735/2715 1182/2737/2717
f 1118/2736/2716 1182/2737/2717 1119/2738/2718
f 1119/2738/2718 1182/2737/2717 1181/2739/2719
f 1119/2738/2718 1181/2739/2719 1120/2740/2720
f 1120/2740/2720 1181/2739/2719 1156/2741/2721
f 1120/2740/2720 1156/2741/2721 1097/2742/2722
f 1097/2742/2722 1156/2741/2721 1189/2743/2723
f 1097/2742/2722 1189/2743/2723 1098/2744/2724
f 1098/2744/2724 1189/2743/2723 1197/2745/2725
f 1098/2744/2724 1197/2745/2725 1099/2746/2726
f 1099/2746/2726 1197/2745/2725 1196/2747/2727
f 1099/2746/2726 1196/2747/2727 1100/2748/2728
f 1100/2748/2728 1196/2747/2727 1195/2749/2729
f 1100/2748/2728 1195/2749/2729 1101/2750/2730
f 1101/2750/2730 1195/2749/2729 1194/2751/2731
f 1101/2750/2730 1194/2751/2731 1102/2752/2732
f 1102/2752/2732 1194/2751/2731 1193/2753/2733
f 1102/2752/2732 1193/2753/2733 1103/2754/2734
f 1103/2754/2734 1193/2753/2733 1143/2755/2735
f 1103/2754/2734 1143/2755/2735 1104/2756/2736
f 1104/2756/2736 1143/2755/2735 1149/2757/2737
f 1104/2756/2736 1149/2757/2737 1105/2758/2738
f 1105/2758/2738 1149/2757/2737 1148/2759/2739
f 1105/2758/2738 1148/2759/2739 1106/2760/2740
f 1106/2760/2740 1148/2759/2739 1147/2761/2741
f 1106/2760/2740 1147/2761/2741 1107/2762/2742
f 1107/2762/2742 1147/2761/2741 1146/2763/2743
f 1107/2762/2742 1146/2763/2743 1108/2764/2744
f 1108/2764/2744 1146/2763/2743 1145/2765/2745
f 1108/2764/2744 1145/2765/2745 1109/2766/2746
f 1109/2766/2746 1145/2765/2745 1245/2767/2747
f 1109/2766/2746 1245/2767/2747 1110/2768/2748
f 1110/2768/2748 1245/2767/2747 1251/2769/2749
f 1110/2768/2748 1251/2769/2749 1111/2770/2750
f 1111/2770/2750 1251/2769/2749 1250/2771/2751
f 1111/2770/2750 1250/2771/2751 1112/2772/2752
f 1112/2772/2752 1250/2771/2751 1249/2773/2753
f 1112/2772/2752 1249/2773/2753 1113/2774/2754
f 1113/2774/2754 1249/2773/2753 1248/2775/2755
f 1113/2774/2754 1248/2775/2755 1114/2776/2756
f 1114/2776/2756 1248/2775/2755 1247/2729/2709
f 1114/2776/2756 1247/2729/2709 1115/2731/2711
f 1232/2777/2757 1310/2778/2758 1233/2727/2707
f 1233/2727/2707 1310/2778/2758 1309/2779/2759
f 1233/2727/2707 1309/2779/2759 1159/2728/2708
f 1159/2728/2708 1309/2779/2759 1160/2780/2760
f 1160/2780/2760 1309/2779/2759 1308/2781/2761
f 1160/2780/2760 1308/2781/2761 1161/2782/2762
f 1161/2782/2762 1308/2781/2761 1307/2783/2763
f 1161/2782/2762 1307/2783/2763 1162/2784/2764
f 1162/2784/2764 1307/2783/2763 1306/2785/2765
f 1162/2784/2764 1306/2785/2765 1163/2786/2766
f 1163/2786/2766 1306/2785/2765 1305/2787/2767
f 1163/2786/2766 1305/2787/2767 1164/2788/2768
f 1164/2788/2768 1305/2787/2767 1304/2789/2769
f 1164/2788/2768 1304/2789/2769 1165/2790/2770
f 1165/2790/2770 1304/2789/2769 1303/2791/2771
f 1165/2790/2770 1303/2791/2771 1166/2792/2772
f 1166/2792/2772 1303/2791/2771 1302/2793/2773
f 1166/2792/2772 1302/2793/2773 1167/2794/2774
f 1167/2794/2774 1302/2793/2773 1301/2795/2775
f 1167/2794/2774 1301/2795/2775 1168/2796/2776
f 1168/2796/2776 1301/2795/2775 1300/2797/2777
f 1168/2796/2776 1300/2797/2777 1155/2798/2778
f 1155/2798/2778 1300/2797/2777 1299/2799/2779
f 1155/2798/2778 1299/2799/2779 1190/2800/2780
f 1190/2800/2780 1299/2799/2779 1340/2801/2781
f 1190/2800/2780 1340/2801/2781 1205/2802/2782
f 1205/2802/2782 1340/2801/2781 1339/2803/2783
f 1205/2802/2782 1339/2803/2783 1206/2804/2784
f 1206/2804/2784 1339/2803/2783 1338/2805/2785
f 1206/2804/2784 1338/2805/2785 1207/2806/2786
f 1207/2806/2786 1338/2805/2785 1337/2807/2787
f 1207/2806/2786 1337/2807/2787 1208/2808/2788
f 1208/2808/2788 1337/2807/2787 1336/2809/2789
f 1208/2808/2788 1336/2809/2789 1209/2810/2790
f 1209/2810/2790 1336/2809/2789 1335/2811/2791
f 1209/2810/2790 1335/2811/2791 1210/2812/2792
f 1210/2812/2792 1335/2811/2791 1334/2813/2793
f 1210/2812/2792 1334/2813/2793 1211/2814/2794
f 1211/2814/2794 1334/2813/2793 1333/2815/2795
f 1211/2814/2794 1333/2815/2795 1212/2816/2796
f 1212/2816/2796 1333/2815/2795 1332/2817/2797
f 1212/2816/2796 1332/2817/2797 1213/2818/2798
f 1213/2818/2798 1332/2817/2797 1331/2819/2799
f 1213/2818/2798 1331/2819/2799 1203/2820/2800
f 1203/2820/2800 1331/2819/2799 1330/2821/2801
f 1203/2820/2800 1330/2821/2801 1121/2822/2802
f 1121/2822/2802 1330/2821/2801 1122/2823/2803
f 1122/2823/2803 1330/2821/2801 1329/2824/2804
f 1122/2823/2803 1329/2824/2804 1123/2825/2805
f 1123/2825/2805 1329/2824/2804 1328/2826/2806
f 1123/2825/2805 1328/2826/2806 1124/2827/2807
f 1124/2827/2807 1328/2826/2806 1327/2828/2808
f 1124/2827/2807 1327/2828/2808 1125/2829/2809
f 1125/2829/2809 1327/2828/2808 1326/2830/2810
f 1125/2829/2809 1326/2830/2810 1126/2831/2811
f 1126/2831/2811 1326/2830/2810 1325/2832/2812
f 1126/2831/2811 1325/2832/2812 1127/2833/2813
f 1127/2833/2813 1325/2832/2812 1324/2834/2814
f 1127/2833/2813 1324/2834/2814 1128/2835/2815
f 1128/2835/2815 1324/2834/2814 1323/2836/2816
f 1128/2835/2815 1323/2836/2816 1129/2837/2817
f 1129/2837/2817 1323/2836/2816 1322/2838/2818
f 1129/2837/2817 1322/2838/2818 1130/2839/2819
f 1130/2839/2819 1322/2838/2818 1321/2840/2820
f 1130/2839/2819 1321/2840/2820 1131/2841/2821
f 1131/2841/2821 1321/2840/2820 1320/2842/2822
f 1131/2841/2821 1320/2842/2822 1223/2843/2823
f 1223/2843/2823 1320/2842/2822 1319/2844/2824
f 1223/2843/2823 1319/2844/2824 1224/2845/2825
f 1224/2845/2825 1319/2844/2824 1318/2846/2826
f 1224/2845/2825 1318/2846/2826 1225/2847/2827
f 1225/2847/2827 1318/2846/2826 1317/2848/2828
f 1225/2847/2827 1317/2848/2828 1226/2849/2829
f 1226/2849/2829 1317/2848/2828 1316/2850/2830
f 1226/2849/2829 1316/2850/2830 1227/2851/2831
f 1227/2851/2831 1316/2850/2830 1315/2852/2832
f 1227/2851/2831 1315/2852/2832 1228/2853/2833
f 1228/2853/2833 1315/2852/2832 1314/2854/2834
f 1228/2853/2833 1314/2854/2834 1229/2855/2835
f 1229/2855/2835 1314/2854/2834 1313/2856/2836
f 1229/2855/2835 1313/2856/2836 1230/2857/2837
f 1230/2857/2837 1313/2856/2836 1312/2858/2838
f 1230/2857/2837 1312/2858/2838 1231/2859/2839
f 1231/2859/2839 1312/2858/2838 1311/2860/2840
f 1231/2859/2839 1311/2860/2840 1232/2777/2757
f 1232/2777/2757 1311/2860/2840 1310/2778/2758
f 1223/2843/2823 1245/2767/2747 1131/2841/2821
f 1131/2841/2821 1245/2767/2747 1145/2765/2745
f 1190/2800/2780 1189/2743/2723 1155/2798/2778
f 1155/2798/2778 1189/2743/2723 1156/2741/2721
f 1143/2755/2735 1193/2753/2733 1121/2822/2802
f 1121/2822/2802 1193/2753/2733 1203/2820/2800
g Body7

v -37.075091 -12.000000 0.500000
v -37.038458 -12.278254 0.500000
v -36.931056 -12.537545 0.500000
v -36.760204 -12.760204 0.500000
v -36.537545 -12.931056 0.500000
v -36.278254 -13.038458 0.500000
v -36.000000 -13.075091 0.500000
v -35.721746 -13.038458 0.500000
v -35.462455 -12.931056 0.500000
v -35.239796 -12.760204 0.500000
v -35.068944 -12.537545 0.500000
v -34.961542 -12.278254 0.500000
v -34.924909 -12.000000 0.500000
v -34.961542 -11.721746 0.500000
v -35.068944 -11.462455 0.500000
v -35.239796 -11.239796 0.500000
v -35.462455 -11.068944 0.500000
v -35.721746 -10.961542 0.500000
v -36.000000 -10.924909 0.500000
v -36.278254 -10.961542 0.500000
v -36.537545 -11.068944 0.500000
v -36.760204 -11.239796 0.500000
v -36.931056 -11.462455 0.500000
v -37.038458 -11.721746 0.500000
v -37.075091 -12.000000 0.000000
v -37.038458 -11.721746 0.000000
v -36.931056 -11.462455 0.000000
v -36.760204 -11.239796 0.000000
v -36.537545 -11.068944 0.000000
v -36.278254 -10.961542 0.000000
v -36.000000 -10.924909 0.000000
v -35.721746 -10.961542 0.000000
v -35.462455 -11.068944 0.000000
v -35.239796 -11.239796 0.000000
v -35.068944 -11.462455 0.000000
v -34.961542 -11.721746 0.000000
v -34.924909 -12.000000 0.000000
v -34.961542 -12.278254 0.000000
v -35.068944 -12.537545 0.000000
v -35.239796 -12.760204 0.000000
v -35.462455 -12.931056 0.000000
v -35.721746 -13.038458 0.000000
v -36.000000 -13.075091 0.000000
v -36.278254 -13.038458 0.000000
v -36.537545 -12.931056 0.000000
v -36.760204 -12.760204 0.000000
v -36.931056 -12.537545 0.000000
v -37.038458 -12.278254 0.000000
v -35.769905 -7.505887 0.000000
v -35.124907 -7.585907 0.000000
v -34.498165 -7.758009 0.000000
v -33.902751 -8.018600 0.000000
v -33.351088 -8.362245 0.000000
v -32.854681 -8.781775 0.000000
v -32.423888 -9.268439 0.000000
v -32.067694 -9.812085 0.000000
v -31.793530 -10.401372 0.000000
v -31.607115 -11.024007 0.000000
v -31.512338 -11.667002 0.000000
v -31.512338 -11.667002 0.500000
v -31.607115 -11.024007 0.500000
v -31.793530 -10.401372 0.500000
v -32.067694 -9.812085 0.500000
v -32.423888 -9.268439 0.500000
v -32.854681 -8.781775 0.500000
v -33.351088 -8.362245 0.500000
v -33.902751 -8.018600 0.500000
v -34.498165 -7.758009 0.500000
v -35.124907 -7.585907 0.500000
v -35.769905 -7.505887 0.500000
v -35.769905 -10.517753 0.000000
v -35.769905 -10.517753 0.500000
v -34.537430 -11.667002 0.000000
v -34.657556 -11.330788 0.000000
v -34.853737 -11.032487 0.000000
v -35.114858 -10.788999 0.000000
v -35.426125 -10.614118 0.000000
v -35.426125 -10.614118 0.500000
v -35.114858 -10.788999 0.500000
v -34.853737 -11.032487 0.500000
v -34.657556 -11.330788 0.500000
v -34.537430 -11.667002 0.500000
v -40.487664 -12.332971 0.000000
v -37.462577 -12.332971 0.000000
v -37.462577 -12.332971 0.500000
v -40.487664 -12.332971 0.500000
v -36.230086 -16.494114 0.000000
v -36.875087 -16.414094 0.000000
v -37.501833 -16.241992 0.000000
v -38.097250 -15.981399 0.000000
v -38.648917 -15.637752 0.000000
v -39.145325 -15.218218 0.000000
v -39.576120 -14.731550 0.000000
v -39.932314 -14.187900 0.000000
v -40.206477 -13.598609 0.000000
v -40.392890 -12.975969 0.000000
v -40.392890 -12.975969 0.500000
v -40.206477 -13.598609 0.500000
v -39.932314 -14.187900 0.500000
v -39.576120 -14.731550 0.500000
v -39.145325 -15.218218 0.500000
v -38.648917 -15.637752 0.500000
v -38.097250 -15.981399 0.500000
v -37.501833 -16.241992 0.500000
v -36.875087 -16.414094 0.500000
v -36.230086 -16.494114 0.500000
v -36.230086 -13.482248 0.000000
v -36.230086 -13.482248 0.500000
v -37.342453 -12.669194 0.000000
v -37.146271 -12.967503 0.000000
v -36.885146 -13.210998 0.000000
v -36.573873 -13.385882 0.000000
v -36.573873 -13.385882 0.500000
v -36.885146 -13.210998 0.500000
v -37.146271 -12.967503 0.500000
v -37.342453 -12.669194 0.500000
v -37.462577 -11.667029 0.000000
v -40.487664 -11.667029 0.000000
v -40.487664 -11.667029 0.500000
v -37.462577 -11.667029 0.500000
v -36.230095 -10.517753 0.000000
v -36.573880 -10.614121 0.000000
v -36.885151 -10.789005 0.000000
v -37.146274 -11.032500 0.000000
v -37.342454 -11.330808 0.000000
v -37.342454 -11.330808 0.500000
v -37.146274 -11.032500 0.500000
v -36.885151 -10.789005 0.500000
v -36.573880 -10.614121 0.500000
v -36.230095 -10.517753 0.500000
v -36.230095 -7.505887 0.000000
v -36.230095 -7.505887 0.500000
v -40.392890 -11.024031 0.000000
v -40.206478 -10.401393 0.000000
v -39.932315 -9.812102 0.000000
v -39.576122 -9.268453 0.000000
v -39.145329 -8.781785 0.000000
v -38.648921 -8.362251 0.000000
v -38.097256 -8.018604 0.000000
v -37.501840 -7.758010 0.000000
v -36.875095 -7.585908 0.000000
v -36.875095 -7.585908 0.500000
v -37.501840 -7.758010 0.500000
v -38.097256 -8.018604 0.500000
v -38.648921 -8.362251 0.500000
v -39.145329 -8.781785 0.500000
v -39.576122 -9.268453 0.500000
v -39.932315 -9.812102 0.500000
v -40.206478 -10.401393 0.500000
v -40.392890 -11.024031 0.500000
v -31.512338 -12.332998 0.000000
v -31.607115 -12.975994 0.000000
v -31.793531 -13.598630 0.000000
v -32.067695 -14.187917 0.000000
v -32.423890 -14.731563 0.000000
v -32.854685 -15.218228 0.000000
v -33.351092 -15.637758 0.000000
v -33.902757 -15.981403 0.000000
v -34.498172 -16.241994 0.000000
v -35.124915 -16.414094 0.000000
v -35.769914 -16.494114 0.000000
v -35.769914 -16.494114 0.500000
v -35.124915 -16.414094 0.500000
v -34.498172 -16.241994 0.500000
v -33.902757 -15.981403 0.500000
v -33.351092 -15.637758 0.500000
v -32.854685 -15.218228 0.500000
v -32.423890 -14.731563 0.500000
v -32.067695 -14.187917 0.500000
v -31.793531 -13.598630 0.500000
v -31.607115 -12.975994 0.500000
v -31.512338 -12.332998 0.500000
v -34.537430 -12.332998 0.000000
v -34.537430 -12.332998 0.500000
v -35.769914 -13.482248 0.000000
v -35.426132 -13.385884 0.000000
v -35.114863 -13.211004 0.000000
v -34.853740 -12.967516 0.000000
v -34.657557 -12.669214 0.000000
v -34.657557 -12.669214 0.500000
v -34.853740 -12.967516 0.500000
v -35.114863 -13.211004 0.500000
v -35.426132 -13.385884 0.500000
v -35.769914 -13.482248 0.500000
v -41.100000 -12.000000 0.500000
v -41.043037 -11.239884 0.500000
v -40.873421 -10.496749 0.500000
v -40.594941 -9.787193 0.500000
v -40.213818 -9.127068 0.500000
v -39.738565 -8.531119 0.500000
v -39.179798 -8.012659 0.500000
v -38.550000 -7.583270 0.500000
v -37.863239 -7.252544 0.500000
v -37.134857 -7.027868 0.500000
v -36.381123 -6.914261 0.500000
v -35.618877 -6.914261 0.500000
v -34.865143 -7.027868 0.500000
v -34.136761 -7.252544 0.500000
v -33.450000 -7.583270 0.500000
v -32.820202 -8.012659 0.500000
v -32.261435 -8.531119 0.500000
v -31.786182 -9.127068 0.500000
v -31.405059 -9.787193 0.500000
v -31.126579 -10.496749 0.500000
v -30.956963 -11.239884 0.500000
v -30.900000 -12.000000 0.500000
v -30.956963 -12.760116 0.500000
v -31.126579 -13.503251 0.500000
v -31.405059 -14.212807 0.500000
v -31.786182 -14.872932 0.500000
v -32.261435 -15.468881 0.500000
v -32.820202 -15.987341 0.500000
v -33.450000 -16.416730 0.500000
v -34.136761 -16.747456 0.500000
v -34.865143 -16.972132 0.500000
v -35.618877 -17.085739 0.500000
v -36.381123 -17.085739 0.500000
v -37.134857 -16.972132 0.500000
v -37.863239 -16.747456 0.500000
v -38.550000 -16.416730 0.500000
v -39.179798 -15.987341 0.500000
v -39.738565 -15.468881 0.500000
v -40.213818 -14.872932 0.500000
v -40.594941 -14.212807 0.500000
v -40.873421 -13.503251 0.500000
v -41.043037 -12.760116 0.500000
v -41.100000 -12.000000 0.000000
v -41.043037 -12.760116 0.000000
v -40.873421 -13.503251 0.000000
v -40.594941 -14.212807 0.000000
v -40.213818 -14.872932 0.000000
v -39.738565 -15.468881 0.000000
v -39.179798 -15.987341 0.000000
v -38.550000 -16.416730 0.000000
v -37.863239 -16.747456 0.000000
v -37.134857 -16.972132 0.000000
v -36.381123 -17.085739 0.000000
v -35.618877 -17.085739 0.000000
v -34.865143 -16.972132 0.000000
v -34.136761 -16.747456 0.000000
v -33.450000 -16.416730 0.000000
v -32.820202 -15.987341 0.000000
v -32.261435 -15.468881 0.000000
v -31.786182 -14.872932 0.000000
v -31.405059 -14.212807 0.000000
v -31.126579 -13.503251 0.000000
v -30.956963 -12.760116 0.000000
v -30.900000 -12.000000 0.000000
v -30.956963 -11.239884 0.000000
v -31.126579 -10.496749 0.000000
v -31.405059 -9.787193 0.000000
v -31.786182 -9.127068 0.000000
v -32.261435 -8.531119 0.000000
v -32.820202 -8.012659 0.000000
v -33.450000 -7.583270 0.000000
v -34.136761 -7.252544 0.000000
v -34.865143 -7.027868 0.000000
v -35.618877 -6.914261 0.000000
v -36.381123 -6.914261 0.000000
v -37.134857 -7.027868 0.000000
v -37.863239 -7.252544 0.000000
v -38.550000 -7.583270 0.000000
v -39.179798 -8.012659 0.000000
v -39.738565 -8.531119 0.000000
v -40.213818 -9.127068 0.000000
v -40.594941 -9.787193 0.000000
v -40.873421 -10.496749 0.000000
v -41.043037 -11.239884 0.000000
vt 0.050000 -0.309604 0.000000
vt -0.000000 -0.309604 0.000000
vt 0.050000 -0.337750 0.000000
vt 0.000000 -0.337750 0.000000
vt 0.050000 0.337750 0.000000
vt 0.000000 0.337750 0.000000
vt 0.050000 0.309604 0.000000
vt -0.000000 0.309604 0.000000
vt 0.050000 0.281458 0.000000
vt 0.000000 0.281458 0.000000
vt 0.050000 0.253312 0.000000
vt 0.000000 0.253312 0.000000
vt 0.050000 0.225166 0.000000
vt -0.000000 0.225166 0.000000
vt 0.050000 0.197021 0.000000
vt -0.000000 0.197021 0.000000
vt 0.050000 0.168875 0.000000
vt 0.000000 0.168875 0.000000
vt 0.050000 0.140729 0.000000
vt -0.000000 0.140729 0.000000
vt 0.050000 0.112583 0.000000
vt 0.000000 0.112583 0.000000
vt 0.050000 0.084437 0.000000
vt 0.000000 0.084437 0.000000
vt 0.050000 0.056292 0.000000
vt 0.000000 0.056292 0.000000
vt 0.050000 0.028146 0.000000
vt -0.000000 0.028146 0.000000
vt 0.050000 0.000000 0.000000
vt 0.000000 0.000000 0.000000
vt 0.050000 -0.028146 0.000000
vt -0.000000 -0.028146 0.000000
vt 0.050000 -0.056292 0.000000
vt 0.000000 -0.056292 0.000000
vt 0.050000 -0.084437 0.000000
vt 0.000000 -0.084437 0.000000
vt 0.050000 -0.112583 0.000000
vt -0.000000 -0.112583 0.000000
vt 0.050000 -0.140729 0.000000
vt -0.000000 -0.140729 0.000000
vt 0.050000 -0.168875 0.000000
vt 0.000000 -0.168875 0.000000
vt 0.050000 -0.197021 0.000000
vt -0.000000 -0.197021 0.000000
vt 0.050000 -0.225166 0.000000
vt 0.000000 -0.225166 0.000000
vt 0.050000 -0.253312 0.000000
vt 0.000000 -0.253312 0.000000
vt 0.050000 -0.281458 0.000000
vt 0.000000 -0.281458 0.000000
vt 0.050000 0.683839 0.000000
vt -0.000000 0.683839 0.000000
vt 0.050000 0.618788 0.000000
vt 0.000000 0.618788 0.000000
vt -0.000000 0.553737 0.000000
vt 0.050000 0.553737 0.000000
vt 0.000000 0.488686 0.000000
vt 0.050000 0.488686 0.000000
vt 0.000000 0.423635 0.000000
vt 0.050000 0.423635 0.000000
vt 0.000000 0.358585 0.000000
vt 0.050000 0.358585 0.000000
vt 0.000000 0.293534 0.000000
vt 0.050000 0.293534 0.000000
vt 0.000000 0.228483 0.000000
vt 0.050000 0.228483 0.000000
vt 0.000000 0.163432 0.000000
vt 0.050000 0.163432 0.000000
vt -0.000000 0.098381 0.000000
vt 0.050000 0.098381 0.000000
vt 0.050000 0.033330 0.000000
vt 0.000000 0.033330 0.000000
vt 0.000000 0.000000 0.000000
vt 0.301187 0.000000 0.000000
vt 0.000000 0.050000 0.000000
vt 0.301187 0.050000 0.000000
vt -0.050000 0.033580 0.000000
vt -0.000000 0.033580 0.000000
vt -0.050000 0.069367 0.000000
vt -0.000000 0.069367 0.000000
vt -0.050000 0.105155 0.000000
vt -0.000000 0.105155 0.000000
vt -0.050000 0.140943 0.000000
vt -0.000000 0.140943 0.000000
vt -0.050000 0.176731 0.000000
vt -0.000000 0.176731 0.000000
vt -0.050000 0.212519 0.000000
vt -0.000000 0.212519 0.000000
vt -0.000000 0.000000 0.000000
vt 0.302509 0.000000 0.000000
vt -0.000000 0.050000 0.000000
vt 0.302509 0.050000 0.000000
vt 0.000000 0.000000 0.000000
vt 0.302509 0.000000 0.000000
vt 0.000000 0.050000 0.000000
vt 0.302509 0.050000 0.000000
vt 0.050000 -0.729877 0.000000
vt -0.000000 -0.729877 0.000000
vt 0.050000 -0.794928 0.000000
vt 0.000000 -0.794928 0.000000
vt -0.000000 -0.859979 0.000000
vt 0.050000 -0.859979 0.000000
vt -0.000000 -0.925031 0.000000
vt 0.050000 -0.925031 0.000000
vt 0.000000 -0.990082 0.000000
vt 0.050000 -0.990082 0.000000
vt -0.000000 -1.055133 0.000000
vt 0.050000 -1.055133 0.000000
vt 0.000000 -1.120184 0.000000
vt 0.050000 -1.120184 0.000000
vt -0.000000 -1.185236 0.000000
vt 0.050000 -1.185236 0.000000
vt 0.000000 -1.250287 0.000000
vt 0.050000 -1.250287 0.000000
vt -0.000000 -1.315338 0.000000
vt 0.050000 -1.315338 0.000000
vt 0.050000 -1.380389 0.000000
vt -0.000000 -1.380389 0.000000
vt 0.000000 0.000000 0.000000
vt 0.301187 0.000000 0.000000
vt 0.000000 0.050000 0.000000
vt 0.301187 0.050000 0.000000
vt -0.050000 -0.437662 0.000000
vt -0.000000 -0.437662 0.000000
vt -0.050000 -0.401874 0.000000
vt -0.000000 -0.401874 0.000000
vt -0.050000 -0.366085 0.000000
vt -0.000000 -0.366085 0.000000
vt -0.050000 -0.330296 0.000000
vt -0.000000 -0.330296 0.000000
vt -0.050000 -0.294508 0.000000
vt -0.000000 -0.294508 0.000000
vt -0.050000 -0.258719 0.000000
vt -0.000000 -0.258719 0.000000
vt 0.000000 0.000000 0.000000
vt 0.302509 0.000000 0.000000
vt 0.000000 0.050000 0.000000
vt 0.302509 0.050000 0.000000
vt -0.050000 0.258720 0.000000
vt -0.000000 0.258720 0.000000
vt -0.050000 0.294509 0.000000
vt -0.000000 0.294509 0.000000
vt -0.050000 0.330297 0.000000
vt -0.000000 0.330297 0.000000
vt -0.050000 0.366085 0.000000
vt -0.000000 0.366085 0.000000
vt -0.050000 0.401874 0.000000
vt -0.000000 0.401874 0.000000
vt -0.050000 0.437662 0.000000
vt -0.000000 0.437662 0.000000
vt 0.000000 0.000000 0.000000
vt 0.301187 0.000000 0.000000
vt 0.000000 0.050000 0.000000
vt 0.301187 0.050000 0.000000
vt 0.050000 1.380389 0.000000
vt 0.000000 1.380389 0.000000
vt 0.050000 1.315338 0.000000
vt 0.000000 1.315338 0.000000
vt -0.000000 1.250287 0.000000
vt 0.050000 1.250287 0.000000
vt -0.000000 1.185236 0.000000
vt 0.050000 1.185236 0.000000
vt 0.000000 1.120185 0.000000
vt 0.050000 1.120185 0.000000
vt -0.000000 1.055134 0.000000
vt 0.050000 1.055134 0.000000
vt 0.000000 0.990082 0.000000
vt 0.050000 0.990082 0.000000
vt -0.000000 0.925031 0.000000
vt 0.050000 0.925031 0.000000
vt 0.000000 0.859980 0.000000
vt 0.050000 0.859980 0.000000
vt -0.000000 0.794929 0.000000
vt 0.050000 0.794929 0.000000
vt 0.050000 0.729878 0.000000
vt -0.000000 0.729878 0.000000
vt 0.050000 -0.033330 0.000000
vt 0.000000 -0.033330 0.000000
vt 0.050000 -0.098381 0.000000
vt -0.000000 -0.098381 0.000000
vt 0.000000 -0.163432 0.000000
vt 0.050000 -0.163432 0.000000
vt 0.000000 -0.228483 0.000000
vt 0.050000 -0.228483 0.000000
vt -0.000000 -0.293534 0.000000
vt 0.050000 -0.293534 0.000000
vt -0.000000 -0.358585 0.000000
vt 0.050000 -0.358585 0.000000
vt -0.000000 -0.423636 0.000000
vt 0.050000 -0.423636 0.000000
vt -0.000000 -0.488687 0.000000
vt 0.050000 -0.488687 0.000000
vt 0.000000 -0.553738 0.000000
vt 0.050000 -0.553738 0.000000
vt 0.000000 -0.618789 0.000000
vt 0.050000 -0.618789 0.000000
vt 0.050000 -0.683840 0.000000
vt -0.000000 -0.683840 0.000000
vt 0.000000 0.000000 0.000000
vt 0.302509 0.000000 0.000000
vt 0.000000 0.050000 0.000000
vt 0.302509 0.050000 0.000000
vt -0.050000 -0.212520 0.000000
vt -0.000000 -0.212520 0.000000
vt -0.050000 -0.176732 0.000000
vt -0.000000 -0.176732 0.000000
vt -0.050000 -0.140944 0.000000
vt -0.000000 -0.140944 0.000000
vt -0.050000 -0.105156 0.000000
vt -0.000000 -0.105156 0.000000
vt -0.050000 -0.069368 0.000000
vt -0.000000 -0.069368 0.000000
vt -0.050000 -0.033580 0.000000
vt -0.000000 -0.033580 0.000000
vt 0.000000 0.000000 0.000000
vt 0.301187 0.000000 0.000000
vt 0.000000 0.050000 0.000000
vt 0.301187 0.050000 0.000000
vt -0.050000 1.525916 0.000000
vt -0.000000 1.525916 0.000000
vt -0.050000 1.602212 0.000000
vt -0.000000 1.602212 0.000000
vt -0.050000 -1.602212 0.000000
vt -0.000000 -1.602212 0.000000
vt -0.050000 -1.525916 0.000000
vt -0.000000 -1.525916 0.000000
vt -0.050000 -1.449621 0.000000
vt -0.000000 -1.449621 0.000000
vt -0.050000 -1.373325 0.000000
vt -0.000000 -1.373325 0.000000
vt -0.050000 -1.297029 0.000000
vt -0.000000 -1.297029 0.000000
vt -0.050000 -1.220733 0.000000
vt -0.000000 -1.220733 0.000000
vt -0.050000 -1.144437 0.000000
vt -0.000000 -1.144437 0.000000
vt -0.050000 -1.068142 0.000000
vt -0.000000 -1.068142 0.000000
vt -0.050000 -0.991846 0.000000
vt -0.000000 -0.991846 0.000000
vt -0.050000 -0.915550 0.000000
vt -0.000000 -0.915550 0.000000
vt -0.050000 -0.839254 0.000000
vt -0.000000 -0.839254 0.000000
vt -0.050000 -0.762958 0.000000
vt -0.000000 -0.762958 0.000000
vt -0.050000 -0.686662 0.000000
vt -0.000000 -0.686662 0.000000
vt -0.050000 -0.610367 0.000000
vt -0.000000 -0.610367 0.000000
vt -0.050000 -0.534071 0.000000
vt -0.000000 -0.534071 0.000000
vt -0.050000 -0.457775 0.000000
vt -0.000000 -0.457775 0.000000
vt -0.050000 -0.381479 0.000000
vt -0.000000 -0.381479 0.000000
vt -0.050000 -0.305183 0.000000
vt -0.000000 -0.305183 0.000000
vt -0.050000 -0.228887 0.000000
vt -0.000000 -0.228887 0.000000
vt -0.050000 -0.152592 0.000000
vt -0.000000 -0.152592 0.000000
vt -0.050000 -0.076296 0.000000
vt -0.000000 -0.076296 0.000000
vt -0.050000 0.000000 0.000000
vt -0.000000 0.000000 0.000000
vt -0.050000 0.076296 0.000000
vt -0.000000 0.076296 0.000000
vt -0.050000 0.152592 0.000000
vt -0.000000 0.152592 0.000000
vt -0.050000 0.228887 0.000000
vt -0.000000 0.228887 0.000000
vt -0.050000 0.305183 0.000000
vt -0.000000 0.305183 0.000000
vt -0.050000 0.381479 0.000000
vt -0.000000 0.381479 0.000000
vt -0.050000 0.457775 0.000000
vt -0.000000 0.457775 0.000000
vt -0.050000 0.534071 0.000000
vt -0.000000 0.534071 0.000000
vt -0.050000 0.610367 0.000000
vt -0.000000 0.610367 0.000000
vt -0.050000 0.686662 0.000000
vt -0.000000 0.686662 0.000000
vt -0.050000 0.762958 0.000000
vt -0.000000 0.762958 0.000000
vt -0.050000 0.839254 0.000000
vt -0.000000 0.839254 0.000000
vt -0.050000 0.915550 0.000000
vt -0.000000 0.915550 0.000000
vt -0.050000 0.991846 0.000000
vt -0.000000 0.991846 0.000000
vt -0.050000 1.068142 0.000000
vt -0.000000 1.068142 0.000000
vt -0.050000 1.144437 0.000000
vt -0.000000 1.144437 0.000000
vt -0.050000 1.220733 0.000000
vt -0.000000 1.220733 0.000000
vt -0.050000 1.297029 0.000000
vt -0.000000 1.297029 0.000000
vt -0.050000 1.373325 0.000000
vt -0.000000 1.373325 0.000000
vt -0.050000 1.449621 0.000000
vt -0.000000 1.449621 0.000000
vt 0.023009 -0.148225 0.000000
vt -0.023009 -0.148225 0.000000
vt 0.023009 -0.449411 0.000000
vt -0.023009 -0.449411 0.000000
vt 0.038112 -0.508574 0.000000
vt -0.038112 -0.508574 0.000000
vt -0.087509 -0.441409 0.000000
vt -0.113486 -0.497213 0.000000
vt -0.150183 -0.424199 0.000000
vt -0.186324 -0.474746 0.000000
vt -0.209725 -0.398140 0.000000
vt -0.255000 -0.441673 0.000000
vt -0.264892 -0.363775 0.000000
vt -0.317980 -0.398734 0.000000
vt -0.314533 -0.321822 0.000000
vt -0.373856 -0.346888 0.000000
vt -0.357612 -0.273155 0.000000
vt -0.421382 -0.287293 0.000000
vt -0.393231 -0.218790 0.000000
vt -0.459494 -0.221281 0.000000
vt -0.420648 -0.159861 0.000000
vt -0.487342 -0.150325 0.000000
vt -0.439289 -0.097597 0.000000
vt -0.504304 -0.076012 0.000000
vt -0.448766 -0.033297 0.000000
vt -0.510000 0.000000 0.000000
vt -0.448766 0.033297 0.000000
vt -0.504304 0.076012 0.000000
vt -0.439289 0.097597 0.000000
vt -0.487342 0.150325 0.000000
vt -0.420648 0.159861 0.000000
vt -0.459494 0.221281 0.000000
vt -0.393232 0.218790 0.000000
vt -0.421382 0.287293 0.000000
vt -0.357612 0.273155 0.000000
vt -0.373856 0.346888 0.000000
vt -0.314533 0.321822 0.000000
vt -0.317980 0.398734 0.000000
vt -0.264892 0.363775 0.000000
vt -0.255000 0.441673 0.000000
vt -0.209726 0.398140 0.000000
vt -0.186324 0.474746 0.000000
vt -0.150184 0.424199 0.000000
vt -0.113486 0.497213 0.000000
vt -0.087510 0.441409 0.000000
vt -0.038112 0.508574 0.000000
vt -0.023010 0.449411 0.000000
vt 0.023010 0.449411 0.000000
vt 0.023010 0.148225 0.000000
vt -0.023010 0.148225 0.000000
vt 0.000000 0.107509 0.000000
vt -0.027825 0.103846 0.000000
vt -0.057388 0.138588 0.000000
vt -0.053755 0.093106 0.000000
vt -0.088515 0.121099 0.000000
vt -0.076020 0.076020 0.000000
vt -0.114627 0.096750 0.000000
vt -0.093106 0.053755 0.000000
vt -0.134245 0.066919 0.000000
vt -0.103846 0.027825 0.000000
vt -0.146258 0.033297 0.000000
vt -0.107509 0.000000 0.000000
vt -0.146258 -0.033297 0.000000
vt -0.103846 -0.027825 0.000000
vt -0.134245 -0.066919 0.000000
vt -0.093106 -0.053755 0.000000
vt -0.114627 -0.096750 0.000000
vt -0.076020 -0.076020 0.000000
vt -0.088515 -0.121100 0.000000
vt -0.053755 -0.093106 0.000000
vt -0.057387 -0.138588 0.000000
vt -0.027825 -0.103846 0.000000
vt 0.000000 -0.107509 0.000000
vt 0.027825 -0.103846 0.000000
vt 0.057387 -0.138588 0.000000
vt 0.053755 -0.093106 0.000000
vt 0.088514 -0.121100 0.000000
vt 0.076020 -0.076020 0.000000
vt 0.114626 -0.096752 0.000000
vt 0.093106 -0.053755 0.000000
vt 0.134244 -0.066921 0.000000
vt 0.103846 -0.027825 0.000000
vt 0.146257 -0.033300 0.000000
vt 0.107509 0.000000 0.000000
vt 0.146257 0.033300 0.000000
vt 0.103846 0.027825 0.000000
vt 0.134244 0.066921 0.000000
vt 0.093106 0.053755 0.000000
vt 0.114626 0.096751 0.000000
vt 0.076020 0.076020 0.000000
vt 0.088514 0.121100 0.000000
vt 0.053755 0.093106 0.000000
vt 0.057387 0.138588 0.000000
vt 0.027825 0.103846 0.000000
vt 0.448766 -0.033300 0.000000
vt 0.448766 0.033300 0.000000
vt 0.510000 0.000000 0.000000
vt 0.504304 0.076012 0.000000
vt 0.504304 -0.076012 0.000000
vt 0.439288 -0.097599 0.000000
vt 0.487342 -0.150325 0.000000
vt 0.420647 -0.159863 0.000000
vt 0.459494 -0.221281 0.000000
vt 0.393230 -0.218792 0.000000
vt 0.421382 -0.287293 0.000000
vt 0.357611 -0.273156 0.000000
vt 0.373856 -0.346888 0.000000
vt 0.314532 -0.321823 0.000000
vt 0.317980 -0.398734 0.000000
vt 0.264891 -0.363776 0.000000
vt 0.255000 -0.441673 0.000000
vt 0.209724 -0.398140 0.000000
vt 0.186324 -0.474746 0.000000
vt 0.150183 -0.424199 0.000000
vt 0.113486 -0.497213 0.000000
vt 0.087508 -0.441409 0.000000
vt 0.038112 0.508574 0.000000
vt 0.087509 0.441409 0.000000
vt 0.113486 0.497213 0.000000
vt 0.150184 0.424199 0.000000
vt 0.186324 0.474746 0.000000
vt 0.209725 0.398140 0.000000
vt 0.255000 0.441673 0.000000
vt 0.264891 0.363776 0.000000
vt 0.317980 0.398734 0.000000
vt 0.314532 0.321822 0.000000
vt 0.373856 0.346888 0.000000
vt 0.357611 0.273156 0.000000
vt 0.421382 0.287293 0.000000
vt 0.393231 0.218791 0.000000
vt 0.459494 0.221281 0.000000
vt 0.420647 0.159863 0.000000
vt 0.487342 0.150325 0.000000
vt 0.439288 0.097599 0.000000
vt -0.023009 -0.449411 0.000000
vt 0.023009 -0.449411 0.000000
vt -0.023009 -0.148225 0.000000
vt 0.023009 -0.148225 0.000000
vt -0.000000 -0.107509 0.000000
vt 0.027825 -0.103846 0.000000
vt 0.057387 -0.138588 0.000000
vt 0.053755 -0.093106 0.000000
vt 0.088515 -0.121100 0.000000
vt 0.076020 -0.076020 0.000000
vt 0.114627 -0.096750 0.000000
vt 0.093106 -0.053755 0.000000
vt 0.134245 -0.066919 0.000000
vt 0.103846 -0.027825 0.000000
vt 0.146258 -0.033297 0.000000
vt 0.107509 0.000000 0.000000
vt 0.146258 0.033297 0.000000
vt 0.103846 0.027825 0.000000
vt 0.134245 0.066919 0.000000
vt 0.093106 0.053755 0.000000
vt 0.114627 0.096750 0.000000
vt 0.076020 0.076020 0.000000
vt 0.088515 0.121099 0.000000
vt 0.053755 0.093106 0.000000
vt 0.057388 0.138588 0.000000
vt 0.027825 0.103846 0.000000
vt 0.023010 0.148225 0.000000
vt -0.000000 0.107509 0.000000
vt -0.023010 0.148225 0.000000
vt -0.027825 0.103846 0.000000
vt -0.057387 0.138588 0.000000
vt -0.053755 0.093106 0.000000
vt -0.088514 0.121100 0.000000
vt -0.076020 0.076020 0.000000
vt -0.114626 0.096751 0.000000
vt -0.093106 0.053755 0.000000
vt -0.134244 0.066921 0.000000
vt -0.103846 0.027825 0.000000
vt -0.146257 0.033300 0.000000
vt -0.107509 0.000000 0.000000
vt -0.146257 -0.033300 0.000000
vt -0.103846 -0.027825 0.000000
vt -0.134244 -0.066921 0.000000
vt -0.093106 -0.053755 0.000000
vt -0.114626 -0.096752 0.000000
vt -0.076020 -0.076020 0.000000
vt -0.088514 -0.121100 0.000000
vt -0.053755 -0.093106 0.000000
vt -0.057387 -0.138588 0.000000
vt -0.027825 -0.103846 0.000000
vt -0.087508 -0.441409 0.000000
vt -0.038112 -0.508574 0.000000
vt 0.038112 -0.508574 0.000000
vt 0.087509 -0.441409 0.000000
vt 0.113486 -0.497213 0.000000
vt 0.150183 -0.424199 0.000000
vt 0.186324 -0.474746 0.000000
vt 0.209725 -0.398140 0.000000
vt 0.255000 -0.441673 0.000000
vt 0.264892 -0.363775 0.000000
vt 0.317980 -0.398734 0.000000
vt 0.314533 -0.321822 0.000000
vt 0.373856 -0.346888 0.000000
vt 0.357612 -0.273155 0.000000
vt 0.421382 -0.287293 0.000000
vt 0.393231 -0.218790 0.000000
vt 0.459494 -0.221281 0.000000
vt 0.420648 -0.159861 0.000000
vt 0.487342 -0.150325 0.000000
vt 0.439289 -0.097597 0.000000
vt 0.504304 -0.076012 0.000000
vt 0.448766 -0.033297 0.000000
vt 0.510000 0.000000 0.000000
vt 0.448766 0.033297 0.000000
vt 0.504304 0.076012 0.000000
vt 0.439289 0.097597 0.000000
vt 0.487342 0.150325 0.000000
vt 0.420648 0.159861 0.000000
vt 0.459494 0.221281 0.000000
vt 0.393232 0.218790 0.000000
vt 0.421382 0.287293 0.000000
vt 0.357612 0.273155 0.000000
vt 0.373856 0.346888 0.000000
vt 0.314533 0.321822 0.000000
vt 0.317980 0.398734 0.000000
vt 0.264892 0.363775 0.000000
vt 0.255000 0.441673 0.000000
vt 0.209726 0.398140 0.000000
vt 0.186324 0.474746 0.000000
vt 0.150184 0.424199 0.000000
vt 0.113486 0.497213 0.000000
vt 0.087510 0.441409 0.000000
vt 0.038112 0.508574 0.000000
vt 0.023010 0.449411 0.000000
vt -0.038112 0.508574 0.000000
vt -0.023010 0.449411 0.000000
vt -0.087509 0.441409 0.000000
vt -0.113486 0.497213 0.000000
vt -0.150184 0.424199 0.000000
vt -0.186324 0.474746 0.000000
vt -0.209725 0.398140 0.000000
vt -0.255000 0.441673 0.000000
vt -0.264891 0.363776 0.000000
vt -0.317980 0.398734 0.000000
vt -0.314532 0.321822 0.000000
vt -0.373856 0.346888 0.000000
vt -0.357611 0.273156 0.000000
vt -0.421382 0.287293 0.000000
vt -0.393231 0.218791 0.000000
vt -0.459494 0.221281 0.000000
vt -0.420647 0.159863 0.000000
vt -0.487342 0.150325 0.000000
vt -0.439288 0.097599 0.000000
vt -0.504304 0.076012 0.000000
vt -0.448766 0.033300 0.000000
vt -0.510000 0.000000 0.000000
vt -0.448766 -0.033300 0.000000
vt -0.504304 -0.076012 0.000000
vt -0.439288 -0.097599 0.000000
vt -0.487342 -0.150325 0.000000
vt -0.420647 -0.159863 0.000000
vt -0.459494 -0.221281 0.000000
vt -0.393230 -0.218792 0.000000
vt -0.421382 -0.287293 0.000000
vt -0.357611 -0.273156 0.000000
vt -0.373856 -0.346888 0.000000
vt -0.314532 -0.321823 0.000000
vt -0.317980 -0.398734 0.000000
vt -0.264891 -0.363776 0.000000
vt -0.255000 -0.441673 0.000000
vt -0.209724 -0.398140 0.000000
vt -0.186324 -0.474746 0.000000
vt -0.150183 -0.424199 0.000000
vt -0.113486 -0.497213 0.000000
vn 0.096593 0.025882 0.000000
vn 0.096593 0.025882 0.000000
vn 0.100000 0.000000 0.000000
vn 0.100000 0.000000 0.000000
vn 0.096593 -0.025882 0.000000
vn 0.096593 -0.025882 0.000000
vn 0.086603 -0.050000 0.000000
vn 0.086603 -0.050000 0.000000
vn 0.070711 -0.070711 0.000000
vn 0.070711 -0.070711 0.000000
vn 0.050000 -0.086603 0.000000
vn 0.050000 -0.086603 0.000000
vn 0.025882 -0.096593 0.000000
vn 0.025882 -0.096593 0.000000
vn -0.000000 -0.100000 0.000000
vn -0.000000 -0.100000 0.000000
vn -0.025882 -0.096593 0.000000
vn -0.025882 -0.096593 0.000000
vn -0.050000 -0.086603 0.000000
vn -0.050000 -0.086603 0.000000
vn -0.070711 -0.070711 0.000000
vn -0.070711 -0.070711 0.000000
vn -0.086603 -0.050000 0.000000
vn -0.086603 -0.050000 0.000000
vn -0.096593 -0.025882 0.000000
vn -0.096593 -0.025882 0.000000
vn -0.100000 0.000000 0.000000
vn -0.100000 0.000000 0.000000
vn -0.096593 0.025882 0.000000
vn -0.096593 0.025882 0.000000
vn -0.086603 0.050000 0.000000
vn -0.086603 0.050000 0.000000
vn -0.070711 0.070711 0.000000
vn -0.070711 0.070711 0.000000
vn -0.050000 0.086603 0.000000
vn -0.050000 0.086603 0.000000
vn -0.025882 0.096593 0.000000
vn -0.025882 0.096593 0.000000
vn -0.000000 0.100000 0.000000
vn -0.000000 0.100000 0.000000
vn 0.025882 0.096593 0.000000
vn 0.025882 0.096593 0.000000
vn 0.050000 0.086603 0.000000
vn 0.050000 0.086603 0.000000
vn 0.070711 0.070711 0.000000
vn 0.070711 0.070711 0.000000
vn 0.086603 0.050000 0.000000
vn 0.086603 0.050000 0.000000
vn -0.005113 -0.099869 0.000000
vn -0.005113 -0.099869 0.000000
vn -0.019447 -0.098091 0.000000
vn -0.019447 -0.098091 0.000000
vn -0.033374 -0.094266 0.000000
vn -0.033374 -0.094266 0.000000
vn -0.046606 -0.088476 0.000000
vn -0.046606 -0.088476 0.000000
vn -0.058865 -0.080839 0.000000
vn -0.058865 -0.080839 0.000000
vn -0.069896 -0.071516 0.000000
vn -0.069896 -0.071516 0.000000
vn -0.079469 -0.060701 0.000000
vn -0.079469 -0.060701 0.000000
vn -0.087385 -0.048620 0.000000
vn -0.087385 -0.048620 0.000000
vn -0.093477 -0.035525 0.000000
vn -0.093477 -0.035525 0.000000
vn -0.097620 -0.021689 0.000000
vn -0.097620 -0.021689 0.000000
vn -0.099726 -0.007400 0.000000
vn -0.099726 -0.007400 0.000000
vn 0.100000 0.000000 0.000000
vn 0.100000 0.000000 0.000000
vn 0.100000 0.000000 0.000000
vn 0.100000 0.000000 0.000000
vn 0.097505 0.022200 0.000000
vn 0.097505 0.022200 0.000000
vn 0.089496 0.044614 0.000000
vn 0.089496 0.044614 0.000000
vn 0.076418 0.064501 0.000000
vn 0.076418 0.064501 0.000000
vn 0.059009 0.080733 0.000000
vn 0.059009 0.080733 0.000000
vn 0.038258 0.092392 0.000000
vn 0.038258 0.092392 0.000000
vn 0.015340 0.098816 0.000000
vn 0.015340 0.098816 0.000000
vn 0.000000 0.100000 0.000000
vn 0.000000 0.100000 0.000000
vn 0.000000 0.100000 0.000000
vn 0.000000 0.100000 0.000000
vn -0.000000 -0.100000 0.000000
vn -0.000000 -0.100000 0.000000
vn -0.000000 -0.100000 0.000000
vn -0.000000 -0.100000 0.000000
vn 0.005113 0.099869 0.000000
vn 0.005113 0.099869 0.000000
vn 0.019446 0.098091 0.000000
vn 0.019446 0.098091 0.000000
vn 0.033374 0.094266 0.000000
vn 0.033374 0.094266 0.000000
vn 0.046606 0.088476 0.000000
vn 0.046606 0.088476 0.000000
vn 0.058865 0.080839 0.000000
vn 0.058865 0.080839 0.000000
vn 0.069896 0.071516 0.000000
vn 0.069896 0.071516 0.000000
vn 0.079469 0.060701 0.000000
vn 0.079469 0.060701 0.000000
vn 0.087385 0.048620 0.000000
vn 0.087385 0.048620 0.000000
vn 0.093477 0.035525 0.000000
vn 0.093477 0.035525 0.000000
vn 0.097620 0.021688 0.000000
vn 0.097620 0.021688 0.000000
vn 0.099726 0.007399 0.000000
vn 0.099726 0.007399 0.000000
vn -0.100000 -0.000000 0.000000
vn -0.100000 -0.000000 0.000000
vn -0.100000 -0.000000 0.000000
vn -0.100000 -0.000000 0.000000
vn -0.097505 -0.022198 0.000000
vn -0.097505 -0.022198 0.000000
vn -0.089497 -0.044613 0.000000
vn -0.089497 -0.044613 0.000000
vn -0.076418 -0.064500 0.000000
vn -0.076418 -0.064500 0.000000
vn -0.059010 -0.080733 0.000000
vn -0.059010 -0.080733 0.000000
vn -0.038258 -0.092392 0.000000
vn -0.038258 -0.092392 0.000000
vn -0.015339 -0.098817 0.000000
vn -0.015339 -0.098817 0.000000
vn -0.000000 0.100000 0.000000
vn -0.000000 0.100000 0.000000
vn -0.000000 0.100000 0.000000
vn -0.000000 0.100000 0.000000
vn -0.015340 0.098816 -0.000000
vn -0.015340 0.098816 -0.000000
vn -0.038259 0.092392 -0.000000
vn -0.038259 0.092392 -0.000000
vn -0.059010 0.080733 -0.000000
vn -0.059010 0.080733 -0.000000
vn -0.076418 0.064500 -0.000000
vn -0.076418 0.064500 -0.000000
vn -0.089497 0.044613 -0.000000
vn -0.089497 0.044613 -0.000000
vn -0.097505 0.022198 -0.000000
vn -0.097505 0.022198 -0.000000
vn -0.100000 0.000000 0.000000
vn -0.100000 0.000000 0.000000
vn -0.100000 0.000000 0.000000
vn -0.100000 0.000000 0.000000
vn 0.099726 -0.007399 0.000000
vn 0.099726 -0.007399 0.000000
vn 0.097620 -0.021688 0.000000
vn 0.097620 -0.021688 0.000000
vn 0.093477 -0.035525 0.000000
vn 0.093477 -0.035525 0.000000
vn 0.087385 -0.048620 0.000000
vn 0.087385 -0.048620 0.000000
vn 0.079469 -0.060701 0.000000
vn 0.079469 -0.060701 0.000000
vn 0.069896 -0.071516 0.000000
vn 0.069896 -0.071516 0.000000
vn 0.058865 -0.080839 0.000000
vn 0.058865 -0.080839 0.000000
vn 0.046606 -0.088475 0.000000
vn 0.046606 -0.088475 0.000000
vn 0.033374 -0.094266 0.000000
vn 0.033374 -0.094266 0.000000
vn 0.019447 -0.098091 0.000000
vn 0.019447 -0.098091 0.000000
vn 0.005113 -0.099869 0.000000
vn 0.005113 -0.099869 0.000000
vn -0.099726 0.007400 0.000000
vn -0.099726 0.007400 0.000000
vn -0.097620 0.021689 0.000000
vn -0.097620 0.021689 0.000000
vn -0.093477 0.035525 0.000000
vn -0.093477 0.035525 0.000000
vn -0.087385 0.048620 0.000000
vn -0.087385 0.048620 0.000000
vn -0.079469 0.060701 0.000000
vn -0.079469 0.060701 0.000000
vn -0.069896 0.071516 0.000000
vn -0.069896 0.071516 0.000000
vn -0.058865 0.080839 0.000000
vn -0.058865 0.080839 0.000000
vn -0.046605 0.088476 0.000000
vn -0.046605 0.088476 0.000000
vn -0.033374 0.094267 0.000000
vn -0.033374 0.094267 0.000000
vn -0.019446 0.098091 0.000000
vn -0.019446 0.098091 0.000000
vn -0.005113 0.099869 0.000000
vn -0.005113 0.099869 0.000000
vn 0.000000 -0.100000 0.000000
vn 0.000000 -0.100000 0.000000
vn 0.000000 -0.100000 0.000000
vn 0.000000 -0.100000 0.000000
vn 0.015339 -0.098817 0.000000
vn 0.015339 -0.098817 0.000000
vn 0.038258 -0.092392 0.000000
vn 0.038258 -0.092392 0.000000
vn 0.059009 -0.080734 0.000000
vn 0.059009 -0.080734 0.000000
vn 0.076417 -0.064501 0.000000
vn 0.076417 -0.064501 0.000000
vn 0.089496 -0.044614 0.000000
vn 0.089496 -0.044614 0.000000
vn 0.097505 -0.022200 0.000000
vn 0.097505 -0.022200 0.000000
vn 0.100000 -0.000000 0.000000
vn 0.100000 -0.000000 0.000000
vn 0.100000 -0.000000 0.000000
vn 0.100000 -0.000000 0.000000
vn -0.098883 0.014904 -0.000000
vn -0.098883 0.014904 -0.000000
vn -0.100000 0.000000 -0.000000
vn -0.100000 0.000000 -0.000000
vn -0.098883 -0.014904 0.000000
vn -0.098883 -0.014904 0.000000
vn -0.095557 -0.029476 0.000000
vn -0.095557 -0.029476 0.000000
vn -0.090097 -0.043388 0.000000
vn -0.090097 -0.043388 0.000000
vn -0.082624 -0.056332 0.000000
vn -0.082624 -0.056332 0.000000
vn -0.073305 -0.068017 0.000000
vn -0.073305 -0.068017 0.000000
vn -0.062349 -0.078183 0.000000
vn -0.062349 -0.078183 0.000000
vn -0.050000 -0.086603 0.000000
vn -0.050000 -0.086603 0.000000
vn -0.036534 -0.093087 0.000000
vn -0.036534 -0.093087 0.000000
vn -0.022252 -0.097493 0.000000
vn -0.022252 -0.097493 0.000000
vn -0.007473 -0.099720 0.000000
vn -0.007473 -0.099720 0.000000
vn 0.007473 -0.099720 0.000000
vn 0.007473 -0.099720 0.000000
vn 0.022252 -0.097493 0.000000
vn 0.022252 -0.097493 0.000000
vn 0.036534 -0.093087 0.000000
vn 0.036534 -0.093087 0.000000
vn 0.050000 -0.086603 0.000000
vn 0.050000 -0.086603 0.000000
vn 0.062349 -0.078183 0.000000
vn 0.062349 -0.078183 0.000000
vn 0.073305 -0.068017 0.000000
vn 0.073305 -0.068017 0.000000
vn 0.082624 -0.056332 0.000000
vn 0.082624 -0.056332 0.000000
vn 0.090097 -0.043388 0.000000
vn 0.090097 -0.043388 0.000000
vn 0.095557 -0.029476 0.000000
vn 0.095557 -0.029476 0.000000
vn 0.098883 -0.014904 0.000000
vn 0.098883 -0.014904 0.000000
vn 0.100000 0.000000 0.000000
vn 0.100000 0.000000 0.000000
vn 0.098883 0.014904 0.000000
vn 0.098883 0.014904 0.000000
vn 0.095557 0.029476 0.000000
vn 0.095557 0.029476 0.000000
vn 0.090097 0.043388 0.000000
vn 0.090097 0.043388 0.000000
vn 0.082624 0.056332 0.000000
vn 0.082624 0.056332 0.000000
vn 0.073305 0.068017 0.000000
vn 0.073305 0.068017 0.000000
vn 0.062349 0.078183 0.000000
vn 0.062349 0.078183 0.000000
vn 0.050000 0.086603 0.000000
vn 0.050000 0.086603 0.000000
vn 0.036534 0.093087 0.000000
vn 0.036534 0.093087 0.000000
vn 0.022252 0.097493 0.000000
vn 0.022252 0.097493 0.000000
vn 0.007473 0.099720 0.000000
vn 0.007473 0.099720 0.000000
vn -0.007473 0.099720 -0.000000
vn -0.007473 0.099720 -0.000000
vn -0.022252 0.097493 -0.000000
vn -0.022252 0.097493 -0.000000
vn -0.036534 0.093087 -0.000000
vn -0.036534 0.093087 -0.000000
vn -0.050000 0.086603 -0.000000
vn -0.050000 0.086603 -0.000000
vn -0.062349 0.078183 -0.000000
vn -0.062349 0.078183 -0.000000
vn -0.073305 0.068017 -0.000000
vn -0.073305 0.068017 -0.000000
vn -0.082624 0.056332 -0.000000
vn -0.082624 0.056332 -0.000000
vn -0.090097 0.043388 -0.000000
vn -0.090097 0.043388 -0.000000
vn -0.095557 0.029476 -0.000000
vn -0.095557 0.029476 -0.000000
vn 0.000000 0.000000 0.100000
vn 0.000000 0.000000 0.100000
vn 0.000000 0.000000 0.100000
vn 0.000000 0.000000 0.100000
vn 0.000000 0.000000 0.100000
vn 0.000000 0.000000 0.100000
vn 0.000000 0.000000 0.100000
vn 0.000000 0.000000 0.100000
vn 0.000000 0.000000 0.100000
vn 0.000000 0.000000 0.100000
vn 0.000000 0.000000 0.100000
vn 0.000000 0.000000 0.100000
vn 0.000000 0.000000 0.100000
vn 0.000000 0.000000 0.100000
vn 0.000000 0.000000 0.100000
vn 0.000000 0.000000 0.100000
vn 0.000000 0.000000 0.100000
vn 0.000000 0.000000 0.100000
vn 0.000000 0.000000 0.100000
vn 0.000000 0.000000 0.100000
vn 0.000000 0.000000 0.100000
vn 0.000000 0.000000 0.100000
vn 0.000000 0.000000 0.100000
vn 0.000000 0.000000 0.100000
vn 0.000000 0.000000 0.100000
vn 0.000000 0.000000 0.100000
vn 0.000000 0.000000 0.100000
vn 0.000000 0.000000 0.100000
vn 0.000000 0.000000 0.100000
vn 0.000000 0.000000 0.100000
vn 0.000000 0.000000 0.100000
vn 0.000000 0.000000 0.100000
vn 0.000000 0.000000 0.100000
vn 0.000000 0.000000 0.100000
vn 0.000000 0.000000 0.100000
vn 0.000000 0.000000 0.100000
vn 0.000000 0.000000 0.100000
vn 0.000000 0.000000 0.100000
vn 0.000000 0.000000 0.100000
vn 0.000000 0.000000 0.100000
vn 0.000000 0.000000 0.100000
vn 0.000000 0.000000 0.100000
vn 0.000000 0.000000 0.100000
vn 0.000000 0.000000 0.100000
vn 0.000000 0.000000 0.100000
vn 0.000000 0.000000 0.100000
vn 0.000000 0.000000 0.100000
vn 0.000000 0.000000 0.100000
vn 0.000000 0.000000 0.100000
vn 0.000000 0.000000 0.100000
vn 0.000000 0.000000 0.100000
vn 0.000000 0.000000 0.100000
vn 0.000000 0.000000 0.100000
vn 0.000000 0.000000 0.100000
vn 0.000000 0.000000 0.100000
vn 0.000000 0.000000 0.100000
vn 0.000000 0.000000 0.100000
vn 0.000000 0.000000 0.100000
vn 0.000000 0.000000 0.100000
vn 0.000000 0.000000 0.100000
vn 0.000000 0.000000 0.100000
vn 0.000000 0.000000 0.100000
vn 0.000000 0.000000 0.100000
vn 0.000000 0.000000 0.100000
vn 0.000000 0.000000 0.100000
vn 0.000000 0.000000 0.100000
vn 0.000000 0.000000 0.100000
vn 0.000000 0.000000 0.100000
vn 0.000000 0.000000 0.100000
vn 0.000000 0.000000 0.100000
vn 0.000000 0.000000 0.100000
vn 0.000000 0.000000 0.100000
vn 0.000000 0.000000 0.100000
vn 0.000000 0.000000 0.100000
vn 0.000000 0.000000 0.100000
vn 0.000000 0.000000 0.100000
vn 0.000000 0.000000 0.100000
vn 0.000000 0.000000 0.100000
vn 0.000000 0.000000 0.100000
vn 0.000000 0.000000 0.100000
vn 0.000000 0.000000 0.100000
vn 0.000000 0.000000 0.100000
vn 0.000000 0.000000 0.100000
vn 0.000000 0.000000 0.100000
vn 0.000000 0.000000 0.100000
vn 0.000000 0.000000 0.100000
vn 0.000000 0.000000 0.100000
vn 0.000000 0.000000 0.100000
vn 0.000000 0.000000 0.100000
vn 0.000000 0.000000 0.100000
vn 0.000000 0.000000 0.100000
vn 0.000000 0.000000 0.100000
vn 0.000000 0.000000 0.100000
vn 0.000000 0.000000 0.100000
vn 0.000000 0.000000 0.100000
vn 0.000000 0.000000 0.100000
vn 0.000000 0.000000 0.100000
vn 0.000000 0.000000 0.100000
vn 0.000000 0.000000 0.100000
vn 0.000000 0.000000 0.100000
vn 0.000000 0.000000 0.100000
vn 0.000000 0.000000 0.100000
vn 0.000000 0.000000 0.100000
vn 0.000000 0.000000 0.100000
vn 0.000000 0.000000 0.100000
vn 0.000000 0.000000 0.100000
vn 0.000000 0.000000 0.100000
vn 0.000000 0.000000 0.100000
vn 0.000000 0.000000 0.100000
vn 0.000000 0.000000 0.100000
vn 0.000000 0.000000 0.100000
vn 0.000000 0.000000 0.100000
vn 0.000000 0.000000 0.100000
vn 0.000000 0.000000 0.100000
vn 0.000000 0.000000 0.100000
vn 0.000000 0.000000 0.100000
vn 0.000000 0.000000 0.100000
vn 0.000000 0.000000 0.100000
vn 0.000000 0.000000 0.100000
vn 0.000000 0.000000 0.100000
vn 0.000000 0.000000 0.100000
vn 0.000000 0.000000 0.100000
vn 0.000000 0.000000 0.100000
vn 0.000000 0.000000 0.100000
vn 0.000000 0.000000 0.100000
vn 0.000000 0.000000 0.100000
vn 0.000000 0.000000 0.100000
vn 0.000000 0.000000 0.100000
vn 0.000000 0.000000 0.100000
vn 0.000000 0.000000 0.100000
vn 0.000000 0.000000 0.100000
vn 0.000000 0.000000 0.100000
vn 0.000000 0.000000 0.100000
vn 0.000000 0.000000 0.100000
vn 0.000000 0.000000 -0.100000
vn 0.000000 0.000000 -0.100000
vn 0.000000 0.000000 -0.100000
vn 0.000000 0.000000 -0.100000
vn 0.000000 0.000000 -0.100000
vn 0.000000 0.000000 -0.100000
vn 0.000000 0.000000 -0.100000
vn 0.000000 0.000000 -0.100000
vn 0.000000 0.000000 -0.100000
vn 0.000000 0.000000 -0.100000
vn 0.000000 0.000000 -0.100000
vn 0.000000 0.000000 -0.100000
vn 0.000000 0.000000 -0.100000
vn 0.000000 0.000000 -0.100000
vn 0.000000 0.000000 -0.100000
vn 0.000000 0.000000 -0.100000
vn 0.000000 0.000000 -0.100000
vn 0.000000 0.000000 -0.100000
vn 0.000000 0.000000 -0.100000
vn 0.000000 0.000000 -0.100000
vn 0.000000 0.000000 -0.100000
vn 0.000000 0.000000 -0.100000
vn 0.000000 0.000000 -0.100000
vn 0.000000 0.000000 -0.100000
vn 0.000000 0.000000 -0.100000
vn 0.000000 0.000000 -0.100000
vn 0.000000 0.000000 -0.100000
vn 0.000000 0.000000 -0.100000
vn 0.000000 0.000000 -0.100000
vn 0.000000 0.000000 -0.100000
vn 0.000000 0.000000 -0.100000
vn 0.000000 0.000000 -0.100000
vn 0.000000 0.000000 -0.100000
vn 0.000000 0.000000 -0.100000
vn 0.000000 0.000000 -0.100000
vn 0.000000 0.000000 -0.100000
vn 0.000000 0.000000 -0.100000
vn 0.000000 0.000000 -0.100000
vn 0.000000 0.000000 -0.100000
vn 0.000000 0.000000 -0.100000
vn 0.000000 0.000000 -0.100000
vn 0.000000 0.000000 -0.100000
vn 0.000000 0.000000 -0.100000
vn 0.000000 0.000000 -0.100000
vn 0.000000 0.000000 -0.100000
vn 0.000000 0.000000 -0.100000
vn 0.000000 0.000000 -0.100000
vn 0.000000 0.000000 -0.100000
vn 0.000000 0.000000 -0.100000
vn 0.000000 0.000000 -0.100000
vn 0.000000 0.000000 -0.100000
vn 0.000000 0.000000 -0.100000
vn 0.000000 0.000000 -0.100000
vn 0.000000 0.000000 -0.100000
vn 0.000000 0.000000 -0.100000
vn 0.000000 0.000000 -0.100000
vn 0.000000 0.000000 -0.100000
vn 0.000000 0.000000 -0.100000
vn 0.000000 0.000000 -0.100000
vn 0.000000 0.000000 -0.100000
vn 0.000000 0.000000 -0.100000
vn 0.000000 0.000000 -0.100000
vn 0.000000 0.000000 -0.100000
vn 0.000000 0.000000 -0.100000
vn 0.000000 0.000000 -0.100000
vn 0.000000 0.000000 -0.100000
vn 0.000000 0.000000 -0.100000
vn 0.000000 0.000000 -0.100000
vn 0.000000 0.000000 -0.100000
vn 0.000000 0.000000 -0.100000
vn 0.000000 0.000000 -0.100000
vn 0.000000 0.000000 -0.100000
vn 0.000000 0.000000 -0.100000
vn 0.000000 0.000000 -0.100000
vn 0.000000 0.000000 -0.100000
vn 0.000000 0.000000 -0.100000
vn 0.000000 0.000000 -0.100000
vn 0.000000 0.000000 -0.100000
vn 0.000000 0.000000 -0.100000
vn 0.000000 0.000000 -0.100000
vn 0.000000 0.000000 -0.100000
vn 0.000000 0.000000 -0.100000
vn 0.000000 0.000000 -0.100000
vn 0.000000 0.000000 -0.100000
vn 0.000000 0.000000 -0.100000
vn 0.000000 0.000000 -0.100000
vn 0.000000 0.000000 -0.100000
vn 0.000000 0.000000 -0.100000
vn 0.000000 0.000000 -0.100000
vn 0.000000 0.000000 -0.100000
vn 0.000000 0.000000 -0.100000
vn 0.000000 0.000000 -0.100000
vn 0.000000 0.000000 -0.100000
vn 0.000000 0.000000 -0.100000
vn 0.000000 0.000000 -0.100000
vn 0.000000 0.000000 -0.100000
vn 0.000000 0.000000 -0.100000
vn 0.000000 0.000000 -0.100000
vn 0.000000 0.000000 -0.100000
vn 0.000000 0.000000 -0.100000
vn 0.000000 0.000000 -0.100000
vn 0.000000 0.000000 -0.100000
vn 0.000000 0.000000 -0.100000
vn 0.000000 0.000000 -0.100000
vn 0.000000 0.000000 -0.100000
vn 0.000000 0.000000 -0.100000
vn 0.000000 0.000000 -0.100000
vn 0.000000 0.000000 -0.100000
vn 0.000000 0.000000 -0.100000
vn 0.000000 0.000000 -0.100000
vn 0.000000 0.000000 -0.100000
vn 0.000000 0.000000 -0.100000
vn 0.000000 0.000000 -0.100000
vn 0.000000 0.000000 -0.100000
vn 0.000000 0.000000 -0.100000
vn 0.000000 0.000000 -0.100000
vn 0.000000 0.000000 -0.100000
vn 0.000000 0.000000 -0.100000
vn 0.000000 0.000000 -0.100000
vn 0.000000 0.000000 -0.100000
vn 0.000000 0.000000 -0.100000
vn 0.000000 0.000000 -0.100000
vn 0.000000 0.000000 -0.100000
vn 0.000000 0.000000 -0.100000
vn 0.000000 0.000000 -0.100000
vn 0.000000 0.000000 -0.100000
vn 0.000000 0.000000 -0.100000
vn 0.000000 0.000000 -0.100000
vn 0.000000 0.000000 -0.100000
vn 0.000000 0.000000 -0.100000
vn 0.000000 0.000000 -0.100000
vn 0.000000 0.000000 -0.100000
vn 0.000000 0.000000 -0.100000
vn 0.000000 0.000000 -0.100000
f 1342/2861/2841 1388/2862/2842 1341/2863/2843
f 1341/2863/2843 1388/2862/2842 1365/2864/2844
f 1341/2865/2843 1365/2866/2844 1364/2867/2845
f 1364/2867/2845 1365/2866/2844 1366/2868/2846
f 1364/2867/2845 1366/2868/2846 1363/2869/2847
f 1363/2869/2847 1366/2868/2846 1367/2870/2848
f 1363/2869/2847 1367/2870/2848 1362/2871/2849
f 1362/2871/2849 1367/2870/2848 1368/2872/2850
f 1362/2871/2849 1368/2872/2850 1361/2873/2851
f 1361/2873/2851 1368/2872/2850 1369/2874/2852
f 1361/2873/2851 1369/2874/2852 1360/2875/2853
f 1360/2875/2853 1369/2874/2852 1370/2876/2854
f 1360/2875/2853 1370/2876/2854 1359/2877/2855
f 1359/2877/2855 1370/2876/2854 1371/2878/2856
f 1359/2877/2855 1371/2878/2856 1358/2879/2857
f 1358/2879/2857 1371/2878/2856 1372/2880/2858
f 1358/2879/2857 1372/2880/2858 1357/2881/2859
f 1357/2881/2859 1372/2880/2858 1373/2882/2860
f 1357/2881/2859 1373/2882/2860 1356/2883/2861
f 1356/2883/2861 1373/2882/2860 1374/2884/2862
f 1356/2883/2861 1374/2884/2862 1355/2885/2863
f 1355/2885/2863 1374/2884/2862 1375/2886/2864
f 1355/2885/2863 1375/2886/2864 1354/2887/2865
f 1354/2887/2865 1375/2886/2864 1376/2888/2866
f 1354/2887/2865 1376/2888/2866 1353/2889/2867
f 1353/2889/2867 1376/2888/2866 1377/2890/2868
f 1353/2889/2867 1377/2890/2868 1352/2891/2869
f 1352/2891/2869 1377/2890/2868 1378/2892/2870
f 1352/2891/2869 1378/2892/2870 1351/2893/2871
f 1351/2893/2871 1378/2892/2870 1379/2894/2872
f 1351/2893/2871 1379/2894/2872 1350/2895/2873
f 1350/2895/2873 1379/2894/2872 1380/2896/2874
f 1350/2895/2873 1380/2896/2874 1349/2897/2875
f 1349/2897/2875 1380/2896/2874 1381/2898/2876
f 1349/2897/2875 1381/2898/2876 1348/2899/2877
f 1348/2899/2877 1381/2898/2876 1382/2900/2878
f 1348/2899/2877 1382/2900/2878 1347/2901/2879
f 1347/2901/2879 1382/2900/2878 1383/2902/2880
f 1347/2901/2879 1383/2902/2880 1346/2903/2881
f 1346/2903/2881 1383/2902/2880 1384/2904/2882
f 1346/2903/2881 1384/2904/2882 1345/2905/2883
f 1345/2905/2883 1384/2904/2882 1385/2906/2884
f 1345/2905/2883 1385/2906/2884 1344/2907/2885
f 1344/2907/2885 1385/2906/2884 1386/2908/2886
f 1344/2907/2885 1386/2908/2886 1343/2909/2887
f 1343/2909/2887 1386/2908/2886 1387/2910/2888
f 1343/2909/2887 1387/2910/2888 1342/2861/2841
f 1342/2861/2841 1387/2910/2888 1388/2862/2842
f 1410/2911/2889 1389/2912/2890 1409/2913/2891
f 1409/2913/2891 1389/2912/2890 1390/2914/2892
f 1409/2913/2891 1390/2914/2892 1391/2915/2893
f 1409/2913/2891 1391/2915/2893 1408/2916/2894
f 1408/2916/2894 1391/2915/2893 1392/2917/2895
f 1408/2916/2894 1392/2917/2895 1407/2918/2896
f 1407/2918/2896 1392/2917/2895 1393/2919/2897
f 1407/2918/2896 1393/2919/2897 1406/2920/2898
f 1406/2920/2898 1393/2919/2897 1394/2921/2899
f 1406/2920/2898 1394/2921/2899 1405/2922/2900
f 1405/2922/2900 1394/2921/2899 1395/2923/2901
f 1405/2922/2900 1395/2923/2901 1404/2924/2902
f 1404/2924/2902 1395/2923/2901 1396/2925/2903
f 1404/2924/2902 1396/2925/2903 1403/2926/2904
f 1403/2926/2904 1396/2925/2903 1397/2927/2905
f 1403/2926/2904 1397/2927/2905 1402/2928/2906
f 1402/2928/2906 1397/2927/2905 1398/2929/2907
f 1402/2928/2906 1398/2929/2907 1401/2930/2908
f 1401/2930/2908 1398/2929/2907 1400/2931/2909
f 1400/2931/2909 1398/2929/2907 1399/2932/2910
f 1411/2933/2911 1389/2934/2912 1412/2935/2913
f 1412/2935/2913 1389/2934/2912 1410/2936/2914
f 1422/2937/2915 1413/2938/2916 1421/2939/2917
f 1421/2939/2917 1413/2938/2916 1414/2940/2918
f 1421/2939/2917 1414/2940/2918 1420/2941/2919
f 1420/2941/2919 1414/2940/2918 1415/2942/2920
f 1420/2941/2919 1415/2942/2920 1419/2943/2921
f 1419/2943/2921 1415/2942/2920 1416/2944/2922
f 1419/2943/2921 1416/2944/2922 1418/2945/2923
f 1418/2945/2923 1416/2944/2922 1417/2946/2924
f 1418/2945/2923 1417/2946/2924 1412/2947/2925
f 1412/2947/2925 1417/2946/2924 1411/2948/2926
f 1399/2949/2927 1413/2950/2928 1400/2951/2929
f 1400/2951/2929 1413/2950/2928 1422/2952/2930
f 1423/2953/2931 1424/2954/2932 1426/2955/2933
f 1426/2955/2933 1424/2954/2932 1425/2956/2934
f 1446/2957/2935 1427/2958/2936 1445/2959/2937
f 1445/2959/2937 1427/2958/2936 1428/2960/2938
f 1445/2959/2937 1428/2960/2938 1429/2961/2939
f 1445/2959/2937 1429/2961/2939 1444/2962/2940
f 1444/2962/2940 1429/2961/2939 1430/2963/2941
f 1444/2962/2940 1430/2963/2941 1443/2964/2942
f 1443/2964/2942 1430/2963/2941 1431/2965/2943
f 1443/2964/2942 1431/2965/2943 1442/2966/2944
f 1442/2966/2944 1431/2965/2943 1432/2967/2945
f 1442/2966/2944 1432/2967/2945 1441/2968/2946
f 1441/2968/2946 1432/2967/2945 1433/2969/2947
f 1441/2968/2946 1433/2969/2947 1440/2970/2948
f 1440/2970/2948 1433/2969/2947 1434/2971/2949
f 1440/2970/2948 1434/2971/2949 1439/2972/2950
f 1439/2972/2950 1434/2971/2949 1435/2973/2951
f 1439/2972/2950 1435/2973/2951 1438/2974/2952
f 1438/2974/2952 1435/2973/2951 1436/2975/2953
f 1438/2974/2952 1436/2975/2953 1437/2976/2954
f 1437/2976/2954 1436/2975/2953 1426/2977/2955
f 1426/2977/2955 1436/2975/2953 1423/2978/2956
f 1447/2979/2957 1427/2980/2958 1448/2981/2959
f 1448/2981/2959 1427/2980/2958 1446/2982/2960
f 1425/2983/2961 1424/2984/2962 1456/2985/2963
f 1456/2985/2963 1424/2984/2962 1449/2986/2964
f 1456/2985/2963 1449/2986/2964 1455/2987/2965
f 1455/2987/2965 1449/2986/2964 1450/2988/2966
f 1455/2987/2965 1450/2988/2966 1454/2989/2967
f 1454/2989/2967 1450/2988/2966 1451/2990/2968
f 1454/2989/2967 1451/2990/2968 1453/2991/2969
f 1453/2991/2969 1451/2990/2968 1452/2992/2970
f 1453/2991/2969 1452/2992/2970 1448/2993/2971
f 1448/2993/2971 1452/2992/2970 1447/2994/2972
f 1457/2995/2973 1458/2996/2974 1460/2997/2975
f 1460/2997/2975 1458/2996/2974 1459/2998/2976
f 1470/2999/2977 1461/3000/2978 1469/3001/2979
f 1469/3001/2979 1461/3000/2978 1462/3002/2980
f 1469/3001/2979 1462/3002/2980 1468/3003/2981
f 1468/3003/2981 1462/3002/2980 1463/3004/2982
f 1468/3003/2981 1463/3004/2982 1467/3005/2983
f 1467/3005/2983 1463/3004/2982 1464/3006/2984
f 1467/3005/2983 1464/3006/2984 1466/3007/2985
f 1466/3007/2985 1464/3006/2984 1465/3008/2986
f 1466/3007/2985 1465/3008/2986 1460/3009/2987
f 1460/3009/2987 1465/3008/2986 1457/3010/2988
f 1471/3011/2989 1461/3012/2990 1472/3013/2991
f 1472/3013/2991 1461/3012/2990 1470/3014/2992
f 1459/3015/2993 1458/3016/2994 1490/3017/2995
f 1490/3017/2995 1458/3016/2994 1473/3018/2996
f 1490/3017/2995 1473/3018/2996 1474/3019/2997
f 1490/3017/2995 1474/3019/2997 1489/3020/2998
f 1489/3020/2998 1474/3019/2997 1475/3021/2999
f 1489/3020/2998 1475/3021/2999 1488/3022/3000
f 1488/3022/3000 1475/3021/2999 1476/3023/3001
f 1488/3022/3000 1476/3023/3001 1487/3024/3002
f 1487/3024/3002 1476/3023/3001 1477/3025/3003
f 1487/3024/3002 1477/3025/3003 1486/3026/3004
f 1486/3026/3004 1477/3025/3003 1478/3027/3005
f 1486/3026/3004 1478/3027/3005 1485/3028/3006
f 1485/3028/3006 1478/3027/3005 1479/3029/3007
f 1485/3028/3006 1479/3029/3007 1484/3030/3008
f 1484/3030/3008 1479/3029/3007 1480/3031/3009
f 1484/3030/3008 1480/3031/3009 1483/3032/3010
f 1483/3032/3010 1480/3031/3009 1481/3033/3011
f 1483/3032/3010 1481/3033/3011 1482/3034/3012
f 1482/3034/3012 1481/3033/3011 1472/3035/3013
f 1472/3035/3013 1481/3033/3011 1471/3036/3014
f 1512/3037/3015 1491/3038/3016 1511/3039/3017
f 1511/3039/3017 1491/3038/3016 1492/3040/3018
f 1511/3039/3017 1492/3040/3018 1493/3041/3019
f 1511/3039/3017 1493/3041/3019 1510/3042/3020
f 1510/3042/3020 1493/3041/3019 1494/3043/3021
f 1510/3042/3020 1494/3043/3021 1509/3044/3022
f 1509/3044/3022 1494/3043/3021 1495/3045/3023
f 1509/3044/3022 1495/3045/3023 1508/3046/3024
f 1508/3046/3024 1495/3045/3023 1496/3047/3025
f 1508/3046/3024 1496/3047/3025 1507/3048/3026
f 1507/3048/3026 1496/3047/3025 1497/3049/3027
f 1507/3048/3026 1497/3049/3027 1506/3050/3028
f 1506/3050/3028 1497/3049/3027 1498/3051/3029
f 1506/3050/3028 1498/3051/3029 1505/3052/3030
f 1505/3052/3030 1498/3051/3029 1499/3053/3031
f 1505/3052/3030 1499/3053/3031 1504/3054/3032
f 1504/3054/3032 1499/3053/3031 1500/3055/3033
f 1504/3054/3032 1500/3055/3033 1503/3056/3034
f 1503/3056/3034 1500/3055/3033 1502/3057/3035
f 1502/3057/3035 1500/3055/3033 1501/3058/3036
f 1513/3059/3037 1491/3060/3038 1514/3061/3039
f 1514/3061/3039 1491/3060/3038 1512/3062/3040
f 1524/3063/3041 1515/3064/3042 1523/3065/3043
f 1523/3065/3043 1515/3064/3042 1516/3066/3044
f 1523/3065/3043 1516/3066/3044 1522/3067/3045
f 1522/3067/3045 1516/3066/3044 1517/3068/3046
f 1522/3067/3045 1517/3068/3046 1521/3069/3047
f 1521/3069/3047 1517/3068/3046 1518/3070/3048
f 1521/3069/3047 1518/3070/3048 1520/3071/3049
f 1520/3071/3049 1518/3070/3048 1519/3072/3050
f 1520/3071/3049 1519/3072/3050 1514/3073/3051
f 1514/3073/3051 1519/3072/3050 1513/3074/3052
f 1501/3075/3053 1515/3076/3054 1502/3077/3055
f 1502/3077/3055 1515/3076/3054 1524/3078/3056
f 1526/3079/3057 1608/3080/3058 1525/3081/3059
f 1525/3081/3059 1608/3080/3058 1567/3082/3060
f 1525/3083/3059 1567/3084/3060 1566/3085/3061
f 1566/3085/3061 1567/3084/3060 1568/3086/3062
f 1566/3085/3061 1568/3086/3062 1565/3087/3063
f 1565/3087/3063 1568/3086/3062 1569/3088/3064
f 1565/3087/3063 1569/3088/3064 1564/3089/3065
f 1564/3089/3065 1569/3088/3064 1570/3090/3066
f 1564/3089/3065 1570/3090/3066 1563/3091/3067
f 1563/3091/3067 1570/3090/3066 1571/3092/3068
f 1563/3091/3067 1571/3092/3068 1562/3093/3069
f 1562/3093/3069 1571/3092/3068 1572/3094/3070
f 1562/3093/3069 1572/3094/3070 1561/3095/3071
f 1561/3095/3071 1572/3094/3070 1573/3096/3072
f 1561/3095/3071 1573/3096/3072 1560/3097/3073
f 1560/3097/3073 1573/3096/3072 1574/3098/3074
f 1560/3097/3073 1574/3098/3074 1559/3099/3075
f 1559/3099/3075 1574/3098/3074 1575/3100/3076
f 1559/3099/3075 1575/3100/3076 1558/3101/3077
f 1558/3101/3077 1575/3100/3076 1576/3102/3078
f 1558/3101/3077 1576/3102/3078 1557/3103/3079
f 1557/3103/3079 1576/3102/3078 1577/3104/3080
f 1557/3103/3079 1577/3104/3080 1556/3105/3081
f 1556/3105/3081 1577/3104/3080 1578/3106/3082
f 1556/3105/3081 1578/3106/3082 1555/3107/3083
f 1555/3107/3083 1578/3106/3082 1579/3108/3084
f 1555/3107/3083 1579/3108/3084 1554/3109/3085
f 1554/3109/3085 1579/3108/3084 1580/3110/3086
f 1554/3109/3085 1580/3110/3086 1553/3111/3087
f 1553/3111/3087 1580/3110/3086 1581/3112/3088
f 1553/3111/3087 1581/3112/3088 1552/3113/3089
f 1552/3113/3089 1581/3112/3088 1582/3114/3090
f 1552/3113/3089 1582/3114/3090 1551/3115/3091
f 1551/3115/3091 1582/3114/3090 1583/3116/3092
f 1551/3115/3091 1583/3116/3092 1550/3117/3093
f 1550/3117/3093 1583/3116/3092 1584/3118/3094
f 1550/3117/3093 1584/3118/3094 1549/3119/3095
f 1549/3119/3095 1584/3118/3094 1585/3120/3096
f 1549/3119/3095 1585/3120/3096 1548/3121/3097
f 1548/3121/3097 1585/3120/3096 1586/3122/3098
f 1548/3121/3097 1586/3122/3098 1547/3123/3099
f 1547/3123/3099 1586/3122/3098 1587/3124/3100
f 1547/3123/3099 1587/3124/3100 1546/3125/3101
f 1546/3125/3101 1587/3124/3100 1588/3126/3102
f 1546/3125/3101 1588/3126/3102 1545/3127/3103
f 1545/3127/3103 1588/3126/3102 1589/3128/3104
f 1545/3127/3103 1589/3128/3104 1544/3129/3105
f 1544/3129/3105 1589/3128/3104 1590/3130/3106
f 1544/3129/3105 1590/3130/3106 1543/3131/3107
f 1543/3131/3107 1590/3130/3106 1591/3132/3108
f 1543/3131/3107 1591/3132/3108 1542/3133/3109
f 1542/3133/3109 1591/3132/3108 1592/3134/3110
f 1542/3133/3109 1592/3134/3110 1541/3135/3111
f 1541/3135/3111 1592/3134/3110 1593/3136/3112
f 1541/3135/3111 1593/3136/3112 1540/3137/3113
f 1540/3137/3113 1593/3136/3112 1594/3138/3114
f 1540/3137/3113 1594/3138/3114 1539/3139/3115
f 1539/3139/3115 1594/3138/3114 1595/3140/3116
f 1539/3139/3115 1595/3140/3116 1538/3141/3117
f 1538/3141/3117 1595/3140/3116 1596/3142/3118
f 1538/3141/3117 1596/3142/3118 1537/3143/3119
f 1537/3143/3119 1596/3142/3118 1597/3144/3120
f 1537/3143/3119 1597/3144/3120 1536/3145/3121
f 1536/3145/3121 1597/3144/3120 1598/3146/3122
f 1536/3145/3121 1598/3146/3122 1535/3147/3123
f 1535/3147/3123 1598/3146/3122 1599/3148/3124
f 1535/3147/3123 1599/3148/3124 1534/3149/3125
f 1534/3149/3125 1599/3148/3124 1600/3150/3126
f 1534/3149/3125 1600/3150/3126 1533/3151/3127
f 1533/3151/3127 1600/3150/3126 1601/3152/3128
f 1533/3151/3127 1601/3152/3128 1532/3153/3129
f 1532/3153/3129 1601/3152/3128 1602/3154/3130
f 1532/3153/3129 1602/3154/3130 1531/3155/3131
f 1531/3155/3131 1602/3154/3130 1603/3156/3132
f 1531/3155/3131 1603/3156/3132 1530/3157/3133
f 1530/3157/3133 1603/3156/3132 1604/3158/3134
f 1530/3157/3133 1604/3158/3134 1529/3159/3135
f 1529/3159/3135 1604/3158/3134 1605/3160/3136
f 1529/3159/3135 1605/3160/3136 1528/3161/3137
f 1528/3161/3137 1605/3160/3136 1606/3162/3138
f 1528/3161/3137 1606/3162/3138 1527/3163/3139
f 1527/3163/3139 1606/3162/3138 1607/3164/3140
f 1527/3163/3139 1607/3164/3140 1526/3079/3057
f 1526/3079/3057 1607/3164/3140 1608/3080/3058
f 1524/3165/3141 1448/3166/3142 1502/3167/3143
f 1502/3167/3143 1448/3166/3142 1446/3168/3144
f 1502/3167/3143 1446/3168/3144 1556/3169/3145
f 1556/3169/3145 1446/3168/3144 1557/3170/3146
f 1557/3170/3146 1446/3168/3144 1445/3171/3147
f 1557/3170/3146 1445/3171/3147 1558/3172/3148
f 1558/3172/3148 1445/3171/3147 1444/3173/3149
f 1558/3172/3148 1444/3173/3149 1559/3174/3150
f 1559/3174/3150 1444/3173/3149 1443/3175/3151
f 1559/3174/3150 1443/3175/3151 1560/3176/3152
f 1560/3176/3152 1443/3175/3151 1442/3177/3153
f 1560/3176/3152 1442/3177/3153 1561/3178/3154
f 1561/3178/3154 1442/3177/3153 1441/3179/3155
f 1561/3178/3154 1441/3179/3155 1562/3180/3156
f 1562/3180/3156 1441/3179/3155 1440/3181/3157
f 1562/3180/3156 1440/3181/3157 1563/3182/3158
f 1563/3182/3158 1440/3181/3157 1439/3183/3159
f 1563/3182/3158 1439/3183/3159 1564/3184/3160
f 1564/3184/3160 1439/3183/3159 1438/3185/3161
f 1564/3184/3160 1438/3185/3161 1565/3186/3162
f 1565/3186/3162 1438/3185/3161 1437/3187/3163
f 1565/3186/3162 1437/3187/3163 1566/3188/3164
f 1566/3188/3164 1437/3187/3163 1426/3189/3165
f 1566/3188/3164 1426/3189/3165 1525/3190/3166
f 1525/3190/3166 1426/3189/3165 1459/3191/3167
f 1525/3190/3166 1459/3191/3167 1526/3192/3168
f 1526/3192/3168 1459/3191/3167 1490/3193/3169
f 1526/3192/3168 1490/3193/3169 1527/3194/3170
f 1527/3194/3170 1490/3193/3169 1489/3195/3171
f 1527/3194/3170 1489/3195/3171 1528/3196/3172
f 1528/3196/3172 1489/3195/3171 1488/3197/3173
f 1528/3196/3172 1488/3197/3173 1529/3198/3174
f 1529/3198/3174 1488/3197/3173 1487/3199/3175
f 1529/3198/3174 1487/3199/3175 1530/3200/3176
f 1530/3200/3176 1487/3199/3175 1486/3201/3177
f 1530/3200/3176 1486/3201/3177 1531/3202/3178
f 1531/3202/3178 1486/3201/3177 1485/3203/3179
f 1531/3202/3178 1485/3203/3179 1532/3204/3180
f 1532/3204/3180 1485/3203/3179 1484/3205/3181
f 1532/3204/3180 1484/3205/3181 1533/3206/3182
f 1533/3206/3182 1484/3205/3181 1483/3207/3183
f 1533/3206/3182 1483/3207/3183 1534/3208/3184
f 1534/3208/3184 1483/3207/3183 1482/3209/3185
f 1534/3208/3184 1482/3209/3185 1535/3210/3186
f 1535/3210/3186 1482/3209/3185 1472/3211/3187
f 1535/3210/3186 1472/3211/3187 1410/3212/3188
f 1410/3212/3188 1472/3211/3187 1412/3213/3189
f 1412/3213/3189 1472/3211/3187 1470/3214/3190
f 1412/3213/3189 1470/3214/3190 1359/3215/3191
f 1359/3215/3191 1470/3214/3190 1360/3216/3192
f 1360/3216/3192 1470/3214/3190 1469/3217/3193
f 1360/3216/3192 1469/3217/3193 1361/3218/3194
f 1361/3218/3194 1469/3217/3193 1468/3219/3195
f 1361/3218/3194 1468/3219/3195 1362/3220/3196
f 1362/3220/3196 1468/3219/3195 1467/3221/3197
f 1362/3220/3196 1467/3221/3197 1363/3222/3198
f 1363/3222/3198 1467/3221/3197 1466/3223/3199
f 1363/3222/3198 1466/3223/3199 1364/3224/3200
f 1364/3224/3200 1466/3223/3199 1460/3225/3201
f 1364/3224/3200 1460/3225/3201 1341/3226/3202
f 1341/3226/3202 1460/3225/3201 1425/3227/3203
f 1341/3226/3202 1425/3227/3203 1342/3228/3204
f 1342/3228/3204 1425/3227/3203 1456/3229/3205
f 1342/3228/3204 1456/3229/3205 1343/3230/3206
f 1343/3230/3206 1456/3229/3205 1455/3231/3207
f 1343/3230/3206 1455/3231/3207 1344/3232/3208
f 1344/3232/3208 1455/3231/3207 1454/3233/3209
f 1344/3232/3208 1454/3233/3209 1345/3234/3210
f 1345/3234/3210 1454/3233/3209 1453/3235/3211
f 1345/3234/3210 1453/3235/3211 1346/3236/3212
f 1346/3236/3212 1453/3235/3211 1448/3166/3142
f 1346/3236/3212 1448/3166/3142 1347/3237/3213
f 1347/3237/3213 1448/3166/3142 1524/3165/3141
f 1347/3237/3213 1524/3165/3141 1348/3238/3214
f 1348/3238/3214 1524/3165/3141 1523/3239/3215
f 1348/3238/3214 1523/3239/3215 1349/3240/3216
f 1349/3240/3216 1523/3239/3215 1522/3241/3217
f 1349/3240/3216 1522/3241/3217 1350/3242/3218
f 1350/3242/3218 1522/3241/3217 1521/3243/3219
f 1350/3242/3218 1521/3243/3219 1351/3244/3220
f 1351/3244/3220 1521/3243/3219 1520/3245/3221
f 1351/3244/3220 1520/3245/3221 1352/3246/3222
f 1352/3246/3222 1520/3245/3221 1514/3247/3223
f 1352/3246/3222 1514/3247/3223 1353/3248/3224
f 1353/3248/3224 1514/3247/3223 1422/3249/3225
f 1353/3248/3224 1422/3249/3225 1354/3250/3226
f 1354/3250/3226 1422/3249/3225 1421/3251/3227
f 1354/3250/3226 1421/3251/3227 1355/3252/3228
f 1355/3252/3228 1421/3251/3227 1420/3253/3229
f 1355/3252/3228 1420/3253/3229 1356/3254/3230
f 1356/3254/3230 1420/3253/3229 1419/3255/3231
f 1356/3254/3230 1419/3255/3231 1357/3256/3232
f 1357/3256/3232 1419/3255/3231 1418/3257/3233
f 1357/3256/3232 1418/3257/3233 1358/3258/3234
f 1358/3258/3234 1418/3257/3233 1412/3213/3189
f 1358/3258/3234 1412/3213/3189 1359/3215/3191
f 1514/3247/3223 1512/3259/3235 1422/3249/3225
f 1422/3249/3225 1512/3259/3235 1400/3260/3236
f 1400/3260/3236 1512/3259/3235 1546/3261/3237
f 1400/3260/3236 1546/3261/3237 1545/3262/3238
f 1546/3261/3237 1512/3259/3235 1547/3263/3239
f 1547/3263/3239 1512/3259/3235 1511/3264/3240
f 1547/3263/3239 1511/3264/3240 1548/3265/3241
f 1548/3265/3241 1511/3264/3240 1510/3266/3242
f 1548/3265/3241 1510/3266/3242 1549/3267/3243
f 1549/3267/3243 1510/3266/3242 1509/3268/3244
f 1549/3267/3243 1509/3268/3244 1550/3269/3245
f 1550/3269/3245 1509/3268/3244 1508/3270/3246
f 1550/3269/3245 1508/3270/3246 1551/3271/3247
f 1551/3271/3247 1508/3270/3246 1507/3272/3248
f 1551/3271/3247 1507/3272/3248 1552/3273/3249
f 1552/3273/3249 1507/3272/3248 1506/3274/3250
f 1552/3273/3249 1506/3274/3250 1553/3275/3251
f 1553/3275/3251 1506/3274/3250 1505/3276/3252
f 1553/3275/3251 1505/3276/3252 1554/3277/3253
f 1554/3277/3253 1505/3276/3252 1504/3278/3254
f 1554/3277/3253 1504/3278/3254 1555/3279/3255
f 1555/3279/3255 1504/3278/3254 1503/3280/3256
f 1555/3279/3255 1503/3280/3256 1556/3169/3145
f 1556/3169/3145 1503/3280/3256 1502/3167/3143
f 1460/3225/3201 1459/3191/3167 1425/3227/3203
f 1425/3227/3203 1459/3191/3167 1426/3189/3165
f 1535/3210/3186 1410/3212/3188 1536/3281/3257
f 1536/3281/3257 1410/3212/3188 1409/3282/3258
f 1536/3281/3257 1409/3282/3258 1537/3283/3259
f 1537/3283/3259 1409/3282/3258 1408/3284/3260
f 1537/3283/3259 1408/3284/3260 1538/3285/3261
f 1538/3285/3261 1408/3284/3260 1407/3286/3262
f 1538/3285/3261 1407/3286/3262 1539/3287/3263
f 1539/3287/3263 1407/3286/3262 1406/3288/3264
f 1539/3287/3263 1406/3288/3264 1540/3289/3265
f 1540/3289/3265 1406/3288/3264 1405/3290/3266
f 1540/3289/3265 1405/3290/3266 1541/3291/3267
f 1541/3291/3267 1405/3290/3266 1404/3292/3268
f 1541/3291/3267 1404/3292/3268 1542/3293/3269
f 1542/3293/3269 1404/3292/3268 1403/3294/3270
f 1542/3293/3269 1403/3294/3270 1543/3295/3271
f 1543/3295/3271 1403/3294/3270 1402/3296/3272
f 1543/3295/3271 1402/3296/3272 1544/3297/3273
f 1544/3297/3273 1402/3296/3272 1401/3298/3274
f 1544/3297/3273 1401/3298/3274 1545/3262/3238
f 1545/3262/3238 1401/3298/3274 1400/3260/3236
f 1501/3299/3275 1427/3300/3276 1515/3301/3277
f 1515/3301/3277 1427/3300/3276 1447/3302/3278
f 1515/3301/3277 1447/3302/3278 1383/3303/3279
f 1383/3303/3279 1447/3302/3278 1384/3304/3280
f 1384/3304/3280 1447/3302/3278 1452/3305/3281
f 1384/3304/3280 1452/3305/3281 1385/3306/3282
f 1385/3306/3282 1452/3305/3281 1451/3307/3283
f 1385/3306/3282 1451/3307/3283 1386/3308/3284
f 1386/3308/3284 1451/3307/3283 1450/3309/3285
f 1386/3308/3284 1450/3309/3285 1387/3310/3286
f 1387/3310/3286 1450/3309/3285 1449/3311/3287
f 1387/3310/3286 1449/3311/3287 1388/3312/3288
f 1388/3312/3288 1449/3311/3287 1424/3313/3289
f 1388/3312/3288 1424/3313/3289 1365/3314/3290
f 1365/3314/3290 1424/3313/3289 1457/3315/3291
f 1365/3314/3290 1457/3315/3291 1366/3316/3292
f 1366/3316/3292 1457/3315/3291 1465/3317/3293
f 1366/3316/3292 1465/3317/3293 1367/3318/3294
f 1367/3318/3294 1465/3317/3293 1464/3319/3295
f 1367/3318/3294 1464/3319/3295 1368/3320/3296
f 1368/3320/3296 1464/3319/3295 1463/3321/3297
f 1368/3320/3296 1463/3321/3297 1369/3322/3298
f 1369/3322/3298 1463/3321/3297 1462/3323/3299
f 1369/3322/3298 1462/3323/3299 1370/3324/3300
f 1370/3324/3300 1462/3323/3299 1461/3325/3301
f 1370/3324/3300 1461/3325/3301 1371/3326/3302
f 1371/3326/3302 1461/3325/3301 1411/3327/3303
f 1371/3326/3302 1411/3327/3303 1372/3328/3304
f 1372/3328/3304 1411/3327/3303 1417/3329/3305
[truncated: 284,096 more chars]
