# Supplementary material for: Customizable 3D printed perfusion bioreactor for the engineering of stem cell microenvironments
Source: Front Bioeng Biotechnol. 2023 Jan 9;10:1081145. doi: 10.3389/fbioe.2022.1081145 (PMC9870251; doi:10.3389/fbioe.2022.1081145)
Supplement: Supplementary file 3 [file DataSheet1.ZIP › Files for 3D printing/Scaffold Holders/6 mm/6 mm Scaffold Holder - OBJ format.obj]

# WaveFront *.obj file (generated by Autodesk ATF)

mtllib c058d267-ad8c-446d-8036-a87caa911840.mtl

g Body1

v -2.000000 0.000000 0.500000
v -1.941884 -0.478631 0.500000
v -1.770912 -0.929446 0.500000
v -1.497021 -1.326245 0.500000
v -1.136129 -1.645968 0.500000
v -0.709210 -1.870032 0.500000
v -0.241073 -1.985418 0.500000
v 0.241073 -1.985418 0.500000
v 0.709210 -1.870032 0.500000
v 1.136129 -1.645968 0.500000
v 1.497021 -1.326245 0.500000
v 1.770912 -0.929446 0.500000
v 1.941884 -0.478631 0.500000
v 2.000000 0.000000 0.500000
v 1.941884 0.478631 0.500000
v 1.770912 0.929446 0.500000
v 1.497021 1.326245 0.500000
v 1.136129 1.645968 0.500000
v 0.709210 1.870032 0.500000
v 0.241073 1.985418 0.500000
v -0.241073 1.985418 0.500000
v -0.709210 1.870032 0.500000
v -1.136129 1.645968 0.500000
v -1.497021 1.326245 0.500000
v -1.770912 0.929446 0.500000
v -1.941884 0.478631 0.500000
v -2.000000 0.000000 0.000000
v -1.941884 0.478631 0.000000
v -1.770912 0.929446 0.000000
v -1.497021 1.326245 0.000000
v -1.136129 1.645968 0.000000
v -0.709210 1.870032 0.000000
v -0.241073 1.985418 0.000000
v 0.241073 1.985418 0.000000
v 0.709210 1.870032 0.000000
v 1.136129 1.645968 0.000000
v 1.497021 1.326245 0.000000
v 1.770912 0.929446 0.000000
v 1.941884 0.478631 0.000000
v 2.000000 0.000000 0.000000
v 1.941884 -0.478631 0.000000
v 1.770912 -0.929446 0.000000
v 1.497021 -1.326245 0.000000
v 1.136129 -1.645968 0.000000
v 0.709210 -1.870032 0.000000
v 0.241073 -1.985418 0.000000
v -0.241073 -1.985418 0.000000
v -0.709210 -1.870032 0.000000
v -1.136129 -1.645968 0.000000
v -1.497021 -1.326245 0.000000
v -1.770912 -0.929446 0.000000
v -1.941884 -0.478631 0.000000
v 2.755620 1.053120 0.000000
v 2.380792 0.762778 0.000000
v 2.380792 0.762778 0.500000
v 2.755620 1.053120 0.500000
v 2.499993 0.005819 0.000000
v 2.936180 0.285212 0.000000
v 2.936180 0.285212 0.500000
v 2.499993 0.005819 0.500000
v 2.936180 -0.285212 0.000000
v 2.936180 -0.285212 0.500000
v 2.380792 -0.762778 0.000000
v 2.774331 -1.002791 0.000000
v 2.774331 -1.002791 0.500000
v 2.380792 -0.762778 0.500000
v -2.380792 -0.762778 0.000000
v -2.169326 -1.242588 0.000000
v -1.862432 -1.667737 0.000000
v -1.473610 -2.019523 0.000000
v -1.019965 -2.282470 0.000000
v -0.521452 -2.445013 0.000000
v 0.000000 -2.500000 0.000000
v 0.521452 -2.445013 0.000000
v 1.019965 -2.282470 0.000000
v 1.473610 -2.019523 0.000000
v 1.862432 -1.667737 0.000000
v 2.169326 -1.242588 0.000000
v 2.169326 -1.242588 0.500000
v 1.862432 -1.667737 0.500000
v 1.473610 -2.019523 0.500000
v 1.019965 -2.282470 0.500000
v 0.521452 -2.445013 0.500000
v 0.000000 -2.500000 0.500000
v -0.521452 -2.445013 0.500000
v -1.019965 -2.282470 0.500000
v -1.473610 -2.019523 0.500000
v -1.862432 -1.667737 0.500000
v -2.169326 -1.242588 0.500000
v -2.380792 -0.762778 0.500000
v -2.774331 -1.002791 0.000000
v -2.774331 -1.002791 0.500000
v -2.499927 -0.019149 0.000000
v -2.936180 -0.285212 0.000000
v -2.936180 -0.285212 0.500000
v -2.499927 -0.019149 0.500000
v -2.936180 0.285212 0.000000
v -2.936180 0.285212 0.500000
v -2.380792 0.762778 0.000000
v -2.743919 1.083240 0.000000
v -2.743919 1.083240 0.500000
v -2.380792 0.762778 0.500000
v 2.169326 1.242588 0.000000
v 1.862432 1.667737 0.000000
v 1.473610 2.019523 0.000000
v 1.019965 2.282470 0.000000
v 0.521452 2.445013 0.000000
v 0.000000 2.500000 0.000000
v -0.521452 2.445013 0.000000
v -1.019965 2.282470 0.000000
v -1.473610 2.019523 0.000000
v -1.862432 1.667737 0.000000
v -2.169326 1.242588 0.000000
v -2.169326 1.242588 0.500000
v -1.862432 1.667737 0.500000
v -1.473610 2.019523 0.500000
v -1.019965 2.282470 0.500000
v -0.521452 2.445013 0.500000
v -0.000000 2.500000 0.500000
v 0.521452 2.445013 0.500000
v 1.019965 2.282470 0.500000
v 1.473610 2.019523 0.500000
v 1.862432 1.667737 0.500000
v 2.169326 1.242588 0.500000
v -2.832702 0.823588 0.500000
v -2.896975 0.556809 0.500000
v -2.902249 -0.528629 0.500000
v -2.848174 -0.768376 0.500000
v 2.848174 -0.768376 0.500000
v 2.902249 -0.528629 0.500000
v 2.898989 0.546228 0.500000
v 2.838641 0.802880 0.500000
v 2.948463 0.095203 0.000000
v 2.948463 -0.095203 0.000000
v 2.537579 -1.504392 0.000000
v 2.211117 -1.952809 0.000000
v 1.806486 -2.332190 0.000000
v 1.337992 -2.629121 0.000000
v 0.822196 -2.833107 0.000000
v 0.277333 -2.936935 0.000000
v -0.277333 -2.936935 0.000000
v -0.822196 -2.833107 0.000000
v -1.337992 -2.629121 0.000000
v -1.806486 -2.332190 0.000000
v -2.211117 -1.952809 0.000000
v -2.537579 -1.504392 0.000000
v -2.948463 -0.095203 0.000000
v -2.948463 0.095203 0.000000
v -2.473943 1.606894 0.000000
v -2.105293 2.066456 0.000000
v -1.652673 2.443598 0.000000
v -1.134136 2.723276 0.000000
v -0.570364 2.894337 0.000000
v 0.016157 2.949956 0.000000
v 0.602033 2.887915 0.000000
v 1.163898 2.710690 0.000000
v 1.679340 2.425349 0.000000
v 2.127801 2.043272 0.000000
v 2.491395 1.579699 0.000000
v 2.950000 0.000000 3.600000
v 2.893317 0.575516 3.600000
v 2.725445 1.128916 3.600000
v 2.452835 1.638932 3.600000
v 2.085965 2.085965 3.600000
v 1.638932 2.452835 3.600000
v 1.128916 2.725445 3.600000
v 0.575516 2.893317 3.600000
v -0.000000 2.950000 3.600000
v -0.575516 2.893317 3.600000
v -1.128916 2.725445 3.600000
v -1.638932 2.452835 3.600000
v -2.085965 2.085965 3.600000
v -2.452835 1.638932 3.600000
v -2.725445 1.128916 3.600000
v -2.893317 0.575516 3.600000
v -2.950000 -0.000000 3.600000
v -2.893317 -0.575516 3.600000
v -2.725445 -1.128916 3.600000
v -2.452835 -1.638932 3.600000
v -2.085965 -2.085965 3.600000
v -1.638932 -2.452835 3.600000
v -1.128916 -2.725445 3.600000
v -0.575516 -2.893317 3.600000
v -0.000000 -2.950000 3.600000
v 0.575516 -2.893317 3.600000
v 1.128916 -2.725445 3.600000
v 1.638932 -2.452835 3.600000
v 2.085965 -2.085965 3.600000
v 2.452835 -1.638932 3.600000
v 2.725445 -1.128916 3.600000
v 2.893317 -0.575516 3.600000
v 5.100000 0.000000 0.000000
v 5.043037 0.760116 0.000000
v 4.873421 1.503251 0.000000
v 4.594941 2.212807 0.000000
v 4.213818 2.872932 0.000000
v 3.738565 3.468881 0.000000
v 3.179798 3.987341 0.000000
v 2.550000 4.416730 0.000000
v 1.863239 4.747456 0.000000
v 1.134857 4.972132 0.000000
v 0.381123 5.085739 0.000000
v -0.381123 5.085739 0.000000
v -1.134857 4.972132 0.000000
v -1.863239 4.747456 0.000000
v -2.550000 4.416730 0.000000
v -3.179798 3.987341 0.000000
v -3.738565 3.468881 0.000000
v -4.213818 2.872932 0.000000
v -4.594941 2.212807 0.000000
v -4.873421 1.503251 0.000000
v -5.043037 0.760116 0.000000
v -5.100000 -0.000000 0.000000
v -5.043037 -0.760116 0.000000
v -4.873421 -1.503251 0.000000
v -4.594941 -2.212807 0.000000
v -4.213818 -2.872932 0.000000
v -3.738565 -3.468881 0.000000
v -3.179798 -3.987341 0.000000
v -2.550000 -4.416730 0.000000
v -1.863239 -4.747456 0.000000
v -1.134857 -4.972132 0.000000
v -0.381123 -5.085739 0.000000
v 0.381123 -5.085739 0.000000
v 1.134857 -4.972132 0.000000
v 1.863239 -4.747456 0.000000
v 2.550000 -4.416730 0.000000
v 3.179798 -3.987341 0.000000
v 3.738565 -3.468881 0.000000
v 4.213818 -2.872932 0.000000
v 4.594941 -2.212807 0.000000
v 4.873421 -1.503251 0.000000
v 5.043037 -0.760116 0.000000
v 5.100000 0.000000 3.600000
v 5.043037 -0.760116 3.600000
v 4.873421 -1.503251 3.600000
v 4.594941 -2.212807 3.600000
v 4.213818 -2.872932 3.600000
v 3.738565 -3.468881 3.600000
v 3.179798 -3.987341 3.600000
v 2.550000 -4.416730 3.600000
v 1.863239 -4.747456 3.600000
v 1.134857 -4.972132 3.600000
v 0.381123 -5.085739 3.600000
v -0.381123 -5.085739 3.600000
v -1.134857 -4.972132 3.600000
v -1.863239 -4.747456 3.600000
v -2.550000 -4.416730 3.600000
v -3.179798 -3.987341 3.600000
v -3.738565 -3.468881 3.600000
v -4.213818 -2.872932 3.600000
v -4.594941 -2.212807 3.600000
v -4.873421 -1.503251 3.600000
v -5.043037 -0.760116 3.600000
v -5.100000 0.000000 3.600000
v -5.043037 0.760116 3.600000
v -4.873421 1.503251 3.600000
v -4.594941 2.212807 3.600000
v -4.213818 2.872932 3.600000
v -3.738565 3.468881 3.600000
v -3.179798 3.987341 3.600000
v -2.550000 4.416730 3.600000
v -1.863239 4.747456 3.600000
v -1.134857 4.972132 3.600000
v -0.381123 5.085739 3.600000
v 0.381123 5.085739 3.600000
v 1.134857 4.972132 3.600000
v 1.863239 4.747456 3.600000
v 2.550000 4.416730 3.600000
v 3.179798 3.987341 3.600000
v 3.738565 3.468881 3.600000
v 4.213818 2.872932 3.600000
v 4.594941 2.212807 3.600000
v 4.873421 1.503251 3.600000
v 5.043037 0.760116 3.600000
vt 0.050000 -0.579986 0.000000
vt 0.000000 -0.579986 0.000000
vt 0.050000 -0.628319 0.000000
vt 0.000000 -0.628319 0.000000
vt 0.050000 0.628319 0.000000
vt 0.000000 0.628319 0.000000
vt 0.050000 0.579986 0.000000
vt 0.000000 0.579986 0.000000
vt 0.050000 0.531654 0.000000
vt 0.000000 0.531654 0.000000
vt 0.050000 0.483322 0.000000
vt 0.000000 0.483322 0.000000
vt 0.050000 0.434990 0.000000
vt 0.000000 0.434990 0.000000
vt 0.050000 0.386658 0.000000
vt 0.000000 0.386658 0.000000
vt 0.050000 0.338325 0.000000
vt 0.000000 0.338325 0.000000
vt 0.050000 0.289993 0.000000
vt 0.000000 0.289993 0.000000
vt 0.050000 0.241661 0.000000
vt 0.000000 0.241661 0.000000
vt 0.050000 0.193329 0.000000
vt -0.000000 0.193329 0.000000
vt 0.050000 0.144997 0.000000
vt 0.000000 0.144997 0.000000
vt 0.050000 0.096664 0.000000
vt 0.000000 0.096664 0.000000
vt 0.050000 0.048332 0.000000
vt 0.000000 0.048332 0.000000
vt 0.050000 0.000000 0.000000
vt 0.000000 0.000000 0.000000
vt 0.050000 -0.048332 0.000000
vt 0.000000 -0.048332 0.000000
vt 0.050000 -0.096664 0.000000
vt 0.000000 -0.096664 0.000000
vt 0.050000 -0.144997 0.000000
vt 0.000000 -0.144997 0.000000
vt 0.050000 -0.193329 0.000000
vt -0.000000 -0.193329 0.000000
vt 0.050000 -0.241661 0.000000
vt 0.000000 -0.241661 0.000000
vt 0.050000 -0.289993 0.000000
vt 0.000000 -0.289993 0.000000
vt 0.050000 -0.338325 0.000000
vt 0.000000 -0.338325 0.000000
vt 0.050000 -0.386658 0.000000
vt 0.000000 -0.386658 0.000000
vt 0.050000 -0.434990 0.000000
vt 0.000000 -0.434990 0.000000
vt 0.050000 -0.483322 0.000000
vt 0.000000 -0.483322 0.000000
vt 0.050000 -0.531654 0.000000
vt 0.000000 -0.531654 0.000000
vt 0.000000 0.000000 0.000000
vt 0.047412 0.000000 0.000000
vt 0.000000 0.050000 0.000000
vt 0.047412 0.050000 0.000000
vt 0.000000 0.000000 0.000000
vt 0.051800 0.000000 0.000000
vt 0.000000 0.050000 0.000000
vt 0.051800 0.050000 0.000000
vt 0.000000 0.000000 0.000000
vt 0.052436 0.000000 0.000000
vt 0.000000 0.050000 0.000000
vt 0.052436 0.050000 0.000000
vt 0.000000 0.000000 0.000000
vt 0.046095 0.000000 0.000000
vt -0.000000 0.050000 0.000000
vt 0.046095 0.050000 0.000000
vt -0.050000 -0.707884 0.000000
vt -0.000000 -0.707884 0.000000
vt -0.050000 -0.655353 0.000000
vt -0.000000 -0.655353 0.000000
vt -0.050000 -0.602823 0.000000
vt -0.000000 -0.602823 0.000000
vt -0.050000 -0.550292 0.000000
vt -0.000000 -0.550292 0.000000
vt -0.050000 -0.497761 0.000000
vt -0.000000 -0.497761 0.000000
vt -0.050000 -0.445230 0.000000
vt -0.000000 -0.445230 0.000000
vt -0.050000 -0.392699 0.000000
vt -0.000000 -0.392699 0.000000
vt -0.050000 -0.340168 0.000000
vt -0.000000 -0.340168 0.000000
vt -0.050000 -0.287637 0.000000
vt -0.000000 -0.287637 0.000000
vt -0.050000 -0.235106 0.000000
vt -0.000000 -0.235106 0.000000
vt -0.050000 -0.182576 0.000000
vt -0.000000 -0.182576 0.000000
vt -0.050000 -0.130045 0.000000
vt -0.000000 -0.130045 0.000000
vt -0.050000 -0.077514 0.000000
vt -0.000000 -0.077514 0.000000
vt 0.000000 0.000000 0.000000
vt 0.046095 0.000000 0.000000
vt 0.000000 0.050000 0.000000
vt 0.046095 0.050000 0.000000
vt 0.000000 0.000000 0.000000
vt 0.051099 0.000000 0.000000
vt 0.000000 0.050000 0.000000
vt 0.051099 0.050000 0.000000
vt 0.000000 0.000000 0.000000
vt 0.053193 0.000000 0.000000
vt 0.000000 0.050000 0.000000
vt 0.053193 0.050000 0.000000
vt 0.000000 0.000000 0.000000
vt 0.048431 0.000000 0.000000
vt 0.000000 0.050000 0.000000
vt 0.048431 0.050000 0.000000
vt -0.050000 0.077514 0.000000
vt -0.000000 0.077514 0.000000
vt -0.050000 0.130045 0.000000
vt -0.000000 0.130045 0.000000
vt -0.050000 0.182576 0.000000
vt -0.000000 0.182576 0.000000
vt -0.050000 0.235106 0.000000
vt -0.000000 0.235106 0.000000
vt -0.050000 0.287637 0.000000
vt -0.000000 0.287637 0.000000
vt -0.050000 0.340168 0.000000
vt -0.000000 0.340168 0.000000
vt -0.050000 0.392699 0.000000
vt -0.000000 0.392699 0.000000
vt -0.050000 0.445230 0.000000
vt -0.000000 0.445230 0.000000
vt -0.050000 0.497761 0.000000
vt -0.000000 0.497761 0.000000
vt -0.050000 0.550292 0.000000
vt -0.000000 0.550292 0.000000
vt -0.050000 0.602823 0.000000
vt -0.000000 0.602823 0.000000
vt -0.050000 0.655353 0.000000
vt -0.000000 0.655353 0.000000
vt -0.050000 0.707884 0.000000
vt -0.000000 0.707884 0.000000
vt 0.194188 0.047863 0.000000
vt 0.200000 -0.000000 0.000000
vt 0.249993 0.001915 0.000000
vt 0.194188 -0.047863 0.000000
vt 0.293618 -0.028521 0.000000
vt 0.289697 -0.055681 0.000000
vt 0.238079 -0.076278 0.000000
vt 0.283270 -0.082359 0.000000
vt 0.274392 -0.108324 0.000000
vt 0.177091 -0.092945 0.000000
vt 0.216933 -0.124259 0.000000
vt 0.149702 -0.132625 0.000000
vt 0.186243 -0.166774 0.000000
vt 0.113613 -0.164597 0.000000
vt 0.147361 -0.201952 0.000000
vt 0.101997 -0.228247 0.000000
vt 0.070921 -0.187003 0.000000
vt 0.052145 -0.244501 0.000000
vt 0.024107 -0.198542 0.000000
vt 0.000000 -0.250000 0.000000
vt -0.024107 -0.198542 0.000000
vt -0.052145 -0.244501 0.000000
vt -0.070921 -0.187003 0.000000
vt -0.101997 -0.228247 0.000000
vt -0.113613 -0.164597 0.000000
vt -0.147361 -0.201952 0.000000
vt -0.186243 -0.166774 0.000000
vt -0.149702 -0.132625 0.000000
vt -0.216933 -0.124259 0.000000
vt -0.177091 -0.092945 0.000000
vt -0.238079 -0.076278 0.000000
vt -0.194188 -0.047863 0.000000
vt -0.249999 -0.000582 0.000000
vt -0.200000 0.000000 0.000000
vt -0.194188 0.047863 0.000000
vt -0.238079 0.076278 0.000000
vt -0.177091 0.092945 0.000000
vt -0.216933 0.124259 0.000000
vt -0.149702 0.132625 0.000000
vt -0.186243 0.166774 0.000000
vt -0.113613 0.164597 0.000000
vt -0.147361 0.201952 0.000000
vt -0.101997 0.228247 0.000000
vt -0.070921 0.187003 0.000000
vt -0.052145 0.244501 0.000000
vt -0.024107 0.198542 0.000000
vt -0.000000 0.250000 0.000000
vt 0.024107 0.198542 0.000000
vt 0.052145 0.244501 0.000000
vt 0.070921 0.187003 0.000000
vt 0.101997 0.228247 0.000000
vt 0.113613 0.164597 0.000000
vt 0.147361 0.201952 0.000000
vt 0.186243 0.166774 0.000000
vt 0.149702 0.132625 0.000000
vt 0.216933 0.124259 0.000000
vt 0.177091 0.092945 0.000000
vt 0.238079 0.076278 0.000000
vt 0.293618 0.028521 0.000000
vt 0.290225 0.052863 0.000000
vt 0.284817 0.076838 0.000000
vt 0.277433 0.100279 0.000000
vt -0.277433 0.100279 0.000000
vt -0.284817 0.076838 0.000000
vt -0.290225 0.052863 0.000000
vt -0.293618 0.028521 0.000000
vt -0.293618 -0.028521 0.000000
vt -0.289899 -0.054623 0.000000
vt -0.283864 -0.080288 0.000000
vt -0.275562 -0.105312 0.000000
vt 0.180000 -0.028566 0.000000
vt 0.180000 -0.009522 0.000000
vt 0.130000 -0.028566 0.000000
vt -0.180000 0.000000 0.000000
vt -0.180000 -0.057923 0.000000
vt 0.180000 0.009522 0.000000
vt 0.130000 0.028566 0.000000
vt -0.180000 0.057923 0.000000
vt 0.130000 0.053150 0.000000
vt 0.130000 0.077734 0.000000
vt 0.180000 0.028566 0.000000
vt -0.180000 0.115846 0.000000
vt 0.130000 0.102318 0.000000
vt 0.180000 0.102318 0.000000
vt 0.180000 0.157867 0.000000
vt -0.180000 0.173769 0.000000
vt 0.180000 0.213416 0.000000
vt -0.180000 0.231692 0.000000
vt 0.180000 0.268964 0.000000
vt -0.180000 0.289616 0.000000
vt 0.180000 0.324513 0.000000
vt -0.180000 0.347539 0.000000
vt 0.180000 0.380062 0.000000
vt -0.180000 0.405462 0.000000
vt 0.180000 0.435611 0.000000
vt -0.180000 0.463385 0.000000
vt 0.180000 0.491159 0.000000
vt -0.180000 0.521308 0.000000
vt 0.180000 0.546708 0.000000
vt -0.180000 0.579231 0.000000
vt 0.180000 0.602257 0.000000
vt -0.180000 0.637154 0.000000
vt 0.180000 0.657805 0.000000
vt -0.180000 0.695077 0.000000
vt 0.180000 0.713354 0.000000
vt -0.180000 0.753000 0.000000
vt 0.180000 0.768903 0.000000
vt -0.180000 0.810924 0.000000
vt 0.180000 0.824452 0.000000
vt 0.130000 0.824452 0.000000
vt 0.130000 0.849036 0.000000
vt -0.180000 0.868847 0.000000
vt 0.130000 0.873620 0.000000
vt 0.130000 0.898204 0.000000
vt 0.180000 0.898204 0.000000
vt 0.180000 0.917248 0.000000
vt -0.180000 0.926770 0.000000
vt 0.180000 -0.936292 0.000000
vt 0.180000 -0.917248 0.000000
vt -0.180000 -0.926770 0.000000
vt 0.130000 -0.898204 0.000000
vt -0.180000 -0.868847 0.000000
vt 0.130000 -0.870753 0.000000
vt 0.130000 -0.843302 0.000000
vt 0.180000 -0.898204 0.000000
vt -0.180000 -0.810924 0.000000
vt 0.130000 -0.815851 0.000000
vt 0.180000 -0.815851 0.000000
vt 0.180000 -0.756837 0.000000
vt -0.180000 -0.753000 0.000000
vt 0.180000 -0.697824 0.000000
vt -0.180000 -0.695077 0.000000
vt 0.180000 -0.638810 0.000000
vt -0.180000 -0.637154 0.000000
vt 0.180000 -0.579796 0.000000
vt -0.180000 -0.579231 0.000000
vt 0.180000 -0.520783 0.000000
vt -0.180000 -0.521308 0.000000
vt -0.180000 -0.463385 0.000000
vt 0.180000 -0.461769 0.000000
vt -0.180000 -0.405462 0.000000
vt 0.180000 -0.402756 0.000000
vt -0.180000 -0.347539 0.000000
vt 0.180000 -0.343742 0.000000
vt -0.180000 -0.289616 0.000000
vt 0.180000 -0.284728 0.000000
vt -0.180000 -0.231692 0.000000
vt 0.180000 -0.225715 0.000000
vt -0.180000 -0.173769 0.000000
vt 0.180000 -0.166701 0.000000
vt -0.180000 -0.115846 0.000000
vt 0.180000 -0.107688 0.000000
vt 0.130000 -0.107688 0.000000
vt 0.130000 -0.081314 0.000000
vt 0.130000 -0.054940 0.000000
vt 0.180000 0.076296 0.000000
vt -0.180000 0.076296 0.000000
vt 0.180000 0.000000 0.000000
vt -0.180000 0.000000 0.000000
vt 0.180000 -0.076296 0.000000
vt -0.180000 -0.076296 0.000000
vt 0.180000 -0.152592 0.000000
vt -0.180000 -0.152592 0.000000
vt 0.180000 -0.228887 0.000000
vt -0.180000 -0.228887 0.000000
vt 0.180000 -0.305183 0.000000
vt -0.180000 -0.305183 0.000000
vt 0.180000 -0.381479 0.000000
vt -0.180000 -0.381479 0.000000
vt 0.180000 -0.457775 0.000000
vt -0.180000 -0.457775 0.000000
vt 0.180000 -0.534071 0.000000
vt -0.180000 -0.534071 0.000000
vt 0.180000 -0.610367 0.000000
vt -0.180000 -0.610367 0.000000
vt 0.180000 -0.686662 0.000000
vt -0.180000 -0.686662 0.000000
vt 0.180000 -0.762958 0.000000
vt -0.180000 -0.762958 0.000000
vt 0.180000 -0.839254 0.000000
vt -0.180000 -0.839254 0.000000
vt 0.180000 -0.915550 0.000000
vt -0.180000 -0.915550 0.000000
vt 0.180000 -0.991846 0.000000
vt -0.180000 -0.991846 0.000000
vt 0.180000 -1.068142 0.000000
vt -0.180000 -1.068142 0.000000
vt 0.180000 -1.144437 0.000000
vt -0.180000 -1.144437 0.000000
vt 0.180000 -1.220733 0.000000
vt -0.180000 -1.220733 0.000000
vt 0.180000 -1.297029 0.000000
vt -0.180000 -1.297029 0.000000
vt 0.180000 -1.373325 0.000000
vt -0.180000 -1.373325 0.000000
vt 0.180000 -1.449621 0.000000
vt -0.180000 -1.449621 0.000000
vt 0.180000 -1.525916 0.000000
vt -0.180000 -1.525916 0.000000
vt 0.180000 -1.602212 0.000000
vt -0.180000 -1.602212 0.000000
vt 0.180000 1.602212 0.000000
vt -0.180000 1.602212 0.000000
vt 0.180000 1.525916 0.000000
vt -0.180000 1.525916 0.000000
vt 0.180000 1.449621 0.000000
vt -0.180000 1.449621 0.000000
vt 0.180000 1.373325 0.000000
vt -0.180000 1.373325 0.000000
vt 0.180000 1.297029 0.000000
vt -0.180000 1.297029 0.000000
vt 0.180000 1.220733 0.000000
vt -0.180000 1.220733 0.000000
vt 0.180000 1.144437 0.000000
vt -0.180000 1.144437 0.000000
vt 0.180000 1.068142 0.000000
vt -0.180000 1.068142 0.000000
vt 0.180000 0.991846 0.000000
vt -0.180000 0.991846 0.000000
vt 0.180000 0.915550 0.000000
vt -0.180000 0.915550 0.000000
vt 0.180000 0.839254 0.000000
vt -0.180000 0.839254 0.000000
vt 0.180000 0.762958 0.000000
vt -0.180000 0.762958 0.000000
vt 0.180000 0.686662 0.000000
vt -0.180000 0.686662 0.000000
vt 0.180000 0.610367 0.000000
vt -0.180000 0.610367 0.000000
vt 0.180000 0.534071 0.000000
vt -0.180000 0.534071 0.000000
vt 0.180000 0.457775 0.000000
vt -0.180000 0.457775 0.000000
vt 0.180000 0.381479 0.000000
vt -0.180000 0.381479 0.000000
vt 0.180000 0.305183 0.000000
vt -0.180000 0.305183 0.000000
vt 0.180000 0.228887 0.000000
vt -0.180000 0.228887 0.000000
vt 0.180000 0.152592 0.000000
vt -0.180000 0.152592 0.000000
vt -0.249140 0.157970 0.000000
vt -0.459494 0.221281 0.000000
vt -0.275562 0.105312 0.000000
vt -0.487342 0.150325 0.000000
vt -0.293618 0.028521 0.000000
vt -0.504304 0.076012 0.000000
vt -0.510000 0.000000 0.000000
vt -0.421382 0.287293 0.000000
vt -0.212780 0.204327 0.000000
vt -0.373856 0.346888 0.000000
vt -0.317980 0.398734 0.000000
vt -0.167934 0.242535 0.000000
vt -0.255000 0.441673 0.000000
vt -0.116390 0.271069 0.000000
vt -0.186324 0.474746 0.000000
vt -0.060203 0.288792 0.000000
vt -0.113486 0.497213 0.000000
vt -0.038112 0.508574 0.000000
vt -0.001616 0.294996 0.000000
vt 0.038112 0.508574 0.000000
vt 0.057036 0.289434 0.000000
vt 0.113486 0.497213 0.000000
vt 0.113414 0.272328 0.000000
vt 0.186324 0.474746 0.000000
vt 0.255000 0.441673 0.000000
vt 0.165267 0.244360 0.000000
vt 0.317980 0.398734 0.000000
vt 0.210529 0.206646 0.000000
vt 0.373856 0.346888 0.000000
vt 0.247394 0.160689 0.000000
vt 0.421382 0.287293 0.000000
vt 0.459494 0.221281 0.000000
vt 0.274392 0.108324 0.000000
vt 0.487342 0.150325 0.000000
vt 0.293618 0.028521 0.000000
vt 0.504304 0.076012 0.000000
vt 0.510000 -0.000000 0.000000
vt 0.294846 0.009520 0.000000
vt 0.294846 -0.009520 0.000000
vt 0.238079 0.076278 0.000000
vt 0.249993 -0.001915 0.000000
vt 0.194188 0.047863 0.000000
vt 0.200000 0.000000 0.000000
vt 0.177091 0.092945 0.000000
vt 0.216933 0.124259 0.000000
vt 0.149702 0.132625 0.000000
vt 0.186243 0.166774 0.000000
vt 0.147361 0.201952 0.000000
vt 0.113613 0.164597 0.000000
vt 0.101997 0.228247 0.000000
vt 0.070921 0.187003 0.000000
vt 0.052145 0.244501 0.000000
vt 0.024107 0.198542 0.000000
vt -0.000000 0.250000 0.000000
vt -0.024107 0.198542 0.000000
vt -0.052145 0.244501 0.000000
vt -0.070921 0.187003 0.000000
vt -0.101997 0.228247 0.000000
vt -0.113613 0.164597 0.000000
vt -0.147361 0.201952 0.000000
vt -0.149702 0.132625 0.000000
vt -0.186243 0.166774 0.000000
vt -0.216933 0.124259 0.000000
vt -0.177091 0.092945 0.000000
vt -0.238079 0.076278 0.000000
vt -0.194188 0.047863 0.000000
vt -0.249999 0.000582 0.000000
vt -0.200000 0.000000 0.000000
vt -0.194188 -0.047863 0.000000
vt -0.238079 -0.076278 0.000000
vt -0.177091 -0.092945 0.000000
vt -0.216933 -0.124259 0.000000
vt -0.149702 -0.132625 0.000000
vt -0.186243 -0.166774 0.000000
vt -0.147361 -0.201952 0.000000
vt -0.293618 -0.028521 0.000000
vt -0.277433 -0.100279 0.000000
vt -0.504304 -0.076012 0.000000
vt -0.487342 -0.150325 0.000000
vt -0.294846 -0.009520 0.000000
vt -0.294846 0.009520 0.000000
vt -0.113613 -0.164597 0.000000
vt -0.101997 -0.228247 0.000000
vt -0.070921 -0.187003 0.000000
vt -0.052145 -0.244501 0.000000
vt -0.024107 -0.198542 0.000000
vt -0.000000 -0.250000 0.000000
vt 0.024107 -0.198542 0.000000
vt 0.052145 -0.244501 0.000000
vt 0.070921 -0.187003 0.000000
vt 0.101997 -0.228247 0.000000
vt 0.113613 -0.164597 0.000000
vt 0.147361 -0.201952 0.000000
vt 0.149702 -0.132625 0.000000
vt 0.186243 -0.166774 0.000000
vt 0.216933 -0.124259 0.000000
vt 0.177091 -0.092945 0.000000
vt 0.238079 -0.076278 0.000000
vt 0.194188 -0.047863 0.000000
vt 0.293618 -0.028521 0.000000
vt 0.277433 -0.100279 0.000000
vt 0.504304 -0.076012 0.000000
vt 0.487342 -0.150325 0.000000
vt 0.459494 -0.221281 0.000000
vt 0.253758 -0.150439 0.000000
vt 0.421382 -0.287293 0.000000
vt 0.221112 -0.195281 0.000000
vt 0.373856 -0.346888 0.000000
vt 0.180649 -0.233219 0.000000
vt 0.317980 -0.398734 0.000000
vt 0.255000 -0.441673 0.000000
vt 0.133799 -0.262912 0.000000
vt 0.186324 -0.474746 0.000000
vt 0.082220 -0.283311 0.000000
vt 0.113486 -0.497213 0.000000
vt 0.027733 -0.293693 0.000000
vt 0.038112 -0.508574 0.000000
vt -0.027733 -0.293693 0.000000
vt -0.038112 -0.508574 0.000000
vt -0.113486 -0.497213 0.000000
vt -0.082220 -0.283311 0.000000
vt -0.186324 -0.474746 0.000000
vt -0.133799 -0.262912 0.000000
vt -0.255000 -0.441673 0.000000
vt -0.180649 -0.233219 0.000000
vt -0.317980 -0.398734 0.000000
vt -0.373856 -0.346888 0.000000
vt -0.221112 -0.195281 0.000000
vt -0.421382 -0.287293 0.000000
vt -0.253758 -0.150439 0.000000
vt -0.459494 -0.221281 0.000000
vt 0.289332 -0.057552 0.000000
vt 0.504304 -0.076012 0.000000
vt 0.295000 0.000000 0.000000
vt 0.510000 0.000000 0.000000
vt 0.504304 0.076012 0.000000
vt 0.487342 -0.150325 0.000000
vt 0.272544 -0.112892 0.000000
vt 0.459494 -0.221281 0.000000
vt 0.245284 -0.163893 0.000000
vt 0.421382 -0.287293 0.000000
vt 0.373856 -0.346888 0.000000
vt 0.208597 -0.208597 0.000000
vt 0.317980 -0.398734 0.000000
vt 0.163893 -0.245284 0.000000
vt 0.255000 -0.441673 0.000000
vt 0.112892 -0.272544 0.000000
vt 0.186324 -0.474746 0.000000
vt 0.113486 -0.497213 0.000000
vt 0.057552 -0.289332 0.000000
vt 0.038112 -0.508574 0.000000
vt -0.000000 -0.295000 0.000000
vt -0.038112 -0.508574 0.000000
vt -0.057552 -0.289332 0.000000
vt -0.113486 -0.497213 0.000000
vt -0.112892 -0.272544 0.000000
vt -0.186324 -0.474746 0.000000
vt -0.255000 -0.441673 0.000000
vt -0.163893 -0.245284 0.000000
vt -0.317980 -0.398734 0.000000
vt -0.208597 -0.208597 0.000000
vt -0.373856 -0.346888 0.000000
vt -0.245284 -0.163893 0.000000
vt -0.421382 -0.287293 0.000000
vt -0.459494 -0.221281 0.000000
vt -0.272544 -0.112892 0.000000
vt -0.487342 -0.150325 0.000000
vt -0.289332 -0.057552 0.000000
vt -0.504304 -0.076012 0.000000
vt -0.295000 -0.000000 0.000000
vt -0.510000 0.000000 0.000000
vt -0.504304 0.076012 0.000000
vt -0.289332 0.057552 0.000000
vt -0.487342 0.150325 0.000000
vt -0.272544 0.112892 0.000000
vt -0.459494 0.221281 0.000000
vt -0.245284 0.163893 0.000000
vt -0.421382 0.287293 0.000000
vt -0.373856 0.346888 0.000000
vt -0.208597 0.208597 0.000000
vt -0.317980 0.398734 0.000000
vt -0.163893 0.245284 0.000000
vt -0.255000 0.441673 0.000000
vt -0.112892 0.272544 0.000000
vt -0.186324 0.474746 0.000000
vt -0.113486 0.497213 0.000000
vt -0.057552 0.289332 0.000000
vt -0.038112 0.508574 0.000000
vt -0.000000 0.295000 0.000000
vt 0.038112 0.508574 0.000000
vt 0.057552 0.289332 0.000000
vt 0.113486 0.497213 0.000000
vt 0.112892 0.272544 0.000000
vt 0.186324 0.474746 0.000000
vt 0.255000 0.441673 0.000000
vt 0.163893 0.245284 0.000000
vt 0.317980 0.398734 0.000000
vt 0.208597 0.208597 0.000000
vt 0.373856 0.346888 0.000000
vt 0.245284 0.163893 0.000000
vt 0.421382 0.287293 0.000000
vt 0.459494 0.221281 0.000000
vt 0.272544 0.112892 0.000000
vt 0.487342 0.150325 0.000000
vt 0.289332 0.057552 0.000000
vn 0.097094 0.023932 0.000000
vn 0.097094 0.023932 0.000000
vn 0.100000 0.000000 0.000000
vn 0.100000 0.000000 0.000000
vn 0.097094 -0.023932 0.000000
vn 0.097094 -0.023932 0.000000
vn 0.088546 -0.046472 0.000000
vn 0.088546 -0.046472 0.000000
vn 0.074851 -0.066312 0.000000
vn 0.074851 -0.066312 0.000000
vn 0.056806 -0.082298 0.000000
vn 0.056806 -0.082298 0.000000
vn 0.035460 -0.093502 0.000000
vn 0.035460 -0.093502 0.000000
vn 0.012054 -0.099271 0.000000
vn 0.012054 -0.099271 0.000000
vn -0.012054 -0.099271 0.000000
vn -0.012054 -0.099271 0.000000
vn -0.035460 -0.093502 0.000000
vn -0.035460 -0.093502 0.000000
vn -0.056806 -0.082298 0.000000
vn -0.056806 -0.082298 0.000000
vn -0.074851 -0.066312 0.000000
vn -0.074851 -0.066312 0.000000
vn -0.088546 -0.046472 0.000000
vn -0.088546 -0.046472 0.000000
vn -0.097094 -0.023932 0.000000
vn -0.097094 -0.023932 0.000000
vn -0.100000 0.000000 0.000000
vn -0.100000 0.000000 0.000000
vn -0.097094 0.023932 0.000000
vn -0.097094 0.023932 0.000000
vn -0.088546 0.046472 0.000000
vn -0.088546 0.046472 0.000000
vn -0.074851 0.066312 0.000000
vn -0.074851 0.066312 0.000000
vn -0.056806 0.082298 0.000000
vn -0.056806 0.082298 0.000000
vn -0.035460 0.093502 0.000000
vn -0.035460 0.093502 0.000000
vn -0.012054 0.099271 0.000000
vn -0.012054 0.099271 0.000000
vn 0.012054 0.099271 0.000000
vn 0.012054 0.099271 0.000000
vn 0.035460 0.093502 0.000000
vn 0.035460 0.093502 0.000000
vn 0.056806 0.082298 0.000000
vn 0.056806 0.082298 0.000000
vn 0.074851 0.066312 0.000000
vn 0.074851 0.066312 0.000000
vn 0.088546 0.046472 0.000000
vn 0.088546 0.046472 0.000000
vn -0.061237 0.079057 0.000000
vn -0.061237 0.079057 0.000000
vn -0.061237 0.079057 0.000000
vn -0.061237 0.079057 0.000000
vn 0.053937 -0.084207 0.000000
vn 0.053937 -0.084207 0.000000
vn 0.053937 -0.084207 0.000000
vn 0.053937 -0.084207 0.000000
vn 0.055502 0.083184 0.000000
vn 0.055502 0.083184 0.000000
vn 0.055502 0.083184 0.000000
vn 0.055502 0.083184 0.000000
vn -0.052069 -0.085375 0.000000
vn -0.052069 -0.085375 0.000000
vn -0.052069 -0.085375 0.000000
vn -0.052069 -0.085375 0.000000
vn -0.095232 -0.030511 0.000000
vn -0.095232 -0.030511 0.000000
vn -0.086773 -0.049704 0.000000
vn -0.086773 -0.049704 0.000000
vn -0.074497 -0.066709 0.000000
vn -0.074497 -0.066709 0.000000
vn -0.058944 -0.080781 0.000000
vn -0.058944 -0.080781 0.000000
vn -0.040799 -0.091299 0.000000
vn -0.040799 -0.091299 0.000000
vn -0.020858 -0.097801 0.000000
vn -0.020858 -0.097801 0.000000
vn 0.000000 -0.100000 0.000000
vn 0.000000 -0.100000 0.000000
vn 0.020858 -0.097801 0.000000
vn 0.020858 -0.097801 0.000000
vn 0.040799 -0.091299 0.000000
vn 0.040799 -0.091299 0.000000
vn 0.058944 -0.080781 0.000000
vn 0.058944 -0.080781 0.000000
vn 0.074497 -0.066709 0.000000
vn 0.074497 -0.066709 0.000000
vn 0.086773 -0.049704 0.000000
vn 0.086773 -0.049704 0.000000
vn 0.095232 -0.030511 0.000000
vn 0.095232 -0.030511 0.000000
vn 0.052069 -0.085375 0.000000
vn 0.052069 -0.085375 0.000000
vn 0.052069 -0.085375 0.000000
vn 0.052069 -0.085375 0.000000
vn -0.052069 0.085375 0.000000
vn -0.052069 0.085375 0.000000
vn -0.052069 0.085375 0.000000
vn -0.052069 0.085375 0.000000
vn -0.057218 -0.082013 0.000000
vn -0.057218 -0.082013 0.000000
vn -0.057218 -0.082013 0.000000
vn -0.057218 -0.082013 0.000000
vn 0.066169 0.074978 0.000000
vn 0.066169 0.074978 0.000000
vn 0.066169 0.074978 0.000000
vn 0.066169 0.074978 0.000000
vn 0.095232 0.030511 0.000000
vn 0.095232 0.030511 0.000000
vn 0.086773 0.049704 0.000000
vn 0.086773 0.049704 0.000000
vn 0.074497 0.066709 0.000000
vn 0.074497 0.066709 0.000000
vn 0.058944 0.080781 0.000000
vn 0.058944 0.080781 0.000000
vn 0.040799 0.091299 0.000000
vn 0.040799 0.091299 0.000000
vn 0.020858 0.097801 0.000000
vn 0.020858 0.097801 0.000000
vn -0.000000 0.100000 -0.000000
vn 0.000000 0.100000 0.000000
vn -0.020858 0.097801 -0.000000
vn -0.020858 0.097801 -0.000000
vn -0.040799 0.091299 -0.000000
vn -0.040799 0.091299 -0.000000
vn -0.058944 0.080781 -0.000000
vn -0.058944 0.080781 -0.000000
vn -0.074497 0.066709 -0.000000
vn -0.074497 0.066709 -0.000000
vn -0.086773 0.049704 -0.000000
vn -0.086773 0.049704 -0.000000
vn -0.095232 0.030511 -0.000000
vn -0.095232 0.030511 -0.000000
vn 0.000000 0.000000 0.100000
vn 0.000000 0.000000 0.100000
vn 0.000000 0.000000 0.100000
vn 0.000000 0.000000 0.100000
vn 0.000000 0.000000 0.100000
vn 0.000000 0.000000 0.100000
vn 0.000000 0.000000 0.100000
vn 0.000000 0.000000 0.100000
vn 0.000000 0.000000 0.100000
vn 0.000000 0.000000 0.100000
vn 0.000000 0.000000 0.100000
vn 0.000000 0.000000 0.100000
vn 0.000000 0.000000 0.100000
vn 0.000000 0.000000 0.100000
vn 0.000000 0.000000 0.100000
vn 0.000000 0.000000 0.100000
vn 0.000000 0.000000 0.100000
vn 0.000000 0.000000 0.100000
vn 0.000000 0.000000 0.100000
vn 0.000000 0.000000 0.100000
vn 0.000000 0.000000 0.100000
vn 0.000000 0.000000 0.100000
vn 0.000000 0.000000 0.100000
vn 0.000000 0.000000 0.100000
vn 0.000000 0.000000 0.100000
vn 0.000000 0.000000 0.100000
vn 0.000000 0.000000 0.100000
vn 0.000000 0.000000 0.100000
vn 0.000000 0.000000 0.100000
vn 0.000000 0.000000 0.100000
vn 0.000000 0.000000 0.100000
vn 0.000000 0.000000 0.100000
vn 0.000000 0.000000 0.100000
vn 0.000000 0.000000 0.100000
vn 0.000000 0.000000 0.100000
vn 0.000000 0.000000 0.100000
vn 0.000000 0.000000 0.100000
vn 0.000000 0.000000 0.100000
vn 0.000000 0.000000 0.100000
vn 0.000000 0.000000 0.100000
vn 0.000000 0.000000 0.100000
vn 0.000000 0.000000 0.100000
vn 0.000000 0.000000 0.100000
vn 0.000000 0.000000 0.100000
vn 0.000000 0.000000 0.100000
vn 0.000000 0.000000 0.100000
vn 0.000000 0.000000 0.100000
vn 0.000000 0.000000 0.100000
vn 0.000000 0.000000 0.100000
vn 0.000000 0.000000 0.100000
vn 0.000000 0.000000 0.100000
vn 0.000000 0.000000 0.100000
vn 0.000000 0.000000 0.100000
vn 0.000000 0.000000 0.100000
vn 0.000000 0.000000 0.100000
vn 0.000000 0.000000 0.100000
vn 0.000000 0.000000 0.100000
vn 0.000000 0.000000 0.100000
vn 0.000000 0.000000 0.100000
vn 0.000000 0.000000 0.100000
vn 0.000000 0.000000 0.100000
vn 0.000000 0.000000 0.100000
vn 0.000000 0.000000 0.100000
vn 0.000000 0.000000 0.100000
vn 0.000000 0.000000 0.100000
vn 0.000000 0.000000 0.100000
vn 0.000000 0.000000 0.100000
vn 0.000000 0.000000 0.100000
vn 0.000000 0.000000 0.100000
vn 0.000000 0.000000 0.100000
vn -0.099532 -0.009668 0.000000
vn -0.099948 -0.003227 0.000000
vn -0.099532 -0.009668 0.000000
vn -0.100000 0.000000 0.000000
vn -0.098079 -0.019509 0.000000
vn -0.099948 0.003227 0.000000
vn -0.099532 0.009668 0.000000
vn -0.098079 0.019509 0.000000
vn -0.098381 0.017920 0.000000
vn -0.096548 0.026047 0.000000
vn -0.099532 0.009668 0.000000
vn -0.092388 0.038268 0.000000
vn -0.094045 0.033993 0.000000
vn -0.094045 0.033993 0.000000
vn -0.086020 0.050996 0.000000
vn -0.083147 0.055557 0.000000
vn -0.074953 0.066197 0.000000
vn -0.070711 0.070711 0.000000
vn -0.061237 0.079057 0.000000
vn -0.055557 0.083147 0.000000
vn -0.045356 0.089123 0.000000
vn -0.038268 0.092388 0.000000
vn -0.027871 0.096038 0.000000
vn -0.019509 0.098079 0.000000
vn -0.009401 0.099557 0.000000
vn -0.000000 0.100000 0.000000
vn 0.009401 0.099557 0.000000
vn 0.019509 0.098079 0.000000
vn 0.027871 0.096038 0.000000
vn 0.038268 0.092388 0.000000
vn 0.045356 0.089123 0.000000
vn 0.055557 0.083147 0.000000
vn 0.061237 0.079057 0.000000
vn 0.070711 0.070711 0.000000
vn 0.074953 0.066197 0.000000
vn 0.083147 0.055557 0.000000
vn 0.086020 0.050996 0.000000
vn 0.092388 0.038268 0.000000
vn 0.094045 0.033993 0.000000
vn 0.094045 0.033993 0.000000
vn 0.096548 0.026047 0.000000
vn 0.098079 0.019509 0.000000
vn 0.098381 0.017920 0.000000
vn 0.099532 0.009668 0.000000
vn 0.099532 0.009668 0.000000
vn 0.099948 0.003227 0.000000
vn 0.100000 0.000000 0.000000
vn 0.099948 -0.003227 0.000000
vn 0.099532 -0.009668 0.000000
vn 0.098079 -0.019509 0.000000
vn 0.098203 -0.018875 0.000000
vn 0.096024 -0.027918 0.000000
vn 0.099532 -0.009668 0.000000
vn 0.092388 -0.038268 0.000000
vn 0.093014 -0.036720 0.000000
vn 0.093014 -0.036720 0.000000
vn 0.083862 -0.054471 0.000000
vn 0.083147 -0.055557 0.000000
vn 0.071366 -0.070049 0.000000
vn 0.070711 -0.070711 0.000000
vn 0.056023 -0.082834 0.000000
vn 0.055557 -0.083147 0.000000
vn 0.038445 -0.092314 0.000000
vn 0.038268 -0.092388 0.000000
vn 0.019334 -0.098113 0.000000
vn 0.019509 -0.098079 0.000000
vn 0.000000 -0.100000 0.000000
vn -0.000548 -0.099999 0.000000
vn -0.019509 -0.098079 0.000000
vn -0.020408 -0.097895 0.000000
vn -0.038268 -0.092388 0.000000
vn -0.039454 -0.091888 0.000000
vn -0.055557 -0.083147 0.000000
vn -0.056927 -0.082215 0.000000
vn -0.070711 -0.070711 0.000000
vn -0.072129 -0.069263 0.000000
vn -0.083147 -0.055557 0.000000
vn -0.084454 -0.053549 0.000000
vn -0.092388 -0.038268 0.000000
vn -0.093411 -0.035699 0.000000
vn -0.093411 -0.035699 0.000000
vn -0.096225 -0.027216 0.000000
vn -0.098271 -0.018516 0.000000
vn 0.098883 0.014904 0.000000
vn 0.098883 0.014904 0.000000
vn 0.100000 0.000000 0.000000
vn 0.100000 0.000000 0.000000
vn 0.098883 -0.014904 0.000000
vn 0.098883 -0.014904 0.000000
vn 0.095557 -0.029476 0.000000
vn 0.095557 -0.029476 0.000000
vn 0.090097 -0.043388 0.000000
vn 0.090097 -0.043388 0.000000
vn 0.082624 -0.056332 0.000000
vn 0.082624 -0.056332 0.000000
vn 0.073305 -0.068017 0.000000
vn 0.073305 -0.068017 0.000000
vn 0.062349 -0.078183 0.000000
vn 0.062349 -0.078183 0.000000
vn 0.050000 -0.086603 0.000000
vn 0.050000 -0.086603 0.000000
vn 0.036534 -0.093087 0.000000
vn 0.036534 -0.093087 0.000000
vn 0.022252 -0.097493 0.000000
vn 0.022252 -0.097493 0.000000
vn 0.007473 -0.099720 0.000000
vn 0.007473 -0.099720 0.000000
vn -0.007473 -0.099720 0.000000
vn -0.007473 -0.099720 0.000000
vn -0.022252 -0.097493 0.000000
vn -0.022252 -0.097493 0.000000
vn -0.036534 -0.093087 0.000000
vn -0.036534 -0.093087 0.000000
vn -0.050000 -0.086603 0.000000
vn -0.050000 -0.086603 0.000000
vn -0.062349 -0.078183 0.000000
vn -0.062349 -0.078183 0.000000
vn -0.073305 -0.068017 0.000000
vn -0.073305 -0.068017 0.000000
vn -0.082624 -0.056332 0.000000
vn -0.082624 -0.056332 0.000000
vn -0.090097 -0.043388 0.000000
vn -0.090097 -0.043388 0.000000
vn -0.095557 -0.029476 0.000000
vn -0.095557 -0.029476 0.000000
vn -0.098883 -0.014904 0.000000
vn -0.098883 -0.014904 0.000000
vn -0.100000 -0.000000 0.000000
vn -0.100000 -0.000000 0.000000
vn -0.098883 0.014904 -0.000000
vn -0.098883 0.014904 -0.000000
vn -0.095557 0.029476 -0.000000
vn -0.095557 0.029476 -0.000000
vn -0.090097 0.043388 -0.000000
vn -0.090097 0.043388 -0.000000
vn -0.082624 0.056332 -0.000000
vn -0.082624 0.056332 -0.000000
vn -0.073305 0.068017 -0.000000
vn -0.073305 0.068017 -0.000000
vn -0.062349 0.078183 -0.000000
vn -0.062349 0.078183 -0.000000
vn -0.050000 0.086603 -0.000000
vn -0.050000 0.086603 -0.000000
vn -0.036534 0.093087 -0.000000
vn -0.036534 0.093087 -0.000000
vn -0.022252 0.097493 -0.000000
vn -0.022252 0.097493 -0.000000
vn -0.007473 0.099720 -0.000000
vn -0.007473 0.099720 -0.000000
vn 0.007473 0.099720 0.000000
vn 0.007473 0.099720 0.000000
vn 0.022252 0.097493 0.000000
vn 0.022252 0.097493 0.000000
vn 0.036534 0.093087 0.000000
vn 0.036534 0.093087 0.000000
vn 0.050000 0.086603 0.000000
vn 0.050000 0.086603 0.000000
vn 0.062349 0.078183 0.000000
vn 0.062349 0.078183 0.000000
vn 0.073305 0.068017 0.000000
vn 0.073305 0.068017 0.000000
vn 0.082624 0.056332 0.000000
vn 0.082624 0.056332 0.000000
vn 0.090097 0.043388 0.000000
vn 0.090097 0.043388 0.000000
vn 0.095557 0.029476 0.000000
vn 0.095557 0.029476 0.000000
vn 0.000000 0.000000 -0.100000
vn 0.000000 0.000000 -0.100000
vn 0.000000 0.000000 -0.100000
vn 0.000000 0.000000 -0.100000
vn 0.000000 0.000000 -0.100000
vn 0.000000 0.000000 -0.100000
vn 0.000000 0.000000 -0.100000
vn 0.000000 0.000000 -0.100000
vn 0.000000 0.000000 -0.100000
vn 0.000000 0.000000 -0.100000
vn 0.000000 0.000000 -0.100000
vn 0.000000 0.000000 -0.100000
vn 0.000000 0.000000 -0.100000
vn 0.000000 0.000000 -0.100000
vn 0.000000 0.000000 -0.100000
vn 0.000000 0.000000 -0.100000
vn 0.000000 0.000000 -0.100000
vn 0.000000 0.000000 -0.100000
vn 0.000000 0.000000 -0.100000
vn 0.000000 0.000000 -0.100000
vn 0.000000 0.000000 -0.100000
vn 0.000000 0.000000 -0.100000
vn 0.000000 0.000000 -0.100000
vn 0.000000 0.000000 -0.100000
vn 0.000000 0.000000 -0.100000
vn 0.000000 0.000000 -0.100000
vn 0.000000 0.000000 -0.100000
vn 0.000000 0.000000 -0.100000
vn 0.000000 0.000000 -0.100000
vn 0.000000 0.000000 -0.100000
vn 0.000000 0.000000 -0.100000
vn 0.000000 0.000000 -0.100000
vn 0.000000 0.000000 -0.100000
vn 0.000000 0.000000 -0.100000
vn 0.000000 0.000000 -0.100000
vn 0.000000 0.000000 -0.100000
vn 0.000000 0.000000 -0.100000
vn 0.000000 0.000000 -0.100000
vn 0.000000 0.000000 -0.100000
vn 0.000000 0.000000 -0.100000
vn 0.000000 0.000000 -0.100000
vn 0.000000 0.000000 -0.100000
vn 0.000000 0.000000 -0.100000
vn 0.000000 0.000000 -0.100000
vn 0.000000 0.000000 -0.100000
vn 0.000000 0.000000 -0.100000
vn 0.000000 0.000000 -0.100000
vn 0.000000 0.000000 -0.100000
vn 0.000000 0.000000 -0.100000
vn 0.000000 0.000000 -0.100000
vn 0.000000 0.000000 -0.100000
vn 0.000000 0.000000 -0.100000
vn 0.000000 0.000000 -0.100000
vn 0.000000 0.000000 -0.100000
vn 0.000000 0.000000 -0.100000
vn 0.000000 0.000000 -0.100000
vn 0.000000 0.000000 -0.100000
vn 0.000000 0.000000 -0.100000
vn 0.000000 0.000000 -0.100000
vn 0.000000 0.000000 -0.100000
vn 0.000000 0.000000 -0.100000
vn 0.000000 0.000000 -0.100000
vn 0.000000 0.000000 -0.100000
vn 0.000000 0.000000 -0.100000
vn 0.000000 0.000000 -0.100000
vn 0.000000 0.000000 -0.100000
vn 0.000000 0.000000 -0.100000
vn 0.000000 0.000000 -0.100000
vn 0.000000 0.000000 -0.100000
vn 0.000000 0.000000 -0.100000
vn 0.000000 0.000000 -0.100000
vn 0.000000 0.000000 -0.100000
vn 0.000000 0.000000 -0.100000
vn 0.000000 0.000000 -0.100000
vn 0.000000 0.000000 -0.100000
vn 0.000000 0.000000 -0.100000
vn 0.000000 0.000000 -0.100000
vn 0.000000 0.000000 -0.100000
vn 0.000000 0.000000 -0.100000
vn 0.000000 0.000000 -0.100000
vn 0.000000 0.000000 -0.100000
vn 0.000000 0.000000 -0.100000
vn 0.000000 0.000000 -0.100000
vn 0.000000 0.000000 -0.100000
vn 0.000000 0.000000 -0.100000
vn 0.000000 0.000000 -0.100000
vn 0.000000 0.000000 -0.100000
vn 0.000000 0.000000 -0.100000
vn 0.000000 0.000000 -0.100000
vn 0.000000 0.000000 -0.100000
vn 0.000000 0.000000 -0.100000
vn 0.000000 0.000000 -0.100000
vn 0.000000 0.000000 -0.100000
vn 0.000000 0.000000 -0.100000
vn 0.000000 0.000000 -0.100000
vn 0.000000 0.000000 -0.100000
vn 0.000000 0.000000 -0.100000
vn 0.000000 0.000000 -0.100000
vn 0.000000 0.000000 -0.100000
vn 0.000000 0.000000 -0.100000
vn 0.000000 0.000000 -0.100000
vn 0.000000 0.000000 -0.100000
vn 0.000000 0.000000 -0.100000
vn 0.000000 0.000000 -0.100000
vn 0.000000 0.000000 -0.100000
vn 0.000000 0.000000 -0.100000
vn 0.000000 0.000000 -0.100000
vn 0.000000 0.000000 -0.100000
vn 0.000000 0.000000 -0.100000
vn 0.000000 0.000000 -0.100000
vn 0.000000 0.000000 -0.100000
vn 0.000000 0.000000 -0.100000
vn 0.000000 0.000000 -0.100000
vn 0.000000 0.000000 -0.100000
vn 0.000000 0.000000 -0.100000
vn 0.000000 0.000000 -0.100000
vn 0.000000 0.000000 -0.100000
vn 0.000000 0.000000 -0.100000
vn 0.000000 0.000000 -0.100000
vn 0.000000 0.000000 -0.100000
vn 0.000000 0.000000 -0.100000
vn 0.000000 0.000000 -0.100000
vn 0.000000 0.000000 -0.100000
vn 0.000000 0.000000 -0.100000
vn 0.000000 0.000000 -0.100000
vn 0.000000 0.000000 -0.100000
vn 0.000000 0.000000 -0.100000
vn 0.000000 0.000000 -0.100000
vn 0.000000 0.000000 -0.100000
vn 0.000000 0.000000 -0.100000
vn 0.000000 0.000000 -0.100000
vn 0.000000 0.000000 0.100000
vn 0.000000 0.000000 0.100000
vn 0.000000 0.000000 0.100000
vn 0.000000 0.000000 0.100000
vn 0.000000 0.000000 0.100000
vn 0.000000 0.000000 0.100000
vn 0.000000 0.000000 0.100000
vn 0.000000 0.000000 0.100000
vn 0.000000 0.000000 0.100000
vn 0.000000 0.000000 0.100000
vn 0.000000 0.000000 0.100000
vn 0.000000 0.000000 0.100000
vn 0.000000 0.000000 0.100000
vn 0.000000 0.000000 0.100000
vn 0.000000 0.000000 0.100000
vn 0.000000 0.000000 0.100000
vn 0.000000 0.000000 0.100000
vn 0.000000 0.000000 0.100000
vn 0.000000 0.000000 0.100000
vn 0.000000 0.000000 0.100000
vn 0.000000 0.000000 0.100000
vn 0.000000 0.000000 0.100000
vn 0.000000 0.000000 0.100000
vn 0.000000 0.000000 0.100000
vn 0.000000 0.000000 0.100000
vn 0.000000 0.000000 0.100000
vn 0.000000 0.000000 0.100000
vn 0.000000 0.000000 0.100000
vn 0.000000 0.000000 0.100000
vn 0.000000 0.000000 0.100000
vn 0.000000 0.000000 0.100000
vn 0.000000 0.000000 0.100000
vn 0.000000 0.000000 0.100000
vn 0.000000 0.000000 0.100000
vn 0.000000 0.000000 0.100000
vn 0.000000 0.000000 0.100000
vn 0.000000 0.000000 0.100000
vn 0.000000 0.000000 0.100000
vn 0.000000 0.000000 0.100000
vn 0.000000 0.000000 0.100000
vn 0.000000 0.000000 0.100000
vn 0.000000 0.000000 0.100000
vn 0.000000 0.000000 0.100000
vn 0.000000 0.000000 0.100000
vn 0.000000 0.000000 0.100000
vn 0.000000 0.000000 0.100000
vn 0.000000 0.000000 0.100000
vn 0.000000 0.000000 0.100000
vn 0.000000 0.000000 0.100000
vn 0.000000 0.000000 0.100000
vn 0.000000 0.000000 0.100000
vn 0.000000 0.000000 0.100000
vn 0.000000 0.000000 0.100000
vn 0.000000 0.000000 0.100000
vn 0.000000 0.000000 0.100000
vn 0.000000 0.000000 0.100000
vn 0.000000 0.000000 0.100000
vn 0.000000 0.000000 0.100000
vn 0.000000 0.000000 0.100000
vn 0.000000 0.000000 0.100000
vn 0.000000 0.000000 0.100000
vn 0.000000 0.000000 0.100000
vn 0.000000 0.000000 0.100000
vn 0.000000 0.000000 0.100000
vn 0.000000 0.000000 0.100000
vn 0.000000 0.000000 0.100000
vn 0.000000 0.000000 0.100000
vn 0.000000 0.000000 0.100000
vn 0.000000 0.000000 0.100000
vn 0.000000 0.000000 0.100000
vn 0.000000 0.000000 0.100000
vn 0.000000 0.000000 0.100000
vn 0.000000 0.000000 0.100000
vn 0.000000 0.000000 0.100000
usemtl Steel_-_Satin
f 2/1/1 52/2/2 1/3/3
f 1/3/3 52/2/2 27/4/4
f 1/5/3 27/6/4 26/7/5
f 26/7/5 27/6/4 28/8/6
f 26/7/5 28/8/6 25/9/7
f 25/9/7 28/8/6 29/10/8
f 25/9/7 29/10/8 24/11/9
f 24/11/9 29/10/8 30/12/10
f 24/11/9 30/12/10 23/13/11
f 23/13/11 30/12/10 31/14/12
f 23/13/11 31/14/12 22/15/13
f 22/15/13 31/14/12 32/16/14
f 22/15/13 32/16/14 21/17/15
f 21/17/15 32/16/14 33/18/16
f 21/17/15 33/18/16 20/19/17
f 20/19/17 33/18/16 34/20/18
f 20/19/17 34/20/18 19/21/19
f 19/21/19 34/20/18 35/22/20
f 19/21/19 35/22/20 18/23/21
f 18/23/21 35/22/20 36/24/22
f 18/23/21 36/24/22 17/25/23
f 17/25/23 36/24/22 37/26/24
f 17/25/23 37/26/24 16/27/25
f 16/27/25 37/26/24 38/28/26
f 16/27/25 38/28/26 15/29/27
f 15/29/27 38/28/26 39/30/28
f 15/29/27 39/30/28 14/31/29
f 14/31/29 39/30/28 40/32/30
f 14/31/29 40/32/30 13/33/31
f 13/33/31 40/32/30 41/34/32
f 13/33/31 41/34/32 12/35/33
f 12/35/33 41/34/32 42/36/34
f 12/35/33 42/36/34 11/37/35
f 11/37/35 42/36/34 43/38/36
f 11/37/35 43/38/36 10/39/37
f 10/39/37 43/38/36 44/40/38
f 10/39/37 44/40/38 9/41/39
f 9/41/39 44/40/38 45/42/40
f 9/41/39 45/42/40 8/43/41
f 8/43/41 45/42/40 46/44/42
f 8/43/41 46/44/42 7/45/43
f 7/45/43 46/44/42 47/46/44
f 7/45/43 47/46/44 6/47/45
f 6/47/45 47/46/44 48/48/46
f 6/47/45 48/48/46 5/49/47
f 5/49/47 48/48/46 49/50/48
f 5/49/47 49/50/48 4/51/49
f 4/51/49 49/50/48 50/52/50
f 4/51/49 50/52/50 3/53/51
f 3/53/51 50/52/50 51/54/52
f 3/53/51 51/54/52 2/1/1
f 2/1/1 51/54/52 52/2/2
f 53/55/53 54/56/54 56/57/55
f 56/57/55 54/56/54 55/58/56
f 57/59/57 58/60/58 60/61/59
f 60/61/59 58/60/58 59/62/60
f 61/63/61 57/64/62 62/65/63
f 62/65/63 57/64/62 60/66/64
f 63/67/65 64/68/66 66/69/67
f 66/69/67 64/68/66 65/70/68
f 90/71/69 67/72/70 89/73/71
f 89/73/71 67/72/70 68/74/72
f 89/73/71 68/74/72 88/75/73
f 88/75/73 68/74/72 69/76/74
f 88/75/73 69/76/74 87/77/75
f 87/77/75 69/76/74 70/78/76
f 87/77/75 70/78/76 86/79/77
f 86/79/77 70/78/76 71/80/78
f 86/79/77 71/80/78 85/81/79
f 85/81/79 71/80/78 72/82/80
f 85/81/79 72/82/80 84/83/81
f 84/83/81 72/82/80 73/84/82
f 84/83/81 73/84/82 83/85/83
f 83/85/83 73/84/82 74/86/84
f 83/85/83 74/86/84 82/87/85
f 82/87/85 74/86/84 75/88/86
f 82/87/85 75/88/86 81/89/87
f 81/89/87 75/88/86 76/90/88
f 81/89/87 76/90/88 80/91/89
f 80/91/89 76/90/88 77/92/90
f 80/91/89 77/92/90 79/93/91
f 79/93/91 77/92/90 78/94/92
f 79/93/91 78/94/92 66/95/93
f 66/95/93 78/94/92 63/96/94
f 91/97/95 67/98/96 92/99/97
f 92/99/97 67/98/96 90/100/98
f 93/101/99 94/102/100 96/103/101
f 96/103/101 94/102/100 95/104/102
f 97/105/103 93/106/104 98/107/105
f 98/107/105 93/106/104 96/108/106
f 99/109/107 100/110/108 102/111/109
f 102/111/109 100/110/108 101/112/110
f 55/113/111 54/114/112 124/115/113
f 124/115/113 54/114/112 103/116/114
f 124/115/113 103/116/114 123/117/115
f 123/117/115 103/116/114 104/118/116
f 123/117/115 104/118/116 122/119/117
f 122/119/117 104/118/116 105/120/118
f 122/119/117 105/120/118 121/121/119
f 121/121/119 105/120/118 106/122/120
f 121/121/119 106/122/120 120/123/121
f 120/123/121 106/122/120 107/124/122
f 120/123/121 107/124/122 119/125/123
f 119/125/123 107/124/122 108/126/124
f 119/125/123 108/126/124 118/127/125
f 118/127/125 108/126/124 109/128/126
f 118/127/125 109/128/126 117/129/127
f 117/129/127 109/128/126 110/130/128
f 117/129/127 110/130/128 116/131/129
f 116/131/129 110/130/128 111/132/130
f 116/131/129 111/132/130 115/133/131
f 115/133/131 111/132/130 112/134/132
f 115/133/131 112/134/132 114/135/133
f 114/135/133 112/134/132 113/136/134
f 114/135/133 113/136/134 102/137/135
f 102/137/135 113/136/134 99/138/136
f 2/139/137 1/140/138 96/141/139
f 96/141/139 1/140/138 26/142/140
f 96/141/139 26/142/140 98/143/141
f 98/143/141 26/142/140 126/144/142
f 126/144/142 26/142/140 102/145/143
f 126/144/142 102/145/143 125/146/144
f 125/146/144 102/145/143 101/147/145
f 26/142/140 25/148/146 102/145/143
f 102/145/143 25/148/146 114/149/147
f 114/149/147 25/148/146 24/150/148
f 114/149/147 24/150/148 115/151/149
f 115/151/149 24/150/148 23/152/150
f 115/151/149 23/152/150 116/153/151
f 116/153/151 23/152/150 117/154/152
f 117/154/152 23/152/150 22/155/153
f 117/154/152 22/155/153 118/156/154
f 118/156/154 22/155/153 21/157/155
f 118/156/154 21/157/155 119/158/156
f 119/158/156 21/157/155 20/159/157
f 119/158/156 20/159/157 120/160/158
f 120/160/158 20/159/157 19/161/159
f 120/160/158 19/161/159 121/162/160
f 121/162/160 19/161/159 18/163/161
f 121/162/160 18/163/161 122/164/162
f 122/164/162 18/163/161 123/165/163
f 123/165/163 18/163/161 17/166/164
f 123/165/163 17/166/164 124/167/165
f 124/167/165 17/166/164 16/168/166
f 124/167/165 16/168/166 55/169/167
f 55/169/167 16/168/166 15/170/168
f 55/169/167 15/170/168 60/171/169
f 60/171/169 15/170/168 14/172/170
f 60/171/169 14/172/170 13/173/171
f 60/171/169 13/173/171 66/174/172
f 66/174/172 13/173/171 12/175/173
f 66/174/172 12/175/173 79/176/174
f 79/176/174 12/175/173 11/177/175
f 79/176/174 11/177/175 80/178/176
f 80/178/176 11/177/175 10/179/177
f 80/178/176 10/179/177 81/180/178
f 81/180/178 10/179/177 82/181/179
f 82/181/179 10/179/177 9/182/180
f 82/181/179 9/182/180 83/183/181
f 83/183/181 9/182/180 8/184/182
f 83/183/181 8/184/182 84/185/183
f 84/185/183 8/184/182 7/186/184
f 84/185/183 7/186/184 85/187/185
f 85/187/185 7/186/184 6/188/186
f 85/187/185 6/188/186 86/189/187
f 86/189/187 6/188/186 5/190/188
f 86/189/187 5/190/188 87/191/189
f 87/191/189 5/190/188 88/192/190
f 88/192/190 5/190/188 4/193/191
f 88/192/190 4/193/191 89/194/192
f 89/194/192 4/193/191 3/195/193
f 89/194/192 3/195/193 90/196/194
f 90/196/194 3/195/193 2/139/137
f 90/196/194 2/139/137 96/141/139
f 95/197/195 127/198/196 96/141/139
f 96/141/139 127/198/196 90/196/194
f 127/198/196 128/199/197 90/196/194
f 90/196/194 128/199/197 92/200/198
f 65/201/199 129/202/200 66/174/172
f 66/174/172 129/202/200 130/203/201
f 66/174/172 130/203/201 60/171/169
f 60/171/169 130/203/201 62/204/202
f 59/205/203 131/206/204 60/171/169
f 60/171/169 131/206/204 55/169/167
f 131/206/204 132/207/205 55/169/167
f 55/169/167 132/207/205 56/208/206
f 58/209/207 133/210/208 59/211/209
f 59/211/209 133/210/208 160/212/210
f 59/211/209 160/212/210 161/213/211
f 133/210/208 134/214/212 160/212/210
f 160/212/210 134/214/212 62/215/213
f 160/212/210 62/215/213 191/216/214
f 191/216/214 62/215/213 130/217/215
f 191/216/214 130/217/215 129/218/216
f 134/214/212 61/219/217 62/215/213
f 191/216/214 129/218/216 190/220/218
f 190/220/218 129/218/216 65/221/219
f 190/220/218 65/221/219 64/222/220
f 64/222/220 135/223/221 190/220/218
f 190/220/218 135/223/221 189/224/222
f 189/224/222 135/223/221 136/225/223
f 189/224/222 136/225/223 188/226/224
f 188/226/224 136/225/223 137/227/225
f 188/226/224 137/227/225 187/228/226
f 187/228/226 137/227/225 138/229/227
f 187/228/226 138/229/227 186/230/228
f 186/230/228 138/229/227 139/231/229
f 186/230/228 139/231/229 185/232/230
f 185/232/230 139/231/229 140/233/231
f 185/232/230 140/233/231 184/234/232
f 184/234/232 140/233/231 141/235/233
f 184/234/232 141/235/233 183/236/234
f 183/236/234 141/235/233 142/237/235
f 183/236/234 142/237/235 182/238/236
f 182/238/236 142/237/235 143/239/237
f 182/238/236 143/239/237 181/240/238
f 181/240/238 143/239/237 144/241/239
f 181/240/238 144/241/239 180/242/240
f 180/242/240 144/241/239 145/243/241
f 180/242/240 145/243/241 179/244/242
f 179/244/242 145/243/241 146/245/243
f 179/244/242 146/245/243 178/246/244
f 178/246/244 146/245/243 91/247/245
f 178/246/244 91/247/245 92/248/246
f 92/248/246 128/249/247 178/246/244
f 178/246/244 128/249/247 177/250/248
f 177/250/248 128/249/247 127/251/249
f 177/250/248 127/251/249 95/252/250
f 94/253/251 147/254/252 95/252/250
f 95/252/250 147/254/252 176/255/253
f 95/252/250 176/255/253 177/250/248
f 147/256/252 148/257/254 176/258/253
f 176/258/253 148/257/254 98/259/255
f 176/258/253 98/259/255 175/260/256
f 175/260/256 98/259/255 126/261/257
f 175/260/256 126/261/257 125/262/258
f 148/257/254 97/263/259 98/259/255
f 175/260/256 125/262/258 174/264/260
f 174/264/260 125/262/258 101/265/261
f 174/264/260 101/265/261 100/266/262
f 100/266/262 149/267/263 174/264/260
f 174/264/260 149/267/263 173/268/264
f 173/268/264 149/267/263 150/269/265
f 173/268/264 150/269/265 172/270/266
f 172/270/266 150/269/265 151/271/267
f 172/270/266 151/271/267 171/272/268
f 171/272/268 151/271/267 152/273/269
f 171/272/268 152/273/269 170/274/270
f 170/274/270 152/273/269 153/275/271
f 170/274/270 153/275/271 169/276/272
f 169/276/272 153/275/271 168/277/273
f 168/277/273 153/275/271 154/278/274
f 168/277/273 154/278/274 167/279/275
f 167/279/275 154/278/274 155/280/276
f 167/279/275 155/280/276 166/281/277
f 166/281/277 155/280/276 156/282/278
f 166/281/277 156/282/278 165/283/279
f 165/283/279 156/282/278 157/284/280
f 165/283/279 157/284/280 164/285/281
f 164/285/281 157/284/280 158/286/282
f 164/285/281 158/286/282 163/287/283
f 163/287/283 158/286/282 159/288/284
f 163/287/283 159/288/284 162/289/285
f 162/289/285 159/288/284 53/290/286
f 162/289/285 53/290/286 56/291/287
f 56/291/287 132/292/288 162/289/285
f 162/289/285 132/292/288 161/213/211
f 161/213/211 132/292/288 131/293/289
f 161/213/211 131/293/289 59/211/209
f 193/294/290 275/295/291 192/296/292
f 192/296/292 275/295/291 234/297/293
f 192/296/292 234/297/293 233/298/294
f 233/298/294 234/297/293 235/299/295
f 233/298/294 235/299/295 232/300/296
f 232/300/296 235/299/295 236/301/297
f 232/300/296 236/301/297 231/302/298
f 231/302/298 236/301/297 237/303/299
f 231/302/298 237/303/299 230/304/300
f 230/304/300 237/303/299 238/305/301
f 230/304/300 238/305/301 229/306/302
f 229/306/302 238/305/301 239/307/303
f 229/306/302 239/307/303 228/308/304
f 228/308/304 239/307/303 240/309/305
f 228/308/304 240/309/305 227/310/306
f 227/310/306 240/309/305 241/311/307
f 227/310/306 241/311/307 226/312/308
f 226/312/308 241/311/307 242/313/309
f 226/312/308 242/313/309 225/314/310
f 225/314/310 242/313/309 243/315/311
f 225/314/310 243/315/311 224/316/312
f 224/316/312 243/315/311 244/317/313
f 224/316/312 244/317/313 223/318/314
f 223/318/314 244/317/313 245/319/315
f 223/318/314 245/319/315 222/320/316
f 222/320/316 245/319/315 246/321/317
f 222/320/316 246/321/317 221/322/318
f 221/322/318 246/321/317 247/323/319
f 221/322/318 247/323/319 220/324/320
f 220/324/320 247/323/319 248/325/321
f 220/324/320 248/325/321 219/326/322
f 219/326/322 248/325/321 249/327/323
f 219/326/322 249/327/323 218/328/324
f 218/328/324 249/327/323 250/329/325
f 218/328/324 250/329/325 217/330/326
f 217/330/326 250/329/325 251/331/327
f 217/330/326 251/331/327 216/332/328
f 216/332/328 251/331/327 252/333/329
f 216/332/328 252/333/329 215/334/330
f 215/334/330 252/333/329 253/335/331
f 215/334/330 253/335/331 214/336/332
f 214/336/332 253/335/331 254/337/333
f 214/336/332 254/337/333 213/338/334
f 213/338/334 254/337/333 255/339/335
f 213/340/334 255/341/335 212/342/336
f 212/342/336 255/341/335 256/343/337
f 212/342/336 256/343/337 211/344/338
f 211/344/338 256/343/337 257/345/339
f 211/344/338 257/345/339 210/346/340
f 210/346/340 257/345/339 258/347/341
f 210/346/340 258/347/341 209/348/342
f 209/348/342 258/347/341 259/349/343
f 209/348/342 259/349/343 208/350/344
f 208/350/344 259/349/343 260/351/345
f 208/350/344 260/351/345 207/352/346
f 207/352/346 260/351/345 261/353/347
f 207/352/346 261/353/347 206/354/348
f 206/354/348 261/353/347 262/355/349
f 206/354/348 262/355/349 205/356/350
f 205/356/350 262/355/349 263/357/351
f 205/356/350 263/357/351 204/358/352
f 204/358/352 263/357/351 264/359/353
f 204/358/352 264/359/353 203/360/354
f 203/360/354 264/359/353 265/361/355
f 203/360/354 265/361/355 202/362/356
f 202/362/356 265/361/355 266/363/357
f 202/362/356 266/363/357 201/364/358
f 201/364/358 266/363/357 267/365/359
f 201/364/358 267/365/359 200/366/360
f 200/366/360 267/365/359 268/367/361
f 200/366/360 268/367/361 199/368/362
f 199/368/362 268/367/361 269/369/363
f 199/368/362 269/369/363 198/370/364
f 198/370/364 269/369/363 270/371/365
f 198/370/364 270/371/365 197/372/366
f 197/372/366 270/371/365 271/373/367
f 197/372/366 271/373/367 196/374/368
f 196/374/368 271/373/367 272/375/369
f 196/374/368 272/375/369 195/376/370
f 195/376/370 272/375/369 273/377/371
f 195/376/370 273/377/371 194/378/372
f 194/378/372 273/377/371 274/379/373
f 194/378/372 274/379/373 193/294/290
f 193/294/290 274/379/373 275/295/291
f 159/380/374 195/381/375 53/382/376
f 53/382/376 195/381/375 194/383/377
f 53/382/376 194/383/377 58/384/378
f 58/384/378 194/383/377 193/385/379
f 58/384/378 193/385/379 192/386/380
f 195/381/375 159/380/374 196/387/381
f 196/387/381 159/380/374 158/388/382
f 196/387/381 158/388/382 197/389/383
f 197/389/383 158/388/382 198/390/384
f 198/390/384 158/388/382 157/391/385
f 198/390/384 157/391/385 199/392/386
f 199/392/386 157/391/385 156/393/387
f 199/392/386 156/393/387 200/394/388
f 200/394/388 156/393/387 155/395/389
f 200/394/388 155/395/389 201/396/390
f 201/396/390 155/395/389 202/397/391
f 202/397/391 155/395/389 154/398/392
f 202/397/391 154/398/392 203/399/393
f 203/399/393 154/398/392 153/400/394
f 203/399/393 153/400/394 204/401/395
f 204/401/395 153/400/394 152/402/396
f 204/401/395 152/402/396 205/403/397
f 205/403/397 152/402/396 206/404/398
f 206/404/398 152/402/396 151/405/399
f 206/404/398 151/405/399 207/406/400
f 207/406/400 151/405/399 150/407/401
f 207/406/400 150/407/401 208/408/402
f 208/408/402 150/407/401 149/409/403
f 208/408/402 149/409/403 209/410/404
f 209/410/404 149/409/403 210/411/405
f 210/411/405 149/409/403 100/412/406
f 210/411/405 100/412/406 211/413/407
f 211/413/407 100/412/406 97/414/408
f 211/413/407 97/414/408 212/415/409
f 212/415/409 97/414/408 213/416/410
f 213/416/410 97/414/408 148/417/411
f 213/416/410 148/417/411 147/418/412
f 100/412/406 99/419/413 97/414/408
f 97/414/408 99/419/413 93/420/414
f 93/420/414 99/419/413 28/421/415
f 93/420/414 28/421/415 27/422/416
f 28/421/415 99/419/413 29/423/417
f 29/423/417 99/419/413 113/424/418
f 29/423/417 113/424/418 30/425/419
f 30/425/419 113/424/418 112/426/420
f 30/425/419 112/426/420 111/427/421
f 30/425/419 111/427/421 31/428/422
f 31/428/422 111/427/421 110/429/423
f 31/428/422 110/429/423 32/430/424
f 32/430/424 110/429/423 109/431/425
f 32/430/424 109/431/425 33/432/426
f 33/432/426 109/431/425 108/433/427
f 33/432/426 108/433/427 34/434/428
f 34/434/428 108/433/427 107/435/429
f 34/434/428 107/435/429 35/436/430
f 35/436/430 107/435/429 106/437/431
f 35/436/430 106/437/431 36/438/432
f 36/438/432 106/437/431 105/439/433
f 36/438/432 105/439/433 37/440/434
f 37/440/434 105/439/433 104/441/435
f 37/440/434 104/441/435 103/442/436
f 37/440/434 103/442/436 38/443/437
f 38/443/437 103/442/436 54/444/438
f 38/443/437 54/444/438 39/445/439
f 39/445/439 54/444/438 57/446/440
f 39/445/439 57/446/440 40/447/441
f 40/447/441 57/446/440 41/448/442
f 41/448/442 57/446/440 63/449/443
f 41/448/442 63/449/443 42/450/444
f 42/450/444 63/449/443 78/451/445
f 42/450/444 78/451/445 43/452/446
f 43/452/446 78/451/445 77/453/447
f 43/452/446 77/453/447 76/454/448
f 57/446/440 54/444/438 58/384/378
f 58/384/378 54/444/438 53/382/376
f 57/446/440 61/455/449 63/449/443
f 63/449/443 61/455/449 64/456/450
f 64/456/450 61/455/449 233/457/451
f 64/456/450 233/457/451 232/458/452
f 233/457/451 61/455/449 192/386/380
f 192/386/380 61/455/449 134/459/453
f 192/386/380 134/459/453 133/460/454
f 133/460/454 58/384/378 192/386/380
f 43/452/446 76/454/448 44/461/455
f 44/461/455 76/454/448 75/462/456
f 44/461/455 75/462/456 45/463/457
f 45/463/457 75/462/456 74/464/458
f 45/463/457 74/464/458 46/465/459
f 46/465/459 74/464/458 73/466/460
f 46/465/459 73/466/460 47/467/461
f 47/467/461 73/466/460 72/468/462
f 47/467/461 72/468/462 48/469/463
f 48/469/463 72/468/462 71/470/464
f 48/469/463 71/470/464 49/471/465
f 49/471/465 71/470/464 70/472/466
f 49/471/465 70/472/466 50/473/467
f 50/473/467 70/472/466 69/474/468
f 50/473/467 69/474/468 68/475/469
f 50/473/467 68/475/469 51/476/470
f 51/476/470 68/475/469 67/477/471
f 51/476/470 67/477/471 52/478/472
f 52/478/472 67/477/471 93/420/414
f 52/478/472 93/420/414 27/422/416
f 93/420/414 67/477/471 94/479/473
f 94/479/473 67/477/471 91/480/474
f 94/479/473 91/480/474 214/481/475
f 214/481/475 91/480/474 215/482/476
f 215/482/476 91/480/474 216/483/477
f 216/483/477 91/480/474 146/484/478
f 216/483/477 146/484/478 217/485/479
f 217/485/479 146/484/478 145/486/480
f 217/485/479 145/486/480 218/487/481
f 218/487/481 145/486/480 144/488/482
f 218/487/481 144/488/482 219/489/483
f 219/489/483 144/488/482 220/490/484
f 220/490/484 144/488/482 143/491/485
f 220/490/484 143/491/485 221/492/486
f 221/492/486 143/491/485 142/493/487
f 221/492/486 142/493/487 222/494/488
f 222/494/488 142/493/487 141/495/489
f 222/494/488 141/495/489 223/496/490
f 223/496/490 141/495/489 140/497/491
f 223/496/490 140/497/491 224/498/492
f 224/498/492 140/497/491 225/499/493
f 225/499/493 140/497/491 139/500/494
f 225/499/493 139/500/494 226/501/495
f 226/501/495 139/500/494 138/502/496
f 226/501/495 138/502/496 227/503/497
f 227/503/497 138/502/496 137/504/498
f 227/503/497 137/504/498 228/505/499
f 228/505/499 137/504/498 229/506/500
f 229/506/500 137/504/498 136/507/501
f 229/506/500 136/507/501 230/508/502
f 230/508/502 136/507/501 135/509/503
f 230/508/502 135/509/503 231/510/504
f 231/510/504 135/509/503 64/456/450
f 231/510/504 64/456/450 232/458/452
f 147/418/412 94/479/473 213/416/410
f 213/416/410 94/479/473 214/481/475
f 191/511/505 235/512/506 160/513/507
f 160/513/507 235/512/506 234/514/508
f 160/513/507 234/514/508 275/515/509
f 235/512/506 191/511/505 236/516/510
f 236/516/510 191/511/505 190/517/511
f 236/516/510 190/517/511 237/518/512
f 237/518/512 190/517/511 189/519/513
f 237/518/512 189/519/513 238/520/514
f 238/520/514 189/519/513 239/521/515
f 239/521/515 189/519/513 188/522/516
f 239/521/515 188/522/516 240/523/517
f 240/523/517 188/522/516 187/524/518
f 240/523/517 187/524/518 241/525/519
f 241/525/519 187/524/518 186/526/520
f 241/525/519 186/526/520 242/527/521
f 242/527/521 186/526/520 243/528/522
f 243/528/522 186/526/520 185/529/523
f 243/528/522 185/529/523 244/530/524
f 244/530/524 185/529/523 184/531/525
f 244/530/524 184/531/525 245/532/526
f 245/532/526 184/531/525 183/533/527
f 245/532/526 183/533/527 246/534/528
f 246/534/528 183/533/527 182/535/529
f 246/534/528 182/535/529 247/536/530
f 247/536/530 182/535/529 248/537/531
f 248/537/531 182/535/529 181/538/532
f 248/537/531 181/538/532 249/539/533
f 249/539/533 181/538/532 180/540/534
f 249/539/533 180/540/534 250/541/535
f 250/541/535 180/540/534 179/542/536
f 250/541/535 179/542/536 251/543/537
f 251/543/537 179/542/536 252/544/538
f 252/544/538 179/542/536 178/545/539
f 252/544/538 178/545/539 253/546/540
f 253/546/540 178/545/539 177/547/541
f 253/546/540 177/547/541 254/548/542
f 254/548/542 177/547/541 176/549/543
f 254/548/542 176/549/543 255/550/544
f 255/550/544 176/549/543 256/551/545
f 256/551/545 176/549/543 175/552/546
f 256/551/545 175/552/546 257/553/547
f 257/553/547 175/552/546 174/554/548
f 257/553/547 174/554/548 258/555/549
f 258/555/549 174/554/548 173/556/550
f 258/555/549 173/556/550 259/557/551
f 259/557/551 173/556/550 260/558/552
f 260/558/552 173/556/550 172/559/553
f 260/558/552 172/559/553 261/560/554
f 261/560/554 172/559/553 171/561/555
f 261/560/554 171/561/555 262/562/556
f 262/562/556 171/561/555 170/563/557
f 262/562/556 170/563/557 263/564/558
f 263/564/558 170/563/557 264/565/559
f 264/565/559 170/563/557 169/566/560
f 264/565/559 169/566/560 265/567/561
f 265/567/561 169/566/560 168/568/562
f 265/567/561 168/568/562 266/569/563
f 266/569/563 168/568/562 167/570/564
f 266/569/563 167/570/564 267/571/565
f 267/571/565 167/570/564 166/572/566
f 267/571/565 166/572/566 268/573/567
f 268/573/567 166/572/566 269/574/568
f 269/574/568 166/572/566 165/575/569
f 269/574/568 165/575/569 270/576/570
f 270/576/570 165/575/569 164/577/571
f 270/576/570 164/577/571 271/578/572
f 271/578/572 164/577/571 163/579/573
f 271/578/572 163/579/573 272/580/574
f 272/580/574 163/579/573 273/581/575
f 273/581/575 163/579/573 162/582/576
f 273/581/575 162/582/576 274/583/577
f 274/583/577 162/582/576 161/584/578
f 274/583/577 161/584/578 275/515/509
f 275/515/509 161/584/578 160/513/507
g Body2

v 13.000000 0.000000 0.500000
v 13.058116 -0.478631 0.500000
v 13.229088 -0.929446 0.500000
v 13.502979 -1.326245 0.500000
v 13.863871 -1.645968 0.500000
v 14.290790 -1.870032 0.500000
v 14.758927 -1.985418 0.500000
v 15.241073 -1.985418 0.500000
v 15.709210 -1.870032 0.500000
v 16.136129 -1.645968 0.500000
v 16.497021 -1.326245 0.500000
v 16.770912 -0.929446 0.500000
v 16.941884 -0.478631 0.500000
v 17.000000 0.000000 0.500000
v 16.941884 0.478631 0.500000
v 16.770912 0.929446 0.500000
v 16.497021 1.326245 0.500000
v 16.136129 1.645968 0.500000
v 15.709210 1.870032 0.500000
v 15.241073 1.985418 0.500000
v 14.758927 1.985418 0.500000
v 14.290790 1.870032 0.500000
v 13.863871 1.645968 0.500000
v 13.502979 1.326245 0.500000
v 13.229088 0.929446 0.500000
v 13.058116 0.478631 0.500000
v 13.000000 0.000000 0.000000
v 13.058116 0.478631 0.000000
v 13.229088 0.929446 0.000000
v 13.502979 1.326245 0.000000
v 13.863871 1.645968 0.000000
v 14.290790 1.870032 0.000000
v 14.758927 1.985418 0.000000
v 15.241073 1.985418 0.000000
v 15.709210 1.870032 0.000000
v 16.136129 1.645968 0.000000
v 16.497021 1.326245 0.000000
v 16.770912 0.929446 0.000000
v 16.941884 0.478631 0.000000
v 17.000000 0.000000 0.000000
v 16.941884 -0.478631 0.000000
v 16.770912 -0.929446 0.000000
v 16.497021 -1.326245 0.000000
v 16.136129 -1.645968 0.000000
v 15.709210 -1.870032 0.000000
v 15.241073 -1.985418 0.000000
v 14.758927 -1.985418 0.000000
v 14.290790 -1.870032 0.000000
v 13.863871 -1.645968 0.000000
v 13.502979 -1.326245 0.000000
v 13.229088 -0.929446 0.000000
v 13.058116 -0.478631 0.000000
v 17.755620 1.053120 0.000000
v 17.380792 0.762778 0.000000
v 17.380792 0.762778 0.500000
v 17.755620 1.053120 0.500000
v 17.499993 0.005819 0.000000
v 17.936180 0.285212 0.000000
v 17.936180 0.285212 0.500000
v 17.499993 0.005819 0.500000
v 17.936180 -0.285212 0.000000
v 17.936180 -0.285212 0.500000
v 17.380792 -0.762778 0.000000
v 17.774331 -1.002791 0.000000
v 17.774331 -1.002791 0.500000
v 17.380792 -0.762778 0.500000
v 12.619208 -0.762778 0.000000
v 12.830674 -1.242588 0.000000
v 13.137568 -1.667737 0.000000
v 13.526390 -2.019523 0.000000
v 13.980035 -2.282470 0.000000
v 14.478548 -2.445013 0.000000
v 15.000000 -2.500000 0.000000
v 15.521452 -2.445013 0.000000
v 16.019965 -2.282470 0.000000
v 16.473610 -2.019523 0.000000
v 16.862432 -1.667737 0.000000
v 17.169326 -1.242588 0.000000
v 17.169326 -1.242588 0.500000
v 16.862432 -1.667737 0.500000
v 16.473610 -2.019523 0.500000
v 16.019965 -2.282470 0.500000
v 15.521452 -2.445013 0.500000
v 15.000000 -2.500000 0.500000
v 14.478548 -2.445013 0.500000
v 13.980035 -2.282470 0.500000
v 13.526390 -2.019523 0.500000
v 13.137568 -1.667737 0.500000
v 12.830674 -1.242588 0.500000
v 12.619208 -0.762778 0.500000
v 12.225669 -1.002791 0.000000
v 12.225669 -1.002791 0.500000
v 12.500073 -0.019149 0.000000
v 12.063820 -0.285212 0.000000
v 12.063820 -0.285212 0.500000
v 12.500073 -0.019149 0.500000
v 12.063820 0.285212 0.000000
v 12.063820 0.285212 0.500000
v 12.619208 0.762778 0.000000
v 12.256081 1.083240 0.000000
v 12.256081 1.083240 0.500000
v 12.619208 0.762778 0.500000
v 17.169326 1.242588 0.000000
v 16.862432 1.667737 0.000000
v 16.473610 2.019523 0.000000
v 16.019965 2.282470 0.000000
v 15.521452 2.445013 0.000000
v 15.000000 2.500000 0.000000
v 14.478548 2.445013 0.000000
v 13.980035 2.282470 0.000000
v 13.526390 2.019523 0.000000
v 13.137568 1.667737 0.000000
v 12.830674 1.242588 0.000000
v 12.830674 1.242588 0.500000
v 13.137568 1.667737 0.500000
v 13.526390 2.019523 0.500000
v 13.980035 2.282470 0.500000
v 14.478548 2.445013 0.500000
v 15.000000 2.500000 0.500000
v 15.521452 2.445013 0.500000
v 16.019965 2.282470 0.500000
v 16.473610 2.019523 0.500000
v 16.862432 1.667737 0.500000
v 17.169326 1.242588 0.500000
v 12.167298 0.823588 0.500000
v 12.103025 0.556809 0.500000
v 12.097751 -0.528629 0.500000
v 12.151826 -0.768376 0.500000
v 17.848174 -0.768376 0.500000
v 17.902249 -0.528629 0.500000
v 17.898989 0.546228 0.500000
v 17.838641 0.802880 0.500000
v 17.948463 0.095203 0.000000
v 17.948463 -0.095203 0.000000
v 17.537579 -1.504392 0.000000
v 17.211117 -1.952809 0.000000
v 16.806486 -2.332190 0.000000
v 16.337992 -2.629121 0.000000
v 15.822196 -2.833107 0.000000
v 15.277333 -2.936935 0.000000
v 14.722667 -2.936935 0.000000
v 14.177804 -2.833107 0.000000
v 13.662008 -2.629121 0.000000
v 13.193514 -2.332190 0.000000
v 12.788883 -1.952809 0.000000
v 12.462421 -1.504392 0.000000
v 12.051537 -0.095203 0.000000
v 12.051537 0.095203 0.000000
v 12.526057 1.606894 0.000000
v 12.894707 2.066456 0.000000
v 13.347327 2.443598 0.000000
v 13.865864 2.723276 0.000000
v 14.429636 2.894337 0.000000
v 15.016157 2.949956 0.000000
v 15.602033 2.887915 0.000000
v 16.163898 2.710690 0.000000
v 16.679340 2.425349 0.000000
v 17.127801 2.043272 0.000000
v 17.491395 1.579699 0.000000
v 17.950000 0.000000 3.600000
v 17.893317 0.575516 3.600000
v 17.725445 1.128916 3.600000
v 17.452835 1.638932 3.600000
v 17.085965 2.085965 3.600000
v 16.638932 2.452835 3.600000
v 16.128916 2.725445 3.600000
v 15.575516 2.893317 3.600000
v 15.000000 2.950000 3.600000
v 14.424484 2.893317 3.600000
v 13.871084 2.725445 3.600000
v 13.361068 2.452835 3.600000
v 12.914035 2.085965 3.600000
v 12.547165 1.638932 3.600000
v 12.274555 1.128916 3.600000
v 12.106683 0.575516 3.600000
v 12.050000 -0.000000 3.600000
v 12.106683 -0.575516 3.600000
v 12.274555 -1.128916 3.600000
v 12.547165 -1.638932 3.600000
v 12.914035 -2.085965 3.600000
v 13.361068 -2.452835 3.600000
v 13.871084 -2.725445 3.600000
v 14.424484 -2.893317 3.600000
v 15.000000 -2.950000 3.600000
v 15.575516 -2.893317 3.600000
v 16.128916 -2.725445 3.600000
v 16.638932 -2.452835 3.600000
v 17.085965 -2.085965 3.600000
v 17.452835 -1.638932 3.600000
v 17.725445 -1.128916 3.600000
v 17.893317 -0.575516 3.600000
v 20.100000 0.000000 0.000000
v 20.043037 0.760116 0.000000
v 19.873421 1.503251 0.000000
v 19.594941 2.212807 0.000000
v 19.213818 2.872932 0.000000
v 18.738565 3.468881 0.000000
v 18.179798 3.987341 0.000000
v 17.550000 4.416730 0.000000
v 16.863239 4.747456 0.000000
v 16.134857 4.972132 0.000000
v 15.381123 5.085739 0.000000
v 14.618877 5.085739 0.000000
v 13.865143 4.972132 0.000000
v 13.136761 4.747456 0.000000
v 12.450000 4.416730 0.000000
v 11.820202 3.987341 0.000000
v 11.261435 3.468881 0.000000
v 10.786182 2.872932 0.000000
v 10.405059 2.212807 0.000000
v 10.126579 1.503251 0.000000
v 9.956963 0.760116 0.000000
v 9.900000 -0.000000 0.000000
v 9.956963 -0.760116 0.000000
v 10.126579 -1.503251 0.000000
v 10.405059 -2.212807 0.000000
v 10.786182 -2.872932 0.000000
v 11.261435 -3.468881 0.000000
v 11.820202 -3.987341 0.000000
v 12.450000 -4.416730 0.000000
v 13.136761 -4.747456 0.000000
v 13.865143 -4.972132 0.000000
v 14.618877 -5.085739 0.000000
v 15.381123 -5.085739 0.000000
v 16.134857 -4.972132 0.000000
v 16.863239 -4.747456 0.000000
v 17.550000 -4.416730 0.000000
v 18.179798 -3.987341 0.000000
v 18.738565 -3.468881 0.000000
v 19.213818 -2.872932 0.000000
v 19.594941 -2.212807 0.000000
v 19.873421 -1.503251 0.000000
v 20.043037 -0.760116 0.000000
v 20.100000 0.000000 3.600000
v 20.043037 -0.760116 3.600000
v 19.873421 -1.503251 3.600000
v 19.594941 -2.212807 3.600000
v 19.213818 -2.872932 3.600000
v 18.738565 -3.468881 3.600000
v 18.179798 -3.987341 3.600000
v 17.550000 -4.416730 3.600000
v 16.863239 -4.747456 3.600000
v 16.134857 -4.972132 3.600000
v 15.381123 -5.085739 3.600000
v 14.618877 -5.085739 3.600000
v 13.865143 -4.972132 3.600000
v 13.136761 -4.747456 3.600000
v 12.450000 -4.416730 3.600000
v 11.820202 -3.987341 3.600000
v 11.261435 -3.468881 3.600000
v 10.786182 -2.872932 3.600000
v 10.405059 -2.212807 3.600000
v 10.126579 -1.503251 3.600000
v 9.956963 -0.760116 3.600000
v 9.900000 0.000000 3.600000
v 9.956963 0.760116 3.600000
v 10.126579 1.503251 3.600000
v 10.405059 2.212807 3.600000
v 10.786182 2.872932 3.600000
v 11.261435 3.468881 3.600000
v 11.820202 3.987341 3.600000
v 12.450000 4.416730 3.600000
v 13.136761 4.747456 3.600000
v 13.865143 4.972132 3.600000
v 14.618877 5.085739 3.600000
v 15.381123 5.085739 3.600000
v 16.134857 4.972132 3.600000
v 16.863239 4.747456 3.600000
v 17.550000 4.416730 3.600000
v 18.179798 3.987341 3.600000
v 18.738565 3.468881 3.600000
v 19.213818 2.872932 3.600000
v 19.594941 2.212807 3.600000
v 19.873421 1.503251 3.600000
v 20.043037 0.760116 3.600000
vt 0.050000 -0.579986 0.000000
vt 0.000000 -0.579986 0.000000
vt 0.050000 -0.628319 0.000000
vt 0.000000 -0.628319 0.000000
vt 0.050000 0.628319 0.000000
vt 0.000000 0.628319 0.000000
vt 0.050000 0.579986 0.000000
vt 0.000000 0.579986 0.000000
vt 0.050000 0.531654 0.000000
vt 0.000000 0.531654 0.000000
vt 0.050000 0.483322 0.000000
vt 0.000000 0.483322 0.000000
vt 0.050000 0.434990 0.000000
vt -0.000000 0.434990 0.000000
vt 0.050000 0.386658 0.000000
vt 0.000000 0.386658 0.000000
vt 0.050000 0.338325 0.000000
vt 0.000000 0.338325 0.000000
vt 0.050000 0.289993 0.000000
vt 0.000000 0.289993 0.000000
vt 0.050000 0.241661 0.000000
vt 0.000000 0.241661 0.000000
vt 0.050000 0.193329 0.000000
vt -0.000000 0.193329 0.000000
vt 0.050000 0.144997 0.000000
vt 0.000000 0.144997 0.000000
vt 0.050000 0.096664 0.000000
vt 0.000000 0.096664 0.000000
vt 0.050000 0.048332 0.000000
vt 0.000000 0.048332 0.000000
vt 0.050000 0.000000 0.000000
vt 0.000000 0.000000 0.000000
vt 0.050000 -0.048332 0.000000
vt 0.000000 -0.048332 0.000000
vt 0.050000 -0.096664 0.000000
vt 0.000000 -0.096664 0.000000
vt 0.050000 -0.144997 0.000000
vt 0.000000 -0.144997 0.000000
vt 0.050000 -0.193329 0.000000
vt -0.000000 -0.193329 0.000000
vt 0.050000 -0.241661 0.000000
vt 0.000000 -0.241661 0.000000
vt 0.050000 -0.289993 0.000000
vt 0.000000 -0.289993 0.000000
vt 0.050000 -0.338325 0.000000
vt 0.000000 -0.338325 0.000000
vt 0.050000 -0.386658 0.000000
vt 0.000000 -0.386658 0.000000
vt 0.050000 -0.434990 0.000000
vt -0.000000 -0.434990 0.000000
vt 0.050000 -0.483322 0.000000
vt 0.000000 -0.483322 0.000000
vt 0.050000 -0.531654 0.000000
vt 0.000000 -0.531654 0.000000
vt 0.000000 0.000000 0.000000
vt 0.047412 0.000000 0.000000
vt 0.000000 0.050000 0.000000
vt 0.047412 0.050000 0.000000
vt 0.000000 0.000000 0.000000
vt 0.051800 0.000000 0.000000
vt 0.000000 0.050000 0.000000
vt 0.051800 0.050000 0.000000
vt 0.000000 0.000000 0.000000
vt 0.052436 0.000000 0.000000
vt 0.000000 0.050000 0.000000
vt 0.052436 0.050000 0.000000
vt 0.000000 0.000000 0.000000
vt 0.046095 0.000000 0.000000
vt 0.000000 0.050000 0.000000
vt 0.046095 0.050000 0.000000
vt -0.050000 -0.707884 0.000000
vt -0.000000 -0.707884 0.000000
vt -0.050000 -0.655353 0.000000
vt -0.000000 -0.655353 0.000000
vt -0.050000 -0.602823 0.000000
vt -0.000000 -0.602823 0.000000
vt -0.050000 -0.550292 0.000000
vt -0.000000 -0.550292 0.000000
vt -0.050000 -0.497761 0.000000
vt -0.000000 -0.497761 0.000000
vt -0.050000 -0.445230 0.000000
vt -0.000000 -0.445230 0.000000
vt -0.050000 -0.392699 0.000000
vt -0.000000 -0.392699 0.000000
vt -0.050000 -0.340168 0.000000
vt -0.000000 -0.340168 0.000000
vt -0.050000 -0.287637 0.000000
vt -0.000000 -0.287637 0.000000
vt -0.050000 -0.235106 0.000000
vt -0.000000 -0.235106 0.000000
vt -0.050000 -0.182576 0.000000
vt -0.000000 -0.182576 0.000000
vt -0.050000 -0.130045 0.000000
vt -0.000000 -0.130045 0.000000
vt -0.050000 -0.077514 0.000000
vt -0.000000 -0.077514 0.000000
vt 0.000000 0.000000 0.000000
vt 0.046095 0.000000 0.000000
vt 0.000000 0.050000 0.000000
vt 0.046095 0.050000 0.000000
vt 0.000000 0.000000 0.000000
vt 0.051099 0.000000 0.000000
vt 0.000000 0.050000 0.000000
vt 0.051099 0.050000 0.000000
vt 0.000000 0.000000 0.000000
vt 0.053193 0.000000 0.000000
vt 0.000000 0.050000 0.000000
vt 0.053193 0.050000 0.000000
vt 0.000000 0.000000 0.000000
vt 0.048431 0.000000 0.000000
vt 0.000000 0.050000 0.000000
vt 0.048431 0.050000 0.000000
vt -0.050000 0.077514 0.000000
vt -0.000000 0.077514 0.000000
vt -0.050000 0.130045 0.000000
vt -0.000000 0.130045 0.000000
vt -0.050000 0.182576 0.000000
vt -0.000000 0.182576 0.000000
vt -0.050000 0.235106 0.000000
vt -0.000000 0.235106 0.000000
vt -0.050000 0.287637 0.000000
vt -0.000000 0.287637 0.000000
vt -0.050000 0.340168 0.000000
vt -0.000000 0.340168 0.000000
vt -0.050000 0.392699 0.000000
vt -0.000000 0.392699 0.000000
vt -0.050000 0.445230 0.000000
vt -0.000000 0.445230 0.000000
vt -0.050000 0.497761 0.000000
vt -0.000000 0.497761 0.000000
vt -0.050000 0.550292 0.000000
vt -0.000000 0.550292 0.000000
vt -0.050000 0.602823 0.000000
vt -0.000000 0.602823 0.000000
vt -0.050000 0.655353 0.000000
vt -0.000000 0.655353 0.000000
vt -0.050000 0.707884 0.000000
vt -0.000000 0.707884 0.000000
vt 0.194188 0.047863 0.000000
vt 0.200000 -0.000000 0.000000
vt 0.249993 0.001915 0.000000
vt 0.194188 -0.047863 0.000000
vt 0.293618 -0.028521 0.000000
vt 0.289697 -0.055681 0.000000
vt 0.238079 -0.076278 0.000000
vt 0.283270 -0.082359 0.000000
vt 0.274392 -0.108324 0.000000
vt 0.177091 -0.092945 0.000000
vt 0.216933 -0.124259 0.000000
vt 0.149702 -0.132625 0.000000
vt 0.186243 -0.166774 0.000000
vt 0.113613 -0.164597 0.000000
vt 0.147361 -0.201952 0.000000
vt 0.101997 -0.228247 0.000000
vt 0.070921 -0.187003 0.000000
vt 0.052145 -0.244501 0.000000
vt 0.024107 -0.198542 0.000000
vt -0.000000 -0.250000 0.000000
vt -0.024107 -0.198542 0.000000
vt -0.052145 -0.244501 0.000000
vt -0.070921 -0.187003 0.000000
vt -0.101997 -0.228247 0.000000
vt -0.113613 -0.164597 0.000000
vt -0.147361 -0.201952 0.000000
vt -0.186243 -0.166774 0.000000
vt -0.149702 -0.132625 0.000000
vt -0.216933 -0.124259 0.000000
vt -0.177091 -0.092945 0.000000
vt -0.238079 -0.076278 0.000000
vt -0.194188 -0.047863 0.000000
vt -0.249999 -0.000582 0.000000
vt -0.200000 0.000000 0.000000
vt -0.194188 0.047863 0.000000
vt -0.238079 0.076278 0.000000
vt -0.177091 0.092945 0.000000
vt -0.216933 0.124259 0.000000
vt -0.149702 0.132625 0.000000
vt -0.186243 0.166774 0.000000
vt -0.113613 0.164597 0.000000
vt -0.147361 0.201952 0.000000
vt -0.101997 0.228247 0.000000
vt -0.070921 0.187003 0.000000
vt -0.052145 0.244501 0.000000
vt -0.024107 0.198542 0.000000
vt -0.000000 0.250000 0.000000
vt 0.024107 0.198542 0.000000
vt 0.052145 0.244501 0.000000
vt 0.070921 0.187003 0.000000
vt 0.101997 0.228247 0.000000
vt 0.113613 0.164597 0.000000
vt 0.147361 0.201952 0.000000
vt 0.186243 0.166774 0.000000
vt 0.149702 0.132625 0.000000
vt 0.216933 0.124259 0.000000
vt 0.177091 0.092945 0.000000
vt 0.238079 0.076278 0.000000
vt 0.293618 0.028521 0.000000
vt 0.290225 0.052863 0.000000
vt 0.284817 0.076838 0.000000
vt 0.277433 0.100279 0.000000
vt -0.277433 0.100279 0.000000
vt -0.284817 0.076838 0.000000
vt -0.290225 0.052863 0.000000
vt -0.293618 0.028521 0.000000
vt -0.293618 -0.028521 0.000000
vt -0.289899 -0.054623 0.000000
vt -0.283864 -0.080288 0.000000
vt -0.275562 -0.105312 0.000000
vt 0.180000 -0.028566 0.000000
vt 0.180000 -0.009522 0.000000
vt 0.130000 -0.028566 0.000000
vt -0.180000 0.000000 0.000000
vt -0.180000 -0.057923 0.000000
vt 0.180000 0.009522 0.000000
vt 0.130000 0.028566 0.000000
vt -0.180000 0.057923 0.000000
vt 0.130000 0.053150 0.000000
vt 0.130000 0.077734 0.000000
vt 0.180000 0.028566 0.000000
vt -0.180000 0.115846 0.000000
vt 0.130000 0.102318 0.000000
vt 0.180000 0.102318 0.000000
vt 0.180000 0.157867 0.000000
vt -0.180000 0.173769 0.000000
vt 0.180000 0.213416 0.000000
vt -0.180000 0.231692 0.000000
vt 0.180000 0.268964 0.000000
vt -0.180000 0.289616 0.000000
vt 0.180000 0.324513 0.000000
vt -0.180000 0.347539 0.000000
vt 0.180000 0.380062 0.000000
vt -0.180000 0.405462 0.000000
vt 0.180000 0.435611 0.000000
vt -0.180000 0.463385 0.000000
vt 0.180000 0.491159 0.000000
vt -0.180000 0.521308 0.000000
vt 0.180000 0.546708 0.000000
vt -0.180000 0.579231 0.000000
vt 0.180000 0.602257 0.000000
vt -0.180000 0.637154 0.000000
vt 0.180000 0.657805 0.000000
vt -0.180000 0.695077 0.000000
vt 0.180000 0.713354 0.000000
vt -0.180000 0.753000 0.000000
vt 0.180000 0.768903 0.000000
vt -0.180000 0.810924 0.000000
vt 0.180000 0.824452 0.000000
vt 0.130000 0.824452 0.000000
vt 0.130000 0.849036 0.000000
vt -0.180000 0.868847 0.000000
vt 0.130000 0.873620 0.000000
vt 0.130000 0.898204 0.000000
vt 0.180000 0.898204 0.000000
vt 0.180000 0.917248 0.000000
vt -0.180000 0.926770 0.000000
vt 0.180000 -0.936292 0.000000
vt 0.180000 -0.917248 0.000000
vt -0.180000 -0.926770 0.000000
vt 0.130000 -0.898204 0.000000
vt -0.180000 -0.868847 0.000000
vt 0.130000 -0.870753 0.000000
vt 0.130000 -0.843302 0.000000
vt 0.180000 -0.898204 0.000000
vt -0.180000 -0.810924 0.000000
vt 0.130000 -0.815851 0.000000
vt 0.180000 -0.815851 0.000000
vt 0.180000 -0.756837 0.000000
vt -0.180000 -0.753000 0.000000
vt 0.180000 -0.697824 0.000000
vt -0.180000 -0.695077 0.000000
vt 0.180000 -0.638810 0.000000
vt -0.180000 -0.637154 0.000000
vt 0.180000 -0.579796 0.000000
vt -0.180000 -0.579231 0.000000
vt 0.180000 -0.520783 0.000000
vt -0.180000 -0.521308 0.000000
vt -0.180000 -0.463385 0.000000
vt 0.180000 -0.461769 0.000000
vt -0.180000 -0.405462 0.000000
vt 0.180000 -0.402756 0.000000
vt -0.180000 -0.347539 0.000000
vt 0.180000 -0.343742 0.000000
vt -0.180000 -0.289616 0.000000
vt 0.180000 -0.284728 0.000000
vt -0.180000 -0.231692 0.000000
vt 0.180000 -0.225715 0.000000
vt -0.180000 -0.173769 0.000000
vt 0.180000 -0.166701 0.000000
vt -0.180000 -0.115846 0.000000
vt 0.180000 -0.107688 0.000000
vt 0.130000 -0.107688 0.000000
vt 0.130000 -0.081314 0.000000
vt 0.130000 -0.054940 0.000000
vt 0.180000 0.076296 0.000000
vt -0.180000 0.076296 0.000000
vt 0.180000 0.000000 0.000000
vt -0.180000 0.000000 0.000000
vt 0.180000 -0.076296 0.000000
vt -0.180000 -0.076296 0.000000
vt 0.180000 -0.152592 0.000000
vt -0.180000 -0.152592 0.000000
vt 0.180000 -0.228887 0.000000
vt -0.180000 -0.228887 0.000000
vt 0.180000 -0.305183 0.000000
vt -0.180000 -0.305183 0.000000
vt 0.180000 -0.381479 0.000000
vt -0.180000 -0.381479 0.000000
vt 0.180000 -0.457775 0.000000
vt -0.180000 -0.457775 0.000000
vt 0.180000 -0.534071 0.000000
vt -0.180000 -0.534071 0.000000
vt 0.180000 -0.610367 0.000000
vt -0.180000 -0.610367 0.000000
vt 0.180000 -0.686662 0.000000
vt -0.180000 -0.686662 0.000000
vt 0.180000 -0.762958 0.000000
vt -0.180000 -0.762958 0.000000
vt 0.180000 -0.839254 0.000000
vt -0.180000 -0.839254 0.000000
vt 0.180000 -0.915550 0.000000
vt -0.180000 -0.915550 0.000000
vt 0.180000 -0.991846 0.000000
vt -0.180000 -0.991846 0.000000
vt 0.180000 -1.068142 0.000000
vt -0.180000 -1.068142 0.000000
vt 0.180000 -1.144437 0.000000
vt -0.180000 -1.144437 0.000000
vt 0.180000 -1.220733 0.000000
vt -0.180000 -1.220733 0.000000
vt 0.180000 -1.297029 0.000000
vt -0.180000 -1.297029 0.000000
vt 0.180000 -1.373325 0.000000
vt -0.180000 -1.373325 0.000000
vt 0.180000 -1.449621 0.000000
vt -0.180000 -1.449621 0.000000
vt 0.180000 -1.525916 0.000000
vt -0.180000 -1.525916 0.000000
vt 0.180000 -1.602212 0.000000
vt -0.180000 -1.602212 0.000000
vt 0.180000 1.602212 0.000000
vt -0.180000 1.602212 0.000000
vt 0.180000 1.525916 0.000000
vt -0.180000 1.525916 0.000000
vt 0.180000 1.449621 0.000000
vt -0.180000 1.449621 0.000000
vt 0.180000 1.373325 0.000000
vt -0.180000 1.373325 0.000000
vt 0.180000 1.297029 0.000000
vt -0.180000 1.297029 0.000000
vt 0.180000 1.220733 0.000000
vt -0.180000 1.220733 0.000000
vt 0.180000 1.144437 0.000000
vt -0.180000 1.144437 0.000000
vt 0.180000 1.068142 0.000000
vt -0.180000 1.068142 0.000000
vt 0.180000 0.991846 0.000000
vt -0.180000 0.991846 0.000000
vt 0.180000 0.915550 0.000000
vt -0.180000 0.915550 0.000000
vt 0.180000 0.839254 0.000000
vt -0.180000 0.839254 0.000000
vt 0.180000 0.762958 0.000000
vt -0.180000 0.762958 0.000000
vt 0.180000 0.686662 0.000000
vt -0.180000 0.686662 0.000000
vt 0.180000 0.610367 0.000000
vt -0.180000 0.610367 0.000000
vt 0.180000 0.534071 0.000000
vt -0.180000 0.534071 0.000000
vt 0.180000 0.457775 0.000000
vt -0.180000 0.457775 0.000000
vt 0.180000 0.381479 0.000000
vt -0.180000 0.381479 0.000000
vt 0.180000 0.305183 0.000000
vt -0.180000 0.305183 0.000000
vt 0.180000 0.228887 0.000000
vt -0.180000 0.228887 0.000000
vt 0.180000 0.152592 0.000000
vt -0.180000 0.152592 0.000000
vt -0.249140 0.157970 0.000000
vt -0.459494 0.221281 0.000000
vt -0.275562 0.105312 0.000000
vt -0.487342 0.150325 0.000000
vt -0.293618 0.028521 0.000000
vt -0.504304 0.076012 0.000000
vt -0.510000 0.000000 0.000000
vt -0.421382 0.287293 0.000000
vt -0.212780 0.204327 0.000000
vt -0.373856 0.346888 0.000000
vt -0.317980 0.398734 0.000000
vt -0.167934 0.242535 0.000000
vt -0.255000 0.441673 0.000000
vt -0.116390 0.271069 0.000000
vt -0.186324 0.474746 0.000000
vt -0.060203 0.288792 0.000000
vt -0.113486 0.497213 0.000000
vt -0.038112 0.508574 0.000000
vt -0.001616 0.294996 0.000000
vt 0.038112 0.508574 0.000000
vt 0.057036 0.289434 0.000000
vt 0.113486 0.497213 0.000000
vt 0.113414 0.272328 0.000000
vt 0.186324 0.474746 0.000000
vt 0.255000 0.441673 0.000000
vt 0.165267 0.244360 0.000000
vt 0.317980 0.398734 0.000000
vt 0.210529 0.206646 0.000000
vt 0.373856 0.346888 0.000000
vt 0.247394 0.160689 0.000000
vt 0.421382 0.287293 0.000000
vt 0.459494 0.221281 0.000000
vt 0.274392 0.108324 0.000000
vt 0.487342 0.150325 0.000000
vt 0.293618 0.028521 0.000000
vt 0.504304 0.076012 0.000000
vt 0.510000 -0.000000 0.000000
vt 0.294846 0.009520 0.000000
vt 0.294846 -0.009520 0.000000
vt 0.238079 0.076278 0.000000
vt 0.249993 -0.001915 0.000000
vt 0.194188 0.047863 0.000000
vt 0.200000 0.000000 0.000000
vt 0.177091 0.092945 0.000000
vt 0.216933 0.124259 0.000000
vt 0.149702 0.132625 0.000000
vt 0.186243 0.166774 0.000000
vt 0.147361 0.201952 0.000000
vt 0.113613 0.164597 0.000000
vt 0.101997 0.228247 0.000000
vt 0.070921 0.187003 0.000000
vt 0.052145 0.244501 0.000000
vt 0.024107 0.198542 0.000000
vt 0.000000 0.250000 0.000000
vt -0.024107 0.198542 0.000000
vt -0.052145 0.244501 0.000000
vt -0.070921 0.187003 0.000000
vt -0.101997 0.228247 0.000000
vt -0.113613 0.164597 0.000000
vt -0.147361 0.201952 0.000000
vt -0.149702 0.132625 0.000000
vt -0.186243 0.166774 0.000000
vt -0.216933 0.124259 0.000000
vt -0.177091 0.092945 0.000000
vt -0.238079 0.076278 0.000000
vt -0.194188 0.047863 0.000000
vt -0.249999 0.000582 0.000000
vt -0.200000 0.000000 0.000000
vt -0.194188 -0.047863 0.000000
vt -0.238079 -0.076278 0.000000
vt -0.177091 -0.092945 0.000000
vt -0.216933 -0.124259 0.000000
vt -0.149702 -0.132625 0.000000
vt -0.186243 -0.166774 0.000000
vt -0.147361 -0.201952 0.000000
vt -0.293618 -0.028521 0.000000
vt -0.277433 -0.100279 0.000000
vt -0.504304 -0.076012 0.000000
vt -0.487342 -0.150325 0.000000
vt -0.294846 -0.009520 0.000000
vt -0.294846 0.009520 0.000000
vt -0.113613 -0.164597 0.000000
vt -0.101997 -0.228247 0.000000
vt -0.070921 -0.187003 0.000000
vt -0.052145 -0.244501 0.000000
vt -0.024107 -0.198542 0.000000
vt 0.000000 -0.250000 0.000000
vt 0.024107 -0.198542 0.000000
vt 0.052145 -0.244501 0.000000
vt 0.070921 -0.187003 0.000000
vt 0.101997 -0.228247 0.000000
vt 0.113613 -0.164597 0.000000
vt 0.147361 -0.201952 0.000000
vt 0.149702 -0.132625 0.000000
vt 0.186243 -0.166774 0.000000
vt 0.216933 -0.124259 0.000000
vt 0.177091 -0.092945 0.000000
vt 0.238079 -0.076278 0.000000
vt 0.194188 -0.047863 0.000000
vt 0.293618 -0.028521 0.000000
vt 0.277433 -0.100279 0.000000
vt 0.504304 -0.076012 0.000000
vt 0.487342 -0.150325 0.000000
vt 0.459494 -0.221281 0.000000
vt 0.253758 -0.150439 0.000000
vt 0.421382 -0.287293 0.000000
vt 0.221112 -0.195281 0.000000
vt 0.373856 -0.346888 0.000000
vt 0.180649 -0.233219 0.000000
vt 0.317980 -0.398734 0.000000
vt 0.255000 -0.441673 0.000000
vt 0.133799 -0.262912 0.000000
vt 0.186324 -0.474746 0.000000
vt 0.082220 -0.283311 0.000000
vt 0.113486 -0.497213 0.000000
vt 0.027733 -0.293693 0.000000
vt 0.038112 -0.508574 0.000000
vt -0.027733 -0.293693 0.000000
vt -0.038112 -0.508574 0.000000
vt -0.113486 -0.497213 0.000000
vt -0.082220 -0.283311 0.000000
vt -0.186324 -0.474746 0.000000
vt -0.133799 -0.262912 0.000000
vt -0.255000 -0.441673 0.000000
vt -0.180649 -0.233219 0.000000
vt -0.317980 -0.398734 0.000000
vt -0.373856 -0.346888 0.000000
vt -0.221112 -0.195281 0.000000
vt -0.421382 -0.287293 0.000000
vt -0.253758 -0.150439 0.000000
vt -0.459494 -0.221281 0.000000
vt 0.289332 -0.057552 0.000000
vt 0.504304 -0.076012 0.000000
vt 0.295000 0.000000 0.000000
vt 0.510000 0.000000 0.000000
vt 0.504304 0.076012 0.000000
vt 0.487342 -0.150325 0.000000
vt 0.272544 -0.112892 0.000000
vt 0.459494 -0.221281 0.000000
vt 0.245284 -0.163893 0.000000
vt 0.421382 -0.287293 0.000000
vt 0.373856 -0.346888 0.000000
vt 0.208597 -0.208597 0.000000
vt 0.317980 -0.398734 0.000000
vt 0.163893 -0.245284 0.000000
vt 0.255000 -0.441673 0.000000
vt 0.112892 -0.272544 0.000000
vt 0.186324 -0.474746 0.000000
vt 0.113486 -0.497213 0.000000
vt 0.057552 -0.289332 0.000000
vt 0.038112 -0.508574 0.000000
vt 0.000000 -0.295000 0.000000
vt -0.038112 -0.508574 0.000000
vt -0.057552 -0.289332 0.000000
vt -0.113486 -0.497213 0.000000
vt -0.112892 -0.272544 0.000000
vt -0.186324 -0.474746 0.000000
vt -0.255000 -0.441673 0.000000
vt -0.163893 -0.245284 0.000000
vt -0.317980 -0.398734 0.000000
vt -0.208597 -0.208597 0.000000
vt -0.373856 -0.346888 0.000000
vt -0.245284 -0.163893 0.000000
vt -0.421382 -0.287293 0.000000
vt -0.459494 -0.221281 0.000000
vt -0.272544 -0.112892 0.000000
vt -0.487342 -0.150325 0.000000
vt -0.289332 -0.057552 0.000000
vt -0.504304 -0.076012 0.000000
vt -0.295000 -0.000000 0.000000
vt -0.510000 0.000000 0.000000
vt -0.504304 0.076012 0.000000
vt -0.289332 0.057552 0.000000
vt -0.487342 0.150325 0.000000
vt -0.272544 0.112892 0.000000
vt -0.459494 0.221281 0.000000
vt -0.245284 0.163893 0.000000
vt -0.421382 0.287293 0.000000
vt -0.373856 0.346888 0.000000
vt -0.208597 0.208597 0.000000
vt -0.317980 0.398734 0.000000
vt -0.163893 0.245284 0.000000
vt -0.255000 0.441673 0.000000
vt -0.112892 0.272544 0.000000
vt -0.186324 0.474746 0.000000
vt -0.113486 0.497213 0.000000
vt -0.057552 0.289332 0.000000
vt -0.038112 0.508574 0.000000
vt 0.000000 0.295000 0.000000
vt 0.038112 0.508574 0.000000
vt 0.057552 0.289332 0.000000
vt 0.113486 0.497213 0.000000
vt 0.112892 0.272544 0.000000
vt 0.186324 0.474746 0.000000
vt 0.255000 0.441673 0.000000
vt 0.163893 0.245284 0.000000
vt 0.317980 0.398734 0.000000
vt 0.208597 0.208597 0.000000
vt 0.373856 0.346888 0.000000
vt 0.245284 0.163893 0.000000
vt 0.421382 0.287293 0.000000
vt 0.459494 0.221281 0.000000
vt 0.272544 0.112892 0.000000
vt 0.487342 0.150325 0.000000
vt 0.289332 0.057552 0.000000
vn 0.097094 0.023932 0.000000
vn 0.097094 0.023932 0.000000
vn 0.100000 0.000000 0.000000
vn 0.100000 0.000000 0.000000
vn 0.097094 -0.023932 0.000000
vn 0.097094 -0.023932 0.000000
vn 0.088546 -0.046472 0.000000
vn 0.088546 -0.046472 0.000000
vn 0.074851 -0.066312 0.000000
vn 0.074851 -0.066312 0.000000
vn 0.056806 -0.082298 0.000000
vn 0.056806 -0.082298 0.000000
vn 0.035460 -0.093502 0.000000
vn 0.035460 -0.093502 0.000000
vn 0.012054 -0.099271 0.000000
vn 0.012054 -0.099271 0.000000
vn -0.012054 -0.099271 0.000000
vn -0.012054 -0.099271 0.000000
vn -0.035460 -0.093502 0.000000
vn -0.035460 -0.093502 0.000000
vn -0.056806 -0.082298 0.000000
vn -0.056806 -0.082298 0.000000
vn -0.074851 -0.066312 0.000000
vn -0.074851 -0.066312 0.000000
vn -0.088546 -0.046472 0.000000
vn -0.088546 -0.046472 0.000000
vn -0.097094 -0.023932 0.000000
vn -0.097094 -0.023932 0.000000
vn -0.100000 0.000000 0.000000
vn -0.100000 0.000000 0.000000
vn -0.097094 0.023932 0.000000
vn -0.097094 0.023932 0.000000
vn -0.088546 0.046472 0.000000
vn -0.088546 0.046472 0.000000
vn -0.074851 0.066312 0.000000
vn -0.074851 0.066312 0.000000
vn -0.056806 0.082298 0.000000
vn -0.056806 0.082298 0.000000
vn -0.035460 0.093502 0.000000
vn -0.035460 0.093502 0.000000
vn -0.012054 0.099271 0.000000
vn -0.012054 0.099271 0.000000
vn 0.012054 0.099271 0.000000
vn 0.012054 0.099271 0.000000
vn 0.035460 0.093502 0.000000
vn 0.035460 0.093502 0.000000
vn 0.056806 0.082298 0.000000
vn 0.056806 0.082298 0.000000
vn 0.074851 0.066312 0.000000
vn 0.074851 0.066312 0.000000
vn 0.088546 0.046472 0.000000
vn 0.088546 0.046472 0.000000
vn -0.061237 0.079057 0.000000
vn -0.061237 0.079057 0.000000
vn -0.061237 0.079057 0.000000
vn -0.061237 0.079057 0.000000
vn 0.053937 -0.084207 0.000000
vn 0.053937 -0.084207 0.000000
vn 0.053937 -0.084207 0.000000
vn 0.053937 -0.084207 0.000000
vn 0.055502 0.083184 0.000000
vn 0.055502 0.083184 0.000000
vn 0.055502 0.083184 0.000000
vn 0.055502 0.083184 0.000000
vn -0.052069 -0.085375 0.000000
vn -0.052069 -0.085375 0.000000
vn -0.052069 -0.085375 0.000000
vn -0.052069 -0.085375 0.000000
vn -0.095232 -0.030511 0.000000
vn -0.095232 -0.030511 0.000000
vn -0.086773 -0.049704 0.000000
vn -0.086773 -0.049704 0.000000
vn -0.074497 -0.066709 0.000000
vn -0.074497 -0.066709 0.000000
vn -0.058944 -0.080781 0.000000
vn -0.058944 -0.080781 0.000000
vn -0.040799 -0.091299 0.000000
vn -0.040799 -0.091299 0.000000
vn -0.020858 -0.097801 0.000000
vn -0.020858 -0.097801 0.000000
vn 0.000000 -0.100000 0.000000
vn 0.000000 -0.100000 0.000000
vn 0.020858 -0.097801 0.000000
vn 0.020858 -0.097801 0.000000
vn 0.040799 -0.091299 0.000000
vn 0.040799 -0.091299 0.000000
vn 0.058944 -0.080781 0.000000
vn 0.058944 -0.080781 0.000000
vn 0.074497 -0.066709 0.000000
vn 0.074497 -0.066709 0.000000
vn 0.086773 -0.049704 0.000000
vn 0.086773 -0.049704 0.000000
vn 0.095232 -0.030511 0.000000
vn 0.095232 -0.030511 0.000000
vn 0.052069 -0.085375 0.000000
vn 0.052069 -0.085375 0.000000
vn 0.052069 -0.085375 0.000000
vn 0.052069 -0.085375 0.000000
vn -0.052069 0.085375 0.000000
vn -0.052069 0.085375 0.000000
vn -0.052069 0.085375 0.000000
vn -0.052069 0.085375 0.000000
vn -0.057218 -0.082013 0.000000
vn -0.057218 -0.082013 0.000000
vn -0.057218 -0.082013 0.000000
vn -0.057218 -0.082013 0.000000
vn 0.066169 0.074978 0.000000
vn 0.066169 0.074978 0.000000
vn 0.066169 0.074978 0.000000
vn 0.066169 0.074978 0.000000
vn 0.095232 0.030511 0.000000
vn 0.095232 0.030511 0.000000
vn 0.086773 0.049704 0.000000
vn 0.086773 0.049704 0.000000
vn 0.074497 0.066709 0.000000
vn 0.074497 0.066709 0.000000
vn 0.058944 0.080781 0.000000
vn 0.058944 0.080781 0.000000
vn 0.040799 0.091299 0.000000
vn 0.040799 0.091299 0.000000
vn 0.020858 0.097801 0.000000
vn 0.020858 0.097801 0.000000
vn 0.000000 0.100000 0.000000
vn 0.000000 0.100000 0.000000
vn -0.020858 0.097801 -0.000000
vn -0.020858 0.097801 -0.000000
vn -0.040799 0.091299 -0.000000
vn -0.040799 0.091299 -0.000000
vn -0.058944 0.080781 -0.000000
vn -0.058944 0.080781 -0.000000
vn -0.074497 0.066709 -0.000000
vn -0.074497 0.066709 -0.000000
vn -0.086773 0.049704 -0.000000
vn -0.086773 0.049704 -0.000000
vn -0.095232 0.030511 -0.000000
vn -0.095232 0.030511 -0.000000
vn 0.000000 0.000000 0.100000
vn 0.000000 0.000000 0.100000
vn 0.000000 0.000000 0.100000
vn 0.000000 0.000000 0.100000
vn 0.000000 0.000000 0.100000
vn 0.000000 0.000000 0.100000
vn 0.000000 0.000000 0.100000
vn 0.000000 0.000000 0.100000
vn 0.000000 0.000000 0.100000
vn 0.000000 0.000000 0.100000
vn 0.000000 0.000000 0.100000
vn 0.000000 0.000000 0.100000
vn 0.000000 0.000000 0.100000
vn 0.000000 0.000000 0.100000
vn 0.000000 0.000000 0.100000
vn 0.000000 0.000000 0.100000
vn 0.000000 0.000000 0.100000
vn 0.000000 0.000000 0.100000
vn 0.000000 0.000000 0.100000
vn 0.000000 0.000000 0.100000
vn 0.000000 0.000000 0.100000
vn 0.000000 0.000000 0.100000
vn 0.000000 0.000000 0.100000
vn 0.000000 0.000000 0.100000
vn 0.000000 0.000000 0.100000
vn 0.000000 0.000000 0.100000
vn 0.000000 0.000000 0.100000
vn 0.000000 0.000000 0.100000
vn 0.000000 0.000000 0.100000
vn 0.000000 0.000000 0.100000
vn 0.000000 0.000000 0.100000
vn 0.000000 0.000000 0.100000
vn 0.000000 0.000000 0.100000
vn 0.000000 0.000000 0.100000
vn 0.000000 0.000000 0.100000
vn 0.000000 0.000000 0.100000
vn 0.000000 0.000000 0.100000
vn 0.000000 0.000000 0.100000
vn 0.000000 0.000000 0.100000
vn 0.000000 0.000000 0.100000
vn 0.000000 0.000000 0.100000
vn 0.000000 0.000000 0.100000
vn 0.000000 0.000000 0.100000
vn 0.000000 0.000000 0.100000
vn 0.000000 0.000000 0.100000
vn 0.000000 0.000000 0.100000
vn 0.000000 0.000000 0.100000
vn 0.000000 0.000000 0.100000
vn 0.000000 0.000000 0.100000
vn 0.000000 0.000000 0.100000
vn 0.000000 0.000000 0.100000
vn 0.000000 0.000000 0.100000
vn 0.000000 0.000000 0.100000
vn 0.000000 0.000000 0.100000
vn 0.000000 0.000000 0.100000
vn 0.000000 0.000000 0.100000
vn 0.000000 0.000000 0.100000
vn 0.000000 0.000000 0.100000
vn 0.000000 0.000000 0.100000
vn 0.000000 0.000000 0.100000
vn 0.000000 0.000000 0.100000
vn 0.000000 0.000000 0.100000
vn 0.000000 0.000000 0.100000
vn 0.000000 0.000000 0.100000
vn 0.000000 0.000000 0.100000
vn 0.000000 0.000000 0.100000
vn 0.000000 0.000000 0.100000
vn 0.000000 0.000000 0.100000
vn 0.000000 0.000000 0.100000
vn 0.000000 0.000000 0.100000
vn -0.099532 -0.009668 0.000000
vn -0.099948 -0.003227 0.000000
vn -0.099532 -0.009668 0.000000
vn -0.100000 0.000000 0.000000
vn -0.098079 -0.019509 0.000000
vn -0.099948 0.003227 0.000000
vn -0.099532 0.009668 0.000000
vn -0.098079 0.019509 0.000000
vn -0.098381 0.017920 0.000000
vn -0.096548 0.026047 0.000000
vn -0.099532 0.009668 0.000000
vn -0.092388 0.038268 0.000000
vn -0.094045 0.033993 0.000000
vn -0.094045 0.033993 0.000000
vn -0.086020 0.050996 0.000000
vn -0.083147 0.055557 0.000000
vn -0.074953 0.066197 0.000000
vn -0.070711 0.070711 0.000000
vn -0.061237 0.079057 0.000000
vn -0.055557 0.083147 0.000000
vn -0.045356 0.089123 0.000000
vn -0.038268 0.092388 0.000000
vn -0.027871 0.096038 0.000000
vn -0.019509 0.098079 0.000000
vn -0.009401 0.099557 0.000000
vn -0.000000 0.100000 0.000000
vn 0.009401 0.099557 0.000000
vn 0.019509 0.098079 0.000000
vn 0.027871 0.096038 0.000000
vn 0.038268 0.092388 0.000000
vn 0.045356 0.089123 0.000000
vn 0.055557 0.083147 0.000000
vn 0.061237 0.079057 0.000000
vn 0.070711 0.070711 0.000000
vn 0.074953 0.066197 0.000000
vn 0.083147 0.055557 0.000000
vn 0.086020 0.050996 0.000000
vn 0.092388 0.038268 0.000000
vn 0.094045 0.033993 0.000000
vn 0.094045 0.033993 0.000000
vn 0.096548 0.026047 0.000000
vn 0.098079 0.019509 0.000000
vn 0.098381 0.017920 0.000000
vn 0.099532 0.009668 0.000000
vn 0.099532 0.009668 0.000000
vn 0.099948 0.003227 0.000000
vn 0.100000 0.000000 0.000000
vn 0.099948 -0.003227 0.000000
vn 0.099532 -0.009668 0.000000
vn 0.098079 -0.019509 0.000000
vn 0.098203 -0.018875 0.000000
vn 0.096024 -0.027918 0.000000
vn 0.099532 -0.009668 0.000000
vn 0.092388 -0.038268 0.000000
vn 0.093014 -0.036720 0.000000
vn 0.093014 -0.036720 0.000000
vn 0.083862 -0.054471 0.000000
vn 0.083147 -0.055557 0.000000
vn 0.071366 -0.070049 0.000000
vn 0.070711 -0.070711 0.000000
vn 0.056023 -0.082834 0.000000
vn 0.055557 -0.083147 0.000000
vn 0.038445 -0.092314 0.000000
vn 0.038268 -0.092388 0.000000
vn 0.019334 -0.098113 0.000000
vn 0.019509 -0.098079 0.000000
vn -0.000000 -0.100000 0.000000
vn -0.000548 -0.099999 0.000000
vn -0.019509 -0.098079 0.000000
vn -0.020408 -0.097895 0.000000
vn -0.038268 -0.092388 0.000000
vn -0.039454 -0.091888 0.000000
vn -0.055557 -0.083147 0.000000
vn -0.056927 -0.082215 0.000000
vn -0.070711 -0.070711 0.000000
vn -0.072129 -0.069263 0.000000
vn -0.083147 -0.055557 0.000000
vn -0.084454 -0.053549 0.000000
vn -0.092388 -0.038268 0.000000
vn -0.093411 -0.035699 0.000000
vn -0.093411 -0.035699 0.000000
vn -0.096225 -0.027216 0.000000
vn -0.098271 -0.018516 0.000000
vn 0.098883 0.014904 0.000000
vn 0.098883 0.014904 0.000000
vn 0.100000 0.000000 0.000000
vn 0.100000 0.000000 0.000000
vn 0.098883 -0.014904 0.000000
vn 0.098883 -0.014904 0.000000
vn 0.095557 -0.029476 0.000000
vn 0.095557 -0.029476 0.000000
vn 0.090097 -0.043388 0.000000
vn 0.090097 -0.043388 0.000000
vn 0.082624 -0.056332 0.000000
vn 0.082624 -0.056332 0.000000
vn 0.073305 -0.068017 0.000000
vn 0.073305 -0.068017 0.000000
vn 0.062349 -0.078183 0.000000
vn 0.062349 -0.078183 0.000000
vn 0.050000 -0.086603 0.000000
vn 0.050000 -0.086603 0.000000
vn 0.036534 -0.093087 0.000000
vn 0.036534 -0.093087 0.000000
vn 0.022252 -0.097493 0.000000
vn 0.022252 -0.097493 0.000000
vn 0.007473 -0.099720 0.000000
vn 0.007473 -0.099720 0.000000
vn -0.007473 -0.099720 0.000000
vn -0.007473 -0.099720 0.000000
vn -0.022252 -0.097493 0.000000
vn -0.022252 -0.097493 0.000000
vn -0.036534 -0.093087 0.000000
vn -0.036534 -0.093087 0.000000
vn -0.050000 -0.086603 0.000000
vn -0.050000 -0.086603 0.000000
vn -0.062349 -0.078183 0.000000
vn -0.062349 -0.078183 0.000000
vn -0.073305 -0.068017 0.000000
vn -0.073305 -0.068017 0.000000
vn -0.082624 -0.056332 0.000000
vn -0.082624 -0.056332 0.000000
vn -0.090097 -0.043388 0.000000
vn -0.090097 -0.043388 0.000000
vn -0.095557 -0.029476 0.000000
vn -0.095557 -0.029476 0.000000
vn -0.098883 -0.014904 0.000000
vn -0.098883 -0.014904 0.000000
vn -0.100000 -0.000000 0.000000
vn -0.100000 -0.000000 0.000000
vn -0.098883 0.014904 -0.000000
vn -0.098883 0.014904 -0.000000
vn -0.095557 0.029476 -0.000000
vn -0.095557 0.029476 -0.000000
vn -0.090097 0.043388 -0.000000
vn -0.090097 0.043388 -0.000000
vn -0.082624 0.056332 -0.000000
vn -0.082624 0.056332 -0.000000
vn -0.073305 0.068017 -0.000000
vn -0.073305 0.068017 -0.000000
vn -0.062349 0.078183 -0.000000
vn -0.062349 0.078183 -0.000000
vn -0.050000 0.086603 -0.000000
vn -0.050000 0.086603 -0.000000
vn -0.036534 0.093087 -0.000000
vn -0.036534 0.093087 -0.000000
vn -0.022252 0.097493 -0.000000
vn -0.022252 0.097493 -0.000000
vn -0.007473 0.099720 -0.000000
vn -0.007473 0.099720 -0.000000
vn 0.007473 0.099720 0.000000
vn 0.007473 0.099720 0.000000
vn 0.022252 0.097493 0.000000
vn 0.022252 0.097493 0.000000
vn 0.036534 0.093087 0.000000
vn 0.036534 0.093087 0.000000
vn 0.050000 0.086603 0.000000
vn 0.050000 0.086603 0.000000
vn 0.062349 0.078183 0.000000
vn 0.062349 0.078183 0.000000
vn 0.073305 0.068017 0.000000
vn 0.073305 0.068017 0.000000
vn 0.082624 0.056332 0.000000
vn 0.082624 0.056332 0.000000
vn 0.090097 0.043388 0.000000
vn 0.090097 0.043388 0.000000
vn 0.095557 0.029476 0.000000
vn 0.095557 0.029476 0.000000
vn 0.000000 0.000000 -0.100000
vn 0.000000 0.000000 -0.100000
vn 0.000000 0.000000 -0.100000
vn 0.000000 0.000000 -0.100000
vn 0.000000 0.000000 -0.100000
vn 0.000000 0.000000 -0.100000
vn 0.000000 0.000000 -0.100000
vn 0.000000 0.000000 -0.100000
vn 0.000000 0.000000 -0.100000
vn 0.000000 0.000000 -0.100000
vn 0.000000 0.000000 -0.100000
vn 0.000000 0.000000 -0.100000
vn 0.000000 0.000000 -0.100000
vn 0.000000 0.000000 -0.100000
vn 0.000000 0.000000 -0.100000
vn 0.000000 0.000000 -0.100000
vn 0.000000 0.000000 -0.100000
vn 0.000000 0.000000 -0.100000
vn 0.000000 0.000000 -0.100000
vn 0.000000 0.000000 -0.100000
vn 0.000000 0.000000 -0.100000
vn 0.000000 0.000000 -0.100000
vn 0.000000 0.000000 -0.100000
vn 0.000000 0.000000 -0.100000
vn 0.000000 0.000000 -0.100000
vn 0.000000 0.000000 -0.100000
vn 0.000000 0.000000 -0.100000
vn 0.000000 0.000000 -0.100000
vn 0.000000 0.000000 -0.100000
vn 0.000000 0.000000 -0.100000
vn 0.000000 0.000000 -0.100000
vn 0.000000 0.000000 -0.100000
vn 0.000000 0.000000 -0.100000
vn 0.000000 0.000000 -0.100000
vn 0.000000 0.000000 -0.100000
vn 0.000000 0.000000 -0.100000
vn 0.000000 0.000000 -0.100000
vn 0.000000 0.000000 -0.100000
vn 0.000000 0.000000 -0.100000
vn 0.000000 0.000000 -0.100000
vn 0.000000 0.000000 -0.100000
vn 0.000000 0.000000 -0.100000
vn 0.000000 0.000000 -0.100000
vn 0.000000 0.000000 -0.100000
vn 0.000000 0.000000 -0.100000
vn 0.000000 0.000000 -0.100000
vn 0.000000 0.000000 -0.100000
vn 0.000000 0.000000 -0.100000
vn 0.000000 0.000000 -0.100000
vn 0.000000 0.000000 -0.100000
vn 0.000000 0.000000 -0.100000
vn 0.000000 0.000000 -0.100000
vn 0.000000 0.000000 -0.100000
vn 0.000000 0.000000 -0.100000
vn 0.000000 0.000000 -0.100000
vn 0.000000 0.000000 -0.100000
vn 0.000000 0.000000 -0.100000
vn 0.000000 0.000000 -0.100000
vn 0.000000 0.000000 -0.100000
vn 0.000000 0.000000 -0.100000
vn 0.000000 0.000000 -0.100000
vn 0.000000 0.000000 -0.100000
vn 0.000000 0.000000 -0.100000
vn 0.000000 0.000000 -0.100000
vn 0.000000 0.000000 -0.100000
vn 0.000000 0.000000 -0.100000
vn 0.000000 0.000000 -0.100000
vn 0.000000 0.000000 -0.100000
vn 0.000000 0.000000 -0.100000
vn 0.000000 0.000000 -0.100000
vn 0.000000 0.000000 -0.100000
vn 0.000000 0.000000 -0.100000
vn 0.000000 0.000000 -0.100000
vn 0.000000 0.000000 -0.100000
vn 0.000000 0.000000 -0.100000
vn 0.000000 0.000000 -0.100000
vn 0.000000 0.000000 -0.100000
vn 0.000000 0.000000 -0.100000
vn 0.000000 0.000000 -0.100000
vn 0.000000 0.000000 -0.100000
vn 0.000000 0.000000 -0.100000
vn 0.000000 0.000000 -0.100000
vn 0.000000 0.000000 -0.100000
vn 0.000000 0.000000 -0.100000
vn 0.000000 0.000000 -0.100000
vn 0.000000 0.000000 -0.100000
vn 0.000000 0.000000 -0.100000
vn 0.000000 0.000000 -0.100000
vn 0.000000 0.000000 -0.100000
vn 0.000000 0.000000 -0.100000
vn 0.000000 0.000000 -0.100000
vn 0.000000 0.000000 -0.100000
vn 0.000000 0.000000 -0.100000
vn 0.000000 0.000000 -0.100000
vn 0.000000 0.000000 -0.100000
vn 0.000000 0.000000 -0.100000
vn 0.000000 0.000000 -0.100000
vn 0.000000 0.000000 -0.100000
vn 0.000000 0.000000 -0.100000
vn 0.000000 0.000000 -0.100000
vn 0.000000 0.000000 -0.100000
vn 0.000000 0.000000 -0.100000
vn 0.000000 0.000000 -0.100000
vn 0.000000 0.000000 -0.100000
vn 0.000000 0.000000 -0.100000
vn 0.000000 0.000000 -0.100000
vn 0.000000 0.000000 -0.100000
vn 0.000000 0.000000 -0.100000
vn 0.000000 0.000000 -0.100000
vn 0.000000 0.000000 -0.100000
vn 0.000000 0.000000 -0.100000
vn 0.000000 0.000000 -0.100000
vn 0.000000 0.000000 -0.100000
vn 0.000000 0.000000 -0.100000
vn 0.000000 0.000000 -0.100000
vn 0.000000 0.000000 -0.100000
vn 0.000000 0.000000 -0.100000
vn 0.000000 0.000000 -0.100000
vn 0.000000 0.000000 -0.100000
vn 0.000000 0.000000 -0.100000
vn 0.000000 0.000000 -0.100000
vn 0.000000 0.000000 -0.100000
vn 0.000000 0.000000 -0.100000
vn 0.000000 0.000000 -0.100000
vn 0.000000 0.000000 -0.100000
vn 0.000000 0.000000 -0.100000
vn 0.000000 0.000000 -0.100000
vn 0.000000 0.000000 -0.100000
vn 0.000000 0.000000 -0.100000
vn 0.000000 0.000000 -0.100000
vn 0.000000 0.000000 -0.100000
vn 0.000000 0.000000 0.100000
vn 0.000000 0.000000 0.100000
vn 0.000000 0.000000 0.100000
vn 0.000000 0.000000 0.100000
vn 0.000000 0.000000 0.100000
vn 0.000000 0.000000 0.100000
vn 0.000000 0.000000 0.100000
vn 0.000000 0.000000 0.100000
vn 0.000000 0.000000 0.100000
vn 0.000000 0.000000 0.100000
vn 0.000000 0.000000 0.100000
vn 0.000000 0.000000 0.100000
vn 0.000000 0.000000 0.100000
vn 0.000000 0.000000 0.100000
vn 0.000000 0.000000 0.100000
vn 0.000000 0.000000 0.100000
vn 0.000000 0.000000 0.100000
vn 0.000000 0.000000 0.100000
vn 0.000000 0.000000 0.100000
vn 0.000000 0.000000 0.100000
vn 0.000000 0.000000 0.100000
vn 0.000000 0.000000 0.100000
vn 0.000000 0.000000 0.100000
vn 0.000000 0.000000 0.100000
vn 0.000000 0.000000 0.100000
vn 0.000000 0.000000 0.100000
vn 0.000000 0.000000 0.100000
vn 0.000000 0.000000 0.100000
vn 0.000000 0.000000 0.100000
vn 0.000000 0.000000 0.100000
vn 0.000000 0.000000 0.100000
vn 0.000000 0.000000 0.100000
vn 0.000000 0.000000 0.100000
vn 0.000000 0.000000 0.100000
vn 0.000000 0.000000 0.100000
vn 0.000000 0.000000 0.100000
vn 0.000000 0.000000 0.100000
vn 0.000000 0.000000 0.100000
vn 0.000000 0.000000 0.100000
vn 0.000000 0.000000 0.100000
vn 0.000000 0.000000 0.100000
vn 0.000000 0.000000 0.100000
vn 0.000000 0.000000 0.100000
vn 0.000000 0.000000 0.100000
vn 0.000000 0.000000 0.100000
vn 0.000000 0.000000 0.100000
vn 0.000000 0.000000 0.100000
vn 0.000000 0.000000 0.100000
vn 0.000000 0.000000 0.100000
vn 0.000000 0.000000 0.100000
vn 0.000000 0.000000 0.100000
vn 0.000000 0.000000 0.100000
vn 0.000000 0.000000 0.100000
vn 0.000000 0.000000 0.100000
vn 0.000000 0.000000 0.100000
vn 0.000000 0.000000 0.100000
vn 0.000000 0.000000 0.100000
vn 0.000000 0.000000 0.100000
vn 0.000000 0.000000 0.100000
vn 0.000000 0.000000 0.100000
vn 0.000000 0.000000 0.100000
vn 0.000000 0.000000 0.100000
vn 0.000000 0.000000 0.100000
vn 0.000000 0.000000 0.100000
vn 0.000000 0.000000 0.100000
vn 0.000000 0.000000 0.100000
vn 0.000000 0.000000 0.100000
vn 0.000000 0.000000 0.100000
vn 0.000000 0.000000 0.100000
vn 0.000000 0.000000 0.100000
vn 0.000000 0.000000 0.100000
vn 0.000000 0.000000 0.100000
vn 0.000000 0.000000 0.100000
vn 0.000000 0.000000 0.100000
f 277/585/579 327/586/580 276/587/581
f 276/587/581 327/586/580 302/588/582
f 276/589/581 302/590/582 301/591/583
f 301/591/583 302/590/582 303/592/584
f 301/591/583 303/592/584 300/593/585
f 300/593/585 303/592/584 304/594/586
f 300/593/585 304/594/586 299/595/587
f 299/595/587 304/594/586 305/596/588
f 299/595/587 305/596/588 298/597/589
f 298/597/589 305/596/588 306/598/590
f 298/597/589 306/598/590 297/599/591
f 297/599/591 306/598/590 307/600/592
f 297/599/591 307/600/592 296/601/593
f 296/601/593 307/600/592 308/602/594
f 296/601/593 308/602/594 295/603/595
f 295/603/595 308/602/594 309/604/596
f 295/603/595 309/604/596 294/605/597
f 294/605/597 309/604/596 310/606/598
f 294/605/597 310/606/598 293/607/599
f 293/607/599 310/606/598 311/608/600
f 293/607/599 311/608/600 292/609/601
f 292/609/601 311/608/600 312/610/602
f 292/609/601 312/610/602 291/611/603
f 291/611/603 312/610/602 313/612/604
f 291/611/603 313/612/604 290/613/605
f 290/613/605 313/612/604 314/614/606
f 290/613/605 314/614/606 289/615/607
f 289/615/607 314/614/606 315/616/608
f 289/615/607 315/616/608 288/617/609
f 288/617/609 315/616/608 316/618/610
f 288/617/609 316/618/610 287/619/611
f 287/619/611 316/618/610 317/620/612
f 287/619/611 317/620/612 286/621/613
f 286/621/613 317/620/612 318/622/614
f 286/621/613 318/622/614 285/623/615
f 285/623/615 318/622/614 319/624/616
f 285/623/615 319/624/616 284/625/617
f 284/625/617 319/624/616 320/626/618
f 284/625/617 320/626/618 283/627/619
f 283/627/619 320/626/618 321/628/620
f 283/627/619 321/628/620 282/629/621
f 282/629/621 321/628/620 322/630/622
f 282/629/621 322/630/622 281/631/623
f 281/631/623 322/630/622 323/632/624
f 281/631/623 323/632/624 280/633/625
f 280/633/625 323/632/624 324/634/626
f 280/633/625 324/634/626 279/635/627
f 279/635/627 324/634/626 325/636/628
f 279/635/627 325/636/628 278/637/629
f 278/637/629 325/636/628 326/638/630
f 278/637/629 326/638/630 277/585/579
f 277/585/579 326/638/630 327/586/580
f 328/639/631 329/640/632 331/641/633
f 331/641/633 329/640/632 330/642/634
f 332/643/635 333/644/636 335/645/637
f 335/645/637 333/644/636 334/646/638
f 336/647/639 332/648/640 337/649/641
f 337/649/641 332/648/640 335/650/642
f 338/651/643 339/652/644 341/653/645
f 341/653/645 339/652/644 340/654/646
f 365/655/647 342/656/648 364/657/649
f 364/657/649 342/656/648 343/658/650
f 364/657/649 343/658/650 363/659/651
f 363/659/651 343/658/650 344/660/652
f 363/659/651 344/660/652 362/661/653
f 362/661/653 344/660/652 345/662/654
f 362/661/653 345/662/654 361/663/655
f 361/663/655 345/662/654 346/664/656
f 361/663/655 346/664/656 360/665/657
f 360/665/657 346/664/656 347/666/658
f 360/665/657 347/666/658 359/667/659
f 359/667/659 347/666/658 348/668/660
f 359/667/659 348/668/660 358/669/661
f 358/669/661 348/668/660 349/670/662
f 358/669/661 349/670/662 357/671/663
f 357/671/663 349/670/662 350/672/664
f 357/671/663 350/672/664 356/673/665
f 356/673/665 350/672/664 351/674/666
f 356/673/665 351/674/666 355/675/667
f 355/675/667 351/674/666 352/676/668
f 355/675/667 352/676/668 354/677/669
f 354/677/669 352/676/668 353/678/670
f 354/677/669 353/678/670 341/679/671
f 341/679/671 353/678/670 338/680/672
f 366/681/673 342/682/674 367/683/675
f 367/683/675 342/682/674 365/684/676
f 368/685/677 369/686/678 371/687/679
f 371/687/679 369/686/678 370/688/680
f 372/689/681 368/690/682 373/691/683
f 373/691/683 368/690/682 371/692/684
f 374/693/685 375/694/686 377/695/687
f 377/695/687 375/694/686 376/696/688
f 330/697/689 329/698/690 399/699/691
f 399/699/691 329/698/690 378/700/692
f 399/699/691 378/700/692 398/701/693
f 398/701/693 378/700/692 379/702/694
f 398/701/693 379/702/694 397/703/695
f 397/703/695 379/702/694 380/704/696
f 397/703/695 380/704/696 396/705/697
f 396/705/697 380/704/696 381/706/698
f 396/705/697 381/706/698 395/707/699
f 395/707/699 381/706/698 382/708/700
f 395/707/699 382/708/700 394/709/701
f 394/709/701 382/708/700 383/710/702
f 394/709/701 383/710/702 393/711/703
f 393/711/703 383/710/702 384/712/704
f 393/711/703 384/712/704 392/713/705
f 392/713/705 384/712/704 385/714/706
f 392/713/705 385/714/706 391/715/707
f 391/715/707 385/714/706 386/716/708
f 391/715/707 386/716/708 390/717/709
f 390/717/709 386/716/708 387/718/710
f 390/717/709 387/718/710 389/719/711
f 389/719/711 387/718/710 388/720/712
f 389/719/711 388/720/712 377/721/713
f 377/721/713 388/720/712 374/722/714
f 277/723/715 276/724/716 371/725/717
f 371/725/717 276/724/716 301/726/718
f 371/725/717 301/726/718 373/727/719
f 373/727/719 301/726/718 401/728/720
f 401/728/720 301/726/718 377/729/721
f 401/728/720 377/729/721 400/730/722
f 400/730/722 377/729/721 376/731/723
f 301/726/718 300/732/724 377/729/721
f 377/729/721 300/732/724 389/733/725
f 389/733/725 300/732/724 299/734/726
f 389/733/725 299/734/726 390/735/727
f 390/735/727 299/734/726 298/736/728
f 390/735/727 298/736/728 391/737/729
f 391/737/729 298/736/728 392/738/730
f 392/738/730 298/736/728 297/739/731
f 392/738/730 297/739/731 393/740/732
f 393/740/732 297/739/731 296/741/733
f 393/740/732 296/741/733 394/742/734
f 394/742/734 296/741/733 295/743/735
f 394/742/734 295/743/735 395/744/736
f 395/744/736 295/743/735 294/745/737
f 395/744/736 294/745/737 396/746/738
f 396/746/738 294/745/737 293/747/739
f 396/746/738 293/747/739 397/748/740
f 397/748/740 293/747/739 398/749/741
f 398/749/741 293/747/739 292/750/742
f 398/749/741 292/750/742 399/751/743
f 399/751/743 292/750/742 291/752/744
f 399/751/743 291/752/744 330/753/745
f 330/753/745 291/752/744 290/754/746
f 330/753/745 290/754/746 335/755/747
f 335/755/747 290/754/746 289/756/748
f 335/755/747 289/756/748 288/757/749
f 335/755/747 288/757/749 341/758/750
f 341/758/750 288/757/749 287/759/751
f 341/758/750 287/759/751 354/760/752
f 354/760/752 287/759/751 286/761/753
f 354/760/752 286/761/753 355/762/754
f 355/762/754 286/761/753 285/763/755
f 355/762/754 285/763/755 356/764/756
f 356/764/756 285/763/755 357/765/757
f 357/765/757 285/763/755 284/766/758
f 357/765/757 284/766/758 358/767/759
f 358/767/759 284/766/758 283/768/760
f 358/767/759 283/768/760 359/769/761
f 359/769/761 283/768/760 282/770/762
f 359/769/761 282/770/762 360/771/763
f 360/771/763 282/770/762 281/772/764
f 360/771/763 281/772/764 361/773/765
f 361/773/765 281/772/764 280/774/766
f 361/773/765 280/774/766 362/775/767
f 362/775/767 280/774/766 363/776/768
f 363/776/768 280/774/766 279/777/769
f 363/776/768 279/777/769 364/778/770
f 364/778/770 279/777/769 278/779/771
f 364/778/770 278/779/771 365/780/772
f 365/780/772 278/779/771 277/723/715
f 365/780/772 277/723/715 371/725/717
f 370/781/773 402/782/774 371/725/717
f 371/725/717 402/782/774 365/780/772
f 402/782/774 403/783/775 365/780/772
f 365/780/772 403/783/775 367/784/776
f 340/785/777 404/786/778 341/758/750
f 341/758/750 404/786/778 405/787/779
f 341/758/750 405/787/779 335/755/747
f 335/755/747 405/787/779 337/788/780
f 334/789/781 406/790/782 335/755/747
f 335/755/747 406/790/782 330/753/745
f 406/790/782 407/791/783 330/753/745
f 330/753/745 407/791/783 331/792/784
f 333/793/785 408/794/786 334/795/787
f 334/795/787 408/794/786 435/796/788
f 334/795/787 435/796/788 436/797/789
f 408/794/786 409/798/790 435/796/788
f 435/796/788 409/798/790 337/799/791
f 435/796/788 337/799/791 466/800/792
f 466/800/792 337/799/791 405/801/793
f 466/800/792 405/801/793 404/802/794
f 409/798/790 336/803/795 337/799/791
f 466/800/792 404/802/794 465/804/796
f 465/804/796 404/802/794 340/805/797
f 465/804/796 340/805/797 339/806/798
f 339/806/798 410/807/799 465/804/796
f 465/804/796 410/807/799 464/808/800
f 464/808/800 410/807/799 411/809/801
f 464/808/800 411/809/801 463/810/802
f 463/810/802 411/809/801 412/811/803
f 463/810/802 412/811/803 462/812/804
f 462/812/804 412/811/803 413/813/805
f 462/812/804 413/813/805 461/814/806
f 461/814/806 413/813/805 414/815/807
f 461/814/806 414/815/807 460/816/808
f 460/816/808 414/815/807 415/817/809
f 460/816/808 415/817/809 459/818/810
f 459/818/810 415/817/809 416/819/811
f 459/818/810 416/819/811 458/820/812
f 458/820/812 416/819/811 417/821/813
f 458/820/812 417/821/813 457/822/814
f 457/822/814 417/821/813 418/823/815
f 457/822/814 418/823/815 456/824/816
f 456/824/816 418/823/815 419/825/817
f 456/824/816 419/825/817 455/826/818
f 455/826/818 419/825/817 420/827/819
f 455/826/818 420/827/819 454/828/820
f 454/828/820 420/827/819 421/829/821
f 454/828/820 421/829/821 453/830/822
f 453/830/822 421/829/821 366/831/823
f 453/830/822 366/831/823 367/832/824
f 367/832/824 403/833/825 453/830/822
f 453/830/822 403/833/825 452/834/826
f 452/834/826 403/833/825 402/835/827
f 452/834/826 402/835/827 370/836/828
f 369/837/829 422/838/830 370/836/828
f 370/836/828 422/838/830 451/839/831
f 370/836/828 451/839/831 452/834/826
f 422/840/830 423/841/832 451/842/831
f 451/842/831 423/841/832 373/843/833
f 451/842/831 373/843/833 450/844/834
f 450/844/834 373/843/833 401/845/835
f 450/844/834 401/845/835 400/846/836
f 423/841/832 372/847/837 373/843/833
f 450/844/834 400/846/836 449/848/838
f 449/848/838 400/846/836 376/849/839
f 449/848/838 376/849/839 375/850/840
f 375/850/840 424/851/841 449/848/838
f 449/848/838 424/851/841 448/852/842
f 448/852/842 424/851/841 425/853/843
f 448/852/842 425/853/843 447/854/844
f 447/854/844 425/853/843 426/855/845
f 447/854/844 426/855/845 446/856/846
f 446/856/846 426/855/845 427/857/847
f 446/856/846 427/857/847 445/858/848
f 445/858/848 427/857/847 428/859/849
f 445/858/848 428/859/849 444/860/850
f 444/860/850 428/859/849 443/861/851
f 443/861/851 428/859/849 429/862/852
f 443/861/851 429/862/852 442/863/853
f 442/863/853 429/862/852 430/864/854
f 442/863/853 430/864/854 441/865/855
f 441/865/855 430/864/854 431/866/856
f 441/865/855 431/866/856 440/867/857
f 440/867/857 431/866/856 432/868/858
f 440/867/857 432/868/858 439/869/859
f 439/869/859 432/868/858 433/870/860
f 439/869/859 433/870/860 438/871/861
f 438/871/861 433/870/860 434/872/862
f 438/871/861 434/872/862 437/873/863
f 437/873/863 434/872/862 328/874/864
f 437/873/863 328/874/864 331/875/865
f 331/875/865 407/876/866 437/873/863
f 437/873/863 407/876/866 436/797/789
f 436/797/789 407/876/866 406/877/867
f 436/797/789 406/877/867 334/795/787
f 468/878/868 550/879/869 467/880/870
f 467/880/870 550/879/869 509/881/871
f 467/880/870 509/881/871 508/882/872
f 508/882/872 509/881/871 510/883/873
f 508/882/872 510/883/873 507/884/874
f 507/884/874 510/883/873 511/885/875
f 507/884/874 511/885/875 506/886/876
f 506/886/876 511/885/875 512/887/877
f 506/886/876 512/887/877 505/888/878
f 505/888/878 512/887/877 513/889/879
f 505/888/878 513/889/879 504/890/880
f 504/890/880 513/889/879 514/891/881
f 504/890/880 514/891/881 503/892/882
f 503/892/882 514/891/881 515/893/883
f 503/892/882 515/893/883 502/894/884
f 502/894/884 515/893/883 516/895/885
f 502/894/884 516/895/885 501/896/886
f 501/896/886 516/895/885 517/897/887
f 501/896/886 517/897/887 500/898/888
f 500/898/888 517/897/887 518/899/889
f 500/898/888 518/899/889 499/900/890
f 499/900/890 518/899/889 519/901/891
f 499/900/890 519/901/891 498/902/892
f 498/902/892 519/901/891 520/903/893
f 498/902/892 520/903/893 497/904/894
f 497/904/894 520/903/893 521/905/895
f 497/904/894 521/905/895 496/906/896
f 496/906/896 521/905/895 522/907/897
f 496/906/896 522/907/897 495/908/898
f 495/908/898 522/907/897 523/909/899
f 495/908/898 523/909/899 494/910/900
f 494/910/900 523/909/899 524/911/901
f 494/910/900 524/911/901 493/912/902
f 493/912/902 524/911/901 525/913/903
f 493/912/902 525/913/903 492/914/904
f 492/914/904 525/913/903 526/915/905
f 492/914/904 526/915/905 491/916/906
f 491/916/906 526/915/905 527/917/907
f 491/916/906 527/917/907 490/918/908
f 490/918/908 527/917/907 528/919/909
f 490/918/908 528/919/909 489/920/910
f 489/920/910 528/919/909 529/921/911
f 489/920/910 529/921/911 488/922/912
f 488/922/912 529/921/911 530/923/913
f 488/924/912 530/925/913 487/926/914
f 487/926/914 530/925/913 531/927/915
f 487/926/914 531/927/915 486/928/916
f 486/928/916 531/927/915 532/929/917
f 486/928/916 532/929/917 485/930/918
f 485/930/918 532/929/917 533/931/919
f 485/930/918 533/931/919 484/932/920
f 484/932/920 533/931/919 534/933/921
f 484/932/920 534/933/921 483/934/922
f 483/934/922 534/933/921 535/935/923
f 483/934/922 535/935/923 482/936/924
f 482/936/924 535/935/923 536/937/925
f 482/936/924 536/937/925 481/938/926
f 481/938/926 536/937/925 537/939/927
f 481/938/926 537/939/927 480/940/928
f 480/940/928 537/939/927 538/941/929
f 480/940/928 538/941/929 479/942/930
f 479/942/930 538/941/929 539/943/931
f 479/942/930 539/943/931 478/944/932
f 478/944/932 539/943/931 540/945/933
f 478/944/932 540/945/933 477/946/934
f 477/946/934 540/945/933 541/947/935
f 477/946/934 541/947/935 476/948/936
f 476/948/936 541/947/935 542/949/937
f 476/948/936 542/949/937 475/950/938
f 475/950/938 542/949/937 543/951/939
f 475/950/938 543/951/939 474/952/940
f 474/952/940 543/951/939 544/953/941
f 474/952/940 544/953/941 473/954/942
f 473/954/942 544/953/941 545/955/943
f 473/954/942 545/955/943 472/956/944
f 472/956/944 545/955/943 546/957/945
f 472/956/944 546/957/945 471/958/946
f 471/958/946 546/957/945 547/959/947
f 471/958/946 547/959/947 470/960/948
f 470/960/948 547/959/947 548/961/949
f 470/960/948 548/961/949 469/962/950
f 469/962/950 548/961/949 549/963/951
f 469/962/950 549/963/951 468/878/868
f 468/878/868 549/963/951 550/879/869
f 434/964/952 470/965/953 328/966/954
f 328/966/954 470/965/953 469/967/955
f 328/966/954 469/967/955 333/968/956
f 333/968/956 469/967/955 468/969/957
f 333/968/956 468/969/957 467/970/958
f 470/965/953 434/964/952 471/971/959
f 471/971/959 434/964/952 433/972/960
f 471/971/959 433/972/960 472/973/961
f 472/973/961 433/972/960 473/974/962
f 473/974/962 433/972/960 432/975/963
f 473/974/962 432/975/963 474/976/964
f 474/976/964 432/975/963 431/977/965
f 474/976/964 431/977/965 475/978/966
f 475/978/966 431/977/965 430/979/967
f 475/978/966 430/979/967 476/980/968
f 476/980/968 430/979/967 477/981/969
f 477/981/969 430/979/967 429/982/970
f 477/981/969 429/982/970 478/983/971
f 478/983/971 429/982/970 428/984/972
f 478/983/971 428/984/972 479/985/973
f 479/985/973 428/984/972 427/986/974
f 479/985/973 427/986/974 480/987/975
f 480/987/975 427/986/974 481/988/976
f 481/988/976 427/986/974 426/989/977
f 481/988/976 426/989/977 482/990/978
f 482/990/978 426/989/977 425/991/979
f 482/990/978 425/991/979 483/992/980
f 483/992/980 425/991/979 424/993/981
f 483/992/980 424/993/981 484/994/982
f 484/994/982 424/993/981 485/995/983
f 485/995/983 424/993/981 375/996/984
f 485/995/983 375/996/984 486/997/985
f 486/997/985 375/996/984 372/998/986
f 486/997/985 372/998/986 487/999/987
f 487/999/987 372/998/986 488/1000/988
f 488/1000/988 372/998/986 423/1001/989
f 488/1000/988 423/1001/989 422/1002/990
f 375/996/984 374/1003/991 372/998/986
f 372/998/986 374/1003/991 368/1004/992
f 368/1004/992 374/1003/991 303/1005/993
f 368/1004/992 303/1005/993 302/1006/994
f 303/1005/993 374/1003/991 304/1007/995
f 304/1007/995 374/1003/991 388/1008/996
f 304/1007/995 388/1008/996 305/1009/997
f 305/1009/997 388/1008/996 387/1010/998
f 305/1009/997 387/1010/998 386/1011/999
f 305/1009/997 386/1011/999 306/1012/1000
f 306/1012/1000 386/1011/999 385/1013/1001
f 306/1012/1000 385/1013/1001 307/1014/1002
f 307/1014/1002 385/1013/1001 384/1015/1003
f 307/1014/1002 384/1015/1003 308/1016/1004
f 308/1016/1004 384/1015/1003 383/1017/1005
f 308/1016/1004 383/1017/1005 309/1018/1006
f 309/1018/1006 383/1017/1005 382/1019/1007
f 309/1018/1006 382/1019/1007 310/1020/1008
f 310/1020/1008 382/1019/1007 381/1021/1009
f 310/1020/1008 381/1021/1009 311/1022/1010
f 311/1022/1010 381/1021/1009 380/1023/1011
f 311/1022/1010 380/1023/1011 312/1024/1012
f 312/1024/1012 380/1023/1011 379/1025/1013
f 312/1024/1012 379/1025/1013 378/1026/1014
f 312/1024/1012 378/1026/1014 313/1027/1015
f 313/1027/1015 378/1026/1014 329/1028/1016
f 313/1027/1015 329/1028/1016 314/1029/1017
f 314/1029/1017 329/1028/1016 332/1030/1018
f 314/1029/1017 332/1030/1018 315/1031/1019
f 315/1031/1019 332/1030/1018 316/1032/1020
f 316/1032/1020 332/1030/1018 338/1033/1021
f 316/1032/1020 338/1033/1021 317/1034/1022
f 317/1034/1022 338/1033/1021 353/1035/1023
f 317/1034/1022 353/1035/1023 318/1036/1024
f 318/1036/1024 353/1035/1023 352/1037/1025
f 318/1036/1024 352/1037/1025 351/1038/1026
f 332/1030/1018 329/1028/1016 333/968/956
f 333/968/956 329/1028/1016 328/966/954
f 332/1030/1018 336/1039/1027 338/1033/1021
f 338/1033/1021 336/1039/1027 339/1040/1028
f 339/1040/1028 336/1039/1027 508/1041/1029
f 339/1040/1028 508/1041/1029 507/1042/1030
f 508/1041/1029 336/1039/1027 467/970/958
f 467/970/958 336/1039/1027 409/1043/1031
f 467/970/958 409/1043/1031 408/1044/1032
f 408/1044/1032 333/968/956 467/970/958
f 318/1036/1024 351/1038/1026 319/1045/1033
f 319/1045/1033 351/1038/1026 350/1046/1034
f 319/1045/1033 350/1046/1034 320/1047/1035
f 320/1047/1035 350/1046/1034 349/1048/1036
f 320/1047/1035 349/1048/1036 321/1049/1037
f 321/1049/1037 349/1048/1036 348/1050/1038
f 321/1049/1037 348/1050/1038 322/1051/1039
f 322/1051/1039 348/1050/1038 347/1052/1040
f 322/1051/1039 347/1052/1040 323/1053/1041
f 323/1053/1041 347/1052/1040 346/1054/1042
f 323/1053/1041 346/1054/1042 324/1055/1043
f 324/1055/1043 346/1054/1042 345/1056/1044
f 324/1055/1043 345/1056/1044 325/1057/1045
f 325/1057/1045 345/1056/1044 344/1058/1046
f 325/1057/1045 344/1058/1046 343/1059/1047
f 325/1057/1045 343/1059/1047 326/1060/1048
f 326/1060/1048 343/1059/1047 342/1061/1049
f 326/1060/1048 342/1061/1049 327/1062/1050
f 327/1062/1050 342/1061/1049 368/1004/992
f 327/1062/1050 368/1004/992 302/1006/994
f 368/1004/992 342/1061/1049 369/1063/1051
f 369/1063/1051 342/1061/1049 366/1064/1052
f 369/1063/1051 366/1064/1052 489/1065/1053
f 489/1065/1053 366/1064/1052 490/1066/1054
f 490/1066/1054 366/1064/1052 491/1067/1055
f 491/1067/1055 366/1064/1052 421/1068/1056
f 491/1067/1055 421/1068/1056 492/1069/1057
f 492/1069/1057 421/1068/1056 420/1070/1058
f 492/1069/1057 420/1070/1058 493/1071/1059
f 493/1071/1059 420/1070/1058 419/1072/1060
f 493/1071/1059 419/1072/1060 494/1073/1061
f 494/1073/1061 419/1072/1060 495/1074/1062
f 495/1074/1062 419/1072/1060 418/1075/1063
f 495/1074/1062 418/1075/1063 496/1076/1064
f 496/1076/1064 418/1075/1063 417/1077/1065
f 496/1076/1064 417/1077/1065 497/1078/1066
f 497/1078/1066 417/1077/1065 416/1079/1067
f 497/1078/1066 416/1079/1067 498/1080/1068
f 498/1080/1068 416/1079/1067 415/1081/1069
f 498/1080/1068 415/1081/1069 499/1082/1070
f 499/1082/1070 415/1081/1069 500/1083/1071
f 500/1083/1071 415/1081/1069 414/1084/1072
f 500/1083/1071 414/1084/1072 501/1085/1073
f 501/1085/1073 414/1084/1072 413/1086/1074
f 501/1085/1073 413/1086/1074 502/1087/1075
f 502/1087/1075 413/1086/1074 412/1088/1076
f 502/1087/1075 412/1088/1076 503/1089/1077
f 503/1089/1077 412/1088/1076 504/1090/1078
f 504/1090/1078 412/1088/1076 411/1091/1079
f 504/1090/1078 411/1091/1079 505/1092/1080
f 505/1092/1080 411/1091/1079 410/1093/1081
f 505/1092/1080 410/1093/1081 506/1094/1082
f 506/1094/1082 410/1093/1081 339/1040/1028
f 506/1094/1082 339/1040/1028 507/1042/1030
f 422/1002/990 369/1063/1051 488/1000/988
f 488/1000/988 369/1063/1051 489/1065/1053
f 466/1095/1083 510/1096/1084 435/1097/1085
f 435/1097/1085 510/1096/1084 509/1098/1086
f 435/1097/1085 509/1098/1086 550/1099/1087
f 510/1096/1084 466/1095/1083 511/1100/1088
f 511/1100/1088 466/1095/1083 465/1101/1089
f 511/1100/1088 465/1101/1089 512/1102/1090
f 512/1102/1090 465/1101/1089 464/1103/1091
f 512/1102/1090 464/1103/1091 513/1104/1092
f 513/1104/1092 464/1103/1091 514/1105/1093
f 514/1105/1093 464/1103/1091 463/1106/1094
f 514/1105/1093 463/1106/1094 515/1107/1095
f 515/1107/1095 463/1106/1094 462/1108/1096
f 515/1107/1095 462/1108/1096 516/1109/1097
f 516/1109/1097 462/1108/1096 461/1110/1098
f 516/1109/1097 461/1110/1098 517/1111/1099
f 517/1111/1099 461/1110/1098 518/1112/1100
f 518/1112/1100 461/1110/1098 460/1113/1101
f 518/1112/1100 460/1113/1101 519/1114/1102
f 519/1114/1102 460/1113/1101 459/1115/1103
f 519/1114/1102 459/1115/1103 520/1116/1104
f 520/1116/1104 459/1115/1103 458/1117/1105
f 520/1116/1104 458/1117/1105 521/1118/1106
f 521/1118/1106 458/1117/1105 457/1119/1107
f 521/1118/1106 457/1119/1107 522/1120/1108
f 522/1120/1108 457/1119/1107 523/1121/1109
f 523/1121/1109 457/1119/1107 456/1122/1110
f 523/1121/1109 456/1122/1110 524/1123/1111
f 524/1123/1111 456/1122/1110 455/1124/1112
f 524/1123/1111 455/1124/1112 525/1125/1113
f 525/1125/1113 455/1124/1112 454/1126/1114
f 525/1125/1113 454/1126/1114 526/1127/1115
f 526/1127/1115 454/1126/1114 527/1128/1116
f 527/1128/1116 454/1126/1114 453/1129/1117
f 527/1128/1116 453/1129/1117 528/1130/1118
f 528/1130/1118 453/1129/1117 452/1131/1119
f 528/1130/1118 452/1131/1119 529/1132/1120
f 529/1132/1120 452/1131/1119 451/1133/1121
f 529/1132/1120 451/1133/1121 530/1134/1122
f 530/1134/1122 451/1133/1121 531/1135/1123
f 531/1135/1123 451/1133/1121 450/1136/1124
f 531/1135/1123 450/1136/1124 532/1137/1125
f 532/1137/1125 450/1136/1124 449/1138/1126
f 532/1137/1125 449/1138/1126 533/1139/1127
f 533/1139/1127 449/1138/1126 448/1140/1128
f 533/1139/1127 448/1140/1128 534/1141/1129
f 534/1141/1129 448/1140/1128 535/1142/1130
f 535/1142/1130 448/1140/1128 447/1143/1131
f 535/1142/1130 447/1143/1131 536/1144/1132
f 536/1144/1132 447/1143/1131 446/1145/1133
f 536/1144/1132 446/1145/1133 537/1146/1134
f 537/1146/1134 446/1145/1133 445/1147/1135
f 537/1146/1134 445/1147/1135 538/1148/1136
f 538/1148/1136 445/1147/1135 539/1149/1137
f 539/1149/1137 445/1147/1135 444/1150/1138
f 539/1149/1137 444/1150/1138 540/1151/1139
f 540/1151/1139 444/1150/1138 443/1152/1140
f 540/1151/1139 443/1152/1140 541/1153/1141
f 541/1153/1141 443/1152/1140 442/1154/1142
f 541/1153/1141 442/1154/1142 542/1155/1143
f 542/1155/1143 442/1154/1142 441/1156/1144
f 542/1155/1143 441/1156/1144 543/1157/1145
f 543/1157/1145 441/1156/1144 544/1158/1146
f 544/1158/1146 441/1156/1144 440/1159/1147
f 544/1158/1146 440/1159/1147 545/1160/1148
f 545/1160/1148 440/1159/1147 439/1161/1149
f 545/1160/1148 439/1161/1149 546/1162/1150
f 546/1162/1150 439/1161/1149 438/1163/1151
f 546/1162/1150 438/1163/1151 547/1164/1152
f 547/1164/1152 438/1163/1151 548/1165/1153
f 548/1165/1153 438/1163/1151 437/1166/1154
f 548/1165/1153 437/1166/1154 549/1167/1155
f 549/1167/1155 437/1166/1154 436/1168/1156
f 549/1167/1155 436/1168/1156 550/1099/1087
f 550/1099/1087 436/1168/1156 435/1097/1085
g Body3

v 13.000000 15.000000 0.500000
v 13.058116 14.521369 0.500000
v 13.229088 14.070554 0.500000
v 13.502979 13.673755 0.500000
v 13.863871 13.354032 0.500000
v 14.290790 13.129968 0.500000
v 14.758927 13.014582 0.500000
v 15.241073 13.014582 0.500000
v 15.709210 13.129968 0.500000
v 16.136129 13.354032 0.500000
v 16.497021 13.673755 0.500000
v 16.770912 14.070554 0.500000
v 16.941884 14.521369 0.500000
v 17.000000 15.000000 0.500000
v 16.941884 15.478631 0.500000
v 16.770912 15.929446 0.500000
v 16.497021 16.326245 0.500000
v 16.136129 16.645968 0.500000
v 15.709210 16.870032 0.500000
v 15.241073 16.985418 0.500000
v 14.758927 16.985418 0.500000
v 14.290790 16.870032 0.500000
v 13.863871 16.645968 0.500000
v 13.502979 16.326245 0.500000
v 13.229088 15.929446 0.500000
v 13.058116 15.478631 0.500000
v 13.000000 15.000000 0.000000
v 13.058116 15.478631 0.000000
v 13.229088 15.929446 0.000000
v 13.502979 16.326245 0.000000
v 13.863871 16.645968 0.000000
v 14.290790 16.870032 0.000000
v 14.758927 16.985418 0.000000
v 15.241073 16.985418 0.000000
v 15.709210 16.870032 0.000000
v 16.136129 16.645968 0.000000
v 16.497021 16.326245 0.000000
v 16.770912 15.929446 0.000000
v 16.941884 15.478631 0.000000
v 17.000000 15.000000 0.000000
v 16.941884 14.521369 0.000000
v 16.770912 14.070554 0.000000
v 16.497021 13.673755 0.000000
v 16.136129 13.354032 0.000000
v 15.709210 13.129968 0.000000
v 15.241073 13.014582 0.000000
v 14.758927 13.014582 0.000000
v 14.290790 13.129968 0.000000
v 13.863871 13.354032 0.000000
v 13.502979 13.673755 0.000000
v 13.229088 14.070554 0.000000
v 13.058116 14.521369 0.000000
v 17.755620 16.053120 0.000000
v 17.380792 15.762778 0.000000
v 17.380792 15.762778 0.500000
v 17.755620 16.053120 0.500000
v 17.499993 15.005819 0.000000
v 17.936180 15.285212 0.000000
v 17.936180 15.285212 0.500000
v 17.499993 15.005819 0.500000
v 17.936180 14.714788 0.000000
v 17.936180 14.714788 0.500000
v 17.380792 14.237222 0.000000
v 17.774331 13.997209 0.000000
v 17.774331 13.997209 0.500000
v 17.380792 14.237222 0.500000
v 12.619208 14.237222 0.000000
v 12.830674 13.757412 0.000000
v 13.137568 13.332263 0.000000
v 13.526390 12.980477 0.000000
v 13.980035 12.717530 0.000000
v 14.478548 12.554987 0.000000
v 15.000000 12.500000 0.000000
v 15.521452 12.554987 0.000000
v 16.019965 12.717530 0.000000
v 16.473610 12.980477 0.000000
v 16.862432 13.332263 0.000000
v 17.169326 13.757412 0.000000
v 17.169326 13.757412 0.500000
v 16.862432 13.332263 0.500000
v 16.473610 12.980477 0.500000
v 16.019965 12.717530 0.500000
v 15.521452 12.554987 0.500000
v 15.000000 12.500000 0.500000
v 14.478548 12.554987 0.500000
v 13.980035 12.717530 0.500000
v 13.526390 12.980477 0.500000
v 13.137568 13.332263 0.500000
v 12.830674 13.757412 0.500000
v 12.619208 14.237222 0.500000
v 12.225669 13.997209 0.000000
v 12.225669 13.997209 0.500000
v 12.500073 14.980851 0.000000
v 12.063820 14.714788 0.000000
v 12.063820 14.714788 0.500000
v 12.500073 14.980851 0.500000
v 12.063820 15.285212 0.000000
v 12.063820 15.285212 0.500000
v 12.619208 15.762778 0.000000
v 12.256081 16.083240 0.000000
v 12.256081 16.083240 0.500000
v 12.619208 15.762778 0.500000
v 17.169326 16.242588 0.000000
v 16.862432 16.667737 0.000000
v 16.473610 17.019523 0.000000
v 16.019965 17.282470 0.000000
v 15.521452 17.445013 0.000000
v 15.000000 17.500000 0.000000
v 14.478548 17.445013 0.000000
v 13.980035 17.282470 0.000000
v 13.526390 17.019523 0.000000
v 13.137568 16.667737 0.000000
v 12.830674 16.242588 0.000000
v 12.830674 16.242588 0.500000
v 13.137568 16.667737 0.500000
v 13.526390 17.019523 0.500000
v 13.980035 17.282470 0.500000
v 14.478548 17.445013 0.500000
v 15.000000 17.500000 0.500000
v 15.521452 17.445013 0.500000
v 16.019965 17.282470 0.500000
v 16.473610 17.019523 0.500000
v 16.862432 16.667737 0.500000
v 17.169326 16.242588 0.500000
v 12.167298 15.823588 0.500000
v 12.103025 15.556809 0.500000
v 12.097751 14.471371 0.500000
v 12.151826 14.231624 0.500000
v 17.848174 14.231624 0.500000
v 17.902249 14.471371 0.500000
v 17.898989 15.546228 0.500000
v 17.838641 15.802880 0.500000
v 17.948463 15.095203 0.000000
v 17.948463 14.904797 0.000000
v 17.537579 13.495608 0.000000
v 17.211117 13.047191 0.000000
v 16.806486 12.667810 0.000000
v 16.337992 12.370879 0.000000
v 15.822196 12.166893 0.000000
v 15.277333 12.063065 0.000000
v 14.722667 12.063065 0.000000
v 14.177804 12.166893 0.000000
v 13.662008 12.370879 0.000000
v 13.193514 12.667810 0.000000
v 12.788883 13.047191 0.000000
v 12.462421 13.495608 0.000000
v 12.051537 14.904797 0.000000
v 12.051537 15.095203 0.000000
v 12.526057 16.606894 0.000000
v 12.894707 17.066456 0.000000
v 13.347327 17.443598 0.000000
v 13.865864 17.723276 0.000000
v 14.429636 17.894337 0.000000
v 15.016157 17.949956 0.000000
v 15.602033 17.887915 0.000000
v 16.163898 17.710690 0.000000
v 16.679340 17.425349 0.000000
v 17.127801 17.043272 0.000000
v 17.491395 16.579699 0.000000
v 17.950000 15.000000 3.600000
v 17.893317 15.575516 3.600000
v 17.725445 16.128916 3.600000
v 17.452835 16.638932 3.600000
v 17.085965 17.085965 3.600000
v 16.638932 17.452835 3.600000
v 16.128916 17.725445 3.600000
v 15.575516 17.893317 3.600000
v 15.000000 17.950000 3.600000
v 14.424484 17.893317 3.600000
v 13.871084 17.725445 3.600000
v 13.361068 17.452835 3.600000
v 12.914035 17.085965 3.600000
v 12.547165 16.638932 3.600000
v 12.274555 16.128916 3.600000
v 12.106683 15.575516 3.600000
v 12.050000 15.000000 3.600000
v 12.106683 14.424484 3.600000
v 12.274555 13.871084 3.600000
v 12.547165 13.361068 3.600000
v 12.914035 12.914035 3.600000
v 13.361068 12.547165 3.600000
v 13.871084 12.274555 3.600000
v 14.424484 12.106683 3.600000
v 15.000000 12.050000 3.600000
v 15.575516 12.106683 3.600000
v 16.128916 12.274555 3.600000
v 16.638932 12.547165 3.600000
v 17.085965 12.914035 3.600000
v 17.452835 13.361068 3.600000
v 17.725445 13.871084 3.600000
v 17.893317 14.424484 3.600000
v 20.100000 15.000000 0.000000
v 20.043037 15.760116 0.000000
v 19.873421 16.503251 0.000000
v 19.594941 17.212807 0.000000
v 19.213818 17.872932 0.000000
v 18.738565 18.468881 0.000000
v 18.179798 18.987341 0.000000
v 17.550000 19.416730 0.000000
v 16.863239 19.747456 0.000000
v 16.134857 19.972132 0.000000
v 15.381123 20.085739 0.000000
v 14.618877 20.085739 0.000000
v 13.865143 19.972132 0.000000
v 13.136761 19.747456 0.000000
v 12.450000 19.416730 0.000000
v 11.820202 18.987341 0.000000
v 11.261435 18.468881 0.000000
v 10.786182 17.872932 0.000000
v 10.405059 17.212807 0.000000
v 10.126579 16.503251 0.000000
v 9.956963 15.760116 0.000000
v 9.900000 15.000000 0.000000
v 9.956963 14.239884 0.000000
v 10.126579 13.496749 0.000000
v 10.405059 12.787193 0.000000
v 10.786182 12.127068 0.000000
v 11.261435 11.531119 0.000000
v 11.820202 11.012659 0.000000
v 12.450000 10.583270 0.000000
v 13.136761 10.252544 0.000000
v 13.865143 10.027868 0.000000
v 14.618877 9.914261 0.000000
v 15.381123 9.914261 0.000000
v 16.134857 10.027868 0.000000
v 16.863239 10.252544 0.000000
v 17.550000 10.583270 0.000000
v 18.179798 11.012659 0.000000
v 18.738565 11.531119 0.000000
v 19.213818 12.127068 0.000000
v 19.594941 12.787193 0.000000
v 19.873421 13.496749 0.000000
v 20.043037 14.239884 0.000000
v 20.100000 15.000000 3.600000
v 20.043037 14.239884 3.600000
v 19.873421 13.496749 3.600000
v 19.594941 12.787193 3.600000
v 19.213818 12.127068 3.600000
v 18.738565 11.531119 3.600000
v 18.179798 11.012659 3.600000
v 17.550000 10.583270 3.600000
v 16.863239 10.252544 3.600000
v 16.134857 10.027868 3.600000
v 15.381123 9.914261 3.600000
v 14.618877 9.914261 3.600000
v 13.865143 10.027868 3.600000
v 13.136761 10.252544 3.600000
v 12.450000 10.583270 3.600000
v 11.820202 11.012659 3.600000
v 11.261435 11.531119 3.600000
v 10.786182 12.127068 3.600000
v 10.405059 12.787193 3.600000
v 10.126579 13.496749 3.600000
v 9.956963 14.239884 3.600000
v 9.900000 15.000000 3.600000
v 9.956963 15.760116 3.600000
v 10.126579 16.503251 3.600000
v 10.405059 17.212807 3.600000
v 10.786182 17.872932 3.600000
v 11.261435 18.468881 3.600000
v 11.820202 18.987341 3.600000
v 12.450000 19.416730 3.600000
v 13.136761 19.747456 3.600000
v 13.865143 19.972132 3.600000
v 14.618877 20.085739 3.600000
v 15.381123 20.085739 3.600000
v 16.134857 19.972132 3.600000
v 16.863239 19.747456 3.600000
v 17.550000 19.416730 3.600000
v 18.179798 18.987341 3.600000
v 18.738565 18.468881 3.600000
v 19.213818 17.872932 3.600000
v 19.594941 17.212807 3.600000
v 19.873421 16.503251 3.600000
v 20.043037 15.760116 3.600000
vt 0.050000 -0.579986 0.000000
vt 0.000000 -0.579986 0.000000
vt 0.050000 -0.628319 0.000000
vt 0.000000 -0.628319 0.000000
vt 0.050000 0.628319 0.000000
vt 0.000000 0.628319 0.000000
vt 0.050000 0.579986 0.000000
vt 0.000000 0.579986 0.000000
vt 0.050000 0.531654 0.000000
vt 0.000000 0.531654 0.000000
vt 0.050000 0.483322 0.000000
vt 0.000000 0.483322 0.000000
vt 0.050000 0.434990 0.000000
vt 0.000000 0.434990 0.000000
vt 0.050000 0.386658 0.000000
vt 0.000000 0.386658 0.000000
vt 0.050000 0.338325 0.000000
vt 0.000000 0.338325 0.000000
vt 0.050000 0.289993 0.000000
vt 0.000000 0.289993 0.000000
vt 0.050000 0.241661 0.000000
vt 0.000000 0.241661 0.000000
vt 0.050000 0.193329 0.000000
vt 0.000000 0.193329 0.000000
vt 0.050000 0.144997 0.000000
vt 0.000000 0.144997 0.000000
vt 0.050000 0.096664 0.000000
vt 0.000000 0.096664 0.000000
vt 0.050000 0.048332 0.000000
vt 0.000000 0.048332 0.000000
vt 0.050000 0.000000 0.000000
vt 0.000000 0.000000 0.000000
vt 0.050000 -0.048332 0.000000
vt 0.000000 -0.048332 0.000000
vt 0.050000 -0.096664 0.000000
vt 0.000000 -0.096664 0.000000
vt 0.050000 -0.144997 0.000000
vt 0.000000 -0.144997 0.000000
vt 0.050000 -0.193329 0.000000
vt 0.000000 -0.193329 0.000000
vt 0.050000 -0.241661 0.000000
vt 0.000000 -0.241661 0.000000
vt 0.050000 -0.289993 0.000000
vt 0.000000 -0.289993 0.000000
vt 0.050000 -0.338325 0.000000
vt 0.000000 -0.338325 0.000000
vt 0.050000 -0.386658 0.000000
vt 0.000000 -0.386658 0.000000
vt 0.050000 -0.434990 0.000000
vt 0.000000 -0.434990 0.000000
vt 0.050000 -0.483322 0.000000
vt 0.000000 -0.483322 0.000000
vt 0.050000 -0.531654 0.000000
vt 0.000000 -0.531654 0.000000
vt 0.000000 0.000000 0.000000
vt 0.047412 0.000000 0.000000
vt 0.000000 0.050000 0.000000
vt 0.047412 0.050000 0.000000
vt 0.000000 0.000000 0.000000
vt 0.051800 0.000000 0.000000
vt 0.000000 0.050000 0.000000
vt 0.051800 0.050000 0.000000
vt 0.000000 0.000000 0.000000
vt 0.052436 0.000000 0.000000
vt 0.000000 0.050000 0.000000
vt 0.052436 0.050000 0.000000
vt 0.000000 0.000000 0.000000
vt 0.046095 0.000000 0.000000
vt 0.000000 0.050000 0.000000
vt 0.046095 0.050000 0.000000
vt -0.050000 -0.707884 0.000000
vt -0.000000 -0.707884 0.000000
vt -0.050000 -0.655353 0.000000
vt -0.000000 -0.655353 0.000000
vt -0.050000 -0.602823 0.000000
vt -0.000000 -0.602823 0.000000
vt -0.050000 -0.550292 0.000000
vt -0.000000 -0.550292 0.000000
vt -0.050000 -0.497761 0.000000
vt -0.000000 -0.497761 0.000000
vt -0.050000 -0.445230 0.000000
vt -0.000000 -0.445230 0.000000
vt -0.050000 -0.392699 0.000000
vt -0.000000 -0.392699 0.000000
vt -0.050000 -0.340168 0.000000
vt -0.000000 -0.340168 0.000000
vt -0.050000 -0.287637 0.000000
vt -0.000000 -0.287637 0.000000
vt -0.050000 -0.235106 0.000000
vt -0.000000 -0.235106 0.000000
vt -0.050000 -0.182576 0.000000
vt -0.000000 -0.182576 0.000000
vt -0.050000 -0.130045 0.000000
vt -0.000000 -0.130045 0.000000
vt -0.050000 -0.077514 0.000000
vt -0.000000 -0.077514 0.000000
vt 0.000000 0.000000 0.000000
vt 0.046095 0.000000 0.000000
vt 0.000000 0.050000 0.000000
vt 0.046095 0.050000 0.000000
vt -0.000000 0.000000 0.000000
vt 0.051099 0.000000 0.000000
vt -0.000000 0.050000 0.000000
vt 0.051099 0.050000 0.000000
vt 0.000000 0.000000 0.000000
vt 0.053193 0.000000 0.000000
vt 0.000000 0.050000 0.000000
vt 0.053193 0.050000 0.000000
vt 0.000000 0.000000 0.000000
vt 0.048431 0.000000 0.000000
vt 0.000000 0.050000 0.000000
vt 0.048431 0.050000 0.000000
vt -0.050000 0.077514 0.000000
vt -0.000000 0.077514 0.000000
vt -0.050000 0.130045 0.000000
vt -0.000000 0.130045 0.000000
vt -0.050000 0.182576 0.000000
vt -0.000000 0.182576 0.000000
vt -0.050000 0.235106 0.000000
vt -0.000000 0.235106 0.000000
vt -0.050000 0.287637 0.000000
vt -0.000000 0.287637 0.000000
vt -0.050000 0.340168 0.000000
vt -0.000000 0.340168 0.000000
vt -0.050000 0.392699 0.000000
vt -0.000000 0.392699 0.000000
vt -0.050000 0.445230 0.000000
vt -0.000000 0.445230 0.000000
vt -0.050000 0.497761 0.000000
vt -0.000000 0.497761 0.000000
vt -0.050000 0.550292 0.000000
vt -0.000000 0.550292 0.000000
vt -0.050000 0.602823 0.000000
vt -0.000000 0.602823 0.000000
vt -0.050000 0.655353 0.000000
vt -0.000000 0.655353 0.000000
vt -0.050000 0.707884 0.000000
vt -0.000000 0.707884 0.000000
vt 0.194188 0.047863 0.000000
vt 0.200000 0.000000 0.000000
vt 0.249993 0.001915 0.000000
vt 0.194188 -0.047863 0.000000
vt 0.293618 -0.028521 0.000000
vt 0.289697 -0.055681 0.000000
vt 0.238079 -0.076278 0.000000
vt 0.283270 -0.082359 0.000000
vt 0.274392 -0.108324 0.000000
vt 0.177091 -0.092945 0.000000
vt 0.216933 -0.124259 0.000000
vt 0.149702 -0.132625 0.000000
vt 0.186243 -0.166774 0.000000
vt 0.113613 -0.164597 0.000000
vt 0.147361 -0.201952 0.000000
vt 0.101997 -0.228247 0.000000
vt 0.070921 -0.187003 0.000000
vt 0.052145 -0.244501 0.000000
vt 0.024107 -0.198542 0.000000
vt -0.000000 -0.250000 0.000000
vt -0.024107 -0.198542 0.000000
vt -0.052145 -0.244501 0.000000
vt -0.070921 -0.187003 0.000000
vt -0.101997 -0.228247 0.000000
vt -0.113613 -0.164597 0.000000
vt -0.147361 -0.201952 0.000000
vt -0.186243 -0.166774 0.000000
vt -0.149702 -0.132625 0.000000
vt -0.216933 -0.124259 0.000000
vt -0.177091 -0.092945 0.000000
vt -0.238079 -0.076278 0.000000
vt -0.194188 -0.047863 0.000000
vt -0.249999 -0.000582 0.000000
vt -0.200000 0.000000 0.000000
vt -0.194188 0.047863 0.000000
vt -0.238079 0.076278 0.000000
vt -0.177091 0.092945 0.000000
vt -0.216933 0.124259 0.000000
vt -0.149702 0.132625 0.000000
vt -0.186243 0.166774 0.000000
vt -0.113613 0.164597 0.000000
vt -0.147361 0.201952 0.000000
vt -0.101997 0.228247 0.000000
vt -0.070921 0.187003 0.000000
vt -0.052145 0.244501 0.000000
vt -0.024107 0.198542 0.000000
vt -0.000000 0.250000 0.000000
vt 0.024107 0.198542 0.000000
vt 0.052145 0.244501 0.000000
vt 0.070921 0.187003 0.000000
vt 0.101997 0.228247 0.000000
vt 0.113613 0.164597 0.000000
vt 0.147361 0.201952 0.000000
vt 0.186243 0.166774 0.000000
vt 0.149702 0.132625 0.000000
vt 0.216933 0.124259 0.000000
vt 0.177091 0.092945 0.000000
vt 0.238079 0.076278 0.000000
vt 0.293618 0.028521 0.000000
vt 0.290225 0.052863 0.000000
vt 0.284817 0.076838 0.000000
vt 0.277433 0.100279 0.000000
vt -0.277433 0.100279 0.000000
vt -0.284817 0.076838 0.000000
vt -0.290225 0.052863 0.000000
vt -0.293618 0.028521 0.000000
vt -0.293618 -0.028521 0.000000
vt -0.289899 -0.054623 0.000000
vt -0.283864 -0.080288 0.000000
vt -0.275562 -0.105312 0.000000
vt 0.180000 -0.028566 0.000000
vt 0.180000 -0.009522 0.000000
vt 0.130000 -0.028566 0.000000
vt -0.180000 0.000000 0.000000
vt -0.180000 -0.057923 0.000000
vt 0.180000 0.009522 0.000000
vt 0.130000 0.028566 0.000000
vt -0.180000 0.057923 0.000000
vt 0.130000 0.053150 0.000000
vt 0.130000 0.077734 0.000000
vt 0.180000 0.028566 0.000000
vt -0.180000 0.115846 0.000000
vt 0.130000 0.102318 0.000000
vt 0.180000 0.102318 0.000000
vt 0.180000 0.157867 0.000000
vt -0.180000 0.173769 0.000000
vt 0.180000 0.213416 0.000000
vt -0.180000 0.231692 0.000000
vt 0.180000 0.268964 0.000000
vt -0.180000 0.289616 0.000000
vt 0.180000 0.324513 0.000000
vt -0.180000 0.347539 0.000000
vt 0.180000 0.380062 0.000000
vt -0.180000 0.405462 0.000000
vt 0.180000 0.435611 0.000000
vt -0.180000 0.463385 0.000000
vt 0.180000 0.491159 0.000000
vt -0.180000 0.521308 0.000000
vt 0.180000 0.546708 0.000000
vt -0.180000 0.579231 0.000000
vt 0.180000 0.602257 0.000000
vt -0.180000 0.637154 0.000000
vt 0.180000 0.657805 0.000000
vt -0.180000 0.695077 0.000000
vt 0.180000 0.713354 0.000000
vt -0.180000 0.753000 0.000000
vt 0.180000 0.768903 0.000000
vt -0.180000 0.810924 0.000000
vt 0.180000 0.824452 0.000000
vt 0.130000 0.824452 0.000000
vt 0.130000 0.849036 0.000000
vt -0.180000 0.868847 0.000000
vt 0.130000 0.873620 0.000000
vt 0.130000 0.898204 0.000000
vt 0.180000 0.898204 0.000000
vt 0.180000 0.917248 0.000000
vt -0.180000 0.926770 0.000000
vt 0.180000 -0.936292 0.000000
vt 0.180000 -0.917248 0.000000
vt -0.180000 -0.926770 0.000000
vt 0.130000 -0.898204 0.000000
vt -0.180000 -0.868847 0.000000
vt 0.130000 -0.870753 0.000000
vt 0.130000 -0.843302 0.000000
vt 0.180000 -0.898204 0.000000
vt -0.180000 -0.810924 0.000000
vt 0.130000 -0.815851 0.000000
vt 0.180000 -0.815851 0.000000
vt 0.180000 -0.756837 0.000000
vt -0.180000 -0.753000 0.000000
vt 0.180000 -0.697824 0.000000
vt -0.180000 -0.695077 0.000000
vt 0.180000 -0.638810 0.000000
vt -0.180000 -0.637154 0.000000
vt 0.180000 -0.579796 0.000000
vt -0.180000 -0.579231 0.000000
vt 0.180000 -0.520783 0.000000
vt -0.180000 -0.521308 0.000000
vt -0.180000 -0.463385 0.000000
vt 0.180000 -0.461769 0.000000
vt -0.180000 -0.405462 0.000000
vt 0.180000 -0.402756 0.000000
vt -0.180000 -0.347539 0.000000
vt 0.180000 -0.343742 0.000000
vt -0.180000 -0.289616 0.000000
vt 0.180000 -0.284728 0.000000
vt -0.180000 -0.231692 0.000000
vt 0.180000 -0.225715 0.000000
vt -0.180000 -0.173769 0.000000
vt 0.180000 -0.166701 0.000000
vt -0.180000 -0.115846 0.000000
vt 0.180000 -0.107688 0.000000
vt 0.130000 -0.107688 0.000000
vt 0.130000 -0.081314 0.000000
vt 0.130000 -0.054940 0.000000
vt 0.180000 0.076296 0.000000
vt -0.180000 0.076296 0.000000
vt 0.180000 0.000000 0.000000
vt -0.180000 0.000000 0.000000
vt 0.180000 -0.076296 0.000000
vt -0.180000 -0.076296 0.000000
vt 0.180000 -0.152592 0.000000
vt -0.180000 -0.152592 0.000000
vt 0.180000 -0.228887 0.000000
vt -0.180000 -0.228887 0.000000
vt 0.180000 -0.305183 0.000000
vt -0.180000 -0.305183 0.000000
vt 0.180000 -0.381479 0.000000
vt -0.180000 -0.381479 0.000000
vt 0.180000 -0.457775 0.000000
vt -0.180000 -0.457775 0.000000
vt 0.180000 -0.534071 0.000000
vt -0.180000 -0.534071 0.000000
vt 0.180000 -0.610367 0.000000
vt -0.180000 -0.610367 0.000000
vt 0.180000 -0.686662 0.000000
vt -0.180000 -0.686662 0.000000
vt 0.180000 -0.762958 0.000000
vt -0.180000 -0.762958 0.000000
vt 0.180000 -0.839254 0.000000
vt -0.180000 -0.839254 0.000000
vt 0.180000 -0.915550 0.000000
vt -0.180000 -0.915550 0.000000
vt 0.180000 -0.991846 0.000000
vt -0.180000 -0.991846 0.000000
vt 0.180000 -1.068142 0.000000
vt -0.180000 -1.068142 0.000000
vt 0.180000 -1.144437 0.000000
vt -0.180000 -1.144437 0.000000
vt 0.180000 -1.220733 0.000000
vt -0.180000 -1.220733 0.000000
vt 0.180000 -1.297029 0.000000
vt -0.180000 -1.297029 0.000000
vt 0.180000 -1.373325 0.000000
vt -0.180000 -1.373325 0.000000
vt 0.180000 -1.449621 0.000000
vt -0.180000 -1.449621 0.000000
vt 0.180000 -1.525916 0.000000
vt -0.180000 -1.525916 0.000000
vt 0.180000 -1.602212 0.000000
vt -0.180000 -1.602212 0.000000
vt 0.180000 1.602212 0.000000
vt -0.180000 1.602212 0.000000
vt 0.180000 1.525916 0.000000
vt -0.180000 1.525916 0.000000
vt 0.180000 1.449621 0.000000
vt -0.180000 1.449621 0.000000
vt 0.180000 1.373325 0.000000
vt -0.180000 1.373325 0.000000
vt 0.180000 1.297029 0.000000
vt -0.180000 1.297029 0.000000
vt 0.180000 1.220733 0.000000
vt -0.180000 1.220733 0.000000
vt 0.180000 1.144437 0.000000
vt -0.180000 1.144437 0.000000
vt 0.180000 1.068142 0.000000
vt -0.180000 1.068142 0.000000
vt 0.180000 0.991846 0.000000
vt -0.180000 0.991846 0.000000
vt 0.180000 0.915550 0.000000
vt -0.180000 0.915550 0.000000
vt 0.180000 0.839254 0.000000
vt -0.180000 0.839254 0.000000
vt 0.180000 0.762958 0.000000
vt -0.180000 0.762958 0.000000
vt 0.180000 0.686662 0.000000
vt -0.180000 0.686662 0.000000
vt 0.180000 0.610367 0.000000
vt -0.180000 0.610367 0.000000
vt 0.180000 0.534071 0.000000
vt -0.180000 0.534071 0.000000
vt 0.180000 0.457775 0.000000
vt -0.180000 0.457775 0.000000
vt 0.180000 0.381479 0.000000
vt -0.180000 0.381479 0.000000
vt 0.180000 0.305183 0.000000
vt -0.180000 0.305183 0.000000
vt 0.180000 0.228887 0.000000
vt -0.180000 0.228887 0.000000
vt 0.180000 0.152592 0.000000
vt -0.180000 0.152592 0.000000
vt -0.249140 0.157970 0.000000
vt -0.459494 0.221281 0.000000
vt -0.275562 0.105312 0.000000
vt -0.487342 0.150325 0.000000
vt -0.293618 0.028521 0.000000
vt -0.504304 0.076012 0.000000
vt -0.510000 0.000000 0.000000
vt -0.421382 0.287293 0.000000
vt -0.212780 0.204327 0.000000
vt -0.373856 0.346888 0.000000
vt -0.317980 0.398734 0.000000
vt -0.167934 0.242535 0.000000
vt -0.255000 0.441673 0.000000
vt -0.116390 0.271069 0.000000
vt -0.186324 0.474746 0.000000
vt -0.060203 0.288792 0.000000
vt -0.113486 0.497213 0.000000
vt -0.038112 0.508574 0.000000
vt -0.001616 0.294996 0.000000
vt 0.038112 0.508574 0.000000
vt 0.057036 0.289434 0.000000
vt 0.113486 0.497213 0.000000
vt 0.113414 0.272328 0.000000
vt 0.186324 0.474746 0.000000
vt 0.255000 0.441673 0.000000
vt 0.165267 0.244360 0.000000
vt 0.317980 0.398734 0.000000
vt 0.210529 0.206646 0.000000
vt 0.373856 0.346888 0.000000
vt 0.247394 0.160689 0.000000
vt 0.421382 0.287293 0.000000
vt 0.459494 0.221281 0.000000
vt 0.274392 0.108324 0.000000
vt 0.487342 0.150325 0.000000
vt 0.293618 0.028521 0.000000
vt 0.504304 0.076012 0.000000
vt 0.510000 0.000000 0.000000
vt 0.294846 0.009520 0.000000
vt 0.294846 -0.009520 0.000000
vt 0.238079 0.076278 0.000000
vt 0.249993 -0.001915 0.000000
vt 0.194188 0.047863 0.000000
vt 0.200000 0.000000 0.000000
vt 0.177091 0.092945 0.000000
vt 0.216933 0.124259 0.000000
vt 0.149702 0.132625 0.000000
vt 0.186243 0.166774 0.000000
vt 0.147361 0.201952 0.000000
vt 0.113613 0.164597 0.000000
vt 0.101997 0.228247 0.000000
vt 0.070921 0.187003 0.000000
vt 0.052145 0.244501 0.000000
vt 0.024107 0.198542 0.000000
vt 0.000000 0.250000 0.000000
vt -0.024107 0.198542 0.000000
vt -0.052145 0.244501 0.000000
vt -0.070921 0.187003 0.000000
vt -0.101997 0.228247 0.000000
vt -0.113613 0.164597 0.000000
vt -0.147361 0.201952 0.000000
vt -0.149702 0.132625 0.000000
vt -0.186243 0.166774 0.000000
vt -0.216933 0.124259 0.000000
vt -0.177091 0.092945 0.000000
vt -0.238079 0.076278 0.000000
vt -0.194188 0.047863 0.000000
vt -0.249999 0.000582 0.000000
vt -0.200000 0.000000 0.000000
vt -0.194188 -0.047863 0.000000
vt -0.238079 -0.076278 0.000000
vt -0.177091 -0.092945 0.000000
vt -0.216933 -0.124259 0.000000
vt -0.149702 -0.132625 0.000000
vt -0.186243 -0.166774 0.000000
vt -0.147361 -0.201952 0.000000
vt -0.293618 -0.028521 0.000000
vt -0.277433 -0.100279 0.000000
vt -0.504304 -0.076012 0.000000
vt -0.487342 -0.150325 0.000000
vt -0.294846 -0.009520 0.000000
vt -0.294846 0.009520 0.000000
vt -0.113613 -0.164597 0.000000
vt -0.101997 -0.228247 0.000000
vt -0.070921 -0.187003 0.000000
vt -0.052145 -0.244501 0.000000
vt -0.024107 -0.198542 0.000000
vt 0.000000 -0.250000 0.000000
vt 0.024107 -0.198542 0.000000
vt 0.052145 -0.244501 0.000000
vt 0.070921 -0.187003 0.000000
vt 0.101997 -0.228247 0.000000
vt 0.113613 -0.164597 0.000000
vt 0.147361 -0.201952 0.000000
vt 0.149702 -0.132625 0.000000
vt 0.186243 -0.166774 0.000000
vt 0.216933 -0.124259 0.000000
vt 0.177091 -0.092945 0.000000
vt 0.238079 -0.076278 0.000000
vt 0.194188 -0.047863 0.000000
vt 0.293618 -0.028521 0.000000
vt 0.277433 -0.100279 0.000000
vt 0.504304 -0.076012 0.000000
vt 0.487342 -0.150325 0.000000
vt 0.459494 -0.221281 0.000000
vt 0.253758 -0.150439 0.000000
vt 0.421382 -0.287293 0.000000
vt 0.221112 -0.195281 0.000000
vt 0.373856 -0.346888 0.000000
vt 0.180649 -0.233219 0.000000
vt 0.317980 -0.398734 0.000000
vt 0.255000 -0.441673 0.000000
vt 0.133799 -0.262912 0.000000
vt 0.186324 -0.474746 0.000000
vt 0.082220 -0.283311 0.000000
vt 0.113486 -0.497213 0.000000
vt 0.027733 -0.293693 0.000000
vt 0.038112 -0.508574 0.000000
vt -0.027733 -0.293693 0.000000
vt -0.038112 -0.508574 0.000000
vt -0.113486 -0.497213 0.000000
vt -0.082220 -0.283311 0.000000
vt -0.186324 -0.474746 0.000000
vt -0.133799 -0.262912 0.000000
vt -0.255000 -0.441673 0.000000
vt -0.180649 -0.233219 0.000000
vt -0.317980 -0.398734 0.000000
vt -0.373856 -0.346888 0.000000
vt -0.221112 -0.195281 0.000000
vt -0.421382 -0.287293 0.000000
vt -0.253758 -0.150439 0.000000
vt -0.459494 -0.221281 0.000000
vt 0.289332 -0.057552 0.000000
vt 0.504304 -0.076012 0.000000
vt 0.295000 0.000000 0.000000
vt 0.510000 0.000000 0.000000
vt 0.504304 0.076012 0.000000
vt 0.487342 -0.150325 0.000000
vt 0.272544 -0.112892 0.000000
vt 0.459494 -0.221281 0.000000
vt 0.245284 -0.163893 0.000000
vt 0.421382 -0.287293 0.000000
vt 0.373856 -0.346888 0.000000
vt 0.208597 -0.208597 0.000000
vt 0.317980 -0.398734 0.000000
vt 0.163893 -0.245284 0.000000
vt 0.255000 -0.441673 0.000000
vt 0.112892 -0.272544 0.000000
vt 0.186324 -0.474746 0.000000
vt 0.113486 -0.497213 0.000000
vt 0.057552 -0.289332 0.000000
vt 0.038112 -0.508574 0.000000
vt 0.000000 -0.295000 0.000000
vt -0.038112 -0.508574 0.000000
vt -0.057552 -0.289332 0.000000
vt -0.113486 -0.497213 0.000000
vt -0.112892 -0.272544 0.000000
vt -0.186324 -0.474746 0.000000
vt -0.255000 -0.441673 0.000000
vt -0.163893 -0.245284 0.000000
vt -0.317980 -0.398734 0.000000
vt -0.208597 -0.208597 0.000000
vt -0.373856 -0.346888 0.000000
vt -0.245284 -0.163893 0.000000
vt -0.421382 -0.287293 0.000000
vt -0.459494 -0.221281 0.000000
vt -0.272544 -0.112892 0.000000
vt -0.487342 -0.150325 0.000000
vt -0.289332 -0.057552 0.000000
vt -0.504304 -0.076012 0.000000
vt -0.295000 0.000000 0.000000
vt -0.510000 0.000000 0.000000
vt -0.504304 0.076012 0.000000
vt -0.289332 0.057552 0.000000
vt -0.487342 0.150325 0.000000
vt -0.272544 0.112892 0.000000
vt -0.459494 0.221281 0.000000
vt -0.245284 0.163893 0.000000
vt -0.421382 0.287293 0.000000
vt -0.373856 0.346888 0.000000
vt -0.208597 0.208597 0.000000
vt -0.317980 0.398734 0.000000
vt -0.163893 0.245284 0.000000
vt -0.255000 0.441673 0.000000
vt -0.112892 0.272544 0.000000
vt -0.186324 0.474746 0.000000
vt -0.113486 0.497213 0.000000
vt -0.057552 0.289332 0.000000
vt -0.038112 0.508574 0.000000
vt 0.000000 0.295000 0.000000
vt 0.038112 0.508574 0.000000
vt 0.057552 0.289332 0.000000
vt 0.113486 0.497213 0.000000
vt 0.112892 0.272544 0.000000
vt 0.186324 0.474746 0.000000
vt 0.255000 0.441673 0.000000
vt 0.163893 0.245284 0.000000
vt 0.317980 0.398734 0.000000
vt 0.208597 0.208597 0.000000
vt 0.373856 0.346888 0.000000
vt 0.245284 0.163893 0.000000
vt 0.421382 0.287293 0.000000
vt 0.459494 0.221281 0.000000
vt 0.272544 0.112892 0.000000
vt 0.487342 0.150325 0.000000
vt 0.289332 0.057552 0.000000
vn 0.097094 0.023932 0.000000
vn 0.097094 0.023932 0.000000
vn 0.100000 0.000000 0.000000
vn 0.100000 0.000000 0.000000
vn 0.097094 -0.023932 0.000000
vn 0.097094 -0.023932 0.000000
vn 0.088546 -0.046472 0.000000
vn 0.088546 -0.046472 0.000000
vn 0.074851 -0.066312 0.000000
vn 0.074851 -0.066312 0.000000
vn 0.056806 -0.082298 0.000000
vn 0.056806 -0.082298 0.000000
vn 0.035460 -0.093502 0.000000
vn 0.035460 -0.093502 0.000000
vn 0.012054 -0.099271 0.000000
vn 0.012054 -0.099271 0.000000
vn -0.012054 -0.099271 0.000000
vn -0.012054 -0.099271 0.000000
vn -0.035460 -0.093502 0.000000
vn -0.035460 -0.093502 0.000000
vn -0.056806 -0.082298 0.000000
vn -0.056806 -0.082298 0.000000
vn -0.074851 -0.066312 0.000000
vn -0.074851 -0.066312 0.000000
vn -0.088546 -0.046472 0.000000
vn -0.088546 -0.046472 0.000000
vn -0.097094 -0.023932 0.000000
vn -0.097094 -0.023932 0.000000
vn -0.100000 0.000000 0.000000
vn -0.100000 0.000000 0.000000
vn -0.097094 0.023932 0.000000
vn -0.097094 0.023932 0.000000
vn -0.088546 0.046472 0.000000
vn -0.088546 0.046472 0.000000
vn -0.074851 0.066312 0.000000
vn -0.074851 0.066312 0.000000
vn -0.056806 0.082298 0.000000
vn -0.056806 0.082298 0.000000
vn -0.035460 0.093502 0.000000
vn -0.035460 0.093502 0.000000
vn -0.012054 0.099271 0.000000
vn -0.012054 0.099271 0.000000
vn 0.012054 0.099271 0.000000
vn 0.012054 0.099271 0.000000
vn 0.035460 0.093502 0.000000
vn 0.035460 0.093502 0.000000
vn 0.056806 0.082298 0.000000
vn 0.056806 0.082298 0.000000
vn 0.074851 0.066312 0.000000
vn 0.074851 0.066312 0.000000
vn 0.088546 0.046472 0.000000
vn 0.088546 0.046472 0.000000
vn -0.061237 0.079057 0.000000
vn -0.061237 0.079057 0.000000
vn -0.061237 0.079057 0.000000
vn -0.061237 0.079057 0.000000
vn 0.053937 -0.084207 0.000000
vn 0.053937 -0.084207 0.000000
vn 0.053937 -0.084207 0.000000
vn 0.053937 -0.084207 0.000000
vn 0.055502 0.083184 0.000000
vn 0.055502 0.083184 0.000000
vn 0.055502 0.083184 0.000000
vn 0.055502 0.083184 0.000000
vn -0.052069 -0.085375 0.000000
vn -0.052069 -0.085375 0.000000
vn -0.052069 -0.085375 0.000000
vn -0.052069 -0.085375 0.000000
vn -0.095232 -0.030511 0.000000
vn -0.095232 -0.030511 0.000000
vn -0.086773 -0.049704 0.000000
vn -0.086773 -0.049704 0.000000
vn -0.074497 -0.066709 0.000000
vn -0.074497 -0.066709 0.000000
vn -0.058944 -0.080781 0.000000
vn -0.058944 -0.080781 0.000000
vn -0.040799 -0.091299 0.000000
vn -0.040799 -0.091299 0.000000
vn -0.020858 -0.097801 0.000000
vn -0.020858 -0.097801 0.000000
vn 0.000000 -0.100000 0.000000
vn 0.000000 -0.100000 0.000000
vn 0.020858 -0.097801 0.000000
vn 0.020858 -0.097801 0.000000
vn 0.040799 -0.091299 0.000000
vn 0.040799 -0.091299 0.000000
vn 0.058944 -0.080781 0.000000
vn 0.058944 -0.080781 0.000000
vn 0.074497 -0.066709 0.000000
vn 0.074497 -0.066709 0.000000
vn 0.086773 -0.049704 0.000000
vn 0.086773 -0.049704 0.000000
vn 0.095232 -0.030511 0.000000
vn 0.095232 -0.030511 0.000000
vn 0.052069 -0.085375 0.000000
vn 0.052069 -0.085375 0.000000
vn 0.052069 -0.085375 0.000000
vn 0.052069 -0.085375 0.000000
vn -0.052069 0.085375 0.000000
vn -0.052069 0.085375 0.000000
vn -0.052069 0.085375 0.000000
vn -0.052069 0.085375 0.000000
vn -0.057218 -0.082013 0.000000
vn -0.057218 -0.082013 0.000000
vn -0.057218 -0.082013 0.000000
vn -0.057218 -0.082013 0.000000
vn 0.066169 0.074978 0.000000
vn 0.066169 0.074978 0.000000
vn 0.066169 0.074978 0.000000
vn 0.066169 0.074978 0.000000
vn 0.095232 0.030511 0.000000
vn 0.095232 0.030511 0.000000
vn 0.086773 0.049704 0.000000
vn 0.086773 0.049704 0.000000
vn 0.074497 0.066709 0.000000
vn 0.074497 0.066709 0.000000
vn 0.058944 0.080781 0.000000
vn 0.058944 0.080781 0.000000
vn 0.040799 0.091299 0.000000
vn 0.040799 0.091299 0.000000
vn 0.020858 0.097801 0.000000
vn 0.020858 0.097801 0.000000
vn 0.000000 0.100000 0.000000
vn 0.000000 0.100000 0.000000
vn -0.020858 0.097801 -0.000000
vn -0.020858 0.097801 -0.000000
vn -0.040799 0.091299 -0.000000
vn -0.040799 0.091299 -0.000000
vn -0.058944 0.080781 -0.000000
vn -0.058944 0.080781 -0.000000
vn -0.074497 0.066709 -0.000000
vn -0.074497 0.066709 -0.000000
vn -0.086773 0.049704 -0.000000
vn -0.086773 0.049704 -0.000000
vn -0.095232 0.030511 -0.000000
vn -0.095232 0.030511 -0.000000
vn 0.000000 0.000000 0.100000
vn 0.000000 0.000000 0.100000
vn 0.000000 0.000000 0.100000
vn 0.000000 0.000000 0.100000
vn 0.000000 0.000000 0.100000
vn 0.000000 0.000000 0.100000
vn 0.000000 0.000000 0.100000
vn 0.000000 0.000000 0.100000
vn 0.000000 0.000000 0.100000
vn 0.000000 0.000000 0.100000
vn 0.000000 0.000000 0.100000
vn 0.000000 0.000000 0.100000
vn 0.000000 0.000000 0.100000
vn 0.000000 0.000000 0.100000
vn 0.000000 0.000000 0.100000
vn 0.000000 0.000000 0.100000
vn 0.000000 0.000000 0.100000
vn 0.000000 0.000000 0.100000
vn 0.000000 0.000000 0.100000
vn 0.000000 0.000000 0.100000
vn 0.000000 0.000000 0.100000
vn 0.000000 0.000000 0.100000
vn 0.000000 0.000000 0.100000
vn 0.000000 0.000000 0.100000
vn 0.000000 0.000000 0.100000
vn 0.000000 0.000000 0.100000
vn 0.000000 0.000000 0.100000
vn 0.000000 0.000000 0.100000
vn 0.000000 0.000000 0.100000
vn 0.000000 0.000000 0.100000
vn 0.000000 0.000000 0.100000
vn 0.000000 0.000000 0.100000
vn 0.000000 0.000000 0.100000
vn 0.000000 0.000000 0.100000
vn 0.000000 0.000000 0.100000
vn 0.000000 0.000000 0.100000
vn 0.000000 0.000000 0.100000
vn 0.000000 0.000000 0.100000
vn 0.000000 0.000000 0.100000
vn 0.000000 0.000000 0.100000
vn 0.000000 0.000000 0.100000
vn 0.000000 0.000000 0.100000
vn 0.000000 0.000000 0.100000
vn 0.000000 0.000000 0.100000
vn 0.000000 0.000000 0.100000
vn 0.000000 0.000000 0.100000
vn 0.000000 0.000000 0.100000
vn 0.000000 0.000000 0.100000
vn 0.000000 0.000000 0.100000
vn 0.000000 0.000000 0.100000
vn 0.000000 0.000000 0.100000
vn 0.000000 0.000000 0.100000
vn 0.000000 0.000000 0.100000
vn 0.000000 0.000000 0.100000
vn 0.000000 0.000000 0.100000
vn 0.000000 0.000000 0.100000
vn 0.000000 0.000000 0.100000
vn 0.000000 0.000000 0.100000
vn 0.000000 0.000000 0.100000
vn 0.000000 0.000000 0.100000
vn 0.000000 0.000000 0.100000
vn 0.000000 0.000000 0.100000
vn 0.000000 0.000000 0.100000
vn 0.000000 0.000000 0.100000
vn 0.000000 0.000000 0.100000
vn 0.000000 0.000000 0.100000
vn 0.000000 0.000000 0.100000
vn 0.000000 0.000000 0.100000
vn 0.000000 0.000000 0.100000
vn 0.000000 0.000000 0.100000
vn -0.099532 -0.009668 0.000000
vn -0.099948 -0.003227 0.000000
vn -0.099532 -0.009668 0.000000
vn -0.100000 0.000000 0.000000
vn -0.098079 -0.019509 0.000000
vn -0.099948 0.003227 0.000000
vn -0.099532 0.009668 0.000000
vn -0.098079 0.019509 0.000000
vn -0.098381 0.017920 0.000000
vn -0.096548 0.026047 0.000000
vn -0.099532 0.009668 0.000000
vn -0.092388 0.038268 0.000000
vn -0.094045 0.033993 0.000000
vn -0.094045 0.033993 0.000000
vn -0.086020 0.050996 0.000000
vn -0.083147 0.055557 0.000000
vn -0.074953 0.066197 0.000000
vn -0.070711 0.070711 0.000000
vn -0.061237 0.079057 0.000000
vn -0.055557 0.083147 0.000000
vn -0.045356 0.089123 0.000000
vn -0.038268 0.092388 0.000000
vn -0.027871 0.096038 0.000000
vn -0.019509 0.098079 0.000000
vn -0.009401 0.099557 0.000000
vn -0.000000 0.100000 0.000000
vn 0.009401 0.099557 0.000000
vn 0.019509 0.098079 0.000000
vn 0.027871 0.096038 0.000000
vn 0.038268 0.092388 0.000000
vn 0.045356 0.089123 0.000000
vn 0.055557 0.083147 0.000000
vn 0.061237 0.079057 0.000000
vn 0.070711 0.070711 0.000000
vn 0.074953 0.066197 0.000000
vn 0.083147 0.055557 0.000000
vn 0.086020 0.050996 0.000000
vn 0.092388 0.038268 0.000000
vn 0.094045 0.033993 0.000000
vn 0.094045 0.033993 0.000000
vn 0.096548 0.026047 0.000000
vn 0.098079 0.019509 0.000000
vn 0.098381 0.017920 0.000000
vn 0.099532 0.009668 0.000000
vn 0.099532 0.009668 0.000000
vn 0.099948 0.003227 0.000000
vn 0.100000 0.000000 0.000000
vn 0.099948 -0.003227 0.000000
vn 0.099532 -0.009668 0.000000
vn 0.098079 -0.019509 0.000000
vn 0.098203 -0.018875 0.000000
vn 0.096024 -0.027918 0.000000
vn 0.099532 -0.009668 0.000000
vn 0.092388 -0.038268 0.000000
vn 0.093014 -0.036720 0.000000
vn 0.093014 -0.036720 0.000000
vn 0.083862 -0.054471 0.000000
vn 0.083147 -0.055557 0.000000
vn 0.071366 -0.070049 0.000000
vn 0.070711 -0.070711 0.000000
vn 0.056023 -0.082834 0.000000
vn 0.055557 -0.083147 0.000000
vn 0.038445 -0.092314 0.000000
vn 0.038268 -0.092388 0.000000
vn 0.019334 -0.098113 0.000000
vn 0.019509 -0.098079 0.000000
vn -0.000000 -0.100000 0.000000
vn -0.000548 -0.099999 0.000000
vn -0.019509 -0.098079 0.000000
vn -0.020408 -0.097895 0.000000
vn -0.038268 -0.092388 0.000000
vn -0.039454 -0.091888 0.000000
vn -0.055557 -0.083147 0.000000
vn -0.056927 -0.082215 0.000000
vn -0.070711 -0.070711 0.000000
vn -0.072129 -0.069263 0.000000
vn -0.083147 -0.055557 0.000000
vn -0.084454 -0.053549 0.000000
vn -0.092388 -0.038268 0.000000
vn -0.093411 -0.035699 0.000000
vn -0.093411 -0.035699 0.000000
vn -0.096225 -0.027216 0.000000
vn -0.098271 -0.018516 0.000000
vn 0.098883 0.014904 0.000000
vn 0.098883 0.014904 0.000000
vn 0.100000 0.000000 0.000000
vn 0.100000 0.000000 0.000000
vn 0.098883 -0.014904 0.000000
vn 0.098883 -0.014904 0.000000
vn 0.095557 -0.029476 0.000000
vn 0.095557 -0.029476 0.000000
vn 0.090097 -0.043388 0.000000
vn 0.090097 -0.043388 0.000000
vn 0.082624 -0.056332 0.000000
vn 0.082624 -0.056332 0.000000
vn 0.073305 -0.068017 0.000000
vn 0.073305 -0.068017 0.000000
vn 0.062349 -0.078183 0.000000
vn 0.062349 -0.078183 0.000000
vn 0.050000 -0.086603 0.000000
vn 0.050000 -0.086603 0.000000
vn 0.036534 -0.093087 0.000000
vn 0.036534 -0.093087 0.000000
vn 0.022252 -0.097493 0.000000
vn 0.022252 -0.097493 0.000000
vn 0.007473 -0.099720 0.000000
vn 0.007473 -0.099720 0.000000
vn -0.007473 -0.099720 0.000000
vn -0.007473 -0.099720 0.000000
vn -0.022252 -0.097493 0.000000
vn -0.022252 -0.097493 0.000000
vn -0.036534 -0.093087 0.000000
vn -0.036534 -0.093087 0.000000
vn -0.050000 -0.086603 0.000000
vn -0.050000 -0.086603 0.000000
vn -0.062349 -0.078183 0.000000
vn -0.062349 -0.078183 0.000000
vn -0.073305 -0.068017 0.000000
vn -0.073305 -0.068017 0.000000
vn -0.082624 -0.056332 0.000000
vn -0.082624 -0.056332 0.000000
vn -0.090097 -0.043388 0.000000
vn -0.090097 -0.043388 0.000000
vn -0.095557 -0.029476 0.000000
vn -0.095557 -0.029476 0.000000
vn -0.098883 -0.014904 0.000000
vn -0.098883 -0.014904 0.000000
vn -0.100000 -0.000000 0.000000
vn -0.100000 -0.000000 0.000000
vn -0.098883 0.014904 -0.000000
vn -0.098883 0.014904 -0.000000
vn -0.095557 0.029476 -0.000000
vn -0.095557 0.029476 -0.000000
vn -0.090097 0.043388 -0.000000
vn -0.090097 0.043388 -0.000000
vn -0.082624 0.056332 -0.000000
vn -0.082624 0.056332 -0.000000
vn -0.073305 0.068017 -0.000000
vn -0.073305 0.068017 -0.000000
vn -0.062349 0.078183 -0.000000
vn -0.062349 0.078183 -0.000000
vn -0.050000 0.086603 -0.000000
vn -0.050000 0.086603 -0.000000
vn -0.036534 0.093087 -0.000000
vn -0.036534 0.093087 -0.000000
vn -0.022252 0.097493 -0.000000
vn -0.022252 0.097493 -0.000000
vn -0.007473 0.099720 -0.000000
vn -0.007473 0.099720 -0.000000
vn 0.007473 0.099720 0.000000
vn 0.007473 0.099720 0.000000
vn 0.022252 0.097493 0.000000
vn 0.022252 0.097493 0.000000
vn 0.036534 0.093087 0.000000
vn 0.036534 0.093087 0.000000
vn 0.050000 0.086603 0.000000
vn 0.050000 0.086603 0.000000
vn 0.062349 0.078183 0.000000
vn 0.062349 0.078183 0.000000
vn 0.073305 0.068017 0.000000
vn 0.073305 0.068017 0.000000
vn 0.082624 0.056332 0.000000
vn 0.082624 0.056332 0.000000
vn 0.090097 0.043388 0.000000
vn 0.090097 0.043388 0.000000
vn 0.095557 0.029476 0.000000
vn 0.095557 0.029476 0.000000
vn 0.000000 0.000000 -0.100000
vn 0.000000 0.000000 -0.100000
vn 0.000000 0.000000 -0.100000
vn 0.000000 0.000000 -0.100000
vn 0.000000 0.000000 -0.100000
vn 0.000000 0.000000 -0.100000
vn 0.000000 0.000000 -0.100000
vn 0.000000 0.000000 -0.100000
vn 0.000000 0.000000 -0.100000
vn 0.000000 0.000000 -0.100000
vn 0.000000 0.000000 -0.100000
vn 0.000000 0.000000 -0.100000
vn 0.000000 0.000000 -0.100000
vn 0.000000 0.000000 -0.100000
vn 0.000000 0.000000 -0.100000
vn 0.000000 0.000000 -0.100000
vn 0.000000 0.000000 -0.100000
vn 0.000000 0.000000 -0.100000
vn 0.000000 0.000000 -0.100000
vn 0.000000 0.000000 -0.100000
vn 0.000000 0.000000 -0.100000
vn 0.000000 0.000000 -0.100000
vn 0.000000 0.000000 -0.100000
vn 0.000000 0.000000 -0.100000
vn 0.000000 0.000000 -0.100000
vn 0.000000 0.000000 -0.100000
vn 0.000000 0.000000 -0.100000
vn 0.000000 0.000000 -0.100000
vn 0.000000 0.000000 -0.100000
vn 0.000000 0.000000 -0.100000
vn 0.000000 0.000000 -0.100000
vn 0.000000 0.000000 -0.100000
vn 0.000000 0.000000 -0.100000
vn 0.000000 0.000000 -0.100000
vn 0.000000 0.000000 -0.100000
vn 0.000000 0.000000 -0.100000
vn 0.000000 0.000000 -0.100000
vn 0.000000 0.000000 -0.100000
vn 0.000000 0.000000 -0.100000
vn 0.000000 0.000000 -0.100000
vn 0.000000 0.000000 -0.100000
vn 0.000000 0.000000 -0.100000
vn 0.000000 0.000000 -0.100000
vn 0.000000 0.000000 -0.100000
vn 0.000000 0.000000 -0.100000
vn 0.000000 0.000000 -0.100000
vn 0.000000 0.000000 -0.100000
vn 0.000000 0.000000 -0.100000
vn 0.000000 0.000000 -0.100000
vn 0.000000 0.000000 -0.100000
vn 0.000000 0.000000 -0.100000
vn 0.000000 0.000000 -0.100000
vn 0.000000 0.000000 -0.100000
vn 0.000000 0.000000 -0.100000
vn 0.000000 0.000000 -0.100000
vn 0.000000 0.000000 -0.100000
vn 0.000000 0.000000 -0.100000
vn 0.000000 0.000000 -0.100000
vn 0.000000 0.000000 -0.100000
vn 0.000000 0.000000 -0.100000
vn 0.000000 0.000000 -0.100000
vn 0.000000 0.000000 -0.100000
vn 0.000000 0.000000 -0.100000
vn 0.000000 0.000000 -0.100000
vn 0.000000 0.000000 -0.100000
vn 0.000000 0.000000 -0.100000
vn 0.000000 0.000000 -0.100000
vn 0.000000 0.000000 -0.100000
vn 0.000000 0.000000 -0.100000
vn 0.000000 0.000000 -0.100000
vn 0.000000 0.000000 -0.100000
vn 0.000000 0.000000 -0.100000
vn 0.000000 0.000000 -0.100000
vn 0.000000 0.000000 -0.100000
vn 0.000000 0.000000 -0.100000
vn 0.000000 0.000000 -0.100000
vn 0.000000 0.000000 -0.100000
vn 0.000000 0.000000 -0.100000
vn 0.000000 0.000000 -0.100000
vn 0.000000 0.000000 -0.100000
vn 0.000000 0.000000 -0.100000
vn 0.000000 0.000000 -0.100000
vn 0.000000 0.000000 -0.100000
vn 0.000000 0.000000 -0.100000
vn 0.000000 0.000000 -0.100000
vn 0.000000 0.000000 -0.100000
vn 0.000000 0.000000 -0.100000
vn 0.000000 0.000000 -0.100000
vn 0.000000 0.000000 -0.100000
vn 0.000000 0.000000 -0.100000
vn 0.000000 0.000000 -0.100000
vn 0.000000 0.000000 -0.100000
vn 0.000000 0.000000 -0.100000
vn 0.000000 0.000000 -0.100000
vn 0.000000 0.000000 -0.100000
vn 0.000000 0.000000 -0.100000
vn 0.000000 0.000000 -0.100000
vn 0.000000 0.000000 -0.100000
vn 0.000000 0.000000 -0.100000
vn 0.000000 0.000000 -0.100000
vn 0.000000 0.000000 -0.100000
vn 0.000000 0.000000 -0.100000
vn 0.000000 0.000000 -0.100000
vn 0.000000 0.000000 -0.100000
vn 0.000000 0.000000 -0.100000
vn 0.000000 0.000000 -0.100000
vn 0.000000 0.000000 -0.100000
vn 0.000000 0.000000 -0.100000
vn 0.000000 0.000000 -0.100000
vn 0.000000 0.000000 -0.100000
vn 0.000000 0.000000 -0.100000
vn 0.000000 0.000000 -0.100000
vn 0.000000 0.000000 -0.100000
vn 0.000000 0.000000 -0.100000
vn 0.000000 0.000000 -0.100000
vn 0.000000 0.000000 -0.100000
vn 0.000000 0.000000 -0.100000
vn 0.000000 0.000000 -0.100000
vn 0.000000 0.000000 -0.100000
vn 0.000000 0.000000 -0.100000
vn 0.000000 0.000000 -0.100000
vn 0.000000 0.000000 -0.100000
vn 0.000000 0.000000 -0.100000
vn 0.000000 0.000000 -0.100000
vn 0.000000 0.000000 -0.100000
vn 0.000000 0.000000 -0.100000
vn 0.000000 0.000000 -0.100000
vn 0.000000 0.000000 -0.100000
vn 0.000000 0.000000 -0.100000
vn 0.000000 0.000000 -0.100000
vn 0.000000 0.000000 -0.100000
vn 0.000000 0.000000 0.100000
vn 0.000000 0.000000 0.100000
vn 0.000000 0.000000 0.100000
vn 0.000000 0.000000 0.100000
vn 0.000000 0.000000 0.100000
vn 0.000000 0.000000 0.100000
vn 0.000000 0.000000 0.100000
vn 0.000000 0.000000 0.100000
vn 0.000000 0.000000 0.100000
vn 0.000000 0.000000 0.100000
vn 0.000000 0.000000 0.100000
vn 0.000000 0.000000 0.100000
vn 0.000000 0.000000 0.100000
vn 0.000000 0.000000 0.100000
vn 0.000000 0.000000 0.100000
vn 0.000000 0.000000 0.100000
vn 0.000000 0.000000 0.100000
vn 0.000000 0.000000 0.100000
vn 0.000000 0.000000 0.100000
vn 0.000000 0.000000 0.100000
vn 0.000000 0.000000 0.100000
vn 0.000000 0.000000 0.100000
vn 0.000000 0.000000 0.100000
vn 0.000000 0.000000 0.100000
vn 0.000000 0.000000 0.100000
vn 0.000000 0.000000 0.100000
vn 0.000000 0.000000 0.100000
vn 0.000000 0.000000 0.100000
vn 0.000000 0.000000 0.100000
vn 0.000000 0.000000 0.100000
vn 0.000000 0.000000 0.100000
vn 0.000000 0.000000 0.100000
vn 0.000000 0.000000 0.100000
vn 0.000000 0.000000 0.100000
vn 0.000000 0.000000 0.100000
vn 0.000000 0.000000 0.100000
vn 0.000000 0.000000 0.100000
vn 0.000000 0.000000 0.100000
vn 0.000000 0.000000 0.100000
vn 0.000000 0.000000 0.100000
vn 0.000000 0.000000 0.100000
vn 0.000000 0.000000 0.100000
vn 0.000000 0.000000 0.100000
vn 0.000000 0.000000 0.100000
vn 0.000000 0.000000 0.100000
vn 0.000000 0.000000 0.100000
vn 0.000000 0.000000 0.100000
vn 0.000000 0.000000 0.100000
vn 0.000000 0.000000 0.100000
vn 0.000000 0.000000 0.100000
vn 0.000000 0.000000 0.100000
vn 0.000000 0.000000 0.100000
vn 0.000000 0.000000 0.100000
vn 0.000000 0.000000 0.100000
vn 0.000000 0.000000 0.100000
vn 0.000000 0.000000 0.100000
vn 0.000000 0.000000 0.100000
vn 0.000000 0.000000 0.100000
vn 0.000000 0.000000 0.100000
vn 0.000000 0.000000 0.100000
vn 0.000000 0.000000 0.100000
vn 0.000000 0.000000 0.100000
vn 0.000000 0.000000 0.100000
vn 0.000000 0.000000 0.100000
vn 0.000000 0.000000 0.100000
vn 0.000000 0.000000 0.100000
vn 0.000000 0.000000 0.100000
vn 0.000000 0.000000 0.100000
vn 0.000000 0.000000 0.100000
vn 0.000000 0.000000 0.100000
vn 0.000000 0.000000 0.100000
vn 0.000000 0.000000 0.100000
vn 0.000000 0.000000 0.100000
vn 0.000000 0.000000 0.100000
f 552/1169/1157 602/1170/1158 551/1171/1159
f 551/1171/1159 602/1170/1158 577/1172/1160
f 551/1173/1159 577/1174/1160 576/1175/1161
f 576/1175/1161 577/1174/1160 578/1176/1162
f 576/1175/1161 578/1176/1162 575/1177/1163
f 575/1177/1163 578/1176/1162 579/1178/1164
f 575/1177/1163 579/1178/1164 574/1179/1165
f 574/1179/1165 579/1178/1164 580/1180/1166
f 574/1179/1165 580/1180/1166 573/1181/1167
f 573/1181/1167 580/1180/1166 581/1182/1168
f 573/1181/1167 581/1182/1168 572/1183/1169
f 572/1183/1169 581/1182/1168 582/1184/1170
f 572/1183/1169 582/1184/1170 571/1185/1171
f 571/1185/1171 582/1184/1170 583/1186/1172
f 571/1185/1171 583/1186/1172 570/1187/1173
f 570/1187/1173 583/1186/1172 584/1188/1174
f 570/1187/1173 584/1188/1174 569/1189/1175
f 569/1189/1175 584/1188/1174 585/1190/1176
f 569/1189/1175 585/1190/1176 568/1191/1177
f 568/1191/1177 585/1190/1176 586/1192/1178
f 568/1191/1177 586/1192/1178 567/1193/1179
f 567/1193/1179 586/1192/1178 587/1194/1180
f 567/1193/1179 587/1194/1180 566/1195/1181
f 566/1195/1181 587/1194/1180 588/1196/1182
f 566/1195/1181 588/1196/1182 565/1197/1183
f 565/1197/1183 588/1196/1182 589/1198/1184
f 565/1197/1183 589/1198/1184 564/1199/1185
f 564/1199/1185 589/1198/1184 590/1200/1186
f 564/1199/1185 590/1200/1186 563/1201/1187
f 563/1201/1187 590/1200/1186 591/1202/1188
f 563/1201/1187 591/1202/1188 562/1203/1189
f 562/1203/1189 591/1202/1188 592/1204/1190
f 562/1203/1189 592/1204/1190 561/1205/1191
f 561/1205/1191 592/1204/1190 593/1206/1192
f 561/1205/1191 593/1206/1192 560/1207/1193
f 560/1207/1193 593/1206/1192 594/1208/1194
f 560/1207/1193 594/1208/1194 559/1209/1195
f 559/1209/1195 594/1208/1194 595/1210/1196
f 559/1209/1195 595/1210/1196 558/1211/1197
f 558/1211/1197 595/1210/1196 596/1212/1198
f 558/1211/1197 596/1212/1198 557/1213/1199
f 557/1213/1199 596/1212/1198 597/1214/1200
f 557/1213/1199 597/1214/1200 556/1215/1201
f 556/1215/1201 597/1214/1200 598/1216/1202
f 556/1215/1201 598/1216/1202 555/1217/1203
f 555/1217/1203 598/1216/1202 599/1218/1204
f 555/1217/1203 599/1218/1204 554/1219/1205
f 554/1219/1205 599/1218/1204 600/1220/1206
f 554/1219/1205 600/1220/1206 553/1221/1207
f 553/1221/1207 600/1220/1206 601/1222/1208
f 553/1221/1207 601/1222/1208 552/1169/1157
f 552/1169/1157 601/1222/1208 602/1170/1158
f 603/1223/1209 604/1224/1210 606/1225/1211
f 606/1225/1211 604/1224/1210 605/1226/1212
f 607/1227/1213 608/1228/1214 610/1229/1215
f 610/1229/1215 608/1228/1214 609/1230/1216
f 611/1231/1217 607/1232/1218 612/1233/1219
f 612/1233/1219 607/1232/1218 610/1234/1220
f 613/1235/1221 614/1236/1222 616/1237/1223
f 616/1237/1223 614/1236/1222 615/1238/1224
f 640/1239/1225 617/1240/1226 639/1241/1227
f 639/1241/1227 617/1240/1226 618/1242/1228
f 639/1241/1227 618/1242/1228 638/1243/1229
f 638/1243/1229 618/1242/1228 619/1244/1230
f 638/1243/1229 619/1244/1230 637/1245/1231
f 637/1245/1231 619/1244/1230 620/1246/1232
f 637/1245/1231 620/1246/1232 636/1247/1233
f 636/1247/1233 620/1246/1232 621/1248/1234
f 636/1247/1233 621/1248/1234 635/1249/1235
f 635/1249/1235 621/1248/1234 622/1250/1236
f 635/1249/1235 622/1250/1236 634/1251/1237
f 634/1251/1237 622/1250/1236 623/1252/1238
f 634/1251/1237 623/1252/1238 633/1253/1239
f 633/1253/1239 623/1252/1238 624/1254/1240
f 633/1253/1239 624/1254/1240 632/1255/1241
f 632/1255/1241 624/1254/1240 625/1256/1242
f 632/1255/1241 625/1256/1242 631/1257/1243
f 631/1257/1243 625/1256/1242 626/1258/1244
f 631/1257/1243 626/1258/1244 630/1259/1245
f 630/1259/1245 626/1258/1244 627/1260/1246
f 630/1259/1245 627/1260/1246 629/1261/1247
f 629/1261/1247 627/1260/1246 628/1262/1248
f 629/1261/1247 628/1262/1248 616/1263/1249
f 616/1263/1249 628/1262/1248 613/1264/1250
f 641/1265/1251 617/1266/1252 642/1267/1253
f 642/1267/1253 617/1266/1252 640/1268/1254
f 643/1269/1255 644/1270/1256 646/1271/1257
f 646/1271/1257 644/1270/1256 645/1272/1258
f 647/1273/1259 643/1274/1260 648/1275/1261
f 648/1275/1261 643/1274/1260 646/1276/1262
f 649/1277/1263 650/1278/1264 652/1279/1265
f 652/1279/1265 650/1278/1264 651/1280/1266
f 605/1281/1267 604/1282/1268 674/1283/1269
f 674/1283/1269 604/1282/1268 653/1284/1270
f 674/1283/1269 653/1284/1270 673/1285/1271
f 673/1285/1271 653/1284/1270 654/1286/1272
f 673/1285/1271 654/1286/1272 672/1287/1273
f 672/1287/1273 654/1286/1272 655/1288/1274
f 672/1287/1273 655/1288/1274 671/1289/1275
f 671/1289/1275 655/1288/1274 656/1290/1276
f 671/1289/1275 656/1290/1276 670/1291/1277
f 670/1291/1277 656/1290/1276 657/1292/1278
f 670/1291/1277 657/1292/1278 669/1293/1279
f 669/1293/1279 657/1292/1278 658/1294/1280
f 669/1293/1279 658/1294/1280 668/1295/1281
f 668/1295/1281 658/1294/1280 659/1296/1282
f 668/1295/1281 659/1296/1282 667/1297/1283
f 667/1297/1283 659/1296/1282 660/1298/1284
f 667/1297/1283 660/1298/1284 666/1299/1285
f 666/1299/1285 660/1298/1284 661/1300/1286
f 666/1299/1285 661/1300/1286 665/1301/1287
f 665/1301/1287 661/1300/1286 662/1302/1288
f 665/1301/1287 662/1302/1288 664/1303/1289
f 664/1303/1289 662/1302/1288 663/1304/1290
f 664/1303/1289 663/1304/1290 652/1305/1291
f 652/1305/1291 663/1304/1290 649/1306/1292
f 552/1307/1293 551/1308/1294 646/1309/1295
f 646/1309/1295 551/1308/1294 576/1310/1296
f 646/1309/1295 576/1310/1296 648/1311/1297
f 648/1311/1297 576/1310/1296 676/1312/1298
f 676/1312/1298 576/1310/1296 652/1313/1299
f 676/1312/1298 652/1313/1299 675/1314/1300
f 675/1314/1300 652/1313/1299 651/1315/1301
f 576/1310/1296 575/1316/1302 652/1313/1299
f 652/1313/1299 575/1316/1302 664/1317/1303
f 664/1317/1303 575/1316/1302 574/1318/1304
f 664/1317/1303 574/1318/1304 665/1319/1305
f 665/1319/1305 574/1318/1304 573/1320/1306
f 665/1319/1305 573/1320/1306 666/1321/1307
f 666/1321/1307 573/1320/1306 667/1322/1308
f 667/1322/1308 573/1320/1306 572/1323/1309
f 667/1322/1308 572/1323/1309 668/1324/1310
f 668/1324/1310 572/1323/1309 571/1325/1311
f 668/1324/1310 571/1325/1311 669/1326/1312
f 669/1326/1312 571/1325/1311 570/1327/1313
f 669/1326/1312 570/1327/1313 670/1328/1314
f 670/1328/1314 570/1327/1313 569/1329/1315
f 670/1328/1314 569/1329/1315 671/1330/1316
f 671/1330/1316 569/1329/1315 568/1331/1317
f 671/1330/1316 568/1331/1317 672/1332/1318
f 672/1332/1318 568/1331/1317 673/1333/1319
f 673/1333/1319 568/1331/1317 567/1334/1320
f 673/1333/1319 567/1334/1320 674/1335/1321
f 674/1335/1321 567/1334/1320 566/1336/1322
f 674/1335/1321 566/1336/1322 605/1337/1323
f 605/1337/1323 566/1336/1322 565/1338/1324
f 605/1337/1323 565/1338/1324 610/1339/1325
f 610/1339/1325 565/1338/1324 564/1340/1326
f 610/1339/1325 564/1340/1326 563/1341/1327
f 610/1339/1325 563/1341/1327 616/1342/1328
f 616/1342/1328 563/1341/1327 562/1343/1329
f 616/1342/1328 562/1343/1329 629/1344/1330
f 629/1344/1330 562/1343/1329 561/1345/1331
f 629/1344/1330 561/1345/1331 630/1346/1332
f 630/1346/1332 561/1345/1331 560/1347/1333
f 630/1346/1332 560/1347/1333 631/1348/1334
f 631/1348/1334 560/1347/1333 632/1349/1335
f 632/1349/1335 560/1347/1333 559/1350/1336
f 632/1349/1335 559/1350/1336 633/1351/1337
f 633/1351/1337 559/1350/1336 558/1352/1338
f 633/1351/1337 558/1352/1338 634/1353/1339
f 634/1353/1339 558/1352/1338 557/1354/1340
f 634/1353/1339 557/1354/1340 635/1355/1341
f 635/1355/1341 557/1354/1340 556/1356/1342
f 635/1355/1341 556/1356/1342 636/1357/1343
f 636/1357/1343 556/1356/1342 555/1358/1344
f 636/1357/1343 555/1358/1344 637/1359/1345
f 637/1359/1345 555/1358/1344 638/1360/1346
f 638/1360/1346 555/1358/1344 554/1361/1347
f 638/1360/1346 554/1361/1347 639/1362/1348
f 639/1362/1348 554/1361/1347 553/1363/1349
f 639/1362/1348 553/1363/1349 640/1364/1350
f 640/1364/1350 553/1363/1349 552/1307/1293
f 640/1364/1350 552/1307/1293 646/1309/1295
f 645/1365/1351 677/1366/1352 646/1309/1295
f 646/1309/1295 677/1366/1352 640/1364/1350
f 677/1366/1352 678/1367/1353 640/1364/1350
f 640/1364/1350 678/1367/1353 642/1368/1354
f 615/1369/1355 679/1370/1356 616/1342/1328
f 616/1342/1328 679/1370/1356 680/1371/1357
f 616/1342/1328 680/1371/1357 610/1339/1325
f 610/1339/1325 680/1371/1357 612/1372/1358
f 609/1373/1359 681/1374/1360 610/1339/1325
f 610/1339/1325 681/1374/1360 605/1337/1323
f 681/1374/1360 682/1375/1361 605/1337/1323
f 605/1337/1323 682/1375/1361 606/1376/1362
f 608/1377/1363 683/1378/1364 609/1379/1365
f 609/1379/1365 683/1378/1364 710/1380/1366
f 609/1379/1365 710/1380/1366 711/1381/1367
f 683/1378/1364 684/1382/1368 710/1380/1366
f 710/1380/1366 684/1382/1368 612/1383/1369
f 710/1380/1366 612/1383/1369 741/1384/1370
f 741/1384/1370 612/1383/1369 680/1385/1371
f 741/1384/1370 680/1385/1371 679/1386/1372
f 684/1382/1368 611/1387/1373 612/1383/1369
f 741/1384/1370 679/1386/1372 740/1388/1374
f 740/1388/1374 679/1386/1372 615/1389/1375
f 740/1388/1374 615/1389/1375 614/1390/1376
f 614/1390/1376 685/1391/1377 740/1388/1374
f 740/1388/1374 685/1391/1377 739/1392/1378
f 739/1392/1378 685/1391/1377 686/1393/1379
f 739/1392/1378 686/1393/1379 738/1394/1380
f 738/1394/1380 686/1393/1379 687/1395/1381
f 738/1394/1380 687/1395/1381 737/1396/1382
f 737/1396/1382 687/1395/1381 688/1397/1383
f 737/1396/1382 688/1397/1383 736/1398/1384
f 736/1398/1384 688/1397/1383 689/1399/1385
f 736/1398/1384 689/1399/1385 735/1400/1386
f 735/1400/1386 689/1399/1385 690/1401/1387
f 735/1400/1386 690/1401/1387 734/1402/1388
f 734/1402/1388 690/1401/1387 691/1403/1389
f 734/1402/1388 691/1403/1389 733/1404/1390
f 733/1404/1390 691/1403/1389 692/1405/1391
f 733/1404/1390 692/1405/1391 732/1406/1392
f 732/1406/1392 692/1405/1391 693/1407/1393
f 732/1406/1392 693/1407/1393 731/1408/1394
f 731/1408/1394 693/1407/1393 694/1409/1395
f 731/1408/1394 694/1409/1395 730/1410/1396
f 730/1410/1396 694/1409/1395 695/1411/1397
f 730/1410/1396 695/1411/1397 729/1412/1398
f 729/1412/1398 695/1411/1397 696/1413/1399
f 729/1412/1398 696/1413/1399 728/1414/1400
f 728/1414/1400 696/1413/1399 641/1415/1401
f 728/1414/1400 641/1415/1401 642/1416/1402
f 642/1416/1402 678/1417/1403 728/1414/1400
f 728/1414/1400 678/1417/1403 727/1418/1404
f 727/1418/1404 678/1417/1403 677/1419/1405
f 727/1418/1404 677/1419/1405 645/1420/1406
f 644/1421/1407 697/1422/1408 645/1420/1406
f 645/1420/1406 697/1422/1408 726/1423/1409
f 645/1420/1406 726/1423/1409 727/1418/1404
f 697/1424/1408 698/1425/1410 726/1426/1409
f 726/1426/1409 698/1425/1410 648/1427/1411
f 726/1426/1409 648/1427/1411 725/1428/1412
f 725/1428/1412 648/1427/1411 676/1429/1413
f 725/1428/1412 676/1429/1413 675/1430/1414
f 698/1425/1410 647/1431/1415 648/1427/1411
f 725/1428/1412 675/1430/1414 724/1432/1416
f 724/1432/1416 675/1430/1414 651/1433/1417
f 724/1432/1416 651/1433/1417 650/1434/1418
f 650/1434/1418 699/1435/1419 724/1432/1416
f 724/1432/1416 699/1435/1419 723/1436/1420
f 723/1436/1420 699/1435/1419 700/1437/1421
f 723/1436/1420 700/1437/1421 722/1438/1422
f 722/1438/1422 700/1437/1421 701/1439/1423
f 722/1438/1422 701/1439/1423 721/1440/1424
f 721/1440/1424 701/1439/1423 702/1441/1425
f 721/1440/1424 702/1441/1425 720/1442/1426
f 720/1442/1426 702/1441/1425 703/1443/1427
f 720/1442/1426 703/1443/1427 719/1444/1428
f 719/1444/1428 703/1443/1427 718/1445/1429
f 718/1445/1429 703/1443/1427 704/1446/1430
f 718/1445/1429 704/1446/1430 717/1447/1431
f 717/1447/1431 704/1446/1430 705/1448/1432
f 717/1447/1431 705/1448/1432 716/1449/1433
f 716/1449/1433 705/1448/1432 706/1450/1434
f 716/1449/1433 706/1450/1434 715/1451/1435
f 715/1451/1435 706/1450/1434 707/1452/1436
f 715/1451/1435 707/1452/1436 714/1453/1437
f 714/1453/1437 707/1452/1436 708/1454/1438
f 714/1453/1437 708/1454/1438 713/1455/1439
f 713/1455/1439 708/1454/1438 709/1456/1440
f 713/1455/1439 709/1456/1440 712/1457/1441
f 712/1457/1441 709/1456/1440 603/1458/1442
f 712/1457/1441 603/1458/1442 606/1459/1443
f 606/1459/1443 682/1460/1444 712/1457/1441
f 712/1457/1441 682/1460/1444 711/1381/1367
f 711/1381/1367 682/1460/1444 681/1461/1445
f 711/1381/1367 681/1461/1445 609/1379/1365
f 743/1462/1446 825/1463/1447 742/1464/1448
f 742/1464/1448 825/1463/1447 784/1465/1449
f 742/1464/1448 784/1465/1449 783/1466/1450
f 783/1466/1450 784/1465/1449 785/1467/1451
f 783/1466/1450 785/1467/1451 782/1468/1452
f 782/1468/1452 785/1467/1451 786/1469/1453
f 782/1468/1452 786/1469/1453 781/1470/1454
f 781/1470/1454 786/1469/1453 787/1471/1455
f 781/1470/1454 787/1471/1455 780/1472/1456
f 780/1472/1456 787/1471/1455 788/1473/1457
f 780/1472/1456 788/1473/1457 779/1474/1458
f 779/1474/1458 788/1473/1457 789/1475/1459
f 779/1474/1458 789/1475/1459 778/1476/1460
f 778/1476/1460 789/1475/1459 790/1477/1461
f 778/1476/1460 790/1477/1461 777/1478/1462
f 777/1478/1462 790/1477/1461 791/1479/1463
f 777/1478/1462 791/1479/1463 776/1480/1464
f 776/1480/1464 791/1479/1463 792/1481/1465
f 776/1480/1464 792/1481/1465 775/1482/1466
f 775/1482/1466 792/1481/1465 793/1483/1467
f 775/1482/1466 793/1483/1467 774/1484/1468
f 774/1484/1468 793/1483/1467 794/1485/1469
f 774/1484/1468 794/1485/1469 773/1486/1470
f 773/1486/1470 794/1485/1469 795/1487/1471
f 773/1486/1470 795/1487/1471 772/1488/1472
f 772/1488/1472 795/1487/1471 796/1489/1473
f 772/1488/1472 796/1489/1473 771/1490/1474
f 771/1490/1474 796/1489/1473 797/1491/1475
f 771/1490/1474 797/1491/1475 770/1492/1476
f 770/1492/1476 797/1491/1475 798/1493/1477
f 770/1492/1476 798/1493/1477 769/1494/1478
f 769/1494/1478 798/1493/1477 799/1495/1479
f 769/1494/1478 799/1495/1479 768/1496/1480
f 768/1496/1480 799/1495/1479 800/1497/1481
f 768/1496/1480 800/1497/1481 767/1498/1482
f 767/1498/1482 800/1497/1481 801/1499/1483
f 767/1498/1482 801/1499/1483 766/1500/1484
f 766/1500/1484 801/1499/1483 802/1501/1485
f 766/1500/1484 802/1501/1485 765/1502/1486
f 765/1502/1486 802/1501/1485 803/1503/1487
f 765/1502/1486 803/1503/1487 764/1504/1488
f 764/1504/1488 803/1503/1487 804/1505/1489
f 764/1504/1488 804/1505/1489 763/1506/1490
f 763/1506/1490 804/1505/1489 805/1507/1491
f 763/1508/1490 805/1509/1491 762/1510/1492
f 762/1510/1492 805/1509/1491 806/1511/1493
f 762/1510/1492 806/1511/1493 761/1512/1494
f 761/1512/1494 806/1511/1493 807/1513/1495
f 761/1512/1494 807/1513/1495 760/1514/1496
f 760/1514/1496 807/1513/1495 808/1515/1497
f 760/1514/1496 808/1515/1497 759/1516/1498
f 759/1516/1498 808/1515/1497 809/1517/1499
f 759/1516/1498 809/1517/1499 758/1518/1500
f 758/1518/1500 809/1517/1499 810/1519/1501
f 758/1518/1500 810/1519/1501 757/1520/1502
f 757/1520/1502 810/1519/1501 811/1521/1503
f 757/1520/1502 811/1521/1503 756/1522/1504
f 756/1522/1504 811/1521/1503 812/1523/1505
f 756/1522/1504 812/1523/1505 755/1524/1506
f 755/1524/1506 812/1523/1505 813/1525/1507
f 755/1524/1506 813/1525/1507 754/1526/1508
f 754/1526/1508 813/1525/1507 814/1527/1509
f 754/1526/1508 814/1527/1509 753/1528/1510
f 753/1528/1510 814/1527/1509 815/1529/1511
f 753/1528/1510 815/1529/1511 752/1530/1512
f 752/1530/1512 815/1529/1511 816/1531/1513
f 752/1530/1512 816/1531/1513 751/1532/1514
f 751/1532/1514 816/1531/1513 817/1533/1515
f 751/1532/1514 817/1533/1515 750/1534/1516
f 750/1534/1516 817/1533/1515 818/1535/1517
f 750/1534/1516 818/1535/1517 749/1536/1518
f 749/1536/1518 818/1535/1517 819/1537/1519
f 749/1536/1518 819/1537/1519 748/1538/1520
f 748/1538/1520 819/1537/1519 820/1539/1521
f 748/1538/1520 820/1539/1521 747/1540/1522
f 747/1540/1522 820/1539/1521 821/1541/1523
f 747/1540/1522 821/1541/1523 746/1542/1524
f 746/1542/1524 821/1541/1523 822/1543/1525
f 746/1542/1524 822/1543/1525 745/1544/1526
f 745/1544/1526 822/1543/1525 823/1545/1527
f 745/1544/1526 823/1545/1527 744/1546/1528
f 744/1546/1528 823/1545/1527 824/1547/1529
f 744/1546/1528 824/1547/1529 743/1462/1446
f 743/1462/1446 824/1547/1529 825/1463/1447
f 709/1548/1530 745/1549/1531 603/1550/1532
f 603/1550/1532 745/1549/1531 744/1551/1533
f 603/1550/1532 744/1551/1533 608/1552/1534
f 608/1552/1534 744/1551/1533 743/1553/1535
f 608/1552/1534 743/1553/1535 742/1554/1536
f 745/1549/1531 709/1548/1530 746/1555/1537
f 746/1555/1537 709/1548/1530 708/1556/1538
f 746/1555/1537 708/1556/1538 747/1557/1539
f 747/1557/1539 708/1556/1538 748/1558/1540
f 748/1558/1540 708/1556/1538 707/1559/1541
f 748/1558/1540 707/1559/1541 749/1560/1542
f 749/1560/1542 707/1559/1541 706/1561/1543
f 749/1560/1542 706/1561/1543 750/1562/1544
f 750/1562/1544 706/1561/1543 705/1563/1545
f 750/1562/1544 705/1563/1545 751/1564/1546
f 751/1564/1546 705/1563/1545 752/1565/1547
f 752/1565/1547 705/1563/1545 704/1566/1548
f 752/1565/1547 704/1566/1548 753/1567/1549
f 753/1567/1549 704/1566/1548 703/1568/1550
f 753/1567/1549 703/1568/1550 754/1569/1551
f 754/1569/1551 703/1568/1550 702/1570/1552
f 754/1569/1551 702/1570/1552 755/1571/1553
f 755/1571/1553 702/1570/1552 756/1572/1554
f 756/1572/1554 702/1570/1552 701/1573/1555
f 756/1572/1554 701/1573/1555 757/1574/1556
f 757/1574/1556 701/1573/1555 700/1575/1557
f 757/1574/1556 700/1575/1557 758/1576/1558
f 758/1576/1558 700/1575/1557 699/1577/1559
f 758/1576/1558 699/1577/1559 759/1578/1560
f 759/1578/1560 699/1577/1559 760/1579/1561
f 760/1579/1561 699/1577/1559 650/1580/1562
f 760/1579/1561 650/1580/1562 761/1581/1563
f 761/1581/1563 650/1580/1562 647/1582/1564
f 761/1581/1563 647/1582/1564 762/1583/1565
f 762/1583/1565 647/1582/1564 763/1584/1566
f 763/1584/1566 647/1582/1564 698/1585/1567
f 763/1584/1566 698/1585/1567 697/1586/1568
f 650/1580/1562 649/1587/1569 647/1582/1564
f 647/1582/1564 649/1587/1569 643/1588/1570
f 643/1588/1570 649/1587/1569 578/1589/1571
f 643/1588/1570 578/1589/1571 577/1590/1572
f 578/1589/1571 649/1587/1569 579/1591/1573
f 579/1591/1573 649/1587/1569 663/1592/1574
f 579/1591/1573 663/1592/1574 580/1593/1575
f 580/1593/1575 663/1592/1574 662/1594/1576
f 580/1593/1575 662/1594/1576 661/1595/1577
f 580/1593/1575 661/1595/1577 581/1596/1578
f 581/1596/1578 661/1595/1577 660/1597/1579
f 581/1596/1578 660/1597/1579 582/1598/1580
f 582/1598/1580 660/1597/1579 659/1599/1581
f 582/1598/1580 659/1599/1581 583/1600/1582
f 583/1600/1582 659/1599/1581 658/1601/1583
f 583/1600/1582 658/1601/1583 584/1602/1584
f 584/1602/1584 658/1601/1583 657/1603/1585
f 584/1602/1584 657/1603/1585 585/1604/1586
f 585/1604/1586 657/1603/1585 656/1605/1587
f 585/1604/1586 656/1605/1587 586/1606/1588
f 586/1606/1588 656/1605/1587 655/1607/1589
f 586/1606/1588 655/1607/1589 587/1608/1590
f 587/1608/1590 655/1607/1589 654/1609/1591
f 587/1608/1590 654/1609/1591 653/1610/1592
f 587/1608/1590 653/1610/1592 588/1611/1593
f 588/1611/1593 653/1610/1592 604/1612/1594
f 588/1611/1593 604/1612/1594 589/1613/1595
f 589/1613/1595 604/1612/1594 607/1614/1596
f 589/1613/1595 607/1614/1596 590/1615/1597
f 590/1615/1597 607/1614/1596 591/1616/1598
f 591/1616/1598 607/1614/1596 613/1617/1599
f 591/1616/1598 613/1617/1599 592/1618/1600
f 592/1618/1600 613/1617/1599 628/1619/1601
f 592/1618/1600 628/1619/1601 593/1620/1602
f 593/1620/1602 628/1619/1601 627/1621/1603
f 593/1620/1602 627/1621/1603 626/1622/1604
f 607/1614/1596 604/1612/1594 608/1552/1534
f 608/1552/1534 604/1612/1594 603/1550/1532
f 607/1614/1596 611/1623/1605 613/1617/1599
f 613/1617/1599 611/1623/1605 614/1624/1606
f 614/1624/1606 611/1623/1605 783/1625/1607
f 614/1624/1606 783/1625/1607 782/1626/1608
f 783/1625/1607 611/1623/1605 742/1554/1536
f 742/1554/1536 611/1623/1605 684/1627/1609
f 742/1554/1536 684/1627/1609 683/1628/1610
f 683/1628/1610 608/1552/1534 742/1554/1536
f 593/1620/1602 626/1622/1604 594/1629/1611
f 594/1629/1611 626/1622/1604 625/1630/1612
f 594/1629/1611 625/1630/1612 595/1631/1613
f 595/1631/1613 625/1630/1612 624/1632/1614
f 595/1631/1613 624/1632/1614 596/1633/1615
f 596/1633/1615 624/1632/1614 623/1634/1616
f 596/1633/1615 623/1634/1616 597/1635/1617
f 597/1635/1617 623/1634/1616 622/1636/1618
f 597/1635/1617 622/1636/1618 598/1637/1619
f 598/1637/1619 622/1636/1618 621/1638/1620
f 598/1637/1619 621/1638/1620 599/1639/1621
f 599/1639/1621 621/1638/1620 620/1640/1622
f 599/1639/1621 620/1640/1622 600/1641/1623
f 600/1641/1623 620/1640/1622 619/1642/1624
f 600/1641/1623 619/1642/1624 618/1643/1625
f 600/1641/1623 618/1643/1625 601/1644/1626
f 601/1644/1626 618/1643/1625 617/1645/1627
f 601/1644/1626 617/1645/1627 602/1646/1628
f 602/1646/1628 617/1645/1627 643/1588/1570
f 602/1646/1628 643/1588/1570 577/1590/1572
f 643/1588/1570 617/1645/1627 644/1647/1629
f 644/1647/1629 617/1645/1627 641/1648/1630
f 644/1647/1629 641/1648/1630 764/1649/1631
f 764/1649/1631 641/1648/1630 765/1650/1632
f 765/1650/1632 641/1648/1630 766/1651/1633
f 766/1651/1633 641/1648/1630 696/1652/1634
f 766/1651/1633 696/1652/1634 767/1653/1635
f 767/1653/1635 696/1652/1634 695/1654/1636
f 767/1653/1635 695/1654/1636 768/1655/1637
f 768/1655/1637 695/1654/1636 694/1656/1638
f 768/1655/1637 694/1656/1638 769/1657/1639
f 769/1657/1639 694/1656/1638 770/1658/1640
f 770/1658/1640 694/1656/1638 693/1659/1641
f 770/1658/1640 693/1659/1641 771/1660/1642
f 771/1660/1642 693/1659/1641 692/1661/1643
f 771/1660/1642 692/1661/1643 772/1662/1644
f 772/1662/1644 692/1661/1643 691/1663/1645
f 772/1662/1644 691/1663/1645 773/1664/1646
f 773/1664/1646 691/1663/1645 690/1665/1647
f 773/1664/1646 690/1665/1647 774/1666/1648
f 774/1666/1648 690/1665/1647 775/1667/1649
f 775/1667/1649 690/1665/1647 689/1668/1650
f 775/1667/1649 689/1668/1650 776/1669/1651
f 776/1669/1651 689/1668/1650 688/1670/1652
f 776/1669/1651 688/1670/1652 777/1671/1653
f 777/1671/1653 688/1670/1652 687/1672/1654
f 777/1671/1653 687/1672/1654 778/1673/1655
f 778/1673/1655 687/1672/1654 779/1674/1656
f 779/1674/1656 687/1672/1654 686/1675/1657
f 779/1674/1656 686/1675/1657 780/1676/1658
f 780/1676/1658 686/1675/1657 685/1677/1659
f 780/1676/1658 685/1677/1659 781/1678/1660
f 781/1678/1660 685/1677/1659 614/1624/1606
f 781/1678/1660 614/1624/1606 782/1626/1608
f 697/1586/1568 644/1647/1629 763/1584/1566
f 763/1584/1566 644/1647/1629 764/1649/1631
f 741/1679/1661 785/1680/1662 710/1681/1663
f 710/1681/1663 785/1680/1662 784/1682/1664
f 710/1681/1663 784/1682/1664 825/1683/1665
f 785/1680/1662 741/1679/1661 786/1684/1666
f 786/1684/1666 741/1679/1661 740/1685/1667
f 786/1684/1666 740/1685/1667 787/1686/1668
f 787/1686/1668 740/1685/1667 739/1687/1669
f 787/1686/1668 739/1687/1669 788/1688/1670
f 788/1688/1670 739/1687/1669 789/1689/1671
f 789/1689/1671 739/1687/1669 738/1690/1672
f 789/1689/1671 738/1690/1672 790/1691/1673
f 790/1691/1673 738/1690/1672 737/1692/1674
f 790/1691/1673 737/1692/1674 791/1693/1675
f 791/1693/1675 737/1692/1674 736/1694/1676
f 791/1693/1675 736/1694/1676 792/1695/1677
f 792/1695/1677 736/1694/1676 793/1696/1678
f 793/1696/1678 736/1694/1676 735/1697/1679
f 793/1696/1678 735/1697/1679 794/1698/1680
f 794/1698/1680 735/1697/1679 734/1699/1681
f 794/1698/1680 734/1699/1681 795/1700/1682
f 795/1700/1682 734/1699/1681 733/1701/1683
f 795/1700/1682 733/1701/1683 796/1702/1684
f 796/1702/1684 733/1701/1683 732/1703/1685
f 796/1702/1684 732/1703/1685 797/1704/1686
f 797/1704/1686 732/1703/1685 798/1705/1687
f 798/1705/1687 732/1703/1685 731/1706/1688
f 798/1705/1687 731/1706/1688 799/1707/1689
f 799/1707/1689 731/1706/1688 730/1708/1690
f 799/1707/1689 730/1708/1690 800/1709/1691
f 800/1709/1691 730/1708/1690 729/1710/1692
f 800/1709/1691 729/1710/1692 801/1711/1693
f 801/1711/1693 729/1710/1692 802/1712/1694
f 802/1712/1694 729/1710/1692 728/1713/1695
f 802/1712/1694 728/1713/1695 803/1714/1696
f 803/1714/1696 728/1713/1695 727/1715/1697
f 803/1714/1696 727/1715/1697 804/1716/1698
f 804/1716/1698 727/1715/1697 726/1717/1699
f 804/1716/1698 726/1717/1699 805/1718/1700
f 805/1718/1700 726/1717/1699 806/1719/1701
f 806/1719/1701 726/1717/1699 725/1720/1702
f 806/1719/1701 725/1720/1702 807/1721/1703
f 807/1721/1703 725/1720/1702 724/1722/1704
f 807/1721/1703 724/1722/1704 808/1723/1705
f 808/1723/1705 724/1722/1704 723/1724/1706
f 808/1723/1705 723/1724/1706 809/1725/1707
f 809/1725/1707 723/1724/1706 810/1726/1708
f 810/1726/1708 723/1724/1706 722/1727/1709
f 810/1726/1708 722/1727/1709 811/1728/1710
f 811/1728/1710 722/1727/1709 721/1729/1711
f 811/1728/1710 721/1729/1711 812/1730/1712
f 812/1730/1712 721/1729/1711 720/1731/1713
f 812/1730/1712 720/1731/1713 813/1732/1714
f 813/1732/1714 720/1731/1713 814/1733/1715
f 814/1733/1715 720/1731/1713 719/1734/1716
f 814/1733/1715 719/1734/1716 815/1735/1717
f 815/1735/1717 719/1734/1716 718/1736/1718
f 815/1735/1717 718/1736/1718 816/1737/1719
f 816/1737/1719 718/1736/1718 717/1738/1720
f 816/1737/1719 717/1738/1720 817/1739/1721
f 817/1739/1721 717/1738/1720 716/1740/1722
f 817/1739/1721 716/1740/1722 818/1741/1723
f 818/1741/1723 716/1740/1722 819/1742/1724
f 819/1742/1724 716/1740/1722 715/1743/1725
f 819/1742/1724 715/1743/1725 820/1744/1726
f 820/1744/1726 715/1743/1725 714/1745/1727
f 820/1744/1726 714/1745/1727 821/1746/1728
f 821/1746/1728 714/1745/1727 713/1747/1729
f 821/1746/1728 713/1747/1729 822/1748/1730
f 822/1748/1730 713/1747/1729 823/1749/1731
f 823/1749/1731 713/1747/1729 712/1750/1732
f 823/1749/1731 712/1750/1732 824/1751/1733
f 824/1751/1733 712/1750/1732 711/1752/1734
f 824/1751/1733 711/1752/1734 825/1683/1665
f 825/1683/1665 711/1752/1734 710/1681/1663
g Body4

v -2.000000 15.000000 0.500000
v -1.941884 14.521369 0.500000
v -1.770912 14.070554 0.500000
v -1.497021 13.673755 0.500000
v -1.136129 13.354032 0.500000
v -0.709210 13.129968 0.500000
v -0.241073 13.014582 0.500000
v 0.241073 13.014582 0.500000
v 0.709210 13.129968 0.500000
v 1.136129 13.354032 0.500000
v 1.497021 13.673755 0.500000
v 1.770912 14.070554 0.500000
v 1.941884 14.521369 0.500000
v 2.000000 15.000000 0.500000
v 1.941884 15.478631 0.500000
v 1.770912 15.929446 0.500000
v 1.497021 16.326245 0.500000
v 1.136129 16.645968 0.500000
v 0.709210 16.870032 0.500000
v 0.241073 16.985418 0.500000
v -0.241073 16.985418 0.500000
v -0.709210 16.870032 0.500000
v -1.136129 16.645968 0.500000
v -1.497021 16.326245 0.500000
v -1.770912 15.929446 0.500000
v -1.941884 15.478631 0.500000
v -2.000000 15.000000 0.000000
v -1.941884 15.478631 0.000000
v -1.770912 15.929446 0.000000
v -1.497021 16.326245 0.000000
v -1.136129 16.645968 0.000000
v -0.709210 16.870032 0.000000
v -0.241073 16.985418 0.000000
v 0.241073 16.985418 0.000000
v 0.709210 16.870032 0.000000
v 1.136129 16.645968 0.000000
v 1.497021 16.326245 0.000000
v 1.770912 15.929446 0.000000
v 1.941884 15.478631 0.000000
v 2.000000 15.000000 0.000000
v 1.941884 14.521369 0.000000
v 1.770912 14.070554 0.000000
v 1.497021 13.673755 0.000000
v 1.136129 13.354032 0.000000
v 0.709210 13.129968 0.000000
v 0.241073 13.014582 0.000000
v -0.241073 13.014582 0.000000
v -0.709210 13.129968 0.000000
v -1.136129 13.354032 0.000000
v -1.497021 13.673755 0.000000
v -1.770912 14.070554 0.000000
v -1.941884 14.521369 0.000000
v 2.755620 16.053120 0.000000
v 2.380792 15.762778 0.000000
v 2.380792 15.762778 0.500000
v 2.755620 16.053120 0.500000
v 2.499993 15.005819 0.000000
v 2.936180 15.285212 0.000000
v 2.936180 15.285212 0.500000
v 2.499993 15.005819 0.500000
v 2.936180 14.714788 0.000000
v 2.936180 14.714788 0.500000
v 2.380792 14.237222 0.000000
v 2.774331 13.997209 0.000000
v 2.774331 13.997209 0.500000
v 2.380792 14.237222 0.500000
v -2.380792 14.237222 0.000000
v -2.169326 13.757412 0.000000
v -1.862432 13.332263 0.000000
v -1.473610 12.980477 0.000000
v -1.019965 12.717530 0.000000
v -0.521452 12.554987 0.000000
v 0.000000 12.500000 0.000000
v 0.521452 12.554987 0.000000
v 1.019965 12.717530 0.000000
v 1.473610 12.980477 0.000000
v 1.862432 13.332263 0.000000
v 2.169326 13.757412 0.000000
v 2.169326 13.757412 0.500000
v 1.862432 13.332263 0.500000
v 1.473610 12.980477 0.500000
v 1.019965 12.717530 0.500000
v 0.521452 12.554987 0.500000
v 0.000000 12.500000 0.500000
v -0.521452 12.554987 0.500000
v -1.019965 12.717530 0.500000
v -1.473610 12.980477 0.500000
v -1.862432 13.332263 0.500000
v -2.169326 13.757412 0.500000
v -2.380792 14.237222 0.500000
v -2.774331 13.997209 0.000000
v -2.774331 13.997209 0.500000
v -2.499927 14.980851 0.000000
v -2.936180 14.714788 0.000000
v -2.936180 14.714788 0.500000
v -2.499927 14.980851 0.500000
v -2.936180 15.285212 0.000000
v -2.936180 15.285212 0.500000
v -2.380792 15.762778 0.000000
v -2.743919 16.083240 0.000000
v -2.743919 16.083240 0.500000
v -2.380792 15.762778 0.500000
v 2.169326 16.242588 0.000000
v 1.862432 16.667737 0.000000
v 1.473610 17.019523 0.000000
v 1.019965 17.282470 0.000000
v 0.521452 17.445013 0.000000
v 0.000000 17.500000 0.000000
v -0.521452 17.445013 0.000000
v -1.019965 17.282470 0.000000
v -1.473610 17.019523 0.000000
v -1.862432 16.667737 0.000000
v -2.169326 16.242588 0.000000
v -2.169326 16.242588 0.500000
v -1.862432 16.667737 0.500000
v -1.473610 17.019523 0.500000
v -1.019965 17.282470 0.500000
v -0.521452 17.445013 0.500000
v -0.000000 17.500000 0.500000
v 0.521452 17.445013 0.500000
v 1.019965 17.282470 0.500000
v 1.473610 17.019523 0.500000
v 1.862432 16.667737 0.500000
v 2.169326 16.242588 0.500000
v -2.832702 15.823588 0.500000
v -2.896975 15.556809 0.500000
v -2.902249 14.471371 0.500000
v -2.848174 14.231624 0.500000
v 2.848174 14.231624 0.500000
v 2.902249 14.471371 0.500000
v 2.898989 15.546228 0.500000
v 2.838641 15.802880 0.500000
v 2.948463 15.095203 0.000000
v 2.948463 14.904797 0.000000
v 2.537579 13.495608 0.000000
v 2.211117 13.047191 0.000000
v 1.806486 12.667810 0.000000
v 1.337992 12.370879 0.000000
v 0.822196 12.166893 0.000000
v 0.277333 12.063065 0.000000
v -0.277333 12.063065 0.000000
v -0.822196 12.166893 0.000000
v -1.337992 12.370879 0.000000
v -1.806486 12.667810 0.000000
v -2.211117 13.047191 0.000000
v -2.537579 13.495608 0.000000
v -2.948463 14.904797 0.000000
v -2.948463 15.095203 0.000000
v -2.473943 16.606894 0.000000
v -2.105293 17.066456 0.000000
v -1.652673 17.443598 0.000000
v -1.134136 17.723276 0.000000
v -0.570364 17.894337 0.000000
v 0.016157 17.949956 0.000000
v 0.602033 17.887915 0.000000
v 1.163898 17.710690 0.000000
v 1.679340 17.425349 0.000000
v 2.127801 17.043272 0.000000
v 2.491395 16.579699 0.000000
v 2.950000 15.000000 3.600000
v 2.893317 15.575516 3.600000
v 2.725445 16.128916 3.600000
v 2.452835 16.638932 3.600000
v 2.085965 17.085965 3.600000
v 1.638932 17.452835 3.600000
v 1.128916 17.725445 3.600000
v 0.575516 17.893317 3.600000
v -0.000000 17.950000 3.600000
v -0.575516 17.893317 3.600000
v -1.128916 17.725445 3.600000
v -1.638932 17.452835 3.600000
v -2.085965 17.085965 3.600000
v -2.452835 16.638932 3.600000
v -2.725445 16.128916 3.600000
v -2.893317 15.575516 3.600000
v -2.950000 15.000000 3.600000
v -2.893317 14.424484 3.600000
v -2.725445 13.871084 3.600000
v -2.452835 13.361068 3.600000
v -2.085965 12.914035 3.600000
v -1.638932 12.547165 3.600000
v -1.128916 12.274555 3.600000
v -0.575516 12.106683 3.600000
v -0.000000 12.050000 3.600000
v 0.575516 12.106683 3.600000
v 1.128916 12.274555 3.600000
v 1.638932 12.547165 3.600000
v 2.085965 12.914035 3.600000
v 2.452835 13.361068 3.600000
v 2.725445 13.871084 3.600000
v 2.893317 14.424484 3.600000
v 5.100000 15.000000 0.000000
v 5.043037 15.760116 0.000000
v 4.873421 16.503251 0.000000
v 4.594941 17.212807 0.000000
v 4.213818 17.872932 0.000000
v 3.738565 18.468881 0.000000
v 3.179798 18.987341 0.000000
v 2.550000 19.416730 0.000000
v 1.863239 19.747456 0.000000
v 1.134857 19.972132 0.000000
v 0.381123 20.085739 0.000000
v -0.381123 20.085739 0.000000
v -1.134857 19.972132 0.000000
v -1.863239 19.747456 0.000000
v -2.550000 19.416730 0.000000
v -3.179798 18.987341 0.000000
v -3.738565 18.468881 0.000000
v -4.213818 17.872932 0.000000
v -4.594941 17.212807 0.000000
v -4.873421 16.503251 0.000000
v -5.043037 15.760116 0.000000
v -5.100000 15.000000 0.000000
v -5.043037 14.239884 0.000000
v -4.873421 13.496749 0.000000
v -4.594941 12.787193 0.000000
v -4.213818 12.127068 0.000000
v -3.738565 11.531119 0.000000
v -3.179798 11.012659 0.000000
v -2.550000 10.583270 0.000000
v -1.863239 10.252544 0.000000
v -1.134857 10.027868 0.000000
v -0.381123 9.914261 0.000000
v 0.381123 9.914261 0.000000
v 1.134857 10.027868 0.000000
v 1.863239 10.252544 0.000000
v 2.550000 10.583270 0.000000
v 3.179798 11.012659 0.000000
v 3.738565 11.531119 0.000000
v 4.213818 12.127068 0.000000
v 4.594941 12.787193 0.000000
v 4.873421 13.496749 0.000000
v 5.043037 14.239884 0.000000
v 5.100000 15.000000 3.600000
v 5.043037 14.239884 3.600000
v 4.873421 13.496749 3.600000
v 4.594941 12.787193 3.600000
v 4.213818 12.127068 3.600000
v 3.738565 11.531119 3.600000
v 3.179798 11.012659 3.600000
v 2.550000 10.583270 3.600000
v 1.863239 10.252544 3.600000
v 1.134857 10.027868 3.600000
v 0.381123 9.914261 3.600000
v -0.381123 9.914261 3.600000
v -1.134857 10.027868 3.600000
v -1.863239 10.252544 3.600000
v -2.550000 10.583270 3.600000
v -3.179798 11.012659 3.600000
v -3.738565 11.531119 3.600000
v -4.213818 12.127068 3.600000
v -4.594941 12.787193 3.600000
v -4.873421 13.496749 3.600000
v -5.043037 14.239884 3.600000
v -5.100000 15.000000 3.600000
v -5.043037 15.760116 3.600000
v -4.873421 16.503251 3.600000
v -4.594941 17.212807 3.600000
v -4.213818 17.872932 3.600000
v -3.738565 18.468881 3.600000
v -3.179798 18.987341 3.600000
v -2.550000 19.416730 3.600000
v -1.863239 19.747456 3.600000
v -1.134857 19.972132 3.600000
v -0.381123 20.085739 3.600000
v 0.381123 20.085739 3.600000
v 1.134857 19.972132 3.600000
v 1.863239 19.747456 3.600000
v 2.550000 19.416730 3.600000
v 3.179798 18.987341 3.600000
v 3.738565 18.468881 3.600000
v 4.213818 17.872932 3.600000
v 4.594941 17.212807 3.600000
v 4.873421 16.503251 3.600000
v 5.043037 15.760116 3.600000
vt 0.050000 -0.579986 0.000000
vt 0.000000 -0.579986 0.000000
vt 0.050000 -0.628319 0.000000
vt 0.000000 -0.628319 0.000000
vt 0.050000 0.628319 0.000000
vt 0.000000 0.628319 0.000000
vt 0.050000 0.579986 0.000000
vt 0.000000 0.579986 0.000000
vt 0.050000 0.531654 0.000000
vt 0.000000 0.531654 0.000000
vt 0.050000 0.483322 0.000000
vt 0.000000 0.483322 0.000000
vt 0.050000 0.434990 0.000000
vt 0.000000 0.434990 0.000000
vt 0.050000 0.386658 0.000000
vt 0.000000 0.386658 0.000000
vt 0.050000 0.338325 0.000000
vt 0.000000 0.338325 0.000000
vt 0.050000 0.289993 0.000000
vt 0.000000 0.289993 0.000000
vt 0.050000 0.241661 0.000000
vt 0.000000 0.241661 0.000000
vt 0.050000 0.193329 0.000000
vt 0.000000 0.193329 0.000000
vt 0.050000 0.144997 0.000000
vt -0.000000 0.144997 0.000000
vt 0.050000 0.096664 0.000000
vt 0.000000 0.096664 0.000000
vt 0.050000 0.048332 0.000000
vt 0.000000 0.048332 0.000000
vt 0.050000 0.000000 0.000000
vt 0.000000 0.000000 0.000000
vt 0.050000 -0.048332 0.000000
vt 0.000000 -0.048332 0.000000
vt 0.050000 -0.096664 0.000000
vt 0.000000 -0.096664 0.000000
vt 0.050000 -0.144997 0.000000
vt -0.000000 -0.144997 0.000000
vt 0.050000 -0.193329 0.000000
vt 0.000000 -0.193329 0.000000
vt 0.050000 -0.241661 0.000000
vt 0.000000 -0.241661 0.000000
vt 0.050000 -0.289993 0.000000
vt 0.000000 -0.289993 0.000000
vt 0.050000 -0.338325 0.000000
vt 0.000000 -0.338325 0.000000
vt 0.050000 -0.386658 0.000000
vt 0.000000 -0.386658 0.000000
vt 0.050000 -0.434990 0.000000
vt 0.000000 -0.434990 0.000000
vt 0.050000 -0.483322 0.000000
vt -0.000000 -0.483322 0.000000
vt 0.050000 -0.531654 0.000000
vt 0.000000 -0.531654 0.000000
vt 0.000000 0.000000 0.000000
vt 0.047412 0.000000 0.000000
vt 0.000000 0.050000 0.000000
vt 0.047412 0.050000 0.000000
vt 0.000000 0.000000 0.000000
vt 0.051800 0.000000 0.000000
vt 0.000000 0.050000 0.000000
vt 0.051800 0.050000 0.000000
vt 0.000000 0.000000 0.000000
vt 0.052436 0.000000 0.000000
vt 0.000000 0.050000 0.000000
vt 0.052436 0.050000 0.000000
vt 0.000000 0.000000 0.000000
vt 0.046095 0.000000 0.000000
vt -0.000000 0.050000 0.000000
vt 0.046095 0.050000 0.000000
vt -0.050000 -0.707884 0.000000
vt -0.000000 -0.707884 0.000000
vt -0.050000 -0.655353 0.000000
vt -0.000000 -0.655353 0.000000
vt -0.050000 -0.602823 0.000000
vt -0.000000 -0.602823 0.000000
vt -0.050000 -0.550292 0.000000
vt -0.000000 -0.550292 0.000000
vt -0.050000 -0.497761 0.000000
vt -0.000000 -0.497761 0.000000
vt -0.050000 -0.445230 0.000000
vt -0.000000 -0.445230 0.000000
vt -0.050000 -0.392699 0.000000
vt -0.000000 -0.392699 0.000000
vt -0.050000 -0.340168 0.000000
vt -0.000000 -0.340168 0.000000
vt -0.050000 -0.287637 0.000000
vt -0.000000 -0.287637 0.000000
vt -0.050000 -0.235106 0.000000
vt -0.000000 -0.235106 0.000000
vt -0.050000 -0.182576 0.000000
vt -0.000000 -0.182576 0.000000
vt -0.050000 -0.130045 0.000000
vt -0.000000 -0.130045 0.000000
vt -0.050000 -0.077514 0.000000
vt -0.000000 -0.077514 0.000000
vt 0.000000 0.000000 0.000000
vt 0.046095 0.000000 0.000000
vt 0.000000 0.050000 0.000000
vt 0.046095 0.050000 0.000000
vt -0.000000 0.000000 0.000000
vt 0.051099 0.000000 0.000000
vt -0.000000 0.050000 0.000000
vt 0.051099 0.050000 0.000000
vt 0.000000 0.000000 0.000000
vt 0.053193 0.000000 0.000000
vt 0.000000 0.050000 0.000000
vt 0.053193 0.050000 0.000000
vt 0.000000 0.000000 0.000000
vt 0.048431 0.000000 0.000000
vt 0.000000 0.050000 0.000000
vt 0.048431 0.050000 0.000000
vt -0.050000 0.077514 0.000000
vt -0.000000 0.077514 0.000000
vt -0.050000 0.130045 0.000000
vt -0.000000 0.130045 0.000000
vt -0.050000 0.182576 0.000000
vt -0.000000 0.182576 0.000000
vt -0.050000 0.235106 0.000000
vt -0.000000 0.235106 0.000000
vt -0.050000 0.287637 0.000000
vt -0.000000 0.287637 0.000000
vt -0.050000 0.340168 0.000000
vt -0.000000 0.340168 0.000000
vt -0.050000 0.392699 0.000000
vt -0.000000 0.392699 0.000000
vt -0.050000 0.445230 0.000000
vt -0.000000 0.445230 0.000000
vt -0.050000 0.497761 0.000000
vt -0.000000 0.497761 0.000000
vt -0.050000 0.550292 0.000000
vt -0.000000 0.550292 0.000000
vt -0.050000 0.602823 0.000000
vt -0.000000 0.602823 0.000000
vt -0.050000 0.655353 0.000000
vt -0.000000 0.655353 0.000000
vt -0.050000 0.707884 0.000000
vt -0.000000 0.707884 0.000000
vt 0.194188 0.047863 0.000000
vt 0.200000 0.000000 0.000000
vt 0.249993 0.001915 0.000000
vt 0.194188 -0.047863 0.000000
vt 0.293618 -0.028521 0.000000
vt 0.289697 -0.055681 0.000000
vt 0.238079 -0.076278 0.000000
vt 0.283270 -0.082359 0.000000
vt 0.274392 -0.108324 0.000000
vt 0.177091 -0.092945 0.000000
vt 0.216933 -0.124259 0.000000
vt 0.149702 -0.132625 0.000000
vt 0.186243 -0.166774 0.000000
vt 0.113613 -0.164597 0.000000
vt 0.147361 -0.201952 0.000000
vt 0.101997 -0.228247 0.000000
vt 0.070921 -0.187003 0.000000
vt 0.052145 -0.244501 0.000000
vt 0.024107 -0.198542 0.000000
vt 0.000000 -0.250000 0.000000
vt -0.024107 -0.198542 0.000000
vt -0.052145 -0.244501 0.000000
vt -0.070921 -0.187003 0.000000
vt -0.101997 -0.228247 0.000000
vt -0.113613 -0.164597 0.000000
vt -0.147361 -0.201952 0.000000
vt -0.186243 -0.166774 0.000000
vt -0.149702 -0.132625 0.000000
vt -0.216933 -0.124259 0.000000
vt -0.177091 -0.092945 0.000000
vt -0.238079 -0.076278 0.000000
vt -0.194188 -0.047863 0.000000
vt -0.249999 -0.000582 0.000000
vt -0.200000 0.000000 0.000000
vt -0.194188 0.047863 0.000000
vt -0.238079 0.076278 0.000000
vt -0.177091 0.092945 0.000000
vt -0.216933 0.124259 0.000000
vt -0.149702 0.132625 0.000000
vt -0.186243 0.166774 0.000000
vt -0.113613 0.164597 0.000000
vt -0.147361 0.201952 0.000000
vt -0.101997 0.228247 0.000000
vt -0.070921 0.187003 0.000000
vt -0.052145 0.244501 0.000000
vt -0.024107 0.198542 0.000000
vt -0.000000 0.250000 0.000000
vt 0.024107 0.198542 0.000000
vt 0.052145 0.244501 0.000000
vt 0.070921 0.187003 0.000000
vt 0.101997 0.228247 0.000000
vt 0.113613 0.164597 0.000000
vt 0.147361 0.201952 0.000000
vt 0.186243 0.166774 0.000000
vt 0.149702 0.132625 0.000000
vt 0.216933 0.124259 0.000000
vt 0.177091 0.092945 0.000000
vt 0.238079 0.076278 0.000000
vt 0.293618 0.028521 0.000000
vt 0.290225 0.052863 0.000000
vt 0.284817 0.076838 0.000000
vt 0.277433 0.100279 0.000000
vt -0.277433 0.100279 0.000000
vt -0.284817 0.076838 0.000000
vt -0.290225 0.052863 0.000000
vt -0.293618 0.028521 0.000000
vt -0.293618 -0.028521 0.000000
vt -0.289899 -0.054623 0.000000
vt -0.283864 -0.080288 0.000000
vt -0.275562 -0.105312 0.000000
vt 0.180000 -0.028566 0.000000
vt 0.180000 -0.009522 0.000000
vt 0.130000 -0.028566 0.000000
vt -0.180000 0.000000 0.000000
vt -0.180000 -0.057923 0.000000
vt 0.180000 0.009522 0.000000
vt 0.130000 0.028566 0.000000
vt -0.180000 0.057923 0.000000
vt 0.130000 0.053150 0.000000
vt 0.130000 0.077734 0.000000
vt 0.180000 0.028566 0.000000
vt -0.180000 0.115846 0.000000
vt 0.130000 0.102318 0.000000
vt 0.180000 0.102318 0.000000
vt 0.180000 0.157867 0.000000
vt -0.180000 0.173769 0.000000
vt 0.180000 0.213416 0.000000
vt -0.180000 0.231692 0.000000
vt 0.180000 0.268964 0.000000
vt -0.180000 0.289616 0.000000
vt 0.180000 0.324513 0.000000
vt -0.180000 0.347539 0.000000
vt 0.180000 0.380062 0.000000
vt -0.180000 0.405462 0.000000
vt 0.180000 0.435611 0.000000
vt -0.180000 0.463385 0.000000
vt 0.180000 0.491159 0.000000
vt -0.180000 0.521308 0.000000
vt 0.180000 0.546708 0.000000
vt -0.180000 0.579231 0.000000
vt 0.180000 0.602257 0.000000
vt -0.180000 0.637154 0.000000
vt 0.180000 0.657805 0.000000
vt -0.180000 0.695077 0.000000
vt 0.180000 0.713354 0.000000
vt -0.180000 0.753000 0.000000
vt 0.180000 0.768903 0.000000
vt -0.180000 0.810924 0.000000
vt 0.180000 0.824452 0.000000
vt 0.130000 0.824452 0.000000
vt 0.130000 0.849036 0.000000
vt -0.180000 0.868847 0.000000
vt 0.130000 0.873620 0.000000
vt 0.130000 0.898204 0.000000
vt 0.180000 0.898204 0.000000
vt 0.180000 0.917248 0.000000
vt -0.180000 0.926770 0.000000
vt 0.180000 -0.936292 0.000000
vt 0.180000 -0.917248 0.000000
vt -0.180000 -0.926770 0.000000
vt 0.130000 -0.898204 0.000000
vt -0.180000 -0.868847 0.000000
vt 0.130000 -0.870753 0.000000
vt 0.130000 -0.843302 0.000000
vt 0.180000 -0.898204 0.000000
vt -0.180000 -0.810924 0.000000
vt 0.130000 -0.815851 0.000000
vt 0.180000 -0.815851 0.000000
vt 0.180000 -0.756837 0.000000
vt -0.180000 -0.753000 0.000000
vt 0.180000 -0.697824 0.000000
vt -0.180000 -0.695077 0.000000
vt 0.180000 -0.638810 0.000000
vt -0.180000 -0.637154 0.000000
vt 0.180000 -0.579796 0.000000
vt -0.180000 -0.579231 0.000000
vt 0.180000 -0.520783 0.000000
vt -0.180000 -0.521308 0.000000
vt -0.180000 -0.463385 0.000000
vt 0.180000 -0.461769 0.000000
vt -0.180000 -0.405462 0.000000
vt 0.180000 -0.402756 0.000000
vt -0.180000 -0.347539 0.000000
vt 0.180000 -0.343742 0.000000
vt -0.180000 -0.289616 0.000000
vt 0.180000 -0.284728 0.000000
vt -0.180000 -0.231692 0.000000
vt 0.180000 -0.225715 0.000000
vt -0.180000 -0.173769 0.000000
vt 0.180000 -0.166701 0.000000
vt -0.180000 -0.115846 0.000000
vt 0.180000 -0.107688 0.000000
vt 0.130000 -0.107688 0.000000
vt 0.130000 -0.081314 0.000000
vt 0.130000 -0.054940 0.000000
vt 0.180000 0.076296 0.000000
vt -0.180000 0.076296 0.000000
vt 0.180000 0.000000 0.000000
vt -0.180000 0.000000 0.000000
vt 0.180000 -0.076296 0.000000
vt -0.180000 -0.076296 0.000000
vt 0.180000 -0.152592 0.000000
vt -0.180000 -0.152592 0.000000
vt 0.180000 -0.228887 0.000000
vt -0.180000 -0.228887 0.000000
vt 0.180000 -0.305183 0.000000
vt -0.180000 -0.305183 0.000000
vt 0.180000 -0.381479 0.000000
vt -0.180000 -0.381479 0.000000
vt 0.180000 -0.457775 0.000000
vt -0.180000 -0.457775 0.000000
vt 0.180000 -0.534071 0.000000
vt -0.180000 -0.534071 0.000000
vt 0.180000 -0.610367 0.000000
vt -0.180000 -0.610367 0.000000
vt 0.180000 -0.686662 0.000000
vt -0.180000 -0.686662 0.000000
vt 0.180000 -0.762958 0.000000
vt -0.180000 -0.762958 0.000000
vt 0.180000 -0.839254 0.000000
vt -0.180000 -0.839254 0.000000
vt 0.180000 -0.915550 0.000000
vt -0.180000 -0.915550 0.000000
vt 0.180000 -0.991846 0.000000
vt -0.180000 -0.991846 0.000000
vt 0.180000 -1.068142 0.000000
vt -0.180000 -1.068142 0.000000
vt 0.180000 -1.144437 0.000000
vt -0.180000 -1.144437 0.000000
vt 0.180000 -1.220733 0.000000
vt -0.180000 -1.220733 0.000000
vt 0.180000 -1.297029 0.000000
vt -0.180000 -1.297029 0.000000
vt 0.180000 -1.373325 0.000000
vt -0.180000 -1.373325 0.000000
vt 0.180000 -1.449621 0.000000
vt -0.180000 -1.449621 0.000000
vt 0.180000 -1.525916 0.000000
vt -0.180000 -1.525916 0.000000
vt 0.180000 -1.602212 0.000000
vt -0.180000 -1.602212 0.000000
vt 0.180000 1.602212 0.000000
vt -0.180000 1.602212 0.000000
vt 0.180000 1.525916 0.000000
vt -0.180000 1.525916 0.000000
vt 0.180000 1.449621 0.000000
vt -0.180000 1.449621 0.000000
vt 0.180000 1.373325 0.000000
vt -0.180000 1.373325 0.000000
vt 0.180000 1.297029 0.000000
vt -0.180000 1.297029 0.000000
vt 0.180000 1.220733 0.000000
vt -0.180000 1.220733 0.000000
vt 0.180000 1.144437 0.000000
vt -0.180000 1.144437 0.000000
vt 0.180000 1.068142 0.000000
vt -0.180000 1.068142 0.000000
vt 0.180000 0.991846 0.000000
vt -0.180000 0.991846 0.000000
vt 0.180000 0.915550 0.000000
vt -0.180000 0.915550 0.000000
vt 0.180000 0.839254 0.000000
vt -0.180000 0.839254 0.000000
vt 0.180000 0.762958 0.000000
vt -0.180000 0.762958 0.000000
vt 0.180000 0.686662 0.000000
vt -0.180000 0.686662 0.000000
vt 0.180000 0.610367 0.000000
vt -0.180000 0.610367 0.000000
vt 0.180000 0.534071 0.000000
vt -0.180000 0.534071 0.000000
vt 0.180000 0.457775 0.000000
vt -0.180000 0.457775 0.000000
vt 0.180000 0.381479 0.000000
vt -0.180000 0.381479 0.000000
vt 0.180000 0.305183 0.000000
vt -0.180000 0.305183 0.000000
vt 0.180000 0.228887 0.000000
vt -0.180000 0.228887 0.000000
vt 0.180000 0.152592 0.000000
vt -0.180000 0.152592 0.000000
vt -0.249140 0.157970 0.000000
vt -0.459494 0.221281 0.000000
vt -0.275562 0.105312 0.000000
vt -0.487342 0.150325 0.000000
vt -0.293618 0.028521 0.000000
vt -0.504304 0.076012 0.000000
vt -0.510000 0.000000 0.000000
vt -0.421382 0.287293 0.000000
vt -0.212780 0.204327 0.000000
vt -0.373856 0.346888 0.000000
vt -0.317980 0.398734 0.000000
vt -0.167934 0.242535 0.000000
vt -0.255000 0.441673 0.000000
vt -0.116390 0.271069 0.000000
vt -0.186324 0.474746 0.000000
vt -0.060203 0.288792 0.000000
vt -0.113486 0.497213 0.000000
vt -0.038112 0.508574 0.000000
vt -0.001616 0.294996 0.000000
vt 0.038112 0.508574 0.000000
vt 0.057036 0.289434 0.000000
vt 0.113486 0.497213 0.000000
vt 0.113414 0.272328 0.000000
vt 0.186324 0.474746 0.000000
vt 0.255000 0.441673 0.000000
vt 0.165267 0.244360 0.000000
vt 0.317980 0.398734 0.000000
vt 0.210529 0.206646 0.000000
vt 0.373856 0.346888 0.000000
vt 0.247394 0.160689 0.000000
vt 0.421382 0.287293 0.000000
vt 0.459494 0.221281 0.000000
vt 0.274392 0.108324 0.000000
vt 0.487342 0.150325 0.000000
vt 0.293618 0.028521 0.000000
vt 0.504304 0.076012 0.000000
vt 0.510000 0.000000 0.000000
vt 0.294846 0.009520 0.000000
vt 0.294846 -0.009520 0.000000
vt 0.238079 0.076278 0.000000
vt 0.249993 -0.001915 0.000000
vt 0.194188 0.047863 0.000000
vt 0.200000 0.000000 0.000000
vt 0.177091 0.092945 0.000000
vt 0.216933 0.124259 0.000000
vt 0.149702 0.132625 0.000000
vt 0.186243 0.166774 0.000000
vt 0.147361 0.201952 0.000000
vt 0.113613 0.164597 0.000000
vt 0.101997 0.228247 0.000000
vt 0.070921 0.187003 0.000000
vt 0.052145 0.244501 0.000000
vt 0.024107 0.198542 0.000000
vt -0.000000 0.250000 0.000000
vt -0.024107 0.198542 0.000000
vt -0.052145 0.244501 0.000000
vt -0.070921 0.187003 0.000000
vt -0.101997 0.228247 0.000000
vt -0.113613 0.164597 0.000000
vt -0.147361 0.201952 0.000000
vt -0.149702 0.132625 0.000000
vt -0.186243 0.166774 0.000000
vt -0.216933 0.124259 0.000000
vt -0.177091 0.092945 0.000000
vt -0.238079 0.076278 0.000000
vt -0.194188 0.047863 0.000000
vt -0.249999 0.000582 0.000000
vt -0.200000 0.000000 0.000000
vt -0.194188 -0.047863 0.000000
vt -0.238079 -0.076278 0.000000
vt -0.177091 -0.092945 0.000000
vt -0.216933 -0.124259 0.000000
vt -0.149702 -0.132625 0.000000
vt -0.186243 -0.166774 0.000000
vt -0.147361 -0.201952 0.000000
vt -0.293618 -0.028521 0.000000
vt -0.277433 -0.100279 0.000000
vt -0.504304 -0.076012 0.000000
vt -0.487342 -0.150325 0.000000
vt -0.294846 -0.009520 0.000000
vt -0.294846 0.009520 0.000000
vt -0.113613 -0.164597 0.000000
vt -0.101997 -0.228247 0.000000
vt -0.070921 -0.187003 0.000000
vt -0.052145 -0.244501 0.000000
vt -0.024107 -0.198542 0.000000
vt -0.000000 -0.250000 0.000000
vt 0.024107 -0.198542 0.000000
vt 0.052145 -0.244501 0.000000
vt 0.070921 -0.187003 0.000000
vt 0.101997 -0.228247 0.000000
vt 0.113613 -0.164597 0.000000
vt 0.147361 -0.201952 0.000000
vt 0.149702 -0.132625 0.000000
vt 0.186243 -0.166774 0.000000
vt 0.216933 -0.124259 0.000000
vt 0.177091 -0.092945 0.000000
vt 0.238079 -0.076278 0.000000
vt 0.194188 -0.047863 0.000000
vt 0.293618 -0.028521 0.000000
vt 0.277433 -0.100279 0.000000
vt 0.504304 -0.076012 0.000000
vt 0.487342 -0.150325 0.000000
vt 0.459494 -0.221281 0.000000
vt 0.253758 -0.150439 0.000000
vt 0.421382 -0.287293 0.000000
vt 0.221112 -0.195281 0.000000
vt 0.373856 -0.346888 0.000000
vt 0.180649 -0.233219 0.000000
vt 0.317980 -0.398734 0.000000
vt 0.255000 -0.441673 0.000000
vt 0.133799 -0.262912 0.000000
vt 0.186324 -0.474746 0.000000
vt 0.082220 -0.283311 0.000000
vt 0.113486 -0.497213 0.000000
vt 0.027733 -0.293693 0.000000
vt 0.038112 -0.508574 0.000000
vt -0.027733 -0.293693 0.000000
vt -0.038112 -0.508574 0.000000
vt -0.113486 -0.497213 0.000000
vt -0.082220 -0.283311 0.000000
vt -0.186324 -0.474746 0.000000
vt -0.133799 -0.262912 0.000000
vt -0.255000 -0.441673 0.000000
vt -0.180649 -0.233219 0.000000
vt -0.317980 -0.398734 0.000000
vt -0.373856 -0.346888 0.000000
vt -0.221112 -0.195281 0.000000
vt -0.421382 -0.287293 0.000000
vt -0.253758 -0.150439 0.000000
vt -0.459494 -0.221281 0.000000
vt 0.289332 -0.057552 0.000000
vt 0.504304 -0.076012 0.000000
vt 0.295000 0.000000 0.000000
vt 0.510000 0.000000 0.000000
vt 0.504304 0.076012 0.000000
vt 0.487342 -0.150325 0.000000
vt 0.272544 -0.112892 0.000000
vt 0.459494 -0.221281 0.000000
vt 0.245284 -0.163893 0.000000
vt 0.421382 -0.287293 0.000000
vt 0.373856 -0.346888 0.000000
vt 0.208597 -0.208597 0.000000
vt 0.317980 -0.398734 0.000000
vt 0.163893 -0.245284 0.000000
vt 0.255000 -0.441673 0.000000
vt 0.112892 -0.272544 0.000000
vt 0.186324 -0.474746 0.000000
vt 0.113486 -0.497213 0.000000
vt 0.057552 -0.289332 0.000000
vt 0.038112 -0.508574 0.000000
vt -0.000000 -0.295000 0.000000
vt -0.038112 -0.508574 0.000000
vt -0.057552 -0.289332 0.000000
vt -0.113486 -0.497213 0.000000
vt -0.112892 -0.272544 0.000000
vt -0.186324 -0.474746 0.000000
vt -0.255000 -0.441673 0.000000
vt -0.163893 -0.245284 0.000000
vt -0.317980 -0.398734 0.000000
vt -0.208597 -0.208597 0.000000
vt -0.373856 -0.346888 0.000000
vt -0.245284 -0.163893 0.000000
vt -0.421382 -0.287293 0.000000
vt -0.459494 -0.221281 0.000000
vt -0.272544 -0.112892 0.000000
vt -0.487342 -0.150325 0.000000
vt -0.289332 -0.057552 0.000000
vt -0.504304 -0.076012 0.000000
vt -0.295000 0.000000 0.000000
vt -0.510000 0.000000 0.000000
vt -0.504304 0.076012 0.000000
vt -0.289332 0.057552 0.000000
vt -0.487342 0.150325 0.000000
vt -0.272544 0.112892 0.000000
vt -0.459494 0.221281 0.000000
vt -0.245284 0.163893 0.000000
vt -0.421382 0.287293 0.000000
vt -0.373856 0.346888 0.000000
vt -0.208597 0.208597 0.000000
vt -0.317980 0.398734 0.000000
vt -0.163893 0.245284 0.000000
vt -0.255000 0.441673 0.000000
vt -0.112892 0.272544 0.000000
vt -0.186324 0.474746 0.000000
vt -0.113486 0.497213 0.000000
vt -0.057552 0.289332 0.000000
vt -0.038112 0.508574 0.000000
vt -0.000000 0.295000 0.000000
vt 0.038112 0.508574 0.000000
vt 0.057552 0.289332 0.000000
vt 0.113486 0.497213 0.000000
vt 0.112892 0.272544 0.000000
vt 0.186324 0.474746 0.000000
vt 0.255000 0.441673 0.000000
vt 0.163893 0.245284 0.000000
vt 0.317980 0.398734 0.000000
vt 0.208597 0.208597 0.000000
vt 0.373856 0.346888 0.000000
vt 0.245284 0.163893 0.000000
vt 0.421382 0.287293 0.000000
vt 0.459494 0.221281 0.000000
vt 0.272544 0.112892 0.000000
vt 0.487342 0.150325 0.000000
vt 0.289332 0.057552 0.000000
vn 0.097094 0.023932 0.000000
vn 0.097094 0.023932 0.000000
vn 0.100000 0.000000 0.000000
vn 0.100000 0.000000 0.000000
vn 0.097094 -0.023932 0.000000
vn 0.097094 -0.023932 0.000000
vn 0.088546 -0.046472 0.000000
vn 0.088546 -0.046472 0.000000
vn 0.074851 -0.066312 0.000000
vn 0.074851 -0.066312 0.000000
vn 0.056806 -0.082298 0.000000
vn 0.056806 -0.082298 0.000000
vn 0.035460 -0.093502 0.000000
vn 0.035460 -0.093502 0.000000
vn 0.012054 -0.099271 0.000000
vn 0.012054 -0.099271 0.000000
vn -0.012054 -0.099271 0.000000
vn -0.012054 -0.099271 0.000000
vn -0.035460 -0.093502 0.000000
vn -0.035460 -0.093502 0.000000
vn -0.056806 -0.082298 0.000000
vn -0.056806 -0.082298 0.000000
vn -0.074851 -0.066312 0.000000
vn -0.074851 -0.066312 0.000000
vn -0.088546 -0.046472 0.000000
vn -0.088546 -0.046472 0.000000
vn -0.097094 -0.023932 0.000000
vn -0.097094 -0.023932 0.000000
vn -0.100000 0.000000 0.000000
vn -0.100000 0.000000 0.000000
vn -0.097094 0.023932 0.000000
vn -0.097094 0.023932 0.000000
vn -0.088546 0.046472 0.000000
vn -0.088546 0.046472 0.000000
vn -0.074851 0.066312 0.000000
vn -0.074851 0.066312 0.000000
vn -0.056806 0.082298 0.000000
vn -0.056806 0.082298 0.000000
vn -0.035460 0.093502 0.000000
vn -0.035460 0.093502 0.000000
vn -0.012054 0.099271 0.000000
vn -0.012054 0.099271 0.000000
vn 0.012054 0.099271 0.000000
vn 0.012054 0.099271 0.000000
vn 0.035460 0.093502 0.000000
vn 0.035460 0.093502 0.000000
vn 0.056806 0.082298 0.000000
vn 0.056806 0.082298 0.000000
vn 0.074851 0.066312 0.000000
vn 0.074851 0.066312 0.000000
vn 0.088546 0.046472 0.000000
vn 0.088546 0.046472 0.000000
vn -0.061237 0.079057 0.000000
vn -0.061237 0.079057 0.000000
vn -0.061237 0.079057 0.000000
vn -0.061237 0.079057 0.000000
vn 0.053937 -0.084207 0.000000
vn 0.053937 -0.084207 0.000000
vn 0.053937 -0.084207 0.000000
vn 0.053937 -0.084207 0.000000
vn 0.055502 0.083184 0.000000
vn 0.055502 0.083184 0.000000
vn 0.055502 0.083184 0.000000
vn 0.055502 0.083184 0.000000
vn -0.052069 -0.085375 0.000000
vn -0.052069 -0.085375 0.000000
vn -0.052069 -0.085375 0.000000
vn -0.052069 -0.085375 0.000000
vn -0.095232 -0.030511 0.000000
vn -0.095232 -0.030511 0.000000
vn -0.086773 -0.049704 0.000000
vn -0.086773 -0.049704 0.000000
vn -0.074497 -0.066709 0.000000
vn -0.074497 -0.066709 0.000000
vn -0.058944 -0.080781 0.000000
vn -0.058944 -0.080781 0.000000
vn -0.040799 -0.091299 0.000000
vn -0.040799 -0.091299 0.000000
vn -0.020858 -0.097801 0.000000
vn -0.020858 -0.097801 0.000000
vn 0.000000 -0.100000 0.000000
vn 0.000000 -0.100000 0.000000
vn 0.020858 -0.097801 0.000000
vn 0.020858 -0.097801 0.000000
vn 0.040799 -0.091299 0.000000
vn 0.040799 -0.091299 0.000000
vn 0.058944 -0.080781 0.000000
vn 0.058944 -0.080781 0.000000
vn 0.074497 -0.066709 0.000000
vn 0.074497 -0.066709 0.000000
vn 0.086773 -0.049704 0.000000
vn 0.086773 -0.049704 0.000000
vn 0.095232 -0.030511 0.000000
vn 0.095232 -0.030511 0.000000
vn 0.052069 -0.085375 0.000000
vn 0.052069 -0.085375 0.000000
vn 0.052069 -0.085375 0.000000
vn 0.052069 -0.085375 0.000000
vn -0.052069 0.085375 0.000000
vn -0.052069 0.085375 0.000000
vn -0.052069 0.085375 0.000000
vn -0.052069 0.085375 0.000000
vn -0.057218 -0.082013 0.000000
vn -0.057218 -0.082013 0.000000
vn -0.057218 -0.082013 0.000000
vn -0.057218 -0.082013 0.000000
vn 0.066169 0.074978 0.000000
vn 0.066169 0.074978 0.000000
vn 0.066169 0.074978 0.000000
vn 0.066169 0.074978 0.000000
vn 0.095232 0.030511 0.000000
vn 0.095232 0.030511 0.000000
vn 0.086773 0.049704 0.000000
vn 0.086773 0.049704 0.000000
vn 0.074497 0.066709 0.000000
vn 0.074497 0.066709 0.000000
vn 0.058944 0.080781 0.000000
vn 0.058944 0.080781 0.000000
vn 0.040799 0.091299 0.000000
vn 0.040799 0.091299 0.000000
vn 0.020858 0.097801 0.000000
vn 0.020858 0.097801 0.000000
vn -0.000000 0.100000 -0.000000
vn 0.000000 0.100000 0.000000
vn -0.020858 0.097801 -0.000000
vn -0.020858 0.097801 -0.000000
vn -0.040799 0.091299 -0.000000
vn -0.040799 0.091299 -0.000000
vn -0.058944 0.080781 -0.000000
vn -0.058944 0.080781 -0.000000
vn -0.074497 0.066709 -0.000000
vn -0.074497 0.066709 -0.000000
vn -0.086773 0.049704 -0.000000
vn -0.086773 0.049704 -0.000000
vn -0.095232 0.030511 -0.000000
vn -0.095232 0.030511 -0.000000
vn 0.000000 0.000000 0.100000
vn 0.000000 0.000000 0.100000
vn 0.000000 0.000000 0.100000
vn 0.000000 0.000000 0.100000
vn 0.000000 0.000000 0.100000
vn 0.000000 0.000000 0.100000
vn 0.000000 0.000000 0.100000
vn 0.000000 0.000000 0.100000
vn 0.000000 0.000000 0.100000
vn 0.000000 0.000000 0.100000
vn 0.000000 0.000000 0.100000
vn 0.000000 0.000000 0.100000
vn 0.000000 0.000000 0.100000
vn 0.000000 0.000000 0.100000
vn 0.000000 0.000000 0.100000
vn 0.000000 0.000000 0.100000
vn 0.000000 0.000000 0.100000
vn 0.000000 0.000000 0.100000
vn 0.000000 0.000000 0.100000
vn 0.000000 0.000000 0.100000
vn 0.000000 0.000000 0.100000
vn 0.000000 0.000000 0.100000
vn 0.000000 0.000000 0.100000
vn 0.000000 0.000000 0.100000
vn 0.000000 0.000000 0.100000
vn 0.000000 0.000000 0.100000
vn 0.000000 0.000000 0.100000
vn 0.000000 0.000000 0.100000
vn 0.000000 0.000000 0.100000
vn 0.000000 0.000000 0.100000
vn 0.000000 0.000000 0.100000
vn 0.000000 0.000000 0.100000
vn 0.000000 0.000000 0.100000
vn 0.000000 0.000000 0.100000
vn 0.000000 0.000000 0.100000
vn 0.000000 0.000000 0.100000
vn 0.000000 0.000000 0.100000
vn 0.000000 0.000000 0.100000
vn 0.000000 0.000000 0.100000
vn 0.000000 0.000000 0.100000
vn 0.000000 0.000000 0.100000
vn 0.000000 0.000000 0.100000
vn 0.000000 0.000000 0.100000
vn 0.000000 0.000000 0.100000
vn 0.000000 0.000000 0.100000
vn 0.000000 0.000000 0.100000
vn 0.000000 0.000000 0.100000
vn 0.000000 0.000000 0.100000
vn 0.000000 0.000000 0.100000
vn 0.000000 0.000000 0.100000
vn 0.000000 0.000000 0.100000
vn 0.000000 0.000000 0.100000
vn 0.000000 0.000000 0.100000
vn 0.000000 0.000000 0.100000
vn 0.000000 0.000000 0.100000
vn 0.000000 0.000000 0.100000
vn 0.000000 0.000000 0.100000
vn 0.000000 0.000000 0.100000
vn 0.000000 0.000000 0.100000
vn 0.000000 0.000000 0.100000
vn 0.000000 0.000000 0.100000
vn 0.000000 0.000000 0.100000
vn 0.000000 0.000000 0.100000
vn 0.000000 0.000000 0.100000
vn 0.000000 0.000000 0.100000
vn 0.000000 0.000000 0.100000
vn 0.000000 0.000000 0.100000
vn 0.000000 0.000000 0.100000
vn 0.000000 0.000000 0.100000
vn 0.000000 0.000000 0.100000
vn -0.099532 -0.009668 0.000000
vn -0.099948 -0.003227 0.000000
vn -0.099532 -0.009668 0.000000
vn -0.100000 0.000000 0.000000
vn -0.098079 -0.019509 0.000000
vn -0.099948 0.003227 0.000000
vn -0.099532 0.009668 0.000000
vn -0.098079 0.019509 0.000000
vn -0.098381 0.017920 0.000000
vn -0.096548 0.026047 0.000000
vn -0.099532 0.009668 0.000000
vn -0.092388 0.038268 0.000000
vn -0.094045 0.033993 0.000000
vn -0.094045 0.033993 0.000000
vn -0.086020 0.050996 0.000000
vn -0.083147 0.055557 0.000000
vn -0.074953 0.066197 0.000000
vn -0.070711 0.070711 0.000000
vn -0.061237 0.079057 0.000000
vn -0.055557 0.083147 0.000000
vn -0.045356 0.089123 0.000000
vn -0.038268 0.092388 0.000000
vn -0.027871 0.096038 0.000000
vn -0.019509 0.098079 0.000000
vn -0.009401 0.099557 0.000000
vn -0.000000 0.100000 0.000000
vn 0.009401 0.099557 0.000000
vn 0.019509 0.098079 0.000000
vn 0.027871 0.096038 0.000000
vn 0.038268 0.092388 0.000000
vn 0.045356 0.089123 0.000000
vn 0.055557 0.083147 0.000000
vn 0.061237 0.079057 0.000000
vn 0.070711 0.070711 0.000000
vn 0.074953 0.066197 0.000000
vn 0.083147 0.055557 0.000000
vn 0.086020 0.050996 0.000000
vn 0.092388 0.038268 0.000000
vn 0.094045 0.033993 0.000000
vn 0.094045 0.033993 0.000000
vn 0.096548 0.026047 0.000000
vn 0.098079 0.019509 0.000000
vn 0.098381 0.017920 0.000000
vn 0.099532 0.009668 0.000000
vn 0.099532 0.009668 0.000000
vn 0.099948 0.003227 0.000000
vn 0.100000 0.000000 0.000000
vn 0.099948 -0.003227 0.000000
vn 0.099532 -0.009668 0.000000
vn 0.098079 -0.019509 0.000000
vn 0.098203 -0.018875 0.000000
vn 0.096024 -0.027918 0.000000
vn 0.099532 -0.009668 0.000000
vn 0.092388 -0.038268 0.000000
vn 0.093014 -0.036720 0.000000
vn 0.093014 -0.036720 0.000000
vn 0.083862 -0.054471 0.000000
vn 0.083147 -0.055557 0.000000
vn 0.071366 -0.070049 0.000000
vn 0.070711 -0.070711 0.000000
vn 0.056023 -0.082834 0.000000
vn 0.055557 -0.083147 0.000000
vn 0.038445 -0.092314 0.000000
vn 0.038268 -0.092388 0.000000
vn 0.019334 -0.098113 0.000000
vn 0.019509 -0.098079 0.000000
vn 0.000000 -0.100000 0.000000
vn -0.000548 -0.099999 0.000000
vn -0.019509 -0.098079 0.000000
vn -0.020408 -0.097895 0.000000
vn -0.038268 -0.092388 0.000000
vn -0.039454 -0.091888 0.000000
vn -0.055557 -0.083147 0.000000
vn -0.056927 -0.082215 0.000000
vn -0.070711 -0.070711 0.000000
vn -0.072129 -0.069263 0.000000
vn -0.083147 -0.055557 0.000000
vn -0.084454 -0.053549 0.000000
vn -0.092388 -0.038268 0.000000
vn -0.093411 -0.035699 0.000000
vn -0.093411 -0.035699 0.000000
vn -0.096225 -0.027216 0.000000
vn -0.098271 -0.018516 0.000000
vn 0.098883 0.014904 0.000000
vn 0.098883 0.014904 0.000000
vn 0.100000 0.000000 0.000000
vn 0.100000 0.000000 0.000000
vn 0.098883 -0.014904 0.000000
vn 0.098883 -0.014904 0.000000
vn 0.095557 -0.029476 0.000000
vn 0.095557 -0.029476 0.000000
vn 0.090097 -0.043388 0.000000
vn 0.090097 -0.043388 0.000000
vn 0.082624 -0.056332 0.000000
vn 0.082624 -0.056332 0.000000
vn 0.073305 -0.068017 0.000000
vn 0.073305 -0.068017 0.000000
vn 0.062349 -0.078183 0.000000
vn 0.062349 -0.078183 0.000000
vn 0.050000 -0.086603 0.000000
vn 0.050000 -0.086603 0.000000
vn 0.036534 -0.093087 0.000000
vn 0.036534 -0.093087 0.000000
vn 0.022252 -0.097493 0.000000
vn 0.022252 -0.097493 0.000000
vn 0.007473 -0.099720 0.000000
vn 0.007473 -0.099720 0.000000
vn -0.007473 -0.099720 0.000000
vn -0.007473 -0.099720 0.000000
vn -0.022252 -0.097493 0.000000
vn -0.022252 -0.097493 0.000000
vn -0.036534 -0.093087 0.000000
vn -0.036534 -0.093087 0.000000
vn -0.050000 -0.086603 0.000000
vn -0.050000 -0.086603 0.000000
vn -0.062349 -0.078183 0.000000
vn -0.062349 -0.078183 0.000000
vn -0.073305 -0.068017 0.000000
vn -0.073305 -0.068017 0.000000
vn -0.082624 -0.056332 0.000000
vn -0.082624 -0.056332 0.000000
vn -0.090097 -0.043388 0.000000
vn -0.090097 -0.043388 0.000000
vn -0.095557 -0.029476 0.000000
vn -0.095557 -0.029476 0.000000
vn -0.098883 -0.014904 0.000000
vn -0.098883 -0.014904 0.000000
vn -0.100000 -0.000000 0.000000
vn -0.100000 -0.000000 0.000000
vn -0.098883 0.014904 -0.000000
vn -0.098883 0.014904 -0.000000
vn -0.095557 0.029476 -0.000000
vn -0.095557 0.029476 -0.000000
vn -0.090097 0.043388 -0.000000
vn -0.090097 0.043388 -0.000000
vn -0.082624 0.056332 -0.000000
vn -0.082624 0.056332 -0.000000
vn -0.073305 0.068017 -0.000000
vn -0.073305 0.068017 -0.000000
vn -0.062349 0.078183 -0.000000
vn -0.062349 0.078183 -0.000000
vn -0.050000 0.086603 -0.000000
vn -0.050000 0.086603 -0.000000
vn -0.036534 0.093087 -0.000000
vn -0.036534 0.093087 -0.000000
vn -0.022252 0.097493 -0.000000
vn -0.022252 0.097493 -0.000000
vn -0.007473 0.099720 -0.000000
vn -0.007473 0.099720 -0.000000
vn 0.007473 0.099720 0.000000
vn 0.007473 0.099720 0.000000
vn 0.022252 0.097493 0.000000
vn 0.022252 0.097493 0.000000
vn 0.036534 0.093087 0.000000
vn 0.036534 0.093087 0.000000
vn 0.050000 0.086603 0.000000
vn 0.050000 0.086603 0.000000
vn 0.062349 0.078183 0.000000
vn 0.062349 0.078183 0.000000
vn 0.073305 0.068017 0.000000
vn 0.073305 0.068017 0.000000
vn 0.082624 0.056332 0.000000
vn 0.082624 0.056332 0.000000
vn 0.090097 0.043388 0.000000
vn 0.090097 0.043388 0.000000
vn 0.095557 0.029476 0.000000
vn 0.095557 0.029476 0.000000
vn 0.000000 0.000000 -0.100000
vn 0.000000 0.000000 -0.100000
vn 0.000000 0.000000 -0.100000
vn 0.000000 0.000000 -0.100000
vn 0.000000 0.000000 -0.100000
vn 0.000000 0.000000 -0.100000
vn 0.000000 0.000000 -0.100000
vn 0.000000 0.000000 -0.100000
vn 0.000000 0.000000 -0.100000
vn 0.000000 0.000000 -0.100000
vn 0.000000 0.000000 -0.100000
vn 0.000000 0.000000 -0.100000
vn 0.000000 0.000000 -0.100000
vn 0.000000 0.000000 -0.100000
vn 0.000000 0.000000 -0.100000
vn 0.000000 0.000000 -0.100000
vn 0.000000 0.000000 -0.100000
vn 0.000000 0.000000 -0.100000
vn 0.000000 0.000000 -0.100000
vn 0.000000 0.000000 -0.100000
vn 0.000000 0.000000 -0.100000
vn 0.000000 0.000000 -0.100000
vn 0.000000 0.000000 -0.100000
vn 0.000000 0.000000 -0.100000
vn 0.000000 0.000000 -0.100000
vn 0.000000 0.000000 -0.100000
vn 0.000000 0.000000 -0.100000
vn 0.000000 0.000000 -0.100000
vn 0.000000 0.000000 -0.100000
vn 0.000000 0.000000 -0.100000
vn 0.000000 0.000000 -0.100000
vn 0.000000 0.000000 -0.100000
vn 0.000000 0.000000 -0.100000
vn 0.000000 0.000000 -0.100000
vn 0.000000 0.000000 -0.100000
vn 0.000000 0.000000 -0.100000
vn 0.000000 0.000000 -0.100000
vn 0.000000 0.000000 -0.100000
vn 0.000000 0.000000 -0.100000
vn 0.000000 0.000000 -0.100000
vn 0.000000 0.000000 -0.100000
vn 0.000000 0.000000 -0.100000
vn 0.000000 0.000000 -0.100000
vn 0.000000 0.000000 -0.100000
vn 0.000000 0.000000 -0.100000
vn 0.000000 0.000000 -0.100000
vn 0.000000 0.000000 -0.100000
vn 0.000000 0.000000 -0.100000
vn 0.000000 0.000000 -0.100000
vn 0.000000 0.000000 -0.100000
vn 0.000000 0.000000 -0.100000
vn 0.000000 0.000000 -0.100000
vn 0.000000 0.000000 -0.100000
vn 0.000000 0.000000 -0.100000
vn 0.000000 0.000000 -0.100000
vn 0.000000 0.000000 -0.100000
vn 0.000000 0.000000 -0.100000
vn 0.000000 0.000000 -0.100000
vn 0.000000 0.000000 -0.100000
vn 0.000000 0.000000 -0.100000
vn 0.000000 0.000000 -0.100000
vn 0.000000 0.000000 -0.100000
vn 0.000000 0.000000 -0.100000
vn 0.000000 0.000000 -0.100000
vn 0.000000 0.000000 -0.100000
vn 0.000000 0.000000 -0.100000
vn 0.000000 0.000000 -0.100000
vn 0.000000 0.000000 -0.100000
vn 0.000000 0.000000 -0.100000
vn 0.000000 0.000000 -0.100000
vn 0.000000 0.000000 -0.100000
vn 0.000000 0.000000 -0.100000
vn 0.000000 0.000000 -0.100000
vn 0.000000 0.000000 -0.100000
vn 0.000000 0.000000 -0.100000
vn 0.000000 0.000000 -0.100000
vn 0.000000 0.000000 -0.100000
vn 0.000000 0.000000 -0.100000
vn 0.000000 0.000000 -0.100000
vn 0.000000 0.000000 -0.100000
vn 0.000000 0.000000 -0.100000
vn 0.000000 0.000000 -0.100000
vn 0.000000 0.000000 -0.100000
vn 0.000000 0.000000 -0.100000
vn 0.000000 0.000000 -0.100000
vn 0.000000 0.000000 -0.100000
vn 0.000000 0.000000 -0.100000
vn 0.000000 0.000000 -0.100000
vn 0.000000 0.000000 -0.100000
vn 0.000000 0.000000 -0.100000
vn 0.000000 0.000000 -0.100000
vn 0.000000 0.000000 -0.100000
vn 0.000000 0.000000 -0.100000
vn 0.000000 0.000000 -0.100000
vn 0.000000 0.000000 -0.100000
vn 0.000000 0.000000 -0.100000
vn 0.000000 0.000000 -0.100000
vn 0.000000 0.000000 -0.100000
vn 0.000000 0.000000 -0.100000
vn 0.000000 0.000000 -0.100000
vn 0.000000 0.000000 -0.100000
vn 0.000000 0.000000 -0.100000
vn 0.000000 0.000000 -0.100000
vn 0.000000 0.000000 -0.100000
vn 0.000000 0.000000 -0.100000
vn 0.000000 0.000000 -0.100000
vn 0.000000 0.000000 -0.100000
vn 0.000000 0.000000 -0.100000
vn 0.000000 0.000000 -0.100000
vn 0.000000 0.000000 -0.100000
vn 0.000000 0.000000 -0.100000
vn 0.000000 0.000000 -0.100000
vn 0.000000 0.000000 -0.100000
vn 0.000000 0.000000 -0.100000
vn 0.000000 0.000000 -0.100000
vn 0.000000 0.000000 -0.100000
vn 0.000000 0.000000 -0.100000
vn 0.000000 0.000000 -0.100000
vn 0.000000 0.000000 -0.100000
vn 0.000000 0.000000 -0.100000
vn 0.000000 0.000000 -0.100000
vn 0.000000 0.000000 -0.100000
vn 0.000000 0.000000 -0.100000
vn 0.000000 0.000000 -0.100000
vn 0.000000 0.000000 -0.100000
vn 0.000000 0.000000 -0.100000
vn 0.000000 0.000000 -0.100000
vn 0.000000 0.000000 -0.100000
vn 0.000000 0.000000 -0.100000
vn 0.000000 0.000000 -0.100000
vn 0.000000 0.000000 -0.100000
vn 0.000000 0.000000 0.100000
vn 0.000000 0.000000 0.100000
vn 0.000000 0.000000 0.100000
vn 0.000000 0.000000 0.100000
vn 0.000000 0.000000 0.100000
vn 0.000000 0.000000 0.100000
vn 0.000000 0.000000 0.100000
vn 0.000000 0.000000 0.100000
vn 0.000000 0.000000 0.100000
vn 0.000000 0.000000 0.100000
vn 0.000000 0.000000 0.100000
vn 0.000000 0.000000 0.100000
vn 0.000000 0.000000 0.100000
vn 0.000000 0.000000 0.100000
vn 0.000000 0.000000 0.100000
vn 0.000000 0.000000 0.100000
vn 0.000000 0.000000 0.100000
vn 0.000000 0.000000 0.100000
vn 0.000000 0.000000 0.100000
vn 0.000000 0.000000 0.100000
vn 0.000000 0.000000 0.100000
vn 0.000000 0.000000 0.100000
vn 0.000000 0.000000 0.100000
vn 0.000000 0.000000 0.100000
vn 0.000000 0.000000 0.100000
vn 0.000000 0.000000 0.100000
vn 0.000000 0.000000 0.100000
vn 0.000000 0.000000 0.100000
vn 0.000000 0.000000 0.100000
vn 0.000000 0.000000 0.100000
vn 0.000000 0.000000 0.100000
vn 0.000000 0.000000 0.100000
vn 0.000000 0.000000 0.100000
vn 0.000000 0.000000 0.100000
vn 0.000000 0.000000 0.100000
vn 0.000000 0.000000 0.100000
vn 0.000000 0.000000 0.100000
vn 0.000000 0.000000 0.100000
vn 0.000000 0.000000 0.100000
vn 0.000000 0.000000 0.100000
vn 0.000000 0.000000 0.100000
vn 0.000000 0.000000 0.100000
vn 0.000000 0.000000 0.100000
vn 0.000000 0.000000 0.100000
vn 0.000000 0.000000 0.100000
vn 0.000000 0.000000 0.100000
vn 0.000000 0.000000 0.100000
vn 0.000000 0.000000 0.100000
vn 0.000000 0.000000 0.100000
vn 0.000000 0.000000 0.100000
vn 0.000000 0.000000 0.100000
vn 0.000000 0.000000 0.100000
vn 0.000000 0.000000 0.100000
vn 0.000000 0.000000 0.100000
vn 0.000000 0.000000 0.100000
vn 0.000000 0.000000 0.100000
vn 0.000000 0.000000 0.100000
vn 0.000000 0.000000 0.100000
vn 0.000000 0.000000 0.100000
vn 0.000000 0.000000 0.100000
vn 0.000000 0.000000 0.100000
vn 0.000000 0.000000 0.100000
vn 0.000000 0.000000 0.100000
vn 0.000000 0.000000 0.100000
vn 0.000000 0.000000 0.100000
vn 0.000000 0.000000 0.100000
vn 0.000000 0.000000 0.100000
vn 0.000000 0.000000 0.100000
vn 0.000000 0.000000 0.100000
vn 0.000000 0.000000 0.100000
vn 0.000000 0.000000 0.100000
vn 0.000000 0.000000 0.100000
vn 0.000000 0.000000 0.100000
vn 0.000000 0.000000 0.100000
f 827/1753/1735 877/1754/1736 826/1755/1737
f 826/1755/1737 877/1754/1736 852/1756/1738
f 826/1757/1737 852/1758/1738 851/1759/1739
f 851/1759/1739 852/1758/1738 853/1760/1740
f 851/1759/1739 853/1760/1740 850/1761/1741
f 850/1761/1741 853/1760/1740 854/1762/1742
f 850/1761/1741 854/1762/1742 849/1763/1743
f 849/1763/1743 854/1762/1742 855/1764/1744
f 849/1763/1743 855/1764/1744 848/1765/1745
f 848/1765/1745 855/1764/1744 856/1766/1746
f 848/1765/1745 856/1766/1746 847/1767/1747
f 847/1767/1747 856/1766/1746 857/1768/1748
f 847/1767/1747 857/1768/1748 846/1769/1749
f 846/1769/1749 857/1768/1748 858/1770/1750
f 846/1769/1749 858/1770/1750 845/1771/1751
f 845/1771/1751 858/1770/1750 859/1772/1752
f 845/1771/1751 859/1772/1752 844/1773/1753
f 844/1773/1753 859/1772/1752 860/1774/1754
f 844/1773/1753 860/1774/1754 843/1775/1755
f 843/1775/1755 860/1774/1754 861/1776/1756
f 843/1775/1755 861/1776/1756 842/1777/1757
f 842/1777/1757 861/1776/1756 862/1778/1758
f 842/1777/1757 862/1778/1758 841/1779/1759
f 841/1779/1759 862/1778/1758 863/1780/1760
f 841/1779/1759 863/1780/1760 840/1781/1761
f 840/1781/1761 863/1780/1760 864/1782/1762
f 840/1781/1761 864/1782/1762 839/1783/1763
f 839/1783/1763 864/1782/1762 865/1784/1764
f 839/1783/1763 865/1784/1764 838/1785/1765
f 838/1785/1765 865/1784/1764 866/1786/1766
f 838/1785/1765 866/1786/1766 837/1787/1767
f 837/1787/1767 866/1786/1766 867/1788/1768
f 837/1787/1767 867/1788/1768 836/1789/1769
f 836/1789/1769 867/1788/1768 868/1790/1770
f 836/1789/1769 868/1790/1770 835/1791/1771
f 835/1791/1771 868/1790/1770 869/1792/1772
f 835/1791/1771 869/1792/1772 834/1793/1773
f 834/1793/1773 869/1792/1772 870/1794/1774
f 834/1793/1773 870/1794/1774 833/1795/1775
f 833/1795/1775 870/1794/1774 871/1796/1776
f 833/1795/1775 871/1796/1776 832/1797/1777
f 832/1797/1777 871/1796/1776 872/1798/1778
f 832/1797/1777 872/1798/1778 831/1799/1779
f 831/1799/1779 872/1798/1778 873/1800/1780
f 831/1799/1779 873/1800/1780 830/1801/1781
f 830/1801/1781 873/1800/1780 874/1802/1782
f 830/1801/1781 874/1802/1782 829/1803/1783
f 829/1803/1783 874/1802/1782 875/1804/1784
f 829/1803/1783 875/1804/1784 828/1805/1785
f 828/1805/1785 875/1804/1784 876/1806/1786
f 828/1805/1785 876/1806/1786 827/1753/1735
f 827/1753/1735 876/1806/1786 877/1754/1736
f 878/1807/1787 879/1808/1788 881/1809/1789
f 881/1809/1789 879/1808/1788 880/1810/1790
f 882/1811/1791 883/1812/1792 885/1813/1793
f 885/1813/1793 883/1812/1792 884/1814/1794
f 886/1815/1795 882/1816/1796 887/1817/1797
f 887/1817/1797 882/1816/1796 885/1818/1798
f 888/1819/1799 889/1820/1800 891/1821/1801
f 891/1821/1801 889/1820/1800 890/1822/1802
f 915/1823/1803 892/1824/1804 914/1825/1805
f 914/1825/1805 892/1824/1804 893/1826/1806
f 914/1825/1805 893/1826/1806 913/1827/1807
f 913/1827/1807 893/1826/1806 894/1828/1808
f 913/1827/1807 894/1828/1808 912/1829/1809
f 912/1829/1809 894/1828/1808 895/1830/1810
f 912/1829/1809 895/1830/1810 911/1831/1811
f 911/1831/1811 895/1830/1810 896/1832/1812
f 911/1831/1811 896/1832/1812 910/1833/1813
f 910/1833/1813 896/1832/1812 897/1834/1814
f 910/1833/1813 897/1834/1814 909/1835/1815
f 909/1835/1815 897/1834/1814 898/1836/1816
f 909/1835/1815 898/1836/1816 908/1837/1817
f 908/1837/1817 898/1836/1816 899/1838/1818
f 908/1837/1817 899/1838/1818 907/1839/1819
f 907/1839/1819 899/1838/1818 900/1840/1820
f 907/1839/1819 900/1840/1820 906/1841/1821
f 906/1841/1821 900/1840/1820 901/1842/1822
f 906/1841/1821 901/1842/1822 905/1843/1823
f 905/1843/1823 901/1842/1822 902/1844/1824
f 905/1843/1823 902/1844/1824 904/1845/1825
f 904/1845/1825 902/1844/1824 903/1846/1826
f 904/1845/1825 903/1846/1826 891/1847/1827
f 891/1847/1827 903/1846/1826 888/1848/1828
f 916/1849/1829 892/1850/1830 917/1851/1831
f 917/1851/1831 892/1850/1830 915/1852/1832
f 918/1853/1833 919/1854/1834 921/1855/1835
f 921/1855/1835 919/1854/1834 920/1856/1836
f 922/1857/1837 918/1858/1838 923/1859/1839
f 923/1859/1839 918/1858/1838 921/1860/1840
f 924/1861/1841 925/1862/1842 927/1863/1843
f 927/1863/1843 925/1862/1842 926/1864/1844
f 880/1865/1845 879/1866/1846 949/1867/1847
f 949/1867/1847 879/1866/1846 928/1868/1848
f 949/1867/1847 928/1868/1848 948/1869/1849
f 948/1869/1849 928/1868/1848 929/1870/1850
f 948/1869/1849 929/1870/1850 947/1871/1851
f 947/1871/1851 929/1870/1850 930/1872/1852
f 947/1871/1851 930/1872/1852 946/1873/1853
f 946/1873/1853 930/1872/1852 931/1874/1854
f 946/1873/1853 931/1874/1854 945/1875/1855
f 945/1875/1855 931/1874/1854 932/1876/1856
f 945/1875/1855 932/1876/1856 944/1877/1857
f 944/1877/1857 932/1876/1856 933/1878/1858
f 944/1877/1857 933/1878/1858 943/1879/1859
f 943/1879/1859 933/1878/1858 934/1880/1860
f 943/1879/1859 934/1880/1860 942/1881/1861
f 942/1881/1861 934/1880/1860 935/1882/1862
f 942/1881/1861 935/1882/1862 941/1883/1863
f 941/1883/1863 935/1882/1862 936/1884/1864
f 941/1883/1863 936/1884/1864 940/1885/1865
f 940/1885/1865 936/1884/1864 937/1886/1866
f 940/1885/1865 937/1886/1866 939/1887/1867
f 939/1887/1867 937/1886/1866 938/1888/1868
f 939/1887/1867 938/1888/1868 927/1889/1869
f 927/1889/1869 938/1888/1868 924/1890/1870
f 827/1891/1871 826/1892/1872 921/1893/1873
f 921/1893/1873 826/1892/1872 851/1894/1874
f 921/1893/1873 851/1894/1874 923/1895/1875
f 923/1895/1875 851/1894/1874 951/1896/1876
f 951/1896/1876 851/1894/1874 927/1897/1877
f 951/1896/1876 927/1897/1877 950/1898/1878
f 950/1898/1878 927/1897/1877 926/1899/1879
f 851/1894/1874 850/1900/1880 927/1897/1877
f 927/1897/1877 850/1900/1880 939/1901/1881
f 939/1901/1881 850/1900/1880 849/1902/1882
f 939/1901/1881 849/1902/1882 940/1903/1883
f 940/1903/1883 849/1902/1882 848/1904/1884
f 940/1903/1883 848/1904/1884 941/1905/1885
f 941/1905/1885 848/1904/1884 942/1906/1886
f 942/1906/1886 848/1904/1884 847/1907/1887
f 942/1906/1886 847/1907/1887 943/1908/1888
f 943/1908/1888 847/1907/1887 846/1909/1889
f 943/1908/1888 846/1909/1889 944/1910/1890
f 944/1910/1890 846/1909/1889 845/1911/1891
f 944/1910/1890 845/1911/1891 945/1912/1892
f 945/1912/1892 845/1911/1891 844/1913/1893
f 945/1912/1892 844/1913/1893 946/1914/1894
f 946/1914/1894 844/1913/1893 843/1915/1895
f 946/1914/1894 843/1915/1895 947/1916/1896
f 947/1916/1896 843/1915/1895 948/1917/1897
f 948/1917/1897 843/1915/1895 842/1918/1898
f 948/1917/1897 842/1918/1898 949/1919/1899
f 949/1919/1899 842/1918/1898 841/1920/1900
f 949/1919/1899 841/1920/1900 880/1921/1901
f 880/1921/1901 841/1920/1900 840/1922/1902
f 880/1921/1901 840/1922/1902 885/1923/1903
f 885/1923/1903 840/1922/1902 839/1924/1904
f 885/1923/1903 839/1924/1904 838/1925/1905
f 885/1923/1903 838/1925/1905 891/1926/1906
f 891/1926/1906 838/1925/1905 837/1927/1907
f 891/1926/1906 837/1927/1907 904/1928/1908
f 904/1928/1908 837/1927/1907 836/1929/1909
f 904/1928/1908 836/1929/1909 905/1930/1910
f 905/1930/1910 836/1929/1909 835/1931/1911
f 905/1930/1910 835/1931/1911 906/1932/1912
f 906/1932/1912 835/1931/1911 907/1933/1913
f 907/1933/1913 835/1931/1911 834/1934/1914
f 907/1933/1913 834/1934/1914 908/1935/1915
f 908/1935/1915 834/1934/1914 833/1936/1916
f 908/1935/1915 833/1936/1916 909/1937/1917
f 909/1937/1917 833/1936/1916 832/1938/1918
f 909/1937/1917 832/1938/1918 910/1939/1919
f 910/1939/1919 832/1938/1918 831/1940/1920
f 910/1939/1919 831/1940/1920 911/1941/1921
f 911/1941/1921 831/1940/1920 830/1942/1922
f 911/1941/1921 830/1942/1922 912/1943/1923
f 912/1943/1923 830/1942/1922 913/1944/1924
f 913/1944/1924 830/1942/1922 829/1945/1925
f 913/1944/1924 829/1945/1925 914/1946/1926
f 914/1946/1926 829/1945/1925 828/1947/1927
f 914/1946/1926 828/1947/1927 915/1948/1928
f 915/1948/1928 828/1947/1927 827/1891/1871
f 915/1948/1928 827/1891/1871 921/1893/1873
f 920/1949/1929 952/1950/1930 921/1893/1873
f 921/1893/1873 952/1950/1930 915/1948/1928
f 952/1950/1930 953/1951/1931 915/1948/1928
f 915/1948/1928 953/1951/1931 917/1952/1932
f 890/1953/1933 954/1954/1934 891/1926/1906
f 891/1926/1906 954/1954/1934 955/1955/1935
f 891/1926/1906 955/1955/1935 885/1923/1903
f 885/1923/1903 955/1955/1935 887/1956/1936
f 884/1957/1937 956/1958/1938 885/1923/1903
f 885/1923/1903 956/1958/1938 880/1921/1901
f 956/1958/1938 957/1959/1939 880/1921/1901
f 880/1921/1901 957/1959/1939 881/1960/1940
f 883/1961/1941 958/1962/1942 884/1963/1943
f 884/1963/1943 958/1962/1942 985/1964/1944
f 884/1963/1943 985/1964/1944 986/1965/1945
f 958/1962/1942 959/1966/1946 985/1964/1944
f 985/1964/1944 959/1966/1946 887/1967/1947
f 985/1964/1944 887/1967/1947 1016/1968/1948
f 1016/1968/1948 887/1967/1947 955/1969/1949
f 1016/1968/1948 955/1969/1949 954/1970/1950
f 959/1966/1946 886/1971/1951 887/1967/1947
f 1016/1968/1948 954/1970/1950 1015/1972/1952
f 1015/1972/1952 954/1970/1950 890/1973/1953
f 1015/1972/1952 890/1973/1953 889/1974/1954
f 889/1974/1954 960/1975/1955 1015/1972/1952
f 1015/1972/1952 960/1975/1955 1014/1976/1956
f 1014/1976/1956 960/1975/1955 961/1977/1957
f 1014/1976/1956 961/1977/1957 1013/1978/1958
f 1013/1978/1958 961/1977/1957 962/1979/1959
f 1013/1978/1958 962/1979/1959 1012/1980/1960
f 1012/1980/1960 962/1979/1959 963/1981/1961
f 1012/1980/1960 963/1981/1961 1011/1982/1962
f 1011/1982/1962 963/1981/1961 964/1983/1963
f 1011/1982/1962 964/1983/1963 1010/1984/1964
f 1010/1984/1964 964/1983/1963 965/1985/1965
f 1010/1984/1964 965/1985/1965 1009/1986/1966
f 1009/1986/1966 965/1985/1965 966/1987/1967
f 1009/1986/1966 966/1987/1967 1008/1988/1968
f 1008/1988/1968 966/1987/1967 967/1989/1969
f 1008/1988/1968 967/1989/1969 1007/1990/1970
f 1007/1990/1970 967/1989/1969 968/1991/1971
f 1007/1990/1970 968/1991/1971 1006/1992/1972
f 1006/1992/1972 968/1991/1971 969/1993/1973
f 1006/1992/1972 969/1993/1973 1005/1994/1974
f 1005/1994/1974 969/1993/1973 970/1995/1975
f 1005/1994/1974 970/1995/1975 1004/1996/1976
f 1004/1996/1976 970/1995/1975 971/1997/1977
f 1004/1996/1976 971/1997/1977 1003/1998/1978
f 1003/1998/1978 971/1997/1977 916/1999/1979
f 1003/1998/1978 916/1999/1979 917/2000/1980
f 917/2000/1980 953/2001/1981 1003/1998/1978
f 1003/1998/1978 953/2001/1981 1002/2002/1982
f 1002/2002/1982 953/2001/1981 952/2003/1983
f 1002/2002/1982 952/2003/1983 920/2004/1984
f 919/2005/1985 972/2006/1986 920/2004/1984
f 920/2004/1984 972/2006/1986 1001/2007/1987
f 920/2004/1984 1001/2007/1987 1002/2002/1982
f 972/2008/1986 973/2009/1988 1001/2010/1987
f 1001/2010/1987 973/2009/1988 923/2011/1989
f 1001/2010/1987 923/2011/1989 1000/2012/1990
f 1000/2012/1990 923/2011/1989 951/2013/1991
f 1000/2012/1990 951/2013/1991 950/2014/1992
f 973/2009/1988 922/2015/1993 923/2011/1989
f 1000/2012/1990 950/2014/1992 999/2016/1994
f 999/2016/1994 950/2014/1992 926/2017/1995
f 999/2016/1994 926/2017/1995 925/2018/1996
f 925/2018/1996 974/2019/1997 999/2016/1994
f 999/2016/1994 974/2019/1997 998/2020/1998
f 998/2020/1998 974/2019/1997 975/2021/1999
f 998/2020/1998 975/2021/1999 997/2022/2000
f 997/2022/2000 975/2021/1999 976/2023/2001
f 997/2022/2000 976/2023/2001 996/2024/2002
f 996/2024/2002 976/2023/2001 977/2025/2003
f 996/2024/2002 977/2025/2003 995/2026/2004
f 995/2026/2004 977/2025/2003 978/2027/2005
f 995/2026/2004 978/2027/2005 994/2028/2006
f 994/2028/2006 978/2027/2005 993/2029/2007
f 993/2029/2007 978/2027/2005 979/2030/2008
f 993/2029/2007 979/2030/2008 992/2031/2009
f 992/2031/2009 979/2030/2008 980/2032/2010
f 992/2031/2009 980/2032/2010 991/2033/2011
f 991/2033/2011 980/2032/2010 981/2034/2012
f 991/2033/2011 981/2034/2012 990/2035/2013
f 990/2035/2013 981/2034/2012 982/2036/2014
f 990/2035/2013 982/2036/2014 989/2037/2015
f 989/2037/2015 982/2036/2014 983/2038/2016
f 989/2037/2015 983/2038/2016 988/2039/2017
f 988/2039/2017 983/2038/2016 984/2040/2018
f 988/2039/2017 984/2040/2018 987/2041/2019
f 987/2041/2019 984/2040/2018 878/2042/2020
f 987/2041/2019 878/2042/2020 881/2043/2021
f 881/2043/2021 957/2044/2022 987/2041/2019
f 987/2041/2019 957/2044/2022 986/1965/1945
f 986/1965/1945 957/2044/2022 956/2045/2023
f 986/1965/1945 956/2045/2023 884/1963/1943
f 1018/2046/2024 1100/2047/2025 1017/2048/2026
f 1017/2048/2026 1100/2047/2025 1059/2049/2027
f 1017/2048/2026 1059/2049/2027 1058/2050/2028
f 1058/2050/2028 1059/2049/2027 1060/2051/2029
f 1058/2050/2028 1060/2051/2029 1057/2052/2030
f 1057/2052/2030 1060/2051/2029 1061/2053/2031
f 1057/2052/2030 1061/2053/2031 1056/2054/2032
f 1056/2054/2032 1061/2053/2031 1062/2055/2033
f 1056/2054/2032 1062/2055/2033 1055/2056/2034
f 1055/2056/2034 1062/2055/2033 1063/2057/2035
f 1055/2056/2034 1063/2057/2035 1054/2058/2036
f 1054/2058/2036 1063/2057/2035 1064/2059/2037
f 1054/2058/2036 1064/2059/2037 1053/2060/2038
f 1053/2060/2038 1064/2059/2037 1065/2061/2039
f 1053/2060/2038 1065/2061/2039 1052/2062/2040
f 1052/2062/2040 1065/2061/2039 1066/2063/2041
f 1052/2062/2040 1066/2063/2041 1051/2064/2042
f 1051/2064/2042 1066/2063/2041 1067/2065/2043
f 1051/2064/2042 1067/2065/2043 1050/2066/2044
f 1050/2066/2044 1067/2065/2043 1068/2067/2045
f 1050/2066/2044 1068/2067/2045 1049/2068/2046
f 1049/2068/2046 1068/2067/2045 1069/2069/2047
f 1049/2068/2046 1069/2069/2047 1048/2070/2048
f 1048/2070/2048 1069/2069/2047 1070/2071/2049
f 1048/2070/2048 1070/2071/2049 1047/2072/2050
f 1047/2072/2050 1070/2071/2049 1071/2073/2051
f 1047/2072/2050 1071/2073/2051 1046/2074/2052
f 1046/2074/2052 1071/2073/2051 1072/2075/2053
f 1046/2074/2052 1072/2075/2053 1045/2076/2054
f 1045/2076/2054 1072/2075/2053 1073/2077/2055
f 1045/2076/2054 1073/2077/2055 1044/2078/2056
f 1044/2078/2056 1073/2077/2055 1074/2079/2057
f 1044/2078/2056 1074/2079/2057 1043/2080/2058
f 1043/2080/2058 1074/2079/2057 1075/2081/2059
f 1043/2080/2058 1075/2081/2059 1042/2082/2060
f 1042/2082/2060 1075/2081/2059 1076/2083/2061
f 1042/2082/2060 1076/2083/2061 1041/2084/2062
f 1041/2084/2062 1076/2083/2061 1077/2085/2063
f 1041/2084/2062 1077/2085/2063 1040/2086/2064
f 1040/2086/2064 1077/2085/2063 1078/2087/2065
f 1040/2086/2064 1078/2087/2065 1039/2088/2066
f 1039/2088/2066 1078/2087/2065 1079/2089/2067
f 1039/2088/2066 1079/2089/2067 1038/2090/2068
f 1038/2090/2068 1079/2089/2067 1080/2091/2069
f 1038/2092/2068 1080/2093/2069 1037/2094/2070
f 1037/2094/2070 1080/2093/2069 1081/2095/2071
f 1037/2094/2070 1081/2095/2071 1036/2096/2072
f 1036/2096/2072 1081/2095/2071 1082/2097/2073
f 1036/2096/2072 1082/2097/2073 1035/2098/2074
f 1035/2098/2074 1082/2097/2073 1083/2099/2075
f 1035/2098/2074 1083/2099/2075 1034/2100/2076
f 1034/2100/2076 1083/2099/2075 1084/2101/2077
f 1034/2100/2076 1084/2101/2077 1033/2102/2078
f 1033/2102/2078 1084/2101/2077 1085/2103/2079
f 1033/2102/2078 1085/2103/2079 1032/2104/2080
f 1032/2104/2080 1085/2103/2079 1086/2105/2081
f 1032/2104/2080 1086/2105/2081 1031/2106/2082
f 1031/2106/2082 1086/2105/2081 1087/2107/2083
f 1031/2106/2082 1087/2107/2083 1030/2108/2084
f 1030/2108/2084 1087/2107/2083 1088/2109/2085
f 1030/2108/2084 1088/2109/2085 1029/2110/2086
f 1029/2110/2086 1088/2109/2085 1089/2111/2087
f 1029/2110/2086 1089/2111/2087 1028/2112/2088
f 1028/2112/2088 1089/2111/2087 1090/2113/2089
f 1028/2112/2088 1090/2113/2089 1027/2114/2090
f 1027/2114/2090 1090/2113/2089 1091/2115/2091
f 1027/2114/2090 1091/2115/2091 1026/2116/2092
f 1026/2116/2092 1091/2115/2091 1092/2117/2093
f 1026/2116/2092 1092/2117/2093 1025/2118/2094
f 1025/2118/2094 1092/2117/2093 1093/2119/2095
f 1025/2118/2094 1093/2119/2095 1024/2120/2096
f 1024/2120/2096 1093/2119/2095 1094/2121/2097
f 1024/2120/2096 1094/2121/2097 1023/2122/2098
f 1023/2122/2098 1094/2121/2097 1095/2123/2099
f 1023/2122/2098 1095/2123/2099 1022/2124/2100
f 1022/2124/2100 1095/2123/2099 1096/2125/2101
f 1022/2124/2100 1096/2125/2101 1021/2126/2102
f 1021/2126/2102 1096/2125/2101 1097/2127/2103
f 1021/2126/2102 1097/2127/2103 1020/2128/2104
f 1020/2128/2104 1097/2127/2103 1098/2129/2105
f 1020/2128/2104 1098/2129/2105 1019/2130/2106
f 1019/2130/2106 1098/2129/2105 1099/2131/2107
f 1019/2130/2106 1099/2131/2107 1018/2046/2024
f 1018/2046/2024 1099/2131/2107 1100/2047/2025
f 984/2132/2108 1020/2133/2109 878/2134/2110
f 878/2134/2110 1020/2133/2109 1019/2135/2111
f 878/2134/2110 1019/2135/2111 883/2136/2112
f 883/2136/2112 1019/2135/2111 1018/2137/2113
f 883/2136/2112 1018/2137/2113 1017/2138/2114
f 1020/2133/2109 984/2132/2108 1021/2139/2115
f 1021/2139/2115 984/2132/2108 983/2140/2116
f 1021/2139/2115 983/2140/2116 1022/2141/2117
f 1022/2141/2117 983/2140/2116 1023/2142/2118
f 1023/2142/2118 983/2140/2116 982/2143/2119
f 1023/2142/2118 982/2143/2119 1024/2144/2120
f 1024/2144/2120 982/2143/2119 981/2145/2121
f 1024/2144/2120 981/2145/2121 1025/2146/2122
f 1025/2146/2122 981/2145/2121 980/2147/2123
f 1025/2146/2122 980/2147/2123 1026/2148/2124
f 1026/2148/2124 980/2147/2123 1027/2149/2125
f 1027/2149/2125 980/2147/2123 979/2150/2126
f 1027/2149/2125 979/2150/2126 1028/2151/2127
f 1028/2151/2127 979/2150/2126 978/2152/2128
f 1028/2151/2127 978/2152/2128 1029/2153/2129
f 1029/2153/2129 978/2152/2128 977/2154/2130
f 1029/2153/2129 977/2154/2130 1030/2155/2131
f 1030/2155/2131 977/2154/2130 1031/2156/2132
f 1031/2156/2132 977/2154/2130 976/2157/2133
f 1031/2156/2132 976/2157/2133 1032/2158/2134
f 1032/2158/2134 976/2157/2133 975/2159/2135
f 1032/2158/2134 975/2159/2135 1033/2160/2136
f 1033/2160/2136 975/2159/2135 974/2161/2137
f 1033/2160/2136 974/2161/2137 1034/2162/2138
f 1034/2162/2138 974/2161/2137 1035/2163/2139
f 1035/2163/2139 974/2161/2137 925/2164/2140
f 1035/2163/2139 925/2164/2140 1036/2165/2141
f 1036/2165/2141 925/2164/2140 922/2166/2142
f 1036/2165/2141 922/2166/2142 1037/2167/2143
f 1037/2167/2143 922/2166/2142 1038/2168/2144
f 1038/2168/2144 922/2166/2142 973/2169/2145
f 1038/2168/2144 973/2169/2145 972/2170/2146
f 925/2164/2140 924/2171/2147 922/2166/2142
f 922/2166/2142 924/2171/2147 918/2172/2148
f 918/2172/2148 924/2171/2147 853/2173/2149
f 918/2172/2148 853/2173/2149 852/2174/2150
f 853/2173/2149 924/2171/2147 854/2175/2151
f 854/2175/2151 924/2171/2147 938/2176/2152
f 854/2175/2151 938/2176/2152 855/2177/2153
f 855/2177/2153 938/2176/2152 937/2178/2154
f 855/2177/2153 937/2178/2154 936/2179/2155
f 855/2177/2153 936/2179/2155 856/2180/2156
f 856/2180/2156 936/2179/2155 935/2181/2157
f 856/2180/2156 935/2181/2157 857/2182/2158
f 857/2182/2158 935/2181/2157 934/2183/2159
f 857/2182/2158 934/2183/2159 858/2184/2160
f 858/2184/2160 934/2183/2159 933/2185/2161
f 858/2184/2160 933/2185/2161 859/2186/2162
f 859/2186/2162 933/2185/2161 932/2187/2163
f 859/2186/2162 932/2187/2163 860/2188/2164
f 860/2188/2164 932/2187/2163 931/2189/2165
f 860/2188/2164 931/2189/2165 861/2190/2166
f 861/2190/2166 931/2189/2165 930/2191/2167
f 861/2190/2166 930/2191/2167 862/2192/2168
f 862/2192/2168 930/2191/2167 929/2193/2169
f 862/2192/2168 929/2193/2169 928/2194/2170
f 862/2192/2168 928/2194/2170 863/2195/2171
f 863/2195/2171 928/2194/2170 879/2196/2172
f 863/2195/2171 879/2196/2172 864/2197/2173
f 864/2197/2173 879/2196/2172 882/2198/2174
f 864/2197/2173 882/2198/2174 865/2199/2175
f 865/2199/2175 882/2198/2174 866/2200/2176
f 866/2200/2176 882/2198/2174 888/2201/2177
f 866/2200/2176 888/2201/2177 867/2202/2178
f 867/2202/2178 888/2201/2177 903/2203/2179
f 867/2202/2178 903/2203/2179 868/2204/2180
f 868/2204/2180 903/2203/2179 902/2205/2181
f 868/2204/2180 902/2205/2181 901/2206/2182
f 882/2198/2174 879/2196/2172 883/2136/2112
f 883/2136/2112 879/2196/2172 878/2134/2110
f 882/2198/2174 886/2207/2183 888/2201/2177
f 888/2201/2177 886/2207/2183 889/2208/2184
f 889/2208/2184 886/2207/2183 1058/2209/2185
f 889/2208/2184 1058/2209/2185 1057/2210/2186
f 1058/2209/2185 886/2207/2183 1017/2138/2114
f 1017/2138/2114 886/2207/2183 959/2211/2187
f 1017/2138/2114 959/2211/2187 958/2212/2188
f 958/2212/2188 883/2136/2112 1017/2138/2114
f 868/2204/2180 901/2206/2182 869/2213/2189
f 869/2213/2189 901/2206/2182 900/2214/2190
f 869/2213/2189 900/2214/2190 870/2215/2191
f 870/2215/2191 900/2214/2190 899/2216/2192
f 870/2215/2191 899/2216/2192 871/2217/2193
f 871/2217/2193 899/2216/2192 898/2218/2194
f 871/2217/2193 898/2218/2194 872/2219/2195
f 872/2219/2195 898/2218/2194 897/2220/2196
f 872/2219/2195 897/2220/2196 873/2221/2197
f 873/2221/2197 897/2220/2196 896/2222/2198
f 873/2221/2197 896/2222/2198 874/2223/2199
f 874/2223/2199 896/2222/2198 895/2224/2200
f 874/2223/2199 895/2224/2200 875/2225/2201
f 875/2225/2201 895/2224/2200 894/2226/2202
f 875/2225/2201 894/2226/2202 893/2227/2203
f 875/2225/2201 893/2227/2203 876/2228/2204
f 876/2228/2204 893/2227/2203 892/2229/2205
f 876/2228/2204 892/2229/2205 877/2230/2206
f 877/2230/2206 892/2229/2205 918/2172/2148
f 877/2230/2206 918/2172/2148 852/2174/2150
f 918/2172/2148 892/2229/2205 919/2231/2207
f 919/2231/2207 892/2229/2205 916/2232/2208
f 919/2231/2207 916/2232/2208 1039/2233/2209
f 1039/2233/2209 916/2232/2208 1040/2234/2210
f 1040/2234/2210 916/2232/2208 1041/2235/2211
f 1041/2235/2211 916/2232/2208 971/2236/2212
f 1041/2235/2211 971/2236/2212 1042/2237/2213
f 1042/2237/2213 971/2236/2212 970/2238/2214
f 1042/2237/2213 970/2238/2214 1043/2239/2215
f 1043/2239/2215 970/2238/2214 969/2240/2216
f 1043/2239/2215 969/2240/2216 1044/2241/2217
f 1044/2241/2217 969/2240/2216 1045/2242/2218
f 1045/2242/2218 969/2240/2216 968/2243/2219
f 1045/2242/2218 968/2243/2219 1046/2244/2220
f 1046/2244/2220 968/2243/2219 967/2245/2221
f 1046/2244/2220 967/2245/2221 1047/2246/2222
f 1047/2246/2222 967/2245/2221 966/2247/2223
f 1047/2246/2222 966/2247/2223 1048/2248/2224
f 1048/2248/2224 966/2247/2223 965/2249/2225
f 1048/2248/2224 965/2249/2225 1049/2250/2226
f 1049/2250/2226 965/2249/2225 1050/2251/2227
f 1050/2251/2227 965/2249/2225 964/2252/2228
f 1050/2251/2227 964/2252/2228 1051/2253/2229
f 1051/2253/2229 964/2252/2228 963/2254/2230
f 1051/2253/2229 963/2254/2230 1052/2255/2231
f 1052/2255/2231 963/2254/2230 962/2256/2232
f 1052/2255/2231 962/2256/2232 1053/2257/2233
f 1053/2257/2233 962/2256/2232 1054/2258/2234
f 1054/2258/2234 962/2256/2232 961/2259/2235
f 1054/2258/2234 961/2259/2235 1055/2260/2236
f 1055/2260/2236 961/2259/2235 960/2261/2237
f 1055/2260/2236 960/2261/2237 1056/2262/2238
f 1056/2262/2238 960/2261/2237 889/2208/2184
f 1056/2262/2238 889/2208/2184 1057/2210/2186
f 972/2170/2146 919/2231/2207 1038/2168/2144
f 1038/2168/2144 919/2231/2207 1039/2233/2209
f 1016/2263/2239 1060/2264/2240 985/2265/2241
f 985/2265/2241 1060/2264/2240 1059/2266/2242
f 985/2265/2241 1059/2266/2242 1100/2267/2243
f 1060/2264/2240 1016/2263/2239 1061/2268/2244
f 1061/2268/2244 1016/2263/2239 1015/2269/2245
f 1061/2268/2244 1015/2269/2245 1062/2270/2246
f 1062/2270/2246 1015/2269/2245 1014/2271/2247
f 1062/2270/2246 1014/2271/2247 1063/2272/2248
f 1063/2272/2248 1014/2271/2247 1064/2273/2249
f 1064/2273/2249 1014/2271/2247 1013/2274/2250
f 1064/2273/2249 1013/2274/2250 1065/2275/2251
f 1065/2275/2251 1013/2274/2250 1012/2276/2252
f 1065/2275/2251 1012/2276/2252 1066/2277/2253
f 1066/2277/2253 1012/2276/2252 1011/2278/2254
f 1066/2277/2253 1011/2278/2254 1067/2279/2255
f 1067/2279/2255 1011/2278/2254 1068/2280/2256
f 1068/2280/2256 1011/2278/2254 1010/2281/2257
f 1068/2280/2256 1010/2281/2257 1069/2282/2258
f 1069/2282/2258 1010/2281/2257 1009/2283/2259
f 1069/2282/2258 1009/2283/2259 1070/2284/2260
f 1070/2284/2260 1009/2283/2259 1008/2285/2261
f 1070/2284/2260 1008/2285/2261 1071/2286/2262
f 1071/2286/2262 1008/2285/2261 1007/2287/2263
f 1071/2286/2262 1007/2287/2263 1072/2288/2264
f 1072/2288/2264 1007/2287/2263 1073/2289/2265
f 1073/2289/2265 1007/2287/2263 1006/2290/2266
f 1073/2289/2265 1006/2290/2266 1074/2291/2267
f 1074/2291/2267 1006/2290/2266 1005/2292/2268
f 1074/2291/2267 1005/2292/2268 1075/2293/2269
f 1075/2293/2269 1005/2292/2268 1004/2294/2270
f 1075/2293/2269 1004/2294/2270 1076/2295/2271
f 1076/2295/2271 1004/2294/2270 1077/2296/2272
f 1077/2296/2272 1004/2294/2270 1003/2297/2273
f 1077/2296/2272 1003/2297/2273 1078/2298/2274
f 1078/2298/2274 1003/2297/2273 1002/2299/2275
f 1078/2298/2274 1002/2299/2275 1079/2300/2276
f 1079/2300/2276 1002/2299/2275 1001/2301/2277
f 1079/2300/2276 1001/2301/2277 1080/2302/2278
f 1080/2302/2278 1001/2301/2277 1081/2303/2279
f 1081/2303/2279 1001/2301/2277 1000/2304/2280
f 1081/2303/2279 1000/2304/2280 1082/2305/2281
f 1082/2305/2281 1000/2304/2280 999/2306/2282
f 1082/2305/2281 999/2306/2282 1083/2307/2283
f 1083/2307/2283 999/2306/2282 998/2308/2284
f 1083/2307/2283 998/2308/2284 1084/2309/2285
f 1084/2309/2285 998/2308/2284 1085/2310/2286
f 1085/2310/2286 998/2308/2284 997/2311/2287
f 1085/2310/2286 997/2311/2287 1086/2312/2288
f 1086/2312/2288 997/2311/2287 996/2313/2289
f 1086/2312/2288 996/2313/2289 1087/2314/2290
f 1087/2314/2290 996/2313/2289 995/2315/2291
f 1087/2314/2290 995/2315/2291 1088/2316/2292
f 1088/2316/2292 995/2315/2291 1089/2317/2293
f 1089/2317/2293 995/2315/2291 994/2318/2294
f 1089/2317/2293 994/2318/2294 1090/2319/2295
f 1090/2319/2295 994/2318/2294 993/2320/2296
f 1090/2319/2295 993/2320/2296 1091/2321/2297
f 1091/2321/2297 993/2320/2296 992/2322/2298
f 1091/2321/2297 992/2322/2298 1092/2323/2299
f 1092/2323/2299 992/2322/2298 991/2324/2300
f 1092/2323/2299 991/2324/2300 1093/2325/2301
f 1093/2325/2301 991/2324/2300 1094/2326/2302
f 1094/2326/2302 991/2324/2300 990/2327/2303
f 1094/2326/2302 990/2327/2303 1095/2328/2304
f 1095/2328/2304 990/2327/2303 989/2329/2305
f 1095/2328/2304 989/2329/2305 1096/2330/2306
f 1096/2330/2306 989/2329/2305 988/2331/2307
f 1096/2330/2306 988/2331/2307 1097/2332/2308
f 1097/2332/2308 988/2331/2307 1098/2333/2309
f 1098/2333/2309 988/2331/2307 987/2334/2310
f 1098/2333/2309 987/2334/2310 1099/2335/2311
f 1099/2335/2311 987/2334/2310 986/2336/2312
f 1099/2335/2311 986/2336/2312 1100/2267/2243
f 1100/2267/2243 986/2336/2312 985/2265/2241
g Body5

v -32.000000 0.000000 0.500000
v -31.941884 -0.478631 0.500000
v -31.770912 -0.929446 0.500000
v -31.497021 -1.326245 0.500000
v -31.136129 -1.645968 0.500000
v -30.709210 -1.870032 0.500000
v -30.241073 -1.985418 0.500000
v -29.758927 -1.985418 0.500000
v -29.290790 -1.870032 0.500000
v -28.863871 -1.645968 0.500000
v -28.502979 -1.326245 0.500000
v -28.229088 -0.929446 0.500000
v -28.058116 -0.478631 0.500000
v -28.000000 0.000000 0.500000
v -28.058116 0.478631 0.500000
v -28.229088 0.929446 0.500000
v -28.502979 1.326245 0.500000
v -28.863871 1.645968 0.500000
v -29.290790 1.870032 0.500000
v -29.758927 1.985418 0.500000
v -30.241073 1.985418 0.500000
v -30.709210 1.870032 0.500000
v -31.136129 1.645968 0.500000
v -31.497021 1.326245 0.500000
v -31.770912 0.929446 0.500000
v -31.941884 0.478631 0.500000
v -32.000000 0.000000 0.000000
v -31.941884 0.478631 0.000000
v -31.770912 0.929446 0.000000
v -31.497021 1.326245 0.000000
v -31.136129 1.645968 0.000000
v -30.709210 1.870032 0.000000
v -30.241073 1.985418 0.000000
v -29.758927 1.985418 0.000000
v -29.290790 1.870032 0.000000
v -28.863871 1.645968 0.000000
v -28.502979 1.326245 0.000000
v -28.229088 0.929446 0.000000
v -28.058116 0.478631 0.000000
v -28.000000 0.000000 0.000000
v -28.058116 -0.478631 0.000000
v -28.229088 -0.929446 0.000000
v -28.502979 -1.326245 0.000000
v -28.863871 -1.645968 0.000000
v -29.290790 -1.870032 0.000000
v -29.758927 -1.985418 0.000000
v -30.241073 -1.985418 0.000000
v -30.709210 -1.870032 0.000000
v -31.136129 -1.645968 0.000000
v -31.497021 -1.326245 0.000000
v -31.770912 -0.929446 0.000000
v -31.941884 -0.478631 0.000000
v -27.244380 1.053120 0.000000
v -27.619208 0.762778 0.000000
v -27.619208 0.762778 0.500000
v -27.244380 1.053120 0.500000
v -27.500007 0.005819 0.000000
v -27.063820 0.285212 0.000000
v -27.063820 0.285212 0.500000
v -27.500007 0.005819 0.500000
v -27.063820 -0.285212 0.000000
v -27.063820 -0.285212 0.500000
v -27.619208 -0.762778 0.000000
v -27.225669 -1.002791 0.000000
v -27.225669 -1.002791 0.500000
v -27.619208 -0.762778 0.500000
v -32.380792 -0.762778 0.000000
v -32.169326 -1.242588 0.000000
v -31.862432 -1.667737 0.000000
v -31.473610 -2.019523 0.000000
v -31.019965 -2.282470 0.000000
v -30.521452 -2.445013 0.000000
v -30.000000 -2.500000 0.000000
v -29.478548 -2.445013 0.000000
v -28.980035 -2.282470 0.000000
v -28.526390 -2.019523 0.000000
v -28.137568 -1.667737 0.000000
v -27.830674 -1.242588 0.000000
v -27.830674 -1.242588 0.500000
v -28.137568 -1.667737 0.500000
v -28.526390 -2.019523 0.500000
v -28.980035 -2.282470 0.500000
v -29.478548 -2.445013 0.500000
v -30.000000 -2.500000 0.500000
v -30.521452 -2.445013 0.500000
v -31.019965 -2.282470 0.500000
v -31.473610 -2.019523 0.500000
v -31.862432 -1.667737 0.500000
v -32.169326 -1.242588 0.500000
v -32.380792 -0.762778 0.500000
v -32.774331 -1.002791 0.000000
v -32.774331 -1.002791 0.500000
v -32.499927 -0.019149 0.000000
v -32.936180 -0.285212 0.000000
v -32.936180 -0.285212 0.500000
v -32.499927 -0.019149 0.500000
v -32.936180 0.285212 0.000000
v -32.936180 0.285212 0.500000
v -32.380792 0.762778 0.000000
v -32.743919 1.083240 0.000000
v -32.743919 1.083240 0.500000
v -32.380792 0.762778 0.500000
v -27.830674 1.242588 0.000000
v -28.137568 1.667737 0.000000
v -28.526390 2.019523 0.000000
v -28.980035 2.282470 0.000000
v -29.478548 2.445013 0.000000
v -30.000000 2.500000 0.000000
v -30.521452 2.445013 0.000000
v -31.019965 2.282470 0.000000
v -31.473610 2.019523 0.000000
v -31.862432 1.667737 0.000000
v -32.169326 1.242588 0.000000
v -32.169326 1.242588 0.500000
v -31.862432 1.667737 0.500000
v -31.473610 2.019523 0.500000
v -31.019965 2.282470 0.500000
v -30.521452 2.445013 0.500000
v -30.000000 2.500000 0.500000
v -29.478548 2.445013 0.500000
v -28.980035 2.282470 0.500000
v -28.526390 2.019523 0.500000
v -28.137568 1.667737 0.500000
v -27.830674 1.242588 0.500000
v -32.832702 0.823588 0.500000
v -32.896975 0.556809 0.500000
v -32.902249 -0.528629 0.500000
v -32.848174 -0.768376 0.500000
v -27.151826 -0.768376 0.500000
v -27.097751 -0.528629 0.500000
v -27.101011 0.546228 0.500000
v -27.161359 0.802880 0.500000
v -27.051537 0.095203 0.000000
v -27.051537 -0.095203 0.000000
v -27.462421 -1.504392 0.000000
v -27.788883 -1.952809 0.000000
v -28.193514 -2.332190 0.000000
v -28.662008 -2.629121 0.000000
v -29.177804 -2.833107 0.000000
v -29.722667 -2.936935 0.000000
v -30.277333 -2.936935 0.000000
v -30.822196 -2.833107 0.000000
v -31.337992 -2.629121 0.000000
v -31.806486 -2.332190 0.000000
v -32.211117 -1.952809 0.000000
v -32.537579 -1.504392 0.000000
v -32.948463 -0.095203 0.000000
v -32.948463 0.095203 0.000000
v -32.473943 1.606894 0.000000
v -32.105293 2.066456 0.000000
v -31.652673 2.443598 0.000000
v -31.134136 2.723276 0.000000
v -30.570364 2.894337 0.000000
v -29.983843 2.949956 0.000000
v -29.397967 2.887915 0.000000
v -28.836102 2.710690 0.000000
v -28.320660 2.425349 0.000000
v -27.872199 2.043272 0.000000
v -27.508605 1.579699 0.000000
v -27.050000 0.000000 3.600000
v -27.106683 0.575516 3.600000
v -27.274555 1.128916 3.600000
v -27.547165 1.638932 3.600000
v -27.914035 2.085965 3.600000
v -28.361068 2.452835 3.600000
v -28.871084 2.725445 3.600000
v -29.424484 2.893317 3.600000
v -30.000000 2.950000 3.600000
v -30.575516 2.893317 3.600000
v -31.128916 2.725445 3.600000
v -31.638932 2.452835 3.600000
v -32.085965 2.085965 3.600000
v -32.452835 1.638932 3.600000
v -32.725445 1.128916 3.600000
v -32.893317 0.575516 3.600000
v -32.950000 -0.000000 3.600000
v -32.893317 -0.575516 3.600000
v -32.725445 -1.128916 3.600000
v -32.452835 -1.638932 3.600000
v -32.085965 -2.085965 3.600000
v -31.638932 -2.452835 3.600000
v -31.128916 -2.725445 3.600000
v -30.575516 -2.893317 3.600000
v -30.000000 -2.950000 3.600000
v -29.424484 -2.893317 3.600000
v -28.871084 -2.725445 3.600000
v -28.361068 -2.452835 3.600000
v -27.914035 -2.085965 3.600000
v -27.547165 -1.638932 3.600000
v -27.274555 -1.128916 3.600000
v -27.106683 -0.575516 3.600000
v -24.900000 0.000000 0.000000
v -24.956963 0.760116 0.000000
v -25.126579 1.503251 0.000000
v -25.405059 2.212807 0.000000
v -25.786182 2.872932 0.000000
v -26.261435 3.468881 0.000000
v -26.820202 3.987341 0.000000
v -27.450000 4.416730 0.000000
v -28.136761 4.747456 0.000000
v -28.865143 4.972132 0.000000
v -29.618877 5.085739 0.000000
v -30.381123 5.085739 0.000000
v -31.134857 4.972132 0.000000
v -31.863239 4.747456 0.000000
v -32.550000 4.416730 0.000000
v -33.179798 3.987341 0.000000
v -33.738565 3.468881 0.000000
v -34.213818 2.872932 0.000000
v -34.594941 2.212807 0.000000
v -34.873421 1.503251 0.000000
v -35.043037 0.760116 0.000000
v -35.100000 -0.000000 0.000000
v -35.043037 -0.760116 0.000000
v -34.873421 -1.503251 0.000000
v -34.594941 -2.212807 0.000000
v -34.213818 -2.872932 0.000000
v -33.738565 -3.468881 0.000000
v -33.179798 -3.987341 0.000000
v -32.550000 -4.416730 0.000000
v -31.863239 -4.747456 0.000000
v -31.134857 -4.972132 0.000000
v -30.381123 -5.085739 0.000000
v -29.618877 -5.085739 0.000000
v -28.865143 -4.972132 0.000000
v -28.136761 -4.747456 0.000000
v -27.450000 -4.416730 0.000000
v -26.820202 -3.987341 0.000000
v -26.261435 -3.468881 0.000000
v -25.786182 -2.872932 0.000000
v -25.405059 -2.212807 0.000000
v -25.126579 -1.503251 0.000000
v -24.956963 -0.760116 0.000000
v -24.900000 0.000000 3.600000
v -24.956963 -0.760116 3.600000
v -25.126579 -1.503251 3.600000
v -25.405059 -2.212807 3.600000
v -25.786182 -2.872932 3.600000
v -26.261435 -3.468881 3.600000
v -26.820202 -3.987341 3.600000
v -27.450000 -4.416730 3.600000
v -28.136761 -4.747456 3.600000
v -28.865143 -4.972132 3.600000
v -29.618877 -5.085739 3.600000
v -30.381123 -5.085739 3.600000
v -31.134857 -4.972132 3.600000
v -31.863239 -4.747456 3.600000
v -32.550000 -4.416730 3.600000
v -33.179798 -3.987341 3.600000
v -33.738565 -3.468881 3.600000
v -34.213818 -2.872932 3.600000
v -34.594941 -2.212807 3.600000
v -34.873421 -1.503251 3.600000
v -35.043037 -0.760116 3.600000
v -35.100000 0.000000 3.600000
v -35.043037 0.760116 3.600000
v -34.873421 1.503251 3.600000
v -34.594941 2.212807 3.600000
v -34.213818 2.872932 3.600000
v -33.738565 3.468881 3.600000
v -33.179798 3.987341 3.600000
v -32.550000 4.416730 3.600000
v -31.863239 4.747456 3.600000
v -31.134857 4.972132 3.600000
v -30.381123 5.085739 3.600000
v -29.618877 5.085739 3.600000
v -28.865143 4.972132 3.600000
v -28.136761 4.747456 3.600000
v -27.450000 4.416730 3.600000
v -26.820202 3.987341 3.600000
v -26.261435 3.468881 3.600000
v -25.786182 2.872932 3.600000
v -25.405059 2.212807 3.600000
v -25.126579 1.503251 3.600000
v -24.956963 0.760116 3.600000
vt 0.050000 -0.579986 0.000000
vt 0.000000 -0.579986 0.000000
vt 0.050000 -0.628319 0.000000
vt -0.000000 -0.628319 0.000000
vt 0.050000 0.628319 0.000000
vt -0.000000 0.628319 0.000000
vt 0.050000 0.579986 0.000000
vt 0.000000 0.579986 0.000000
vt 0.050000 0.531654 0.000000
vt -0.000000 0.531654 0.000000
vt 0.050000 0.483322 0.000000
vt 0.000000 0.483322 0.000000
vt 0.050000 0.434990 0.000000
vt -0.000000 0.434990 0.000000
vt 0.050000 0.386658 0.000000
vt 0.000000 0.386658 0.000000
vt 0.050000 0.338325 0.000000
vt -0.000000 0.338325 0.000000
vt 0.050000 0.289993 0.000000
vt 0.000000 0.289993 0.000000
vt 0.050000 0.241661 0.000000
vt 0.000000 0.241661 0.000000
vt 0.050000 0.193329 0.000000
vt -0.000000 0.193329 0.000000
vt 0.050000 0.144997 0.000000
vt 0.000000 0.144997 0.000000
vt 0.050000 0.096664 0.000000
vt -0.000000 0.096664 0.000000
vt 0.050000 0.048332 0.000000
vt 0.000000 0.048332 0.000000
vt 0.050000 0.000000 0.000000
vt -0.000000 0.000000 0.000000
vt 0.050000 -0.048332 0.000000
vt 0.000000 -0.048332 0.000000
vt 0.050000 -0.096664 0.000000
vt -0.000000 -0.096664 0.000000
vt 0.050000 -0.144997 0.000000
vt 0.000000 -0.144997 0.000000
vt 0.050000 -0.193329 0.000000
vt -0.000000 -0.193329 0.000000
vt 0.050000 -0.241661 0.000000
vt 0.000000 -0.241661 0.000000
vt 0.050000 -0.289993 0.000000
vt 0.000000 -0.289993 0.000000
vt 0.050000 -0.338325 0.000000
vt 0.000000 -0.338325 0.000000
vt 0.050000 -0.386658 0.000000
vt 0.000000 -0.386658 0.000000
vt 0.050000 -0.434990 0.000000
vt -0.000000 -0.434990 0.000000
vt 0.050000 -0.483322 0.000000
vt 0.000000 -0.483322 0.000000
vt 0.050000 -0.531654 0.000000
vt -0.000000 -0.531654 0.000000
vt 0.000000 0.000000 0.000000
vt 0.047412 0.000000 0.000000
vt 0.000000 0.050000 0.000000
vt 0.047412 0.050000 0.000000
vt 0.000000 0.000000 0.000000
vt 0.051800 0.000000 0.000000
vt 0.000000 0.050000 0.000000
vt 0.051800 0.050000 0.000000
vt 0.000000 0.000000 0.000000
vt 0.052436 0.000000 0.000000
vt 0.000000 0.050000 0.000000
vt 0.052436 0.050000 0.000000
vt 0.000000 0.000000 0.000000
vt 0.046095 0.000000 0.000000
vt 0.000000 0.050000 0.000000
vt 0.046095 0.050000 0.000000
vt -0.050000 -0.707884 0.000000
vt -0.000000 -0.707884 0.000000
vt -0.050000 -0.655353 0.000000
vt -0.000000 -0.655353 0.000000
vt -0.050000 -0.602823 0.000000
vt -0.000000 -0.602823 0.000000
vt -0.050000 -0.550292 0.000000
vt -0.000000 -0.550292 0.000000
vt -0.050000 -0.497761 0.000000
vt -0.000000 -0.497761 0.000000
vt -0.050000 -0.445230 0.000000
vt -0.000000 -0.445230 0.000000
vt -0.050000 -0.392699 0.000000
vt -0.000000 -0.392699 0.000000
vt -0.050000 -0.340168 0.000000
vt -0.000000 -0.340168 0.000000
vt -0.050000 -0.287637 0.000000
vt -0.000000 -0.287637 0.000000
vt -0.050000 -0.235106 0.000000
vt -0.000000 -0.235106 0.000000
vt -0.050000 -0.182576 0.000000
vt -0.000000 -0.182576 0.000000
vt -0.050000 -0.130045 0.000000
vt -0.000000 -0.130045 0.000000
vt -0.050000 -0.077514 0.000000
vt -0.000000 -0.077514 0.000000
vt 0.000000 0.000000 0.000000
vt 0.046095 0.000000 0.000000
vt 0.000000 0.050000 0.000000
vt 0.046095 0.050000 0.000000
vt 0.000000 0.000000 0.000000
vt 0.051099 0.000000 0.000000
vt 0.000000 0.050000 0.000000
vt 0.051099 0.050000 0.000000
vt 0.000000 0.000000 0.000000
vt 0.053193 0.000000 0.000000
vt 0.000000 0.050000 0.000000
vt 0.053193 0.050000 0.000000
vt 0.000000 0.000000 0.000000
vt 0.048431 0.000000 0.000000
vt 0.000000 0.050000 0.000000
vt 0.048431 0.050000 0.000000
vt -0.050000 0.077514 0.000000
vt -0.000000 0.077514 0.000000
vt -0.050000 0.130045 0.000000
vt -0.000000 0.130045 0.000000
vt -0.050000 0.182576 0.000000
vt -0.000000 0.182576 0.000000
vt -0.050000 0.235106 0.000000
vt -0.000000 0.235106 0.000000
vt -0.050000 0.287637 0.000000
vt -0.000000 0.287637 0.000000
vt -0.050000 0.340168 0.000000
vt -0.000000 0.340168 0.000000
vt -0.050000 0.392699 0.000000
vt -0.000000 0.392699 0.000000
vt -0.050000 0.445230 0.000000
vt -0.000000 0.445230 0.000000
vt -0.050000 0.497761 0.000000
vt -0.000000 0.497761 0.000000
vt -0.050000 0.550292 0.000000
vt -0.000000 0.550292 0.000000
vt -0.050000 0.602823 0.000000
vt -0.000000 0.602823 0.000000
vt -0.050000 0.655353 0.000000
vt -0.000000 0.655353 0.000000
vt -0.050000 0.707884 0.000000
vt -0.000000 0.707884 0.000000
vt 0.194188 0.047863 0.000000
vt 0.200000 -0.000000 0.000000
vt 0.249993 0.001915 0.000000
vt 0.194188 -0.047863 0.000000
vt 0.293618 -0.028521 0.000000
vt 0.289697 -0.055681 0.000000
vt 0.238079 -0.076278 0.000000
vt 0.283270 -0.082359 0.000000
vt 0.274392 -0.108324 0.000000
vt 0.177091 -0.092945 0.000000
vt 0.216933 -0.124259 0.000000
vt 0.149702 -0.132625 0.000000
vt 0.186243 -0.166774 0.000000
vt 0.113613 -0.164597 0.000000
vt 0.147361 -0.201952 0.000000
vt 0.101997 -0.228247 0.000000
vt 0.070921 -0.187003 0.000000
vt 0.052145 -0.244501 0.000000
vt 0.024107 -0.198542 0.000000
vt -0.000000 -0.250000 0.000000
vt -0.024107 -0.198542 0.000000
vt -0.052145 -0.244501 0.000000
vt -0.070921 -0.187003 0.000000
vt -0.101997 -0.228247 0.000000
vt -0.113613 -0.164597 0.000000
vt -0.147361 -0.201952 0.000000
vt -0.186243 -0.166774 0.000000
vt -0.149702 -0.132625 0.000000
vt -0.216933 -0.124259 0.000000
vt -0.177091 -0.092945 0.000000
vt -0.238079 -0.076278 0.000000
vt -0.194188 -0.047863 0.000000
vt -0.249999 -0.000582 0.000000
vt -0.200000 0.000000 0.000000
vt -0.194188 0.047863 0.000000
vt -0.238079 0.076278 0.000000
vt -0.177091 0.092945 0.000000
vt -0.216933 0.124259 0.000000
vt -0.149702 0.132625 0.000000
vt -0.186243 0.166774 0.000000
vt -0.113613 0.164597 0.000000
vt -0.147361 0.201952 0.000000
vt -0.101997 0.228247 0.000000
vt -0.070921 0.187003 0.000000
vt -0.052145 0.244501 0.000000
vt -0.024107 0.198542 0.000000
vt -0.000000 0.250000 0.000000
vt 0.024107 0.198542 0.000000
vt 0.052145 0.244501 0.000000
vt 0.070921 0.187003 0.000000
vt 0.101997 0.228247 0.000000
vt 0.113613 0.164597 0.000000
vt 0.147361 0.201952 0.000000
vt 0.186243 0.166774 0.000000
vt 0.149702 0.132625 0.000000
vt 0.216933 0.124259 0.000000
vt 0.177091 0.092945 0.000000
vt 0.238079 0.076278 0.000000
vt 0.293618 0.028521 0.000000
vt 0.290225 0.052863 0.000000
vt 0.284817 0.076838 0.000000
vt 0.277433 0.100279 0.000000
vt -0.277433 0.100279 0.000000
vt -0.284817 0.076838 0.000000
vt -0.290225 0.052863 0.000000
vt -0.293618 0.028521 0.000000
vt -0.293618 -0.028521 0.000000
vt -0.289899 -0.054623 0.000000
vt -0.283864 -0.080288 0.000000
vt -0.275562 -0.105312 0.000000
vt 0.180000 -0.028566 0.000000
vt 0.180000 -0.009522 0.000000
vt 0.130000 -0.028566 0.000000
vt -0.180000 0.000000 0.000000
vt -0.180000 -0.057923 0.000000
vt 0.180000 0.009522 0.000000
vt 0.130000 0.028566 0.000000
vt -0.180000 0.057923 0.000000
vt 0.130000 0.053150 0.000000
vt 0.130000 0.077734 0.000000
vt 0.180000 0.028566 0.000000
vt -0.180000 0.115846 0.000000
vt 0.130000 0.102318 0.000000
vt 0.180000 0.102318 0.000000
vt 0.180000 0.157867 0.000000
vt -0.180000 0.173769 0.000000
vt 0.180000 0.213416 0.000000
vt -0.180000 0.231692 0.000000
vt 0.180000 0.268964 0.000000
vt -0.180000 0.289616 0.000000
vt 0.180000 0.324513 0.000000
vt -0.180000 0.347539 0.000000
vt 0.180000 0.380062 0.000000
vt -0.180000 0.405462 0.000000
vt 0.180000 0.435611 0.000000
vt -0.180000 0.463385 0.000000
vt 0.180000 0.491159 0.000000
vt -0.180000 0.521308 0.000000
vt 0.180000 0.546708 0.000000
vt -0.180000 0.579231 0.000000
vt 0.180000 0.602257 0.000000
vt -0.180000 0.637154 0.000000
vt 0.180000 0.657805 0.000000
vt -0.180000 0.695077 0.000000
vt 0.180000 0.713354 0.000000
vt -0.180000 0.753000 0.000000
vt 0.180000 0.768903 0.000000
vt -0.180000 0.810924 0.000000
vt 0.180000 0.824452 0.000000
vt 0.130000 0.824452 0.000000
vt 0.130000 0.849036 0.000000
vt -0.180000 0.868847 0.000000
vt 0.130000 0.873620 0.000000
vt 0.130000 0.898204 0.000000
vt 0.180000 0.898204 0.000000
vt 0.180000 0.917248 0.000000
vt -0.180000 0.926770 0.000000
vt 0.180000 -0.936292 0.000000
vt 0.180000 -0.917248 0.000000
vt -0.180000 -0.926770 0.000000
vt 0.130000 -0.898204 0.000000
vt -0.180000 -0.868847 0.000000
vt 0.130000 -0.870753 0.000000
vt 0.130000 -0.843302 0.000000
vt 0.180000 -0.898204 0.000000
vt -0.180000 -0.810924 0.000000
vt 0.130000 -0.815851 0.000000
vt 0.180000 -0.815851 0.000000
vt 0.180000 -0.756837 0.000000
vt -0.180000 -0.753000 0.000000
vt 0.180000 -0.697824 0.000000
vt -0.180000 -0.695077 0.000000
vt 0.180000 -0.638810 0.000000
vt -0.180000 -0.637154 0.000000
vt 0.180000 -0.579796 0.000000
vt -0.180000 -0.579231 0.000000
vt 0.180000 -0.520783 0.000000
vt -0.180000 -0.521308 0.000000
vt -0.180000 -0.463385 0.000000
vt 0.180000 -0.461769 0.000000
vt -0.180000 -0.405462 0.000000
vt 0.180000 -0.402756 0.000000
vt -0.180000 -0.347539 0.000000
vt 0.180000 -0.343742 0.000000
vt -0.180000 -0.289616 0.000000
vt 0.180000 -0.284728 0.000000
vt -0.180000 -0.231692 0.000000
vt 0.180000 -0.225715 0.000000
vt -0.180000 -0.173769 0.000000
vt 0.180000 -0.166701 0.000000
vt -0.180000 -0.115846 0.000000
vt 0.180000 -0.107688 0.000000
vt 0.130000 -0.107688 0.000000
vt 0.130000 -0.081314 0.000000
vt 0.130000 -0.054940 0.000000
vt 0.180000 0.076296 0.000000
vt -0.180000 0.076296 0.000000
vt 0.180000 0.000000 0.000000
vt -0.180000 0.000000 0.000000
vt 0.180000 -0.076296 0.000000
vt -0.180000 -0.076296 0.000000
vt 0.180000 -0.152592 0.000000
vt -0.180000 -0.152592 0.000000
vt 0.180000 -0.228887 0.000000
vt -0.180000 -0.228887 0.000000
vt 0.180000 -0.305183 0.000000
vt -0.180000 -0.305183 0.000000
vt 0.180000 -0.381479 0.000000
vt -0.180000 -0.381479 0.000000
vt 0.180000 -0.457775 0.000000
vt -0.180000 -0.457775 0.000000
vt 0.180000 -0.534071 0.000000
vt -0.180000 -0.534071 0.000000
vt 0.180000 -0.610367 0.000000
vt -0.180000 -0.610367 0.000000
vt 0.180000 -0.686662 0.000000
vt -0.180000 -0.686662 0.000000
vt 0.180000 -0.762958 0.000000
vt -0.180000 -0.762958 0.000000
vt 0.180000 -0.839254 0.000000
vt -0.180000 -0.839254 0.000000
vt 0.180000 -0.915550 0.000000
vt -0.180000 -0.915550 0.000000
vt 0.180000 -0.991846 0.000000
vt -0.180000 -0.991846 0.000000
vt 0.180000 -1.068142 0.000000
vt -0.180000 -1.068142 0.000000
vt 0.180000 -1.144437 0.000000
vt -0.180000 -1.144437 0.000000
vt 0.180000 -1.220733 0.000000
vt -0.180000 -1.220733 0.000000
vt 0.180000 -1.297029 0.000000
vt -0.180000 -1.297029 0.000000
vt 0.180000 -1.373325 0.000000
vt -0.180000 -1.373325 0.000000
vt 0.180000 -1.449621 0.000000
vt -0.180000 -1.449621 0.000000
vt 0.180000 -1.525916 0.000000
vt -0.180000 -1.525916 0.000000
vt 0.180000 -1.602212 0.000000
vt -0.180000 -1.602212 0.000000
vt 0.180000 1.602212 0.000000
vt -0.180000 1.602212 0.000000
vt 0.180000 1.525916 0.000000
vt -0.180000 1.525916 0.000000
vt 0.180000 1.449621 0.000000
vt -0.180000 1.449621 0.000000
vt 0.180000 1.373325 0.000000
vt -0.180000 1.373325 0.000000
vt 0.180000 1.297029 0.000000
vt -0.180000 1.297029 0.000000
vt 0.180000 1.220733 0.000000
vt -0.180000 1.220733 0.000000
vt 0.180000 1.144437 0.000000
vt -0.180000 1.144437 0.000000
vt 0.180000 1.068142 0.000000
vt -0.180000 1.068142 0.000000
vt 0.180000 0.991846 0.000000
vt -0.180000 0.991846 0.000000
vt 0.180000 0.915550 0.000000
vt -0.180000 0.915550 0.000000
vt 0.180000 0.839254 0.000000
vt -0.180000 0.839254 0.000000
vt 0.180000 0.762958 0.000000
vt -0.180000 0.762958 0.000000
vt 0.180000 0.686662 0.000000
vt -0.180000 0.686662 0.000000
vt 0.180000 0.610367 0.000000
vt -0.180000 0.610367 0.000000
vt 0.180000 0.534071 0.000000
vt -0.180000 0.534071 0.000000
vt 0.180000 0.457775 0.000000
vt -0.180000 0.457775 0.000000
vt 0.180000 0.381479 0.000000
vt -0.180000 0.381479 0.000000
vt 0.180000 0.305183 0.000000
vt -0.180000 0.305183 0.000000
vt 0.180000 0.228887 0.000000
vt -0.180000 0.228887 0.000000
vt 0.180000 0.152592 0.000000
vt -0.180000 0.152592 0.000000
vt -0.249140 0.157970 0.000000
vt -0.459494 0.221281 0.000000
vt -0.275562 0.105312 0.000000
vt -0.487342 0.150325 0.000000
vt -0.293618 0.028521 0.000000
vt -0.504304 0.076012 0.000000
vt -0.510000 0.000000 0.000000
vt -0.421382 0.287293 0.000000
vt -0.212780 0.204327 0.000000
vt -0.373856 0.346888 0.000000
vt -0.317980 0.398734 0.000000
vt -0.167934 0.242535 0.000000
vt -0.255000 0.441673 0.000000
vt -0.116390 0.271069 0.000000
vt -0.186324 0.474746 0.000000
vt -0.060203 0.288792 0.000000
vt -0.113486 0.497213 0.000000
vt -0.038112 0.508574 0.000000
vt -0.001616 0.294996 0.000000
vt 0.038112 0.508574 0.000000
vt 0.057036 0.289434 0.000000
vt 0.113486 0.497213 0.000000
vt 0.113414 0.272328 0.000000
vt 0.186324 0.474746 0.000000
vt 0.255000 0.441673 0.000000
vt 0.165267 0.244360 0.000000
vt 0.317980 0.398734 0.000000
vt 0.210529 0.206646 0.000000
vt 0.373856 0.346888 0.000000
vt 0.247394 0.160689 0.000000
vt 0.421382 0.287293 0.000000
vt 0.459494 0.221281 0.000000
vt 0.274392 0.108324 0.000000
vt 0.487342 0.150325 0.000000
vt 0.293618 0.028521 0.000000
vt 0.504304 0.076012 0.000000
vt 0.510000 -0.000000 0.000000
vt 0.294846 0.009520 0.000000
vt 0.294846 -0.009520 0.000000
vt 0.238079 0.076278 0.000000
vt 0.249993 -0.001915 0.000000
vt 0.194188 0.047863 0.000000
vt 0.200000 0.000000 0.000000
vt 0.177091 0.092945 0.000000
vt 0.216933 0.124259 0.000000
vt 0.149702 0.132625 0.000000
vt 0.186243 0.166774 0.000000
vt 0.147361 0.201952 0.000000
vt 0.113613 0.164597 0.000000
vt 0.101997 0.228247 0.000000
vt 0.070921 0.187003 0.000000
vt 0.052145 0.244501 0.000000
vt 0.024107 0.198542 0.000000
vt 0.000000 0.250000 0.000000
vt -0.024107 0.198542 0.000000
vt -0.052145 0.244501 0.000000
vt -0.070921 0.187003 0.000000
vt -0.101997 0.228247 0.000000
vt -0.113613 0.164597 0.000000
vt -0.147361 0.201952 0.000000
vt -0.149702 0.132625 0.000000
vt -0.186243 0.166774 0.000000
vt -0.216933 0.124259 0.000000
vt -0.177091 0.092945 0.000000
vt -0.238079 0.076278 0.000000
vt -0.194188 0.047863 0.000000
vt -0.249999 0.000582 0.000000
vt -0.200000 0.000000 0.000000
vt -0.194188 -0.047863 0.000000
vt -0.238079 -0.076278 0.000000
vt -0.177091 -0.092945 0.000000
vt -0.216933 -0.124259 0.000000
vt -0.149702 -0.132625 0.000000
vt -0.186243 -0.166774 0.000000
vt -0.147361 -0.201952 0.000000
vt -0.293618 -0.028521 0.000000
vt -0.277433 -0.100279 0.000000
vt -0.504304 -0.076012 0.000000
vt -0.487342 -0.150325 0.000000
vt -0.294846 -0.009520 0.000000
vt -0.294846 0.009520 0.000000
vt -0.113613 -0.164597 0.000000
vt -0.101997 -0.228247 0.000000
vt -0.070921 -0.187003 0.000000
vt -0.052145 -0.244501 0.000000
vt -0.024107 -0.198542 0.000000
vt 0.000000 -0.250000 0.000000
vt 0.024107 -0.198542 0.000000
vt 0.052145 -0.244501 0.000000
vt 0.070921 -0.187003 0.000000
vt 0.101997 -0.228247 0.000000
vt 0.113613 -0.164597 0.000000
vt 0.147361 -0.201952 0.000000
vt 0.149702 -0.132625 0.000000
vt 0.186243 -0.166774 0.000000
vt 0.216933 -0.124259 0.000000
vt 0.177091 -0.092945 0.000000
vt 0.238079 -0.076278 0.000000
vt 0.194188 -0.047863 0.000000
vt 0.293618 -0.028521 0.000000
vt 0.277433 -0.100279 0.000000
vt 0.504304 -0.076012 0.000000
vt 0.487342 -0.150325 0.000000
vt 0.459494 -0.221281 0.000000
vt 0.253758 -0.150439 0.000000
vt 0.421382 -0.287293 0.000000
vt 0.221112 -0.195281 0.000000
vt 0.373856 -0.346888 0.000000
vt 0.180649 -0.233219 0.000000
vt 0.317980 -0.398734 0.000000
vt 0.255000 -0.441673 0.000000
vt 0.133799 -0.262912 0.000000
vt 0.186324 -0.474746 0.000000
vt 0.082220 -0.283311 0.000000
vt 0.113486 -0.497213 0.000000
vt 0.027733 -0.293693 0.000000
vt 0.038112 -0.508574 0.000000
vt -0.027733 -0.293693 0.000000
vt -0.038112 -0.508574 0.000000
vt -0.113486 -0.497213 0.000000
vt -0.082220 -0.283311 0.000000
vt -0.186324 -0.474746 0.000000
vt -0.133799 -0.262912 0.000000
vt -0.255000 -0.441673 0.000000
vt -0.180649 -0.233219 0.000000
vt -0.317980 -0.398734 0.000000
vt -0.373856 -0.346888 0.000000
vt -0.221112 -0.195281 0.000000
vt -0.421382 -0.287293 0.000000
vt -0.253758 -0.150439 0.000000
vt -0.459494 -0.221281 0.000000
vt 0.289332 -0.057552 0.000000
vt 0.504304 -0.076012 0.000000
vt 0.295000 0.000000 0.000000
vt 0.510000 0.000000 0.000000
vt 0.504304 0.076012 0.000000
vt 0.487342 -0.150325 0.000000
vt 0.272544 -0.112892 0.000000
vt 0.459494 -0.221281 0.000000
vt 0.245284 -0.163893 0.000000
vt 0.421382 -0.287293 0.000000
vt 0.373856 -0.346888 0.000000
vt 0.208597 -0.208597 0.000000
vt 0.317980 -0.398734 0.000000
vt 0.163893 -0.245284 0.000000
vt 0.255000 -0.441673 0.000000
vt 0.112892 -0.272544 0.000000
vt 0.186324 -0.474746 0.000000
vt 0.113486 -0.497213 0.000000
vt 0.057552 -0.289332 0.000000
vt 0.038112 -0.508574 0.000000
vt 0.000000 -0.295000 0.000000
vt -0.038112 -0.508574 0.000000
vt -0.057552 -0.289332 0.000000
vt -0.113486 -0.497213 0.000000
vt -0.112892 -0.272544 0.000000
vt -0.186324 -0.474746 0.000000
vt -0.255000 -0.441673 0.000000
vt -0.163893 -0.245284 0.000000
vt -0.317980 -0.398734 0.000000
vt -0.208597 -0.208597 0.000000
vt -0.373856 -0.346888 0.000000
vt -0.245284 -0.163893 0.000000
vt -0.421382 -0.287293 0.000000
vt -0.459494 -0.221281 0.000000
vt -0.272544 -0.112892 0.000000
vt -0.487342 -0.150325 0.000000
vt -0.289332 -0.057552 0.000000
vt -0.504304 -0.076012 0.000000
vt -0.295000 -0.000000 0.000000
vt -0.510000 0.000000 0.000000
vt -0.504304 0.076012 0.000000
vt -0.289332 0.057552 0.000000
vt -0.487342 0.150325 0.000000
vt -0.272544 0.112892 0.000000
vt -0.459494 0.221281 0.000000
vt -0.245284 0.163893 0.000000
vt -0.421382 0.287293 0.000000
vt -0.373856 0.346888 0.000000
vt -0.208597 0.208597 0.000000
vt -0.317980 0.398734 0.000000
vt -0.163893 0.245284 0.000000
vt -0.255000 0.441673 0.000000
vt -0.112892 0.272544 0.000000
vt -0.186324 0.474746 0.000000
vt -0.113486 0.497213 0.000000
vt -0.057552 0.289332 0.000000
vt -0.038112 0.508574 0.000000
vt 0.000000 0.295000 0.000000
vt 0.038112 0.508574 0.000000
vt 0.057552 0.289332 0.000000
vt 0.113486 0.497213 0.000000
vt 0.112892 0.272544 0.000000
vt 0.186324 0.474746 0.000000
vt 0.255000 0.441673 0.000000
vt 0.163893 0.245284 0.000000
vt 0.317980 0.398734 0.000000
vt 0.208597 0.208597 0.000000
vt 0.373856 0.346888 0.000000
vt 0.245284 0.163893 0.000000
vt 0.421382 0.287293 0.000000
vt 0.459494 0.221281 0.000000
vt 0.272544 0.112892 0.000000
vt 0.487342 0.150325 0.000000
vt 0.289332 0.057552 0.000000
vn 0.097094 0.023932 0.000000
vn 0.097094 0.023932 0.000000
vn 0.100000 0.000000 0.000000
vn 0.100000 0.000000 0.000000
vn 0.097094 -0.023932 0.000000
vn 0.097094 -0.023932 0.000000
vn 0.088546 -0.046472 0.000000
vn 0.088546 -0.046472 0.000000
vn 0.074851 -0.066312 0.000000
vn 0.074851 -0.066312 0.000000
vn 0.056806 -0.082298 0.000000
vn 0.056806 -0.082298 0.000000
vn 0.035460 -0.093502 0.000000
vn 0.035460 -0.093502 0.000000
vn 0.012054 -0.099271 0.000000
vn 0.012054 -0.099271 0.000000
vn -0.012054 -0.099271 0.000000
vn -0.012054 -0.099271 0.000000
vn -0.035460 -0.093502 0.000000
vn -0.035460 -0.093502 0.000000
vn -0.056806 -0.082298 0.000000
vn -0.056806 -0.082298 0.000000
vn -0.074851 -0.066312 0.000000
vn -0.074851 -0.066312 0.000000
vn -0.088546 -0.046472 0.000000
vn -0.088546 -0.046472 0.000000
vn -0.097094 -0.023932 0.000000
vn -0.097094 -0.023932 0.000000
vn -0.100000 0.000000 0.000000
vn -0.100000 0.000000 0.000000
vn -0.097094 0.023932 0.000000
vn -0.097094 0.023932 0.000000
vn -0.088546 0.046472 0.000000
vn -0.088546 0.046472 0.000000
vn -0.074851 0.066312 0.000000
vn -0.074851 0.066312 0.000000
vn -0.056806 0.082298 0.000000
vn -0.056806 0.082298 0.000000
vn -0.035460 0.093502 0.000000
vn -0.035460 0.093502 0.000000
vn -0.012054 0.099271 0.000000
vn -0.012054 0.099271 0.000000
vn 0.012054 0.099271 0.000000
vn 0.012054 0.099271 0.000000
vn 0.035460 0.093502 0.000000
vn 0.035460 0.093502 0.000000
vn 0.056806 0.082298 0.000000
vn 0.056806 0.082298 0.000000
vn 0.074851 0.066312 0.000000
vn 0.074851 0.066312 0.000000
vn 0.088546 0.046472 0.000000
vn 0.088546 0.046472 0.000000
vn -0.061237 0.079057 0.000000
vn -0.061237 0.079057 0.000000
vn -0.061237 0.079057 0.000000
vn -0.061237 0.079057 0.000000
vn 0.053937 -0.084207 0.000000
vn 0.053937 -0.084207 0.000000
vn 0.053937 -0.084207 0.000000
vn 0.053937 -0.084207 0.000000
vn 0.055502 0.083184 0.000000
vn 0.055502 0.083184 0.000000
vn 0.055502 0.083184 0.000000
vn 0.055502 0.083184 0.000000
vn -0.052069 -0.085375 0.000000
vn -0.052069 -0.085375 0.000000
vn -0.052069 -0.085375 0.000000
vn -0.052069 -0.085375 0.000000
vn -0.095232 -0.030511 0.000000
vn -0.095232 -0.030511 0.000000
vn -0.086773 -0.049704 0.000000
vn -0.086773 -0.049704 0.000000
vn -0.074497 -0.066709 0.000000
vn -0.074497 -0.066709 0.000000
vn -0.058944 -0.080781 0.000000
vn -0.058944 -0.080781 0.000000
vn -0.040799 -0.091299 0.000000
vn -0.040799 -0.091299 0.000000
vn -0.020858 -0.097801 0.000000
vn -0.020858 -0.097801 0.000000
vn 0.000000 -0.100000 0.000000
vn 0.000000 -0.100000 0.000000
vn 0.020858 -0.097801 0.000000
vn 0.020858 -0.097801 0.000000
vn 0.040799 -0.091299 0.000000
vn 0.040799 -0.091299 0.000000
vn 0.058944 -0.080781 0.000000
vn 0.058944 -0.080781 0.000000
vn 0.074497 -0.066709 0.000000
vn 0.074497 -0.066709 0.000000
vn 0.086773 -0.049704 0.000000
vn 0.086773 -0.049704 0.000000
vn 0.095232 -0.030511 0.000000
vn 0.095232 -0.030511 0.000000
vn 0.052069 -0.085375 0.000000
vn 0.052069 -0.085375 0.000000
vn 0.052069 -0.085375 0.000000
vn 0.052069 -0.085375 0.000000
vn -0.052069 0.085375 0.000000
vn -0.052069 0.085375 0.000000
vn -0.052069 0.085375 0.000000
vn -0.052069 0.085375 0.000000
vn -0.057218 -0.082013 0.000000
vn -0.057218 -0.082013 0.000000
vn -0.057218 -0.082013 0.000000
vn -0.057218 -0.082013 0.000000
vn 0.066169 0.074978 0.000000
vn 0.066169 0.074978 0.000000
vn 0.066169 0.074978 0.000000
vn 0.066169 0.074978 0.000000
vn 0.095232 0.030511 0.000000
vn 0.095232 0.030511 0.000000
vn 0.086773 0.049704 0.000000
vn 0.086773 0.049704 0.000000
vn 0.074497 0.066709 0.000000
vn 0.074497 0.066709 0.000000
vn 0.058944 0.080781 0.000000
vn 0.058944 0.080781 0.000000
vn 0.040799 0.091299 0.000000
vn 0.040799 0.091299 0.000000
vn 0.020858 0.097801 0.000000
vn 0.020858 0.097801 0.000000
vn 0.000000 0.100000 0.000000
vn 0.000000 0.100000 0.000000
vn -0.020858 0.097801 -0.000000
vn -0.020858 0.097801 -0.000000
vn -0.040799 0.091299 -0.000000
vn -0.040799 0.091299 -0.000000
vn -0.058944 0.080781 -0.000000
vn -0.058944 0.080781 -0.000000
vn -0.074497 0.066709 -0.000000
vn -0.074497 0.066709 -0.000000
vn -0.086773 0.049704 -0.000000
vn -0.086773 0.049704 -0.000000
vn -0.095232 0.030511 -0.000000
vn -0.095232 0.030511 -0.000000
vn 0.000000 0.000000 0.100000
vn 0.000000 0.000000 0.100000
vn 0.000000 0.000000 0.100000
vn 0.000000 0.000000 0.100000
vn 0.000000 0.000000 0.100000
vn 0.000000 0.000000 0.100000
vn 0.000000 0.000000 0.100000
vn 0.000000 0.000000 0.100000
vn 0.000000 0.000000 0.100000
vn 0.000000 0.000000 0.100000
vn 0.000000 0.000000 0.100000
vn 0.000000 0.000000 0.100000
vn 0.000000 0.000000 0.100000
vn 0.000000 0.000000 0.100000
vn 0.000000 0.000000 0.100000
vn 0.000000 0.000000 0.100000
vn 0.000000 0.000000 0.100000
vn 0.000000 0.000000 0.100000
vn 0.000000 0.000000 0.100000
vn 0.000000 0.000000 0.100000
vn 0.000000 0.000000 0.100000
vn 0.000000 0.000000 0.100000
vn 0.000000 0.000000 0.100000
vn 0.000000 0.000000 0.100000
vn 0.000000 0.000000 0.100000
vn 0.000000 0.000000 0.100000
vn 0.000000 0.000000 0.100000
vn 0.000000 0.000000 0.100000
vn 0.000000 0.000000 0.100000
vn 0.000000 0.000000 0.100000
vn 0.000000 0.000000 0.100000
vn 0.000000 0.000000 0.100000
vn 0.000000 0.000000 0.100000
vn 0.000000 0.000000 0.100000
vn 0.000000 0.000000 0.100000
vn 0.000000 0.000000 0.100000
vn 0.000000 0.000000 0.100000
vn 0.000000 0.000000 0.100000
vn 0.000000 0.000000 0.100000
vn 0.000000 0.000000 0.100000
vn 0.000000 0.000000 0.100000
vn 0.000000 0.000000 0.100000
vn 0.000000 0.000000 0.100000
vn 0.000000 0.000000 0.100000
vn 0.000000 0.000000 0.100000
vn 0.000000 0.000000 0.100000
vn 0.000000 0.000000 0.100000
vn 0.000000 0.000000 0.100000
vn 0.000000 0.000000 0.100000
vn 0.000000 0.000000 0.100000
vn 0.000000 0.000000 0.100000
vn 0.000000 0.000000 0.100000
vn 0.000000 0.000000 0.100000
vn 0.000000 0.000000 0.100000
vn 0.000000 0.000000 0.100000
vn 0.000000 0.000000 0.100000
vn 0.000000 0.000000 0.100000
vn 0.000000 0.000000 0.100000
vn 0.000000 0.000000 0.100000
vn 0.000000 0.000000 0.100000
vn 0.000000 0.000000 0.100000
vn 0.000000 0.000000 0.100000
vn 0.000000 0.000000 0.100000
vn 0.000000 0.000000 0.100000
vn 0.000000 0.000000 0.100000
vn 0.000000 0.000000 0.100000
vn 0.000000 0.000000 0.100000
vn 0.000000 0.000000 0.100000
vn 0.000000 0.000000 0.100000
vn 0.000000 0.000000 0.100000
vn -0.099532 -0.009668 0.000000
vn -0.099948 -0.003227 0.000000
vn -0.099532 -0.009668 0.000000
vn -0.100000 0.000000 0.000000
vn -0.098079 -0.019509 0.000000
vn -0.099948 0.003227 0.000000
vn -0.099532 0.009668 0.000000
vn -0.098079 0.019509 0.000000
vn -0.098381 0.017920 0.000000
vn -0.096548 0.026047 0.000000
vn -0.099532 0.009668 0.000000
vn -0.092388 0.038268 0.000000
vn -0.094045 0.033993 0.000000
vn -0.094045 0.033993 0.000000
vn -0.086020 0.050996 0.000000
vn -0.083147 0.055557 0.000000
vn -0.074953 0.066197 0.000000
vn -0.070711 0.070711 0.000000
vn -0.061237 0.079057 0.000000
vn -0.055557 0.083147 0.000000
vn -0.045356 0.089123 0.000000
vn -0.038268 0.092388 0.000000
vn -0.027871 0.096038 0.000000
vn -0.019509 0.098079 0.000000
vn -0.009401 0.099557 0.000000
vn -0.000000 0.100000 0.000000
vn 0.009401 0.099557 0.000000
vn 0.019509 0.098079 0.000000
vn 0.027871 0.096038 0.000000
vn 0.038268 0.092388 0.000000
vn 0.045356 0.089123 0.000000
vn 0.055557 0.083147 0.000000
vn 0.061237 0.079057 0.000000
vn 0.070711 0.070711 0.000000
vn 0.074953 0.066197 0.000000
vn 0.083147 0.055557 0.000000
vn 0.086020 0.050996 0.000000
vn 0.092388 0.038268 0.000000
vn 0.094045 0.033993 0.000000
vn 0.094045 0.033993 0.000000
vn 0.096548 0.026047 0.000000
vn 0.098079 0.019509 0.000000
vn 0.098381 0.017920 0.000000
vn 0.099532 0.009668 0.000000
vn 0.099532 0.009668 0.000000
vn 0.099948 0.003227 0.000000
vn 0.100000 0.000000 0.000000
vn 0.099948 -0.003227 0.000000
vn 0.099532 -0.009668 0.000000
vn 0.098079 -0.019509 0.000000
vn 0.098203 -0.018875 0.000000
vn 0.096024 -0.027918 0.000000
vn 0.099532 -0.009668 0.000000
vn 0.092388 -0.038268 0.000000
vn 0.093014 -0.036720 0.000000
vn 0.093014 -0.036720 0.000000
vn 0.083862 -0.054471 0.000000
vn 0.083147 -0.055557 0.000000
vn 0.071366 -0.070049 0.000000
vn 0.070711 -0.070711 0.000000
vn 0.056023 -0.082834 0.000000
vn 0.055557 -0.083147 0.000000
vn 0.038445 -0.092314 0.000000
vn 0.038268 -0.092388 0.000000
vn 0.019334 -0.098113 0.000000
vn 0.019509 -0.098079 0.000000
vn -0.000000 -0.100000 0.000000
vn -0.000548 -0.099999 0.000000
vn -0.019509 -0.098079 0.000000
vn -0.020408 -0.097895 0.000000
vn -0.038268 -0.092388 0.000000
vn -0.039454 -0.091888 0.000000
vn -0.055557 -0.083147 0.000000
vn -0.056927 -0.082215 0.000000
vn -0.070711 -0.070711 0.000000
vn -0.072129 -0.069263 0.000000
vn -0.083147 -0.055557 0.000000
vn -0.084454 -0.053549 0.000000
vn -0.092388 -0.038268 0.000000
vn -0.093411 -0.035699 0.000000
vn -0.093411 -0.035699 0.000000
vn -0.096225 -0.027216 0.000000
vn -0.098271 -0.018516 0.000000
vn 0.098883 0.014904 0.000000
vn 0.098883 0.014904 0.000000
vn 0.100000 0.000000 0.000000
vn 0.100000 0.000000 0.000000
vn 0.098883 -0.014904 0.000000
vn 0.098883 -0.014904 0.000000
vn 0.095557 -0.029476 0.000000
vn 0.095557 -0.029476 0.000000
vn 0.090097 -0.043388 0.000000
vn 0.090097 -0.043388 0.000000
vn 0.082624 -0.056332 0.000000
vn 0.082624 -0.056332 0.000000
vn 0.073305 -0.068017 0.000000
vn 0.073305 -0.068017 0.000000
vn 0.062349 -0.078183 0.000000
vn 0.062349 -0.078183 0.000000
vn 0.050000 -0.086603 0.000000
vn 0.050000 -0.086603 0.000000
vn 0.036534 -0.093087 0.000000
vn 0.036534 -0.093087 0.000000
vn 0.022252 -0.097493 0.000000
vn 0.022252 -0.097493 0.000000
vn 0.007473 -0.099720 0.000000
vn 0.007473 -0.099720 0.000000
vn -0.007473 -0.099720 0.000000
vn -0.007473 -0.099720 0.000000
vn -0.022252 -0.097493 0.000000
vn -0.022252 -0.097493 0.000000
vn -0.036534 -0.093087 0.000000
vn -0.036534 -0.093087 0.000000
vn -0.050000 -0.086603 0.000000
vn -0.050000 -0.086603 0.000000
vn -0.062349 -0.078183 0.000000
vn -0.062349 -0.078183 0.000000
vn -0.073305 -0.068017 0.000000
vn -0.073305 -0.068017 0.000000
vn -0.082624 -0.056332 0.000000
vn -0.082624 -0.056332 0.000000
vn -0.090097 -0.043388 0.000000
vn -0.090097 -0.043388 0.000000
vn -0.095557 -0.029476 0.000000
vn -0.095557 -0.029476 0.000000
vn -0.098883 -0.014904 0.000000
vn -0.098883 -0.014904 0.000000
vn -0.100000 -0.000000 0.000000
vn -0.100000 -0.000000 0.000000
vn -0.098883 0.014904 -0.000000
vn -0.098883 0.014904 -0.000000
vn -0.095557 0.029476 -0.000000
vn -0.095557 0.029476 -0.000000
vn -0.090097 0.043388 -0.000000
vn -0.090097 0.043388 -0.000000
vn -0.082624 0.056332 -0.000000
vn -0.082624 0.056332 -0.000000
vn -0.073305 0.068017 -0.000000
vn -0.073305 0.068017 -0.000000
vn -0.062349 0.078183 -0.000000
vn -0.062349 0.078183 -0.000000
vn -0.050000 0.086603 -0.000000
vn -0.050000 0.086603 -0.000000
vn -0.036534 0.093087 -0.000000
vn -0.036534 0.093087 -0.000000
vn -0.022252 0.097493 -0.000000
vn -0.022252 0.097493 -0.000000
vn -0.007473 0.099720 -0.000000
vn -0.007473 0.099720 -0.000000
vn 0.007473 0.099720 0.000000
vn 0.007473 0.099720 0.000000
vn 0.022252 0.097493 0.000000
vn 0.022252 0.097493 0.000000
vn 0.036534 0.093087 0.000000
vn 0.036534 0.093087 0.000000
vn 0.050000 0.086603 0.000000
vn 0.050000 0.086603 0.000000
vn 0.062349 0.078183 0.000000
vn 0.062349 0.078183 0.000000
vn 0.073305 0.068017 0.000000
vn 0.073305 0.068017 0.000000
vn 0.082624 0.056332 0.000000
vn 0.082624 0.056332 0.000000
vn 0.090097 0.043388 0.000000
vn 0.090097 0.043388 0.000000
vn 0.095557 0.029476 0.000000
vn 0.095557 0.029476 0.000000
vn 0.000000 0.000000 -0.100000
vn 0.000000 0.000000 -0.100000
vn 0.000000 0.000000 -0.100000
vn 0.000000 0.000000 -0.100000
vn 0.000000 0.000000 -0.100000
vn 0.000000 0.000000 -0.100000
vn 0.000000 0.000000 -0.100000
vn 0.000000 0.000000 -0.100000
vn 0.000000 0.000000 -0.100000
vn 0.000000 0.000000 -0.100000
vn 0.000000 0.000000 -0.100000
vn 0.000000 0.000000 -0.100000
vn 0.000000 0.000000 -0.100000
vn 0.000000 0.000000 -0.100000
vn 0.000000 0.000000 -0.100000
vn 0.000000 0.000000 -0.100000
vn 0.000000 0.000000 -0.100000
vn 0.000000 0.000000 -0.100000
vn 0.000000 0.000000 -0.100000
vn 0.000000 0.000000 -0.100000
vn 0.000000 0.000000 -0.100000
vn 0.000000 0.000000 -0.100000
vn 0.000000 0.000000 -0.100000
vn 0.000000 0.000000 -0.100000
vn 0.000000 0.000000 -0.100000
vn 0.000000 0.000000 -0.100000
vn 0.000000 0.000000 -0.100000
vn 0.000000 0.000000 -0.100000
vn 0.000000 0.000000 -0.100000
vn 0.000000 0.000000 -0.100000
vn 0.000000 0.000000 -0.100000
vn 0.000000 0.000000 -0.100000
vn 0.000000 0.000000 -0.100000
vn 0.000000 0.000000 -0.100000
vn 0.000000 0.000000 -0.100000
vn 0.000000 0.000000 -0.100000
vn 0.000000 0.000000 -0.100000
vn 0.000000 0.000000 -0.100000
vn 0.000000 0.000000 -0.100000
vn 0.000000 0.000000 -0.100000
vn 0.000000 0.000000 -0.100000
vn 0.000000 0.000000 -0.100000
vn 0.000000 0.000000 -0.100000
vn 0.000000 0.000000 -0.100000
vn 0.000000 0.000000 -0.100000
vn 0.000000 0.000000 -0.100000
vn 0.000000 0.000000 -0.100000
vn 0.000000 0.000000 -0.100000
vn 0.000000 0.000000 -0.100000
vn 0.000000 0.000000 -0.100000
vn 0.000000 0.000000 -0.100000
vn 0.000000 0.000000 -0.100000
vn 0.000000 0.000000 -0.100000
vn 0.000000 0.000000 -0.100000
vn 0.000000 0.000000 -0.100000
vn 0.000000 0.000000 -0.100000
vn 0.000000 0.000000 -0.100000
vn 0.000000 0.000000 -0.100000
vn 0.000000 0.000000 -0.100000
vn 0.000000 0.000000 -0.100000
vn 0.000000 0.000000 -0.100000
vn 0.000000 0.000000 -0.100000
vn 0.000000 0.000000 -0.100000
vn 0.000000 0.000000 -0.100000
vn 0.000000 0.000000 -0.100000
vn 0.000000 0.000000 -0.100000
vn 0.000000 0.000000 -0.100000
vn 0.000000 0.000000 -0.100000
vn 0.000000 0.000000 -0.100000
vn 0.000000 0.000000 -0.100000
vn 0.000000 0.000000 -0.100000
vn 0.000000 0.000000 -0.100000
vn 0.000000 0.000000 -0.100000
vn 0.000000 0.000000 -0.100000
vn 0.000000 0.000000 -0.100000
vn 0.000000 0.000000 -0.100000
vn 0.000000 0.000000 -0.100000
vn 0.000000 0.000000 -0.100000
vn 0.000000 0.000000 -0.100000
vn 0.000000 0.000000 -0.100000
vn 0.000000 0.000000 -0.100000
vn 0.000000 0.000000 -0.100000
vn 0.000000 0.000000 -0.100000
vn 0.000000 0.000000 -0.100000
vn 0.000000 0.000000 -0.100000
vn 0.000000 0.000000 -0.100000
vn 0.000000 0.000000 -0.100000
vn 0.000000 0.000000 -0.100000
vn 0.000000 0.000000 -0.100000
vn 0.000000 0.000000 -0.100000
vn 0.000000 0.000000 -0.100000
vn 0.000000 0.000000 -0.100000
vn 0.000000 0.000000 -0.100000
vn 0.000000 0.000000 -0.100000
vn 0.000000 0.000000 -0.100000
vn 0.000000 0.000000 -0.100000
vn 0.000000 0.000000 -0.100000
vn 0.000000 0.000000 -0.100000
vn 0.000000 0.000000 -0.100000
vn 0.000000 0.000000 -0.100000
vn 0.000000 0.000000 -0.100000
vn 0.000000 0.000000 -0.100000
vn 0.000000 0.000000 -0.100000
vn 0.000000 0.000000 -0.100000
vn 0.000000 0.000000 -0.100000
vn 0.000000 0.000000 -0.100000
vn 0.000000 0.000000 -0.100000
vn 0.000000 0.000000 -0.100000
vn 0.000000 0.000000 -0.100000
vn 0.000000 0.000000 -0.100000
vn 0.000000 0.000000 -0.100000
vn 0.000000 0.000000 -0.100000
vn 0.000000 0.000000 -0.100000
vn 0.000000 0.000000 -0.100000
vn 0.000000 0.000000 -0.100000
vn 0.000000 0.000000 -0.100000
vn 0.000000 0.000000 -0.100000
vn 0.000000 0.000000 -0.100000
vn 0.000000 0.000000 -0.100000
vn 0.000000 0.000000 -0.100000
vn 0.000000 0.000000 -0.100000
vn 0.000000 0.000000 -0.100000
vn 0.000000 0.000000 -0.100000
vn 0.000000 0.000000 -0.100000
vn 0.000000 0.000000 -0.100000
vn 0.000000 0.000000 -0.100000
vn 0.000000 0.000000 -0.100000
vn 0.000000 0.000000 -0.100000
vn 0.000000 0.000000 -0.100000
vn 0.000000 0.000000 -0.100000
vn 0.000000 0.000000 -0.100000
vn 0.000000 0.000000 0.100000
vn 0.000000 0.000000 0.100000
vn 0.000000 0.000000 0.100000
vn 0.000000 0.000000 0.100000
vn 0.000000 0.000000 0.100000
vn 0.000000 0.000000 0.100000
vn 0.000000 0.000000 0.100000
vn 0.000000 0.000000 0.100000
vn 0.000000 0.000000 0.100000
vn 0.000000 0.000000 0.100000
vn 0.000000 0.000000 0.100000
vn 0.000000 0.000000 0.100000
vn 0.000000 0.000000 0.100000
vn 0.000000 0.000000 0.100000
vn 0.000000 0.000000 0.100000
vn 0.000000 0.000000 0.100000
vn 0.000000 0.000000 0.100000
vn 0.000000 0.000000 0.100000
vn 0.000000 0.000000 0.100000
vn 0.000000 0.000000 0.100000
vn 0.000000 0.000000 0.100000
vn 0.000000 0.000000 0.100000
vn 0.000000 0.000000 0.100000
vn 0.000000 0.000000 0.100000
vn 0.000000 0.000000 0.100000
vn 0.000000 0.000000 0.100000
vn 0.000000 0.000000 0.100000
vn 0.000000 0.000000 0.100000
vn 0.000000 0.000000 0.100000
vn 0.000000 0.000000 0.100000
vn 0.000000 0.000000 0.100000
vn 0.000000 0.000000 0.100000
vn 0.000000 0.000000 0.100000
vn 0.000000 0.000000 0.100000
vn 0.000000 0.000000 0.100000
vn 0.000000 0.000000 0.100000
vn 0.000000 0.000000 0.100000
vn 0.000000 0.000000 0.100000
vn 0.000000 0.000000 0.100000
vn 0.000000 0.000000 0.100000
vn 0.000000 0.000000 0.100000
vn 0.000000 0.000000 0.100000
vn 0.000000 0.000000 0.100000
vn 0.000000 0.000000 0.100000
vn 0.000000 0.000000 0.100000
vn 0.000000 0.000000 0.100000
vn 0.000000 0.000000 0.100000
vn 0.000000 0.000000 0.100000
vn 0.000000 0.000000 0.100000
vn 0.000000 0.000000 0.100000
vn 0.000000 0.000000 0.100000
vn 0.000000 0.000000 0.100000
vn 0.000000 0.000000 0.100000
vn 0.000000 0.000000 0.100000
vn 0.000000 0.000000 0.100000
vn 0.000000 0.000000 0.100000
vn 0.000000 0.000000 0.100000
vn 0.000000 0.000000 0.100000
vn 0.000000 0.000000 0.100000
vn 0.000000 0.000000 0.100000
vn 0.000000 0.000000 0.100000
vn 0.000000 0.000000 0.100000
vn 0.000000 0.000000 0.100000
vn 0.000000 0.000000 0.100000
vn 0.000000 0.000000 0.100000
vn 0.000000 0.000000 0.100000
vn 0.000000 0.000000 0.100000
vn 0.000000 0.000000 0.100000
vn 0.000000 0.000000 0.100000
vn 0.000000 0.000000 0.100000
vn 0.000000 0.000000 0.100000
vn 0.000000 0.000000 0.100000
vn 0.000000 0.000000 0.100000
vn 0.000000 0.000000 0.100000
f 1102/2337/2313 1152/2338/2314 1101/2339/2315
f 1101/2339/2315 1152/2338/2314 1127/2340/2316
f 1101/2341/2315 1127/2342/2316 1126/2343/2317
f 1126/2343/2317 1127/2342/2316 1128/2344/2318
f 1126/2343/2317 1128/2344/2318 1125/2345/2319
f 1125/2345/2319 1128/2344/2318 1129/2346/2320
f 1125/2345/2319 1129/2346/2320 1124/2347/2321
f 1124/2347/2321 1129/2346/2320 1130/2348/2322
f 1124/2347/2321 1130/2348/2322 1123/2349/2323
f 1123/2349/2323 1130/2348/2322 1131/2350/2324
f 1123/2349/2323 1131/2350/2324 1122/2351/2325
f 1122/2351/2325 1131/2350/2324 1132/2352/2326
f 1122/2351/2325 1132/2352/2326 1121/2353/2327
f 1121/2353/2327 1132/2352/2326 1133/2354/2328
f 1121/2353/2327 1133/2354/2328 1120/2355/2329
f 1120/2355/2329 1133/2354/2328 1134/2356/2330
f 1120/2355/2329 1134/2356/2330 1119/2357/2331
f 1119/2357/2331 1134/2356/2330 1135/2358/2332
f 1119/2357/2331 1135/2358/2332 1118/2359/2333
f 1118/2359/2333 1135/2358/2332 1136/2360/2334
f 1118/2359/2333 1136/2360/2334 1117/2361/2335
f 1117/2361/2335 1136/2360/2334 1137/2362/2336
f 1117/2361/2335 1137/2362/2336 1116/2363/2337
f 1116/2363/2337 1137/2362/2336 1138/2364/2338
f 1116/2363/2337 1138/2364/2338 1115/2365/2339
f 1115/2365/2339 1138/2364/2338 1139/2366/2340
f 1115/2365/2339 1139/2366/2340 1114/2367/2341
f 1114/2367/2341 1139/2366/2340 1140/2368/2342
f 1114/2367/2341 1140/2368/2342 1113/2369/2343
f 1113/2369/2343 1140/2368/2342 1141/2370/2344
f 1113/2369/2343 1141/2370/2344 1112/2371/2345
f 1112/2371/2345 1141/2370/2344 1142/2372/2346
f 1112/2371/2345 1142/2372/2346 1111/2373/2347
f 1111/2373/2347 1142/2372/2346 1143/2374/2348
f 1111/2373/2347 1143/2374/2348 1110/2375/2349
f 1110/2375/2349 1143/2374/2348 1144/2376/2350
f 1110/2375/2349 1144/2376/2350 1109/2377/2351
f 1109/2377/2351 1144/2376/2350 1145/2378/2352
f 1109/2377/2351 1145/2378/2352 1108/2379/2353
f 1108/2379/2353 1145/2378/2352 1146/2380/2354
f 1108/2379/2353 1146/2380/2354 1107/2381/2355
f 1107/2381/2355 1146/2380/2354 1147/2382/2356
f 1107/2381/2355 1147/2382/2356 1106/2383/2357
f 1106/2383/2357 1147/2382/2356 1148/2384/2358
f 1106/2383/2357 1148/2384/2358 1105/2385/2359
f 1105/2385/2359 1148/2384/2358 1149/2386/2360
f 1105/2385/2359 1149/2386/2360 1104/2387/2361
f 1104/2387/2361 1149/2386/2360 1150/2388/2362
f 1104/2387/2361 1150/2388/2362 1103/2389/2363
f 1103/2389/2363 1150/2388/2362 1151/2390/2364
f 1103/2389/2363 1151/2390/2364 1102/2337/2313
f 1102/2337/2313 1151/2390/2364 1152/2338/2314
f 1153/2391/2365 1154/2392/2366 1156/2393/2367
f 1156/2393/2367 1154/2392/2366 1155/2394/2368
f 1157/2395/2369 1158/2396/2370 1160/2397/2371
f 1160/2397/2371 1158/2396/2370 1159/2398/2372
f 1161/2399/2373 1157/2400/2374 1162/2401/2375
f 1162/2401/2375 1157/2400/2374 1160/2402/2376
f 1163/2403/2377 1164/2404/2378 1166/2405/2379
f 1166/2405/2379 1164/2404/2378 1165/2406/2380
f 1190/2407/2381 1167/2408/2382 1189/2409/2383
f 1189/2409/2383 1167/2408/2382 1168/2410/2384
f 1189/2409/2383 1168/2410/2384 1188/2411/2385
f 1188/2411/2385 1168/2410/2384 1169/2412/2386
f 1188/2411/2385 1169/2412/2386 1187/2413/2387
f 1187/2413/2387 1169/2412/2386 1170/2414/2388
f 1187/2413/2387 1170/2414/2388 1186/2415/2389
f 1186/2415/2389 1170/2414/2388 1171/2416/2390
f 1186/2415/2389 1171/2416/2390 1185/2417/2391
f 1185/2417/2391 1171/2416/2390 1172/2418/2392
f 1185/2417/2391 1172/2418/2392 1184/2419/2393
f 1184/2419/2393 1172/2418/2392 1173/2420/2394
f 1184/2419/2393 1173/2420/2394 1183/2421/2395
f 1183/2421/2395 1173/2420/2394 1174/2422/2396
f 1183/2421/2395 1174/2422/2396 1182/2423/2397
f 1182/2423/2397 1174/2422/2396 1175/2424/2398
f 1182/2423/2397 1175/2424/2398 1181/2425/2399
f 1181/2425/2399 1175/2424/2398 1176/2426/2400
f 1181/2425/2399 1176/2426/2400 1180/2427/2401
f 1180/2427/2401 1176/2426/2400 1177/2428/2402
f 1180/2427/2401 1177/2428/2402 1179/2429/2403
f 1179/2429/2403 1177/2428/2402 1178/2430/2404
f 1179/2429/2403 1178/2430/2404 1166/2431/2405
f 1166/2431/2405 1178/2430/2404 1163/2432/2406
f 1191/2433/2407 1167/2434/2408 1192/2435/2409
f 1192/2435/2409 1167/2434/2408 1190/2436/2410
f 1193/2437/2411 1194/2438/2412 1196/2439/2413
f 1196/2439/2413 1194/2438/2412 1195/2440/2414
f 1197/2441/2415 1193/2442/2416 1198/2443/2417
f 1198/2443/2417 1193/2442/2416 1196/2444/2418
f 1199/2445/2419 1200/2446/2420 1202/2447/2421
f 1202/2447/2421 1200/2446/2420 1201/2448/2422
f 1155/2449/2423 1154/2450/2424 1224/2451/2425
f 1224/2451/2425 1154/2450/2424 1203/2452/2426
f 1224/2451/2425 1203/2452/2426 1223/2453/2427
f 1223/2453/2427 1203/2452/2426 1204/2454/2428
f 1223/2453/2427 1204/2454/2428 1222/2455/2429
f 1222/2455/2429 1204/2454/2428 1205/2456/2430
f 1222/2455/2429 1205/2456/2430 1221/2457/2431
f 1221/2457/2431 1205/2456/2430 1206/2458/2432
f 1221/2457/2431 1206/2458/2432 1220/2459/2433
f 1220/2459/2433 1206/2458/2432 1207/2460/2434
f 1220/2459/2433 1207/2460/2434 1219/2461/2435
f 1219/2461/2435 1207/2460/2434 1208/2462/2436
f 1219/2461/2435 1208/2462/2436 1218/2463/2437
f 1218/2463/2437 1208/2462/2436 1209/2464/2438
f 1218/2463/2437 1209/2464/2438 1217/2465/2439
f 1217/2465/2439 1209/2464/2438 1210/2466/2440
f 1217/2465/2439 1210/2466/2440 1216/2467/2441
f 1216/2467/2441 1210/2466/2440 1211/2468/2442
f 1216/2467/2441 1211/2468/2442 1215/2469/2443
f 1215/2469/2443 1211/2468/2442 1212/2470/2444
f 1215/2469/2443 1212/2470/2444 1214/2471/2445
f 1214/2471/2445 1212/2470/2444 1213/2472/2446
f 1214/2471/2445 1213/2472/2446 1202/2473/2447
f 1202/2473/2447 1213/2472/2446 1199/2474/2448
f 1102/2475/2449 1101/2476/2450 1196/2477/2451
f 1196/2477/2451 1101/2476/2450 1126/2478/2452
f 1196/2477/2451 1126/2478/2452 1198/2479/2453
f 1198/2479/2453 1126/2478/2452 1226/2480/2454
f 1226/2480/2454 1126/2478/2452 1202/2481/2455
f 1226/2480/2454 1202/2481/2455 1225/2482/2456
f 1225/2482/2456 1202/2481/2455 1201/2483/2457
f 1126/2478/2452 1125/2484/2458 1202/2481/2455
f 1202/2481/2455 1125/2484/2458 1214/2485/2459
f 1214/2485/2459 1125/2484/2458 1124/2486/2460
f 1214/2485/2459 1124/2486/2460 1215/2487/2461
f 1215/2487/2461 1124/2486/2460 1123/2488/2462
f 1215/2487/2461 1123/2488/2462 1216/2489/2463
f 1216/2489/2463 1123/2488/2462 1217/2490/2464
f 1217/2490/2464 1123/2488/2462 1122/2491/2465
f 1217/2490/2464 1122/2491/2465 1218/2492/2466
f 1218/2492/2466 1122/2491/2465 1121/2493/2467
f 1218/2492/2466 1121/2493/2467 1219/2494/2468
f 1219/2494/2468 1121/2493/2467 1120/2495/2469
f 1219/2494/2468 1120/2495/2469 1220/2496/2470
f 1220/2496/2470 1120/2495/2469 1119/2497/2471
f 1220/2496/2470 1119/2497/2471 1221/2498/2472
f 1221/2498/2472 1119/2497/2471 1118/2499/2473
f 1221/2498/2472 1118/2499/2473 1222/2500/2474
f 1222/2500/2474 1118/2499/2473 1223/2501/2475
f 1223/2501/2475 1118/2499/2473 1117/2502/2476
f 1223/2501/2475 1117/2502/2476 1224/2503/2477
f 1224/2503/2477 1117/2502/2476 1116/2504/2478
f 1224/2503/2477 1116/2504/2478 1155/2505/2479
f 1155/2505/2479 1116/2504/2478 1115/2506/2480
f 1155/2505/2479 1115/2506/2480 1160/2507/2481
f 1160/2507/2481 1115/2506/2480 1114/2508/2482
f 1160/2507/2481 1114/2508/2482 1113/2509/2483
f 1160/2507/2481 1113/2509/2483 1166/2510/2484
f 1166/2510/2484 1113/2509/2483 1112/2511/2485
f 1166/2510/2484 1112/2511/2485 1179/2512/2486
f 1179/2512/2486 1112/2511/2485 1111/2513/2487
f 1179/2512/2486 1111/2513/2487 1180/2514/2488
f 1180/2514/2488 1111/2513/2487 1110/2515/2489
f 1180/2514/2488 1110/2515/2489 1181/2516/2490
f 1181/2516/2490 1110/2515/2489 1182/2517/2491
f 1182/2517/2491 1110/2515/2489 1109/2518/2492
f 1182/2517/2491 1109/2518/2492 1183/2519/2493
f 1183/2519/2493 1109/2518/2492 1108/2520/2494
f 1183/2519/2493 1108/2520/2494 1184/2521/2495
f 1184/2521/2495 1108/2520/2494 1107/2522/2496
f 1184/2521/2495 1107/2522/2496 1185/2523/2497
f 1185/2523/2497 1107/2522/2496 1106/2524/2498
f 1185/2523/2497 1106/2524/2498 1186/2525/2499
f 1186/2525/2499 1106/2524/2498 1105/2526/2500
f 1186/2525/2499 1105/2526/2500 1187/2527/2501
f 1187/2527/2501 1105/2526/2500 1188/2528/2502
f 1188/2528/2502 1105/2526/2500 1104/2529/2503
f 1188/2528/2502 1104/2529/2503 1189/2530/2504
f 1189/2530/2504 1104/2529/2503 1103/2531/2505
f 1189/2530/2504 1103/2531/2505 1190/2532/2506
f 1190/2532/2506 1103/2531/2505 1102/2475/2449
f 1190/2532/2506 1102/2475/2449 1196/2477/2451
f 1195/2533/2507 1227/2534/2508 1196/2477/2451
f 1196/2477/2451 1227/2534/2508 1190/2532/2506
f 1227/2534/2508 1228/2535/2509 1190/2532/2506
f 1190/2532/2506 1228/2535/2509 1192/2536/2510
f 1165/2537/2511 1229/2538/2512 1166/2510/2484
f 1166/2510/2484 1229/2538/2512 1230/2539/2513
f 1166/2510/2484 1230/2539/2513 1160/2507/2481
f 1160/2507/2481 1230/2539/2513 1162/2540/2514
f 1159/2541/2515 1231/2542/2516 1160/2507/2481
f 1160/2507/2481 1231/2542/2516 1155/2505/2479
f 1231/2542/2516 1232/2543/2517 1155/2505/2479
f 1155/2505/2479 1232/2543/2517 1156/2544/2518
f 1158/2545/2519 1233/2546/2520 1159/2547/2521
f 1159/2547/2521 1233/2546/2520 1260/2548/2522
f 1159/2547/2521 1260/2548/2522 1261/2549/2523
f 1233/2546/2520 1234/2550/2524 1260/2548/2522
f 1260/2548/2522 1234/2550/2524 1162/2551/2525
f 1260/2548/2522 1162/2551/2525 1291/2552/2526
f 1291/2552/2526 1162/2551/2525 1230/2553/2527
f 1291/2552/2526 1230/2553/2527 1229/2554/2528
f 1234/2550/2524 1161/2555/2529 1162/2551/2525
f 1291/2552/2526 1229/2554/2528 1290/2556/2530
f 1290/2556/2530 1229/2554/2528 1165/2557/2531
f 1290/2556/2530 1165/2557/2531 1164/2558/2532
f 1164/2558/2532 1235/2559/2533 1290/2556/2530
f 1290/2556/2530 1235/2559/2533 1289/2560/2534
f 1289/2560/2534 1235/2559/2533 1236/2561/2535
f 1289/2560/2534 1236/2561/2535 1288/2562/2536
f 1288/2562/2536 1236/2561/2535 1237/2563/2537
f 1288/2562/2536 1237/2563/2537 1287/2564/2538
f 1287/2564/2538 1237/2563/2537 1238/2565/2539
f 1287/2564/2538 1238/2565/2539 1286/2566/2540
f 1286/2566/2540 1238/2565/2539 1239/2567/2541
f 1286/2566/2540 1239/2567/2541 1285/2568/2542
f 1285/2568/2542 1239/2567/2541 1240/2569/2543
f 1285/2568/2542 1240/2569/2543 1284/2570/2544
f 1284/2570/2544 1240/2569/2543 1241/2571/2545
f 1284/2570/2544 1241/2571/2545 1283/2572/2546
f 1283/2572/2546 1241/2571/2545 1242/2573/2547
f 1283/2572/2546 1242/2573/2547 1282/2574/2548
f 1282/2574/2548 1242/2573/2547 1243/2575/2549
f 1282/2574/2548 1243/2575/2549 1281/2576/2550
f 1281/2576/2550 1243/2575/2549 1244/2577/2551
f 1281/2576/2550 1244/2577/2551 1280/2578/2552
f 1280/2578/2552 1244/2577/2551 1245/2579/2553
f 1280/2578/2552 1245/2579/2553 1279/2580/2554
f 1279/2580/2554 1245/2579/2553 1246/2581/2555
f 1279/2580/2554 1246/2581/2555 1278/2582/2556
f 1278/2582/2556 1246/2581/2555 1191/2583/2557
f 1278/2582/2556 1191/2583/2557 1192/2584/2558
f 1192/2584/2558 1228/2585/2559 1278/2582/2556
f 1278/2582/2556 1228/2585/2559 1277/2586/2560
f 1277/2586/2560 1228/2585/2559 1227/2587/2561
f 1277/2586/2560 1227/2587/2561 1195/2588/2562
f 1194/2589/2563 1247/2590/2564 1195/2588/2562
f 1195/2588/2562 1247/2590/2564 1276/2591/2565
f 1195/2588/2562 1276/2591/2565 1277/2586/2560
f 1247/2592/2564 1248/2593/2566 1276/2594/2565
f 1276/2594/2565 1248/2593/2566 1198/2595/2567
f 1276/2594/2565 1198/2595/2567 1275/2596/2568
f 1275/2596/2568 1198/2595/2567 1226/2597/2569
f 1275/2596/2568 1226/2597/2569 1225/2598/2570
f 1248/2593/2566 1197/2599/2571 1198/2595/2567
f 1275/2596/2568 1225/2598/2570 1274/2600/2572
f 1274/2600/2572 1225/2598/2570 1201/2601/2573
f 1274/2600/2572 1201/2601/2573 1200/2602/2574
f 1200/2602/2574 1249/2603/2575 1274/2600/2572
f 1274/2600/2572 1249/2603/2575 1273/2604/2576
f 1273/2604/2576 1249/2603/2575 1250/2605/2577
f 1273/2604/2576 1250/2605/2577 1272/2606/2578
f 1272/2606/2578 1250/2605/2577 1251/2607/2579
f 1272/2606/2578 1251/2607/2579 1271/2608/2580
f 1271/2608/2580 1251/2607/2579 1252/2609/2581
f 1271/2608/2580 1252/2609/2581 1270/2610/2582
f 1270/2610/2582 1252/2609/2581 1253/2611/2583
f 1270/2610/2582 1253/2611/2583 1269/2612/2584
f 1269/2612/2584 1253/2611/2583 1268/2613/2585
f 1268/2613/2585 1253/2611/2583 1254/2614/2586
f 1268/2613/2585 1254/2614/2586 1267/2615/2587
f 1267/2615/2587 1254/2614/2586 1255/2616/2588
f 1267/2615/2587 1255/2616/2588 1266/2617/2589
f 1266/2617/2589 1255/2616/2588 1256/2618/2590
f 1266/2617/2589 1256/2618/2590 1265/2619/2591
f 1265/2619/2591 1256/2618/2590 1257/2620/2592
f 1265/2619/2591 1257/2620/2592 1264/2621/2593
f 1264/2621/2593 1257/2620/2592 1258/2622/2594
f 1264/2621/2593 1258/2622/2594 1263/2623/2595
f 1263/2623/2595 1258/2622/2594 1259/2624/2596
f 1263/2623/2595 1259/2624/2596 1262/2625/2597
f 1262/2625/2597 1259/2624/2596 1153/2626/2598
f 1262/2625/2597 1153/2626/2598 1156/2627/2599
f 1156/2627/2599 1232/2628/2600 1262/2625/2597
f 1262/2625/2597 1232/2628/2600 1261/2549/2523
f 1261/2549/2523 1232/2628/2600 1231/2629/2601
f 1261/2549/2523 1231/2629/2601 1159/2547/2521
f 1293/2630/2602 1375/2631/2603 1292/2632/2604
f 1292/2632/2604 1375/2631/2603 1334/2633/2605
f 1292/2632/2604 1334/2633/2605 1333/2634/2606
f 1333/2634/2606 1334/2633/2605 1335/2635/2607
f 1333/2634/2606 1335/2635/2607 1332/2636/2608
f 1332/2636/2608 1335/2635/2607 1336/2637/2609
f 1332/2636/2608 1336/2637/2609 1331/2638/2610
f 1331/2638/2610 1336/2637/2609 1337/2639/2611
f 1331/2638/2610 1337/2639/2611 1330/2640/2612
f 1330/2640/2612 1337/2639/2611 1338/2641/2613
f 1330/2640/2612 1338/2641/2613 1329/2642/2614
f 1329/2642/2614 1338/2641/2613 1339/2643/2615
f 1329/2642/2614 1339/2643/2615 1328/2644/2616
f 1328/2644/2616 1339/2643/2615 1340/2645/2617
f 1328/2644/2616 1340/2645/2617 1327/2646/2618
f 1327/2646/2618 1340/2645/2617 1341/2647/2619
f 1327/2646/2618 1341/2647/2619 1326/2648/2620
f 1326/2648/2620 1341/2647/2619 1342/2649/2621
f 1326/2648/2620 1342/2649/2621 1325/2650/2622
f 1325/2650/2622 1342/2649/2621 1343/2651/2623
f 1325/2650/2622 1343/2651/2623 1324/2652/2624
f 1324/2652/2624 1343/2651/2623 1344/2653/2625
f 1324/2652/2624 1344/2653/2625 1323/2654/2626
f 1323/2654/2626 1344/2653/2625 1345/2655/2627
f 1323/2654/2626 1345/2655/2627 1322/2656/2628
f 1322/2656/2628 1345/2655/2627 1346/2657/2629
f 1322/2656/2628 1346/2657/2629 1321/2658/2630
f 1321/2658/2630 1346/2657/2629 1347/2659/2631
f 1321/2658/2630 1347/2659/2631 1320/2660/2632
f 1320/2660/2632 1347/2659/2631 1348/2661/2633
f 1320/2660/2632 1348/2661/2633 1319/2662/2634
f 1319/2662/2634 1348/2661/2633 1349/2663/2635
f 1319/2662/2634 1349/2663/2635 1318/2664/2636
f 1318/2664/2636 1349/2663/2635 1350/2665/2637
f 1318/2664/2636 1350/2665/2637 1317/2666/2638
f 1317/2666/2638 1350/2665/2637 1351/2667/2639
f 1317/2666/2638 1351/2667/2639 1316/2668/2640
f 1316/2668/2640 1351/2667/2639 1352/2669/2641
f 1316/2668/2640 1352/2669/2641 1315/2670/2642
f 1315/2670/2642 1352/2669/2641 1353/2671/2643
f 1315/2670/2642 1353/2671/2643 1314/2672/2644
f 1314/2672/2644 1353/2671/2643 1354/2673/2645
f 1314/2672/2644 1354/2673/2645 1313/2674/2646
f 1313/2674/2646 1354/2673/2645 1355/2675/2647
f 1313/2676/2646 1355/2677/2647 1312/2678/2648
f 1312/2678/2648 1355/2677/2647 1356/2679/2649
f 1312/2678/2648 1356/2679/2649 1311/2680/2650
f 1311/2680/2650 1356/2679/2649 1357/2681/2651
f 1311/2680/2650 1357/2681/2651 1310/2682/2652
f 1310/2682/2652 1357/2681/2651 1358/2683/2653
f 1310/2682/2652 1358/2683/2653 1309/2684/2654
f 1309/2684/2654 1358/2683/2653 1359/2685/2655
f 1309/2684/2654 1359/2685/2655 1308/2686/2656
f 1308/2686/2656 1359/2685/2655 1360/2687/2657
f 1308/2686/2656 1360/2687/2657 1307/2688/2658
f 1307/2688/2658 1360/2687/2657 1361/2689/2659
f 1307/2688/2658 1361/2689/2659 1306/2690/2660
f 1306/2690/2660 1361/2689/2659 1362/2691/2661
f 1306/2690/2660 1362/2691/2661 1305/2692/2662
f 1305/2692/2662 1362/2691/2661 1363/2693/2663
f 1305/2692/2662 1363/2693/2663 1304/2694/2664
f 1304/2694/2664 1363/2693/2663 1364/2695/2665
f 1304/2694/2664 1364/2695/2665 1303/2696/2666
f 1303/2696/2666 1364/2695/2665 1365/2697/2667
f 1303/2696/2666 1365/2697/2667 1302/2698/2668
f 1302/2698/2668 1365/2697/2667 1366/2699/2669
f 1302/2698/2668 1366/2699/2669 1301/2700/2670
f 1301/2700/2670 1366/2699/2669 1367/2701/2671
f 1301/2700/2670 1367/2701/2671 1300/2702/2672
f 1300/2702/2672 1367/2701/2671 1368/2703/2673
f 1300/2702/2672 1368/2703/2673 1299/2704/2674
f 1299/2704/2674 1368/2703/2673 1369/2705/2675
f 1299/2704/2674 1369/2705/2675 1298/2706/2676
f 1298/2706/2676 1369/2705/2675 1370/2707/2677
f 1298/2706/2676 1370/2707/2677 1297/2708/2678
f 1297/2708/2678 1370/2707/2677 1371/2709/2679
f 1297/2708/2678 1371/2709/2679 1296/2710/2680
f 1296/2710/2680 1371/2709/2679 1372/2711/2681
f 1296/2710/2680 1372/2711/2681 1295/2712/2682
f 1295/2712/2682 1372/2711/2681 1373/2713/2683
f 1295/2712/2682 1373/2713/2683 1294/2714/2684
f 1294/2714/2684 1373/2713/2683 1374/2715/2685
f 1294/2714/2684 1374/2715/2685 1293/2630/2602
f 1293/2630/2602 1374/2715/2685 1375/2631/2603
f 1259/2716/2686 1295/2717/2687 1153/2718/2688
f 1153/2718/2688 1295/2717/2687 1294/2719/2689
f 1153/2718/2688 1294/2719/2689 1158/2720/2690
f 1158/2720/2690 1294/2719/2689 1293/2721/2691
f 1158/2720/2690 1293/2721/2691 1292/2722/2692
f 1295/2717/2687 1259/2716/2686 1296/2723/2693
f 1296/2723/2693 1259/2716/2686 1258/2724/2694
f 1296/2723/2693 1258/2724/2694 1297/2725/2695
f 1297/2725/2695 1258/2724/2694 1298/2726/2696
f 1298/2726/2696 1258/2724/2694 1257/2727/2697
f 1298/2726/2696 1257/2727/2697 1299/2728/2698
f 1299/2728/2698 1257/2727/2697 1256/2729/2699
f 1299/2728/2698 1256/2729/2699 1300/2730/2700
f 1300/2730/2700 1256/2729/2699 1255/2731/2701
f 1300/2730/2700 1255/2731/2701 1301/2732/2702
f 1301/2732/2702 1255/2731/2701 1302/2733/2703
f 1302/2733/2703 1255/2731/2701 1254/2734/2704
f 1302/2733/2703 1254/2734/2704 1303/2735/2705
f 1303/2735/2705 1254/2734/2704 1253/2736/2706
f 1303/2735/2705 1253/2736/2706 1304/2737/2707
f 1304/2737/2707 1253/2736/2706 1252/2738/2708
f 1304/2737/2707 1252/2738/2708 1305/2739/2709
f 1305/2739/2709 1252/2738/2708 1306/2740/2710
f 1306/2740/2710 1252/2738/2708 1251/2741/2711
f 1306/2740/2710 1251/2741/2711 1307/2742/2712
f 1307/2742/2712 1251/2741/2711 1250/2743/2713
f 1307/2742/2712 1250/2743/2713 1308/2744/2714
f 1308/2744/2714 1250/2743/2713 1249/2745/2715
f 1308/2744/2714 1249/2745/2715 1309/2746/2716
f 1309/2746/2716 1249/2745/2715 1310/2747/2717
f 1310/2747/2717 1249/2745/2715 1200/2748/2718
f 1310/2747/2717 1200/2748/2718 1311/2749/2719
f 1311/2749/2719 1200/2748/2718 1197/2750/2720
f 1311/2749/2719 1197/2750/2720 1312/2751/2721
f 1312/2751/2721 1197/2750/2720 1313/2752/2722
f 1313/2752/2722 1197/2750/2720 1248/2753/2723
f 1313/2752/2722 1248/2753/2723 1247/2754/2724
f 1200/2748/2718 1199/2755/2725 1197/2750/2720
f 1197/2750/2720 1199/2755/2725 1193/2756/2726
f 1193/2756/2726 1199/2755/2725 1128/2757/2727
f 1193/2756/2726 1128/2757/2727 1127/2758/2728
f 1128/2757/2727 1199/2755/2725 1129/2759/2729
f 1129/2759/2729 1199/2755/2725 1213/2760/2730
f 1129/2759/2729 1213/2760/2730 1130/2761/2731
f 1130/2761/2731 1213/2760/2730 1212/2762/2732
f 1130/2761/2731 1212/2762/2732 1211/2763/2733
f 1130/2761/2731 1211/2763/2733 1131/2764/2734
f 1131/2764/2734 1211/2763/2733 1210/2765/2735
f 1131/2764/2734 1210/2765/2735 1132/2766/2736
f 1132/2766/2736 1210/2765/2735 1209/2767/2737
f 1132/2766/2736 1209/2767/2737 1133/2768/2738
f 1133/2768/2738 1209/2767/2737 1208/2769/2739
f 1133/2768/2738 1208/2769/2739 1134/2770/2740
f 1134/2770/2740 1208/2769/2739 1207/2771/2741
f 1134/2770/2740 1207/2771/2741 1135/2772/2742
f 1135/2772/2742 1207/2771/2741 1206/2773/2743
f 1135/2772/2742 1206/2773/2743 1136/2774/2744
f 1136/2774/2744 1206/2773/2743 1205/2775/2745
f 1136/2774/2744 1205/2775/2745 1137/2776/2746
f 1137/2776/2746 1205/2775/2745 1204/2777/2747
f 1137/2776/2746 1204/2777/2747 1203/2778/2748
f 1137/2776/2746 1203/2778/2748 1138/2779/2749
f 1138/2779/2749 1203/2778/2748 1154/2780/2750
f 1138/2779/2749 1154/2780/2750 1139/2781/2751
f 1139/2781/2751 1154/2780/2750 1157/2782/2752
f 1139/2781/2751 1157/2782/2752 1140/2783/2753
f 1140/2783/2753 1157/2782/2752 1141/2784/2754
f 1141/2784/2754 1157/2782/2752 1163/2785/2755
f 1141/2784/2754 1163/2785/2755 1142/2786/2756
f 1142/2786/2756 1163/2785/2755 1178/2787/2757
f 1142/2786/2756 1178/2787/2757 1143/2788/2758
f 1143/2788/2758 1178/2787/2757 1177/2789/2759
f 1143/2788/2758 1177/2789/2759 1176/2790/2760
f 1157/2782/2752 1154/2780/2750 1158/2720/2690
f 1158/2720/2690 1154/2780/2750 1153/2718/2688
f 1157/2782/2752 1161/2791/2761 1163/2785/2755
f 1163/2785/2755 1161/2791/2761 1164/2792/2762
f 1164/2792/2762 1161/2791/2761 1333/2793/2763
f 1164/2792/2762 1333/2793/2763 1332/2794/2764
f 1333/2793/2763 1161/2791/2761 1292/2722/2692
f 1292/2722/2692 1161/2791/2761 1234/2795/2765
f 1292/2722/2692 1234/2795/2765 1233/2796/2766
f 1233/2796/2766 1158/2720/2690 1292/2722/2692
f 1143/2788/2758 1176/2790/2760 1144/2797/2767
f 1144/2797/2767 1176/2790/2760 1175/2798/2768
f 1144/2797/2767 1175/2798/2768 1145/2799/2769
f 1145/2799/2769 1175/2798/2768 1174/2800/2770
f 1145/2799/2769 1174/2800/2770 1146/2801/2771
f 1146/2801/2771 1174/2800/2770 1173/2802/2772
f 1146/2801/2771 1173/2802/2772 1147/2803/2773
f 1147/2803/2773 1173/2802/2772 1172/2804/2774
f 1147/2803/2773 1172/2804/2774 1148/2805/2775
f 1148/2805/2775 1172/2804/2774 1171/2806/2776
f 1148/2805/2775 1171/2806/2776 1149/2807/2777
f 1149/2807/2777 1171/2806/2776 1170/2808/2778
f 1149/2807/2777 1170/2808/2778 1150/2809/2779
f 1150/2809/2779 1170/2808/2778 1169/2810/2780
f 1150/2809/2779 1169/2810/2780 1168/2811/2781
f 1150/2809/2779 1168/2811/2781 1151/2812/2782
f 1151/2812/2782 1168/2811/2781 1167/2813/2783
f 1151/2812/2782 1167/2813/2783 1152/2814/2784
f 1152/2814/2784 1167/2813/2783 1193/2756/2726
f 1152/2814/2784 1193/2756/2726 1127/2758/2728
f 1193/2756/2726 1167/2813/2783 1194/2815/2785
f 1194/2815/2785 1167/2813/2783 1191/2816/2786
f 1194/2815/2785 1191/2816/2786 1314/2817/2787
f 1314/2817/2787 1191/2816/2786 1315/2818/2788
f 1315/2818/2788 1191/2816/2786 1316/2819/2789
f 1316/2819/2789 1191/2816/2786 1246/2820/2790
f 1316/2819/2789 1246/2820/2790 1317/2821/2791
f 1317/2821/2791 1246/2820/2790 1245/2822/2792
f 1317/2821/2791 1245/2822/2792 1318/2823/2793
f 1318/2823/2793 1245/2822/2792 1244/2824/2794
f 1318/2823/2793 1244/2824/2794 1319/2825/2795
f 1319/2825/2795 1244/2824/2794 1320/2826/2796
f 1320/2826/2796 1244/2824/2794 1243/2827/2797
f 1320/2826/2796 1243/2827/2797 1321/2828/2798
f 1321/2828/2798 1243/2827/2797 1242/2829/2799
f 1321/2828/2798 1242/2829/2799 1322/2830/2800
f 1322/2830/2800 1242/2829/2799 1241/2831/2801
f 1322/2830/2800 1241/2831/2801 1323/2832/2802
f 1323/2832/2802 1241/2831/2801 1240/2833/2803
f 1323/2832/2802 1240/2833/2803 1324/2834/2804
f 1324/2834/2804 1240/2833/2803 1325/2835/2805
f 1325/2835/2805 1240/2833/2803 1239/2836/2806
f 1325/2835/2805 1239/2836/2806 1326/2837/2807
f 1326/2837/2807 1239/2836/2806 1238/2838/2808
f 1326/2837/2807 1238/2838/2808 1327/2839/2809
f 1327/2839/2809 1238/2838/2808 1237/2840/2810
f 1327/2839/2809 1237/2840/2810 1328/2841/2811
f 1328/2841/2811 1237/2840/2810 1329/2842/2812
f 1329/2842/2812 1237/2840/2810 1236/2843/2813
f 1329/2842/2812 1236/2843/2813 1330/2844/2814
f 1330/2844/2814 1236/2843/2813 1235/2845/2815
f 1330/2844/2814 1235/2845/2815 1331/2846/2816
f 1331/2846/2816 1235/2845/2815 1164/2792/2762
f 1331/2846/2816 1164/2792/2762 1332/2794/2764
f 1247/2754/2724 1194/2815/2785 1313/2752/2722
f 1313/2752/2722 1194/2815/2785 1314/2817/2787
f 1291/2847/2817 1335/2848/2818 1260/2849/2819
f 1260/2849/2819 1335/2848/2818 1334/2850/2820
f 1260/2849/2819 1334/2850/2820 1375/2851/2821
f 1335/2848/2818 1291/2847/2817 1336/2852/2822
f 1336/2852/2822 1291/2847/2817 1290/2853/2823
f 1336/2852/2822 1290/2853/2823 1337/2854/2824
f 1337/2854/2824 1290/2853/2823 1289/2855/2825
f 1337/2854/2824 1289/2855/2825 1338/2856/2826
f 1338/2856/2826 1289/2855/2825 1339/2857/2827
f 1339/2857/2827 1289/2855/2825 1288/2858/2828
f 1339/2857/2827 1288/2858/2828 1340/2859/2829
f 1340/2859/2829 1288/2858/2828 1287/2860/2830
f 1340/2859/2829 1287/2860/2830 1341/2861/2831
f 1341/2861/2831 1287/2860/2830 1286/2862/2832
f 1341/2861/2831 1286/2862/2832 1342/2863/2833
f 1342/2863/2833 1286/2862/2832 1343/2864/2834
f 1343/2864/2834 1286/2862/2832 1285/2865/2835
f 1343/2864/2834 1285/2865/2835 1344/2866/2836
f 1344/2866/2836 1285/2865/2835 1284/2867/2837
f 1344/2866/2836 1284/2867/2837 1345/2868/2838
f 1345/2868/2838 1284/2867/2837 1283/2869/2839
f 1345/2868/2838 1283/2869/2839 1346/2870/2840
f 1346/2870/2840 1283/2869/2839 1282/2871/2841
f 1346/2870/2840 1282/2871/2841 1347/2872/2842
f 1347/2872/2842 1282/2871/2841 1348/2873/2843
f 1348/2873/2843 1282/2871/2841 1281/2874/2844
f 1348/2873/2843 1281/2874/2844 1349/2875/2845
f 1349/2875/2845 1281/2874/2844 1280/2876/2846
f 1349/2875/2845 1280/2876/2846 1350/2877/2847
f 1350/2877/2847 1280/2876/2846 1279/2878/2848
f 1350/2877/2847 1279/2878/2848 1351/2879/2849
f 1351/2879/2849 1279/2878/2848 1352/2880/2850
f 1352/2880/2850 1279/2878/2848 1278/2881/2851
f 1352/2880/2850 1278/2881/2851 1353/2882/2852
f 1353/2882/2852 1278/2881/2851 1277/2883/2853
f 1353/2882/2852 1277/2883/2853 1354/2884/2854
f 1354/2884/2854 1277/2883/2853 1276/2885/2855
f 1354/2884/2854 1276/2885/2855 1355/2886/2856
f 1355/2886/2856 1276/2885/2855 1356/2887/2857
f 1356/2887/2857 1276/2885/2855 1275/2888/2858
f 1356/2887/2857 1275/2888/2858 1357/2889/2859
f 1357/2889/2859 1275/2888/2858 1274/2890/2860
f 1357/2889/2859 1274/2890/2860 1358/2891/2861
f 1358/2891/2861 1274/2890/2860 1273/2892/2862
f 1358/2891/2861 1273/2892/2862 1359/2893/2863
f 1359/2893/2863 1273/2892/2862 1360/2894/2864
f 1360/2894/2864 1273/2892/2862 1272/2895/2865
f 1360/2894/2864 1272/2895/2865 1361/2896/2866
f 1361/2896/2866 1272/2895/2865 1271/2897/2867
f 1361/2896/2866 1271/2897/2867 1362/2898/2868
f 1362/2898/2868 1271/2897/2867 1270/2899/2869
f 1362/2898/2868 1270/2899/2869 1363/2900/2870
f 1363/2900/2870 1270/2899/2869 1364/2901/2871
f 1364/2901/2871 1270/2899/2869 1269/2902/2872
f 1364/2901/2871 1269/2902/2872 1365/2903/2873
f 1365/2903/2873 1269/2902/2872 1268/2904/2874
f 1365/2903/2873 1268/2904/2874 1366/2905/2875
f 1366/2905/2875 1268/2904/2874 1267/2906/2876
f 1366/2905/2875 1267/2906/2876 1367/2907/2877
f 1367/2907/2877 1267/2906/2876 1266/2908/2878
f 1367/2907/2877 1266/2908/2878 1368/2909/2879
f 1368/2909/2879 1266/2908/2878 1369/2910/2880
f 1369/2910/2880 1266/2908/2878 1265/2911/2881
f 1369/2910/2880 1265/2911/2881 1370/2912/2882
f 1370/2912/2882 1265/2911/2881 1264/2913/2883
f 1370/2912/2882 1264/2913/2883 1371/2914/2884
f 1371/2914/2884 1264/2913/2883 1263/2915/2885
f 1371/2914/2884 1263/2915/2885 1372/2916/2886
f 1372/2916/2886 1263/2915/2885 1373/2917/2887
f 1373/2917/2887 1263/2915/2885 1262/2918/2888
f 1373/2917/2887 1262/2918/2888 1374/2919/2889
f 1374/2919/2889 1262/2918/2888 1261/2920/2890
f 1374/2919/2889 1261/2920/2890 1375/2851/2821
f 1375/2851/2821 1261/2920/2890 1260/2849/2819
g Body6

v -32.000000 15.000000 0.500000
v -31.941884 14.521369 0.500000
v -31.770912 14.070554 0.500000
v -31.497021 13.673755 0.500000
v -31.136129 13.354032 0.500000
v -30.709210 13.129968 0.500000
v -30.241073 13.014582 0.500000
v -29.758927 13.014582 0.500000
v -29.290790 13.129968 0.500000
v -28.863871 13.354032 0.500000
v -28.502979 13.673755 0.500000
v -28.229088 14.070554 0.500000
v -28.058116 14.521369 0.500000
v -28.000000 15.000000 0.500000
v -28.058116 15.478631 0.500000
v -28.229088 15.929446 0.500000
v -28.502979 16.326245 0.500000
v -28.863871 16.645968 0.500000
v -29.290790 16.870032 0.500000
v -29.758927 16.985418 0.500000
v -30.241073 16.985418 0.500000
v -30.709210 16.870032 0.500000
v -31.136129 16.645968 0.500000
v -31.497021 16.326245 0.500000
v -31.770912 15.929446 0.500000
v -31.941884 15.478631 0.500000
v -32.000000 15.000000 0.000000
v -31.941884 15.478631 0.000000
v -31.770912 15.929446 0.000000
v -31.497021 16.326245 0.000000
v -31.136129 16.645968 0.000000
v -30.709210 16.870032 0.000000
v -30.241073 16.985418 0.000000
v -29.758927 16.985418 0.000000
v -29.290790 16.870032 0.000000
v -28.863871 16.645968 0.000000
v -28.502979 16.326245 0.000000
v -28.229088 15.929446 0.000000
v -28.058116 15.478631 0.000000
v -28.000000 15.000000 0.000000
v -28.058116 14.521369 0.000000
v -28.229088 14.070554 0.000000
v -28.502979 13.673755 0.000000
v -28.863871 13.354032 0.000000
v -29.290790 13.129968 0.000000
v -29.758927 13.014582 0.000000
v -30.241073 13.014582 0.000000
v -30.709210 13.129968 0.000000
v -31.136129 13.354032 0.000000
v -31.497021 13.673755 0.000000
v -31.770912 14.070554 0.000000
v -31.941884 14.521369 0.000000
v -27.244380 16.053120 0.000000
v -27.619208 15.762778 0.000000
v -27.619208 15.762778 0.500000
v -27.244380 16.053120 0.500000
v -27.500007 15.005819 0.000000
v -27.063820 15.285212 0.000000
v -27.063820 15.285212 0.500000
v -27.500007 15.005819 0.500000
v -27.063820 14.714788 0.000000
v -27.063820 14.714788 0.500000
v -27.619208 14.237222 0.000000
v -27.225669 13.997209 0.000000
v -27.225669 13.997209 0.500000
v -27.619208 14.237222 0.500000
v -32.380792 14.237222 0.000000
v -32.169326 13.757412 0.000000
v -31.862432 13.332263 0.000000
v -31.473610 12.980477 0.000000
v -31.019965 12.717530 0.000000
v -30.521452 12.554987 0.000000
v -30.000000 12.500000 0.000000
v -29.478548 12.554987 0.000000
v -28.980035 12.717530 0.000000
v -28.526390 12.980477 0.000000
v -28.137568 13.332263 0.000000
v -27.830674 13.757412 0.000000
v -27.830674 13.757412 0.500000
v -28.137568 13.332263 0.500000
v -28.526390 12.980477 0.500000
v -28.980035 12.717530 0.500000
v -29.478548 12.554987 0.500000
v -30.000000 12.500000 0.500000
v -30.521452 12.554987 0.500000
v -31.019965 12.717530 0.500000
v -31.473610 12.980477 0.500000
v -31.862432 13.332263 0.500000
v -32.169326 13.757412 0.500000
v -32.380792 14.237222 0.500000
v -32.774331 13.997209 0.000000
v -32.774331 13.997209 0.500000
v -32.499927 14.980851 0.000000
v -32.936180 14.714788 0.000000
v -32.936180 14.714788 0.500000
v -32.499927 14.980851 0.500000
v -32.936180 15.285212 0.000000
v -32.936180 15.285212 0.500000
v -32.380792 15.762778 0.000000
v -32.743919 16.083240 0.000000
v -32.743919 16.083240 0.500000
v -32.380792 15.762778 0.500000
v -27.830674 16.242588 0.000000
v -28.137568 16.667737 0.000000
v -28.526390 17.019523 0.000000
v -28.980035 17.282470 0.000000
v -29.478548 17.445013 0.000000
v -30.000000 17.500000 0.000000
v -30.521452 17.445013 0.000000
v -31.019965 17.282470 0.000000
v -31.473610 17.019523 0.000000
v -31.862432 16.667737 0.000000
v -32.169326 16.242588 0.000000
v -32.169326 16.242588 0.500000
v -31.862432 16.667737 0.500000
v -31.473610 17.019523 0.500000
v -31.019965 17.282470 0.500000
v -30.521452 17.445013 0.500000
v -30.000000 17.500000 0.500000
v -29.478548 17.445013 0.500000
v -28.980035 17.282470 0.500000
v -28.526390 17.019523 0.500000
v -28.137568 16.667737 0.500000
v -27.830674 16.242588 0.500000
v -32.832702 15.823588 0.500000
v -32.896975 15.556809 0.500000
v -32.902249 14.471371 0.500000
v -32.848174 14.231624 0.500000
v -27.151826 14.231624 0.500000
v -27.097751 14.471371 0.500000
v -27.101011 15.546228 0.500000
v -27.161359 15.802880 0.500000
v -27.051537 15.095203 0.000000
v -27.051537 14.904797 0.000000
v -27.462421 13.495608 0.000000
v -27.788883 13.047191 0.000000
v -28.193514 12.667810 0.000000
v -28.662008 12.370879 0.000000
v -29.177804 12.166893 0.000000
v -29.722667 12.063065 0.000000
v -30.277333 12.063065 0.000000
v -30.822196 12.166893 0.000000
v -31.337992 12.370879 0.000000
v -31.806486 12.667810 0.000000
v -32.211117 13.047191 0.000000
v -32.537579 13.495608 0.000000
v -32.948463 14.904797 0.000000
v -32.948463 15.095203 0.000000
v -32.473943 16.606894 0.000000
v -32.105293 17.066456 0.000000
v -31.652673 17.443598 0.000000
v -31.134136 17.723276 0.000000
v -30.570364 17.894337 0.000000
v -29.983843 17.949956 0.000000
v -29.397967 17.887915 0.000000
v -28.836102 17.710690 0.000000
v -28.320660 17.425349 0.000000
v -27.872199 17.043272 0.000000
v -27.508605 16.579699 0.000000
v -27.050000 15.000000 3.600000
v -27.106683 15.575516 3.600000
v -27.274555 16.128916 3.600000
v -27.547165 16.638932 3.600000
v -27.914035 17.085965 3.600000
v -28.361068 17.452835 3.600000
v -28.871084 17.725445 3.600000
v -29.424484 17.893317 3.600000
v -30.000000 17.950000 3.600000
v -30.575516 17.893317 3.600000
v -31.128916 17.725445 3.600000
v -31.638932 17.452835 3.600000
v -32.085965 17.085965 3.600000
v -32.452835 16.638932 3.600000
v -32.725445 16.128916 3.600000
v -32.893317 15.575516 3.600000
v -32.950000 15.000000 3.600000
v -32.893317 14.424484 3.600000
v -32.725445 13.871084 3.600000
v -32.452835 13.361068 3.600000
v -32.085965 12.914035 3.600000
v -31.638932 12.547165 3.600000
v -31.128916 12.274555 3.600000
v -30.575516 12.106683 3.600000
v -30.000000 12.050000 3.600000
v -29.424484 12.106683 3.600000
v -28.871084 12.274555 3.600000
v -28.361068 12.547165 3.600000
v -27.914035 12.914035 3.600000
v -27.547165 13.361068 3.600000
v -27.274555 13.871084 3.600000
v -27.106683 14.424484 3.600000
v -24.900000 15.000000 0.000000
v -24.956963 15.760116 0.000000
v -25.126579 16.503251 0.000000
v -25.405059 17.212807 0.000000
v -25.786182 17.872932 0.000000
v -26.261435 18.468881 0.000000
v -26.820202 18.987341 0.000000
v -27.450000 19.416730 0.000000
v -28.136761 19.747456 0.000000
v -28.865143 19.972132 0.000000
v -29.618877 20.085739 0.000000
v -30.381123 20.085739 0.000000
v -31.134857 19.972132 0.000000
v -31.863239 19.747456 0.000000
v -32.550000 19.416730 0.000000
v -33.179798 18.987341 0.000000
v -33.738565 18.468881 0.000000
v -34.213818 17.872932 0.000000
v -34.594941 17.212807 0.000000
v -34.873421 16.503251 0.000000
v -35.043037 15.760116 0.000000
v -35.100000 15.000000 0.000000
v -35.043037 14.239884 0.000000
v -34.873421 13.496749 0.000000
v -34.594941 12.787193 0.000000
v -34.213818 12.127068 0.000000
v -33.738565 11.531119 0.000000
v -33.179798 11.012659 0.000000
v -32.550000 10.583270 0.000000
v -31.863239 10.252544 0.000000
v -31.134857 10.027868 0.000000
v -30.381123 9.914261 0.000000
v -29.618877 9.914261 0.000000
v -28.865143 10.027868 0.000000
v -28.136761 10.252544 0.000000
v -27.450000 10.583270 0.000000
v -26.820202 11.012659 0.000000
v -26.261435 11.531119 0.000000
v -25.786182 12.127068 0.000000
v -25.405059 12.787193 0.000000
v -25.126579 13.496749 0.000000
v -24.956963 14.239884 0.000000
v -24.900000 15.000000 3.600000
v -24.956963 14.239884 3.600000
v -25.126579 13.496749 3.600000
v -25.405059 12.787193 3.600000
v -25.786182 12.127068 3.600000
v -26.261435 11.531119 3.600000
v -26.820202 11.012659 3.600000
v -27.450000 10.583270 3.600000
v -28.136761 10.252544 3.600000
v -28.865143 10.027868 3.600000
v -29.618877 9.914261 3.600000
v -30.381123 9.914261 3.600000
v -31.134857 10.027868 3.600000
v -31.863239 10.252544 3.600000
v -32.550000 10.583270 3.600000
v -33.179798 11.012659 3.600000
v -33.738565 11.531119 3.600000
v -34.213818 12.127068 3.600000
v -34.594941 12.787193 3.600000
v -34.873421 13.496749 3.600000
v -35.043037 14.239884 3.600000
v -35.100000 15.000000 3.600000
v -35.043037 15.760116 3.600000
v -34.873421 16.503251 3.600000
v -34.594941 17.212807 3.600000
v -34.213818 17.872932 3.600000
v -33.738565 18.468881 3.600000
v -33.179798 18.987341 3.600000
v -32.550000 19.416730 3.600000
v -31.863239 19.747456 3.600000
v -31.134857 19.972132 3.600000
v -30.381123 20.085739 3.600000
v -29.618877 20.085739 3.600000
v -28.865143 19.972132 3.600000
v -28.136761 19.747456 3.600000
v -27.450000 19.416730 3.600000
v -26.820202 18.987341 3.600000
v -26.261435 18.468881 3.600000
v -25.786182 17.872932 3.600000
v -25.405059 17.212807 3.600000
v -25.126579 16.503251 3.600000
v -24.956963 15.760116 3.600000
vt 0.050000 -0.579986 0.000000
vt 0.000000 -0.579986 0.000000
vt 0.050000 -0.628319 0.000000
vt -0.000000 -0.628319 0.000000
vt 0.050000 0.628319 0.000000
vt -0.000000 0.628319 0.000000
vt 0.050000 0.579986 0.000000
vt 0.000000 0.579986 0.000000
vt 0.050000 0.531654 0.000000
vt -0.000000 0.531654 0.000000
vt 0.050000 0.483322 0.000000
vt 0.000000 0.483322 0.000000
vt 0.050000 0.434990 0.000000
vt 0.000000 0.434990 0.000000
vt 0.050000 0.386658 0.000000
vt 0.000000 0.386658 0.000000
vt 0.050000 0.338325 0.000000
vt 0.000000 0.338325 0.000000
vt 0.050000 0.289993 0.000000
vt 0.000000 0.289993 0.000000
vt 0.050000 0.241661 0.000000
vt 0.000000 0.241661 0.000000
vt 0.050000 0.193329 0.000000
vt 0.000000 0.193329 0.000000
vt 0.050000 0.144997 0.000000
vt 0.000000 0.144997 0.000000
vt 0.050000 0.096664 0.000000
vt -0.000000 0.096664 0.000000
vt 0.050000 0.048332 0.000000
vt 0.000000 0.048332 0.000000
vt 0.050000 0.000000 0.000000
vt -0.000000 0.000000 0.000000
vt 0.050000 -0.048332 0.000000
vt 0.000000 -0.048332 0.000000
vt 0.050000 -0.096664 0.000000
vt -0.000000 -0.096664 0.000000
vt 0.050000 -0.144997 0.000000
vt 0.000000 -0.144997 0.000000
vt 0.050000 -0.193329 0.000000
vt 0.000000 -0.193329 0.000000
vt 0.050000 -0.241661 0.000000
vt 0.000000 -0.241661 0.000000
vt 0.050000 -0.289993 0.000000
vt 0.000000 -0.289993 0.000000
vt 0.050000 -0.338325 0.000000
vt 0.000000 -0.338325 0.000000
vt 0.050000 -0.386658 0.000000
vt 0.000000 -0.386658 0.000000
vt 0.050000 -0.434990 0.000000
vt 0.000000 -0.434990 0.000000
vt 0.050000 -0.483322 0.000000
vt 0.000000 -0.483322 0.000000
vt 0.050000 -0.531654 0.000000
vt -0.000000 -0.531654 0.000000
vt 0.000000 0.000000 0.000000
vt 0.047412 0.000000 0.000000
vt 0.000000 0.050000 0.000000
vt 0.047412 0.050000 0.000000
vt 0.000000 0.000000 0.000000
vt 0.051800 0.000000 0.000000
vt 0.000000 0.050000 0.000000
vt 0.051800 0.050000 0.000000
vt 0.000000 0.000000 0.000000
vt 0.052436 0.000000 0.000000
vt 0.000000 0.050000 0.000000
vt 0.052436 0.050000 0.000000
vt 0.000000 0.000000 0.000000
vt 0.046095 0.000000 0.000000
vt 0.000000 0.050000 0.000000
vt 0.046095 0.050000 0.000000
vt -0.050000 -0.707884 0.000000
vt -0.000000 -0.707884 0.000000
vt -0.050000 -0.655353 0.000000
vt -0.000000 -0.655353 0.000000
vt -0.050000 -0.602823 0.000000
vt -0.000000 -0.602823 0.000000
vt -0.050000 -0.550292 0.000000
vt -0.000000 -0.550292 0.000000
vt -0.050000 -0.497761 0.000000
vt -0.000000 -0.497761 0.000000
vt -0.050000 -0.445230 0.000000
vt -0.000000 -0.445230 0.000000
vt -0.050000 -0.392699 0.000000
vt -0.000000 -0.392699 0.000000
vt -0.050000 -0.340168 0.000000
vt -0.000000 -0.340168 0.000000
vt -0.050000 -0.287637 0.000000
vt -0.000000 -0.287637 0.000000
vt -0.050000 -0.235106 0.000000
vt -0.000000 -0.235106 0.000000
vt -0.050000 -0.182576 0.000000
vt -0.000000 -0.182576 0.000000
vt -0.050000 -0.130045 0.000000
vt -0.000000 -0.130045 0.000000
vt -0.050000 -0.077514 0.000000
vt -0.000000 -0.077514 0.000000
vt 0.000000 0.000000 0.000000
vt 0.046095 0.000000 0.000000
vt 0.000000 0.050000 0.000000
vt 0.046095 0.050000 0.000000
vt -0.000000 0.000000 0.000000
vt 0.051099 0.000000 0.000000
vt -0.000000 0.050000 0.000000
vt 0.051099 0.050000 0.000000
vt 0.000000 0.000000 0.000000
vt 0.053193 0.000000 0.000000
vt 0.000000 0.050000 0.000000
vt 0.053193 0.050000 0.000000
vt 0.000000 0.000000 0.000000
vt 0.048431 0.000000 0.000000
vt 0.000000 0.050000 0.000000
vt 0.048431 0.050000 0.000000
vt -0.050000 0.077514 0.000000
vt -0.000000 0.077514 0.000000
vt -0.050000 0.130045 0.000000
vt -0.000000 0.130045 0.000000
vt -0.050000 0.182576 0.000000
vt -0.000000 0.182576 0.000000
vt -0.050000 0.235106 0.000000
vt -0.000000 0.235106 0.000000
vt -0.050000 0.287637 0.000000
vt -0.000000 0.287637 0.000000
vt -0.050000 0.340168 0.000000
vt -0.000000 0.340168 0.000000
vt -0.050000 0.392699 0.000000
vt -0.000000 0.392699 0.000000
vt -0.050000 0.445230 0.000000
vt -0.000000 0.445230 0.000000
vt -0.050000 0.497761 0.000000
vt -0.000000 0.497761 0.000000
vt -0.050000 0.550292 0.000000
vt -0.000000 0.550292 0.000000
vt -0.050000 0.602823 0.000000
vt -0.000000 0.602823 0.000000
vt -0.050000 0.655353 0.000000
vt -0.000000 0.655353 0.000000
vt -0.050000 0.707884 0.000000
vt -0.000000 0.707884 0.000000
vt 0.194188 0.047863 0.000000
vt 0.200000 0.000000 0.000000
vt 0.249993 0.001915 0.000000
vt 0.194188 -0.047863 0.000000
vt 0.293618 -0.028521 0.000000
vt 0.289697 -0.055681 0.000000
vt 0.238079 -0.076278 0.000000
vt 0.283270 -0.082359 0.000000
vt 0.274392 -0.108324 0.000000
vt 0.177091 -0.092945 0.000000
vt 0.216933 -0.124259 0.000000
vt 0.149702 -0.132625 0.000000
vt 0.186243 -0.166774 0.000000
vt 0.113613 -0.164597 0.000000
vt 0.147361 -0.201952 0.000000
vt 0.101997 -0.228247 0.000000
vt 0.070921 -0.187003 0.000000
vt 0.052145 -0.244501 0.000000
vt 0.024107 -0.198542 0.000000
vt -0.000000 -0.250000 0.000000
vt -0.024107 -0.198542 0.000000
vt -0.052145 -0.244501 0.000000
vt -0.070921 -0.187003 0.000000
vt -0.101997 -0.228247 0.000000
vt -0.113613 -0.164597 0.000000
vt -0.147361 -0.201952 0.000000
vt -0.186243 -0.166774 0.000000
vt -0.149702 -0.132625 0.000000
vt -0.216933 -0.124259 0.000000
vt -0.177091 -0.092945 0.000000
vt -0.238079 -0.076278 0.000000
vt -0.194188 -0.047863 0.000000
vt -0.249999 -0.000582 0.000000
vt -0.200000 0.000000 0.000000
vt -0.194188 0.047863 0.000000
vt -0.238079 0.076278 0.000000
vt -0.177091 0.092945 0.000000
vt -0.216933 0.124259 0.000000
vt -0.149702 0.132625 0.000000
vt -0.186243 0.166774 0.000000
vt -0.113613 0.164597 0.000000
vt -0.147361 0.201952 0.000000
vt -0.101997 0.228247 0.000000
vt -0.070921 0.187003 0.000000
vt -0.052145 0.244501 0.000000
vt -0.024107 0.198542 0.000000
vt -0.000000 0.250000 0.000000
vt 0.024107 0.198542 0.000000
vt 0.052145 0.244501 0.000000
vt 0.070921 0.187003 0.000000
vt 0.101997 0.228247 0.000000
vt 0.113613 0.164597 0.000000
vt 0.147361 0.201952 0.000000
vt 0.186243 0.166774 0.000000
vt 0.149702 0.132625 0.000000
vt 0.216933 0.124259 0.000000
vt 0.177091 0.092945 0.000000
vt 0.238079 0.076278 0.000000
vt 0.293618 0.028521 0.000000
vt 0.290225 0.052863 0.000000
vt 0.284817 0.076838 0.000000
vt 0.277433 0.100279 0.000000
vt -0.277433 0.100279 0.000000
vt -0.284817 0.076838 0.000000
vt -0.290225 0.052863 0.000000
vt -0.293618 0.028521 0.000000
vt -0.293618 -0.028521 0.000000
vt -0.289899 -0.054623 0.000000
vt -0.283864 -0.080288 0.000000
vt -0.275562 -0.105312 0.000000
vt 0.180000 -0.028566 0.000000
vt 0.180000 -0.009522 0.000000
vt 0.130000 -0.028566 0.000000
vt -0.180000 0.000000 0.000000
vt -0.180000 -0.057923 0.000000
vt 0.180000 0.009522 0.000000
vt 0.130000 0.028566 0.000000
vt -0.180000 0.057923 0.000000
vt 0.130000 0.053150 0.000000
vt 0.130000 0.077734 0.000000
vt 0.180000 0.028566 0.000000
vt -0.180000 0.115846 0.000000
vt 0.130000 0.102318 0.000000
vt 0.180000 0.102318 0.000000
vt 0.180000 0.157867 0.000000
vt -0.180000 0.173769 0.000000
vt 0.180000 0.213416 0.000000
vt -0.180000 0.231692 0.000000
vt 0.180000 0.268964 0.000000
vt -0.180000 0.289616 0.000000
vt 0.180000 0.324513 0.000000
vt -0.180000 0.347539 0.000000
vt 0.180000 0.380062 0.000000
vt -0.180000 0.405462 0.000000
vt 0.180000 0.435611 0.000000
vt -0.180000 0.463385 0.000000
vt 0.180000 0.491159 0.000000
vt -0.180000 0.521308 0.000000
vt 0.180000 0.546708 0.000000
vt -0.180000 0.579231 0.000000
vt 0.180000 0.602257 0.000000
vt -0.180000 0.637154 0.000000
vt 0.180000 0.657805 0.000000
vt -0.180000 0.695077 0.000000
vt 0.180000 0.713354 0.000000
vt -0.180000 0.753000 0.000000
vt 0.180000 0.768903 0.000000
vt -0.180000 0.810924 0.000000
vt 0.180000 0.824452 0.000000
vt 0.130000 0.824452 0.000000
vt 0.130000 0.849036 0.000000
vt -0.180000 0.868847 0.000000
vt 0.130000 0.873620 0.000000
vt 0.130000 0.898204 0.000000
vt 0.180000 0.898204 0.000000
vt 0.180000 0.917248 0.000000
vt -0.180000 0.926770 0.000000
vt 0.180000 -0.936292 0.000000
vt 0.180000 -0.917248 0.000000
vt -0.180000 -0.926770 0.000000
vt 0.130000 -0.898204 0.000000
vt -0.180000 -0.868847 0.000000
vt 0.130000 -0.870753 0.000000
vt 0.130000 -0.843302 0.000000
vt 0.180000 -0.898204 0.000000
vt -0.180000 -0.810924 0.000000
vt 0.130000 -0.815851 0.000000
vt 0.180000 -0.815851 0.000000
vt 0.180000 -0.756837 0.000000
vt -0.180000 -0.753000 0.000000
vt 0.180000 -0.697824 0.000000
vt -0.180000 -0.695077 0.000000
vt 0.180000 -0.638810 0.000000
vt -0.180000 -0.637154 0.000000
vt 0.180000 -0.579796 0.000000
vt -0.180000 -0.579231 0.000000
vt 0.180000 -0.520783 0.000000
vt -0.180000 -0.521308 0.000000
vt -0.180000 -0.463385 0.000000
vt 0.180000 -0.461769 0.000000
vt -0.180000 -0.405462 0.000000
vt 0.180000 -0.402756 0.000000
vt -0.180000 -0.347539 0.000000
vt 0.180000 -0.343742 0.000000
vt -0.180000 -0.289616 0.000000
vt 0.180000 -0.284728 0.000000
vt -0.180000 -0.231692 0.000000
vt 0.180000 -0.225715 0.000000
vt -0.180000 -0.173769 0.000000
vt 0.180000 -0.166701 0.000000
vt -0.180000 -0.115846 0.000000
vt 0.180000 -0.107688 0.000000
vt 0.130000 -0.107688 0.000000
vt 0.130000 -0.081314 0.000000
vt 0.130000 -0.054940 0.000000
vt 0.180000 0.076296 0.000000
vt -0.180000 0.076296 0.000000
vt 0.180000 0.000000 0.000000
vt -0.180000 0.000000 0.000000
vt 0.180000 -0.076296 0.000000
vt -0.180000 -0.076296 0.000000
vt 0.180000 -0.152592 0.000000
vt -0.180000 -0.152592 0.000000
vt 0.180000 -0.228887 0.000000
vt -0.180000 -0.228887 0.000000
vt 0.180000 -0.305183 0.000000
vt -0.180000 -0.305183 0.000000
vt 0.180000 -0.381479 0.000000
vt -0.180000 -0.381479 0.000000
vt 0.180000 -0.457775 0.000000
vt -0.180000 -0.457775 0.000000
vt 0.180000 -0.534071 0.000000
vt -0.180000 -0.534071 0.000000
vt 0.180000 -0.610367 0.000000
vt -0.180000 -0.610367 0.000000
vt 0.180000 -0.686662 0.000000
vt -0.180000 -0.686662 0.000000
vt 0.180000 -0.762958 0.000000
vt -0.180000 -0.762958 0.000000
vt 0.180000 -0.839254 0.000000
vt -0.180000 -0.839254 0.000000
vt 0.180000 -0.915550 0.000000
vt -0.180000 -0.915550 0.000000
vt 0.180000 -0.991846 0.000000
vt -0.180000 -0.991846 0.000000
vt 0.180000 -1.068142 0.000000
vt -0.180000 -1.068142 0.000000
vt 0.180000 -1.144437 0.000000
vt -0.180000 -1.144437 0.000000
vt 0.180000 -1.220733 0.000000
vt -0.180000 -1.220733 0.000000
vt 0.180000 -1.297029 0.000000
vt -0.180000 -1.297029 0.000000
vt 0.180000 -1.373325 0.000000
vt -0.180000 -1.373325 0.000000
vt 0.180000 -1.449621 0.000000
vt -0.180000 -1.449621 0.000000
vt 0.180000 -1.525916 0.000000
vt -0.180000 -1.525916 0.000000
vt 0.180000 -1.602212 0.000000
vt -0.180000 -1.602212 0.000000
vt 0.180000 1.602212 0.000000
vt -0.180000 1.602212 0.000000
vt 0.180000 1.525916 0.000000
vt -0.180000 1.525916 0.000000
vt 0.180000 1.449621 0.000000
vt -0.180000 1.449621 0.000000
vt 0.180000 1.373325 0.000000
vt -0.180000 1.373325 0.000000
vt 0.180000 1.297029 0.000000
vt -0.180000 1.297029 0.000000
vt 0.180000 1.220733 0.000000
vt -0.180000 1.220733 0.000000
vt 0.180000 1.144437 0.000000
vt -0.180000 1.144437 0.000000
vt 0.180000 1.068142 0.000000
vt -0.180000 1.068142 0.000000
vt 0.180000 0.991846 0.000000
vt -0.180000 0.991846 0.000000
vt 0.180000 0.915550 0.000000
vt -0.180000 0.915550 0.000000
vt 0.180000 0.839254 0.000000
vt -0.180000 0.839254 0.000000
vt 0.180000 0.762958 0.000000
vt -0.180000 0.762958 0.000000
vt 0.180000 0.686662 0.000000
vt -0.180000 0.686662 0.000000
vt 0.180000 0.610367 0.000000
vt -0.180000 0.610367 0.000000
vt 0.180000 0.534071 0.000000
vt -0.180000 0.534071 0.000000
vt 0.180000 0.457775 0.000000
vt -0.180000 0.457775 0.000000
vt 0.180000 0.381479 0.000000
vt -0.180000 0.381479 0.000000
vt 0.180000 0.305183 0.000000
vt -0.180000 0.305183 0.000000
vt 0.180000 0.228887 0.000000
vt -0.180000 0.228887 0.000000
vt 0.180000 0.152592 0.000000
vt -0.180000 0.152592 0.000000
vt -0.249140 0.157970 0.000000
vt -0.459494 0.221281 0.000000
vt -0.275562 0.105312 0.000000
vt -0.487342 0.150325 0.000000
vt -0.293618 0.028521 0.000000
vt -0.504304 0.076012 0.000000
vt -0.510000 0.000000 0.000000
vt -0.421382 0.287293 0.000000
vt -0.212780 0.204327 0.000000
vt -0.373856 0.346888 0.000000
vt -0.317980 0.398734 0.000000
vt -0.167934 0.242535 0.000000
vt -0.255000 0.441673 0.000000
vt -0.116390 0.271069 0.000000
vt -0.186324 0.474746 0.000000
vt -0.060203 0.288792 0.000000
vt -0.113486 0.497213 0.000000
vt -0.038112 0.508574 0.000000
vt -0.001616 0.294996 0.000000
vt 0.038112 0.508574 0.000000
vt 0.057036 0.289434 0.000000
vt 0.113486 0.497213 0.000000
vt 0.113414 0.272328 0.000000
vt 0.186324 0.474746 0.000000
vt 0.255000 0.441673 0.000000
vt 0.165267 0.244360 0.000000
vt 0.317980 0.398734 0.000000
vt 0.210529 0.206646 0.000000
vt 0.373856 0.346888 0.000000
vt 0.247394 0.160689 0.000000
vt 0.421382 0.287293 0.000000
vt 0.459494 0.221281 0.000000
vt 0.274392 0.108324 0.000000
vt 0.487342 0.150325 0.000000
vt 0.293618 0.028521 0.000000
vt 0.504304 0.076012 0.000000
vt 0.510000 0.000000 0.000000
vt 0.294846 0.009520 0.000000
vt 0.294846 -0.009520 0.000000
vt 0.238079 0.076278 0.000000
vt 0.249993 -0.001915 0.000000
vt 0.194188 0.047863 0.000000
vt 0.200000 0.000000 0.000000
vt 0.177091 0.092945 0.000000
vt 0.216933 0.124259 0.000000
vt 0.149702 0.132625 0.000000
vt 0.186243 0.166774 0.000000
vt 0.147361 0.201952 0.000000
vt 0.113613 0.164597 0.000000
vt 0.101997 0.228247 0.000000
vt 0.070921 0.187003 0.000000
vt 0.052145 0.244501 0.000000
vt 0.024107 0.198542 0.000000
vt 0.000000 0.250000 0.000000
vt -0.024107 0.198542 0.000000
vt -0.052145 0.244501 0.000000
vt -0.070921 0.187003 0.000000
vt -0.101997 0.228247 0.000000
vt -0.113613 0.164597 0.000000
vt -0.147361 0.201952 0.000000
vt -0.149702 0.132625 0.000000
vt -0.186243 0.166774 0.000000
vt -0.216933 0.124259 0.000000
vt -0.177091 0.092945 0.000000
vt -0.238079 0.076278 0.000000
vt -0.194188 0.047863 0.000000
vt -0.249999 0.000582 0.000000
vt -0.200000 0.000000 0.000000
vt -0.194188 -0.047863 0.000000
vt -0.238079 -0.076278 0.000000
vt -0.177091 -0.092945 0.000000
vt -0.216933 -0.124259 0.000000
vt -0.149702 -0.132625 0.000000
vt -0.186243 -0.166774 0.000000
vt -0.147361 -0.201952 0.000000
vt -0.293618 -0.028521 0.000000
vt -0.277433 -0.100279 0.000000
vt -0.504304 -0.076012 0.000000
vt -0.487342 -0.150325 0.000000
vt -0.294846 -0.009520 0.000000
vt -0.294846 0.009520 0.000000
vt -0.113613 -0.164597 0.000000
vt -0.101997 -0.228247 0.000000
vt -0.070921 -0.187003 0.000000
vt -0.052145 -0.244501 0.000000
vt -0.024107 -0.198542 0.000000
vt 0.000000 -0.250000 0.000000
vt 0.024107 -0.198542 0.000000
vt 0.052145 -0.244501 0.000000
vt 0.070921 -0.187003 0.000000
vt 0.101997 -0.228247 0.000000
vt 0.113613 -0.164597 0.000000
vt 0.147361 -0.201952 0.000000
vt 0.149702 -0.132625 0.000000
vt 0.186243 -0.166774 0.000000
vt 0.216933 -0.124259 0.000000
vt 0.177091 -0.092945 0.000000
vt 0.238079 -0.076278 0.000000
vt 0.194188 -0.047863 0.000000
vt 0.293618 -0.028521 0.000000
vt 0.277433 -0.100279 0.000000
vt 0.504304 -0.076012 0.000000
vt 0.487342 -0.150325 0.000000
vt 0.459494 -0.221281 0.000000
vt 0.253758 -0.150439 0.000000
vt 0.421382 -0.287293 0.000000
vt 0.221112 -0.195281 0.000000
vt 0.373856 -0.346888 0.000000
vt 0.180649 -0.233219 0.000000
vt 0.317980 -0.398734 0.000000
vt 0.255000 -0.441673 0.000000
vt 0.133799 -0.262912 0.000000
vt 0.186324 -0.474746 0.000000
vt 0.082220 -0.283311 0.000000
vt 0.113486 -0.497213 0.000000
vt 0.027733 -0.293693 0.000000
vt 0.038112 -0.508574 0.000000
vt -0.027733 -0.293693 0.000000
vt -0.038112 -0.508574 0.000000
vt -0.113486 -0.497213 0.000000
vt -0.082220 -0.283311 0.000000
vt -0.186324 -0.474746 0.000000
vt -0.133799 -0.262912 0.000000
vt -0.255000 -0.441673 0.000000
vt -0.180649 -0.233219 0.000000
vt -0.317980 -0.398734 0.000000
vt -0.373856 -0.346888 0.000000
vt -0.221112 -0.195281 0.000000
vt -0.421382 -0.287293 0.000000
vt -0.253758 -0.150439 0.000000
vt -0.459494 -0.221281 0.000000
vt 0.289332 -0.057552 0.000000
vt 0.504304 -0.076012 0.000000
vt 0.295000 0.000000 0.000000
vt 0.510000 0.000000 0.000000
vt 0.504304 0.076012 0.000000
vt 0.487342 -0.150325 0.000000
vt 0.272544 -0.112892 0.000000
vt 0.459494 -0.221281 0.000000
vt 0.245284 -0.163893 0.000000
vt 0.421382 -0.287293 0.000000
vt 0.373856 -0.346888 0.000000
vt 0.208597 -0.208597 0.000000
vt 0.317980 -0.398734 0.000000
vt 0.163893 -0.245284 0.000000
vt 0.255000 -0.441673 0.000000
vt 0.112892 -0.272544 0.000000
vt 0.186324 -0.474746 0.000000
vt 0.113486 -0.497213 0.000000
vt 0.057552 -0.289332 0.000000
vt 0.038112 -0.508574 0.000000
vt 0.000000 -0.295000 0.000000
vt -0.038112 -0.508574 0.000000
vt -0.057552 -0.289332 0.000000
vt -0.113486 -0.497213 0.000000
vt -0.112892 -0.272544 0.000000
vt -0.186324 -0.474746 0.000000
vt -0.255000 -0.441673 0.000000
vt -0.163893 -0.245284 0.000000
vt -0.317980 -0.398734 0.000000
vt -0.208597 -0.208597 0.000000
vt -0.373856 -0.346888 0.000000
vt -0.245284 -0.163893 0.000000
vt -0.421382 -0.287293 0.000000
vt -0.459494 -0.221281 0.000000
vt -0.272544 -0.112892 0.000000
vt -0.487342 -0.150325 0.000000
vt -0.289332 -0.057552 0.000000
vt -0.504304 -0.076012 0.000000
vt -0.295000 0.000000 0.000000
vt -0.510000 0.000000 0.000000
vt -0.504304 0.076012 0.000000
vt -0.289332 0.057552 0.000000
vt -0.487342 0.150325 0.000000
vt -0.272544 0.112892 0.000000
vt -0.459494 0.221281 0.000000
vt -0.245284 0.163893 0.000000
vt -0.421382 0.287293 0.000000
vt -0.373856 0.346888 0.000000
vt -0.208597 0.208597 0.000000
vt -0.317980 0.398734 0.000000
vt -0.163893 0.245284 0.000000
vt -0.255000 0.441673 0.000000
vt -0.112892 0.272544 0.000000
vt -0.186324 0.474746 0.000000
vt -0.113486 0.497213 0.000000
vt -0.057552 0.289332 0.000000
vt -0.038112 0.508574 0.000000
vt 0.000000 0.295000 0.000000
vt 0.038112 0.508574 0.000000
vt 0.057552 0.289332 0.000000
vt 0.113486 0.497213 0.000000
vt 0.112892 0.272544 0.000000
vt 0.186324 0.474746 0.000000
vt 0.255000 0.441673 0.000000
vt 0.163893 0.245284 0.000000
vt 0.317980 0.398734 0.000000
vt 0.208597 0.208597 0.000000
vt 0.373856 0.346888 0.000000
vt 0.245284 0.163893 0.000000
vt 0.421382 0.287293 0.000000
vt 0.459494 0.221281 0.000000
vt 0.272544 0.112892 0.000000
vt 0.487342 0.150325 0.000000
vt 0.289332 0.057552 0.000000
vn 0.097094 0.023932 0.000000
vn 0.097094 0.023932 0.000000
vn 0.100000 0.000000 0.000000
vn 0.100000 0.000000 0.000000
vn 0.097094 -0.023932 0.000000
vn 0.097094 -0.023932 0.000000
vn 0.088546 -0.046472 0.000000
vn 0.088546 -0.046472 0.000000
vn 0.074851 -0.066312 0.000000
vn 0.074851 -0.066312 0.000000
vn 0.056806 -0.082298 0.000000
vn 0.056806 -0.082298 0.000000
vn 0.035460 -0.093502 0.000000
vn 0.035460 -0.093502 0.000000
vn 0.012054 -0.099271 0.000000
vn 0.012054 -0.099271 0.000000
vn -0.012054 -0.099271 0.000000
vn -0.012054 -0.099271 0.000000
vn -0.035460 -0.093502 0.000000
vn -0.035460 -0.093502 0.000000
vn -0.056806 -0.082298 0.000000
vn -0.056806 -0.082298 0.000000
vn -0.074851 -0.066312 0.000000
vn -0.074851 -0.066312 0.000000
vn -0.088546 -0.046472 0.000000
vn -0.088546 -0.046472 0.000000
vn -0.097094 -0.023932 0.000000
vn -0.097094 -0.023932 0.000000
vn -0.100000 0.000000 0.000000
vn -0.100000 0.000000 0.000000
vn -0.097094 0.023932 0.000000
vn -0.097094 0.023932 0.000000
vn -0.088546 0.046472 0.000000
vn -0.088546 0.046472 0.000000
vn -0.074851 0.066312 0.000000
vn -0.074851 0.066312 0.000000
vn -0.056806 0.082298 0.000000
vn -0.056806 0.082298 0.000000
vn -0.035460 0.093502 0.000000
vn -0.035460 0.093502 0.000000
vn -0.012054 0.099271 0.000000
vn -0.012054 0.099271 0.000000
vn 0.012054 0.099271 0.000000
vn 0.012054 0.099271 0.000000
vn 0.035460 0.093502 0.000000
vn 0.035460 0.093502 0.000000
vn 0.056806 0.082298 0.000000
vn 0.056806 0.082298 0.000000
vn 0.074851 0.066312 0.000000
vn 0.074851 0.066312 0.000000
vn 0.088546 0.046472 0.000000
vn 0.088546 0.046472 0.000000
vn -0.061237 0.079057 0.000000
vn -0.061237 0.079057 0.000000
vn -0.061237 0.079057 0.000000
vn -0.061237 0.079057 0.000000
vn 0.053937 -0.084207 0.000000
vn 0.053937 -0.084207 0.000000
vn 0.053937 -0.084207 0.000000
vn 0.053937 -0.084207 0.000000
vn 0.055502 0.083184 0.000000
vn 0.055502 0.083184 0.000000
vn 0.055502 0.083184 0.000000
vn 0.055502 0.083184 0.000000
vn -0.052069 -0.085375 0.000000
vn -0.052069 -0.085375 0.000000
vn -0.052069 -0.085375 0.000000
vn -0.052069 -0.085375 0.000000
vn -0.095232 -0.030511 0.000000
vn -0.095232 -0.030511 0.000000
vn -0.086773 -0.049704 0.000000
vn -0.086773 -0.049704 0.000000
vn -0.074497 -0.066709 0.000000
vn -0.074497 -0.066709 0.000000
vn -0.058944 -0.080781 0.000000
vn -0.058944 -0.080781 0.000000
vn -0.040799 -0.091299 0.000000
vn -0.040799 -0.091299 0.000000
vn -0.020858 -0.097801 0.000000
vn -0.020858 -0.097801 0.000000
vn 0.000000 -0.100000 0.000000
vn 0.000000 -0.100000 0.000000
vn 0.020858 -0.097801 0.000000
vn 0.020858 -0.097801 0.000000
vn 0.040799 -0.091299 0.000000
vn 0.040799 -0.091299 0.000000
vn 0.058944 -0.080781 0.000000
vn 0.058944 -0.080781 0.000000
vn 0.074497 -0.066709 0.000000
vn 0.074497 -0.066709 0.000000
vn 0.086773 -0.049704 0.000000
vn 0.086773 -0.049704 0.000000
vn 0.095232 -0.030511 0.000000
vn 0.095232 -0.030511 0.000000
vn 0.052069 -0.085375 0.000000
vn 0.052069 -0.085375 0.000000
vn 0.052069 -0.085375 0.000000
vn 0.052069 -0.085375 0.000000
vn -0.052069 0.085375 0.000000
vn -0.052069 0.085375 0.000000
vn -0.052069 0.085375 0.000000
vn -0.052069 0.085375 0.000000
vn -0.057218 -0.082013 0.000000
vn -0.057218 -0.082013 0.000000
vn -0.057218 -0.082013 0.000000
vn -0.057218 -0.082013 0.000000
vn 0.066169 0.074978 0.000000
vn 0.066169 0.074978 0.000000
vn 0.066169 0.074978 0.000000
vn 0.066169 0.074978 0.000000
vn 0.095232 0.030511 0.000000
vn 0.095232 0.030511 0.000000
vn 0.086773 0.049704 0.000000
vn 0.086773 0.049704 0.000000
vn 0.074497 0.066709 0.000000
vn 0.074497 0.066709 0.000000
vn 0.058944 0.080781 0.000000
vn 0.058944 0.080781 0.000000
vn 0.040799 0.091299 0.000000
vn 0.040799 0.091299 0.000000
vn 0.020858 0.097801 0.000000
vn 0.020858 0.097801 0.000000
vn 0.000000 0.100000 0.000000
vn 0.000000 0.100000 0.000000
vn -0.020858 0.097801 -0.000000
vn -0.020858 0.097801 -0.000000
vn -0.040799 0.091299 -0.000000
vn -0.040799 0.091299 -0.000000
vn -0.058944 0.080781 -0.000000
vn -0.058944 0.080781 -0.000000
vn -0.074497 0.066709 -0.000000
vn -0.074497 0.066709 -0.000000
vn -0.086773 0.049704 -0.000000
vn -0.086773 0.049704 -0.000000
vn -0.095232 0.030511 -0.000000
vn -0.095232 0.030511 -0.000000
vn 0.000000 0.000000 0.100000
vn 0.000000 0.000000 0.100000
vn 0.000000 0.000000 0.100000
vn 0.000000 0.000000 0.100000
vn 0.000000 0.000000 0.100000
vn 0.000000 0.000000 0.100000
vn 0.000000 0.000000 0.100000
vn 0.000000 0.000000 0.100000
vn 0.000000 0.000000 0.100000
vn 0.000000 0.000000 0.100000
vn 0.000000 0.000000 0.100000
vn 0.000000 0.000000 0.100000
vn 0.000000 0.000000 0.100000
vn 0.000000 0.000000 0.100000
vn 0.000000 0.000000 0.100000
vn 0.000000 0.000000 0.100000
vn 0.000000 0.000000 0.100000
vn 0.000000 0.000000 0.100000
vn 0.000000 0.000000 0.100000
vn 0.000000 0.000000 0.100000
vn 0.000000 0.000000 0.100000
vn 0.000000 0.000000 0.100000
vn 0.000000 0.000000 0.100000
vn 0.000000 0.000000 0.100000
vn 0.000000 0.000000 0.100000
vn 0.000000 0.000000 0.100000
vn 0.000000 0.000000 0.100000
vn 0.000000 0.000000 0.100000
vn 0.000000 0.000000 0.100000
vn 0.000000 0.000000 0.100000
vn 0.000000 0.000000 0.100000
vn 0.000000 0.000000 0.100000
vn 0.000000 0.000000 0.100000
vn 0.000000 0.000000 0.100000
vn 0.000000 0.000000 0.100000
vn 0.000000 0.000000 0.100000
vn 0.000000 0.000000 0.100000
vn 0.000000 0.000000 0.100000
vn 0.000000 0.000000 0.100000
vn 0.000000 0.000000 0.100000
vn 0.000000 0.000000 0.100000
vn 0.000000 0.000000 0.100000
vn 0.000000 0.000000 0.100000
vn 0.000000 0.000000 0.100000
vn 0.000000 0.000000 0.100000
vn 0.000000 0.000000 0.100000
vn 0.000000 0.000000 0.100000
vn 0.000000 0.000000 0.100000
vn 0.000000 0.000000 0.100000
vn 0.000000 0.000000 0.100000
vn 0.000000 0.000000 0.100000
vn 0.000000 0.000000 0.100000
vn 0.000000 0.000000 0.100000
vn 0.000000 0.000000 0.100000
vn 0.000000 0.000000 0.100000
vn 0.000000 0.000000 0.100000
vn 0.000000 0.000000 0.100000
vn 0.000000 0.000000 0.100000
vn 0.000000 0.000000 0.100000
vn 0.000000 0.000000 0.100000
vn 0.000000 0.000000 0.100000
vn 0.000000 0.000000 0.100000
vn 0.000000 0.000000 0.100000
vn 0.000000 0.000000 0.100000
vn 0.000000 0.000000 0.100000
vn 0.000000 0.000000 0.100000
vn 0.000000 0.000000 0.100000
vn 0.000000 0.000000 0.100000
vn 0.000000 0.000000 0.100000
vn 0.000000 0.000000 0.100000
vn -0.099532 -0.009668 0.000000
vn -0.099948 -0.003227 0.000000
vn -0.099532 -0.009668 0.000000
vn -0.100000 0.000000 0.000000
vn -0.098079 -0.019509 0.000000
vn -0.099948 0.003227 0.000000
vn -0.099532 0.009668 0.000000
vn -0.098079 0.019509 0.000000
vn -0.098381 0.017920 0.000000
vn -0.096548 0.026047 0.000000
vn -0.099532 0.009668 0.000000
vn -0.092388 0.038268 0.000000
vn -0.094045 0.033993 0.000000
vn -0.094045 0.033993 0.000000
vn -0.086020 0.050996 0.000000
vn -0.083147 0.055557 0.000000
vn -0.074953 0.066197 0.000000
vn -0.070711 0.070711 0.000000
vn -0.061237 0.079057 0.000000
vn -0.055557 0.083147 0.000000
vn -0.045356 0.089123 0.000000
vn -0.038268 0.092388 0.000000
vn -0.027871 0.096038 0.000000
vn -0.019509 0.098079 0.000000
vn -0.009401 0.099557 0.000000
vn -0.000000 0.100000 0.000000
vn 0.009401 0.099557 0.000000
vn 0.019509 0.098079 0.000000
vn 0.027871 0.096038 0.000000
vn 0.038268 0.092388 0.000000
vn 0.045356 0.089123 0.000000
vn 0.055557 0.083147 0.000000
vn 0.061237 0.079057 0.000000
vn 0.070711 0.070711 0.000000
vn 0.074953 0.066197 0.000000
vn 0.083147 0.055557 0.000000
vn 0.086020 0.050996 0.000000
vn 0.092388 0.038268 0.000000
vn 0.094045 0.033993 0.000000
vn 0.094045 0.033993 0.000000
vn 0.096548 0.026047 0.000000
vn 0.098079 0.019509 0.000000
vn 0.098381 0.017920 0.000000
vn 0.099532 0.009668 0.000000
vn 0.099532 0.009668 0.000000
vn 0.099948 0.003227 0.000000
vn 0.100000 0.000000 0.000000
vn 0.099948 -0.003227 0.000000
vn 0.099532 -0.009668 0.000000
vn 0.098079 -0.019509 0.000000
vn 0.098203 -0.018875 0.000000
vn 0.096024 -0.027918 0.000000
vn 0.099532 -0.009668 0.000000
vn 0.092388 -0.038268 0.000000
vn 0.093014 -0.036720 0.000000
vn 0.093014 -0.036720 0.000000
vn 0.083862 -0.054471 0.000000
vn 0.083147 -0.055557 0.000000
vn 0.071366 -0.070049 0.000000
vn 0.070711 -0.070711 0.000000
vn 0.056023 -0.082834 0.000000
vn 0.055557 -0.083147 0.000000
vn 0.038445 -0.092314 0.000000
vn 0.038268 -0.092388 0.000000
vn 0.019334 -0.098113 0.000000
vn 0.019509 -0.098079 0.000000
vn -0.000000 -0.100000 0.000000
vn -0.000548 -0.099999 0.000000
vn -0.019509 -0.098079 0.000000
vn -0.020408 -0.097895 0.000000
vn -0.038268 -0.092388 0.000000
vn -0.039454 -0.091888 0.000000
vn -0.055557 -0.083147 0.000000
vn -0.056927 -0.082215 0.000000
vn -0.070711 -0.070711 0.000000
vn -0.072129 -0.069263 0.000000
vn -0.083147 -0.055557 0.000000
vn -0.084454 -0.053549 0.000000
vn -0.092388 -0.038268 0.000000
vn -0.093411 -0.035699 0.000000
vn -0.093411 -0.035699 0.000000
vn -0.096225 -0.027216 0.000000
vn -0.098271 -0.018516 0.000000
vn 0.098883 0.014904 0.000000
vn 0.098883 0.014904 0.000000
vn 0.100000 0.000000 0.000000
vn 0.100000 0.000000 0.000000
vn 0.098883 -0.014904 0.000000
vn 0.098883 -0.014904 0.000000
vn 0.095557 -0.029476 0.000000
vn 0.095557 -0.029476 0.000000
vn 0.090097 -0.043388 0.000000
vn 0.090097 -0.043388 0.000000
vn 0.082624 -0.056332 0.000000
vn 0.082624 -0.056332 0.000000
vn 0.073305 -0.068017 0.000000
vn 0.073305 -0.068017 0.000000
vn 0.062349 -0.078183 0.000000
vn 0.062349 -0.078183 0.000000
vn 0.050000 -0.086603 0.000000
vn 0.050000 -0.086603 0.000000
vn 0.036534 -0.093087 0.000000
vn 0.036534 -0.093087 0.000000
vn 0.022252 -0.097493 0.000000
vn 0.022252 -0.097493 0.000000
vn 0.007473 -0.099720 0.000000
vn 0.007473 -0.099720 0.000000
vn -0.007473 -0.099720 0.000000
vn -0.007473 -0.099720 0.000000
vn -0.022252 -0.097493 0.000000
vn -0.022252 -0.097493 0.000000
vn -0.036534 -0.093087 0.000000
vn -0.036534 -0.093087 0.000000
vn -0.050000 -0.086603 0.000000
vn -0.050000 -0.086603 0.000000
vn -0.062349 -0.078183 0.000000
vn -0.062349 -0.078183 0.000000
vn -0.073305 -0.068017 0.000000
vn -0.073305 -0.068017 0.000000
vn -0.082624 -0.056332 0.000000
vn -0.082624 -0.056332 0.000000
vn -0.090097 -0.043388 0.000000
vn -0.090097 -0.043388 0.000000
vn -0.095557 -0.029476 0.000000
vn -0.095557 -0.029476 0.000000
vn -0.098883 -0.014904 0.000000
vn -0.098883 -0.014904 0.000000
vn -0.100000 -0.000000 0.000000
vn -0.100000 -0.000000 0.000000
vn -0.098883 0.014904 -0.000000
vn -0.098883 0.014904 -0.000000
vn -0.095557 0.029476 -0.000000
vn -0.095557 0.029476 -0.000000
vn -0.090097 0.043388 -0.000000
vn -0.090097 0.043388 -0.000000
vn -0.082624 0.056332 -0.000000
vn -0.082624 0.056332 -0.000000
vn -0.073305 0.068017 -0.000000
vn -0.073305 0.068017 -0.000000
vn -0.062349 0.078183 -0.000000
vn -0.062349 0.078183 -0.000000
vn -0.050000 0.086603 -0.000000
vn -0.050000 0.086603 -0.000000
vn -0.036534 0.093087 -0.000000
vn -0.036534 0.093087 -0.000000
vn -0.022252 0.097493 -0.000000
vn -0.022252 0.097493 -0.000000
vn -0.007473 0.099720 -0.000000
vn -0.007473 0.099720 -0.000000
vn 0.007473 0.099720 0.000000
vn 0.007473 0.099720 0.000000
vn 0.022252 0.097493 0.000000
vn 0.022252 0.097493 0.000000
vn 0.036534 0.093087 0.000000
vn 0.036534 0.093087 0.000000
vn 0.050000 0.086603 0.000000
vn 0.050000 0.086603 0.000000
vn 0.062349 0.078183 0.000000
vn 0.062349 0.078183 0.000000
vn 0.073305 0.068017 0.000000
vn 0.073305 0.068017 0.000000
vn 0.082624 0.056332 0.000000
vn 0.082624 0.056332 0.000000
vn 0.090097 0.043388 0.000000
vn 0.090097 0.043388 0.000000
vn 0.095557 0.029476 0.000000
vn 0.095557 0.029476 0.000000
vn 0.000000 0.000000 -0.100000
vn 0.000000 0.000000 -0.100000
vn 0.000000 0.000000 -0.100000
vn 0.000000 0.000000 -0.100000
vn 0.000000 0.000000 -0.100000
vn 0.000000 0.000000 -0.100000
vn 0.000000 0.000000 -0.100000
vn 0.000000 0.000000 -0.100000
vn 0.000000 0.000000 -0.100000
vn 0.000000 0.000000 -0.100000
vn 0.000000 0.000000 -0.100000
vn 0.000000 0.000000 -0.100000
vn 0.000000 0.000000 -0.100000
vn 0.000000 0.000000 -0.100000
vn 0.000000 0.000000 -0.100000
vn 0.000000 0.000000 -0.100000
vn 0.000000 0.000000 -0.100000
vn 0.000000 0.000000 -0.100000
vn 0.000000 0.000000 -0.100000
vn 0.000000 0.000000 -0.100000
vn 0.000000 0.000000 -0.100000
vn 0.000000 0.000000 -0.100000
vn 0.000000 0.000000 -0.100000
vn 0.000000 0.000000 -0.100000
vn 0.000000 0.000000 -0.100000
vn 0.000000 0.000000 -0.100000
vn 0.000000 0.000000 -0.100000
vn 0.000000 0.000000 -0.100000
vn 0.000000 0.000000 -0.100000
vn 0.000000 0.000000 -0.100000
vn 0.000000 0.000000 -0.100000
vn 0.000000 0.000000 -0.100000
vn 0.000000 0.000000 -0.100000
vn 0.000000 0.000000 -0.100000
vn 0.000000 0.000000 -0.100000
vn 0.000000 0.000000 -0.100000
vn 0.000000 0.000000 -0.100000
vn 0.000000 0.000000 -0.100000
vn 0.000000 0.000000 -0.100000
vn 0.000000 0.000000 -0.100000
vn 0.000000 0.000000 -0.100000
vn 0.000000 0.000000 -0.100000
vn 0.000000 0.000000 -0.100000
vn 0.000000 0.000000 -0.100000
vn 0.000000 0.000000 -0.100000
vn 0.000000 0.000000 -0.100000
vn 0.000000 0.000000 -0.100000
vn 0.000000 0.000000 -0.100000
vn 0.000000 0.000000 -0.100000
vn 0.000000 0.000000 -0.100000
vn 0.000000 0.000000 -0.100000
vn 0.000000 0.000000 -0.100000
vn 0.000000 0.000000 -0.100000
vn 0.000000 0.000000 -0.100000
vn 0.000000 0.000000 -0.100000
vn 0.000000 0.000000 -0.100000
vn 0.000000 0.000000 -0.100000
vn 0.000000 0.000000 -0.100000
vn 0.000000 0.000000 -0.100000
vn 0.000000 0.000000 -0.100000
vn 0.000000 0.000000 -0.100000
vn 0.000000 0.000000 -0.100000
vn 0.000000 0.000000 -0.100000
vn 0.000000 0.000000 -0.100000
vn 0.000000 0.000000 -0.100000
vn 0.000000 0.000000 -0.100000
vn 0.000000 0.000000 -0.100000
vn 0.000000 0.000000 -0.100000
vn 0.000000 0.000000 -0.100000
vn 0.000000 0.000000 -0.100000
vn 0.000000 0.000000 -0.100000
vn 0.000000 0.000000 -0.100000
vn 0.000000 0.000000 -0.100000
vn 0.000000 0.000000 -0.100000
vn 0.000000 0.000000 -0.100000
vn 0.000000 0.000000 -0.100000
vn 0.000000 0.000000 -0.100000
vn 0.000000 0.000000 -0.100000
vn 0.000000 0.000000 -0.100000
vn 0.000000 0.000000 -0.100000
vn 0.000000 0.000000 -0.100000
vn 0.000000 0.000000 -0.100000
vn 0.000000 0.000000 -0.100000
vn 0.000000 0.000000 -0.100000
vn 0.000000 0.000000 -0.100000
vn 0.000000 0.000000 -0.100000
vn 0.000000 0.000000 -0.100000
vn 0.000000 0.000000 -0.100000
vn 0.000000 0.000000 -0.100000
vn 0.000000 0.000000 -0.100000
vn 0.000000 0.000000 -0.100000
vn 0.000000 0.000000 -0.100000
vn 0.000000 0.000000 -0.100000
vn 0.000000 0.000000 -0.100000
vn 0.000000 0.000000 -0.100000
vn 0.000000 0.000000 -0.100000
vn 0.000000 0.000000 -0.100000
vn 0.000000 0.000000 -0.100000
vn 0.000000 0.000000 -0.100000
vn 0.000000 0.000000 -0.100000
vn 0.000000 0.000000 -0.100000
vn 0.000000 0.000000 -0.100000
vn 0.000000 0.000000 -0.100000
vn 0.000000 0.000000 -0.100000
vn 0.000000 0.000000 -0.100000
vn 0.000000 0.000000 -0.100000
vn 0.000000 0.000000 -0.100000
vn 0.000000 0.000000 -0.100000
vn 0.000000 0.000000 -0.100000
vn 0.000000 0.000000 -0.100000
vn 0.000000 0.000000 -0.100000
vn 0.000000 0.000000 -0.100000
vn 0.000000 0.000000 -0.100000
vn 0.000000 0.000000 -0.100000
vn 0.000000 0.000000 -0.100000
vn 0.000000 0.000000 -0.100000
vn 0.000000 0.000000 -0.100000
vn 0.000000 0.000000 -0.100000
vn 0.000000 0.000000 -0.100000
vn 0.000000 0.000000 -0.100000
vn 0.000000 0.000000 -0.100000
vn 0.000000 0.000000 -0.100000
vn 0.000000 0.000000 -0.100000
vn 0.000000 0.000000 -0.100000
vn 0.000000 0.000000 -0.100000
vn 0.000000 0.000000 -0.100000
vn 0.000000 0.000000 -0.100000
vn 0.000000 0.000000 -0.100000
vn 0.000000 0.000000 -0.100000
vn 0.000000 0.000000 -0.100000
vn 0.000000 0.000000 -0.100000
vn 0.000000 0.000000 0.100000
vn 0.000000 0.000000 0.100000
vn 0.000000 0.000000 0.100000
vn 0.000000 0.000000 0.100000
vn 0.000000 0.000000 0.100000
vn 0.000000 0.000000 0.100000
vn 0.000000 0.000000 0.100000
vn 0.000000 0.000000 0.100000
vn 0.000000 0.000000 0.100000
vn 0.000000 0.000000 0.100000
vn 0.000000 0.000000 0.100000
vn 0.000000 0.000000 0.100000
vn 0.000000 0.000000 0.100000
vn 0.000000 0.000000 0.100000
vn 0.000000 0.000000 0.100000
vn 0.000000 0.000000 0.100000
vn 0.000000 0.000000 0.100000
vn 0.000000 0.000000 0.100000
vn 0.000000 0.000000 0.100000
vn 0.000000 0.000000 0.100000
vn 0.000000 0.000000 0.100000
vn 0.000000 0.000000 0.100000
vn 0.000000 0.000000 0.100000
vn 0.000000 0.000000 0.100000
vn 0.000000 0.000000 0.100000
vn 0.000000 0.000000 0.100000
vn 0.000000 0.000000 0.100000
vn 0.000000 0.000000 0.100000
vn 0.000000 0.000000 0.100000
vn 0.000000 0.000000 0.100000
vn 0.000000 0.000000 0.100000
vn 0.000000 0.000000 0.100000
vn 0.000000 0.000000 0.100000
vn 0.000000 0.000000 0.100000
vn 0.000000 0.000000 0.100000
vn 0.000000 0.000000 0.100000
vn 0.000000 0.000000 0.100000
vn 0.000000 0.000000 0.100000
vn 0.000000 0.000000 0.100000
vn 0.000000 0.000000 0.100000
vn 0.000000 0.000000 0.100000
vn 0.000000 0.000000 0.100000
vn 0.000000 0.000000 0.100000
vn 0.000000 0.000000 0.100000
vn 0.000000 0.000000 0.100000
vn 0.000000 0.000000 0.100000
vn 0.000000 0.000000 0.100000
vn 0.000000 0.000000 0.100000
vn 0.000000 0.000000 0.100000
vn 0.000000 0.000000 0.100000
vn 0.000000 0.000000 0.100000
vn 0.000000 0.000000 0.100000
vn 0.000000 0.000000 0.100000
vn 0.000000 0.000000 0.100000
vn 0.000000 0.000000 0.100000
vn 0.000000 0.000000 0.100000
vn 0.000000 0.000000 0.100000
vn 0.000000 0.000000 0.100000
vn 0.000000 0.000000 0.100000
vn 0.000000 0.000000 0.100000
vn 0.000000 0.000000 0.100000
vn 0.000000 0.000000 0.100000
vn 0.000000 0.000000 0.100000
vn 0.000000 0.000000 0.100000
vn 0.000000 0.000000 0.100000
vn 0.000000 0.000000 0.100000
vn 0.000000 0.000000 0.100000
vn 0.000000 0.000000 0.100000
vn 0.000000 0.000000 0.100000
vn 0.000000 0.000000 0.100000
vn 0.000000 0.000000 0.100000
vn 0.000000 0.000000 0.100000
vn 0.000000 0.000000 0.100000
vn 0.000000 0.000000 0.100000
f 1377/2921/2891 1427/2922/2892 1376/2923/2893
f 1376/2923/2893 1427/2922/2892 1402/2924/2894
f 1376/2925/2893 1402/2926/2894 1401/2927/2895
f 1401/2927/2895 1402/2926/2894 1403/2928/2896
f 1401/2927/2895 1403/2928/2896 1400/2929/2897
f 1400/2929/2897 1403/2928/2896 1404/2930/2898
f 1400/2929/2897 1404/2930/2898 1399/2931/2899
f 1399/2931/2899 1404/2930/2898 1405/2932/2900
f 1399/2931/2899 1405/2932/2900 1398/2933/2901
f 1398/2933/2901 1405/2932/2900 1406/2934/2902
f 1398/2933/2901 1406/2934/2902 1397/2935/2903
f 1397/2935/2903 1406/2934/2902 1407/2936/2904
f 1397/2935/2903 1407/2936/2904 1396/2937/2905
f 1396/2937/2905 1407/2936/2904 1408/2938/2906
f 1396/2937/2905 1408/2938/2906 1395/2939/2907
f 1395/2939/2907 1408/2938/2906 1409/2940/2908
f 1395/2939/2907 1409/2940/2908 1394/2941/2909
f 1394/2941/2909 1409/2940/2908 1410/2942/2910
f 1394/2941/2909 1410/2942/2910 1393/2943/2911
f 1393/2943/2911 1410/2942/2910 1411/2944/2912
f 1393/2943/2911 1411/2944/2912 1392/2945/2913
f 1392/2945/2913 1411/2944/2912 1412/2946/2914
f 1392/2945/2913 1412/2946/2914 1391/2947/2915
f 1391/2947/2915 1412/2946/2914 1413/2948/2916
f 1391/2947/2915 1413/2948/2916 1390/2949/2917
f 1390/2949/2917 1413/2948/2916 1414/2950/2918
f 1390/2949/2917 1414/2950/2918 1389/2951/2919
f 1389/2951/2919 1414/2950/2918 1415/2952/2920
f 1389/2951/2919 1415/2952/2920 1388/2953/2921
f 1388/2953/2921 1415/2952/2920 1416/2954/2922
f 1388/2953/2921 1416/2954/2922 1387/2955/2923
f 1387/2955/2923 1416/2954/2922 1417/2956/2924
f 1387/2955/2923 1417/2956/2924 1386/2957/2925
f 1386/2957/2925 1417/2956/2924 1418/2958/2926
f 1386/2957/2925 1418/2958/2926 1385/2959/2927
f 1385/2959/2927 1418/2958/2926 1419/2960/2928
f 1385/2959/2927 1419/2960/2928 1384/2961/2929
f 1384/2961/2929 1419/2960/2928 1420/2962/2930
f 1384/2961/2929 1420/2962/2930 1383/2963/2931
f 1383/2963/2931 1420/2962/2930 1421/2964/2932
f 1383/2963/2931 1421/2964/2932 1382/2965/2933
f 1382/2965/2933 1421/2964/2932 1422/2966/2934
f 1382/2965/2933 1422/2966/2934 1381/2967/2935
f 1381/2967/2935 1422/2966/2934 1423/2968/2936
f 1381/2967/2935 1423/2968/2936 1380/2969/2937
f 1380/2969/2937 1423/2968/2936 1424/2970/2938
f 1380/2969/2937 1424/2970/2938 1379/2971/2939
f 1379/2971/2939 1424/2970/2938 1425/2972/2940
f 1379/2971/2939 1425/2972/2940 1378/2973/2941
f 1378/2973/2941 1425/2972/2940 1426/2974/2942
f 1378/2973/2941 1426/2974/2942 1377/2921/2891
f 1377/2921/2891 1426/2974/2942 1427/2922/2892
f 1428/2975/2943 1429/2976/2944 1431/2977/2945
f 1431/2977/2945 1429/2976/2944 1430/2978/2946
f 1432/2979/2947 1433/2980/2948 1435/2981/2949
f 1435/2981/2949 1433/2980/2948 1434/2982/2950
f 1436/2983/2951 1432/2984/2952 1437/2985/2953
f 1437/2985/2953 1432/2984/2952 1435/2986/2954
f 1438/2987/2955 1439/2988/2956 1441/2989/2957
f 1441/2989/2957 1439/2988/2956 1440/2990/2958
f 1465/2991/2959 1442/2992/2960 1464/2993/2961
f 1464/2993/2961 1442/2992/2960 1443/2994/2962
f 1464/2993/2961 1443/2994/2962 1463/2995/2963
f 1463/2995/2963 1443/2994/2962 1444/2996/2964
f 1463/2995/2963 1444/2996/2964 1462/2997/2965
f 1462/2997/2965 1444/2996/2964 1445/2998/2966
f 1462/2997/2965 1445/2998/2966 1461/2999/2967
f 1461/2999/2967 1445/2998/2966 1446/3000/2968
f 1461/2999/2967 1446/3000/2968 1460/3001/2969
f 1460/3001/2969 1446/3000/2968 1447/3002/2970
f 1460/3001/2969 1447/3002/2970 1459/3003/2971
f 1459/3003/2971 1447/3002/2970 1448/3004/2972
f 1459/3003/2971 1448/3004/2972 1458/3005/2973
f 1458/3005/2973 1448/3004/2972 1449/3006/2974
f 1458/3005/2973 1449/3006/2974 1457/3007/2975
f 1457/3007/2975 1449/3006/2974 1450/3008/2976
f 1457/3007/2975 1450/3008/2976 1456/3009/2977
f 1456/3009/2977 1450/3008/2976 1451/3010/2978
f 1456/3009/2977 1451/3010/2978 1455/3011/2979
f 1455/3011/2979 1451/3010/2978 1452/3012/2980
f 1455/3011/2979 1452/3012/2980 1454/3013/2981
f 1454/3013/2981 1452/3012/2980 1453/3014/2982
f 1454/3013/2981 1453/3014/2982 1441/3015/2983
f 1441/3015/2983 1453/3014/2982 1438/3016/2984
f 1466/3017/2985 1442/3018/2986 1467/3019/2987
f 1467/3019/2987 1442/3018/2986 1465/3020/2988
f 1468/3021/2989 1469/3022/2990 1471/3023/2991
f 1471/3023/2991 1469/3022/2990 1470/3024/2992
f 1472/3025/2993 1468/3026/2994 1473/3027/2995
f 1473/3027/2995 1468/3026/2994 1471/3028/2996
f 1474/3029/2997 1475/3030/2998 1477/3031/2999
f 1477/3031/2999 1475/3030/2998 1476/3032/3000
f 1430/3033/3001 1429/3034/3002 1499/3035/3003
f 1499/3035/3003 1429/3034/3002 1478/3036/3004
f 1499/3035/3003 1478/3036/3004 1498/3037/3005
f 1498/3037/3005 1478/3036/3004 1479/3038/3006
f 1498/3037/3005 1479/3038/3006 1497/3039/3007
f 1497/3039/3007 1479/3038/3006 1480/3040/3008
f 1497/3039/3007 1480/3040/3008 1496/3041/3009
f 1496/3041/3009 1480/3040/3008 1481/3042/3010
f 1496/3041/3009 1481/3042/3010 1495/3043/3011
f 1495/3043/3011 1481/3042/3010 1482/3044/3012
f 1495/3043/3011 1482/3044/3012 1494/3045/3013
f 1494/3045/3013 1482/3044/3012 1483/3046/3014
f 1494/3045/3013 1483/3046/3014 1493/3047/3015
f 1493/3047/3015 1483/3046/3014 1484/3048/3016
f 1493/3047/3015 1484/3048/3016 1492/3049/3017
f 1492/3049/3017 1484/3048/3016 1485/3050/3018
f 1492/3049/3017 1485/3050/3018 1491/3051/3019
f 1491/3051/3019 1485/3050/3018 1486/3052/3020
f 1491/3051/3019 1486/3052/3020 1490/3053/3021
f 1490/3053/3021 1486/3052/3020 1487/3054/3022
f 1490/3053/3021 1487/3054/3022 1489/3055/3023
f 1489/3055/3023 1487/3054/3022 1488/3056/3024
f 1489/3055/3023 1488/3056/3024 1477/3057/3025
f 1477/3057/3025 1488/3056/3024 1474/3058/3026
f 1377/3059/3027 1376/3060/3028 1471/3061/3029
f 1471/3061/3029 1376/3060/3028 1401/3062/3030
f 1471/3061/3029 1401/3062/3030 1473/3063/3031
f 1473/3063/3031 1401/3062/3030 1501/3064/3032
f 1501/3064/3032 1401/3062/3030 1477/3065/3033
f 1501/3064/3032 1477/3065/3033 1500/3066/3034
f 1500/3066/3034 1477/3065/3033 1476/3067/3035
f 1401/3062/3030 1400/3068/3036 1477/3065/3033
f 1477/3065/3033 1400/3068/3036 1489/3069/3037
f 1489/3069/3037 1400/3068/3036 1399/3070/3038
f 1489/3069/3037 1399/3070/3038 1490/3071/3039
f 1490/3071/3039 1399/3070/3038 1398/3072/3040
f 1490/3071/3039 1398/3072/3040 1491/3073/3041
f 1491/3073/3041 1398/3072/3040 1492/3074/3042
f 1492/3074/3042 1398/3072/3040 1397/3075/3043
f 1492/3074/3042 1397/3075/3043 1493/3076/3044
f 1493/3076/3044 1397/3075/3043 1396/3077/3045
f 1493/3076/3044 1396/3077/3045 1494/3078/3046
f 1494/3078/3046 1396/3077/3045 1395/3079/3047
f 1494/3078/3046 1395/3079/3047 1495/3080/3048
f 1495/3080/3048 1395/3079/3047 1394/3081/3049
f 1495/3080/3048 1394/3081/3049 1496/3082/3050
f 1496/3082/3050 1394/3081/3049 1393/3083/3051
f 1496/3082/3050 1393/3083/3051 1497/3084/3052
f 1497/3084/3052 1393/3083/3051 1498/3085/3053
f 1498/3085/3053 1393/3083/3051 1392/3086/3054
f 1498/3085/3053 1392/3086/3054 1499/3087/3055
f 1499/3087/3055 1392/3086/3054 1391/3088/3056
f 1499/3087/3055 1391/3088/3056 1430/3089/3057
f 1430/3089/3057 1391/3088/3056 1390/3090/3058
f 1430/3089/3057 1390/3090/3058 1435/3091/3059
f 1435/3091/3059 1390/3090/3058 1389/3092/3060
f 1435/3091/3059 1389/3092/3060 1388/3093/3061
f 1435/3091/3059 1388/3093/3061 1441/3094/3062
f 1441/3094/3062 1388/3093/3061 1387/3095/3063
f 1441/3094/3062 1387/3095/3063 1454/3096/3064
f 1454/3096/3064 1387/3095/3063 1386/3097/3065
f 1454/3096/3064 1386/3097/3065 1455/3098/3066
f 1455/3098/3066 1386/3097/3065 1385/3099/3067
f 1455/3098/3066 1385/3099/3067 1456/3100/3068
f 1456/3100/3068 1385/3099/3067 1457/3101/3069
f 1457/3101/3069 1385/3099/3067 1384/3102/3070
f 1457/3101/3069 1384/3102/3070 1458/3103/3071
f 1458/3103/3071 1384/3102/3070 1383/3104/3072
f 1458/3103/3071 1383/3104/3072 1459/3105/3073
f 1459/3105/3073 1383/3104/3072 1382/3106/3074
f 1459/3105/3073 1382/3106/3074 1460/3107/3075
f 1460/3107/3075 1382/3106/3074 1381/3108/3076
f 1460/3107/3075 1381/3108/3076 1461/3109/3077
f 1461/3109/3077 1381/3108/3076 1380/3110/3078
f 1461/3109/3077 1380/3110/3078 1462/3111/3079
f 1462/3111/3079 1380/3110/3078 1463/3112/3080
f 1463/3112/3080 1380/3110/3078 1379/3113/3081
f 1463/3112/3080 1379/3113/3081 1464/3114/3082
f 1464/3114/3082 1379/3113/3081 1378/3115/3083
f 1464/3114/3082 1378/3115/3083 1465/3116/3084
f 1465/3116/3084 1378/3115/3083 1377/3059/3027
f 1465/3116/3084 1377/3059/3027 1471/3061/3029
f 1470/3117/3085 1502/3118/3086 1471/3061/3029
f 1471/3061/3029 1502/3118/3086 1465/3116/3084
f 1502/3118/3086 1503/3119/3087 1465/3116/3084
f 1465/3116/3084 1503/3119/3087 1467/3120/3088
f 1440/3121/3089 1504/3122/3090 1441/3094/3062
f 1441/3094/3062 1504/3122/3090 1505/3123/3091
f 1441/3094/3062 1505/3123/3091 1435/3091/3059
f 1435/3091/3059 1505/3123/3091 1437/3124/3092
f 1434/3125/3093 1506/3126/3094 1435/3091/3059
f 1435/3091/3059 1506/3126/3094 1430/3089/3057
f 1506/3126/3094 1507/3127/3095 1430/3089/3057
f 1430/3089/3057 1507/3127/3095 1431/3128/3096
f 1433/3129/3097 1508/3130/3098 1434/3131/3099
f 1434/3131/3099 1508/3130/3098 1535/3132/3100
f 1434/3131/3099 1535/3132/3100 1536/3133/3101
f 1508/3130/3098 1509/3134/3102 1535/3132/3100
f 1535/3132/3100 1509/3134/3102 1437/3135/3103
f 1535/3132/3100 1437/3135/3103 1566/3136/3104
f 1566/3136/3104 1437/3135/3103 1505/3137/3105
f 1566/3136/3104 1505/3137/3105 1504/3138/3106
f 1509/3134/3102 1436/3139/3107 1437/3135/3103
f 1566/3136/3104 1504/3138/3106 1565/3140/3108
f 1565/3140/3108 1504/3138/3106 1440/3141/3109
f 1565/3140/3108 1440/3141/3109 1439/3142/3110
f 1439/3142/3110 1510/3143/3111 1565/3140/3108
f 1565/3140/3108 1510/3143/3111 1564/3144/3112
f 1564/3144/3112 1510/3143/3111 1511/3145/3113
f 1564/3144/3112 1511/3145/3113 1563/3146/3114
f 1563/3146/3114 1511/3145/3113 1512/3147/3115
f 1563/3146/3114 1512/3147/3115 1562/3148/3116
f 1562/3148/3116 1512/3147/3115 1513/3149/3117
f 1562/3148/3116 1513/3149/3117 1561/3150/3118
f 1561/3150/3118 1513/3149/3117 1514/3151/3119
f 1561/3150/3118 1514/3151/3119 1560/3152/3120
f 1560/3152/3120 1514/3151/3119 1515/3153/3121
f 1560/3152/3120 1515/3153/3121 1559/3154/3122
f 1559/3154/3122 1515/3153/3121 1516/3155/3123
f 1559/3154/3122 1516/3155/3123 1558/3156/3124
f 1558/3156/3124 1516/3155/3123 1517/3157/3125
f 1558/3156/3124 1517/3157/3125 1557/3158/3126
f 1557/3158/3126 1517/3157/3125 1518/3159/3127
f 1557/3158/3126 1518/3159/3127 1556/3160/3128
f 1556/3160/3128 1518/3159/3127 1519/3161/3129
f 1556/3160/3128 1519/3161/3129 1555/3162/3130
f 1555/3162/3130 1519/3161/3129 1520/3163/3131
f 1555/3162/3130 1520/3163/3131 1554/3164/3132
f 1554/3164/3132 1520/3163/3131 1521/3165/3133
f 1554/3164/3132 1521/3165/3133 1553/3166/3134
f 1553/3166/3134 1521/3165/3133 1466/3167/3135
f 1553/3166/3134 1466/3167/3135 1467/3168/3136
f 1467/3168/3136 1503/3169/3137 1553/3166/3134
f 1553/3166/3134 1503/3169/3137 1552/3170/3138
f 1552/3170/3138 1503/3169/3137 1502/3171/3139
f 1552/3170/3138 1502/3171/3139 1470/3172/3140
f 1469/3173/3141 1522/3174/3142 1470/3172/3140
f 1470/3172/3140 1522/3174/3142 1551/3175/3143
f 1470/3172/3140 1551/3175/3143 1552/3170/3138
f 1522/3176/3142 1523/3177/3144 1551/3178/3143
f 1551/3178/3143 1523/3177/3144 1473/3179/3145
f 1551/3178/3143 1473/3179/3145 1550/3180/3146
f 1550/3180/3146 1473/3179/3145 1501/3181/3147
f 1550/3180/3146 1501/3181/3147 1500/3182/3148
f 1523/3177/3144 1472/3183/3149 1473/3179/3145
f 1550/3180/3146 1500/3182/3148 1549/3184/3150
f 1549/3184/3150 1500/3182/3148 1476/3185/3151
f 1549/3184/3150 1476/3185/3151 1475/3186/3152
f 1475/3186/3152 1524/3187/3153 1549/3184/3150
f 1549/3184/3150 1524/3187/3153 1548/3188/3154
f 1548/3188/3154 1524/3187/3153 1525/3189/3155
f 1548/3188/3154 1525/3189/3155 1547/3190/3156
f 1547/3190/3156 1525/3189/3155 1526/3191/3157
f 1547/3190/3156 1526/3191/3157 1546/3192/3158
f 1546/3192/3158 1526/3191/3157 1527/3193/3159
f 1546/3192/3158 1527/3193/3159 1545/3194/3160
f 1545/3194/3160 1527/3193/3159 1528/3195/3161
f 1545/3194/3160 1528/3195/3161 1544/3196/3162
f 1544/3196/3162 1528/3195/3161 1543/3197/3163
f 1543/3197/3163 1528/3195/3161 1529/3198/3164
f 1543/3197/3163 1529/3198/3164 1542/3199/3165
f 1542/3199/3165 1529/3198/3164 1530/3200/3166
f 1542/3199/3165 1530/3200/3166 1541/3201/3167
f 1541/3201/3167 1530/3200/3166 1531/3202/3168
f 1541/3201/3167 1531/3202/3168 1540/3203/3169
f 1540/3203/3169 1531/3202/3168 1532/3204/3170
f 1540/3203/3169 1532/3204/3170 1539/3205/3171
f 1539/3205/3171 1532/3204/3170 1533/3206/3172
f 1539/3205/3171 1533/3206/3172 1538/3207/3173
f 1538/3207/3173 1533/3206/3172 1534/3208/3174
f 1538/3207/3173 1534/3208/3174 1537/3209/3175
f 1537/3209/3175 1534/3208/3174 1428/3210/3176
f 1537/3209/3175 1428/3210/3176 1431/3211/3177
f 1431/3211/3177 1507/3212/3178 1537/3209/3175
f 1537/3209/3175 1507/3212/3178 1536/3133/3101
f 1536/3133/3101 1507/3212/3178 1506/3213/3179
f 1536/3133/3101 1506/3213/3179 1434/3131/3099
f 1568/3214/3180 1650/3215/3181 1567/3216/3182
f 1567/3216/3182 1650/3215/3181 1609/3217/3183
f 1567/3216/3182 1609/3217/3183 1608/3218/3184
f 1608/3218/3184 1609/3217/3183 1610/3219/3185
f 1608/3218/3184 1610/3219/3185 1607/3220/3186
f 1607/3220/3186 1610/3219/3185 1611/3221/3187
f 1607/3220/3186 1611/3221/3187 1606/3222/3188
f 1606/3222/3188 1611/3221/3187 1612/3223/3189
f 1606/3222/3188 1612/3223/3189 1605/3224/3190
f 1605/3224/3190 1612/3223/3189 1613/3225/3191
f 1605/3224/3190 1613/3225/3191 1604/3226/3192
f 1604/3226/3192 1613/3225/3191 1614/3227/3193
f 1604/3226/3192 1614/3227/3193 1603/3228/3194
f 1603/3228/3194 1614/3227/3193 1615/3229/3195
f 1603/3228/3194 1615/3229/3195 1602/3230/3196
f 1602/3230/3196 1615/3229/3195 1616/3231/3197
f 1602/3230/3196 1616/3231/3197 1601/3232/3198
f 1601/3232/3198 1616/3231/3197 1617/3233/3199
f 1601/3232/3198 1617/3233/3199 1600/3234/3200
f 1600/3234/3200 1617/3233/3199 1618/3235/3201
f 1600/3234/3200 1618/3235/3201 1599/3236/3202
f 1599/3236/3202 1618/3235/3201 1619/3237/3203
f 1599/3236/3202 1619/3237/3203 1598/3238/3204
f 1598/3238/3204 1619/3237/3203 1620/3239/3205
f 1598/3238/3204 1620/3239/3205 1597/3240/3206
f 1597/3240/3206 1620/3239/3205 1621/3241/3207
[truncated: 297,617 more chars]
