# Supplementary material for: Customizable 3D printed perfusion bioreactor for the engineering of stem cell microenvironments
Source: Front Bioeng Biotechnol. 2023 Jan 9;10:1081145. doi: 10.3389/fbioe.2022.1081145 (PMC9870251; doi:10.3389/fbioe.2022.1081145)
Supplement: Supplementary file 3 [file DataSheet1.ZIP › Files for 3D printing/Scaffold Holders/8 mm/8 mm Scaffold Holder - OBJ format.obj]

# WaveFront *.obj file (generated by Autodesk ATF)

mtllib 0ad8a949-9aa8-498e-a0cd-f1457243d174.mtl

g Body18

v -2.000000 13.000000 0.500000
v -1.941884 12.521369 0.500000
v -1.770912 12.070554 0.500000
v -1.497021 11.673755 0.500000
v -1.136129 11.354032 0.500000
v -0.709210 11.129968 0.500000
v -0.241073 11.014582 0.500000
v 0.241073 11.014582 0.500000
v 0.709210 11.129968 0.500000
v 1.136129 11.354032 0.500000
v 1.497021 11.673755 0.500000
v 1.770912 12.070554 0.500000
v 1.941884 12.521369 0.500000
v 2.000000 13.000000 0.500000
v 1.941884 13.478631 0.500000
v 1.770912 13.929446 0.500000
v 1.497021 14.326245 0.500000
v 1.136129 14.645968 0.500000
v 0.709210 14.870032 0.500000
v 0.241073 14.985418 0.500000
v -0.241073 14.985418 0.500000
v -0.709210 14.870032 0.500000
v -1.136129 14.645968 0.500000
v -1.497021 14.326245 0.500000
v -1.770912 13.929446 0.500000
v -1.941884 13.478631 0.500000
v -2.000000 13.000000 0.000000
v -1.941884 13.478631 0.000000
v -1.770912 13.929446 0.000000
v -1.497021 14.326245 0.000000
v -1.136129 14.645968 0.000000
v -0.709210 14.870032 0.000000
v -0.241073 14.985418 0.000000
v 0.241073 14.985418 0.000000
v 0.709210 14.870032 0.000000
v 1.136129 14.645968 0.000000
v 1.497021 14.326245 0.000000
v 1.770912 13.929446 0.000000
v 1.941884 13.478631 0.000000
v 2.000000 13.000000 0.000000
v 1.941884 12.521369 0.000000
v 1.770912 12.070554 0.000000
v 1.497021 11.673755 0.000000
v 1.136129 11.354032 0.000000
v 0.709210 11.129968 0.000000
v 0.241073 11.014582 0.000000
v -0.241073 11.014582 0.000000
v -0.709210 11.129968 0.000000
v -1.136129 11.354032 0.000000
v -1.497021 11.673755 0.000000
v -1.770912 12.070554 0.000000
v -1.941884 12.521369 0.000000
v 3.671074 12.234678 0.000000
v 2.499981 13.009706 0.000000
v 2.499981 13.009706 0.500000
v 3.671074 12.234678 0.500000
v 2.394880 12.282679 0.000000
v 3.486894 11.620119 0.000000
v 3.486894 11.620119 0.500000
v 2.394880 12.282679 0.500000
v -2.394864 12.282626 0.000000
v -2.188739 11.791936 0.000000
v -1.883416 11.355998 0.000000
v -1.492732 10.994570 0.000000
v -1.034394 10.724032 0.000000
v -0.529175 10.556647 0.000000
v 0.000028 10.500000 0.000000
v 0.529229 10.556659 0.000000
v 1.034444 10.724055 0.000000
v 1.492776 10.994603 0.000000
v 1.883452 11.356039 0.000000
v 2.188766 11.791984 0.000000
v 2.188766 11.791984 0.500000
v 1.883452 11.356039 0.500000
v 1.492776 10.994603 0.500000
v 1.034444 10.724055 0.500000
v 0.529229 10.556659 0.500000
v 0.000028 10.500000 0.500000
v -0.529175 10.556647 0.500000
v -1.034394 10.724032 0.500000
v -1.492732 10.994570 0.500000
v -1.883416 11.355998 0.500000
v -2.188739 11.791936 0.500000
v -2.394864 12.282626 0.500000
v -3.487073 11.620572 0.000000
v -3.487073 11.620572 0.500000
v -2.499797 12.968177 0.000000
v -3.675371 12.255591 0.000000
v -3.675371 12.255591 0.500000
v -2.499797 12.968177 0.500000
v -3.668722 13.776518 0.000000
v -3.668722 13.776518 0.500000
v -2.380792 13.762778 0.000000
v -3.381931 14.620198 0.000000
v -3.381931 14.620198 0.500000
v -2.380792 13.762778 0.500000
v 2.380792 13.762778 0.000000
v 2.169326 14.242588 0.000000
v 1.862432 14.667737 0.000000
v 1.473610 15.019523 0.000000
v 1.019965 15.282470 0.000000
v 0.521452 15.445013 0.000000
v 0.000000 15.500000 0.000000
v -0.521452 15.445013 0.000000
v -1.019965 15.282470 0.000000
v -1.473610 15.019523 0.000000
v -1.862432 14.667737 0.000000
v -2.169326 14.242588 0.000000
v -2.169326 14.242588 0.500000
v -1.862432 14.667737 0.500000
v -1.473610 15.019523 0.500000
v -1.019965 15.282470 0.500000
v -0.521452 15.445013 0.500000
v -0.000000 15.500000 0.500000
v 0.521452 15.445013 0.500000
v 1.019965 15.282470 0.500000
v 1.473610 15.019523 0.500000
v 1.862432 14.667737 0.500000
v 2.169326 14.242588 0.500000
v 2.380792 13.762778 0.500000
v 3.403454 14.574484 0.000000
v 3.403454 14.574484 0.500000
v 3.673122 13.755431 0.000000
v 3.673122 13.755431 0.500000
v 3.604315 14.035091 0.500000
v 3.514249 14.308647 0.500000
v -3.499779 14.346865 0.500000
v -3.595577 14.065046 0.500000
v -3.625127 12.040338 0.500000
v -3.562289 11.828420 0.500000
v 3.559957 11.821353 0.500000
v 3.621417 12.026429 0.500000
v 3.202053 11.048242 0.000000
v 2.824268 10.533017 0.000000
v 2.364507 10.089398 0.000000
v 1.836114 9.730262 0.000000
v 1.254425 9.466034 0.000000
v 0.636326 9.304382 0.000000
v -0.000243 9.250000 0.000000
v -0.636806 9.304465 0.000000
v -1.254884 9.466197 0.000000
v -1.836538 9.730501 0.000000
v -2.364885 10.089705 0.000000
v -2.824589 10.533383 0.000000
v -3.202306 11.048658 0.000000
v -3.742395 12.761296 0.000000
v -3.740165 13.271418 0.000000
v -3.050449 15.181114 0.000000
v -2.626883 15.676189 0.000000
v -2.124018 16.090477 0.000000
v -1.557035 16.411472 0.000000
v -0.943049 16.629485 0.000000
v -0.300596 16.737933 0.000000
v 0.350932 16.733543 0.000000
v 0.991866 16.616449 0.000000
v 1.602859 16.390184 0.000000
v 2.165465 16.061578 0.000000
v 2.662702 15.640552 0.000000
v 3.079560 15.139816 0.000000
v 3.741658 13.249993 0.000000
v 3.740971 12.739930 0.000000
v 3.750000 13.000000 3.600000
v 3.693029 13.651181 3.600000
v 3.523847 14.282576 3.600000
v 3.247595 14.875000 3.600000
v 2.872667 15.410454 3.600000
v 2.410454 15.872667 3.600000
v 1.875000 16.247595 3.600000
v 1.282576 16.523847 3.600000
v 0.651181 16.693029 3.600000
v -0.000000 16.750000 3.600000
v -0.651181 16.693029 3.600000
v -1.282576 16.523847 3.600000
v -1.875000 16.247595 3.600000
v -2.410454 15.872667 3.600000
v -2.872667 15.410454 3.600000
v -3.247595 14.875000 3.600000
v -3.523847 14.282576 3.600000
v -3.693029 13.651181 3.600000
v -3.750000 13.000000 3.600000
v -3.693029 12.348819 3.600000
v -3.523847 11.717424 3.600000
v -3.247595 11.125000 3.600000
v -2.872667 10.589546 3.600000
v -2.410454 10.127333 3.600000
v -1.875000 9.752405 3.600000
v -1.282576 9.476153 3.600000
v -0.651181 9.306971 3.600000
v 0.000000 9.250000 3.600000
v 0.651181 9.306971 3.600000
v 1.282576 9.476153 3.600000
v 1.875000 9.752405 3.600000
v 2.410454 10.127333 3.600000
v 2.872667 10.589546 3.600000
v 3.247595 11.125000 3.600000
v 3.523847 11.717424 3.600000
v 3.693029 12.348819 3.600000
v 5.100000 13.000000 0.000000
v 5.043037 13.760116 0.000000
v 4.873421 14.503251 0.000000
v 4.594941 15.212807 0.000000
v 4.213818 15.872932 0.000000
v 3.738565 16.468881 0.000000
v 3.179798 16.987341 0.000000
v 2.550000 17.416730 0.000000
v 1.863239 17.747456 0.000000
v 1.134857 17.972132 0.000000
v 0.381123 18.085739 0.000000
v -0.381123 18.085739 0.000000
v -1.134857 17.972132 0.000000
v -1.863239 17.747456 0.000000
v -2.550000 17.416730 0.000000
v -3.179798 16.987341 0.000000
v -3.738565 16.468881 0.000000
v -4.213818 15.872932 0.000000
v -4.594941 15.212807 0.000000
v -4.873421 14.503251 0.000000
v -5.043037 13.760116 0.000000
v -5.100000 13.000000 0.000000
v -5.043037 12.239884 0.000000
v -4.873421 11.496749 0.000000
v -4.594941 10.787193 0.000000
v -4.213818 10.127068 0.000000
v -3.738565 9.531119 0.000000
v -3.179798 9.012659 0.000000
v -2.550000 8.583270 0.000000
v -1.863239 8.252544 0.000000
v -1.134857 8.027868 0.000000
v -0.381123 7.914261 0.000000
v 0.381123 7.914261 0.000000
v 1.134857 8.027868 0.000000
v 1.863239 8.252544 0.000000
v 2.550000 8.583270 0.000000
v 3.179798 9.012659 0.000000
v 3.738565 9.531119 0.000000
v 4.213818 10.127068 0.000000
v 4.594941 10.787193 0.000000
v 4.873421 11.496749 0.000000
v 5.043037 12.239884 0.000000
v 5.100000 13.000000 3.600000
v 5.043037 12.239884 3.600000
v 4.873421 11.496749 3.600000
v 4.594941 10.787193 3.600000
v 4.213818 10.127068 3.600000
v 3.738565 9.531119 3.600000
v 3.179798 9.012659 3.600000
v 2.550000 8.583270 3.600000
v 1.863239 8.252544 3.600000
v 1.134857 8.027868 3.600000
v 0.381123 7.914261 3.600000
v -0.381123 7.914261 3.600000
v -1.134857 8.027868 3.600000
v -1.863239 8.252544 3.600000
v -2.550000 8.583270 3.600000
v -3.179798 9.012659 3.600000
v -3.738565 9.531119 3.600000
v -4.213818 10.127068 3.600000
v -4.594941 10.787193 3.600000
v -4.873421 11.496749 3.600000
v -5.043037 12.239884 3.600000
v -5.100000 13.000000 3.600000
v -5.043037 13.760116 3.600000
v -4.873421 14.503251 3.600000
v -4.594941 15.212807 3.600000
v -4.213818 15.872932 3.600000
v -3.738565 16.468881 3.600000
v -3.179798 16.987341 3.600000
v -2.550000 17.416730 3.600000
v -1.863239 17.747456 3.600000
v -1.134857 17.972132 3.600000
v -0.381123 18.085739 3.600000
v 0.381123 18.085739 3.600000
v 1.134857 17.972132 3.600000
v 1.863239 17.747456 3.600000
v 2.550000 17.416730 3.600000
v 3.179798 16.987341 3.600000
v 3.738565 16.468881 3.600000
v 4.213818 15.872932 3.600000
v 4.594941 15.212807 3.600000
v 4.873421 14.503251 3.600000
v 5.043037 13.760116 3.600000
vt 0.050000 -0.579986 0.000000
vt 0.000000 -0.579986 0.000000
vt 0.050000 -0.628319 0.000000
vt 0.000000 -0.628319 0.000000
vt 0.050000 0.628319 0.000000
vt 0.000000 0.628319 0.000000
vt 0.050000 0.579986 0.000000
vt 0.000000 0.579986 0.000000
vt 0.050000 0.531654 0.000000
vt 0.000000 0.531654 0.000000
vt 0.050000 0.483322 0.000000
vt 0.000000 0.483322 0.000000
vt 0.050000 0.434990 0.000000
vt 0.000000 0.434990 0.000000
vt 0.050000 0.386658 0.000000
vt 0.000000 0.386658 0.000000
vt 0.050000 0.338325 0.000000
vt 0.000000 0.338325 0.000000
vt 0.050000 0.289993 0.000000
vt 0.000000 0.289993 0.000000
vt 0.050000 0.241661 0.000000
vt 0.000000 0.241661 0.000000
vt 0.050000 0.193329 0.000000
vt 0.000000 0.193329 0.000000
vt 0.050000 0.144997 0.000000
vt 0.000000 0.144997 0.000000
vt 0.050000 0.096664 0.000000
vt 0.000000 0.096664 0.000000
vt 0.050000 0.048332 0.000000
vt 0.000000 0.048332 0.000000
vt 0.050000 0.000000 0.000000
vt 0.000000 0.000000 0.000000
vt 0.050000 -0.048332 0.000000
vt 0.000000 -0.048332 0.000000
vt 0.050000 -0.096664 0.000000
vt 0.000000 -0.096664 0.000000
vt 0.050000 -0.144997 0.000000
vt -0.000000 -0.144997 0.000000
vt 0.050000 -0.193329 0.000000
vt 0.000000 -0.193329 0.000000
vt 0.050000 -0.241661 0.000000
vt 0.000000 -0.241661 0.000000
vt 0.050000 -0.289993 0.000000
vt 0.000000 -0.289993 0.000000
vt 0.050000 -0.338325 0.000000
vt 0.000000 -0.338325 0.000000
vt 0.050000 -0.386658 0.000000
vt 0.000000 -0.386658 0.000000
vt 0.050000 -0.434990 0.000000
vt 0.000000 -0.434990 0.000000
vt 0.050000 -0.483322 0.000000
vt -0.000000 -0.483322 0.000000
vt 0.050000 -0.531654 0.000000
vt 0.000000 -0.531654 0.000000
vt 0.000000 0.000000 0.000000
vt 0.140432 0.000000 0.000000
vt 0.000000 0.050000 0.000000
vt 0.140432 0.050000 0.000000
vt 0.000000 0.000000 0.000000
vt 0.127729 0.000000 0.000000
vt 0.000000 0.050000 0.000000
vt 0.127729 0.050000 0.000000
vt -0.050000 -0.712638 0.000000
vt -0.000000 -0.712638 0.000000
vt -0.050000 -0.659314 0.000000
vt -0.000000 -0.659314 0.000000
vt -0.050000 -0.605991 0.000000
vt -0.000000 -0.605991 0.000000
vt -0.050000 -0.552667 0.000000
vt -0.000000 -0.552667 0.000000
vt -0.050000 -0.499344 0.000000
vt -0.000000 -0.499344 0.000000
vt -0.050000 -0.446020 0.000000
vt -0.000000 -0.446020 0.000000
vt -0.050000 -0.392696 0.000000
vt -0.000000 -0.392696 0.000000
vt -0.050000 -0.339373 0.000000
vt -0.000000 -0.339373 0.000000
vt -0.050000 -0.286049 0.000000
vt -0.000000 -0.286049 0.000000
vt -0.050000 -0.232726 0.000000
vt -0.000000 -0.232726 0.000000
vt -0.050000 -0.179402 0.000000
vt -0.000000 -0.179402 0.000000
vt -0.050000 -0.126078 0.000000
vt -0.000000 -0.126078 0.000000
vt -0.050000 -0.072755 0.000000
vt -0.000000 -0.072755 0.000000
vt 0.000000 0.000000 0.000000
vt 0.127720 0.000000 0.000000
vt 0.000000 0.050000 0.000000
vt 0.127720 0.050000 0.000000
vt -0.000000 0.000000 0.000000
vt 0.137468 0.000000 0.000000
vt -0.000000 0.050000 0.000000
vt 0.137468 0.050000 0.000000
vt 0.000000 0.000000 0.000000
vt 0.142120 0.000000 0.000000
vt 0.000000 0.050000 0.000000
vt 0.142120 0.050000 0.000000
vt 0.000000 0.000000 0.000000
vt 0.131812 0.000000 0.000000
vt 0.000000 0.050000 0.000000
vt 0.131812 0.050000 0.000000
vt -0.050000 0.077514 0.000000
vt -0.000000 0.077514 0.000000
vt -0.050000 0.130045 0.000000
vt -0.000000 0.130045 0.000000
vt -0.050000 0.182576 0.000000
vt -0.000000 0.182576 0.000000
vt -0.050000 0.235106 0.000000
vt -0.000000 0.235106 0.000000
vt -0.050000 0.287637 0.000000
vt -0.000000 0.287637 0.000000
vt -0.050000 0.340168 0.000000
vt -0.000000 0.340168 0.000000
vt -0.050000 0.392699 0.000000
vt -0.000000 0.392699 0.000000
vt -0.050000 0.445230 0.000000
vt -0.000000 0.445230 0.000000
vt -0.050000 0.497761 0.000000
vt -0.000000 0.497761 0.000000
vt -0.050000 0.550292 0.000000
vt -0.000000 0.550292 0.000000
vt -0.050000 0.602823 0.000000
vt -0.000000 0.602823 0.000000
vt -0.050000 0.655353 0.000000
vt -0.000000 0.655353 0.000000
vt -0.050000 0.707884 0.000000
vt -0.000000 0.707884 0.000000
vt 0.000000 0.000000 0.000000
vt 0.130564 0.000000 0.000000
vt -0.000000 0.050000 0.000000
vt 0.130564 0.050000 0.000000
vt 0.000000 0.000000 0.000000
vt 0.139010 0.000000 0.000000
vt 0.000000 0.050000 0.000000
vt 0.139010 0.050000 0.000000
vt 0.194076 0.047863 0.000000
vt 0.199888 0.000000 0.000000
vt 0.249867 0.003182 0.000000
vt 0.194076 -0.047863 0.000000
vt 0.237967 -0.076278 0.000000
vt 0.176979 -0.092945 0.000000
vt 0.216820 -0.124259 0.000000
vt 0.149590 -0.132625 0.000000
vt 0.186131 -0.166774 0.000000
vt 0.113500 -0.164597 0.000000
vt 0.147249 -0.201952 0.000000
vt 0.070809 -0.187003 0.000000
vt 0.101884 -0.228247 0.000000
vt 0.052033 -0.244501 0.000000
vt 0.023995 -0.198542 0.000000
vt -0.000112 -0.250000 0.000000
vt -0.024220 -0.198542 0.000000
vt -0.052258 -0.244501 0.000000
vt -0.071033 -0.187003 0.000000
vt -0.102109 -0.228247 0.000000
vt -0.147474 -0.201952 0.000000
vt -0.113725 -0.164597 0.000000
vt -0.186356 -0.166774 0.000000
vt -0.149815 -0.132625 0.000000
vt -0.217045 -0.124259 0.000000
vt -0.177204 -0.092945 0.000000
vt -0.238192 -0.076278 0.000000
vt -0.194301 -0.047863 0.000000
vt -0.250111 -0.000971 0.000000
vt -0.200112 0.000000 0.000000
vt -0.194301 0.047863 0.000000
vt -0.239600 0.071732 0.000000
vt -0.177204 0.092945 0.000000
vt -0.218989 0.120802 0.000000
vt -0.149815 0.132625 0.000000
vt -0.188458 0.164396 0.000000
vt -0.113725 0.164597 0.000000
vt -0.149390 0.200540 0.000000
vt -0.071033 0.187003 0.000000
vt -0.103557 0.227594 0.000000
vt -0.053035 0.244334 0.000000
vt -0.024220 0.198542 0.000000
vt -0.000115 0.250000 0.000000
vt 0.023995 0.198542 0.000000
vt 0.052805 0.244335 0.000000
vt 0.070809 0.187003 0.000000
vt 0.103327 0.227597 0.000000
vt 0.149161 0.200543 0.000000
vt 0.113500 0.164597 0.000000
vt 0.188229 0.164400 0.000000
vt 0.149590 0.132625 0.000000
vt 0.218761 0.120806 0.000000
vt 0.176979 0.092945 0.000000
vt 0.239374 0.071737 0.000000
vt -0.367425 -0.075543 0.000000
vt -0.360544 -0.103509 0.000000
vt -0.351537 -0.130865 0.000000
vt -0.340458 -0.157448 0.000000
vt 0.338081 -0.162020 0.000000
vt 0.349865 -0.134686 0.000000
vt 0.359445 -0.106505 0.000000
vt 0.366760 -0.077652 0.000000
vt 0.367425 0.074441 0.000000
vt 0.362400 0.095966 0.000000
vt 0.356116 0.117158 0.000000
vt 0.348595 0.137943 0.000000
vt -0.348802 0.137988 0.000000
vt -0.356108 0.117865 0.000000
vt -0.362254 0.097357 0.000000
vt -0.367220 0.076532 0.000000
vt 0.180000 0.141309 0.000000
vt -0.180000 0.196350 0.000000
vt 0.130000 0.141309 0.000000
vt -0.180000 0.130900 0.000000
vt 0.130000 0.119897 0.000000
vt 0.130000 0.098485 0.000000
vt -0.180000 0.065450 0.000000
vt 0.130000 0.077074 0.000000
vt 0.180000 0.077074 0.000000
vt 0.180000 0.026028 0.000000
vt -0.180000 0.000000 0.000000
vt 0.180000 -0.025018 0.000000
vt -0.180000 -0.065450 0.000000
vt 0.180000 -0.076064 0.000000
vt 0.130000 -0.076064 0.000000
vt 0.130000 -0.104871 0.000000
vt -0.180000 -0.130900 0.000000
vt 0.130000 -0.133678 0.000000
vt 0.130000 -0.162485 0.000000
vt -0.180000 -0.196350 0.000000
vt 0.180000 -0.162485 0.000000
vt 0.180000 -0.227722 0.000000
vt -0.180000 -0.261799 0.000000
vt 0.180000 -0.292958 0.000000
vt -0.180000 -0.327249 0.000000
vt 0.180000 -0.358195 0.000000
vt -0.180000 -0.392699 0.000000
vt 0.180000 -0.423431 0.000000
vt -0.180000 -0.458149 0.000000
vt 0.180000 -0.488668 0.000000
vt -0.180000 -0.523599 0.000000
vt 0.180000 -0.553904 0.000000
vt -0.180000 -0.589049 0.000000
vt 0.180000 -0.619140 0.000000
vt -0.180000 -0.654498 0.000000
vt 0.180000 -0.684377 0.000000
vt -0.180000 -0.719948 0.000000
vt 0.180000 -0.749613 0.000000
vt -0.180000 -0.785398 0.000000
vt 0.180000 -0.814850 0.000000
vt -0.180000 -0.850848 0.000000
vt 0.180000 -0.880086 0.000000
vt -0.180000 -0.916298 0.000000
vt 0.180000 -0.945323 0.000000
vt -0.180000 -0.981748 0.000000
vt 0.180000 -1.010559 0.000000
vt 0.130000 -1.010559 0.000000
vt -0.180000 -1.047198 0.000000
vt 0.130000 -1.040333 0.000000
vt 0.130000 -1.070106 0.000000
vt -0.180000 -1.112647 0.000000
vt 0.130000 -1.099880 0.000000
vt 0.180000 -1.099880 0.000000
vt 0.180000 -1.150932 0.000000
vt -0.180000 -1.178097 0.000000
vt 0.180000 -1.201984 0.000000
vt 0.180000 1.154211 0.000000
vt -0.180000 1.178097 0.000000
vt -0.180000 1.112647 0.000000
vt 0.180000 1.103159 0.000000
vt 0.130000 1.103159 0.000000
vt 0.130000 1.081051 0.000000
vt -0.180000 1.047198 0.000000
vt 0.130000 1.058944 0.000000
vt 0.130000 1.036837 0.000000
vt -0.180000 0.981748 0.000000
vt 0.180000 1.036837 0.000000
vt 0.180000 0.972871 0.000000
vt -0.180000 0.916298 0.000000
vt 0.180000 0.908905 0.000000
vt -0.180000 0.850848 0.000000
vt 0.180000 0.844938 0.000000
vt -0.180000 0.785398 0.000000
vt 0.180000 0.780972 0.000000
vt -0.180000 0.719948 0.000000
vt 0.180000 0.717006 0.000000
vt -0.180000 0.654498 0.000000
vt 0.180000 0.653039 0.000000
vt -0.180000 0.589049 0.000000
vt 0.180000 0.589073 0.000000
vt 0.180000 0.525107 0.000000
vt -0.180000 0.523599 0.000000
vt 0.180000 0.461140 0.000000
vt -0.180000 0.458149 0.000000
vt 0.180000 0.397174 0.000000
vt -0.180000 0.392699 0.000000
vt 0.180000 0.333208 0.000000
vt -0.180000 0.327249 0.000000
vt 0.180000 0.269241 0.000000
vt -0.180000 0.261799 0.000000
vt 0.180000 0.205275 0.000000
vt 0.180000 0.076296 0.000000
vt -0.180000 0.076296 0.000000
vt 0.180000 0.000000 0.000000
vt -0.180000 0.000000 0.000000
vt 0.180000 -0.076296 0.000000
vt -0.180000 -0.076296 0.000000
vt 0.180000 -0.152592 0.000000
vt -0.180000 -0.152592 0.000000
vt 0.180000 -0.228887 0.000000
vt -0.180000 -0.228887 0.000000
vt 0.180000 -0.305183 0.000000
vt -0.180000 -0.305183 0.000000
vt 0.180000 -0.381479 0.000000
vt -0.180000 -0.381479 0.000000
vt 0.180000 -0.457775 0.000000
vt -0.180000 -0.457775 0.000000
vt 0.180000 -0.534071 0.000000
vt -0.180000 -0.534071 0.000000
vt 0.180000 -0.610367 0.000000
vt -0.180000 -0.610367 0.000000
vt 0.180000 -0.686662 0.000000
vt -0.180000 -0.686662 0.000000
vt 0.180000 -0.762958 0.000000
vt -0.180000 -0.762958 0.000000
vt 0.180000 -0.839254 0.000000
vt -0.180000 -0.839254 0.000000
vt 0.180000 -0.915550 0.000000
vt -0.180000 -0.915550 0.000000
vt 0.180000 -0.991846 0.000000
vt -0.180000 -0.991846 0.000000
vt 0.180000 -1.068142 0.000000
vt -0.180000 -1.068142 0.000000
vt 0.180000 -1.144437 0.000000
vt -0.180000 -1.144437 0.000000
vt 0.180000 -1.220733 0.000000
vt -0.180000 -1.220733 0.000000
vt 0.180000 -1.297029 0.000000
vt -0.180000 -1.297029 0.000000
vt 0.180000 -1.373325 0.000000
vt -0.180000 -1.373325 0.000000
vt 0.180000 -1.449621 0.000000
vt -0.180000 -1.449621 0.000000
vt 0.180000 -1.525916 0.000000
vt -0.180000 -1.525916 0.000000
vt 0.180000 -1.602212 0.000000
vt -0.180000 -1.602212 0.000000
vt 0.180000 1.602212 0.000000
vt -0.180000 1.602212 0.000000
vt 0.180000 1.525916 0.000000
vt -0.180000 1.525916 0.000000
vt 0.180000 1.449621 0.000000
vt -0.180000 1.449621 0.000000
vt 0.180000 1.373325 0.000000
vt -0.180000 1.373325 0.000000
vt 0.180000 1.297029 0.000000
vt -0.180000 1.297029 0.000000
vt 0.180000 1.220733 0.000000
vt -0.180000 1.220733 0.000000
vt 0.180000 1.144437 0.000000
vt -0.180000 1.144437 0.000000
vt 0.180000 1.068142 0.000000
vt -0.180000 1.068142 0.000000
vt 0.180000 0.991846 0.000000
vt -0.180000 0.991846 0.000000
vt 0.180000 0.915550 0.000000
vt -0.180000 0.915550 0.000000
vt 0.180000 0.839254 0.000000
vt -0.180000 0.839254 0.000000
vt 0.180000 0.762958 0.000000
vt -0.180000 0.762958 0.000000
vt 0.180000 0.686662 0.000000
vt -0.180000 0.686662 0.000000
vt 0.180000 0.610367 0.000000
vt -0.180000 0.610367 0.000000
vt 0.180000 0.534071 0.000000
vt -0.180000 0.534071 0.000000
vt 0.180000 0.457775 0.000000
vt -0.180000 0.457775 0.000000
vt 0.180000 0.381479 0.000000
vt -0.180000 0.381479 0.000000
vt 0.180000 0.305183 0.000000
vt -0.180000 0.305183 0.000000
vt 0.180000 0.228887 0.000000
vt -0.180000 0.228887 0.000000
vt 0.180000 0.152592 0.000000
vt -0.180000 0.152592 0.000000
vt -0.374097 -0.026007 0.000000
vt -0.504304 -0.076012 0.000000
vt -0.367107 -0.076532 0.000000
vt -0.487342 -0.150325 0.000000
vt -0.348689 -0.137988 0.000000
vt -0.459494 -0.221281 0.000000
vt -0.320205 -0.195176 0.000000
vt -0.421382 -0.287293 0.000000
vt -0.282427 -0.246698 0.000000
vt -0.373856 -0.346888 0.000000
vt -0.236451 -0.291060 0.000000
vt -0.317980 -0.398734 0.000000
vt -0.255000 -0.441673 0.000000
vt -0.510000 0.000000 0.000000
vt -0.374166 0.024999 0.000000
vt -0.504304 0.076012 0.000000
vt -0.367312 0.075543 0.000000
vt -0.487342 0.150325 0.000000
vt -0.340345 0.157448 0.000000
vt -0.459494 0.221281 0.000000
vt -0.307956 0.213982 0.000000
vt -0.421382 0.287293 0.000000
vt -0.373856 0.346888 0.000000
vt -0.266270 0.264055 0.000000
vt -0.317980 0.398734 0.000000
vt -0.216547 0.306158 0.000000
vt -0.255000 0.441673 0.000000
vt -0.160286 0.339018 0.000000
vt -0.186324 0.474746 0.000000
vt -0.099187 0.361645 0.000000
vt -0.113486 0.497213 0.000000
vt -0.035093 0.373354 0.000000
vt -0.038112 0.508574 0.000000
vt 0.030060 0.373793 0.000000
vt 0.038112 0.508574 0.000000
vt 0.113486 0.497213 0.000000
vt 0.094305 0.362948 0.000000
vt 0.186324 0.474746 0.000000
vt 0.155703 0.341147 0.000000
vt 0.255000 0.441673 0.000000
vt 0.212402 0.309048 0.000000
vt 0.317980 0.398734 0.000000
vt 0.262688 0.267619 0.000000
vt 0.373856 0.346888 0.000000
vt 0.305045 0.218111 0.000000
vt 0.421382 0.287293 0.000000
vt 0.338193 0.162020 0.000000
vt 0.459494 0.221281 0.000000
vt 0.487342 0.150325 0.000000
vt 0.366872 0.077652 0.000000
vt 0.504304 0.076012 0.000000
vt 0.374016 0.027142 0.000000
vt 0.510000 0.000000 0.000000
vt 0.374239 -0.023870 0.000000
vt 0.504304 -0.076012 0.000000
vt 0.367537 -0.074441 0.000000
vt 0.487342 -0.150325 0.000000
vt 0.348707 -0.137943 0.000000
vt 0.459494 -0.221281 0.000000
vt 0.320231 -0.195134 0.000000
vt 0.421382 -0.287293 0.000000
vt 0.282459 -0.246662 0.000000
vt 0.373856 -0.346888 0.000000
vt 0.236489 -0.291030 0.000000
vt 0.317980 -0.398734 0.000000
vt 0.255000 -0.441673 0.000000
vt 0.183654 -0.326950 0.000000
vt 0.186324 -0.474746 0.000000
vt 0.125488 -0.353380 0.000000
vt 0.113486 -0.497213 0.000000
vt 0.063681 -0.369553 0.000000
vt 0.038112 -0.508574 0.000000
vt 0.000024 -0.375000 0.000000
vt -0.038112 -0.508574 0.000000
vt -0.063633 -0.369562 0.000000
vt -0.113486 -0.497213 0.000000
vt -0.125443 -0.353397 0.000000
vt -0.186324 -0.474746 0.000000
vt -0.183611 -0.326974 0.000000
vt -0.238079 0.076278 0.000000
vt -0.249998 0.000971 0.000000
vt -0.194188 0.047863 0.000000
vt -0.200000 0.000000 0.000000
vt -0.194188 -0.047863 0.000000
vt -0.239488 -0.071732 0.000000
vt -0.177091 -0.092945 0.000000
vt -0.218877 -0.120802 0.000000
vt -0.149702 -0.132625 0.000000
vt -0.188345 -0.164396 0.000000
vt -0.149278 -0.200540 0.000000
vt -0.113613 -0.164597 0.000000
vt -0.103444 -0.227594 0.000000
vt -0.070921 -0.187003 0.000000
vt -0.052923 -0.244334 0.000000
vt -0.024107 -0.198542 0.000000
vt -0.000003 -0.250000 0.000000
vt 0.024107 -0.198542 0.000000
vt 0.052917 -0.244335 0.000000
vt 0.070921 -0.187003 0.000000
vt 0.103439 -0.227597 0.000000
vt 0.113613 -0.164597 0.000000
vt 0.149273 -0.200543 0.000000
vt 0.149702 -0.132625 0.000000
vt 0.188342 -0.164400 0.000000
vt 0.218874 -0.120806 0.000000
vt 0.177091 -0.092945 0.000000
vt 0.239486 -0.071737 0.000000
vt 0.194188 -0.047863 0.000000
vt 0.249980 -0.003182 0.000000
vt 0.200000 0.000000 0.000000
vt 0.194188 0.047863 0.000000
vt 0.238079 0.076278 0.000000
vt 0.177091 0.092945 0.000000
vt 0.216933 0.124259 0.000000
vt 0.149702 0.132625 0.000000
vt 0.186243 0.166774 0.000000
vt 0.147361 0.201952 0.000000
vt -0.177091 0.092945 0.000000
vt -0.216933 0.124259 0.000000
vt -0.149702 0.132625 0.000000
vt -0.186243 0.166774 0.000000
vt -0.147361 0.201952 0.000000
vt -0.113613 0.164597 0.000000
vt -0.101997 0.228247 0.000000
vt -0.070921 0.187003 0.000000
vt -0.052145 0.244501 0.000000
vt -0.024107 0.198542 0.000000
vt -0.000000 0.250000 0.000000
vt 0.024107 0.198542 0.000000
vt 0.052145 0.244501 0.000000
vt 0.070921 0.187003 0.000000
vt 0.101997 0.228247 0.000000
vt 0.113613 0.164597 0.000000
vt 0.369303 -0.065118 0.000000
vt 0.504304 -0.076012 0.000000
vt 0.375000 0.000000 0.000000
vt 0.510000 0.000000 0.000000
vt 0.504304 0.076012 0.000000
vt 0.487342 -0.150325 0.000000
vt 0.352385 -0.128258 0.000000
vt 0.459494 -0.221281 0.000000
vt 0.324760 -0.187500 0.000000
vt 0.421382 -0.287293 0.000000
vt 0.287267 -0.241045 0.000000
vt 0.373856 -0.346888 0.000000
vt 0.241045 -0.287267 0.000000
vt 0.317980 -0.398734 0.000000
vt 0.187500 -0.324760 0.000000
vt 0.255000 -0.441673 0.000000
vt 0.186324 -0.474746 0.000000
vt 0.128258 -0.352385 0.000000
vt 0.113486 -0.497213 0.000000
vt 0.065118 -0.369303 0.000000
vt 0.038112 -0.508574 0.000000
vt 0.000000 -0.375000 0.000000
vt -0.038112 -0.508574 0.000000
vt -0.065118 -0.369303 0.000000
vt -0.113486 -0.497213 0.000000
vt -0.128258 -0.352385 0.000000
vt -0.186324 -0.474746 0.000000
vt -0.187500 -0.324760 0.000000
vt -0.255000 -0.441673 0.000000
vt -0.317980 -0.398734 0.000000
vt -0.241045 -0.287267 0.000000
vt -0.373856 -0.346888 0.000000
vt -0.287267 -0.241045 0.000000
vt -0.421382 -0.287293 0.000000
vt -0.324760 -0.187500 0.000000
vt -0.459494 -0.221281 0.000000
vt -0.352385 -0.128258 0.000000
vt -0.487342 -0.150325 0.000000
vt -0.369303 -0.065118 0.000000
vt -0.504304 -0.076012 0.000000
vt -0.375000 0.000000 0.000000
vt -0.510000 0.000000 0.000000
vt -0.504304 0.076012 0.000000
vt -0.369303 0.065118 0.000000
vt -0.487342 0.150325 0.000000
vt -0.352385 0.128258 0.000000
vt -0.459494 0.221281 0.000000
vt -0.324760 0.187500 0.000000
vt -0.421382 0.287293 0.000000
vt -0.287267 0.241045 0.000000
vt -0.373856 0.346888 0.000000
vt -0.241045 0.287267 0.000000
vt -0.317980 0.398734 0.000000
vt -0.187500 0.324760 0.000000
vt -0.255000 0.441673 0.000000
vt -0.186324 0.474746 0.000000
vt -0.128258 0.352385 0.000000
vt -0.113486 0.497213 0.000000
vt -0.065118 0.369303 0.000000
vt -0.038112 0.508574 0.000000
vt -0.000000 0.375000 0.000000
vt 0.038112 0.508574 0.000000
vt 0.065118 0.369303 0.000000
vt 0.113486 0.497213 0.000000
vt 0.128258 0.352385 0.000000
vt 0.186324 0.474746 0.000000
vt 0.187500 0.324760 0.000000
vt 0.255000 0.441673 0.000000
vt 0.317980 0.398734 0.000000
vt 0.241045 0.287267 0.000000
vt 0.373856 0.346888 0.000000
vt 0.287267 0.241045 0.000000
vt 0.421382 0.287293 0.000000
vt 0.324760 0.187500 0.000000
vt 0.459494 0.221281 0.000000
vt 0.352385 0.128258 0.000000
vt 0.487342 0.150325 0.000000
vt 0.369303 0.065118 0.000000
vn 0.097094 0.023932 0.000000
vn 0.097094 0.023932 0.000000
vn 0.100000 0.000000 0.000000
vn 0.100000 0.000000 0.000000
vn 0.097094 -0.023932 0.000000
vn 0.097094 -0.023932 0.000000
vn 0.088546 -0.046472 0.000000
vn 0.088546 -0.046472 0.000000
vn 0.074851 -0.066312 0.000000
vn 0.074851 -0.066312 0.000000
vn 0.056806 -0.082298 0.000000
vn 0.056806 -0.082298 0.000000
vn 0.035460 -0.093502 0.000000
vn 0.035460 -0.093502 0.000000
vn 0.012054 -0.099271 0.000000
vn 0.012054 -0.099271 0.000000
vn -0.012054 -0.099271 0.000000
vn -0.012054 -0.099271 0.000000
vn -0.035460 -0.093502 0.000000
vn -0.035460 -0.093502 0.000000
vn -0.056806 -0.082298 0.000000
vn -0.056806 -0.082298 0.000000
vn -0.074851 -0.066312 0.000000
vn -0.074851 -0.066312 0.000000
vn -0.088546 -0.046472 0.000000
vn -0.088546 -0.046472 0.000000
vn -0.097094 -0.023932 0.000000
vn -0.097094 -0.023932 0.000000
vn -0.100000 0.000000 0.000000
vn -0.100000 0.000000 0.000000
vn -0.097094 0.023932 0.000000
vn -0.097094 0.023932 0.000000
vn -0.088546 0.046472 0.000000
vn -0.088546 0.046472 0.000000
vn -0.074851 0.066312 0.000000
vn -0.074851 0.066312 0.000000
vn -0.056806 0.082298 0.000000
vn -0.056806 0.082298 0.000000
vn -0.035460 0.093502 0.000000
vn -0.035460 0.093502 0.000000
vn -0.012054 0.099271 0.000000
vn -0.012054 0.099271 0.000000
vn 0.012054 0.099271 0.000000
vn 0.012054 0.099271 0.000000
vn 0.035460 0.093502 0.000000
vn 0.035460 0.093502 0.000000
vn 0.056806 0.082298 0.000000
vn 0.056806 0.082298 0.000000
vn 0.074851 0.066312 0.000000
vn 0.074851 0.066312 0.000000
vn 0.088546 0.046472 0.000000
vn 0.088546 0.046472 0.000000
vn 0.055189 0.083392 0.000000
vn 0.055189 0.083392 0.000000
vn 0.055189 0.083392 0.000000
vn 0.055189 0.083392 0.000000
vn -0.051872 -0.085494 0.000000
vn -0.051872 -0.085494 0.000000
vn -0.051872 -0.085494 0.000000
vn -0.051872 -0.085494 0.000000
vn -0.095795 -0.028695 0.000000
vn -0.095795 -0.028695 0.000000
vn -0.087550 -0.048323 0.000000
vn -0.087550 -0.048323 0.000000
vn -0.075337 -0.065760 0.000000
vn -0.075337 -0.065760 0.000000
vn -0.059709 -0.080217 0.000000
vn -0.059709 -0.080217 0.000000
vn -0.041376 -0.091039 0.000000
vn -0.041376 -0.091039 0.000000
vn -0.021167 -0.097734 0.000000
vn -0.021167 -0.097734 0.000000
vn 0.000001 -0.100000 0.000000
vn 0.000001 -0.100000 0.000000
vn 0.021169 -0.097734 0.000000
vn 0.021169 -0.097734 0.000000
vn 0.041378 -0.091038 0.000000
vn 0.041378 -0.091038 0.000000
vn 0.059711 -0.080216 0.000000
vn 0.059711 -0.080216 0.000000
vn 0.075338 -0.065758 0.000000
vn 0.075338 -0.065758 0.000000
vn 0.087551 -0.048321 0.000000
vn 0.087551 -0.048321 0.000000
vn 0.095795 -0.028693 0.000000
vn 0.095795 -0.028693 0.000000
vn 0.051836 -0.085516 0.000000
vn 0.051836 -0.085516 0.000000
vn 0.051836 -0.085516 0.000000
vn 0.051836 -0.085516 0.000000
vn -0.051836 0.085516 0.000000
vn -0.051836 0.085516 0.000000
vn -0.051836 0.085516 0.000000
vn -0.051836 0.085516 0.000000
vn -0.056877 -0.082249 0.000000
vn -0.056877 -0.082249 0.000000
vn -0.056877 -0.082249 0.000000
vn -0.056877 -0.082249 0.000000
vn 0.065049 0.075952 0.000000
vn 0.065049 0.075952 0.000000
vn 0.065049 0.075952 0.000000
vn 0.065049 0.075952 0.000000
vn 0.095232 0.030511 0.000000
vn 0.095232 0.030511 0.000000
vn 0.086773 0.049704 0.000000
vn 0.086773 0.049704 0.000000
vn 0.074497 0.066709 0.000000
vn 0.074497 0.066709 0.000000
vn 0.058944 0.080781 0.000000
vn 0.058944 0.080781 0.000000
vn 0.040799 0.091299 0.000000
vn 0.040799 0.091299 0.000000
vn 0.020858 0.097801 0.000000
vn 0.020858 0.097801 0.000000
vn -0.000000 0.100000 -0.000000
vn 0.000000 0.100000 0.000000
vn -0.020858 0.097801 -0.000000
vn -0.020858 0.097801 -0.000000
vn -0.040799 0.091299 -0.000000
vn -0.040799 0.091299 -0.000000
vn -0.058944 0.080781 -0.000000
vn -0.058944 0.080781 -0.000000
vn -0.074497 0.066709 -0.000000
vn -0.074497 0.066709 -0.000000
vn -0.086773 0.049704 -0.000000
vn -0.086773 0.049704 -0.000000
vn -0.095232 0.030511 -0.000000
vn -0.095232 0.030511 -0.000000
vn -0.062169 0.078326 0.000000
vn -0.062169 0.078326 0.000000
vn -0.062169 0.078326 0.000000
vn -0.062169 0.078326 0.000000
vn 0.053646 -0.084393 0.000000
vn 0.053646 -0.084393 0.000000
vn 0.053646 -0.084393 0.000000
vn 0.053646 -0.084393 0.000000
vn 0.000000 0.000000 0.100000
vn 0.000000 0.000000 0.100000
vn 0.000000 0.000000 0.100000
vn 0.000000 0.000000 0.100000
vn 0.000000 0.000000 0.100000
vn 0.000000 0.000000 0.100000
vn 0.000000 0.000000 0.100000
vn 0.000000 0.000000 0.100000
vn 0.000000 0.000000 0.100000
vn 0.000000 0.000000 0.100000
vn 0.000000 0.000000 0.100000
vn 0.000000 0.000000 0.100000
vn 0.000000 0.000000 0.100000
vn 0.000000 0.000000 0.100000
vn 0.000000 0.000000 0.100000
vn 0.000000 0.000000 0.100000
vn 0.000000 0.000000 0.100000
vn 0.000000 0.000000 0.100000
vn 0.000000 0.000000 0.100000
vn 0.000000 0.000000 0.100000
vn 0.000000 0.000000 0.100000
vn 0.000000 0.000000 0.100000
vn 0.000000 0.000000 0.100000
vn 0.000000 0.000000 0.100000
vn 0.000000 0.000000 0.100000
vn 0.000000 0.000000 0.100000
vn 0.000000 0.000000 0.100000
vn 0.000000 0.000000 0.100000
vn 0.000000 0.000000 0.100000
vn 0.000000 0.000000 0.100000
vn 0.000000 0.000000 0.100000
vn 0.000000 0.000000 0.100000
vn 0.000000 0.000000 0.100000
vn 0.000000 0.000000 0.100000
vn 0.000000 0.000000 0.100000
vn 0.000000 0.000000 0.100000
vn 0.000000 0.000000 0.100000
vn 0.000000 0.000000 0.100000
vn 0.000000 0.000000 0.100000
vn 0.000000 0.000000 0.100000
vn 0.000000 0.000000 0.100000
vn 0.000000 0.000000 0.100000
vn 0.000000 0.000000 0.100000
vn 0.000000 0.000000 0.100000
vn 0.000000 0.000000 0.100000
vn 0.000000 0.000000 0.100000
vn 0.000000 0.000000 0.100000
vn 0.000000 0.000000 0.100000
vn 0.000000 0.000000 0.100000
vn 0.000000 0.000000 0.100000
vn 0.000000 0.000000 0.100000
vn 0.000000 0.000000 0.100000
vn 0.000000 0.000000 0.100000
vn 0.000000 0.000000 0.100000
vn 0.000000 0.000000 0.100000
vn 0.000000 0.000000 0.100000
vn 0.000000 0.000000 0.100000
vn 0.000000 0.000000 0.100000
vn 0.000000 0.000000 0.100000
vn 0.000000 0.000000 0.100000
vn 0.000000 0.000000 0.100000
vn 0.000000 0.000000 0.100000
vn 0.000000 0.000000 0.100000
vn 0.000000 0.000000 0.100000
vn 0.000000 0.000000 0.100000
vn 0.000000 0.000000 0.100000
vn 0.000000 0.000000 0.100000
vn 0.000000 0.000000 0.100000
vn 0.000000 0.000000 0.100000
vn 0.000000 0.000000 0.100000
vn -0.092984 0.036797 0.000000
vn -0.086603 0.050000 0.000000
vn -0.092984 0.036797 0.000000
vn -0.093969 0.034202 0.000000
vn -0.094932 0.031431 0.000000
vn -0.096571 0.025962 0.000000
vn -0.098481 0.017365 0.000000
vn -0.097895 0.020409 0.000000
vn -0.097895 0.020409 0.000000
vn -0.099759 0.006935 0.000000
vn -0.100000 0.000000 0.000000
vn -0.099778 -0.006666 0.000000
vn -0.098481 -0.017365 0.000000
vn -0.097950 -0.020145 0.000000
vn -0.097950 -0.020145 0.000000
vn -0.096115 -0.027602 0.000000
vn -0.093969 -0.034202 0.000000
vn -0.093713 -0.034897 0.000000
vn -0.090759 -0.041986 0.000000
vn -0.086603 -0.050000 0.000000
vn -0.090759 -0.041986 0.000000
vn -0.082122 -0.057062 0.000000
vn -0.076604 -0.064279 0.000000
vn -0.071005 -0.070415 0.000000
vn -0.064279 -0.076604 0.000000
vn -0.057746 -0.081642 0.000000
vn -0.050000 -0.086603 0.000000
vn -0.042743 -0.090405 0.000000
vn -0.034202 -0.093969 0.000000
vn -0.026450 -0.096439 0.000000
vn -0.017365 -0.098481 0.000000
vn -0.009358 -0.099561 0.000000
vn 0.000000 -0.100000 0.000000
vn 0.008016 -0.099678 0.000000
vn 0.017365 -0.098481 0.000000
vn 0.025148 -0.096786 0.000000
vn 0.034202 -0.093969 0.000000
vn 0.041521 -0.090973 0.000000
vn 0.050000 -0.086603 0.000000
vn 0.056640 -0.082413 0.000000
vn 0.064279 -0.076604 0.000000
vn 0.070050 -0.071365 0.000000
vn 0.076604 -0.064279 0.000000
vn 0.081345 -0.058163 0.000000
vn 0.086603 -0.050000 0.000000
vn 0.090185 -0.043205 0.000000
vn 0.090185 -0.043205 0.000000
vn 0.093969 -0.034202 0.000000
vn 0.093327 -0.035916 0.000000
vn 0.095882 -0.028401 0.000000
vn 0.098481 -0.017365 0.000000
vn 0.097833 -0.020707 0.000000
vn 0.097833 -0.020707 0.000000
vn 0.099738 -0.007238 0.000000
vn 0.100000 -0.000000 0.000000
vn 0.099797 0.006365 0.000000
vn 0.098481 0.017365 0.000000
vn 0.098010 0.019851 0.000000
vn 0.098010 0.019851 0.000000
vn 0.096670 0.025591 0.000000
vn 0.093969 0.034202 0.000000
vn 0.094994 0.031242 0.000000
vn 0.092989 0.036785 0.000000
vn 0.086603 0.050000 0.000000
vn 0.092989 0.036785 0.000000
vn 0.085395 0.052036 0.000000
vn 0.076604 0.064279 0.000000
vn 0.075322 0.065776 0.000000
vn 0.064279 0.076604 0.000000
vn 0.063064 0.077608 0.000000
vn 0.050000 0.086603 0.000000
vn 0.048974 0.087187 0.000000
vn 0.034202 0.093969 0.000000
vn 0.033464 0.094235 0.000000
vn 0.017365 0.098481 0.000000
vn 0.016981 0.098548 0.000000
vn -0.000000 0.100000 0.000000
vn 0.000006 0.100000 0.000000
vn -0.016969 0.098550 0.000000
vn -0.017365 0.098481 0.000000
vn -0.033451 0.094239 0.000000
vn -0.034202 0.093969 0.000000
vn -0.048963 0.087193 0.000000
vn -0.050000 0.086603 0.000000
vn -0.063054 0.077616 0.000000
vn -0.064279 0.076604 0.000000
vn -0.075314 0.065786 0.000000
vn -0.076604 0.064279 0.000000
vn -0.085388 0.052047 0.000000
vn 0.098883 0.014904 0.000000
vn 0.098883 0.014904 0.000000
vn 0.100000 0.000000 0.000000
vn 0.100000 0.000000 0.000000
vn 0.098883 -0.014904 0.000000
vn 0.098883 -0.014904 0.000000
vn 0.095557 -0.029476 0.000000
vn 0.095557 -0.029476 0.000000
vn 0.090097 -0.043388 0.000000
vn 0.090097 -0.043388 0.000000
vn 0.082624 -0.056332 0.000000
vn 0.082624 -0.056332 0.000000
vn 0.073305 -0.068017 0.000000
vn 0.073305 -0.068017 0.000000
vn 0.062349 -0.078183 0.000000
vn 0.062349 -0.078183 0.000000
vn 0.050000 -0.086603 0.000000
vn 0.050000 -0.086603 0.000000
vn 0.036534 -0.093087 0.000000
vn 0.036534 -0.093087 0.000000
vn 0.022252 -0.097493 0.000000
vn 0.022252 -0.097493 0.000000
vn 0.007473 -0.099720 0.000000
vn 0.007473 -0.099720 0.000000
vn -0.007473 -0.099720 0.000000
vn -0.007473 -0.099720 0.000000
vn -0.022252 -0.097493 0.000000
vn -0.022252 -0.097493 0.000000
vn -0.036534 -0.093087 0.000000
vn -0.036534 -0.093087 0.000000
vn -0.050000 -0.086603 0.000000
vn -0.050000 -0.086603 0.000000
vn -0.062349 -0.078183 0.000000
vn -0.062349 -0.078183 0.000000
vn -0.073305 -0.068017 0.000000
vn -0.073305 -0.068017 0.000000
vn -0.082624 -0.056332 0.000000
vn -0.082624 -0.056332 0.000000
vn -0.090097 -0.043388 0.000000
vn -0.090097 -0.043388 0.000000
vn -0.095557 -0.029476 0.000000
vn -0.095557 -0.029476 0.000000
vn -0.098883 -0.014904 0.000000
vn -0.098883 -0.014904 0.000000
vn -0.100000 -0.000000 0.000000
vn -0.100000 -0.000000 0.000000
vn -0.098883 0.014904 -0.000000
vn -0.098883 0.014904 -0.000000
vn -0.095557 0.029476 -0.000000
vn -0.095557 0.029476 -0.000000
vn -0.090097 0.043388 -0.000000
vn -0.090097 0.043388 -0.000000
vn -0.082624 0.056332 -0.000000
vn -0.082624 0.056332 -0.000000
vn -0.073305 0.068017 -0.000000
vn -0.073305 0.068017 -0.000000
vn -0.062349 0.078183 -0.000000
vn -0.062349 0.078183 -0.000000
vn -0.050000 0.086603 -0.000000
vn -0.050000 0.086603 -0.000000
vn -0.036534 0.093087 -0.000000
vn -0.036534 0.093087 -0.000000
vn -0.022252 0.097493 -0.000000
vn -0.022252 0.097493 -0.000000
vn -0.007473 0.099720 -0.000000
vn -0.007473 0.099720 -0.000000
vn 0.007473 0.099720 0.000000
vn 0.007473 0.099720 0.000000
vn 0.022252 0.097493 0.000000
vn 0.022252 0.097493 0.000000
vn 0.036534 0.093087 0.000000
vn 0.036534 0.093087 0.000000
vn 0.050000 0.086603 0.000000
vn 0.050000 0.086603 0.000000
vn 0.062349 0.078183 0.000000
vn 0.062349 0.078183 0.000000
vn 0.073305 0.068017 0.000000
vn 0.073305 0.068017 0.000000
vn 0.082624 0.056332 0.000000
vn 0.082624 0.056332 0.000000
vn 0.090097 0.043388 0.000000
vn 0.090097 0.043388 0.000000
vn 0.095557 0.029476 0.000000
vn 0.095557 0.029476 0.000000
vn 0.000000 0.000000 -0.100000
vn 0.000000 0.000000 -0.100000
vn 0.000000 0.000000 -0.100000
vn 0.000000 0.000000 -0.100000
vn 0.000000 0.000000 -0.100000
vn 0.000000 0.000000 -0.100000
vn 0.000000 0.000000 -0.100000
vn 0.000000 0.000000 -0.100000
vn 0.000000 0.000000 -0.100000
vn 0.000000 0.000000 -0.100000
vn 0.000000 0.000000 -0.100000
vn 0.000000 0.000000 -0.100000
vn 0.000000 0.000000 -0.100000
vn 0.000000 0.000000 -0.100000
vn 0.000000 0.000000 -0.100000
vn 0.000000 0.000000 -0.100000
vn 0.000000 0.000000 -0.100000
vn 0.000000 0.000000 -0.100000
vn 0.000000 0.000000 -0.100000
vn 0.000000 0.000000 -0.100000
vn 0.000000 0.000000 -0.100000
vn 0.000000 0.000000 -0.100000
vn 0.000000 0.000000 -0.100000
vn 0.000000 0.000000 -0.100000
vn 0.000000 0.000000 -0.100000
vn 0.000000 0.000000 -0.100000
vn 0.000000 0.000000 -0.100000
vn 0.000000 0.000000 -0.100000
vn 0.000000 0.000000 -0.100000
vn 0.000000 0.000000 -0.100000
vn 0.000000 0.000000 -0.100000
vn 0.000000 0.000000 -0.100000
vn 0.000000 0.000000 -0.100000
vn 0.000000 0.000000 -0.100000
vn 0.000000 0.000000 -0.100000
vn 0.000000 0.000000 -0.100000
vn 0.000000 0.000000 -0.100000
vn 0.000000 0.000000 -0.100000
vn 0.000000 0.000000 -0.100000
vn 0.000000 0.000000 -0.100000
vn 0.000000 0.000000 -0.100000
vn 0.000000 0.000000 -0.100000
vn 0.000000 0.000000 -0.100000
vn 0.000000 0.000000 -0.100000
vn 0.000000 0.000000 -0.100000
vn 0.000000 0.000000 -0.100000
vn 0.000000 0.000000 -0.100000
vn 0.000000 0.000000 -0.100000
vn 0.000000 0.000000 -0.100000
vn 0.000000 0.000000 -0.100000
vn 0.000000 0.000000 -0.100000
vn 0.000000 0.000000 -0.100000
vn 0.000000 0.000000 -0.100000
vn 0.000000 0.000000 -0.100000
vn 0.000000 0.000000 -0.100000
vn 0.000000 0.000000 -0.100000
vn 0.000000 0.000000 -0.100000
vn 0.000000 0.000000 -0.100000
vn 0.000000 0.000000 -0.100000
vn 0.000000 0.000000 -0.100000
vn 0.000000 0.000000 -0.100000
vn 0.000000 0.000000 -0.100000
vn 0.000000 0.000000 -0.100000
vn 0.000000 0.000000 -0.100000
vn 0.000000 0.000000 -0.100000
vn 0.000000 0.000000 -0.100000
vn 0.000000 0.000000 -0.100000
vn 0.000000 0.000000 -0.100000
vn 0.000000 0.000000 -0.100000
vn 0.000000 0.000000 -0.100000
vn 0.000000 0.000000 -0.100000
vn 0.000000 0.000000 -0.100000
vn 0.000000 0.000000 -0.100000
vn 0.000000 0.000000 -0.100000
vn 0.000000 0.000000 -0.100000
vn 0.000000 0.000000 -0.100000
vn 0.000000 0.000000 -0.100000
vn 0.000000 0.000000 -0.100000
vn 0.000000 0.000000 -0.100000
vn 0.000000 0.000000 -0.100000
vn 0.000000 0.000000 -0.100000
vn 0.000000 0.000000 -0.100000
vn 0.000000 0.000000 -0.100000
vn 0.000000 0.000000 -0.100000
vn 0.000000 0.000000 -0.100000
vn 0.000000 0.000000 -0.100000
vn 0.000000 0.000000 -0.100000
vn 0.000000 0.000000 -0.100000
vn 0.000000 0.000000 -0.100000
vn 0.000000 0.000000 -0.100000
vn 0.000000 0.000000 -0.100000
vn 0.000000 0.000000 -0.100000
vn 0.000000 0.000000 -0.100000
vn 0.000000 0.000000 -0.100000
vn 0.000000 0.000000 -0.100000
vn 0.000000 0.000000 -0.100000
vn 0.000000 0.000000 -0.100000
vn 0.000000 0.000000 -0.100000
vn 0.000000 0.000000 -0.100000
vn 0.000000 0.000000 -0.100000
vn 0.000000 0.000000 -0.100000
vn 0.000000 0.000000 -0.100000
vn 0.000000 0.000000 -0.100000
vn 0.000000 0.000000 -0.100000
vn 0.000000 0.000000 -0.100000
vn 0.000000 0.000000 -0.100000
vn 0.000000 0.000000 -0.100000
vn 0.000000 0.000000 -0.100000
vn 0.000000 0.000000 -0.100000
vn 0.000000 0.000000 -0.100000
vn 0.000000 0.000000 -0.100000
vn 0.000000 0.000000 -0.100000
vn 0.000000 0.000000 -0.100000
vn 0.000000 0.000000 -0.100000
vn 0.000000 0.000000 -0.100000
vn 0.000000 0.000000 -0.100000
vn 0.000000 0.000000 -0.100000
vn 0.000000 0.000000 -0.100000
vn 0.000000 0.000000 -0.100000
vn 0.000000 0.000000 -0.100000
vn 0.000000 0.000000 -0.100000
vn 0.000000 0.000000 -0.100000
vn 0.000000 0.000000 -0.100000
vn 0.000000 0.000000 -0.100000
vn 0.000000 0.000000 -0.100000
vn 0.000000 0.000000 -0.100000
vn 0.000000 0.000000 -0.100000
vn 0.000000 0.000000 -0.100000
vn 0.000000 0.000000 -0.100000
vn 0.000000 0.000000 -0.100000
vn 0.000000 0.000000 -0.100000
vn 0.000000 0.000000 -0.100000
vn 0.000000 0.000000 -0.100000
vn 0.000000 0.000000 0.100000
vn 0.000000 0.000000 0.100000
vn 0.000000 0.000000 0.100000
vn 0.000000 0.000000 0.100000
vn 0.000000 0.000000 0.100000
vn 0.000000 0.000000 0.100000
vn 0.000000 0.000000 0.100000
vn 0.000000 0.000000 0.100000
vn 0.000000 0.000000 0.100000
vn 0.000000 0.000000 0.100000
vn 0.000000 0.000000 0.100000
vn 0.000000 0.000000 0.100000
vn 0.000000 0.000000 0.100000
vn 0.000000 0.000000 0.100000
vn 0.000000 0.000000 0.100000
vn 0.000000 0.000000 0.100000
vn 0.000000 0.000000 0.100000
vn 0.000000 0.000000 0.100000
vn 0.000000 0.000000 0.100000
vn 0.000000 0.000000 0.100000
vn 0.000000 0.000000 0.100000
vn 0.000000 0.000000 0.100000
vn 0.000000 0.000000 0.100000
vn 0.000000 0.000000 0.100000
vn 0.000000 0.000000 0.100000
vn 0.000000 0.000000 0.100000
vn 0.000000 0.000000 0.100000
vn 0.000000 0.000000 0.100000
vn 0.000000 0.000000 0.100000
vn 0.000000 0.000000 0.100000
vn 0.000000 0.000000 0.100000
vn 0.000000 0.000000 0.100000
vn 0.000000 0.000000 0.100000
vn 0.000000 0.000000 0.100000
vn 0.000000 0.000000 0.100000
vn 0.000000 0.000000 0.100000
vn 0.000000 0.000000 0.100000
vn 0.000000 0.000000 0.100000
vn 0.000000 0.000000 0.100000
vn 0.000000 0.000000 0.100000
vn 0.000000 0.000000 0.100000
vn 0.000000 0.000000 0.100000
vn 0.000000 0.000000 0.100000
vn 0.000000 0.000000 0.100000
vn 0.000000 0.000000 0.100000
vn 0.000000 0.000000 0.100000
vn 0.000000 0.000000 0.100000
vn 0.000000 0.000000 0.100000
vn 0.000000 0.000000 0.100000
vn 0.000000 0.000000 0.100000
vn 0.000000 0.000000 0.100000
vn 0.000000 0.000000 0.100000
vn 0.000000 0.000000 0.100000
vn 0.000000 0.000000 0.100000
vn 0.000000 0.000000 0.100000
vn 0.000000 0.000000 0.100000
vn 0.000000 0.000000 0.100000
vn 0.000000 0.000000 0.100000
vn 0.000000 0.000000 0.100000
vn 0.000000 0.000000 0.100000
vn 0.000000 0.000000 0.100000
vn 0.000000 0.000000 0.100000
vn 0.000000 0.000000 0.100000
vn 0.000000 0.000000 0.100000
vn 0.000000 0.000000 0.100000
vn 0.000000 0.000000 0.100000
vn 0.000000 0.000000 0.100000
vn 0.000000 0.000000 0.100000
vn 0.000000 0.000000 0.100000
vn 0.000000 0.000000 0.100000
vn 0.000000 0.000000 0.100000
vn 0.000000 0.000000 0.100000
vn 0.000000 0.000000 0.100000
vn 0.000000 0.000000 0.100000
vn 0.000000 0.000000 0.100000
vn 0.000000 0.000000 0.100000
vn 0.000000 0.000000 0.100000
vn 0.000000 0.000000 0.100000
usemtl Steel_-_Satin
f 2/1/1 52/2/2 1/3/3
f 1/3/3 52/2/2 27/4/4
f 1/5/3 27/6/4 26/7/5
f 26/7/5 27/6/4 28/8/6
f 26/7/5 28/8/6 25/9/7
f 25/9/7 28/8/6 29/10/8
f 25/9/7 29/10/8 24/11/9
f 24/11/9 29/10/8 30/12/10
f 24/11/9 30/12/10 23/13/11
f 23/13/11 30/12/10 31/14/12
f 23/13/11 31/14/12 22/15/13
f 22/15/13 31/14/12 32/16/14
f 22/15/13 32/16/14 21/17/15
f 21/17/15 32/16/14 33/18/16
f 21/17/15 33/18/16 20/19/17
f 20/19/17 33/18/16 34/20/18
f 20/19/17 34/20/18 19/21/19
f 19/21/19 34/20/18 35/22/20
f 19/21/19 35/22/20 18/23/21
f 18/23/21 35/22/20 36/24/22
f 18/23/21 36/24/22 17/25/23
f 17/25/23 36/24/22 37/26/24
f 17/25/23 37/26/24 16/27/25
f 16/27/25 37/26/24 38/28/26
f 16/27/25 38/28/26 15/29/27
f 15/29/27 38/28/26 39/30/28
f 15/29/27 39/30/28 14/31/29
f 14/31/29 39/30/28 40/32/30
f 14/31/29 40/32/30 13/33/31
f 13/33/31 40/32/30 41/34/32
f 13/33/31 41/34/32 12/35/33
f 12/35/33 41/34/32 42/36/34
f 12/35/33 42/36/34 11/37/35
f 11/37/35 42/36/34 43/38/36
f 11/37/35 43/38/36 10/39/37
f 10/39/37 43/38/36 44/40/38
f 10/39/37 44/40/38 9/41/39
f 9/41/39 44/40/38 45/42/40
f 9/41/39 45/42/40 8/43/41
f 8/43/41 45/42/40 46/44/42
f 8/43/41 46/44/42 7/45/43
f 7/45/43 46/44/42 47/46/44
f 7/45/43 47/46/44 6/47/45
f 6/47/45 47/46/44 48/48/46
f 6/47/45 48/48/46 5/49/47
f 5/49/47 48/48/46 49/50/48
f 5/49/47 49/50/48 4/51/49
f 4/51/49 49/50/48 50/52/50
f 4/51/49 50/52/50 3/53/51
f 3/53/51 50/52/50 51/54/52
f 3/53/51 51/54/52 2/1/1
f 2/1/1 51/54/52 52/2/2
f 53/55/53 54/56/54 56/57/55
f 56/57/55 54/56/54 55/58/56
f 57/59/57 58/60/58 60/61/59
f 60/61/59 58/60/58 59/62/60
f 84/63/61 61/64/62 83/65/63
f 83/65/63 61/64/62 62/66/64
f 83/65/63 62/66/64 82/67/65
f 82/67/65 62/66/64 63/68/66
f 82/67/65 63/68/66 81/69/67
f 81/69/67 63/68/66 64/70/68
f 81/69/67 64/70/68 80/71/69
f 80/71/69 64/70/68 65/72/70
f 80/71/69 65/72/70 79/73/71
f 79/73/71 65/72/70 66/74/72
f 79/73/71 66/74/72 78/75/73
f 78/75/73 66/74/72 67/76/74
f 78/75/73 67/76/74 77/77/75
f 77/77/75 67/76/74 68/78/76
f 77/77/75 68/78/76 76/79/77
f 76/79/77 68/78/76 69/80/78
f 76/79/77 69/80/78 75/81/79
f 75/81/79 69/80/78 70/82/80
f 75/81/79 70/82/80 74/83/81
f 74/83/81 70/82/80 71/84/82
f 74/83/81 71/84/82 73/85/83
f 73/85/83 71/84/82 72/86/84
f 73/85/83 72/86/84 60/87/85
f 60/87/85 72/86/84 57/88/86
f 85/89/87 61/90/88 86/91/89
f 86/91/89 61/90/88 84/92/90
f 87/93/91 88/94/92 90/95/93
f 90/95/93 88/94/92 89/96/94
f 91/97/95 87/98/96 92/99/97
f 92/99/97 87/98/96 90/100/98
f 93/101/99 94/102/100 96/103/101
f 96/103/101 94/102/100 95/104/102
f 120/105/103 97/106/104 119/107/105
f 119/107/105 97/106/104 98/108/106
f 119/107/105 98/108/106 118/109/107
f 118/109/107 98/108/106 99/110/108
f 118/109/107 99/110/108 117/111/109
f 117/111/109 99/110/108 100/112/110
f 117/111/109 100/112/110 116/113/111
f 116/113/111 100/112/110 101/114/112
f 116/113/111 101/114/112 115/115/113
f 115/115/113 101/114/112 102/116/114
f 115/115/113 102/116/114 114/117/115
f 114/117/115 102/116/114 103/118/116
f 114/117/115 103/118/116 113/119/117
f 113/119/117 103/118/116 104/120/118
f 113/119/117 104/120/118 112/121/119
f 112/121/119 104/120/118 105/122/120
f 112/121/119 105/122/120 111/123/121
f 111/123/121 105/122/120 106/124/122
f 111/123/121 106/124/122 110/125/123
f 110/125/123 106/124/122 107/126/124
f 110/125/123 107/126/124 109/127/125
f 109/127/125 107/126/124 108/128/126
f 109/127/125 108/128/126 96/129/127
f 96/129/127 108/128/126 93/130/128
f 121/131/129 97/132/130 122/133/131
f 122/133/131 97/132/130 120/134/132
f 54/135/133 123/136/134 55/137/135
f 55/137/135 123/136/134 124/138/136
f 2/139/137 1/140/138 90/141/139
f 90/141/139 1/140/138 26/142/140
f 90/141/139 26/142/140 96/143/141
f 96/143/141 26/142/140 25/144/142
f 96/143/141 25/144/142 109/145/143
f 109/145/143 25/144/142 24/146/144
f 109/145/143 24/146/144 110/147/145
f 110/147/145 24/146/144 23/148/146
f 110/147/145 23/148/146 111/149/147
f 111/149/147 23/148/146 22/150/148
f 111/149/147 22/150/148 112/151/149
f 112/151/149 22/150/148 113/152/150
f 113/152/150 22/150/148 21/153/151
f 113/152/150 21/153/151 114/154/152
f 114/154/152 21/153/151 20/155/153
f 114/154/152 20/155/153 115/156/154
f 115/156/154 20/155/153 19/157/155
f 115/156/154 19/157/155 116/158/156
f 116/158/156 19/157/155 117/159/157
f 117/159/157 19/157/155 18/160/158
f 117/159/157 18/160/158 118/161/159
f 118/161/159 18/160/158 17/162/160
f 118/161/159 17/162/160 119/163/161
f 119/163/161 17/162/160 16/164/162
f 119/163/161 16/164/162 120/165/163
f 120/165/163 16/164/162 15/166/164
f 120/165/163 15/166/164 55/167/165
f 55/167/165 15/166/164 14/168/166
f 55/167/165 14/168/166 13/169/167
f 55/167/165 13/169/167 60/170/168
f 60/170/168 13/169/167 12/171/169
f 60/170/168 12/171/169 73/172/170
f 73/172/170 12/171/169 11/173/171
f 73/172/170 11/173/171 74/174/172
f 74/174/172 11/173/171 10/175/173
f 74/174/172 10/175/173 75/176/174
f 75/176/174 10/175/173 9/177/175
f 75/176/174 9/177/175 76/178/176
f 76/178/176 9/177/175 77/179/177
f 77/179/177 9/177/175 8/180/178
f 77/179/177 8/180/178 78/181/179
f 78/181/179 8/180/178 7/182/180
f 78/181/179 7/182/180 79/183/181
f 79/183/181 7/182/180 6/184/182
f 79/183/181 6/184/182 80/185/183
f 80/185/183 6/184/182 81/186/184
f 81/186/184 6/184/182 5/187/185
f 81/186/184 5/187/185 82/188/186
f 82/188/186 5/187/185 4/189/187
f 82/188/186 4/189/187 83/190/188
f 83/190/188 4/189/187 3/191/189
f 83/190/188 3/191/189 84/192/190
f 84/192/190 3/191/189 2/139/137
f 84/192/190 2/139/137 90/141/139
f 55/167/165 124/193/191 120/165/163
f 120/165/163 124/193/191 125/194/192
f 120/165/163 125/194/192 126/195/193
f 126/195/193 122/196/194 120/165/163
f 95/197/195 127/198/196 96/143/141
f 96/143/141 127/198/196 128/199/197
f 96/143/141 128/199/197 92/200/198
f 92/200/198 90/141/139 96/143/141
f 90/141/139 89/201/199 84/192/190
f 84/192/190 89/201/199 129/202/200
f 84/192/190 129/202/200 130/203/201
f 130/203/201 86/204/202 84/192/190
f 59/205/203 131/206/204 60/170/168
f 60/170/168 131/206/204 132/207/205
f 60/170/168 132/207/205 56/208/206
f 56/208/206 55/167/165 60/170/168
f 58/209/207 195/210/208 59/211/209
f 59/211/209 195/210/208 196/212/210
f 59/211/209 196/212/210 131/213/211
f 131/213/211 196/212/210 132/214/212
f 132/214/212 196/212/210 197/215/213
f 132/214/212 197/215/213 56/216/214
f 56/216/214 197/215/213 53/217/215
f 53/217/215 197/215/213 161/218/216
f 161/218/216 197/215/213 162/219/217
f 161/218/216 162/219/217 160/220/218
f 160/220/218 162/219/217 163/221/219
f 160/220/218 163/221/219 123/222/220
f 123/222/220 163/221/219 124/223/221
f 124/223/221 163/221/219 125/224/222
f 125/224/222 163/221/219 164/225/223
f 125/224/222 164/225/223 126/226/224
f 126/226/224 164/225/223 122/227/225
f 122/227/225 164/225/223 165/228/226
f 122/227/225 165/228/226 121/229/227
f 121/229/227 165/228/226 159/230/228
f 159/230/228 165/228/226 166/231/229
f 159/230/228 166/231/229 158/232/230
f 158/232/230 166/231/229 167/233/231
f 158/232/230 167/233/231 157/234/232
f 157/234/232 167/233/231 168/235/233
f 157/234/232 168/235/233 156/236/234
f 156/236/234 168/235/233 169/237/235
f 156/236/234 169/237/235 155/238/236
f 155/238/236 169/237/235 170/239/237
f 155/238/236 170/239/237 154/240/238
f 154/240/238 170/239/237 171/241/239
f 154/240/238 171/241/239 153/242/240
f 153/242/240 171/241/239 172/243/241
f 153/242/240 172/243/241 152/244/242
f 152/244/242 172/243/241 173/245/243
f 152/244/242 173/245/243 151/246/244
f 151/246/244 173/245/243 174/247/245
f 151/246/244 174/247/245 150/248/246
f 150/248/246 174/247/245 175/249/247
f 150/248/246 175/249/247 149/250/248
f 149/250/248 175/249/247 176/251/249
f 149/250/248 176/251/249 148/252/250
f 148/252/250 176/251/249 177/253/251
f 148/252/250 177/253/251 94/254/252
f 94/254/252 177/253/251 95/255/253
f 95/255/253 177/253/251 178/256/254
f 95/255/253 178/256/254 127/257/255
f 127/257/255 178/256/254 128/258/256
f 128/258/256 178/256/254 179/259/257
f 128/258/256 179/259/257 92/260/258
f 92/260/258 179/259/257 91/261/259
f 91/261/259 179/259/257 147/262/260
f 147/262/260 179/259/257 180/263/261
f 147/262/260 180/263/261 146/264/262
f 146/265/262 180/266/261 181/267/263
f 146/265/262 181/267/263 88/268/264
f 88/268/264 181/267/263 89/269/265
f 89/269/265 181/267/263 129/270/266
f 129/270/266 181/267/263 182/271/267
f 129/270/266 182/271/267 130/272/268
f 130/272/268 182/271/267 86/273/269
f 86/273/269 182/271/267 183/274/270
f 86/273/269 183/274/270 85/275/271
f 85/275/271 183/274/270 145/276/272
f 145/276/272 183/274/270 184/277/273
f 145/276/272 184/277/273 144/278/274
f 144/278/274 184/277/273 185/279/275
f 144/278/274 185/279/275 143/280/276
f 143/280/276 185/279/275 186/281/277
f 143/280/276 186/281/277 142/282/278
f 142/282/278 186/281/277 187/283/279
f 142/282/278 187/283/279 141/284/280
f 141/284/280 187/283/279 188/285/281
f 141/284/280 188/285/281 140/286/282
f 140/286/282 188/285/281 189/287/283
f 140/286/282 189/287/283 139/288/284
f 139/288/284 189/287/283 138/289/285
f 138/289/285 189/287/283 190/290/286
f 138/289/285 190/290/286 137/291/287
f 137/291/287 190/290/286 191/292/288
f 137/291/287 191/292/288 136/293/289
f 136/293/289 191/292/288 192/294/290
f 136/293/289 192/294/290 135/295/291
f 135/295/291 192/294/290 193/296/292
f 135/295/291 193/296/292 134/297/293
f 134/297/293 193/296/292 194/298/294
f 134/297/293 194/298/294 133/299/295
f 133/299/295 194/298/294 195/210/208
f 133/299/295 195/210/208 58/209/207
f 199/300/296 281/301/297 198/302/298
f 198/302/298 281/301/297 240/303/299
f 198/302/298 240/303/299 239/304/300
f 239/304/300 240/303/299 241/305/301
f 239/304/300 241/305/301 238/306/302
f 238/306/302 241/305/301 242/307/303
f 238/306/302 242/307/303 237/308/304
f 237/308/304 242/307/303 243/309/305
f 237/308/304 243/309/305 236/310/306
f 236/310/306 243/309/305 244/311/307
f 236/310/306 244/311/307 235/312/308
f 235/312/308 244/311/307 245/313/309
f 235/312/308 245/313/309 234/314/310
f 234/314/310 245/313/309 246/315/311
f 234/314/310 246/315/311 233/316/312
f 233/316/312 246/315/311 247/317/313
f 233/316/312 247/317/313 232/318/314
f 232/318/314 247/317/313 248/319/315
f 232/318/314 248/319/315 231/320/316
f 231/320/316 248/319/315 249/321/317
f 231/320/316 249/321/317 230/322/318
f 230/322/318 249/321/317 250/323/319
f 230/322/318 250/323/319 229/324/320
f 229/324/320 250/323/319 251/325/321
f 229/324/320 251/325/321 228/326/322
f 228/326/322 251/325/321 252/327/323
f 228/326/322 252/327/323 227/328/324
f 227/328/324 252/327/323 253/329/325
f 227/328/324 253/329/325 226/330/326
f 226/330/326 253/329/325 254/331/327
f 226/330/326 254/331/327 225/332/328
f 225/332/328 254/331/327 255/333/329
f 225/332/328 255/333/329 224/334/330
f 224/334/330 255/333/329 256/335/331
f 224/334/330 256/335/331 223/336/332
f 223/336/332 256/335/331 257/337/333
f 223/336/332 257/337/333 222/338/334
f 222/338/334 257/337/333 258/339/335
f 222/338/334 258/339/335 221/340/336
f 221/340/336 258/339/335 259/341/337
f 221/340/336 259/341/337 220/342/338
f 220/342/338 259/341/337 260/343/339
f 220/342/338 260/343/339 219/344/340
f 219/344/340 260/343/339 261/345/341
f 219/346/340 261/347/341 218/348/342
f 218/348/342 261/347/341 262/349/343
f 218/348/342 262/349/343 217/350/344
f 217/350/344 262/349/343 263/351/345
f 217/350/344 263/351/345 216/352/346
f 216/352/346 263/351/345 264/353/347
f 216/352/346 264/353/347 215/354/348
f 215/354/348 264/353/347 265/355/349
f 215/354/348 265/355/349 214/356/350
f 214/356/350 265/355/349 266/357/351
f 214/356/350 266/357/351 213/358/352
f 213/358/352 266/357/351 267/359/353
f 213/358/352 267/359/353 212/360/354
f 212/360/354 267/359/353 268/361/355
f 212/360/354 268/361/355 211/362/356
f 211/362/356 268/361/355 269/363/357
f 211/362/356 269/363/357 210/364/358
f 210/364/358 269/363/357 270/365/359
f 210/364/358 270/365/359 209/366/360
f 209/366/360 270/365/359 271/367/361
f 209/366/360 271/367/361 208/368/362
f 208/368/362 271/367/361 272/369/363
f 208/368/362 272/369/363 207/370/364
f 207/370/364 272/369/363 273/371/365
f 207/370/364 273/371/365 206/372/366
f 206/372/366 273/371/365 274/373/367
f 206/372/366 274/373/367 205/374/368
f 205/374/368 274/373/367 275/375/369
f 205/374/368 275/375/369 204/376/370
f 204/376/370 275/375/369 276/377/371
f 204/376/370 276/377/371 203/378/372
f 203/378/372 276/377/371 277/379/373
f 203/378/372 277/379/373 202/380/374
f 202/380/374 277/379/373 278/381/375
f 202/380/374 278/381/375 201/382/376
f 201/382/376 278/381/375 279/383/377
f 201/382/376 279/383/377 200/384/378
f 200/384/378 279/383/377 280/385/379
f 200/384/378 280/385/379 199/300/296
f 199/300/296 280/385/379 281/301/297
f 161/386/380 239/387/381 53/388/382
f 53/388/382 239/387/381 238/389/383
f 53/388/382 238/389/383 58/390/384
f 58/390/384 238/389/383 237/391/385
f 58/390/384 237/391/385 133/392/386
f 133/392/386 237/391/385 236/393/387
f 133/392/386 236/393/387 134/394/388
f 134/394/388 236/393/387 235/395/389
f 134/394/388 235/395/389 135/396/390
f 135/396/390 235/395/389 234/397/391
f 135/396/390 234/397/391 233/398/392
f 239/387/381 161/386/380 198/399/393
f 198/399/393 161/386/380 160/400/394
f 198/399/393 160/400/394 199/401/395
f 199/401/395 160/400/394 123/402/396
f 199/401/395 123/402/396 200/403/397
f 200/403/397 123/402/396 121/404/398
f 200/403/397 121/404/398 201/405/399
f 201/405/399 121/404/398 159/406/400
f 201/405/399 159/406/400 202/407/401
f 202/407/401 159/406/400 203/408/402
f 203/408/402 159/406/400 158/409/403
f 203/408/402 158/409/403 204/410/404
f 204/410/404 158/409/403 157/411/405
f 204/410/404 157/411/405 205/412/406
f 205/412/406 157/411/405 156/413/407
f 205/412/406 156/413/407 206/414/408
f 206/414/408 156/413/407 155/415/409
f 206/414/408 155/415/409 207/416/410
f 207/416/410 155/415/409 154/417/411
f 207/416/410 154/417/411 208/418/412
f 208/418/412 154/417/411 153/419/413
f 208/418/412 153/419/413 209/420/414
f 209/420/414 153/419/413 210/421/415
f 210/421/415 153/419/413 152/422/416
f 210/421/415 152/422/416 211/423/417
f 211/423/417 152/422/416 151/424/418
f 211/423/417 151/424/418 212/425/419
f 212/425/419 151/424/418 150/426/420
f 212/425/419 150/426/420 213/427/421
f 213/427/421 150/426/420 149/428/422
f 213/427/421 149/428/422 214/429/423
f 214/429/423 149/428/422 148/430/424
f 214/429/423 148/430/424 215/431/425
f 215/431/425 148/430/424 94/432/426
f 215/431/425 94/432/426 216/433/427
f 216/433/427 94/432/426 217/434/428
f 217/434/428 94/432/426 91/435/429
f 217/434/428 91/435/429 218/436/430
f 218/436/430 91/435/429 147/437/431
f 218/436/430 147/437/431 219/438/432
f 219/438/432 147/437/431 146/439/433
f 219/438/432 146/439/433 220/440/434
f 220/440/434 146/439/433 88/441/435
f 220/440/434 88/441/435 221/442/436
f 221/442/436 88/441/435 85/443/437
f 221/442/436 85/443/437 222/444/438
f 222/444/438 85/443/437 145/445/439
f 222/444/438 145/445/439 223/446/440
f 223/446/440 145/445/439 144/447/441
f 223/446/440 144/447/441 224/448/442
f 224/448/442 144/447/441 143/449/443
f 224/448/442 143/449/443 225/450/444
f 225/450/444 143/449/443 226/451/445
f 226/451/445 143/449/443 142/452/446
f 226/451/445 142/452/446 227/453/447
f 227/453/447 142/452/446 141/454/448
f 227/453/447 141/454/448 228/455/449
f 228/455/449 141/454/448 140/456/450
f 228/455/449 140/456/450 229/457/451
f 229/457/451 140/456/450 139/458/452
f 229/457/451 139/458/452 230/459/453
f 230/459/453 139/458/452 138/460/454
f 230/459/453 138/460/454 231/461/455
f 231/461/455 138/460/454 137/462/456
f 231/461/455 137/462/456 232/463/457
f 232/463/457 137/462/456 136/464/458
f 232/463/457 136/464/458 233/398/392
f 233/398/392 136/464/458 135/396/390
f 121/404/398 123/402/396 97/465/459
f 97/465/459 123/402/396 54/466/460
f 97/465/459 54/466/460 39/467/461
f 39/467/461 54/466/460 40/468/462
f 40/468/462 54/466/460 41/469/463
f 41/469/463 54/466/460 57/470/464
f 41/469/463 57/470/464 42/471/465
f 42/471/465 57/470/464 72/472/466
f 42/471/465 72/472/466 43/473/467
f 43/473/467 72/472/466 71/474/468
f 43/473/467 71/474/468 70/475/469
f 54/466/460 53/388/382 57/470/464
f 57/470/464 53/388/382 58/390/384
f 43/473/467 70/475/469 44/476/470
f 44/476/470 70/475/469 69/477/471
f 44/476/470 69/477/471 45/478/472
f 45/478/472 69/477/471 68/479/473
f 45/478/472 68/479/473 46/480/474
f 46/480/474 68/479/473 67/481/475
f 46/480/474 67/481/475 47/482/476
f 47/482/476 67/481/475 66/483/477
f 47/482/476 66/483/477 48/484/478
f 48/484/478 66/483/477 65/485/479
f 48/484/478 65/485/479 49/486/480
f 49/486/480 65/485/479 64/487/481
f 49/486/480 64/487/481 50/488/482
f 50/488/482 64/487/481 63/489/483
f 50/488/482 63/489/483 62/490/484
f 50/488/482 62/490/484 51/491/485
f 51/491/485 62/490/484 61/492/486
f 51/491/485 61/492/486 52/493/487
f 52/493/487 61/492/486 87/494/488
f 52/493/487 87/494/488 27/495/489
f 27/495/489 87/494/488 28/496/490
f 28/496/490 87/494/488 93/497/491
f 28/496/490 93/497/491 29/498/492
f 29/498/492 93/497/491 108/499/493
f 29/498/492 108/499/493 30/500/494
f 30/500/494 108/499/493 107/501/495
f 30/500/494 107/501/495 106/502/496
f 87/494/488 61/492/486 88/441/435
f 88/441/435 61/492/486 85/443/437
f 87/494/488 91/435/429 93/497/491
f 93/497/491 91/435/429 94/432/426
f 39/467/461 38/503/497 97/465/459
f 97/465/459 38/503/497 98/504/498
f 98/504/498 38/503/497 37/505/499
f 98/504/498 37/505/499 99/506/500
f 99/506/500 37/505/499 100/507/501
f 100/507/501 37/505/499 36/508/502
f 100/507/501 36/508/502 101/509/503
f 101/509/503 36/508/502 35/510/504
f 101/509/503 35/510/504 102/511/505
f 102/511/505 35/510/504 34/512/506
f 102/511/505 34/512/506 103/513/507
f 103/513/507 34/512/506 33/514/508
f 103/513/507 33/514/508 104/515/509
f 104/515/509 33/514/508 32/516/510
f 104/515/509 32/516/510 105/517/511
f 105/517/511 32/516/510 31/518/512
f 105/517/511 31/518/512 106/502/496
f 106/502/496 31/518/512 30/500/494
f 197/519/513 241/520/514 162/521/515
f 162/521/515 241/520/514 240/522/516
f 162/521/515 240/522/516 281/523/517
f 241/520/514 197/519/513 242/524/518
f 242/524/518 197/519/513 196/525/519
f 242/524/518 196/525/519 243/526/520
f 243/526/520 196/525/519 195/527/521
f 243/526/520 195/527/521 244/528/522
f 244/528/522 195/527/521 194/529/523
f 244/528/522 194/529/523 245/530/524
f 245/530/524 194/529/523 193/531/525
f 245/530/524 193/531/525 246/532/526
f 246/532/526 193/531/525 192/533/527
f 246/532/526 192/533/527 247/534/528
f 247/534/528 192/533/527 248/535/529
f 248/535/529 192/533/527 191/536/530
f 248/535/529 191/536/530 249/537/531
f 249/537/531 191/536/530 190/538/532
f 249/537/531 190/538/532 250/539/533
f 250/539/533 190/538/532 189/540/534
f 250/539/533 189/540/534 251/541/535
f 251/541/535 189/540/534 188/542/536
f 251/541/535 188/542/536 252/543/537
f 252/543/537 188/542/536 187/544/538
f 252/543/537 187/544/538 253/545/539
f 253/545/539 187/544/538 186/546/540
f 253/545/539 186/546/540 254/547/541
f 254/547/541 186/546/540 255/548/542
f 255/548/542 186/546/540 185/549/543
f 255/548/542 185/549/543 256/550/544
f 256/550/544 185/549/543 184/551/545
f 256/550/544 184/551/545 257/552/546
f 257/552/546 184/551/545 183/553/547
f 257/552/546 183/553/547 258/554/548
f 258/554/548 183/553/547 182/555/549
f 258/554/548 182/555/549 259/556/550
f 259/556/550 182/555/549 181/557/551
f 259/556/550 181/557/551 260/558/552
f 260/558/552 181/557/551 180/559/553
f 260/558/552 180/559/553 261/560/554
f 261/560/554 180/559/553 262/561/555
f 262/561/555 180/559/553 179/562/556
f 262/561/555 179/562/556 263/563/557
f 263/563/557 179/562/556 178/564/558
f 263/563/557 178/564/558 264/565/559
f 264/565/559 178/564/558 177/566/560
f 264/565/559 177/566/560 265/567/561
f 265/567/561 177/566/560 176/568/562
f 265/567/561 176/568/562 266/569/563
f 266/569/563 176/568/562 175/570/564
f 266/569/563 175/570/564 267/571/565
f 267/571/565 175/570/564 174/572/566
f 267/571/565 174/572/566 268/573/567
f 268/573/567 174/572/566 269/574/568
f 269/574/568 174/572/566 173/575/569
f 269/574/568 173/575/569 270/576/570
f 270/576/570 173/575/569 172/577/571
f 270/576/570 172/577/571 271/578/572
f 271/578/572 172/577/571 171/579/573
f 271/578/572 171/579/573 272/580/574
f 272/580/574 171/579/573 170/581/575
f 272/580/574 170/581/575 273/582/576
f 273/582/576 170/581/575 169/583/577
f 273/582/576 169/583/577 274/584/578
f 274/584/578 169/583/577 168/585/579
f 274/584/578 168/585/579 275/586/580
f 275/586/580 168/585/579 276/587/581
f 276/587/581 168/585/579 167/588/582
f 276/587/581 167/588/582 277/589/583
f 277/589/583 167/588/582 166/590/584
f 277/589/583 166/590/584 278/591/585
f 278/591/585 166/590/584 165/592/586
f 278/591/585 165/592/586 279/593/587
f 279/593/587 165/592/586 164/594/588
f 279/593/587 164/594/588 280/595/589
f 280/595/589 164/594/588 163/596/590
f 280/595/589 163/596/590 281/523/517
f 281/523/517 163/596/590 162/521/515
g Body20

v 11.000000 0.000000 0.500000
v 11.058116 -0.478631 0.500000
v 11.229088 -0.929446 0.500000
v 11.502979 -1.326245 0.500000
v 11.863871 -1.645968 0.500000
v 12.290790 -1.870032 0.500000
v 12.758927 -1.985418 0.500000
v 13.241073 -1.985418 0.500000
v 13.709210 -1.870032 0.500000
v 14.136129 -1.645968 0.500000
v 14.497021 -1.326245 0.500000
v 14.770912 -0.929446 0.500000
v 14.941884 -0.478631 0.500000
v 15.000000 0.000000 0.500000
v 14.941884 0.478631 0.500000
v 14.770912 0.929446 0.500000
v 14.497021 1.326245 0.500000
v 14.136129 1.645968 0.500000
v 13.709210 1.870032 0.500000
v 13.241073 1.985418 0.500000
v 12.758927 1.985418 0.500000
v 12.290790 1.870032 0.500000
v 11.863871 1.645968 0.500000
v 11.502979 1.326245 0.500000
v 11.229088 0.929446 0.500000
v 11.058116 0.478631 0.500000
v 11.000000 0.000000 0.000000
v 11.058116 0.478631 0.000000
v 11.229088 0.929446 0.000000
v 11.502979 1.326245 0.000000
v 11.863871 1.645968 0.000000
v 12.290790 1.870032 0.000000
v 12.758927 1.985418 0.000000
v 13.241073 1.985418 0.000000
v 13.709210 1.870032 0.000000
v 14.136129 1.645968 0.000000
v 14.497021 1.326245 0.000000
v 14.770912 0.929446 0.000000
v 14.941884 0.478631 0.000000
v 15.000000 0.000000 0.000000
v 14.941884 -0.478631 0.000000
v 14.770912 -0.929446 0.000000
v 14.497021 -1.326245 0.000000
v 14.136129 -1.645968 0.000000
v 13.709210 -1.870032 0.000000
v 13.241073 -1.985418 0.000000
v 12.758927 -1.985418 0.000000
v 12.290790 -1.870032 0.000000
v 11.863871 -1.645968 0.000000
v 11.502979 -1.326245 0.000000
v 11.229088 -0.929446 0.000000
v 11.058116 -0.478631 0.000000
v 16.671074 -0.765322 0.000000
v 15.499981 0.009706 0.000000
v 15.499981 0.009706 0.500000
v 16.671074 -0.765322 0.500000
v 15.394880 -0.717321 0.000000
v 16.486894 -1.379881 0.000000
v 16.486894 -1.379881 0.500000
v 15.394880 -0.717321 0.500000
v 10.605136 -0.717374 0.000000
v 10.811261 -1.208064 0.000000
v 11.116584 -1.644002 0.000000
v 11.507268 -2.005430 0.000000
v 11.965606 -2.275968 0.000000
v 12.470825 -2.443353 0.000000
v 13.000028 -2.500000 0.000000
v 13.529229 -2.443341 0.000000
v 14.034444 -2.275945 0.000000
v 14.492776 -2.005397 0.000000
v 14.883452 -1.643961 0.000000
v 15.188766 -1.208016 0.000000
v 15.188766 -1.208016 0.500000
v 14.883452 -1.643961 0.500000
v 14.492776 -2.005397 0.500000
v 14.034444 -2.275945 0.500000
v 13.529229 -2.443341 0.500000
v 13.000028 -2.500000 0.500000
v 12.470825 -2.443353 0.500000
v 11.965606 -2.275968 0.500000
v 11.507268 -2.005430 0.500000
v 11.116584 -1.644002 0.500000
v 10.811261 -1.208064 0.500000
v 10.605136 -0.717374 0.500000
v 9.512927 -1.379428 0.000000
v 9.512927 -1.379428 0.500000
v 10.500203 -0.031823 0.000000
v 9.324629 -0.744409 0.000000
v 9.324629 -0.744409 0.500000
v 10.500203 -0.031823 0.500000
v 9.331278 0.776518 0.000000
v 9.331278 0.776518 0.500000
v 10.619208 0.762778 0.000000
v 9.618069 1.620198 0.000000
v 9.618069 1.620198 0.500000
v 10.619208 0.762778 0.500000
v 15.380792 0.762778 0.000000
v 15.169326 1.242588 0.000000
v 14.862432 1.667737 0.000000
v 14.473610 2.019523 0.000000
v 14.019965 2.282470 0.000000
v 13.521452 2.445013 0.000000
v 13.000000 2.500000 0.000000
v 12.478548 2.445013 0.000000
v 11.980035 2.282470 0.000000
v 11.526390 2.019523 0.000000
v 11.137568 1.667737 0.000000
v 10.830674 1.242588 0.000000
v 10.830674 1.242588 0.500000
v 11.137568 1.667737 0.500000
v 11.526390 2.019523 0.500000
v 11.980035 2.282470 0.500000
v 12.478548 2.445013 0.500000
v 13.000000 2.500000 0.500000
v 13.521452 2.445013 0.500000
v 14.019965 2.282470 0.500000
v 14.473610 2.019523 0.500000
v 14.862432 1.667737 0.500000
v 15.169326 1.242588 0.500000
v 15.380792 0.762778 0.500000
v 16.403454 1.574484 0.000000
v 16.403454 1.574484 0.500000
v 16.673122 0.755431 0.000000
v 16.673122 0.755431 0.500000
v 16.604315 1.035091 0.500000
v 16.514249 1.308647 0.500000
v 9.500221 1.346865 0.500000
v 9.404423 1.065046 0.500000
v 9.374873 -0.959662 0.500000
v 9.437711 -1.171580 0.500000
v 16.559957 -1.178647 0.500000
v 16.621417 -0.973571 0.500000
v 16.202053 -1.951758 0.000000
v 15.824268 -2.466983 0.000000
v 15.364507 -2.910602 0.000000
v 14.836114 -3.269738 0.000000
v 14.254425 -3.533966 0.000000
v 13.636326 -3.695618 0.000000
v 12.999757 -3.750000 0.000000
v 12.363194 -3.695535 0.000000
v 11.745116 -3.533803 0.000000
v 11.163462 -3.269499 0.000000
v 10.635115 -2.910295 0.000000
v 10.175411 -2.466617 0.000000
v 9.797694 -1.951342 0.000000
v 9.257605 -0.238704 0.000000
v 9.259835 0.271418 0.000000
v 9.949551 2.181114 0.000000
v 10.373117 2.676189 0.000000
v 10.875982 3.090477 0.000000
v 11.442965 3.411472 0.000000
v 12.056951 3.629485 0.000000
v 12.699404 3.737933 0.000000
v 13.350932 3.733543 0.000000
v 13.991866 3.616449 0.000000
v 14.602859 3.390184 0.000000
v 15.165465 3.061578 0.000000
v 15.662702 2.640552 0.000000
v 16.079560 2.139816 0.000000
v 16.741658 0.249993 0.000000
v 16.740971 -0.260070 0.000000
v 16.750000 0.000000 3.600000
v 16.693029 0.651181 3.600000
v 16.523847 1.282576 3.600000
v 16.247595 1.875000 3.600000
v 15.872667 2.410454 3.600000
v 15.410454 2.872667 3.600000
v 14.875000 3.247595 3.600000
v 14.282576 3.523847 3.600000
v 13.651181 3.693029 3.600000
v 13.000000 3.750000 3.600000
v 12.348819 3.693029 3.600000
v 11.717424 3.523847 3.600000
v 11.125000 3.247595 3.600000
v 10.589546 2.872667 3.600000
v 10.127333 2.410454 3.600000
v 9.752405 1.875000 3.600000
v 9.476153 1.282576 3.600000
v 9.306971 0.651181 3.600000
v 9.250000 -0.000000 3.600000
v 9.306971 -0.651181 3.600000
v 9.476153 -1.282576 3.600000
v 9.752405 -1.875000 3.600000
v 10.127333 -2.410454 3.600000
v 10.589546 -2.872667 3.600000
v 11.125000 -3.247595 3.600000
v 11.717424 -3.523847 3.600000
v 12.348819 -3.693029 3.600000
v 13.000000 -3.750000 3.600000
v 13.651181 -3.693029 3.600000
v 14.282576 -3.523847 3.600000
v 14.875000 -3.247595 3.600000
v 15.410454 -2.872667 3.600000
v 15.872667 -2.410454 3.600000
v 16.247595 -1.875000 3.600000
v 16.523847 -1.282576 3.600000
v 16.693029 -0.651181 3.600000
v 18.100000 0.000000 0.000000
v 18.043037 0.760116 0.000000
v 17.873421 1.503251 0.000000
v 17.594941 2.212807 0.000000
v 17.213818 2.872932 0.000000
v 16.738565 3.468881 0.000000
v 16.179798 3.987341 0.000000
v 15.550000 4.416730 0.000000
v 14.863239 4.747456 0.000000
v 14.134857 4.972132 0.000000
v 13.381123 5.085739 0.000000
v 12.618877 5.085739 0.000000
v 11.865143 4.972132 0.000000
v 11.136761 4.747456 0.000000
v 10.450000 4.416730 0.000000
v 9.820202 3.987341 0.000000
v 9.261435 3.468881 0.000000
v 8.786182 2.872932 0.000000
v 8.405059 2.212807 0.000000
v 8.126579 1.503251 0.000000
v 7.956963 0.760116 0.000000
v 7.900000 -0.000000 0.000000
v 7.956963 -0.760116 0.000000
v 8.126579 -1.503251 0.000000
v 8.405059 -2.212807 0.000000
v 8.786182 -2.872932 0.000000
v 9.261435 -3.468881 0.000000
v 9.820202 -3.987341 0.000000
v 10.450000 -4.416730 0.000000
v 11.136761 -4.747456 0.000000
v 11.865143 -4.972132 0.000000
v 12.618877 -5.085739 0.000000
v 13.381123 -5.085739 0.000000
v 14.134857 -4.972132 0.000000
v 14.863239 -4.747456 0.000000
v 15.550000 -4.416730 0.000000
v 16.179798 -3.987341 0.000000
v 16.738565 -3.468881 0.000000
v 17.213818 -2.872932 0.000000
v 17.594941 -2.212807 0.000000
v 17.873421 -1.503251 0.000000
v 18.043037 -0.760116 0.000000
v 18.100000 0.000000 3.600000
v 18.043037 -0.760116 3.600000
v 17.873421 -1.503251 3.600000
v 17.594941 -2.212807 3.600000
v 17.213818 -2.872932 3.600000
v 16.738565 -3.468881 3.600000
v 16.179798 -3.987341 3.600000
v 15.550000 -4.416730 3.600000
v 14.863239 -4.747456 3.600000
v 14.134857 -4.972132 3.600000
v 13.381123 -5.085739 3.600000
v 12.618877 -5.085739 3.600000
v 11.865143 -4.972132 3.600000
v 11.136761 -4.747456 3.600000
v 10.450000 -4.416730 3.600000
v 9.820202 -3.987341 3.600000
v 9.261435 -3.468881 3.600000
v 8.786182 -2.872932 3.600000
v 8.405059 -2.212807 3.600000
v 8.126579 -1.503251 3.600000
v 7.956963 -0.760116 3.600000
v 7.900000 0.000000 3.600000
v 7.956963 0.760116 3.600000
v 8.126579 1.503251 3.600000
v 8.405059 2.212807 3.600000
v 8.786182 2.872932 3.600000
v 9.261435 3.468881 3.600000
v 9.820202 3.987341 3.600000
v 10.450000 4.416730 3.600000
v 11.136761 4.747456 3.600000
v 11.865143 4.972132 3.600000
v 12.618877 5.085739 3.600000
v 13.381123 5.085739 3.600000
v 14.134857 4.972132 3.600000
v 14.863239 4.747456 3.600000
v 15.550000 4.416730 3.600000
v 16.179798 3.987341 3.600000
v 16.738565 3.468881 3.600000
v 17.213818 2.872932 3.600000
v 17.594941 2.212807 3.600000
v 17.873421 1.503251 3.600000
v 18.043037 0.760116 3.600000
vt 0.050000 -0.579986 0.000000
vt 0.000000 -0.579986 0.000000
vt 0.050000 -0.628319 0.000000
vt 0.000000 -0.628319 0.000000
vt 0.050000 0.628319 0.000000
vt 0.000000 0.628319 0.000000
vt 0.050000 0.579986 0.000000
vt 0.000000 0.579986 0.000000
vt 0.050000 0.531654 0.000000
vt 0.000000 0.531654 0.000000
vt 0.050000 0.483322 0.000000
vt 0.000000 0.483322 0.000000
vt 0.050000 0.434990 0.000000
vt -0.000000 0.434990 0.000000
vt 0.050000 0.386658 0.000000
vt 0.000000 0.386658 0.000000
vt 0.050000 0.338325 0.000000
vt 0.000000 0.338325 0.000000
vt 0.050000 0.289993 0.000000
vt 0.000000 0.289993 0.000000
vt 0.050000 0.241661 0.000000
vt 0.000000 0.241661 0.000000
vt 0.050000 0.193329 0.000000
vt -0.000000 0.193329 0.000000
vt 0.050000 0.144997 0.000000
vt -0.000000 0.144997 0.000000
vt 0.050000 0.096664 0.000000
vt 0.000000 0.096664 0.000000
vt 0.050000 0.048332 0.000000
vt 0.000000 0.048332 0.000000
vt 0.050000 0.000000 0.000000
vt 0.000000 0.000000 0.000000
vt 0.050000 -0.048332 0.000000
vt 0.000000 -0.048332 0.000000
vt 0.050000 -0.096664 0.000000
vt 0.000000 -0.096664 0.000000
vt 0.050000 -0.144997 0.000000
vt 0.000000 -0.144997 0.000000
vt 0.050000 -0.193329 0.000000
vt -0.000000 -0.193329 0.000000
vt 0.050000 -0.241661 0.000000
vt 0.000000 -0.241661 0.000000
vt 0.050000 -0.289993 0.000000
vt 0.000000 -0.289993 0.000000
vt 0.050000 -0.338325 0.000000
vt 0.000000 -0.338325 0.000000
vt 0.050000 -0.386658 0.000000
vt 0.000000 -0.386658 0.000000
vt 0.050000 -0.434990 0.000000
vt -0.000000 -0.434990 0.000000
vt 0.050000 -0.483322 0.000000
vt -0.000000 -0.483322 0.000000
vt 0.050000 -0.531654 0.000000
vt 0.000000 -0.531654 0.000000
vt 0.000000 0.000000 0.000000
vt 0.140432 0.000000 0.000000
vt 0.000000 0.050000 0.000000
vt 0.140432 0.050000 0.000000
vt 0.000000 0.000000 0.000000
vt 0.127729 0.000000 0.000000
vt 0.000000 0.050000 0.000000
vt 0.127729 0.050000 0.000000
vt -0.050000 -0.712638 0.000000
vt -0.000000 -0.712638 0.000000
vt -0.050000 -0.659314 0.000000
vt -0.000000 -0.659314 0.000000
vt -0.050000 -0.605991 0.000000
vt -0.000000 -0.605991 0.000000
vt -0.050000 -0.552667 0.000000
vt -0.000000 -0.552667 0.000000
vt -0.050000 -0.499344 0.000000
vt -0.000000 -0.499344 0.000000
vt -0.050000 -0.446020 0.000000
vt -0.000000 -0.446020 0.000000
vt -0.050000 -0.392696 0.000000
vt -0.000000 -0.392696 0.000000
vt -0.050000 -0.339373 0.000000
vt -0.000000 -0.339373 0.000000
vt -0.050000 -0.286049 0.000000
vt -0.000000 -0.286049 0.000000
vt -0.050000 -0.232726 0.000000
vt -0.000000 -0.232726 0.000000
vt -0.050000 -0.179402 0.000000
vt -0.000000 -0.179402 0.000000
vt -0.050000 -0.126078 0.000000
vt -0.000000 -0.126078 0.000000
vt -0.050000 -0.072755 0.000000
vt -0.000000 -0.072755 0.000000
vt 0.000000 0.000000 0.000000
vt 0.127720 0.000000 0.000000
vt 0.000000 0.050000 0.000000
vt 0.127720 0.050000 0.000000
vt -0.000000 0.000000 0.000000
vt 0.137468 0.000000 0.000000
vt -0.000000 0.050000 0.000000
vt 0.137468 0.050000 0.000000
vt 0.000000 0.000000 0.000000
vt 0.142120 0.000000 0.000000
vt 0.000000 0.050000 0.000000
vt 0.142120 0.050000 0.000000
vt 0.000000 0.000000 0.000000
vt 0.131812 0.000000 0.000000
vt 0.000000 0.050000 0.000000
vt 0.131812 0.050000 0.000000
vt -0.050000 0.077514 0.000000
vt -0.000000 0.077514 0.000000
vt -0.050000 0.130045 0.000000
vt -0.000000 0.130045 0.000000
vt -0.050000 0.182576 0.000000
vt -0.000000 0.182576 0.000000
vt -0.050000 0.235106 0.000000
vt -0.000000 0.235106 0.000000
vt -0.050000 0.287637 0.000000
vt -0.000000 0.287637 0.000000
vt -0.050000 0.340168 0.000000
vt -0.000000 0.340168 0.000000
vt -0.050000 0.392699 0.000000
vt -0.000000 0.392699 0.000000
vt -0.050000 0.445230 0.000000
vt -0.000000 0.445230 0.000000
vt -0.050000 0.497761 0.000000
vt -0.000000 0.497761 0.000000
vt -0.050000 0.550292 0.000000
vt -0.000000 0.550292 0.000000
vt -0.050000 0.602823 0.000000
vt -0.000000 0.602823 0.000000
vt -0.050000 0.655353 0.000000
vt -0.000000 0.655353 0.000000
vt -0.050000 0.707884 0.000000
vt -0.000000 0.707884 0.000000
vt 0.000000 0.000000 0.000000
vt 0.130564 0.000000 0.000000
vt -0.000000 0.050000 0.000000
vt 0.130564 0.050000 0.000000
vt 0.000000 0.000000 0.000000
vt 0.139010 0.000000 0.000000
vt 0.000000 0.050000 0.000000
vt 0.139010 0.050000 0.000000
vt 0.194076 0.047863 0.000000
vt 0.199888 -0.000000 0.000000
vt 0.249867 0.003182 0.000000
vt 0.194076 -0.047863 0.000000
vt 0.237967 -0.076278 0.000000
vt 0.176979 -0.092945 0.000000
vt 0.216820 -0.124259 0.000000
vt 0.149590 -0.132625 0.000000
vt 0.186131 -0.166774 0.000000
vt 0.113500 -0.164597 0.000000
vt 0.147249 -0.201952 0.000000
vt 0.070809 -0.187003 0.000000
vt 0.101884 -0.228247 0.000000
vt 0.052033 -0.244501 0.000000
vt 0.023995 -0.198542 0.000000
vt -0.000112 -0.250000 0.000000
vt -0.024220 -0.198542 0.000000
vt -0.052258 -0.244501 0.000000
vt -0.071033 -0.187003 0.000000
vt -0.102109 -0.228247 0.000000
vt -0.147474 -0.201952 0.000000
vt -0.113725 -0.164597 0.000000
vt -0.186356 -0.166774 0.000000
vt -0.149815 -0.132625 0.000000
vt -0.217045 -0.124259 0.000000
vt -0.177204 -0.092945 0.000000
vt -0.238192 -0.076278 0.000000
vt -0.194301 -0.047863 0.000000
vt -0.250111 -0.000971 0.000000
vt -0.200112 0.000000 0.000000
vt -0.194301 0.047863 0.000000
vt -0.239600 0.071732 0.000000
vt -0.177204 0.092945 0.000000
vt -0.218989 0.120802 0.000000
vt -0.149815 0.132625 0.000000
vt -0.188458 0.164396 0.000000
vt -0.113725 0.164597 0.000000
vt -0.149390 0.200540 0.000000
vt -0.071033 0.187003 0.000000
vt -0.103557 0.227594 0.000000
vt -0.053035 0.244334 0.000000
vt -0.024220 0.198542 0.000000
vt -0.000115 0.250000 0.000000
vt 0.023995 0.198542 0.000000
vt 0.052805 0.244335 0.000000
vt 0.070809 0.187003 0.000000
vt 0.103327 0.227597 0.000000
vt 0.149161 0.200543 0.000000
vt 0.113500 0.164597 0.000000
vt 0.188229 0.164400 0.000000
vt 0.149590 0.132625 0.000000
vt 0.218761 0.120806 0.000000
vt 0.176979 0.092945 0.000000
vt 0.239374 0.071737 0.000000
vt -0.367425 -0.075543 0.000000
vt -0.360544 -0.103509 0.000000
vt -0.351537 -0.130865 0.000000
vt -0.340458 -0.157448 0.000000
vt 0.338081 -0.162020 0.000000
vt 0.349865 -0.134686 0.000000
vt 0.359445 -0.106505 0.000000
vt 0.366760 -0.077652 0.000000
vt 0.367425 0.074441 0.000000
vt 0.362400 0.095966 0.000000
vt 0.356116 0.117158 0.000000
vt 0.348595 0.137943 0.000000
vt -0.348802 0.137988 0.000000
vt -0.356108 0.117865 0.000000
vt -0.362254 0.097357 0.000000
vt -0.367220 0.076532 0.000000
vt 0.180000 0.141309 0.000000
vt -0.180000 0.196350 0.000000
vt 0.130000 0.141309 0.000000
vt -0.180000 0.130900 0.000000
vt 0.130000 0.119897 0.000000
vt 0.130000 0.098485 0.000000
vt -0.180000 0.065450 0.000000
vt 0.130000 0.077074 0.000000
vt 0.180000 0.077074 0.000000
vt 0.180000 0.026028 0.000000
vt -0.180000 0.000000 0.000000
vt 0.180000 -0.025018 0.000000
vt -0.180000 -0.065450 0.000000
vt 0.180000 -0.076064 0.000000
vt 0.130000 -0.076064 0.000000
vt 0.130000 -0.104871 0.000000
vt -0.180000 -0.130900 0.000000
vt 0.130000 -0.133678 0.000000
vt 0.130000 -0.162485 0.000000
vt -0.180000 -0.196350 0.000000
vt 0.180000 -0.162485 0.000000
vt 0.180000 -0.227722 0.000000
vt -0.180000 -0.261799 0.000000
vt 0.180000 -0.292958 0.000000
vt -0.180000 -0.327249 0.000000
vt 0.180000 -0.358195 0.000000
vt -0.180000 -0.392699 0.000000
vt 0.180000 -0.423431 0.000000
vt -0.180000 -0.458149 0.000000
vt 0.180000 -0.488668 0.000000
vt -0.180000 -0.523599 0.000000
vt 0.180000 -0.553904 0.000000
vt -0.180000 -0.589049 0.000000
vt 0.180000 -0.619140 0.000000
vt -0.180000 -0.654498 0.000000
vt 0.180000 -0.684377 0.000000
vt -0.180000 -0.719948 0.000000
vt 0.180000 -0.749613 0.000000
vt -0.180000 -0.785398 0.000000
vt 0.180000 -0.814850 0.000000
vt -0.180000 -0.850848 0.000000
vt 0.180000 -0.880086 0.000000
vt -0.180000 -0.916298 0.000000
vt 0.180000 -0.945323 0.000000
vt -0.180000 -0.981748 0.000000
vt 0.180000 -1.010559 0.000000
vt 0.130000 -1.010559 0.000000
vt -0.180000 -1.047198 0.000000
vt 0.130000 -1.040333 0.000000
vt 0.130000 -1.070106 0.000000
vt -0.180000 -1.112647 0.000000
vt 0.130000 -1.099880 0.000000
vt 0.180000 -1.099880 0.000000
vt 0.180000 -1.150932 0.000000
vt -0.180000 -1.178097 0.000000
vt 0.180000 -1.201984 0.000000
vt 0.180000 1.154211 0.000000
vt -0.180000 1.178097 0.000000
vt -0.180000 1.112647 0.000000
vt 0.180000 1.103159 0.000000
vt 0.130000 1.103159 0.000000
vt 0.130000 1.081051 0.000000
vt -0.180000 1.047198 0.000000
vt 0.130000 1.058944 0.000000
vt 0.130000 1.036837 0.000000
vt -0.180000 0.981748 0.000000
vt 0.180000 1.036837 0.000000
vt 0.180000 0.972871 0.000000
vt -0.180000 0.916298 0.000000
vt 0.180000 0.908905 0.000000
vt -0.180000 0.850848 0.000000
vt 0.180000 0.844938 0.000000
vt -0.180000 0.785398 0.000000
vt 0.180000 0.780972 0.000000
vt -0.180000 0.719948 0.000000
vt 0.180000 0.717006 0.000000
vt -0.180000 0.654498 0.000000
vt 0.180000 0.653039 0.000000
vt -0.180000 0.589049 0.000000
vt 0.180000 0.589073 0.000000
vt 0.180000 0.525107 0.000000
vt -0.180000 0.523599 0.000000
vt 0.180000 0.461140 0.000000
vt -0.180000 0.458149 0.000000
vt 0.180000 0.397174 0.000000
vt -0.180000 0.392699 0.000000
vt 0.180000 0.333208 0.000000
vt -0.180000 0.327249 0.000000
vt 0.180000 0.269241 0.000000
vt -0.180000 0.261799 0.000000
vt 0.180000 0.205275 0.000000
vt 0.180000 0.076296 0.000000
vt -0.180000 0.076296 0.000000
vt 0.180000 0.000000 0.000000
vt -0.180000 0.000000 0.000000
vt 0.180000 -0.076296 0.000000
vt -0.180000 -0.076296 0.000000
vt 0.180000 -0.152592 0.000000
vt -0.180000 -0.152592 0.000000
vt 0.180000 -0.228887 0.000000
vt -0.180000 -0.228887 0.000000
vt 0.180000 -0.305183 0.000000
vt -0.180000 -0.305183 0.000000
vt 0.180000 -0.381479 0.000000
vt -0.180000 -0.381479 0.000000
vt 0.180000 -0.457775 0.000000
vt -0.180000 -0.457775 0.000000
vt 0.180000 -0.534071 0.000000
vt -0.180000 -0.534071 0.000000
vt 0.180000 -0.610367 0.000000
vt -0.180000 -0.610367 0.000000
vt 0.180000 -0.686662 0.000000
vt -0.180000 -0.686662 0.000000
vt 0.180000 -0.762958 0.000000
vt -0.180000 -0.762958 0.000000
vt 0.180000 -0.839254 0.000000
vt -0.180000 -0.839254 0.000000
vt 0.180000 -0.915550 0.000000
vt -0.180000 -0.915550 0.000000
vt 0.180000 -0.991846 0.000000
vt -0.180000 -0.991846 0.000000
vt 0.180000 -1.068142 0.000000
vt -0.180000 -1.068142 0.000000
vt 0.180000 -1.144437 0.000000
vt -0.180000 -1.144437 0.000000
vt 0.180000 -1.220733 0.000000
vt -0.180000 -1.220733 0.000000
vt 0.180000 -1.297029 0.000000
vt -0.180000 -1.297029 0.000000
vt 0.180000 -1.373325 0.000000
vt -0.180000 -1.373325 0.000000
vt 0.180000 -1.449621 0.000000
vt -0.180000 -1.449621 0.000000
vt 0.180000 -1.525916 0.000000
vt -0.180000 -1.525916 0.000000
vt 0.180000 -1.602212 0.000000
vt -0.180000 -1.602212 0.000000
vt 0.180000 1.602212 0.000000
vt -0.180000 1.602212 0.000000
vt 0.180000 1.525916 0.000000
vt -0.180000 1.525916 0.000000
vt 0.180000 1.449621 0.000000
vt -0.180000 1.449621 0.000000
vt 0.180000 1.373325 0.000000
vt -0.180000 1.373325 0.000000
vt 0.180000 1.297029 0.000000
vt -0.180000 1.297029 0.000000
vt 0.180000 1.220733 0.000000
vt -0.180000 1.220733 0.000000
vt 0.180000 1.144437 0.000000
vt -0.180000 1.144437 0.000000
vt 0.180000 1.068142 0.000000
vt -0.180000 1.068142 0.000000
vt 0.180000 0.991846 0.000000
vt -0.180000 0.991846 0.000000
vt 0.180000 0.915550 0.000000
vt -0.180000 0.915550 0.000000
vt 0.180000 0.839254 0.000000
vt -0.180000 0.839254 0.000000
vt 0.180000 0.762958 0.000000
vt -0.180000 0.762958 0.000000
vt 0.180000 0.686662 0.000000
vt -0.180000 0.686662 0.000000
vt 0.180000 0.610367 0.000000
vt -0.180000 0.610367 0.000000
vt 0.180000 0.534071 0.000000
vt -0.180000 0.534071 0.000000
vt 0.180000 0.457775 0.000000
vt -0.180000 0.457775 0.000000
vt 0.180000 0.381479 0.000000
vt -0.180000 0.381479 0.000000
vt 0.180000 0.305183 0.000000
vt -0.180000 0.305183 0.000000
vt 0.180000 0.228887 0.000000
vt -0.180000 0.228887 0.000000
vt 0.180000 0.152592 0.000000
vt -0.180000 0.152592 0.000000
vt -0.374097 -0.026007 0.000000
vt -0.504304 -0.076012 0.000000
vt -0.367107 -0.076532 0.000000
vt -0.487342 -0.150325 0.000000
vt -0.348689 -0.137988 0.000000
vt -0.459494 -0.221281 0.000000
vt -0.320205 -0.195176 0.000000
vt -0.421382 -0.287293 0.000000
vt -0.282427 -0.246698 0.000000
vt -0.373856 -0.346888 0.000000
vt -0.236451 -0.291060 0.000000
vt -0.317980 -0.398734 0.000000
vt -0.255000 -0.441673 0.000000
vt -0.510000 0.000000 0.000000
vt -0.374166 0.024999 0.000000
vt -0.504304 0.076012 0.000000
vt -0.367312 0.075543 0.000000
vt -0.487342 0.150325 0.000000
vt -0.340345 0.157448 0.000000
vt -0.459494 0.221281 0.000000
vt -0.307956 0.213982 0.000000
vt -0.421382 0.287293 0.000000
vt -0.373856 0.346888 0.000000
vt -0.266270 0.264055 0.000000
vt -0.317980 0.398734 0.000000
vt -0.216547 0.306158 0.000000
vt -0.255000 0.441673 0.000000
vt -0.160286 0.339018 0.000000
vt -0.186324 0.474746 0.000000
vt -0.099187 0.361645 0.000000
vt -0.113486 0.497213 0.000000
vt -0.035093 0.373354 0.000000
vt -0.038112 0.508574 0.000000
vt 0.030060 0.373793 0.000000
vt 0.038112 0.508574 0.000000
vt 0.113486 0.497213 0.000000
vt 0.094305 0.362948 0.000000
vt 0.186324 0.474746 0.000000
vt 0.155703 0.341147 0.000000
vt 0.255000 0.441673 0.000000
vt 0.212402 0.309048 0.000000
vt 0.317980 0.398734 0.000000
vt 0.262688 0.267619 0.000000
vt 0.373856 0.346888 0.000000
vt 0.305045 0.218111 0.000000
vt 0.421382 0.287293 0.000000
vt 0.338193 0.162020 0.000000
vt 0.459494 0.221281 0.000000
vt 0.487342 0.150325 0.000000
vt 0.366872 0.077652 0.000000
vt 0.504304 0.076012 0.000000
vt 0.374016 0.027142 0.000000
vt 0.510000 -0.000000 0.000000
vt 0.374239 -0.023870 0.000000
vt 0.504304 -0.076012 0.000000
vt 0.367537 -0.074441 0.000000
vt 0.487342 -0.150325 0.000000
vt 0.348707 -0.137943 0.000000
vt 0.459494 -0.221281 0.000000
vt 0.320231 -0.195134 0.000000
vt 0.421382 -0.287293 0.000000
vt 0.282459 -0.246662 0.000000
vt 0.373856 -0.346888 0.000000
vt 0.236489 -0.291030 0.000000
vt 0.317980 -0.398734 0.000000
vt 0.255000 -0.441673 0.000000
vt 0.183654 -0.326950 0.000000
vt 0.186324 -0.474746 0.000000
vt 0.125488 -0.353380 0.000000
vt 0.113486 -0.497213 0.000000
vt 0.063681 -0.369553 0.000000
vt 0.038112 -0.508574 0.000000
vt 0.000024 -0.375000 0.000000
vt -0.038112 -0.508574 0.000000
vt -0.063633 -0.369562 0.000000
vt -0.113486 -0.497213 0.000000
vt -0.125443 -0.353397 0.000000
vt -0.186324 -0.474746 0.000000
vt -0.183611 -0.326974 0.000000
vt -0.238079 0.076278 0.000000
vt -0.249998 0.000971 0.000000
vt -0.194188 0.047863 0.000000
vt -0.200000 0.000000 0.000000
vt -0.194188 -0.047863 0.000000
vt -0.239488 -0.071732 0.000000
vt -0.177091 -0.092945 0.000000
vt -0.218877 -0.120802 0.000000
vt -0.149702 -0.132625 0.000000
vt -0.188345 -0.164396 0.000000
vt -0.149278 -0.200540 0.000000
vt -0.113613 -0.164597 0.000000
vt -0.103444 -0.227594 0.000000
vt -0.070921 -0.187003 0.000000
vt -0.052923 -0.244334 0.000000
vt -0.024107 -0.198542 0.000000
vt -0.000003 -0.250000 0.000000
vt 0.024107 -0.198542 0.000000
vt 0.052917 -0.244335 0.000000
vt 0.070921 -0.187003 0.000000
vt 0.103439 -0.227597 0.000000
vt 0.113613 -0.164597 0.000000
vt 0.149273 -0.200543 0.000000
vt 0.149702 -0.132625 0.000000
vt 0.188342 -0.164400 0.000000
vt 0.218874 -0.120806 0.000000
vt 0.177091 -0.092945 0.000000
vt 0.239486 -0.071737 0.000000
vt 0.194188 -0.047863 0.000000
vt 0.249980 -0.003182 0.000000
vt 0.200000 0.000000 0.000000
vt 0.194188 0.047863 0.000000
vt 0.238079 0.076278 0.000000
vt 0.177091 0.092945 0.000000
vt 0.216933 0.124259 0.000000
vt 0.149702 0.132625 0.000000
vt 0.186243 0.166774 0.000000
vt 0.147361 0.201952 0.000000
vt -0.177091 0.092945 0.000000
vt -0.216933 0.124259 0.000000
vt -0.149702 0.132625 0.000000
vt -0.186243 0.166774 0.000000
vt -0.147361 0.201952 0.000000
vt -0.113613 0.164597 0.000000
vt -0.101997 0.228247 0.000000
vt -0.070921 0.187003 0.000000
vt -0.052145 0.244501 0.000000
vt -0.024107 0.198542 0.000000
vt 0.000000 0.250000 0.000000
vt 0.024107 0.198542 0.000000
vt 0.052145 0.244501 0.000000
vt 0.070921 0.187003 0.000000
vt 0.101997 0.228247 0.000000
vt 0.113613 0.164597 0.000000
vt 0.369303 -0.065118 0.000000
vt 0.504304 -0.076012 0.000000
vt 0.375000 0.000000 0.000000
vt 0.510000 0.000000 0.000000
vt 0.504304 0.076012 0.000000
vt 0.487342 -0.150325 0.000000
vt 0.352385 -0.128258 0.000000
vt 0.459494 -0.221281 0.000000
vt 0.324760 -0.187500 0.000000
vt 0.421382 -0.287293 0.000000
vt 0.287267 -0.241045 0.000000
vt 0.373856 -0.346888 0.000000
vt 0.241045 -0.287267 0.000000
vt 0.317980 -0.398734 0.000000
vt 0.187500 -0.324760 0.000000
vt 0.255000 -0.441673 0.000000
vt 0.186324 -0.474746 0.000000
vt 0.128258 -0.352385 0.000000
vt 0.113486 -0.497213 0.000000
vt 0.065118 -0.369303 0.000000
vt 0.038112 -0.508574 0.000000
vt 0.000000 -0.375000 0.000000
vt -0.038112 -0.508574 0.000000
vt -0.065118 -0.369303 0.000000
vt -0.113486 -0.497213 0.000000
vt -0.128258 -0.352385 0.000000
vt -0.186324 -0.474746 0.000000
vt -0.187500 -0.324760 0.000000
vt -0.255000 -0.441673 0.000000
vt -0.317980 -0.398734 0.000000
vt -0.241045 -0.287267 0.000000
vt -0.373856 -0.346888 0.000000
vt -0.287267 -0.241045 0.000000
vt -0.421382 -0.287293 0.000000
vt -0.324760 -0.187500 0.000000
vt -0.459494 -0.221281 0.000000
vt -0.352385 -0.128258 0.000000
vt -0.487342 -0.150325 0.000000
vt -0.369303 -0.065118 0.000000
vt -0.504304 -0.076012 0.000000
vt -0.375000 -0.000000 0.000000
vt -0.510000 0.000000 0.000000
vt -0.504304 0.076012 0.000000
vt -0.369303 0.065118 0.000000
vt -0.487342 0.150325 0.000000
vt -0.352385 0.128258 0.000000
vt -0.459494 0.221281 0.000000
vt -0.324760 0.187500 0.000000
vt -0.421382 0.287293 0.000000
vt -0.287267 0.241045 0.000000
vt -0.373856 0.346888 0.000000
vt -0.241045 0.287267 0.000000
vt -0.317980 0.398734 0.000000
vt -0.187500 0.324760 0.000000
vt -0.255000 0.441673 0.000000
vt -0.186324 0.474746 0.000000
vt -0.128258 0.352385 0.000000
vt -0.113486 0.497213 0.000000
vt -0.065118 0.369303 0.000000
vt -0.038112 0.508574 0.000000
vt 0.000000 0.375000 0.000000
vt 0.038112 0.508574 0.000000
vt 0.065118 0.369303 0.000000
vt 0.113486 0.497213 0.000000
vt 0.128258 0.352385 0.000000
vt 0.186324 0.474746 0.000000
vt 0.187500 0.324760 0.000000
vt 0.255000 0.441673 0.000000
vt 0.317980 0.398734 0.000000
vt 0.241045 0.287267 0.000000
vt 0.373856 0.346888 0.000000
vt 0.287267 0.241045 0.000000
vt 0.421382 0.287293 0.000000
vt 0.324760 0.187500 0.000000
vt 0.459494 0.221281 0.000000
vt 0.352385 0.128258 0.000000
vt 0.487342 0.150325 0.000000
vt 0.369303 0.065118 0.000000
vn 0.097094 0.023932 0.000000
vn 0.097094 0.023932 0.000000
vn 0.100000 0.000000 0.000000
vn 0.100000 0.000000 0.000000
vn 0.097094 -0.023932 0.000000
vn 0.097094 -0.023932 0.000000
vn 0.088546 -0.046472 0.000000
vn 0.088546 -0.046472 0.000000
vn 0.074851 -0.066312 0.000000
vn 0.074851 -0.066312 0.000000
vn 0.056806 -0.082298 0.000000
vn 0.056806 -0.082298 0.000000
vn 0.035460 -0.093502 0.000000
vn 0.035460 -0.093502 0.000000
vn 0.012054 -0.099271 0.000000
vn 0.012054 -0.099271 0.000000
vn -0.012054 -0.099271 0.000000
vn -0.012054 -0.099271 0.000000
vn -0.035460 -0.093502 0.000000
vn -0.035460 -0.093502 0.000000
vn -0.056806 -0.082298 0.000000
vn -0.056806 -0.082298 0.000000
vn -0.074851 -0.066312 0.000000
vn -0.074851 -0.066312 0.000000
vn -0.088546 -0.046472 0.000000
vn -0.088546 -0.046472 0.000000
vn -0.097094 -0.023932 0.000000
vn -0.097094 -0.023932 0.000000
vn -0.100000 0.000000 0.000000
vn -0.100000 0.000000 0.000000
vn -0.097094 0.023932 0.000000
vn -0.097094 0.023932 0.000000
vn -0.088546 0.046472 0.000000
vn -0.088546 0.046472 0.000000
vn -0.074851 0.066312 0.000000
vn -0.074851 0.066312 0.000000
vn -0.056806 0.082298 0.000000
vn -0.056806 0.082298 0.000000
vn -0.035460 0.093502 0.000000
vn -0.035460 0.093502 0.000000
vn -0.012054 0.099271 0.000000
vn -0.012054 0.099271 0.000000
vn 0.012054 0.099271 0.000000
vn 0.012054 0.099271 0.000000
vn 0.035460 0.093502 0.000000
vn 0.035460 0.093502 0.000000
vn 0.056806 0.082298 0.000000
vn 0.056806 0.082298 0.000000
vn 0.074851 0.066312 0.000000
vn 0.074851 0.066312 0.000000
vn 0.088546 0.046472 0.000000
vn 0.088546 0.046472 0.000000
vn 0.055189 0.083392 0.000000
vn 0.055189 0.083392 0.000000
vn 0.055189 0.083392 0.000000
vn 0.055189 0.083392 0.000000
vn -0.051872 -0.085494 0.000000
vn -0.051872 -0.085494 0.000000
vn -0.051872 -0.085494 0.000000
vn -0.051872 -0.085494 0.000000
vn -0.095795 -0.028695 0.000000
vn -0.095795 -0.028695 0.000000
vn -0.087550 -0.048323 0.000000
vn -0.087550 -0.048323 0.000000
vn -0.075337 -0.065760 0.000000
vn -0.075337 -0.065760 0.000000
vn -0.059709 -0.080217 0.000000
vn -0.059709 -0.080217 0.000000
vn -0.041376 -0.091039 0.000000
vn -0.041376 -0.091039 0.000000
vn -0.021167 -0.097734 0.000000
vn -0.021167 -0.097734 0.000000
vn 0.000001 -0.100000 0.000000
vn 0.000001 -0.100000 0.000000
vn 0.021169 -0.097734 0.000000
vn 0.021169 -0.097734 0.000000
vn 0.041378 -0.091038 0.000000
vn 0.041378 -0.091038 0.000000
vn 0.059711 -0.080216 0.000000
vn 0.059711 -0.080216 0.000000
vn 0.075338 -0.065758 0.000000
vn 0.075338 -0.065758 0.000000
vn 0.087551 -0.048321 0.000000
vn 0.087551 -0.048321 0.000000
vn 0.095795 -0.028693 0.000000
vn 0.095795 -0.028693 0.000000
vn 0.051836 -0.085516 0.000000
vn 0.051836 -0.085516 0.000000
vn 0.051836 -0.085516 0.000000
vn 0.051836 -0.085516 0.000000
vn -0.051836 0.085516 0.000000
vn -0.051836 0.085516 0.000000
vn -0.051836 0.085516 0.000000
vn -0.051836 0.085516 0.000000
vn -0.056877 -0.082249 0.000000
vn -0.056877 -0.082249 0.000000
vn -0.056877 -0.082249 0.000000
vn -0.056877 -0.082249 0.000000
vn 0.065049 0.075952 0.000000
vn 0.065049 0.075952 0.000000
vn 0.065049 0.075952 0.000000
vn 0.065049 0.075952 0.000000
vn 0.095232 0.030511 0.000000
vn 0.095232 0.030511 0.000000
vn 0.086773 0.049704 0.000000
vn 0.086773 0.049704 0.000000
vn 0.074497 0.066709 0.000000
vn 0.074497 0.066709 0.000000
vn 0.058944 0.080781 0.000000
vn 0.058944 0.080781 0.000000
vn 0.040799 0.091299 0.000000
vn 0.040799 0.091299 0.000000
vn 0.020858 0.097801 0.000000
vn 0.020858 0.097801 0.000000
vn 0.000000 0.100000 0.000000
vn 0.000000 0.100000 0.000000
vn -0.020858 0.097801 -0.000000
vn -0.020858 0.097801 -0.000000
vn -0.040799 0.091299 -0.000000
vn -0.040799 0.091299 -0.000000
vn -0.058944 0.080781 -0.000000
vn -0.058944 0.080781 -0.000000
vn -0.074497 0.066709 -0.000000
vn -0.074497 0.066709 -0.000000
vn -0.086773 0.049704 -0.000000
vn -0.086773 0.049704 -0.000000
vn -0.095232 0.030511 -0.000000
vn -0.095232 0.030511 -0.000000
vn -0.062169 0.078326 0.000000
vn -0.062169 0.078326 0.000000
vn -0.062169 0.078326 0.000000
vn -0.062169 0.078326 0.000000
vn 0.053646 -0.084393 0.000000
vn 0.053646 -0.084393 0.000000
vn 0.053646 -0.084393 0.000000
vn 0.053646 -0.084393 0.000000
vn 0.000000 0.000000 0.100000
vn 0.000000 0.000000 0.100000
vn 0.000000 0.000000 0.100000
vn 0.000000 0.000000 0.100000
vn 0.000000 0.000000 0.100000
vn 0.000000 0.000000 0.100000
vn 0.000000 0.000000 0.100000
vn 0.000000 0.000000 0.100000
vn 0.000000 0.000000 0.100000
vn 0.000000 0.000000 0.100000
vn 0.000000 0.000000 0.100000
vn 0.000000 0.000000 0.100000
vn 0.000000 0.000000 0.100000
vn 0.000000 0.000000 0.100000
vn 0.000000 0.000000 0.100000
vn 0.000000 0.000000 0.100000
vn 0.000000 0.000000 0.100000
vn 0.000000 0.000000 0.100000
vn 0.000000 0.000000 0.100000
vn 0.000000 0.000000 0.100000
vn 0.000000 0.000000 0.100000
vn 0.000000 0.000000 0.100000
vn 0.000000 0.000000 0.100000
vn 0.000000 0.000000 0.100000
vn 0.000000 0.000000 0.100000
vn 0.000000 0.000000 0.100000
vn 0.000000 0.000000 0.100000
vn 0.000000 0.000000 0.100000
vn 0.000000 0.000000 0.100000
vn 0.000000 0.000000 0.100000
vn 0.000000 0.000000 0.100000
vn 0.000000 0.000000 0.100000
vn 0.000000 0.000000 0.100000
vn 0.000000 0.000000 0.100000
vn 0.000000 0.000000 0.100000
vn 0.000000 0.000000 0.100000
vn 0.000000 0.000000 0.100000
vn 0.000000 0.000000 0.100000
vn 0.000000 0.000000 0.100000
vn 0.000000 0.000000 0.100000
vn 0.000000 0.000000 0.100000
vn 0.000000 0.000000 0.100000
vn 0.000000 0.000000 0.100000
vn 0.000000 0.000000 0.100000
vn 0.000000 0.000000 0.100000
vn 0.000000 0.000000 0.100000
vn 0.000000 0.000000 0.100000
vn 0.000000 0.000000 0.100000
vn 0.000000 0.000000 0.100000
vn 0.000000 0.000000 0.100000
vn 0.000000 0.000000 0.100000
vn 0.000000 0.000000 0.100000
vn 0.000000 0.000000 0.100000
vn 0.000000 0.000000 0.100000
vn 0.000000 0.000000 0.100000
vn 0.000000 0.000000 0.100000
vn 0.000000 0.000000 0.100000
vn 0.000000 0.000000 0.100000
vn 0.000000 0.000000 0.100000
vn 0.000000 0.000000 0.100000
vn 0.000000 0.000000 0.100000
vn 0.000000 0.000000 0.100000
vn 0.000000 0.000000 0.100000
vn 0.000000 0.000000 0.100000
vn 0.000000 0.000000 0.100000
vn 0.000000 0.000000 0.100000
vn 0.000000 0.000000 0.100000
vn 0.000000 0.000000 0.100000
vn 0.000000 0.000000 0.100000
vn 0.000000 0.000000 0.100000
vn -0.092984 0.036797 0.000000
vn -0.086603 0.050000 0.000000
vn -0.092984 0.036797 0.000000
vn -0.093969 0.034202 0.000000
vn -0.094932 0.031431 0.000000
vn -0.096571 0.025962 0.000000
vn -0.098481 0.017365 0.000000
vn -0.097895 0.020409 0.000000
vn -0.097895 0.020409 0.000000
vn -0.099759 0.006935 0.000000
vn -0.100000 0.000000 0.000000
vn -0.099778 -0.006666 0.000000
vn -0.098481 -0.017365 0.000000
vn -0.097950 -0.020145 0.000000
vn -0.097950 -0.020145 0.000000
vn -0.096115 -0.027602 0.000000
vn -0.093969 -0.034202 0.000000
vn -0.093713 -0.034897 0.000000
vn -0.090759 -0.041986 0.000000
vn -0.086603 -0.050000 0.000000
vn -0.090759 -0.041986 0.000000
vn -0.082122 -0.057062 0.000000
vn -0.076604 -0.064279 0.000000
vn -0.071005 -0.070415 0.000000
vn -0.064279 -0.076604 0.000000
vn -0.057746 -0.081642 0.000000
vn -0.050000 -0.086603 0.000000
vn -0.042743 -0.090405 0.000000
vn -0.034202 -0.093969 0.000000
vn -0.026450 -0.096439 0.000000
vn -0.017365 -0.098481 0.000000
vn -0.009358 -0.099561 0.000000
vn -0.000000 -0.100000 0.000000
vn 0.008016 -0.099678 0.000000
vn 0.017365 -0.098481 0.000000
vn 0.025148 -0.096786 0.000000
vn 0.034202 -0.093969 0.000000
vn 0.041521 -0.090973 0.000000
vn 0.050000 -0.086603 0.000000
vn 0.056640 -0.082413 0.000000
vn 0.064279 -0.076604 0.000000
vn 0.070050 -0.071365 0.000000
vn 0.076604 -0.064279 0.000000
vn 0.081345 -0.058163 0.000000
vn 0.086603 -0.050000 0.000000
vn 0.090185 -0.043205 0.000000
vn 0.090185 -0.043205 0.000000
vn 0.093969 -0.034202 0.000000
vn 0.093327 -0.035916 0.000000
vn 0.095882 -0.028401 0.000000
vn 0.098481 -0.017365 0.000000
vn 0.097833 -0.020707 0.000000
vn 0.097833 -0.020707 0.000000
vn 0.099738 -0.007238 0.000000
vn 0.100000 -0.000000 0.000000
vn 0.099797 0.006365 0.000000
vn 0.098481 0.017365 0.000000
vn 0.098010 0.019851 0.000000
vn 0.098010 0.019851 0.000000
vn 0.096670 0.025591 0.000000
vn 0.093969 0.034202 0.000000
vn 0.094994 0.031242 0.000000
vn 0.092989 0.036785 0.000000
vn 0.086603 0.050000 0.000000
vn 0.092989 0.036785 0.000000
vn 0.085395 0.052036 0.000000
vn 0.076604 0.064279 0.000000
vn 0.075322 0.065776 0.000000
vn 0.064279 0.076604 0.000000
vn 0.063064 0.077608 0.000000
vn 0.050000 0.086603 0.000000
vn 0.048974 0.087187 0.000000
vn 0.034202 0.093969 0.000000
vn 0.033464 0.094235 0.000000
vn 0.017365 0.098481 0.000000
vn 0.016981 0.098548 0.000000
vn -0.000000 0.100000 0.000000
vn 0.000006 0.100000 0.000000
vn -0.016969 0.098550 0.000000
vn -0.017365 0.098481 0.000000
vn -0.033451 0.094239 0.000000
vn -0.034202 0.093969 0.000000
vn -0.048963 0.087193 0.000000
vn -0.050000 0.086603 0.000000
vn -0.063054 0.077616 0.000000
vn -0.064279 0.076604 0.000000
vn -0.075314 0.065786 0.000000
vn -0.076604 0.064279 0.000000
vn -0.085388 0.052047 0.000000
vn 0.098883 0.014904 0.000000
vn 0.098883 0.014904 0.000000
vn 0.100000 0.000000 0.000000
vn 0.100000 0.000000 0.000000
vn 0.098883 -0.014904 0.000000
vn 0.098883 -0.014904 0.000000
vn 0.095557 -0.029476 0.000000
vn 0.095557 -0.029476 0.000000
vn 0.090097 -0.043388 0.000000
vn 0.090097 -0.043388 0.000000
vn 0.082624 -0.056332 0.000000
vn 0.082624 -0.056332 0.000000
vn 0.073305 -0.068017 0.000000
vn 0.073305 -0.068017 0.000000
vn 0.062349 -0.078183 0.000000
vn 0.062349 -0.078183 0.000000
vn 0.050000 -0.086603 0.000000
vn 0.050000 -0.086603 0.000000
vn 0.036534 -0.093087 0.000000
vn 0.036534 -0.093087 0.000000
vn 0.022252 -0.097493 0.000000
vn 0.022252 -0.097493 0.000000
vn 0.007473 -0.099720 0.000000
vn 0.007473 -0.099720 0.000000
vn -0.007473 -0.099720 0.000000
vn -0.007473 -0.099720 0.000000
vn -0.022252 -0.097493 0.000000
vn -0.022252 -0.097493 0.000000
vn -0.036534 -0.093087 0.000000
vn -0.036534 -0.093087 0.000000
vn -0.050000 -0.086603 0.000000
vn -0.050000 -0.086603 0.000000
vn -0.062349 -0.078183 0.000000
vn -0.062349 -0.078183 0.000000
vn -0.073305 -0.068017 0.000000
vn -0.073305 -0.068017 0.000000
vn -0.082624 -0.056332 0.000000
vn -0.082624 -0.056332 0.000000
vn -0.090097 -0.043388 0.000000
vn -0.090097 -0.043388 0.000000
vn -0.095557 -0.029476 0.000000
vn -0.095557 -0.029476 0.000000
vn -0.098883 -0.014904 0.000000
vn -0.098883 -0.014904 0.000000
vn -0.100000 -0.000000 0.000000
vn -0.100000 -0.000000 0.000000
vn -0.098883 0.014904 -0.000000
vn -0.098883 0.014904 -0.000000
vn -0.095557 0.029476 -0.000000
vn -0.095557 0.029476 -0.000000
vn -0.090097 0.043388 -0.000000
vn -0.090097 0.043388 -0.000000
vn -0.082624 0.056332 -0.000000
vn -0.082624 0.056332 -0.000000
vn -0.073305 0.068017 -0.000000
vn -0.073305 0.068017 -0.000000
vn -0.062349 0.078183 -0.000000
vn -0.062349 0.078183 -0.000000
vn -0.050000 0.086603 -0.000000
vn -0.050000 0.086603 -0.000000
vn -0.036534 0.093087 -0.000000
vn -0.036534 0.093087 -0.000000
vn -0.022252 0.097493 -0.000000
vn -0.022252 0.097493 -0.000000
vn -0.007473 0.099720 -0.000000
vn -0.007473 0.099720 -0.000000
vn 0.007473 0.099720 0.000000
vn 0.007473 0.099720 0.000000
vn 0.022252 0.097493 0.000000
vn 0.022252 0.097493 0.000000
vn 0.036534 0.093087 0.000000
vn 0.036534 0.093087 0.000000
vn 0.050000 0.086603 0.000000
vn 0.050000 0.086603 0.000000
vn 0.062349 0.078183 0.000000
vn 0.062349 0.078183 0.000000
vn 0.073305 0.068017 0.000000
vn 0.073305 0.068017 0.000000
vn 0.082624 0.056332 0.000000
vn 0.082624 0.056332 0.000000
vn 0.090097 0.043388 0.000000
vn 0.090097 0.043388 0.000000
vn 0.095557 0.029476 0.000000
vn 0.095557 0.029476 0.000000
vn 0.000000 0.000000 -0.100000
vn 0.000000 0.000000 -0.100000
vn 0.000000 0.000000 -0.100000
vn 0.000000 0.000000 -0.100000
vn 0.000000 0.000000 -0.100000
vn 0.000000 0.000000 -0.100000
vn 0.000000 0.000000 -0.100000
vn 0.000000 0.000000 -0.100000
vn 0.000000 0.000000 -0.100000
vn 0.000000 0.000000 -0.100000
vn 0.000000 0.000000 -0.100000
vn 0.000000 0.000000 -0.100000
vn 0.000000 0.000000 -0.100000
vn 0.000000 0.000000 -0.100000
vn 0.000000 0.000000 -0.100000
vn 0.000000 0.000000 -0.100000
vn 0.000000 0.000000 -0.100000
vn 0.000000 0.000000 -0.100000
vn 0.000000 0.000000 -0.100000
vn 0.000000 0.000000 -0.100000
vn 0.000000 0.000000 -0.100000
vn 0.000000 0.000000 -0.100000
vn 0.000000 0.000000 -0.100000
vn 0.000000 0.000000 -0.100000
vn 0.000000 0.000000 -0.100000
vn 0.000000 0.000000 -0.100000
vn 0.000000 0.000000 -0.100000
vn 0.000000 0.000000 -0.100000
vn 0.000000 0.000000 -0.100000
vn 0.000000 0.000000 -0.100000
vn 0.000000 0.000000 -0.100000
vn 0.000000 0.000000 -0.100000
vn 0.000000 0.000000 -0.100000
vn 0.000000 0.000000 -0.100000
vn 0.000000 0.000000 -0.100000
vn 0.000000 0.000000 -0.100000
vn 0.000000 0.000000 -0.100000
vn 0.000000 0.000000 -0.100000
vn 0.000000 0.000000 -0.100000
vn 0.000000 0.000000 -0.100000
vn 0.000000 0.000000 -0.100000
vn 0.000000 0.000000 -0.100000
vn 0.000000 0.000000 -0.100000
vn 0.000000 0.000000 -0.100000
vn 0.000000 0.000000 -0.100000
vn 0.000000 0.000000 -0.100000
vn 0.000000 0.000000 -0.100000
vn 0.000000 0.000000 -0.100000
vn 0.000000 0.000000 -0.100000
vn 0.000000 0.000000 -0.100000
vn 0.000000 0.000000 -0.100000
vn 0.000000 0.000000 -0.100000
vn 0.000000 0.000000 -0.100000
vn 0.000000 0.000000 -0.100000
vn 0.000000 0.000000 -0.100000
vn 0.000000 0.000000 -0.100000
vn 0.000000 0.000000 -0.100000
vn 0.000000 0.000000 -0.100000
vn 0.000000 0.000000 -0.100000
vn 0.000000 0.000000 -0.100000
vn 0.000000 0.000000 -0.100000
vn 0.000000 0.000000 -0.100000
vn 0.000000 0.000000 -0.100000
vn 0.000000 0.000000 -0.100000
vn 0.000000 0.000000 -0.100000
vn 0.000000 0.000000 -0.100000
vn 0.000000 0.000000 -0.100000
vn 0.000000 0.000000 -0.100000
vn 0.000000 0.000000 -0.100000
vn 0.000000 0.000000 -0.100000
vn 0.000000 0.000000 -0.100000
vn 0.000000 0.000000 -0.100000
vn 0.000000 0.000000 -0.100000
vn 0.000000 0.000000 -0.100000
vn 0.000000 0.000000 -0.100000
vn 0.000000 0.000000 -0.100000
vn 0.000000 0.000000 -0.100000
vn 0.000000 0.000000 -0.100000
vn 0.000000 0.000000 -0.100000
vn 0.000000 0.000000 -0.100000
vn 0.000000 0.000000 -0.100000
vn 0.000000 0.000000 -0.100000
vn 0.000000 0.000000 -0.100000
vn 0.000000 0.000000 -0.100000
vn 0.000000 0.000000 -0.100000
vn 0.000000 0.000000 -0.100000
vn 0.000000 0.000000 -0.100000
vn 0.000000 0.000000 -0.100000
vn 0.000000 0.000000 -0.100000
vn 0.000000 0.000000 -0.100000
vn 0.000000 0.000000 -0.100000
vn 0.000000 0.000000 -0.100000
vn 0.000000 0.000000 -0.100000
vn 0.000000 0.000000 -0.100000
vn 0.000000 0.000000 -0.100000
vn 0.000000 0.000000 -0.100000
vn 0.000000 0.000000 -0.100000
vn 0.000000 0.000000 -0.100000
vn 0.000000 0.000000 -0.100000
vn 0.000000 0.000000 -0.100000
vn 0.000000 0.000000 -0.100000
vn 0.000000 0.000000 -0.100000
vn 0.000000 0.000000 -0.100000
vn 0.000000 0.000000 -0.100000
vn 0.000000 0.000000 -0.100000
vn 0.000000 0.000000 -0.100000
vn 0.000000 0.000000 -0.100000
vn 0.000000 0.000000 -0.100000
vn 0.000000 0.000000 -0.100000
vn 0.000000 0.000000 -0.100000
vn 0.000000 0.000000 -0.100000
vn 0.000000 0.000000 -0.100000
vn 0.000000 0.000000 -0.100000
vn 0.000000 0.000000 -0.100000
vn 0.000000 0.000000 -0.100000
vn 0.000000 0.000000 -0.100000
vn 0.000000 0.000000 -0.100000
vn 0.000000 0.000000 -0.100000
vn 0.000000 0.000000 -0.100000
vn 0.000000 0.000000 -0.100000
vn 0.000000 0.000000 -0.100000
vn 0.000000 0.000000 -0.100000
vn 0.000000 0.000000 -0.100000
vn 0.000000 0.000000 -0.100000
vn 0.000000 0.000000 -0.100000
vn 0.000000 0.000000 -0.100000
vn 0.000000 0.000000 -0.100000
vn 0.000000 0.000000 -0.100000
vn 0.000000 0.000000 -0.100000
vn 0.000000 0.000000 -0.100000
vn 0.000000 0.000000 -0.100000
vn 0.000000 0.000000 -0.100000
vn 0.000000 0.000000 -0.100000
vn 0.000000 0.000000 0.100000
vn 0.000000 0.000000 0.100000
vn 0.000000 0.000000 0.100000
vn 0.000000 0.000000 0.100000
vn 0.000000 0.000000 0.100000
vn 0.000000 0.000000 0.100000
vn 0.000000 0.000000 0.100000
vn 0.000000 0.000000 0.100000
vn 0.000000 0.000000 0.100000
vn 0.000000 0.000000 0.100000
vn 0.000000 0.000000 0.100000
vn 0.000000 0.000000 0.100000
vn 0.000000 0.000000 0.100000
vn 0.000000 0.000000 0.100000
vn 0.000000 0.000000 0.100000
vn 0.000000 0.000000 0.100000
vn 0.000000 0.000000 0.100000
vn 0.000000 0.000000 0.100000
vn 0.000000 0.000000 0.100000
vn 0.000000 0.000000 0.100000
vn 0.000000 0.000000 0.100000
vn 0.000000 0.000000 0.100000
vn 0.000000 0.000000 0.100000
vn 0.000000 0.000000 0.100000
vn 0.000000 0.000000 0.100000
vn 0.000000 0.000000 0.100000
vn 0.000000 0.000000 0.100000
vn 0.000000 0.000000 0.100000
vn 0.000000 0.000000 0.100000
vn 0.000000 0.000000 0.100000
vn 0.000000 0.000000 0.100000
vn 0.000000 0.000000 0.100000
vn 0.000000 0.000000 0.100000
vn 0.000000 0.000000 0.100000
vn 0.000000 0.000000 0.100000
vn 0.000000 0.000000 0.100000
vn 0.000000 0.000000 0.100000
vn 0.000000 0.000000 0.100000
vn 0.000000 0.000000 0.100000
vn 0.000000 0.000000 0.100000
vn 0.000000 0.000000 0.100000
vn 0.000000 0.000000 0.100000
vn 0.000000 0.000000 0.100000
vn 0.000000 0.000000 0.100000
vn 0.000000 0.000000 0.100000
vn 0.000000 0.000000 0.100000
vn 0.000000 0.000000 0.100000
vn 0.000000 0.000000 0.100000
vn 0.000000 0.000000 0.100000
vn 0.000000 0.000000 0.100000
vn 0.000000 0.000000 0.100000
vn 0.000000 0.000000 0.100000
vn 0.000000 0.000000 0.100000
vn 0.000000 0.000000 0.100000
vn 0.000000 0.000000 0.100000
vn 0.000000 0.000000 0.100000
vn 0.000000 0.000000 0.100000
vn 0.000000 0.000000 0.100000
vn 0.000000 0.000000 0.100000
vn 0.000000 0.000000 0.100000
vn 0.000000 0.000000 0.100000
vn 0.000000 0.000000 0.100000
vn 0.000000 0.000000 0.100000
vn 0.000000 0.000000 0.100000
vn 0.000000 0.000000 0.100000
vn 0.000000 0.000000 0.100000
vn 0.000000 0.000000 0.100000
vn 0.000000 0.000000 0.100000
vn 0.000000 0.000000 0.100000
vn 0.000000 0.000000 0.100000
vn 0.000000 0.000000 0.100000
vn 0.000000 0.000000 0.100000
vn 0.000000 0.000000 0.100000
vn 0.000000 0.000000 0.100000
vn 0.000000 0.000000 0.100000
vn 0.000000 0.000000 0.100000
vn 0.000000 0.000000 0.100000
vn 0.000000 0.000000 0.100000
f 283/597/591 333/598/592 282/599/593
f 282/599/593 333/598/592 308/600/594
f 282/601/593 308/602/594 307/603/595
f 307/603/595 308/602/594 309/604/596
f 307/603/595 309/604/596 306/605/597
f 306/605/597 309/604/596 310/606/598
f 306/605/597 310/606/598 305/607/599
f 305/607/599 310/606/598 311/608/600
f 305/607/599 311/608/600 304/609/601
f 304/609/601 311/608/600 312/610/602
f 304/609/601 312/610/602 303/611/603
f 303/611/603 312/610/602 313/612/604
f 303/611/603 313/612/604 302/613/605
f 302/613/605 313/612/604 314/614/606
f 302/613/605 314/614/606 301/615/607
f 301/615/607 314/614/606 315/616/608
f 301/615/607 315/616/608 300/617/609
f 300/617/609 315/616/608 316/618/610
f 300/617/609 316/618/610 299/619/611
f 299/619/611 316/618/610 317/620/612
f 299/619/611 317/620/612 298/621/613
f 298/621/613 317/620/612 318/622/614
f 298/621/613 318/622/614 297/623/615
f 297/623/615 318/622/614 319/624/616
f 297/623/615 319/624/616 296/625/617
f 296/625/617 319/624/616 320/626/618
f 296/625/617 320/626/618 295/627/619
f 295/627/619 320/626/618 321/628/620
f 295/627/619 321/628/620 294/629/621
f 294/629/621 321/628/620 322/630/622
f 294/629/621 322/630/622 293/631/623
f 293/631/623 322/630/622 323/632/624
f 293/631/623 323/632/624 292/633/625
f 292/633/625 323/632/624 324/634/626
f 292/633/625 324/634/626 291/635/627
f 291/635/627 324/634/626 325/636/628
f 291/635/627 325/636/628 290/637/629
f 290/637/629 325/636/628 326/638/630
f 290/637/629 326/638/630 289/639/631
f 289/639/631 326/638/630 327/640/632
f 289/639/631 327/640/632 288/641/633
f 288/641/633 327/640/632 328/642/634
f 288/641/633 328/642/634 287/643/635
f 287/643/635 328/642/634 329/644/636
f 287/643/635 329/644/636 286/645/637
f 286/645/637 329/644/636 330/646/638
f 286/645/637 330/646/638 285/647/639
f 285/647/639 330/646/638 331/648/640
f 285/647/639 331/648/640 284/649/641
f 284/649/641 331/648/640 332/650/642
f 284/649/641 332/650/642 283/597/591
f 283/597/591 332/650/642 333/598/592
f 334/651/643 335/652/644 337/653/645
f 337/653/645 335/652/644 336/654/646
f 338/655/647 339/656/648 341/657/649
f 341/657/649 339/656/648 340/658/650
f 365/659/651 342/660/652 364/661/653
f 364/661/653 342/660/652 343/662/654
f 364/661/653 343/662/654 363/663/655
f 363/663/655 343/662/654 344/664/656
f 363/663/655 344/664/656 362/665/657
f 362/665/657 344/664/656 345/666/658
f 362/665/657 345/666/658 361/667/659
f 361/667/659 345/666/658 346/668/660
f 361/667/659 346/668/660 360/669/661
f 360/669/661 346/668/660 347/670/662
f 360/669/661 347/670/662 359/671/663
f 359/671/663 347/670/662 348/672/664
f 359/671/663 348/672/664 358/673/665
f 358/673/665 348/672/664 349/674/666
f 358/673/665 349/674/666 357/675/667
f 357/675/667 349/674/666 350/676/668
f 357/675/667 350/676/668 356/677/669
f 356/677/669 350/676/668 351/678/670
f 356/677/669 351/678/670 355/679/671
f 355/679/671 351/678/670 352/680/672
f 355/679/671 352/680/672 354/681/673
f 354/681/673 352/680/672 353/682/674
f 354/681/673 353/682/674 341/683/675
f 341/683/675 353/682/674 338/684/676
f 366/685/677 342/686/678 367/687/679
f 367/687/679 342/686/678 365/688/680
f 368/689/681 369/690/682 371/691/683
f 371/691/683 369/690/682 370/692/684
f 372/693/685 368/694/686 373/695/687
f 373/695/687 368/694/686 371/696/688
f 374/697/689 375/698/690 377/699/691
f 377/699/691 375/698/690 376/700/692
f 401/701/693 378/702/694 400/703/695
f 400/703/695 378/702/694 379/704/696
f 400/703/695 379/704/696 399/705/697
f 399/705/697 379/704/696 380/706/698
f 399/705/697 380/706/698 398/707/699
f 398/707/699 380/706/698 381/708/700
f 398/707/699 381/708/700 397/709/701
f 397/709/701 381/708/700 382/710/702
f 397/709/701 382/710/702 396/711/703
f 396/711/703 382/710/702 383/712/704
f 396/711/703 383/712/704 395/713/705
f 395/713/705 383/712/704 384/714/706
f 395/713/705 384/714/706 394/715/707
f 394/715/707 384/714/706 385/716/708
f 394/715/707 385/716/708 393/717/709
f 393/717/709 385/716/708 386/718/710
f 393/717/709 386/718/710 392/719/711
f 392/719/711 386/718/710 387/720/712
f 392/719/711 387/720/712 391/721/713
f 391/721/713 387/720/712 388/722/714
f 391/721/713 388/722/714 390/723/715
f 390/723/715 388/722/714 389/724/716
f 390/723/715 389/724/716 377/725/717
f 377/725/717 389/724/716 374/726/718
f 402/727/719 378/728/720 403/729/721
f 403/729/721 378/728/720 401/730/722
f 335/731/723 404/732/724 336/733/725
f 336/733/725 404/732/724 405/734/726
f 283/735/727 282/736/728 371/737/729
f 371/737/729 282/736/728 307/738/730
f 371/737/729 307/738/730 377/739/731
f 377/739/731 307/738/730 306/740/732
f 377/739/731 306/740/732 390/741/733
f 390/741/733 306/740/732 305/742/734
f 390/741/733 305/742/734 391/743/735
f 391/743/735 305/742/734 304/744/736
f 391/743/735 304/744/736 392/745/737
f 392/745/737 304/744/736 303/746/738
f 392/745/737 303/746/738 393/747/739
f 393/747/739 303/746/738 394/748/740
f 394/748/740 303/746/738 302/749/741
f 394/748/740 302/749/741 395/750/742
f 395/750/742 302/749/741 301/751/743
f 395/750/742 301/751/743 396/752/744
f 396/752/744 301/751/743 300/753/745
f 396/752/744 300/753/745 397/754/746
f 397/754/746 300/753/745 398/755/747
f 398/755/747 300/753/745 299/756/748
f 398/755/747 299/756/748 399/757/749
f 399/757/749 299/756/748 298/758/750
f 399/757/749 298/758/750 400/759/751
f 400/759/751 298/758/750 297/760/752
f 400/759/751 297/760/752 401/761/753
f 401/761/753 297/760/752 296/762/754
f 401/761/753 296/762/754 336/763/755
f 336/763/755 296/762/754 295/764/756
f 336/763/755 295/764/756 294/765/757
f 336/763/755 294/765/757 341/766/758
f 341/766/758 294/765/757 293/767/759
f 341/766/758 293/767/759 354/768/760
f 354/768/760 293/767/759 292/769/761
f 354/768/760 292/769/761 355/770/762
f 355/770/762 292/769/761 291/771/763
f 355/770/762 291/771/763 356/772/764
f 356/772/764 291/771/763 290/773/765
f 356/772/764 290/773/765 357/774/766
f 357/774/766 290/773/765 358/775/767
f 358/775/767 290/773/765 289/776/768
f 358/775/767 289/776/768 359/777/769
f 359/777/769 289/776/768 288/778/770
f 359/777/769 288/778/770 360/779/771
f 360/779/771 288/778/770 287/780/772
f 360/779/771 287/780/772 361/781/773
f 361/781/773 287/780/772 362/782/774
f 362/782/774 287/780/772 286/783/775
f 362/782/774 286/783/775 363/784/776
f 363/784/776 286/783/775 285/785/777
f 363/784/776 285/785/777 364/786/778
f 364/786/778 285/785/777 284/787/779
f 364/786/778 284/787/779 365/788/780
f 365/788/780 284/787/779 283/735/727
f 365/788/780 283/735/727 371/737/729
f 336/763/755 405/789/781 401/761/753
f 401/761/753 405/789/781 406/790/782
f 401/761/753 406/790/782 407/791/783
f 407/791/783 403/792/784 401/761/753
f 376/793/785 408/794/786 377/739/731
f 377/739/731 408/794/786 409/795/787
f 377/739/731 409/795/787 373/796/788
f 373/796/788 371/737/729 377/739/731
f 371/737/729 370/797/789 365/788/780
f 365/788/780 370/797/789 410/798/790
f 365/788/780 410/798/790 411/799/791
f 411/799/791 367/800/792 365/788/780
f 340/801/793 412/802/794 341/766/758
f 341/766/758 412/802/794 413/803/795
f 341/766/758 413/803/795 337/804/796
f 337/804/796 336/763/755 341/766/758
f 339/805/797 476/806/798 340/807/799
f 340/807/799 476/806/798 477/808/800
f 340/807/799 477/808/800 412/809/801
f 412/809/801 477/808/800 413/810/802
f 413/810/802 477/808/800 478/811/803
f 413/810/802 478/811/803 337/812/804
f 337/812/804 478/811/803 334/813/805
f 334/813/805 478/811/803 442/814/806
f 442/814/806 478/811/803 443/815/807
f 442/814/806 443/815/807 441/816/808
f 441/816/808 443/815/807 444/817/809
f 441/816/808 444/817/809 404/818/810
f 404/818/810 444/817/809 405/819/811
f 405/819/811 444/817/809 406/820/812
f 406/820/812 444/817/809 445/821/813
f 406/820/812 445/821/813 407/822/814
f 407/822/814 445/821/813 403/823/815
f 403/823/815 445/821/813 446/824/816
f 403/823/815 446/824/816 402/825/817
f 402/825/817 446/824/816 440/826/818
f 440/826/818 446/824/816 447/827/819
f 440/826/818 447/827/819 439/828/820
f 439/828/820 447/827/819 448/829/821
f 439/828/820 448/829/821 438/830/822
f 438/830/822 448/829/821 449/831/823
f 438/830/822 449/831/823 437/832/824
f 437/832/824 449/831/823 450/833/825
f 437/832/824 450/833/825 436/834/826
f 436/834/826 450/833/825 451/835/827
f 436/834/826 451/835/827 435/836/828
f 435/836/828 451/835/827 452/837/829
f 435/836/828 452/837/829 434/838/830
f 434/838/830 452/837/829 453/839/831
f 434/838/830 453/839/831 433/840/832
f 433/840/832 453/839/831 454/841/833
f 433/840/832 454/841/833 432/842/834
f 432/842/834 454/841/833 455/843/835
f 432/842/834 455/843/835 431/844/836
f 431/844/836 455/843/835 456/845/837
f 431/844/836 456/845/837 430/846/838
f 430/846/838 456/845/837 457/847/839
f 430/846/838 457/847/839 429/848/840
f 429/848/840 457/847/839 458/849/841
f 429/848/840 458/849/841 375/850/842
f 375/850/842 458/849/841 376/851/843
f 376/851/843 458/849/841 459/852/844
f 376/851/843 459/852/844 408/853/845
f 408/853/845 459/852/844 409/854/846
f 409/854/846 459/852/844 460/855/847
f 409/854/846 460/855/847 373/856/848
f 373/856/848 460/855/847 372/857/849
f 372/857/849 460/855/847 428/858/850
f 428/858/850 460/855/847 461/859/851
f 428/858/850 461/859/851 427/860/852
f 427/861/852 461/862/851 462/863/853
f 427/861/852 462/863/853 369/864/854
f 369/864/854 462/863/853 370/865/855
f 370/865/855 462/863/853 410/866/856
f 410/866/856 462/863/853 463/867/857
f 410/866/856 463/867/857 411/868/858
f 411/868/858 463/867/857 367/869/859
f 367/869/859 463/867/857 464/870/860
f 367/869/859 464/870/860 366/871/861
f 366/871/861 464/870/860 426/872/862
f 426/872/862 464/870/860 465/873/863
f 426/872/862 465/873/863 425/874/864
f 425/874/864 465/873/863 466/875/865
f 425/874/864 466/875/865 424/876/866
f 424/876/866 466/875/865 467/877/867
f 424/876/866 467/877/867 423/878/868
f 423/878/868 467/877/867 468/879/869
f 423/878/868 468/879/869 422/880/870
f 422/880/870 468/879/869 469/881/871
f 422/880/870 469/881/871 421/882/872
f 421/882/872 469/881/871 470/883/873
f 421/882/872 470/883/873 420/884/874
f 420/884/874 470/883/873 419/885/875
f 419/885/875 470/883/873 471/886/876
f 419/885/875 471/886/876 418/887/877
f 418/887/877 471/886/876 472/888/878
f 418/887/877 472/888/878 417/889/879
f 417/889/879 472/888/878 473/890/880
f 417/889/879 473/890/880 416/891/881
f 416/891/881 473/890/880 474/892/882
f 416/891/881 474/892/882 415/893/883
f 415/893/883 474/892/882 475/894/884
f 415/893/883 475/894/884 414/895/885
f 414/895/885 475/894/884 476/806/798
f 414/895/885 476/806/798 339/805/797
f 480/896/886 562/897/887 479/898/888
f 479/898/888 562/897/887 521/899/889
f 479/898/888 521/899/889 520/900/890
f 520/900/890 521/899/889 522/901/891
f 520/900/890 522/901/891 519/902/892
f 519/902/892 522/901/891 523/903/893
f 519/902/892 523/903/893 518/904/894
f 518/904/894 523/903/893 524/905/895
f 518/904/894 524/905/895 517/906/896
f 517/906/896 524/905/895 525/907/897
f 517/906/896 525/907/897 516/908/898
f 516/908/898 525/907/897 526/909/899
f 516/908/898 526/909/899 515/910/900
f 515/910/900 526/909/899 527/911/901
f 515/910/900 527/911/901 514/912/902
f 514/912/902 527/911/901 528/913/903
f 514/912/902 528/913/903 513/914/904
f 513/914/904 528/913/903 529/915/905
f 513/914/904 529/915/905 512/916/906
f 512/916/906 529/915/905 530/917/907
f 512/916/906 530/917/907 511/918/908
f 511/918/908 530/917/907 531/919/909
f 511/918/908 531/919/909 510/920/910
f 510/920/910 531/919/909 532/921/911
f 510/920/910 532/921/911 509/922/912
f 509/922/912 532/921/911 533/923/913
f 509/922/912 533/923/913 508/924/914
f 508/924/914 533/923/913 534/925/915
f 508/924/914 534/925/915 507/926/916
f 507/926/916 534/925/915 535/927/917
f 507/926/916 535/927/917 506/928/918
f 506/928/918 535/927/917 536/929/919
f 506/928/918 536/929/919 505/930/920
f 505/930/920 536/929/919 537/931/921
f 505/930/920 537/931/921 504/932/922
f 504/932/922 537/931/921 538/933/923
f 504/932/922 538/933/923 503/934/924
f 503/934/924 538/933/923 539/935/925
f 503/934/924 539/935/925 502/936/926
f 502/936/926 539/935/925 540/937/927
f 502/936/926 540/937/927 501/938/928
f 501/938/928 540/937/927 541/939/929
f 501/938/928 541/939/929 500/940/930
f 500/940/930 541/939/929 542/941/931
f 500/942/930 542/943/931 499/944/932
f 499/944/932 542/943/931 543/945/933
f 499/944/932 543/945/933 498/946/934
f 498/946/934 543/945/933 544/947/935
f 498/946/934 544/947/935 497/948/936
f 497/948/936 544/947/935 545/949/937
f 497/948/936 545/949/937 496/950/938
f 496/950/938 545/949/937 546/951/939
f 496/950/938 546/951/939 495/952/940
f 495/952/940 546/951/939 547/953/941
f 495/952/940 547/953/941 494/954/942
f 494/954/942 547/953/941 548/955/943
f 494/954/942 548/955/943 493/956/944
f 493/956/944 548/955/943 549/957/945
f 493/956/944 549/957/945 492/958/946
f 492/958/946 549/957/945 550/959/947
f 492/958/946 550/959/947 491/960/948
f 491/960/948 550/959/947 551/961/949
f 491/960/948 551/961/949 490/962/950
f 490/962/950 551/961/949 552/963/951
f 490/962/950 552/963/951 489/964/952
f 489/964/952 552/963/951 553/965/953
f 489/964/952 553/965/953 488/966/954
f 488/966/954 553/965/953 554/967/955
f 488/966/954 554/967/955 487/968/956
f 487/968/956 554/967/955 555/969/957
f 487/968/956 555/969/957 486/970/958
f 486/970/958 555/969/957 556/971/959
f 486/970/958 556/971/959 485/972/960
f 485/972/960 556/971/959 557/973/961
f 485/972/960 557/973/961 484/974/962
f 484/974/962 557/973/961 558/975/963
f 484/974/962 558/975/963 483/976/964
f 483/976/964 558/975/963 559/977/965
f 483/976/964 559/977/965 482/978/966
f 482/978/966 559/977/965 560/979/967
f 482/978/966 560/979/967 481/980/968
f 481/980/968 560/979/967 561/981/969
f 481/980/968 561/981/969 480/896/886
f 480/896/886 561/981/969 562/897/887
f 442/982/970 520/983/971 334/984/972
f 334/984/972 520/983/971 519/985/973
f 334/984/972 519/985/973 339/986/974
f 339/986/974 519/985/973 518/987/975
f 339/986/974 518/987/975 414/988/976
f 414/988/976 518/987/975 517/989/977
f 414/988/976 517/989/977 415/990/978
f 415/990/978 517/989/977 516/991/979
f 415/990/978 516/991/979 416/992/980
f 416/992/980 516/991/979 515/993/981
f 416/992/980 515/993/981 514/994/982
f 520/983/971 442/982/970 479/995/983
f 479/995/983 442/982/970 441/996/984
f 479/995/983 441/996/984 480/997/985
f 480/997/985 441/996/984 404/998/986
f 480/997/985 404/998/986 481/999/987
f 481/999/987 404/998/986 402/1000/988
f 481/999/987 402/1000/988 482/1001/989
f 482/1001/989 402/1000/988 440/1002/990
f 482/1001/989 440/1002/990 483/1003/991
f 483/1003/991 440/1002/990 484/1004/992
f 484/1004/992 440/1002/990 439/1005/993
f 484/1004/992 439/1005/993 485/1006/994
f 485/1006/994 439/1005/993 438/1007/995
f 485/1006/994 438/1007/995 486/1008/996
f 486/1008/996 438/1007/995 437/1009/997
f 486/1008/996 437/1009/997 487/1010/998
f 487/1010/998 437/1009/997 436/1011/999
f 487/1010/998 436/1011/999 488/1012/1000
f 488/1012/1000 436/1011/999 435/1013/1001
f 488/1012/1000 435/1013/1001 489/1014/1002
f 489/1014/1002 435/1013/1001 434/1015/1003
f 489/1014/1002 434/1015/1003 490/1016/1004
f 490/1016/1004 434/1015/1003 491/1017/1005
f 491/1017/1005 434/1015/1003 433/1018/1006
f 491/1017/1005 433/1018/1006 492/1019/1007
f 492/1019/1007 433/1018/1006 432/1020/1008
f 492/1019/1007 432/1020/1008 493/1021/1009
f 493/1021/1009 432/1020/1008 431/1022/1010
f 493/1021/1009 431/1022/1010 494/1023/1011
f 494/1023/1011 431/1022/1010 430/1024/1012
f 494/1023/1011 430/1024/1012 495/1025/1013
f 495/1025/1013 430/1024/1012 429/1026/1014
f 495/1025/1013 429/1026/1014 496/1027/1015
f 496/1027/1015 429/1026/1014 375/1028/1016
f 496/1027/1015 375/1028/1016 497/1029/1017
f 497/1029/1017 375/1028/1016 498/1030/1018
f 498/1030/1018 375/1028/1016 372/1031/1019
f 498/1030/1018 372/1031/1019 499/1032/1020
f 499/1032/1020 372/1031/1019 428/1033/1021
f 499/1032/1020 428/1033/1021 500/1034/1022
f 500/1034/1022 428/1033/1021 427/1035/1023
f 500/1034/1022 427/1035/1023 501/1036/1024
f 501/1036/1024 427/1035/1023 369/1037/1025
f 501/1036/1024 369/1037/1025 502/1038/1026
f 502/1038/1026 369/1037/1025 366/1039/1027
f 502/1038/1026 366/1039/1027 503/1040/1028
f 503/1040/1028 366/1039/1027 426/1041/1029
f 503/1040/1028 426/1041/1029 504/1042/1030
f 504/1042/1030 426/1041/1029 425/1043/1031
f 504/1042/1030 425/1043/1031 505/1044/1032
f 505/1044/1032 425/1043/1031 424/1045/1033
f 505/1044/1032 424/1045/1033 506/1046/1034
f 506/1046/1034 424/1045/1033 507/1047/1035
f 507/1047/1035 424/1045/1033 423/1048/1036
f 507/1047/1035 423/1048/1036 508/1049/1037
f 508/1049/1037 423/1048/1036 422/1050/1038
f 508/1049/1037 422/1050/1038 509/1051/1039
f 509/1051/1039 422/1050/1038 421/1052/1040
f 509/1051/1039 421/1052/1040 510/1053/1041
f 510/1053/1041 421/1052/1040 420/1054/1042
f 510/1053/1041 420/1054/1042 511/1055/1043
f 511/1055/1043 420/1054/1042 419/1056/1044
f 511/1055/1043 419/1056/1044 512/1057/1045
f 512/1057/1045 419/1056/1044 418/1058/1046
f 512/1057/1045 418/1058/1046 513/1059/1047
f 513/1059/1047 418/1058/1046 417/1060/1048
f 513/1059/1047 417/1060/1048 514/994/982
f 514/994/982 417/1060/1048 416/992/980
f 402/1000/988 404/998/986 378/1061/1049
f 378/1061/1049 404/998/986 335/1062/1050
f 378/1061/1049 335/1062/1050 320/1063/1051
f 320/1063/1051 335/1062/1050 321/1064/1052
f 321/1064/1052 335/1062/1050 322/1065/1053
f 322/1065/1053 335/1062/1050 338/1066/1054
f 322/1065/1053 338/1066/1054 323/1067/1055
f 323/1067/1055 338/1066/1054 353/1068/1056
f 323/1067/1055 353/1068/1056 324/1069/1057
f 324/1069/1057 353/1068/1056 352/1070/1058
f 324/1069/1057 352/1070/1058 351/1071/1059
f 335/1062/1050 334/984/972 338/1066/1054
f 338/1066/1054 334/984/972 339/986/974
f 324/1069/1057 351/1071/1059 325/1072/1060
f 325/1072/1060 351/1071/1059 350/1073/1061
f 325/1072/1060 350/1073/1061 326/1074/1062
f 326/1074/1062 350/1073/1061 349/1075/1063
f 326/1074/1062 349/1075/1063 327/1076/1064
f 327/1076/1064 349/1075/1063 348/1077/1065
f 327/1076/1064 348/1077/1065 328/1078/1066
f 328/1078/1066 348/1077/1065 347/1079/1067
f 328/1078/1066 347/1079/1067 329/1080/1068
f 329/1080/1068 347/1079/1067 346/1081/1069
f 329/1080/1068 346/1081/1069 330/1082/1070
f 330/1082/1070 346/1081/1069 345/1083/1071
f 330/1082/1070 345/1083/1071 331/1084/1072
f 331/1084/1072 345/1083/1071 344/1085/1073
f 331/1084/1072 344/1085/1073 343/1086/1074
f 331/1084/1072 343/1086/1074 332/1087/1075
f 332/1087/1075 343/1086/1074 342/1088/1076
f 332/1087/1075 342/1088/1076 333/1089/1077
f 333/1089/1077 342/1088/1076 368/1090/1078
f 333/1089/1077 368/1090/1078 308/1091/1079
f 308/1091/1079 368/1090/1078 309/1092/1080
f 309/1092/1080 368/1090/1078 374/1093/1081
f 309/1092/1080 374/1093/1081 310/1094/1082
f 310/1094/1082 374/1093/1081 389/1095/1083
f 310/1094/1082 389/1095/1083 311/1096/1084
f 311/1096/1084 389/1095/1083 388/1097/1085
f 311/1096/1084 388/1097/1085 387/1098/1086
f 368/1090/1078 342/1088/1076 369/1037/1025
f 369/1037/1025 342/1088/1076 366/1039/1027
f 368/1090/1078 372/1031/1019 374/1093/1081
f 374/1093/1081 372/1031/1019 375/1028/1016
f 320/1063/1051 319/1099/1087 378/1061/1049
f 378/1061/1049 319/1099/1087 379/1100/1088
f 379/1100/1088 319/1099/1087 318/1101/1089
f 379/1100/1088 318/1101/1089 380/1102/1090
f 380/1102/1090 318/1101/1089 381/1103/1091
f 381/1103/1091 318/1101/1089 317/1104/1092
f 381/1103/1091 317/1104/1092 382/1105/1093
f 382/1105/1093 317/1104/1092 316/1106/1094
f 382/1105/1093 316/1106/1094 383/1107/1095
f 383/1107/1095 316/1106/1094 315/1108/1096
f 383/1107/1095 315/1108/1096 384/1109/1097
f 384/1109/1097 315/1108/1096 314/1110/1098
f 384/1109/1097 314/1110/1098 385/1111/1099
f 385/1111/1099 314/1110/1098 313/1112/1100
f 385/1111/1099 313/1112/1100 386/1113/1101
f 386/1113/1101 313/1112/1100 312/1114/1102
f 386/1113/1101 312/1114/1102 387/1098/1086
f 387/1098/1086 312/1114/1102 311/1096/1084
f 478/1115/1103 522/1116/1104 443/1117/1105
f 443/1117/1105 522/1116/1104 521/1118/1106
f 443/1117/1105 521/1118/1106 562/1119/1107
f 522/1116/1104 478/1115/1103 523/1120/1108
f 523/1120/1108 478/1115/1103 477/1121/1109
f 523/1120/1108 477/1121/1109 524/1122/1110
f 524/1122/1110 477/1121/1109 476/1123/1111
f 524/1122/1110 476/1123/1111 525/1124/1112
f 525/1124/1112 476/1123/1111 475/1125/1113
f 525/1124/1112 475/1125/1113 526/1126/1114
f 526/1126/1114 475/1125/1113 474/1127/1115
f 526/1126/1114 474/1127/1115 527/1128/1116
f 527/1128/1116 474/1127/1115 473/1129/1117
f 527/1128/1116 473/1129/1117 528/1130/1118
f 528/1130/1118 473/1129/1117 529/1131/1119
f 529/1131/1119 473/1129/1117 472/1132/1120
f 529/1131/1119 472/1132/1120 530/1133/1121
f 530/1133/1121 472/1132/1120 471/1134/1122
f 530/1133/1121 471/1134/1122 531/1135/1123
f 531/1135/1123 471/1134/1122 470/1136/1124
f 531/1135/1123 470/1136/1124 532/1137/1125
f 532/1137/1125 470/1136/1124 469/1138/1126
f 532/1137/1125 469/1138/1126 533/1139/1127
f 533/1139/1127 469/1138/1126 468/1140/1128
f 533/1139/1127 468/1140/1128 534/1141/1129
f 534/1141/1129 468/1140/1128 467/1142/1130
f 534/1141/1129 467/1142/1130 535/1143/1131
f 535/1143/1131 467/1142/1130 536/1144/1132
f 536/1144/1132 467/1142/1130 466/1145/1133
f 536/1144/1132 466/1145/1133 537/1146/1134
f 537/1146/1134 466/1145/1133 465/1147/1135
f 537/1146/1134 465/1147/1135 538/1148/1136
f 538/1148/1136 465/1147/1135 464/1149/1137
f 538/1148/1136 464/1149/1137 539/1150/1138
f 539/1150/1138 464/1149/1137 463/1151/1139
f 539/1150/1138 463/1151/1139 540/1152/1140
f 540/1152/1140 463/1151/1139 462/1153/1141
f 540/1152/1140 462/1153/1141 541/1154/1142
f 541/1154/1142 462/1153/1141 461/1155/1143
f 541/1154/1142 461/1155/1143 542/1156/1144
f 542/1156/1144 461/1155/1143 543/1157/1145
f 543/1157/1145 461/1155/1143 460/1158/1146
f 543/1157/1145 460/1158/1146 544/1159/1147
f 544/1159/1147 460/1158/1146 459/1160/1148
f 544/1159/1147 459/1160/1148 545/1161/1149
f 545/1161/1149 459/1160/1148 458/1162/1150
f 545/1161/1149 458/1162/1150 546/1163/1151
f 546/1163/1151 458/1162/1150 457/1164/1152
f 546/1163/1151 457/1164/1152 547/1165/1153
f 547/1165/1153 457/1164/1152 456/1166/1154
f 547/1165/1153 456/1166/1154 548/1167/1155
f 548/1167/1155 456/1166/1154 455/1168/1156
f 548/1167/1155 455/1168/1156 549/1169/1157
f 549/1169/1157 455/1168/1156 550/1170/1158
f 550/1170/1158 455/1168/1156 454/1171/1159
f 550/1170/1158 454/1171/1159 551/1172/1160
f 551/1172/1160 454/1171/1159 453/1173/1161
f 551/1172/1160 453/1173/1161 552/1174/1162
f 552/1174/1162 453/1173/1161 452/1175/1163
f 552/1174/1162 452/1175/1163 553/1176/1164
f 553/1176/1164 452/1175/1163 451/1177/1165
f 553/1176/1164 451/1177/1165 554/1178/1166
f 554/1178/1166 451/1177/1165 450/1179/1167
f 554/1178/1166 450/1179/1167 555/1180/1168
f 555/1180/1168 450/1179/1167 449/1181/1169
f 555/1180/1168 449/1181/1169 556/1182/1170
f 556/1182/1170 449/1181/1169 557/1183/1171
f 557/1183/1171 449/1181/1169 448/1184/1172
f 557/1183/1171 448/1184/1172 558/1185/1173
f 558/1185/1173 448/1184/1172 447/1186/1174
f 558/1185/1173 447/1186/1174 559/1187/1175
f 559/1187/1175 447/1186/1174 446/1188/1176
f 559/1187/1175 446/1188/1176 560/1189/1177
f 560/1189/1177 446/1188/1176 445/1190/1178
f 560/1189/1177 445/1190/1178 561/1191/1179
f 561/1191/1179 445/1190/1178 444/1192/1180
f 561/1191/1179 444/1192/1180 562/1119/1107
f 562/1119/1107 444/1192/1180 443/1117/1105
g Body21

v -2.000000 40.000000 0.500000
v -1.941884 39.521369 0.500000
v -1.770912 39.070554 0.500000
v -1.497021 38.673755 0.500000
v -1.136129 38.354032 0.500000
v -0.709210 38.129968 0.500000
v -0.241073 38.014582 0.500000
v 0.241073 38.014582 0.500000
v 0.709210 38.129968 0.500000
v 1.136129 38.354032 0.500000
v 1.497021 38.673755 0.500000
v 1.770912 39.070554 0.500000
v 1.941884 39.521369 0.500000
v 2.000000 40.000000 0.500000
v 1.941884 40.478631 0.500000
v 1.770912 40.929446 0.500000
v 1.497021 41.326245 0.500000
v 1.136129 41.645968 0.500000
v 0.709210 41.870032 0.500000
v 0.241073 41.985418 0.500000
v -0.241073 41.985418 0.500000
v -0.709210 41.870032 0.500000
v -1.136129 41.645968 0.500000
v -1.497021 41.326245 0.500000
v -1.770912 40.929446 0.500000
v -1.941884 40.478631 0.500000
v -2.000000 40.000000 0.000000
v -1.941884 40.478631 0.000000
v -1.770912 40.929446 0.000000
v -1.497021 41.326245 0.000000
v -1.136129 41.645968 0.000000
v -0.709210 41.870032 0.000000
v -0.241073 41.985418 0.000000
v 0.241073 41.985418 0.000000
v 0.709210 41.870032 0.000000
v 1.136129 41.645968 0.000000
v 1.497021 41.326245 0.000000
v 1.770912 40.929446 0.000000
v 1.941884 40.478631 0.000000
v 2.000000 40.000000 0.000000
v 1.941884 39.521369 0.000000
v 1.770912 39.070554 0.000000
v 1.497021 38.673755 0.000000
v 1.136129 38.354032 0.000000
v 0.709210 38.129968 0.000000
v 0.241073 38.014582 0.000000
v -0.241073 38.014582 0.000000
v -0.709210 38.129968 0.000000
v -1.136129 38.354032 0.000000
v -1.497021 38.673755 0.000000
v -1.770912 39.070554 0.000000
v -1.941884 39.521369 0.000000
v 3.671074 39.234678 0.000000
v 2.499981 40.009706 0.000000
v 2.499981 40.009706 0.500000
v 3.671074 39.234678 0.500000
v 2.394880 39.282679 0.000000
v 3.486894 38.620119 0.000000
v 3.486894 38.620119 0.500000
v 2.394880 39.282679 0.500000
v -2.394864 39.282626 0.000000
v -2.188739 38.791936 0.000000
v -1.883416 38.355998 0.000000
v -1.492732 37.994570 0.000000
v -1.034394 37.724032 0.000000
v -0.529175 37.556647 0.000000
v 0.000028 37.500000 0.000000
v 0.529229 37.556659 0.000000
v 1.034444 37.724055 0.000000
v 1.492776 37.994603 0.000000
v 1.883452 38.356039 0.000000
v 2.188766 38.791984 0.000000
v 2.188766 38.791984 0.500000
v 1.883452 38.356039 0.500000
v 1.492776 37.994603 0.500000
v 1.034444 37.724055 0.500000
v 0.529229 37.556659 0.500000
v 0.000028 37.500000 0.500000
v -0.529175 37.556647 0.500000
v -1.034394 37.724032 0.500000
v -1.492732 37.994570 0.500000
v -1.883416 38.355998 0.500000
v -2.188739 38.791936 0.500000
v -2.394864 39.282626 0.500000
v -3.487073 38.620572 0.000000
v -3.487073 38.620572 0.500000
v -2.499797 39.968177 0.000000
v -3.675371 39.255591 0.000000
v -3.675371 39.255591 0.500000
v -2.499797 39.968177 0.500000
v -3.668722 40.776518 0.000000
v -3.668722 40.776518 0.500000
v -2.380792 40.762778 0.000000
v -3.381931 41.620198 0.000000
v -3.381931 41.620198 0.500000
v -2.380792 40.762778 0.500000
v 2.380792 40.762778 0.000000
v 2.169326 41.242588 0.000000
v 1.862432 41.667737 0.000000
v 1.473610 42.019523 0.000000
v 1.019965 42.282470 0.000000
v 0.521452 42.445013 0.000000
v 0.000000 42.500000 0.000000
v -0.521452 42.445013 0.000000
v -1.019965 42.282470 0.000000
v -1.473610 42.019523 0.000000
v -1.862432 41.667737 0.000000
v -2.169326 41.242588 0.000000
v -2.169326 41.242588 0.500000
v -1.862432 41.667737 0.500000
v -1.473610 42.019523 0.500000
v -1.019965 42.282470 0.500000
v -0.521452 42.445013 0.500000
v -0.000000 42.500000 0.500000
v 0.521452 42.445013 0.500000
v 1.019965 42.282470 0.500000
v 1.473610 42.019523 0.500000
v 1.862432 41.667737 0.500000
v 2.169326 41.242588 0.500000
v 2.380792 40.762778 0.500000
v 3.403454 41.574484 0.000000
v 3.403454 41.574484 0.500000
v 3.673122 40.755431 0.000000
v 3.673122 40.755431 0.500000
v 3.604315 41.035091 0.500000
v 3.514249 41.308647 0.500000
v -3.499779 41.346865 0.500000
v -3.595577 41.065046 0.500000
v -3.625127 39.040338 0.500000
v -3.562289 38.828420 0.500000
v 3.559957 38.821353 0.500000
v 3.621417 39.026429 0.500000
v 3.202053 38.048242 0.000000
v 2.824268 37.533017 0.000000
v 2.364507 37.089398 0.000000
v 1.836114 36.730262 0.000000
v 1.254425 36.466034 0.000000
v 0.636326 36.304382 0.000000
v -0.000243 36.250000 0.000000
v -0.636806 36.304465 0.000000
v -1.254884 36.466197 0.000000
v -1.836538 36.730501 0.000000
v -2.364885 37.089705 0.000000
v -2.824589 37.533383 0.000000
v -3.202306 38.048658 0.000000
v -3.742395 39.761296 0.000000
v -3.740165 40.271418 0.000000
v -3.050449 42.181114 0.000000
v -2.626883 42.676189 0.000000
v -2.124018 43.090477 0.000000
v -1.557035 43.411472 0.000000
v -0.943049 43.629485 0.000000
v -0.300596 43.737933 0.000000
v 0.350932 43.733543 0.000000
v 0.991866 43.616449 0.000000
v 1.602859 43.390184 0.000000
v 2.165465 43.061578 0.000000
v 2.662702 42.640552 0.000000
v 3.079560 42.139816 0.000000
v 3.741658 40.249993 0.000000
v 3.740971 39.739930 0.000000
v 3.750000 40.000000 3.600000
v 3.693029 40.651181 3.600000
v 3.523847 41.282576 3.600000
v 3.247595 41.875000 3.600000
v 2.872667 42.410454 3.600000
v 2.410454 42.872667 3.600000
v 1.875000 43.247595 3.600000
v 1.282576 43.523847 3.600000
v 0.651181 43.693029 3.600000
v -0.000000 43.750000 3.600000
v -0.651181 43.693029 3.600000
v -1.282576 43.523847 3.600000
v -1.875000 43.247595 3.600000
v -2.410454 42.872667 3.600000
v -2.872667 42.410454 3.600000
v -3.247595 41.875000 3.600000
v -3.523847 41.282576 3.600000
v -3.693029 40.651181 3.600000
v -3.750000 40.000000 3.600000
v -3.693029 39.348819 3.600000
v -3.523847 38.717424 3.600000
v -3.247595 38.125000 3.600000
v -2.872667 37.589546 3.600000
v -2.410454 37.127333 3.600000
v -1.875000 36.752405 3.600000
v -1.282576 36.476153 3.600000
v -0.651181 36.306971 3.600000
v 0.000000 36.250000 3.600000
v 0.651181 36.306971 3.600000
v 1.282576 36.476153 3.600000
v 1.875000 36.752405 3.600000
v 2.410454 37.127333 3.600000
v 2.872667 37.589546 3.600000
v 3.247595 38.125000 3.600000
v 3.523847 38.717424 3.600000
v 3.693029 39.348819 3.600000
v 5.100000 40.000000 0.000000
v 5.043037 40.760116 0.000000
v 4.873421 41.503251 0.000000
v 4.594941 42.212807 0.000000
v 4.213818 42.872932 0.000000
v 3.738565 43.468881 0.000000
v 3.179798 43.987341 0.000000
v 2.550000 44.416730 0.000000
v 1.863239 44.747456 0.000000
v 1.134857 44.972132 0.000000
v 0.381123 45.085739 0.000000
v -0.381123 45.085739 0.000000
v -1.134857 44.972132 0.000000
v -1.863239 44.747456 0.000000
v -2.550000 44.416730 0.000000
v -3.179798 43.987341 0.000000
v -3.738565 43.468881 0.000000
v -4.213818 42.872932 0.000000
v -4.594941 42.212807 0.000000
v -4.873421 41.503251 0.000000
v -5.043037 40.760116 0.000000
v -5.100000 40.000000 0.000000
v -5.043037 39.239884 0.000000
v -4.873421 38.496749 0.000000
v -4.594941 37.787193 0.000000
v -4.213818 37.127068 0.000000
v -3.738565 36.531119 0.000000
v -3.179798 36.012659 0.000000
v -2.550000 35.583270 0.000000
v -1.863239 35.252544 0.000000
v -1.134857 35.027868 0.000000
v -0.381123 34.914261 0.000000
v 0.381123 34.914261 0.000000
v 1.134857 35.027868 0.000000
v 1.863239 35.252544 0.000000
v 2.550000 35.583270 0.000000
v 3.179798 36.012659 0.000000
v 3.738565 36.531119 0.000000
v 4.213818 37.127068 0.000000
v 4.594941 37.787193 0.000000
v 4.873421 38.496749 0.000000
v 5.043037 39.239884 0.000000
v 5.100000 40.000000 3.600000
v 5.043037 39.239884 3.600000
v 4.873421 38.496749 3.600000
v 4.594941 37.787193 3.600000
v 4.213818 37.127068 3.600000
v 3.738565 36.531119 3.600000
v 3.179798 36.012659 3.600000
v 2.550000 35.583270 3.600000
v 1.863239 35.252544 3.600000
v 1.134857 35.027868 3.600000
v 0.381123 34.914261 3.600000
v -0.381123 34.914261 3.600000
v -1.134857 35.027868 3.600000
v -1.863239 35.252544 3.600000
v -2.550000 35.583270 3.600000
v -3.179798 36.012659 3.600000
v -3.738565 36.531119 3.600000
v -4.213818 37.127068 3.600000
v -4.594941 37.787193 3.600000
v -4.873421 38.496749 3.600000
v -5.043037 39.239884 3.600000
v -5.100000 40.000000 3.600000
v -5.043037 40.760116 3.600000
v -4.873421 41.503251 3.600000
v -4.594941 42.212807 3.600000
v -4.213818 42.872932 3.600000
v -3.738565 43.468881 3.600000
v -3.179798 43.987341 3.600000
v -2.550000 44.416730 3.600000
v -1.863239 44.747456 3.600000
v -1.134857 44.972132 3.600000
v -0.381123 45.085739 3.600000
v 0.381123 45.085739 3.600000
v 1.134857 44.972132 3.600000
v 1.863239 44.747456 3.600000
v 2.550000 44.416730 3.600000
v 3.179798 43.987341 3.600000
v 3.738565 43.468881 3.600000
v 4.213818 42.872932 3.600000
v 4.594941 42.212807 3.600000
v 4.873421 41.503251 3.600000
v 5.043037 40.760116 3.600000
vt 0.050000 -0.579986 0.000000
vt 0.000000 -0.579986 0.000000
vt 0.050000 -0.628319 0.000000
vt 0.000000 -0.628319 0.000000
vt 0.050000 0.628319 0.000000
vt 0.000000 0.628319 0.000000
vt 0.050000 0.579986 0.000000
vt -0.000000 0.579986 0.000000
vt 0.050000 0.531654 0.000000
vt -0.000000 0.531654 0.000000
vt 0.050000 0.483322 0.000000
vt 0.000000 0.483322 0.000000
vt 0.050000 0.434990 0.000000
vt 0.000000 0.434990 0.000000
vt 0.050000 0.386658 0.000000
vt -0.000000 0.386658 0.000000
vt 0.050000 0.338325 0.000000
vt 0.000000 0.338325 0.000000
vt 0.050000 0.289993 0.000000
vt 0.000000 0.289993 0.000000
vt 0.050000 0.241661 0.000000
vt -0.000000 0.241661 0.000000
vt 0.050000 0.193329 0.000000
vt 0.000000 0.193329 0.000000
vt 0.050000 0.144997 0.000000
vt -0.000000 0.144997 0.000000
vt 0.050000 0.096664 0.000000
vt -0.000000 0.096664 0.000000
vt 0.050000 0.048332 0.000000
vt 0.000000 0.048332 0.000000
vt 0.050000 0.000000 0.000000
vt 0.000000 0.000000 0.000000
vt 0.050000 -0.048332 0.000000
vt 0.000000 -0.048332 0.000000
vt 0.050000 -0.096664 0.000000
vt 0.000000 -0.096664 0.000000
vt 0.050000 -0.144997 0.000000
vt -0.000000 -0.144997 0.000000
vt 0.050000 -0.193329 0.000000
vt 0.000000 -0.193329 0.000000
vt 0.050000 -0.241661 0.000000
vt -0.000000 -0.241661 0.000000
vt 0.050000 -0.289993 0.000000
vt 0.000000 -0.289993 0.000000
vt 0.050000 -0.338325 0.000000
vt 0.000000 -0.338325 0.000000
vt 0.050000 -0.386658 0.000000
vt -0.000000 -0.386658 0.000000
vt 0.050000 -0.434990 0.000000
vt 0.000000 -0.434990 0.000000
vt 0.050000 -0.483322 0.000000
vt -0.000000 -0.483322 0.000000
vt 0.050000 -0.531654 0.000000
vt 0.000000 -0.531654 0.000000
vt 0.000000 0.000000 0.000000
vt 0.140432 0.000000 0.000000
vt 0.000000 0.050000 0.000000
vt 0.140432 0.050000 0.000000
vt 0.000000 0.000000 0.000000
vt 0.127729 0.000000 0.000000
vt 0.000000 0.050000 0.000000
vt 0.127729 0.050000 0.000000
vt -0.050000 -0.712638 0.000000
vt -0.000000 -0.712638 0.000000
vt -0.050000 -0.659314 0.000000
vt -0.000000 -0.659314 0.000000
vt -0.050000 -0.605991 0.000000
vt -0.000000 -0.605991 0.000000
vt -0.050000 -0.552667 0.000000
vt -0.000000 -0.552667 0.000000
vt -0.050000 -0.499344 0.000000
vt -0.000000 -0.499344 0.000000
vt -0.050000 -0.446020 0.000000
vt -0.000000 -0.446020 0.000000
vt -0.050000 -0.392696 0.000000
vt -0.000000 -0.392696 0.000000
vt -0.050000 -0.339373 0.000000
vt -0.000000 -0.339373 0.000000
vt -0.050000 -0.286049 0.000000
vt -0.000000 -0.286049 0.000000
vt -0.050000 -0.232726 0.000000
vt -0.000000 -0.232726 0.000000
vt -0.050000 -0.179402 0.000000
vt -0.000000 -0.179402 0.000000
vt -0.050000 -0.126078 0.000000
vt -0.000000 -0.126078 0.000000
vt -0.050000 -0.072755 0.000000
vt -0.000000 -0.072755 0.000000
vt 0.000000 0.000000 0.000000
vt 0.127720 0.000000 0.000000
vt 0.000000 0.050000 0.000000
vt 0.127720 0.050000 0.000000
vt -0.000000 0.000000 0.000000
vt 0.137468 0.000000 0.000000
vt -0.000000 0.050000 0.000000
vt 0.137468 0.050000 0.000000
vt 0.000000 0.000000 0.000000
vt 0.142120 0.000000 0.000000
vt 0.000000 0.050000 0.000000
vt 0.142120 0.050000 0.000000
vt 0.000000 0.000000 0.000000
vt 0.131812 0.000000 0.000000
vt 0.000000 0.050000 0.000000
vt 0.131812 0.050000 0.000000
vt -0.050000 0.077514 0.000000
vt -0.000000 0.077514 0.000000
vt -0.050000 0.130045 0.000000
vt -0.000000 0.130045 0.000000
vt -0.050000 0.182576 0.000000
vt -0.000000 0.182576 0.000000
vt -0.050000 0.235106 0.000000
vt -0.000000 0.235106 0.000000
vt -0.050000 0.287637 0.000000
vt -0.000000 0.287637 0.000000
vt -0.050000 0.340168 0.000000
vt -0.000000 0.340168 0.000000
vt -0.050000 0.392699 0.000000
vt -0.000000 0.392699 0.000000
vt -0.050000 0.445230 0.000000
vt -0.000000 0.445230 0.000000
vt -0.050000 0.497761 0.000000
vt -0.000000 0.497761 0.000000
vt -0.050000 0.550292 0.000000
vt -0.000000 0.550292 0.000000
vt -0.050000 0.602823 0.000000
vt -0.000000 0.602823 0.000000
vt -0.050000 0.655353 0.000000
vt -0.000000 0.655353 0.000000
vt -0.050000 0.707884 0.000000
vt -0.000000 0.707884 0.000000
vt 0.000000 0.000000 0.000000
vt 0.130564 0.000000 0.000000
vt -0.000000 0.050000 0.000000
vt 0.130564 0.050000 0.000000
vt 0.000000 0.000000 0.000000
vt 0.139010 0.000000 0.000000
vt 0.000000 0.050000 0.000000
vt 0.139010 0.050000 0.000000
vt 0.194076 0.047863 0.000000
vt 0.199888 0.000000 0.000000
vt 0.249867 0.003182 0.000000
vt 0.194076 -0.047863 0.000000
vt 0.237967 -0.076278 0.000000
vt 0.176979 -0.092945 0.000000
vt 0.216820 -0.124259 0.000000
vt 0.149590 -0.132625 0.000000
vt 0.186131 -0.166774 0.000000
vt 0.113500 -0.164597 0.000000
vt 0.147249 -0.201952 0.000000
vt 0.070809 -0.187003 0.000000
vt 0.101884 -0.228247 0.000000
vt 0.052033 -0.244501 0.000000
vt 0.023995 -0.198542 0.000000
vt -0.000112 -0.250000 0.000000
vt -0.024220 -0.198542 0.000000
vt -0.052258 -0.244501 0.000000
vt -0.071033 -0.187003 0.000000
vt -0.102109 -0.228247 0.000000
vt -0.147474 -0.201952 0.000000
vt -0.113725 -0.164597 0.000000
vt -0.186356 -0.166774 0.000000
vt -0.149815 -0.132625 0.000000
vt -0.217045 -0.124259 0.000000
vt -0.177204 -0.092945 0.000000
vt -0.238192 -0.076278 0.000000
vt -0.194301 -0.047863 0.000000
vt -0.250111 -0.000971 0.000000
vt -0.200112 0.000000 0.000000
vt -0.194301 0.047863 0.000000
vt -0.239600 0.071732 0.000000
vt -0.177204 0.092945 0.000000
vt -0.218989 0.120802 0.000000
vt -0.149815 0.132625 0.000000
vt -0.188458 0.164396 0.000000
vt -0.113725 0.164597 0.000000
vt -0.149390 0.200540 0.000000
vt -0.071033 0.187003 0.000000
vt -0.103557 0.227594 0.000000
vt -0.053035 0.244334 0.000000
vt -0.024220 0.198542 0.000000
vt -0.000115 0.250000 0.000000
vt 0.023995 0.198542 0.000000
vt 0.052805 0.244335 0.000000
vt 0.070809 0.187003 0.000000
vt 0.103327 0.227597 0.000000
vt 0.149161 0.200543 0.000000
vt 0.113500 0.164597 0.000000
vt 0.188229 0.164400 0.000000
vt 0.149590 0.132625 0.000000
vt 0.218761 0.120806 0.000000
vt 0.176979 0.092945 0.000000
vt 0.239374 0.071737 0.000000
vt -0.367425 -0.075543 0.000000
vt -0.360544 -0.103509 0.000000
vt -0.351537 -0.130865 0.000000
vt -0.340458 -0.157448 0.000000
vt 0.338081 -0.162020 0.000000
vt 0.349865 -0.134686 0.000000
vt 0.359445 -0.106505 0.000000
vt 0.366760 -0.077652 0.000000
vt 0.367425 0.074441 0.000000
vt 0.362400 0.095966 0.000000
vt 0.356116 0.117158 0.000000
vt 0.348595 0.137943 0.000000
vt -0.348802 0.137988 0.000000
vt -0.356108 0.117865 0.000000
vt -0.362254 0.097357 0.000000
vt -0.367220 0.076532 0.000000
vt 0.180000 0.141309 0.000000
vt -0.180000 0.196350 0.000000
vt 0.130000 0.141309 0.000000
vt -0.180000 0.130900 0.000000
vt 0.130000 0.119897 0.000000
vt 0.130000 0.098485 0.000000
vt -0.180000 0.065450 0.000000
vt 0.130000 0.077074 0.000000
vt 0.180000 0.077074 0.000000
vt 0.180000 0.026028 0.000000
vt -0.180000 0.000000 0.000000
vt 0.180000 -0.025018 0.000000
vt -0.180000 -0.065450 0.000000
vt 0.180000 -0.076064 0.000000
vt 0.130000 -0.076064 0.000000
vt 0.130000 -0.104871 0.000000
vt -0.180000 -0.130900 0.000000
vt 0.130000 -0.133678 0.000000
vt 0.130000 -0.162485 0.000000
vt -0.180000 -0.196350 0.000000
vt 0.180000 -0.162485 0.000000
vt 0.180000 -0.227722 0.000000
vt -0.180000 -0.261799 0.000000
vt 0.180000 -0.292958 0.000000
vt -0.180000 -0.327249 0.000000
vt 0.180000 -0.358195 0.000000
vt -0.180000 -0.392699 0.000000
vt 0.180000 -0.423431 0.000000
vt -0.180000 -0.458149 0.000000
vt 0.180000 -0.488668 0.000000
vt -0.180000 -0.523599 0.000000
vt 0.180000 -0.553904 0.000000
vt -0.180000 -0.589049 0.000000
vt 0.180000 -0.619140 0.000000
vt -0.180000 -0.654498 0.000000
vt 0.180000 -0.684377 0.000000
vt -0.180000 -0.719948 0.000000
vt 0.180000 -0.749613 0.000000
vt -0.180000 -0.785398 0.000000
vt 0.180000 -0.814850 0.000000
vt -0.180000 -0.850848 0.000000
vt 0.180000 -0.880086 0.000000
vt -0.180000 -0.916298 0.000000
vt 0.180000 -0.945323 0.000000
vt -0.180000 -0.981748 0.000000
vt 0.180000 -1.010559 0.000000
vt 0.130000 -1.010559 0.000000
vt -0.180000 -1.047198 0.000000
vt 0.130000 -1.040333 0.000000
vt 0.130000 -1.070106 0.000000
vt -0.180000 -1.112647 0.000000
vt 0.130000 -1.099880 0.000000
vt 0.180000 -1.099880 0.000000
vt 0.180000 -1.150932 0.000000
vt -0.180000 -1.178097 0.000000
vt 0.180000 -1.201984 0.000000
vt 0.180000 1.154211 0.000000
vt -0.180000 1.178097 0.000000
vt -0.180000 1.112647 0.000000
vt 0.180000 1.103159 0.000000
vt 0.130000 1.103159 0.000000
vt 0.130000 1.081051 0.000000
vt -0.180000 1.047198 0.000000
vt 0.130000 1.058944 0.000000
vt 0.130000 1.036837 0.000000
vt -0.180000 0.981748 0.000000
vt 0.180000 1.036837 0.000000
vt 0.180000 0.972871 0.000000
vt -0.180000 0.916298 0.000000
vt 0.180000 0.908905 0.000000
vt -0.180000 0.850848 0.000000
vt 0.180000 0.844938 0.000000
vt -0.180000 0.785398 0.000000
vt 0.180000 0.780972 0.000000
vt -0.180000 0.719948 0.000000
vt 0.180000 0.717006 0.000000
vt -0.180000 0.654498 0.000000
vt 0.180000 0.653039 0.000000
vt -0.180000 0.589049 0.000000
vt 0.180000 0.589073 0.000000
vt 0.180000 0.525107 0.000000
vt -0.180000 0.523599 0.000000
vt 0.180000 0.461140 0.000000
vt -0.180000 0.458149 0.000000
vt 0.180000 0.397174 0.000000
vt -0.180000 0.392699 0.000000
vt 0.180000 0.333208 0.000000
vt -0.180000 0.327249 0.000000
vt 0.180000 0.269241 0.000000
vt -0.180000 0.261799 0.000000
vt 0.180000 0.205275 0.000000
vt 0.180000 0.076296 0.000000
vt -0.180000 0.076296 0.000000
vt 0.180000 0.000000 0.000000
vt -0.180000 0.000000 0.000000
vt 0.180000 -0.076296 0.000000
vt -0.180000 -0.076296 0.000000
vt 0.180000 -0.152592 0.000000
vt -0.180000 -0.152592 0.000000
vt 0.180000 -0.228887 0.000000
vt -0.180000 -0.228887 0.000000
vt 0.180000 -0.305183 0.000000
vt -0.180000 -0.305183 0.000000
vt 0.180000 -0.381479 0.000000
vt -0.180000 -0.381479 0.000000
vt 0.180000 -0.457775 0.000000
vt -0.180000 -0.457775 0.000000
vt 0.180000 -0.534071 0.000000
vt -0.180000 -0.534071 0.000000
vt 0.180000 -0.610367 0.000000
vt -0.180000 -0.610367 0.000000
vt 0.180000 -0.686662 0.000000
vt -0.180000 -0.686662 0.000000
vt 0.180000 -0.762958 0.000000
vt -0.180000 -0.762958 0.000000
vt 0.180000 -0.839254 0.000000
vt -0.180000 -0.839254 0.000000
vt 0.180000 -0.915550 0.000000
vt -0.180000 -0.915550 0.000000
vt 0.180000 -0.991846 0.000000
vt -0.180000 -0.991846 0.000000
vt 0.180000 -1.068142 0.000000
vt -0.180000 -1.068142 0.000000
vt 0.180000 -1.144437 0.000000
vt -0.180000 -1.144437 0.000000
vt 0.180000 -1.220733 0.000000
vt -0.180000 -1.220733 0.000000
vt 0.180000 -1.297029 0.000000
vt -0.180000 -1.297029 0.000000
vt 0.180000 -1.373325 0.000000
vt -0.180000 -1.373325 0.000000
vt 0.180000 -1.449621 0.000000
vt -0.180000 -1.449621 0.000000
vt 0.180000 -1.525916 0.000000
vt -0.180000 -1.525916 0.000000
vt 0.180000 -1.602212 0.000000
vt -0.180000 -1.602212 0.000000
vt 0.180000 1.602212 0.000000
vt -0.180000 1.602212 0.000000
vt 0.180000 1.525916 0.000000
vt -0.180000 1.525916 0.000000
vt 0.180000 1.449621 0.000000
vt -0.180000 1.449621 0.000000
vt 0.180000 1.373325 0.000000
vt -0.180000 1.373325 0.000000
vt 0.180000 1.297029 0.000000
vt -0.180000 1.297029 0.000000
vt 0.180000 1.220733 0.000000
vt -0.180000 1.220733 0.000000
vt 0.180000 1.144437 0.000000
vt -0.180000 1.144437 0.000000
vt 0.180000 1.068142 0.000000
vt -0.180000 1.068142 0.000000
vt 0.180000 0.991846 0.000000
vt -0.180000 0.991846 0.000000
vt 0.180000 0.915550 0.000000
vt -0.180000 0.915550 0.000000
vt 0.180000 0.839254 0.000000
vt -0.180000 0.839254 0.000000
vt 0.180000 0.762958 0.000000
vt -0.180000 0.762958 0.000000
vt 0.180000 0.686662 0.000000
vt -0.180000 0.686662 0.000000
vt 0.180000 0.610367 0.000000
vt -0.180000 0.610367 0.000000
vt 0.180000 0.534071 0.000000
vt -0.180000 0.534071 0.000000
vt 0.180000 0.457775 0.000000
vt -0.180000 0.457775 0.000000
vt 0.180000 0.381479 0.000000
vt -0.180000 0.381479 0.000000
vt 0.180000 0.305183 0.000000
vt -0.180000 0.305183 0.000000
vt 0.180000 0.228887 0.000000
vt -0.180000 0.228887 0.000000
vt 0.180000 0.152592 0.000000
vt -0.180000 0.152592 0.000000
vt -0.374097 -0.026007 0.000000
vt -0.504304 -0.076012 0.000000
vt -0.367107 -0.076532 0.000000
vt -0.487342 -0.150325 0.000000
vt -0.348689 -0.137988 0.000000
vt -0.459494 -0.221281 0.000000
vt -0.320205 -0.195176 0.000000
vt -0.421382 -0.287293 0.000000
vt -0.282427 -0.246698 0.000000
vt -0.373856 -0.346888 0.000000
vt -0.236451 -0.291060 0.000000
vt -0.317980 -0.398734 0.000000
vt -0.255000 -0.441673 0.000000
vt -0.510000 0.000000 0.000000
vt -0.374166 0.024999 0.000000
vt -0.504304 0.076012 0.000000
vt -0.367312 0.075543 0.000000
vt -0.487342 0.150325 0.000000
vt -0.340345 0.157448 0.000000
vt -0.459494 0.221281 0.000000
vt -0.307956 0.213982 0.000000
vt -0.421382 0.287293 0.000000
vt -0.373856 0.346888 0.000000
vt -0.266270 0.264055 0.000000
vt -0.317980 0.398734 0.000000
vt -0.216547 0.306158 0.000000
vt -0.255000 0.441673 0.000000
vt -0.160286 0.339018 0.000000
vt -0.186324 0.474746 0.000000
vt -0.099187 0.361645 0.000000
vt -0.113486 0.497213 0.000000
vt -0.035093 0.373354 0.000000
vt -0.038112 0.508574 0.000000
vt 0.030060 0.373793 0.000000
vt 0.038112 0.508574 0.000000
vt 0.113486 0.497213 0.000000
vt 0.094305 0.362948 0.000000
vt 0.186324 0.474746 0.000000
vt 0.155703 0.341147 0.000000
vt 0.255000 0.441673 0.000000
vt 0.212402 0.309048 0.000000
vt 0.317980 0.398734 0.000000
vt 0.262688 0.267619 0.000000
vt 0.373856 0.346888 0.000000
vt 0.305045 0.218111 0.000000
vt 0.421382 0.287293 0.000000
vt 0.338193 0.162020 0.000000
vt 0.459494 0.221281 0.000000
vt 0.487342 0.150325 0.000000
vt 0.366872 0.077652 0.000000
vt 0.504304 0.076012 0.000000
vt 0.374016 0.027142 0.000000
vt 0.510000 0.000000 0.000000
vt 0.374239 -0.023870 0.000000
vt 0.504304 -0.076012 0.000000
vt 0.367537 -0.074441 0.000000
vt 0.487342 -0.150325 0.000000
vt 0.348707 -0.137943 0.000000
vt 0.459494 -0.221281 0.000000
vt 0.320231 -0.195134 0.000000
vt 0.421382 -0.287293 0.000000
vt 0.282459 -0.246662 0.000000
vt 0.373856 -0.346888 0.000000
vt 0.236489 -0.291030 0.000000
vt 0.317980 -0.398734 0.000000
vt 0.255000 -0.441673 0.000000
vt 0.183654 -0.326950 0.000000
vt 0.186324 -0.474746 0.000000
vt 0.125488 -0.353380 0.000000
vt 0.113486 -0.497213 0.000000
vt 0.063681 -0.369553 0.000000
vt 0.038112 -0.508574 0.000000
vt 0.000024 -0.375000 0.000000
vt -0.038112 -0.508574 0.000000
vt -0.063633 -0.369562 0.000000
vt -0.113486 -0.497213 0.000000
vt -0.125443 -0.353397 0.000000
vt -0.186324 -0.474746 0.000000
vt -0.183611 -0.326974 0.000000
vt -0.238079 0.076278 0.000000
vt -0.249998 0.000971 0.000000
vt -0.194188 0.047863 0.000000
vt -0.200000 0.000000 0.000000
vt -0.194188 -0.047863 0.000000
vt -0.239488 -0.071732 0.000000
vt -0.177091 -0.092945 0.000000
vt -0.218877 -0.120802 0.000000
vt -0.149702 -0.132625 0.000000
vt -0.188345 -0.164396 0.000000
vt -0.149278 -0.200540 0.000000
vt -0.113613 -0.164597 0.000000
vt -0.103444 -0.227594 0.000000
vt -0.070921 -0.187003 0.000000
vt -0.052923 -0.244334 0.000000
vt -0.024107 -0.198542 0.000000
vt -0.000003 -0.250000 0.000000
vt 0.024107 -0.198542 0.000000
vt 0.052917 -0.244335 0.000000
vt 0.070921 -0.187003 0.000000
vt 0.103439 -0.227597 0.000000
vt 0.113613 -0.164597 0.000000
vt 0.149273 -0.200543 0.000000
vt 0.149702 -0.132625 0.000000
vt 0.188342 -0.164400 0.000000
vt 0.218874 -0.120806 0.000000
vt 0.177091 -0.092945 0.000000
vt 0.239486 -0.071737 0.000000
vt 0.194188 -0.047863 0.000000
vt 0.249980 -0.003182 0.000000
vt 0.200000 0.000000 0.000000
vt 0.194188 0.047863 0.000000
vt 0.238079 0.076278 0.000000
vt 0.177091 0.092945 0.000000
vt 0.216933 0.124259 0.000000
vt 0.149702 0.132625 0.000000
vt 0.186243 0.166774 0.000000
vt 0.147361 0.201952 0.000000
vt -0.177091 0.092945 0.000000
vt -0.216933 0.124259 0.000000
vt -0.149702 0.132625 0.000000
vt -0.186243 0.166774 0.000000
vt -0.147361 0.201952 0.000000
vt -0.113613 0.164597 0.000000
vt -0.101997 0.228247 0.000000
vt -0.070921 0.187003 0.000000
vt -0.052145 0.244501 0.000000
vt -0.024107 0.198542 0.000000
vt -0.000000 0.250000 0.000000
vt 0.024107 0.198542 0.000000
vt 0.052145 0.244501 0.000000
vt 0.070921 0.187003 0.000000
vt 0.101997 0.228247 0.000000
vt 0.113613 0.164597 0.000000
vt 0.369303 -0.065118 0.000000
vt 0.504304 -0.076012 0.000000
vt 0.375000 0.000000 0.000000
vt 0.510000 0.000000 0.000000
vt 0.504304 0.076012 0.000000
vt 0.487342 -0.150325 0.000000
vt 0.352385 -0.128258 0.000000
vt 0.459494 -0.221281 0.000000
vt 0.324760 -0.187500 0.000000
vt 0.421382 -0.287293 0.000000
vt 0.287267 -0.241045 0.000000
vt 0.373856 -0.346888 0.000000
vt 0.241045 -0.287267 0.000000
vt 0.317980 -0.398734 0.000000
vt 0.187500 -0.324760 0.000000
vt 0.255000 -0.441673 0.000000
vt 0.186324 -0.474746 0.000000
vt 0.128258 -0.352385 0.000000
vt 0.113486 -0.497213 0.000000
vt 0.065118 -0.369303 0.000000
vt 0.038112 -0.508574 0.000000
vt 0.000000 -0.375000 0.000000
vt -0.038112 -0.508574 0.000000
vt -0.065118 -0.369303 0.000000
vt -0.113486 -0.497213 0.000000
vt -0.128258 -0.352385 0.000000
vt -0.186324 -0.474746 0.000000
vt -0.187500 -0.324760 0.000000
vt -0.255000 -0.441673 0.000000
vt -0.317980 -0.398734 0.000000
vt -0.241045 -0.287267 0.000000
vt -0.373856 -0.346888 0.000000
vt -0.287267 -0.241045 0.000000
vt -0.421382 -0.287293 0.000000
vt -0.324760 -0.187500 0.000000
vt -0.459494 -0.221281 0.000000
vt -0.352385 -0.128258 0.000000
vt -0.487342 -0.150325 0.000000
vt -0.369303 -0.065118 0.000000
vt -0.504304 -0.076012 0.000000
vt -0.375000 0.000000 0.000000
vt -0.510000 0.000000 0.000000
vt -0.504304 0.076012 0.000000
vt -0.369303 0.065118 0.000000
vt -0.487342 0.150325 0.000000
vt -0.352385 0.128258 0.000000
vt -0.459494 0.221281 0.000000
vt -0.324760 0.187500 0.000000
vt -0.421382 0.287293 0.000000
vt -0.287267 0.241045 0.000000
vt -0.373856 0.346888 0.000000
vt -0.241045 0.287267 0.000000
vt -0.317980 0.398734 0.000000
vt -0.187500 0.324760 0.000000
vt -0.255000 0.441673 0.000000
vt -0.186324 0.474746 0.000000
vt -0.128258 0.352385 0.000000
vt -0.113486 0.497213 0.000000
vt -0.065118 0.369303 0.000000
vt -0.038112 0.508574 0.000000
vt -0.000000 0.375000 0.000000
vt 0.038112 0.508574 0.000000
vt 0.065118 0.369303 0.000000
vt 0.113486 0.497213 0.000000
vt 0.128258 0.352385 0.000000
vt 0.186324 0.474746 0.000000
vt 0.187500 0.324760 0.000000
vt 0.255000 0.441673 0.000000
vt 0.317980 0.398734 0.000000
vt 0.241045 0.287267 0.000000
vt 0.373856 0.346888 0.000000
vt 0.287267 0.241045 0.000000
vt 0.421382 0.287293 0.000000
vt 0.324760 0.187500 0.000000
vt 0.459494 0.221281 0.000000
vt 0.352385 0.128258 0.000000
vt 0.487342 0.150325 0.000000
vt 0.369303 0.065118 0.000000
vn 0.097094 0.023932 0.000000
vn 0.097094 0.023932 0.000000
vn 0.100000 0.000000 0.000000
vn 0.100000 0.000000 0.000000
vn 0.097094 -0.023932 0.000000
vn 0.097094 -0.023932 0.000000
vn 0.088546 -0.046472 0.000000
vn 0.088546 -0.046472 0.000000
vn 0.074851 -0.066312 0.000000
vn 0.074851 -0.066312 0.000000
vn 0.056806 -0.082298 0.000000
vn 0.056806 -0.082298 0.000000
vn 0.035460 -0.093502 0.000000
vn 0.035460 -0.093502 0.000000
vn 0.012054 -0.099271 0.000000
vn 0.012054 -0.099271 0.000000
vn -0.012054 -0.099271 0.000000
vn -0.012054 -0.099271 0.000000
vn -0.035460 -0.093502 0.000000
vn -0.035460 -0.093502 0.000000
vn -0.056806 -0.082298 0.000000
vn -0.056806 -0.082298 0.000000
vn -0.074851 -0.066312 0.000000
vn -0.074851 -0.066312 0.000000
vn -0.088546 -0.046472 0.000000
vn -0.088546 -0.046472 0.000000
vn -0.097094 -0.023932 0.000000
vn -0.097094 -0.023932 0.000000
vn -0.100000 0.000000 0.000000
vn -0.100000 0.000000 0.000000
vn -0.097094 0.023932 0.000000
vn -0.097094 0.023932 0.000000
vn -0.088546 0.046472 0.000000
vn -0.088546 0.046472 0.000000
vn -0.074851 0.066312 0.000000
vn -0.074851 0.066312 0.000000
vn -0.056806 0.082298 0.000000
vn -0.056806 0.082298 0.000000
vn -0.035460 0.093502 0.000000
vn -0.035460 0.093502 0.000000
vn -0.012054 0.099271 0.000000
vn -0.012054 0.099271 0.000000
vn 0.012054 0.099271 0.000000
vn 0.012054 0.099271 0.000000
vn 0.035460 0.093502 0.000000
vn 0.035460 0.093502 0.000000
vn 0.056806 0.082298 0.000000
vn 0.056806 0.082298 0.000000
vn 0.074851 0.066312 0.000000
vn 0.074851 0.066312 0.000000
vn 0.088546 0.046472 0.000000
vn 0.088546 0.046472 0.000000
vn 0.055189 0.083392 0.000000
vn 0.055189 0.083392 0.000000
vn 0.055189 0.083392 0.000000
vn 0.055189 0.083392 0.000000
vn -0.051872 -0.085494 0.000000
vn -0.051872 -0.085494 0.000000
vn -0.051872 -0.085494 0.000000
vn -0.051872 -0.085494 0.000000
vn -0.095795 -0.028695 0.000000
vn -0.095795 -0.028695 0.000000
vn -0.087550 -0.048323 0.000000
vn -0.087550 -0.048323 0.000000
vn -0.075337 -0.065760 0.000000
vn -0.075337 -0.065760 0.000000
vn -0.059709 -0.080217 0.000000
vn -0.059709 -0.080217 0.000000
vn -0.041376 -0.091039 0.000000
vn -0.041376 -0.091039 0.000000
vn -0.021167 -0.097734 0.000000
vn -0.021167 -0.097734 0.000000
vn 0.000001 -0.100000 0.000000
vn 0.000001 -0.100000 0.000000
vn 0.021169 -0.097734 0.000000
vn 0.021169 -0.097734 0.000000
vn 0.041378 -0.091038 0.000000
vn 0.041378 -0.091038 0.000000
vn 0.059711 -0.080216 0.000000
vn 0.059711 -0.080216 0.000000
vn 0.075338 -0.065758 0.000000
vn 0.075338 -0.065758 0.000000
vn 0.087551 -0.048321 0.000000
vn 0.087551 -0.048321 0.000000
vn 0.095795 -0.028693 0.000000
vn 0.095795 -0.028693 0.000000
vn 0.051836 -0.085516 0.000000
vn 0.051836 -0.085516 0.000000
vn 0.051836 -0.085516 0.000000
vn 0.051836 -0.085516 0.000000
vn -0.051836 0.085516 0.000000
vn -0.051836 0.085516 0.000000
vn -0.051836 0.085516 0.000000
vn -0.051836 0.085516 0.000000
vn -0.056877 -0.082249 0.000000
vn -0.056877 -0.082249 0.000000
vn -0.056877 -0.082249 0.000000
vn -0.056877 -0.082249 0.000000
vn 0.065049 0.075952 0.000000
vn 0.065049 0.075952 0.000000
vn 0.065049 0.075952 0.000000
vn 0.065049 0.075952 0.000000
vn 0.095232 0.030511 0.000000
vn 0.095232 0.030511 0.000000
vn 0.086773 0.049704 0.000000
vn 0.086773 0.049704 0.000000
vn 0.074497 0.066709 0.000000
vn 0.074497 0.066709 0.000000
vn 0.058944 0.080781 0.000000
vn 0.058944 0.080781 0.000000
vn 0.040799 0.091299 0.000000
vn 0.040799 0.091299 0.000000
vn 0.020858 0.097801 0.000000
vn 0.020858 0.097801 0.000000
vn -0.000000 0.100000 -0.000000
vn 0.000000 0.100000 0.000000
vn -0.020858 0.097801 -0.000000
vn -0.020858 0.097801 -0.000000
vn -0.040799 0.091299 -0.000000
vn -0.040799 0.091299 -0.000000
vn -0.058944 0.080781 -0.000000
vn -0.058944 0.080781 -0.000000
vn -0.074497 0.066709 -0.000000
vn -0.074497 0.066709 -0.000000
vn -0.086773 0.049704 -0.000000
vn -0.086773 0.049704 -0.000000
vn -0.095232 0.030511 -0.000000
vn -0.095232 0.030511 -0.000000
vn -0.062169 0.078326 0.000000
vn -0.062169 0.078326 0.000000
vn -0.062169 0.078326 0.000000
vn -0.062169 0.078326 0.000000
vn 0.053646 -0.084393 0.000000
vn 0.053646 -0.084393 0.000000
vn 0.053646 -0.084393 0.000000
vn 0.053646 -0.084393 0.000000
vn 0.000000 0.000000 0.100000
vn 0.000000 0.000000 0.100000
vn 0.000000 0.000000 0.100000
vn 0.000000 0.000000 0.100000
vn 0.000000 0.000000 0.100000
vn 0.000000 0.000000 0.100000
vn 0.000000 0.000000 0.100000
vn 0.000000 0.000000 0.100000
vn 0.000000 0.000000 0.100000
vn 0.000000 0.000000 0.100000
vn 0.000000 0.000000 0.100000
vn 0.000000 0.000000 0.100000
vn 0.000000 0.000000 0.100000
vn 0.000000 0.000000 0.100000
vn 0.000000 0.000000 0.100000
vn 0.000000 0.000000 0.100000
vn 0.000000 0.000000 0.100000
vn 0.000000 0.000000 0.100000
vn 0.000000 0.000000 0.100000
vn 0.000000 0.000000 0.100000
vn 0.000000 0.000000 0.100000
vn 0.000000 0.000000 0.100000
vn 0.000000 0.000000 0.100000
vn 0.000000 0.000000 0.100000
vn 0.000000 0.000000 0.100000
vn 0.000000 0.000000 0.100000
vn 0.000000 0.000000 0.100000
vn 0.000000 0.000000 0.100000
vn 0.000000 0.000000 0.100000
vn 0.000000 0.000000 0.100000
vn 0.000000 0.000000 0.100000
vn 0.000000 0.000000 0.100000
vn 0.000000 0.000000 0.100000
vn 0.000000 0.000000 0.100000
vn 0.000000 0.000000 0.100000
vn 0.000000 0.000000 0.100000
vn 0.000000 0.000000 0.100000
vn 0.000000 0.000000 0.100000
vn 0.000000 0.000000 0.100000
vn 0.000000 0.000000 0.100000
vn 0.000000 0.000000 0.100000
vn 0.000000 0.000000 0.100000
vn 0.000000 0.000000 0.100000
vn 0.000000 0.000000 0.100000
vn 0.000000 0.000000 0.100000
vn 0.000000 0.000000 0.100000
vn 0.000000 0.000000 0.100000
vn 0.000000 0.000000 0.100000
vn 0.000000 0.000000 0.100000
vn 0.000000 0.000000 0.100000
vn 0.000000 0.000000 0.100000
vn 0.000000 0.000000 0.100000
vn 0.000000 0.000000 0.100000
vn 0.000000 0.000000 0.100000
vn 0.000000 0.000000 0.100000
vn 0.000000 0.000000 0.100000
vn 0.000000 0.000000 0.100000
vn 0.000000 0.000000 0.100000
vn 0.000000 0.000000 0.100000
vn 0.000000 0.000000 0.100000
vn 0.000000 0.000000 0.100000
vn 0.000000 0.000000 0.100000
vn 0.000000 0.000000 0.100000
vn 0.000000 0.000000 0.100000
vn 0.000000 0.000000 0.100000
vn 0.000000 0.000000 0.100000
vn 0.000000 0.000000 0.100000
vn 0.000000 0.000000 0.100000
vn 0.000000 0.000000 0.100000
vn 0.000000 0.000000 0.100000
vn -0.092984 0.036797 0.000000
vn -0.086603 0.050000 0.000000
vn -0.092984 0.036797 0.000000
vn -0.093969 0.034202 0.000000
vn -0.094932 0.031431 0.000000
vn -0.096571 0.025962 0.000000
vn -0.098481 0.017365 0.000000
vn -0.097895 0.020409 0.000000
vn -0.097895 0.020409 0.000000
vn -0.099759 0.006935 0.000000
vn -0.100000 0.000000 0.000000
vn -0.099778 -0.006666 0.000000
vn -0.098481 -0.017365 0.000000
vn -0.097950 -0.020145 0.000000
vn -0.097950 -0.020145 0.000000
vn -0.096115 -0.027602 0.000000
vn -0.093969 -0.034202 0.000000
vn -0.093713 -0.034897 0.000000
vn -0.090759 -0.041986 0.000000
vn -0.086603 -0.050000 0.000000
vn -0.090759 -0.041986 0.000000
vn -0.082122 -0.057062 0.000000
vn -0.076604 -0.064279 0.000000
vn -0.071005 -0.070415 0.000000
vn -0.064279 -0.076604 0.000000
vn -0.057746 -0.081642 0.000000
vn -0.050000 -0.086603 0.000000
vn -0.042743 -0.090405 0.000000
vn -0.034202 -0.093969 0.000000
vn -0.026450 -0.096439 0.000000
vn -0.017365 -0.098481 0.000000
vn -0.009358 -0.099561 0.000000
vn 0.000000 -0.100000 0.000000
vn 0.008016 -0.099678 0.000000
vn 0.017365 -0.098481 0.000000
vn 0.025148 -0.096786 0.000000
vn 0.034202 -0.093969 0.000000
vn 0.041521 -0.090973 0.000000
vn 0.050000 -0.086603 0.000000
vn 0.056640 -0.082413 0.000000
vn 0.064279 -0.076604 0.000000
vn 0.070050 -0.071365 0.000000
vn 0.076604 -0.064279 0.000000
vn 0.081345 -0.058163 0.000000
vn 0.086603 -0.050000 0.000000
vn 0.090185 -0.043205 0.000000
vn 0.090185 -0.043205 0.000000
vn 0.093969 -0.034202 0.000000
vn 0.093327 -0.035916 0.000000
vn 0.095882 -0.028401 0.000000
vn 0.098481 -0.017365 0.000000
vn 0.097833 -0.020707 0.000000
vn 0.097833 -0.020707 0.000000
vn 0.099738 -0.007238 0.000000
vn 0.100000 -0.000000 0.000000
vn 0.099797 0.006365 0.000000
vn 0.098481 0.017365 0.000000
vn 0.098010 0.019851 0.000000
vn 0.098010 0.019851 0.000000
vn 0.096670 0.025591 0.000000
vn 0.093969 0.034202 0.000000
vn 0.094994 0.031242 0.000000
vn 0.092989 0.036785 0.000000
vn 0.086603 0.050000 0.000000
vn 0.092989 0.036785 0.000000
vn 0.085395 0.052036 0.000000
vn 0.076604 0.064279 0.000000
vn 0.075322 0.065776 0.000000
vn 0.064279 0.076604 0.000000
vn 0.063064 0.077608 0.000000
vn 0.050000 0.086603 0.000000
vn 0.048974 0.087187 0.000000
vn 0.034202 0.093969 0.000000
vn 0.033464 0.094235 0.000000
vn 0.017365 0.098481 0.000000
vn 0.016981 0.098548 0.000000
vn -0.000000 0.100000 0.000000
vn 0.000006 0.100000 0.000000
vn -0.016969 0.098550 0.000000
vn -0.017365 0.098481 0.000000
vn -0.033451 0.094239 0.000000
vn -0.034202 0.093969 0.000000
vn -0.048963 0.087193 0.000000
vn -0.050000 0.086603 0.000000
vn -0.063054 0.077616 0.000000
vn -0.064279 0.076604 0.000000
vn -0.075314 0.065786 0.000000
vn -0.076604 0.064279 0.000000
vn -0.085388 0.052047 0.000000
vn 0.098883 0.014904 0.000000
vn 0.098883 0.014904 0.000000
vn 0.100000 0.000000 0.000000
vn 0.100000 0.000000 0.000000
vn 0.098883 -0.014904 0.000000
vn 0.098883 -0.014904 0.000000
vn 0.095557 -0.029476 0.000000
vn 0.095557 -0.029476 0.000000
vn 0.090097 -0.043388 0.000000
vn 0.090097 -0.043388 0.000000
vn 0.082624 -0.056332 0.000000
vn 0.082624 -0.056332 0.000000
vn 0.073305 -0.068017 0.000000
vn 0.073305 -0.068017 0.000000
vn 0.062349 -0.078183 0.000000
vn 0.062349 -0.078183 0.000000
vn 0.050000 -0.086603 0.000000
vn 0.050000 -0.086603 0.000000
vn 0.036534 -0.093087 0.000000
vn 0.036534 -0.093087 0.000000
vn 0.022252 -0.097493 0.000000
vn 0.022252 -0.097493 0.000000
vn 0.007473 -0.099720 0.000000
vn 0.007473 -0.099720 0.000000
vn -0.007473 -0.099720 0.000000
vn -0.007473 -0.099720 0.000000
vn -0.022252 -0.097493 0.000000
vn -0.022252 -0.097493 0.000000
vn -0.036534 -0.093087 0.000000
vn -0.036534 -0.093087 0.000000
vn -0.050000 -0.086603 0.000000
vn -0.050000 -0.086603 0.000000
vn -0.062349 -0.078183 0.000000
vn -0.062349 -0.078183 0.000000
vn -0.073305 -0.068017 0.000000
vn -0.073305 -0.068017 0.000000
vn -0.082624 -0.056332 0.000000
vn -0.082624 -0.056332 0.000000
vn -0.090097 -0.043388 0.000000
vn -0.090097 -0.043388 0.000000
vn -0.095557 -0.029476 0.000000
vn -0.095557 -0.029476 0.000000
vn -0.098883 -0.014904 0.000000
vn -0.098883 -0.014904 0.000000
vn -0.100000 -0.000000 0.000000
vn -0.100000 -0.000000 0.000000
vn -0.098883 0.014904 -0.000000
vn -0.098883 0.014904 -0.000000
vn -0.095557 0.029476 -0.000000
vn -0.095557 0.029476 -0.000000
vn -0.090097 0.043388 -0.000000
vn -0.090097 0.043388 -0.000000
vn -0.082624 0.056332 -0.000000
vn -0.082624 0.056332 -0.000000
vn -0.073305 0.068017 -0.000000
vn -0.073305 0.068017 -0.000000
vn -0.062349 0.078183 -0.000000
vn -0.062349 0.078183 -0.000000
vn -0.050000 0.086603 -0.000000
vn -0.050000 0.086603 -0.000000
vn -0.036534 0.093087 -0.000000
vn -0.036534 0.093087 -0.000000
vn -0.022252 0.097493 -0.000000
vn -0.022252 0.097493 -0.000000
vn -0.007473 0.099720 -0.000000
vn -0.007473 0.099720 -0.000000
vn 0.007473 0.099720 0.000000
vn 0.007473 0.099720 0.000000
vn 0.022252 0.097493 0.000000
vn 0.022252 0.097493 0.000000
vn 0.036534 0.093087 0.000000
vn 0.036534 0.093087 0.000000
vn 0.050000 0.086603 0.000000
vn 0.050000 0.086603 0.000000
vn 0.062349 0.078183 0.000000
vn 0.062349 0.078183 0.000000
vn 0.073305 0.068017 0.000000
vn 0.073305 0.068017 0.000000
vn 0.082624 0.056332 0.000000
vn 0.082624 0.056332 0.000000
vn 0.090097 0.043388 0.000000
vn 0.090097 0.043388 0.000000
vn 0.095557 0.029476 0.000000
vn 0.095557 0.029476 0.000000
vn 0.000000 0.000000 -0.100000
vn 0.000000 0.000000 -0.100000
vn 0.000000 0.000000 -0.100000
vn 0.000000 0.000000 -0.100000
vn 0.000000 0.000000 -0.100000
vn 0.000000 0.000000 -0.100000
vn 0.000000 0.000000 -0.100000
vn 0.000000 0.000000 -0.100000
vn 0.000000 0.000000 -0.100000
vn 0.000000 0.000000 -0.100000
vn 0.000000 0.000000 -0.100000
vn 0.000000 0.000000 -0.100000
vn 0.000000 0.000000 -0.100000
vn 0.000000 0.000000 -0.100000
vn 0.000000 0.000000 -0.100000
vn 0.000000 0.000000 -0.100000
vn 0.000000 0.000000 -0.100000
vn 0.000000 0.000000 -0.100000
vn 0.000000 0.000000 -0.100000
vn 0.000000 0.000000 -0.100000
vn 0.000000 0.000000 -0.100000
vn 0.000000 0.000000 -0.100000
vn 0.000000 0.000000 -0.100000
vn 0.000000 0.000000 -0.100000
vn 0.000000 0.000000 -0.100000
vn 0.000000 0.000000 -0.100000
vn 0.000000 0.000000 -0.100000
vn 0.000000 0.000000 -0.100000
vn 0.000000 0.000000 -0.100000
vn 0.000000 0.000000 -0.100000
vn 0.000000 0.000000 -0.100000
vn 0.000000 0.000000 -0.100000
vn 0.000000 0.000000 -0.100000
vn 0.000000 0.000000 -0.100000
vn 0.000000 0.000000 -0.100000
vn 0.000000 0.000000 -0.100000
vn 0.000000 0.000000 -0.100000
vn 0.000000 0.000000 -0.100000
vn 0.000000 0.000000 -0.100000
vn 0.000000 0.000000 -0.100000
vn 0.000000 0.000000 -0.100000
vn 0.000000 0.000000 -0.100000
vn 0.000000 0.000000 -0.100000
vn 0.000000 0.000000 -0.100000
vn 0.000000 0.000000 -0.100000
vn 0.000000 0.000000 -0.100000
vn 0.000000 0.000000 -0.100000
vn 0.000000 0.000000 -0.100000
vn 0.000000 0.000000 -0.100000
vn 0.000000 0.000000 -0.100000
vn 0.000000 0.000000 -0.100000
vn 0.000000 0.000000 -0.100000
vn 0.000000 0.000000 -0.100000
vn 0.000000 0.000000 -0.100000
vn 0.000000 0.000000 -0.100000
vn 0.000000 0.000000 -0.100000
vn 0.000000 0.000000 -0.100000
vn 0.000000 0.000000 -0.100000
vn 0.000000 0.000000 -0.100000
vn 0.000000 0.000000 -0.100000
vn 0.000000 0.000000 -0.100000
vn 0.000000 0.000000 -0.100000
vn 0.000000 0.000000 -0.100000
vn 0.000000 0.000000 -0.100000
vn 0.000000 0.000000 -0.100000
vn 0.000000 0.000000 -0.100000
vn 0.000000 0.000000 -0.100000
vn 0.000000 0.000000 -0.100000
vn 0.000000 0.000000 -0.100000
vn 0.000000 0.000000 -0.100000
vn 0.000000 0.000000 -0.100000
vn 0.000000 0.000000 -0.100000
vn 0.000000 0.000000 -0.100000
vn 0.000000 0.000000 -0.100000
vn 0.000000 0.000000 -0.100000
vn 0.000000 0.000000 -0.100000
vn 0.000000 0.000000 -0.100000
vn 0.000000 0.000000 -0.100000
vn 0.000000 0.000000 -0.100000
vn 0.000000 0.000000 -0.100000
vn 0.000000 0.000000 -0.100000
vn 0.000000 0.000000 -0.100000
vn 0.000000 0.000000 -0.100000
vn 0.000000 0.000000 -0.100000
vn 0.000000 0.000000 -0.100000
vn 0.000000 0.000000 -0.100000
vn 0.000000 0.000000 -0.100000
vn 0.000000 0.000000 -0.100000
vn 0.000000 0.000000 -0.100000
vn 0.000000 0.000000 -0.100000
vn 0.000000 0.000000 -0.100000
vn 0.000000 0.000000 -0.100000
vn 0.000000 0.000000 -0.100000
vn 0.000000 0.000000 -0.100000
vn 0.000000 0.000000 -0.100000
vn 0.000000 0.000000 -0.100000
vn 0.000000 0.000000 -0.100000
vn 0.000000 0.000000 -0.100000
vn 0.000000 0.000000 -0.100000
vn 0.000000 0.000000 -0.100000
vn 0.000000 0.000000 -0.100000
vn 0.000000 0.000000 -0.100000
vn 0.000000 0.000000 -0.100000
vn 0.000000 0.000000 -0.100000
vn 0.000000 0.000000 -0.100000
vn 0.000000 0.000000 -0.100000
vn 0.000000 0.000000 -0.100000
vn 0.000000 0.000000 -0.100000
vn 0.000000 0.000000 -0.100000
vn 0.000000 0.000000 -0.100000
vn 0.000000 0.000000 -0.100000
vn 0.000000 0.000000 -0.100000
vn 0.000000 0.000000 -0.100000
vn 0.000000 0.000000 -0.100000
vn 0.000000 0.000000 -0.100000
vn 0.000000 0.000000 -0.100000
vn 0.000000 0.000000 -0.100000
vn 0.000000 0.000000 -0.100000
vn 0.000000 0.000000 -0.100000
vn 0.000000 0.000000 -0.100000
vn 0.000000 0.000000 -0.100000
vn 0.000000 0.000000 -0.100000
vn 0.000000 0.000000 -0.100000
vn 0.000000 0.000000 -0.100000
vn 0.000000 0.000000 -0.100000
vn 0.000000 0.000000 -0.100000
vn 0.000000 0.000000 -0.100000
vn 0.000000 0.000000 -0.100000
vn 0.000000 0.000000 -0.100000
vn 0.000000 0.000000 -0.100000
vn 0.000000 0.000000 -0.100000
vn 0.000000 0.000000 -0.100000
vn 0.000000 0.000000 -0.100000
vn 0.000000 0.000000 0.100000
vn 0.000000 0.000000 0.100000
vn 0.000000 0.000000 0.100000
vn 0.000000 0.000000 0.100000
vn 0.000000 0.000000 0.100000
vn 0.000000 0.000000 0.100000
vn 0.000000 0.000000 0.100000
vn 0.000000 0.000000 0.100000
vn 0.000000 0.000000 0.100000
vn 0.000000 0.000000 0.100000
vn 0.000000 0.000000 0.100000
vn 0.000000 0.000000 0.100000
vn 0.000000 0.000000 0.100000
vn 0.000000 0.000000 0.100000
vn 0.000000 0.000000 0.100000
vn 0.000000 0.000000 0.100000
vn 0.000000 0.000000 0.100000
vn 0.000000 0.000000 0.100000
vn 0.000000 0.000000 0.100000
vn 0.000000 0.000000 0.100000
vn 0.000000 0.000000 0.100000
vn 0.000000 0.000000 0.100000
vn 0.000000 0.000000 0.100000
vn 0.000000 0.000000 0.100000
vn 0.000000 0.000000 0.100000
vn 0.000000 0.000000 0.100000
vn 0.000000 0.000000 0.100000
vn 0.000000 0.000000 0.100000
vn 0.000000 0.000000 0.100000
vn 0.000000 0.000000 0.100000
vn 0.000000 0.000000 0.100000
vn 0.000000 0.000000 0.100000
vn 0.000000 0.000000 0.100000
vn 0.000000 0.000000 0.100000
vn 0.000000 0.000000 0.100000
vn 0.000000 0.000000 0.100000
vn 0.000000 0.000000 0.100000
vn 0.000000 0.000000 0.100000
vn 0.000000 0.000000 0.100000
vn 0.000000 0.000000 0.100000
vn 0.000000 0.000000 0.100000
vn 0.000000 0.000000 0.100000
vn 0.000000 0.000000 0.100000
vn 0.000000 0.000000 0.100000
vn 0.000000 0.000000 0.100000
vn 0.000000 0.000000 0.100000
vn 0.000000 0.000000 0.100000
vn 0.000000 0.000000 0.100000
vn 0.000000 0.000000 0.100000
vn 0.000000 0.000000 0.100000
vn 0.000000 0.000000 0.100000
vn 0.000000 0.000000 0.100000
vn 0.000000 0.000000 0.100000
vn 0.000000 0.000000 0.100000
vn 0.000000 0.000000 0.100000
vn 0.000000 0.000000 0.100000
vn 0.000000 0.000000 0.100000
vn 0.000000 0.000000 0.100000
vn 0.000000 0.000000 0.100000
vn 0.000000 0.000000 0.100000
vn 0.000000 0.000000 0.100000
vn 0.000000 0.000000 0.100000
vn 0.000000 0.000000 0.100000
vn 0.000000 0.000000 0.100000
vn 0.000000 0.000000 0.100000
vn 0.000000 0.000000 0.100000
vn 0.000000 0.000000 0.100000
vn 0.000000 0.000000 0.100000
vn 0.000000 0.000000 0.100000
vn 0.000000 0.000000 0.100000
vn 0.000000 0.000000 0.100000
vn 0.000000 0.000000 0.100000
vn 0.000000 0.000000 0.100000
vn 0.000000 0.000000 0.100000
vn 0.000000 0.000000 0.100000
vn 0.000000 0.000000 0.100000
vn 0.000000 0.000000 0.100000
vn 0.000000 0.000000 0.100000
f 564/1193/1181 614/1194/1182 563/1195/1183
f 563/1195/1183 614/1194/1182 589/1196/1184
f 563/1197/1183 589/1198/1184 588/1199/1185
f 588/1199/1185 589/1198/1184 590/1200/1186
f 588/1199/1185 590/1200/1186 587/1201/1187
f 587/1201/1187 590/1200/1186 591/1202/1188
f 587/1201/1187 591/1202/1188 586/1203/1189
f 586/1203/1189 591/1202/1188 592/1204/1190
f 586/1203/1189 592/1204/1190 585/1205/1191
f 585/1205/1191 592/1204/1190 593/1206/1192
f 585/1205/1191 593/1206/1192 584/1207/1193
f 584/1207/1193 593/1206/1192 594/1208/1194
f 584/1207/1193 594/1208/1194 583/1209/1195
f 583/1209/1195 594/1208/1194 595/1210/1196
f 583/1209/1195 595/1210/1196 582/1211/1197
f 582/1211/1197 595/1210/1196 596/1212/1198
f 582/1211/1197 596/1212/1198 581/1213/1199
f 581/1213/1199 596/1212/1198 597/1214/1200
f 581/1213/1199 597/1214/1200 580/1215/1201
f 580/1215/1201 597/1214/1200 598/1216/1202
f 580/1215/1201 598/1216/1202 579/1217/1203
f 579/1217/1203 598/1216/1202 599/1218/1204
f 579/1217/1203 599/1218/1204 578/1219/1205
f 578/1219/1205 599/1218/1204 600/1220/1206
f 578/1219/1205 600/1220/1206 577/1221/1207
f 577/1221/1207 600/1220/1206 601/1222/1208
f 577/1221/1207 601/1222/1208 576/1223/1209
f 576/1223/1209 601/1222/1208 602/1224/1210
f 576/1223/1209 602/1224/1210 575/1225/1211
f 575/1225/1211 602/1224/1210 603/1226/1212
f 575/1225/1211 603/1226/1212 574/1227/1213
f 574/1227/1213 603/1226/1212 604/1228/1214
f 574/1227/1213 604/1228/1214 573/1229/1215
f 573/1229/1215 604/1228/1214 605/1230/1216
f 573/1229/1215 605/1230/1216 572/1231/1217
f 572/1231/1217 605/1230/1216 606/1232/1218
f 572/1231/1217 606/1232/1218 571/1233/1219
f 571/1233/1219 606/1232/1218 607/1234/1220
f 571/1233/1219 607/1234/1220 570/1235/1221
f 570/1235/1221 607/1234/1220 608/1236/1222
f 570/1235/1221 608/1236/1222 569/1237/1223
f 569/1237/1223 608/1236/1222 609/1238/1224
f 569/1237/1223 609/1238/1224 568/1239/1225
f 568/1239/1225 609/1238/1224 610/1240/1226
f 568/1239/1225 610/1240/1226 567/1241/1227
f 567/1241/1227 610/1240/1226 611/1242/1228
f 567/1241/1227 611/1242/1228 566/1243/1229
f 566/1243/1229 611/1242/1228 612/1244/1230
f 566/1243/1229 612/1244/1230 565/1245/1231
f 565/1245/1231 612/1244/1230 613/1246/1232
f 565/1245/1231 613/1246/1232 564/1193/1181
f 564/1193/1181 613/1246/1232 614/1194/1182
f 615/1247/1233 616/1248/1234 618/1249/1235
f 618/1249/1235 616/1248/1234 617/1250/1236
f 619/1251/1237 620/1252/1238 622/1253/1239
f 622/1253/1239 620/1252/1238 621/1254/1240
f 646/1255/1241 623/1256/1242 645/1257/1243
f 645/1257/1243 623/1256/1242 624/1258/1244
f 645/1257/1243 624/1258/1244 644/1259/1245
f 644/1259/1245 624/1258/1244 625/1260/1246
f 644/1259/1245 625/1260/1246 643/1261/1247
f 643/1261/1247 625/1260/1246 626/1262/1248
f 643/1261/1247 626/1262/1248 642/1263/1249
f 642/1263/1249 626/1262/1248 627/1264/1250
f 642/1263/1249 627/1264/1250 641/1265/1251
f 641/1265/1251 627/1264/1250 628/1266/1252
f 641/1265/1251 628/1266/1252 640/1267/1253
f 640/1267/1253 628/1266/1252 629/1268/1254
f 640/1267/1253 629/1268/1254 639/1269/1255
f 639/1269/1255 629/1268/1254 630/1270/1256
f 639/1269/1255 630/1270/1256 638/1271/1257
f 638/1271/1257 630/1270/1256 631/1272/1258
f 638/1271/1257 631/1272/1258 637/1273/1259
f 637/1273/1259 631/1272/1258 632/1274/1260
f 637/1273/1259 632/1274/1260 636/1275/1261
f 636/1275/1261 632/1274/1260 633/1276/1262
f 636/1275/1261 633/1276/1262 635/1277/1263
f 635/1277/1263 633/1276/1262 634/1278/1264
f 635/1277/1263 634/1278/1264 622/1279/1265
f 622/1279/1265 634/1278/1264 619/1280/1266
f 647/1281/1267 623/1282/1268 648/1283/1269
f 648/1283/1269 623/1282/1268 646/1284/1270
f 649/1285/1271 650/1286/1272 652/1287/1273
f 652/1287/1273 650/1286/1272 651/1288/1274
f 653/1289/1275 649/1290/1276 654/1291/1277
f 654/1291/1277 649/1290/1276 652/1292/1278
f 655/1293/1279 656/1294/1280 658/1295/1281
f 658/1295/1281 656/1294/1280 657/1296/1282
f 682/1297/1283 659/1298/1284 681/1299/1285
f 681/1299/1285 659/1298/1284 660/1300/1286
f 681/1299/1285 660/1300/1286 680/1301/1287
f 680/1301/1287 660/1300/1286 661/1302/1288
f 680/1301/1287 661/1302/1288 679/1303/1289
f 679/1303/1289 661/1302/1288 662/1304/1290
f 679/1303/1289 662/1304/1290 678/1305/1291
f 678/1305/1291 662/1304/1290 663/1306/1292
f 678/1305/1291 663/1306/1292 677/1307/1293
f 677/1307/1293 663/1306/1292 664/1308/1294
f 677/1307/1293 664/1308/1294 676/1309/1295
f 676/1309/1295 664/1308/1294 665/1310/1296
f 676/1309/1295 665/1310/1296 675/1311/1297
f 675/1311/1297 665/1310/1296 666/1312/1298
f 675/1311/1297 666/1312/1298 674/1313/1299
f 674/1313/1299 666/1312/1298 667/1314/1300
f 674/1313/1299 667/1314/1300 673/1315/1301
f 673/1315/1301 667/1314/1300 668/1316/1302
f 673/1315/1301 668/1316/1302 672/1317/1303
f 672/1317/1303 668/1316/1302 669/1318/1304
f 672/1317/1303 669/1318/1304 671/1319/1305
f 671/1319/1305 669/1318/1304 670/1320/1306
f 671/1319/1305 670/1320/1306 658/1321/1307
f 658/1321/1307 670/1320/1306 655/1322/1308
f 683/1323/1309 659/1324/1310 684/1325/1311
f 684/1325/1311 659/1324/1310 682/1326/1312
f 616/1327/1313 685/1328/1314 617/1329/1315
f 617/1329/1315 685/1328/1314 686/1330/1316
f 564/1331/1317 563/1332/1318 652/1333/1319
f 652/1333/1319 563/1332/1318 588/1334/1320
f 652/1333/1319 588/1334/1320 658/1335/1321
f 658/1335/1321 588/1334/1320 587/1336/1322
f 658/1335/1321 587/1336/1322 671/1337/1323
f 671/1337/1323 587/1336/1322 586/1338/1324
f 671/1337/1323 586/1338/1324 672/1339/1325
f 672/1339/1325 586/1338/1324 585/1340/1326
f 672/1339/1325 585/1340/1326 673/1341/1327
f 673/1341/1327 585/1340/1326 584/1342/1328
f 673/1341/1327 584/1342/1328 674/1343/1329
f 674/1343/1329 584/1342/1328 675/1344/1330
f 675/1344/1330 584/1342/1328 583/1345/1331
f 675/1344/1330 583/1345/1331 676/1346/1332
f 676/1346/1332 583/1345/1331 582/1347/1333
f 676/1346/1332 582/1347/1333 677/1348/1334
f 677/1348/1334 582/1347/1333 581/1349/1335
f 677/1348/1334 581/1349/1335 678/1350/1336
f 678/1350/1336 581/1349/1335 679/1351/1337
f 679/1351/1337 581/1349/1335 580/1352/1338
f 679/1351/1337 580/1352/1338 680/1353/1339
f 680/1353/1339 580/1352/1338 579/1354/1340
f 680/1353/1339 579/1354/1340 681/1355/1341
f 681/1355/1341 579/1354/1340 578/1356/1342
f 681/1355/1341 578/1356/1342 682/1357/1343
f 682/1357/1343 578/1356/1342 577/1358/1344
f 682/1357/1343 577/1358/1344 617/1359/1345
f 617/1359/1345 577/1358/1344 576/1360/1346
f 617/1359/1345 576/1360/1346 575/1361/1347
f 617/1359/1345 575/1361/1347 622/1362/1348
f 622/1362/1348 575/1361/1347 574/1363/1349
f 622/1362/1348 574/1363/1349 635/1364/1350
f 635/1364/1350 574/1363/1349 573/1365/1351
f 635/1364/1350 573/1365/1351 636/1366/1352
f 636/1366/1352 573/1365/1351 572/1367/1353
f 636/1366/1352 572/1367/1353 637/1368/1354
f 637/1368/1354 572/1367/1353 571/1369/1355
f 637/1368/1354 571/1369/1355 638/1370/1356
f 638/1370/1356 571/1369/1355 639/1371/1357
f 639/1371/1357 571/1369/1355 570/1372/1358
f 639/1371/1357 570/1372/1358 640/1373/1359
f 640/1373/1359 570/1372/1358 569/1374/1360
f 640/1373/1359 569/1374/1360 641/1375/1361
f 641/1375/1361 569/1374/1360 568/1376/1362
f 641/1375/1361 568/1376/1362 642/1377/1363
f 642/1377/1363 568/1376/1362 643/1378/1364
f 643/1378/1364 568/1376/1362 567/1379/1365
f 643/1378/1364 567/1379/1365 644/1380/1366
f 644/1380/1366 567/1379/1365 566/1381/1367
f 644/1380/1366 566/1381/1367 645/1382/1368
f 645/1382/1368 566/1381/1367 565/1383/1369
f 645/1382/1368 565/1383/1369 646/1384/1370
f 646/1384/1370 565/1383/1369 564/1331/1317
f 646/1384/1370 564/1331/1317 652/1333/1319
f 617/1359/1345 686/1385/1371 682/1357/1343
f 682/1357/1343 686/1385/1371 687/1386/1372
f 682/1357/1343 687/1386/1372 688/1387/1373
f 688/1387/1373 684/1388/1374 682/1357/1343
f 657/1389/1375 689/1390/1376 658/1335/1321
f 658/1335/1321 689/1390/1376 690/1391/1377
f 658/1335/1321 690/1391/1377 654/1392/1378
f 654/1392/1378 652/1333/1319 658/1335/1321
f 652/1333/1319 651/1393/1379 646/1384/1370
f 646/1384/1370 651/1393/1379 691/1394/1380
f 646/1384/1370 691/1394/1380 692/1395/1381
f 692/1395/1381 648/1396/1382 646/1384/1370
f 621/1397/1383 693/1398/1384 622/1362/1348
f 622/1362/1348 693/1398/1384 694/1399/1385
f 622/1362/1348 694/1399/1385 618/1400/1386
f 618/1400/1386 617/1359/1345 622/1362/1348
f 620/1401/1387 757/1402/1388 621/1403/1389
f 621/1403/1389 757/1402/1388 758/1404/1390
f 621/1403/1389 758/1404/1390 693/1405/1391
f 693/1405/1391 758/1404/1390 694/1406/1392
f 694/1406/1392 758/1404/1390 759/1407/1393
f 694/1406/1392 759/1407/1393 618/1408/1394
f 618/1408/1394 759/1407/1393 615/1409/1395
f 615/1409/1395 759/1407/1393 723/1410/1396
f 723/1410/1396 759/1407/1393 724/1411/1397
f 723/1410/1396 724/1411/1397 722/1412/1398
f 722/1412/1398 724/1411/1397 725/1413/1399
f 722/1412/1398 725/1413/1399 685/1414/1400
f 685/1414/1400 725/1413/1399 686/1415/1401
f 686/1415/1401 725/1413/1399 687/1416/1402
f 687/1416/1402 725/1413/1399 726/1417/1403
f 687/1416/1402 726/1417/1403 688/1418/1404
f 688/1418/1404 726/1417/1403 684/1419/1405
f 684/1419/1405 726/1417/1403 727/1420/1406
f 684/1419/1405 727/1420/1406 683/1421/1407
f 683/1421/1407 727/1420/1406 721/1422/1408
f 721/1422/1408 727/1420/1406 728/1423/1409
f 721/1422/1408 728/1423/1409 720/1424/1410
f 720/1424/1410 728/1423/1409 729/1425/1411
f 720/1424/1410 729/1425/1411 719/1426/1412
f 719/1426/1412 729/1425/1411 730/1427/1413
f 719/1426/1412 730/1427/1413 718/1428/1414
f 718/1428/1414 730/1427/1413 731/1429/1415
f 718/1428/1414 731/1429/1415 717/1430/1416
f 717/1430/1416 731/1429/1415 732/1431/1417
f 717/1430/1416 732/1431/1417 716/1432/1418
f 716/1432/1418 732/1431/1417 733/1433/1419
f 716/1432/1418 733/1433/1419 715/1434/1420
f 715/1434/1420 733/1433/1419 734/1435/1421
f 715/1434/1420 734/1435/1421 714/1436/1422
f 714/1436/1422 734/1435/1421 735/1437/1423
f 714/1436/1422 735/1437/1423 713/1438/1424
f 713/1438/1424 735/1437/1423 736/1439/1425
f 713/1438/1424 736/1439/1425 712/1440/1426
f 712/1440/1426 736/1439/1425 737/1441/1427
f 712/1440/1426 737/1441/1427 711/1442/1428
f 711/1442/1428 737/1441/1427 738/1443/1429
f 711/1442/1428 738/1443/1429 710/1444/1430
f 710/1444/1430 738/1443/1429 739/1445/1431
f 710/1444/1430 739/1445/1431 656/1446/1432
f 656/1446/1432 739/1445/1431 657/1447/1433
f 657/1447/1433 739/1445/1431 740/1448/1434
f 657/1447/1433 740/1448/1434 689/1449/1435
f 689/1449/1435 740/1448/1434 690/1450/1436
f 690/1450/1436 740/1448/1434 741/1451/1437
f 690/1450/1436 741/1451/1437 654/1452/1438
f 654/1452/1438 741/1451/1437 653/1453/1439
f 653/1453/1439 741/1451/1437 709/1454/1440
f 709/1454/1440 741/1451/1437 742/1455/1441
f 709/1454/1440 742/1455/1441 708/1456/1442
f 708/1457/1442 742/1458/1441 743/1459/1443
f 708/1457/1442 743/1459/1443 650/1460/1444
f 650/1460/1444 743/1459/1443 651/1461/1445
f 651/1461/1445 743/1459/1443 691/1462/1446
f 691/1462/1446 743/1459/1443 744/1463/1447
f 691/1462/1446 744/1463/1447 692/1464/1448
f 692/1464/1448 744/1463/1447 648/1465/1449
f 648/1465/1449 744/1463/1447 745/1466/1450
f 648/1465/1449 745/1466/1450 647/1467/1451
f 647/1467/1451 745/1466/1450 707/1468/1452
f 707/1468/1452 745/1466/1450 746/1469/1453
f 707/1468/1452 746/1469/1453 706/1470/1454
f 706/1470/1454 746/1469/1453 747/1471/1455
f 706/1470/1454 747/1471/1455 705/1472/1456
f 705/1472/1456 747/1471/1455 748/1473/1457
f 705/1472/1456 748/1473/1457 704/1474/1458
f 704/1474/1458 748/1473/1457 749/1475/1459
f 704/1474/1458 749/1475/1459 703/1476/1460
f 703/1476/1460 749/1475/1459 750/1477/1461
f 703/1476/1460 750/1477/1461 702/1478/1462
f 702/1478/1462 750/1477/1461 751/1479/1463
f 702/1478/1462 751/1479/1463 701/1480/1464
f 701/1480/1464 751/1479/1463 700/1481/1465
f 700/1481/1465 751/1479/1463 752/1482/1466
f 700/1481/1465 752/1482/1466 699/1483/1467
f 699/1483/1467 752/1482/1466 753/1484/1468
f 699/1483/1467 753/1484/1468 698/1485/1469
f 698/1485/1469 753/1484/1468 754/1486/1470
f 698/1485/1469 754/1486/1470 697/1487/1471
f 697/1487/1471 754/1486/1470 755/1488/1472
f 697/1487/1471 755/1488/1472 696/1489/1473
f 696/1489/1473 755/1488/1472 756/1490/1474
f 696/1489/1473 756/1490/1474 695/1491/1475
f 695/1491/1475 756/1490/1474 757/1402/1388
f 695/1491/1475 757/1402/1388 620/1401/1387
f 761/1492/1476 843/1493/1477 760/1494/1478
f 760/1494/1478 843/1493/1477 802/1495/1479
f 760/1494/1478 802/1495/1479 801/1496/1480
f 801/1496/1480 802/1495/1479 803/1497/1481
f 801/1496/1480 803/1497/1481 800/1498/1482
f 800/1498/1482 803/1497/1481 804/1499/1483
f 800/1498/1482 804/1499/1483 799/1500/1484
f 799/1500/1484 804/1499/1483 805/1501/1485
f 799/1500/1484 805/1501/1485 798/1502/1486
f 798/1502/1486 805/1501/1485 806/1503/1487
f 798/1502/1486 806/1503/1487 797/1504/1488
f 797/1504/1488 806/1503/1487 807/1505/1489
f 797/1504/1488 807/1505/1489 796/1506/1490
f 796/1506/1490 807/1505/1489 808/1507/1491
f 796/1506/1490 808/1507/1491 795/1508/1492
f 795/1508/1492 808/1507/1491 809/1509/1493
f 795/1508/1492 809/1509/1493 794/1510/1494
f 794/1510/1494 809/1509/1493 810/1511/1495
f 794/1510/1494 810/1511/1495 793/1512/1496
f 793/1512/1496 810/1511/1495 811/1513/1497
f 793/1512/1496 811/1513/1497 792/1514/1498
f 792/1514/1498 811/1513/1497 812/1515/1499
f 792/1514/1498 812/1515/1499 791/1516/1500
f 791/1516/1500 812/1515/1499 813/1517/1501
f 791/1516/1500 813/1517/1501 790/1518/1502
f 790/1518/1502 813/1517/1501 814/1519/1503
f 790/1518/1502 814/1519/1503 789/1520/1504
f 789/1520/1504 814/1519/1503 815/1521/1505
f 789/1520/1504 815/1521/1505 788/1522/1506
f 788/1522/1506 815/1521/1505 816/1523/1507
f 788/1522/1506 816/1523/1507 787/1524/1508
f 787/1524/1508 816/1523/1507 817/1525/1509
f 787/1524/1508 817/1525/1509 786/1526/1510
f 786/1526/1510 817/1525/1509 818/1527/1511
f 786/1526/1510 818/1527/1511 785/1528/1512
f 785/1528/1512 818/1527/1511 819/1529/1513
f 785/1528/1512 819/1529/1513 784/1530/1514
f 784/1530/1514 819/1529/1513 820/1531/1515
f 784/1530/1514 820/1531/1515 783/1532/1516
f 783/1532/1516 820/1531/1515 821/1533/1517
f 783/1532/1516 821/1533/1517 782/1534/1518
f 782/1534/1518 821/1533/1517 822/1535/1519
f 782/1534/1518 822/1535/1519 781/1536/1520
f 781/1536/1520 822/1535/1519 823/1537/1521
f 781/1538/1520 823/1539/1521 780/1540/1522
f 780/1540/1522 823/1539/1521 824/1541/1523
f 780/1540/1522 824/1541/1523 779/1542/1524
f 779/1542/1524 824/1541/1523 825/1543/1525
f 779/1542/1524 825/1543/1525 778/1544/1526
f 778/1544/1526 825/1543/1525 826/1545/1527
f 778/1544/1526 826/1545/1527 777/1546/1528
f 777/1546/1528 826/1545/1527 827/1547/1529
f 777/1546/1528 827/1547/1529 776/1548/1530
f 776/1548/1530 827/1547/1529 828/1549/1531
f 776/1548/1530 828/1549/1531 775/1550/1532
f 775/1550/1532 828/1549/1531 829/1551/1533
f 775/1550/1532 829/1551/1533 774/1552/1534
f 774/1552/1534 829/1551/1533 830/1553/1535
f 774/1552/1534 830/1553/1535 773/1554/1536
f 773/1554/1536 830/1553/1535 831/1555/1537
f 773/1554/1536 831/1555/1537 772/1556/1538
f 772/1556/1538 831/1555/1537 832/1557/1539
f 772/1556/1538 832/1557/1539 771/1558/1540
f 771/1558/1540 832/1557/1539 833/1559/1541
f 771/1558/1540 833/1559/1541 770/1560/1542
f 770/1560/1542 833/1559/1541 834/1561/1543
f 770/1560/1542 834/1561/1543 769/1562/1544
f 769/1562/1544 834/1561/1543 835/1563/1545
f 769/1562/1544 835/1563/1545 768/1564/1546
f 768/1564/1546 835/1563/1545 836/1565/1547
f 768/1564/1546 836/1565/1547 767/1566/1548
f 767/1566/1548 836/1565/1547 837/1567/1549
f 767/1566/1548 837/1567/1549 766/1568/1550
f 766/1568/1550 837/1567/1549 838/1569/1551
f 766/1568/1550 838/1569/1551 765/1570/1552
f 765/1570/1552 838/1569/1551 839/1571/1553
f 765/1570/1552 839/1571/1553 764/1572/1554
f 764/1572/1554 839/1571/1553 840/1573/1555
f 764/1572/1554 840/1573/1555 763/1574/1556
f 763/1574/1556 840/1573/1555 841/1575/1557
f 763/1574/1556 841/1575/1557 762/1576/1558
f 762/1576/1558 841/1575/1557 842/1577/1559
f 762/1576/1558 842/1577/1559 761/1492/1476
f 761/1492/1476 842/1577/1559 843/1493/1477
f 723/1578/1560 801/1579/1561 615/1580/1562
f 615/1580/1562 801/1579/1561 800/1581/1563
f 615/1580/1562 800/1581/1563 620/1582/1564
f 620/1582/1564 800/1581/1563 799/1583/1565
f 620/1582/1564 799/1583/1565 695/1584/1566
f 695/1584/1566 799/1583/1565 798/1585/1567
f 695/1584/1566 798/1585/1567 696/1586/1568
f 696/1586/1568 798/1585/1567 797/1587/1569
f 696/1586/1568 797/1587/1569 697/1588/1570
f 697/1588/1570 797/1587/1569 796/1589/1571
f 697/1588/1570 796/1589/1571 795/1590/1572
f 801/1579/1561 723/1578/1560 760/1591/1573
f 760/1591/1573 723/1578/1560 722/1592/1574
f 760/1591/1573 722/1592/1574 761/1593/1575
f 761/1593/1575 722/1592/1574 685/1594/1576
f 761/1593/1575 685/1594/1576 762/1595/1577
f 762/1595/1577 685/1594/1576 683/1596/1578
f 762/1595/1577 683/1596/1578 763/1597/1579
f 763/1597/1579 683/1596/1578 721/1598/1580
f 763/1597/1579 721/1598/1580 764/1599/1581
f 764/1599/1581 721/1598/1580 765/1600/1582
f 765/1600/1582 721/1598/1580 720/1601/1583
f 765/1600/1582 720/1601/1583 766/1602/1584
f 766/1602/1584 720/1601/1583 719/1603/1585
f 766/1602/1584 719/1603/1585 767/1604/1586
f 767/1604/1586 719/1603/1585 718/1605/1587
f 767/1604/1586 718/1605/1587 768/1606/1588
f 768/1606/1588 718/1605/1587 717/1607/1589
f 768/1606/1588 717/1607/1589 769/1608/1590
f 769/1608/1590 717/1607/1589 716/1609/1591
f 769/1608/1590 716/1609/1591 770/1610/1592
f 770/1610/1592 716/1609/1591 715/1611/1593
f 770/1610/1592 715/1611/1593 771/1612/1594
f 771/1612/1594 715/1611/1593 772/1613/1595
f 772/1613/1595 715/1611/1593 714/1614/1596
f 772/1613/1595 714/1614/1596 773/1615/1597
f 773/1615/1597 714/1614/1596 713/1616/1598
f 773/1615/1597 713/1616/1598 774/1617/1599
f 774/1617/1599 713/1616/1598 712/1618/1600
f 774/1617/1599 712/1618/1600 775/1619/1601
f 775/1619/1601 712/1618/1600 711/1620/1602
f 775/1619/1601 711/1620/1602 776/1621/1603
f 776/1621/1603 711/1620/1602 710/1622/1604
f 776/1621/1603 710/1622/1604 777/1623/1605
f 777/1623/1605 710/1622/1604 656/1624/1606
f 777/1623/1605 656/1624/1606 778/1625/1607
f 778/1625/1607 656/1624/1606 779/1626/1608
f 779/1626/1608 656/1624/1606 653/1627/1609
f 779/1626/1608 653/1627/1609 780/1628/1610
f 780/1628/1610 653/1627/1609 709/1629/1611
f 780/1628/1610 709/1629/1611 781/1630/1612
f 781/1630/1612 709/1629/1611 708/1631/1613
f 781/1630/1612 708/1631/1613 782/1632/1614
f 782/1632/1614 708/1631/1613 650/1633/1615
f 782/1632/1614 650/1633/1615 783/1634/1616
f 783/1634/1616 650/1633/1615 647/1635/1617
f 783/1634/1616 647/1635/1617 784/1636/1618
f 784/1636/1618 647/1635/1617 707/1637/1619
f 784/1636/1618 707/1637/1619 785/1638/1620
f 785/1638/1620 707/1637/1619 706/1639/1621
f 785/1638/1620 706/1639/1621 786/1640/1622
f 786/1640/1622 706/1639/1621 705/1641/1623
f 786/1640/1622 705/1641/1623 787/1642/1624
f 787/1642/1624 705/1641/1623 788/1643/1625
f 788/1643/1625 705/1641/1623 704/1644/1626
f 788/1643/1625 704/1644/1626 789/1645/1627
f 789/1645/1627 704/1644/1626 703/1646/1628
f 789/1645/1627 703/1646/1628 790/1647/1629
f 790/1647/1629 703/1646/1628 702/1648/1630
f 790/1647/1629 702/1648/1630 791/1649/1631
f 791/1649/1631 702/1648/1630 701/1650/1632
f 791/1649/1631 701/1650/1632 792/1651/1633
f 792/1651/1633 701/1650/1632 700/1652/1634
f 792/1651/1633 700/1652/1634 793/1653/1635
f 793/1653/1635 700/1652/1634 699/1654/1636
f 793/1653/1635 699/1654/1636 794/1655/1637
f 794/1655/1637 699/1654/1636 698/1656/1638
f 794/1655/1637 698/1656/1638 795/1590/1572
f 795/1590/1572 698/1656/1638 697/1588/1570
f 683/1596/1578 685/1594/1576 659/1657/1639
f 659/1657/1639 685/1594/1576 616/1658/1640
f 659/1657/1639 616/1658/1640 601/1659/1641
f 601/1659/1641 616/1658/1640 602/1660/1642
f 602/1660/1642 616/1658/1640 603/1661/1643
f 603/1661/1643 616/1658/1640 619/1662/1644
f 603/1661/1643 619/1662/1644 604/1663/1645
f 604/1663/1645 619/1662/1644 634/1664/1646
f 604/1663/1645 634/1664/1646 605/1665/1647
f 605/1665/1647 634/1664/1646 633/1666/1648
f 605/1665/1647 633/1666/1648 632/1667/1649
f 616/1658/1640 615/1580/1562 619/1662/1644
f 619/1662/1644 615/1580/1562 620/1582/1564
f 605/1665/1647 632/1667/1649 606/1668/1650
f 606/1668/1650 632/1667/1649 631/1669/1651
f 606/1668/1650 631/1669/1651 607/1670/1652
f 607/1670/1652 631/1669/1651 630/1671/1653
f 607/1670/1652 630/1671/1653 608/1672/1654
f 608/1672/1654 630/1671/1653 629/1673/1655
f 608/1672/1654 629/1673/1655 609/1674/1656
f 609/1674/1656 629/1673/1655 628/1675/1657
f 609/1674/1656 628/1675/1657 610/1676/1658
f 610/1676/1658 628/1675/1657 627/1677/1659
f 610/1676/1658 627/1677/1659 611/1678/1660
f 611/1678/1660 627/1677/1659 626/1679/1661
f 611/1678/1660 626/1679/1661 612/1680/1662
f 612/1680/1662 626/1679/1661 625/1681/1663
f 612/1680/1662 625/1681/1663 624/1682/1664
f 612/1680/1662 624/1682/1664 613/1683/1665
f 613/1683/1665 624/1682/1664 623/1684/1666
f 613/1683/1665 623/1684/1666 614/1685/1667
f 614/1685/1667 623/1684/1666 649/1686/1668
f 614/1685/1667 649/1686/1668 589/1687/1669
f 589/1687/1669 649/1686/1668 590/1688/1670
f 590/1688/1670 649/1686/1668 655/1689/1671
f 590/1688/1670 655/1689/1671 591/1690/1672
f 591/1690/1672 655/1689/1671 670/1691/1673
f 591/1690/1672 670/1691/1673 592/1692/1674
f 592/1692/1674 670/1691/1673 669/1693/1675
f 592/1692/1674 669/1693/1675 668/1694/1676
f 649/1686/1668 623/1684/1666 650/1633/1615
f 650/1633/1615 623/1684/1666 647/1635/1617
f 649/1686/1668 653/1627/1609 655/1689/1671
f 655/1689/1671 653/1627/1609 656/1624/1606
f 601/1659/1641 600/1695/1677 659/1657/1639
f 659/1657/1639 600/1695/1677 660/1696/1678
f 660/1696/1678 600/1695/1677 599/1697/1679
f 660/1696/1678 599/1697/1679 661/1698/1680
f 661/1698/1680 599/1697/1679 662/1699/1681
f 662/1699/1681 599/1697/1679 598/1700/1682
f 662/1699/1681 598/1700/1682 663/1701/1683
f 663/1701/1683 598/1700/1682 597/1702/1684
f 663/1701/1683 597/1702/1684 664/1703/1685
f 664/1703/1685 597/1702/1684 596/1704/1686
f 664/1703/1685 596/1704/1686 665/1705/1687
f 665/1705/1687 596/1704/1686 595/1706/1688
f 665/1705/1687 595/1706/1688 666/1707/1689
f 666/1707/1689 595/1706/1688 594/1708/1690
f 666/1707/1689 594/1708/1690 667/1709/1691
f 667/1709/1691 594/1708/1690 593/1710/1692
f 667/1709/1691 593/1710/1692 668/1694/1676
f 668/1694/1676 593/1710/1692 592/1692/1674
f 759/1711/1693 803/1712/1694 724/1713/1695
f 724/1713/1695 803/1712/1694 802/1714/1696
f 724/1713/1695 802/1714/1696 843/1715/1697
f 803/1712/1694 759/1711/1693 804/1716/1698
f 804/1716/1698 759/1711/1693 758/1717/1699
f 804/1716/1698 758/1717/1699 805/1718/1700
f 805/1718/1700 758/1717/1699 757/1719/1701
f 805/1718/1700 757/1719/1701 806/1720/1702
f 806/1720/1702 757/1719/1701 756/1721/1703
f 806/1720/1702 756/1721/1703 807/1722/1704
f 807/1722/1704 756/1721/1703 755/1723/1705
f 807/1722/1704 755/1723/1705 808/1724/1706
f 808/1724/1706 755/1723/1705 754/1725/1707
f 808/1724/1706 754/1725/1707 809/1726/1708
f 809/1726/1708 754/1725/1707 810/1727/1709
f 810/1727/1709 754/1725/1707 753/1728/1710
f 810/1727/1709 753/1728/1710 811/1729/1711
f 811/1729/1711 753/1728/1710 752/1730/1712
f 811/1729/1711 752/1730/1712 812/1731/1713
f 812/1731/1713 752/1730/1712 751/1732/1714
f 812/1731/1713 751/1732/1714 813/1733/1715
f 813/1733/1715 751/1732/1714 750/1734/1716
f 813/1733/1715 750/1734/1716 814/1735/1717
f 814/1735/1717 750/1734/1716 749/1736/1718
f 814/1735/1717 749/1736/1718 815/1737/1719
f 815/1737/1719 749/1736/1718 748/1738/1720
f 815/1737/1719 748/1738/1720 816/1739/1721
f 816/1739/1721 748/1738/1720 817/1740/1722
f 817/1740/1722 748/1738/1720 747/1741/1723
f 817/1740/1722 747/1741/1723 818/1742/1724
f 818/1742/1724 747/1741/1723 746/1743/1725
f 818/1742/1724 746/1743/1725 819/1744/1726
f 819/1744/1726 746/1743/1725 745/1745/1727
f 819/1744/1726 745/1745/1727 820/1746/1728
f 820/1746/1728 745/1745/1727 744/1747/1729
f 820/1746/1728 744/1747/1729 821/1748/1730
f 821/1748/1730 744/1747/1729 743/1749/1731
f 821/1748/1730 743/1749/1731 822/1750/1732
f 822/1750/1732 743/1749/1731 742/1751/1733
f 822/1750/1732 742/1751/1733 823/1752/1734
f 823/1752/1734 742/1751/1733 824/1753/1735
f 824/1753/1735 742/1751/1733 741/1754/1736
f 824/1753/1735 741/1754/1736 825/1755/1737
f 825/1755/1737 741/1754/1736 740/1756/1738
f 825/1755/1737 740/1756/1738 826/1757/1739
f 826/1757/1739 740/1756/1738 739/1758/1740
f 826/1757/1739 739/1758/1740 827/1759/1741
f 827/1759/1741 739/1758/1740 738/1760/1742
f 827/1759/1741 738/1760/1742 828/1761/1743
f 828/1761/1743 738/1760/1742 737/1762/1744
f 828/1761/1743 737/1762/1744 829/1763/1745
f 829/1763/1745 737/1762/1744 736/1764/1746
f 829/1763/1745 736/1764/1746 830/1765/1747
f 830/1765/1747 736/1764/1746 831/1766/1748
f 831/1766/1748 736/1764/1746 735/1767/1749
f 831/1766/1748 735/1767/1749 832/1768/1750
f 832/1768/1750 735/1767/1749 734/1769/1751
f 832/1768/1750 734/1769/1751 833/1770/1752
f 833/1770/1752 734/1769/1751 733/1771/1753
f 833/1770/1752 733/1771/1753 834/1772/1754
f 834/1772/1754 733/1771/1753 732/1773/1755
f 834/1772/1754 732/1773/1755 835/1774/1756
f 835/1774/1756 732/1773/1755 731/1775/1757
f 835/1774/1756 731/1775/1757 836/1776/1758
f 836/1776/1758 731/1775/1757 730/1777/1759
f 836/1776/1758 730/1777/1759 837/1778/1760
f 837/1778/1760 730/1777/1759 838/1779/1761
f 838/1779/1761 730/1777/1759 729/1780/1762
f 838/1779/1761 729/1780/1762 839/1781/1763
f 839/1781/1763 729/1780/1762 728/1782/1764
f 839/1781/1763 728/1782/1764 840/1783/1765
f 840/1783/1765 728/1782/1764 727/1784/1766
f 840/1783/1765 727/1784/1766 841/1785/1767
f 841/1785/1767 727/1784/1766 726/1786/1768
f 841/1785/1767 726/1786/1768 842/1787/1769
f 842/1787/1769 726/1786/1768 725/1788/1770
f 842/1787/1769 725/1788/1770 843/1715/1697
f 843/1715/1697 725/1788/1770 724/1713/1695
g Body22

v -2.000000 27.000000 0.500000
v -1.941884 26.521369 0.500000
v -1.770912 26.070554 0.500000
v -1.497021 25.673755 0.500000
v -1.136129 25.354032 0.500000
v -0.709210 25.129968 0.500000
v -0.241073 25.014582 0.500000
v 0.241073 25.014582 0.500000
v 0.709210 25.129968 0.500000
v 1.136129 25.354032 0.500000
v 1.497021 25.673755 0.500000
v 1.770912 26.070554 0.500000
v 1.941884 26.521369 0.500000
v 2.000000 27.000000 0.500000
v 1.941884 27.478631 0.500000
v 1.770912 27.929446 0.500000
v 1.497021 28.326245 0.500000
v 1.136129 28.645968 0.500000
v 0.709210 28.870032 0.500000
v 0.241073 28.985418 0.500000
v -0.241073 28.985418 0.500000
v -0.709210 28.870032 0.500000
v -1.136129 28.645968 0.500000
v -1.497021 28.326245 0.500000
v -1.770912 27.929446 0.500000
v -1.941884 27.478631 0.500000
v -2.000000 27.000000 0.000000
v -1.941884 27.478631 0.000000
v -1.770912 27.929446 0.000000
v -1.497021 28.326245 0.000000
v -1.136129 28.645968 0.000000
v -0.709210 28.870032 0.000000
v -0.241073 28.985418 0.000000
v 0.241073 28.985418 0.000000
v 0.709210 28.870032 0.000000
v 1.136129 28.645968 0.000000
v 1.497021 28.326245 0.000000
v 1.770912 27.929446 0.000000
v 1.941884 27.478631 0.000000
v 2.000000 27.000000 0.000000
v 1.941884 26.521369 0.000000
v 1.770912 26.070554 0.000000
v 1.497021 25.673755 0.000000
v 1.136129 25.354032 0.000000
v 0.709210 25.129968 0.000000
v 0.241073 25.014582 0.000000
v -0.241073 25.014582 0.000000
v -0.709210 25.129968 0.000000
v -1.136129 25.354032 0.000000
v -1.497021 25.673755 0.000000
v -1.770912 26.070554 0.000000
v -1.941884 26.521369 0.000000
v 3.671074 26.234678 0.000000
v 2.499981 27.009706 0.000000
v 2.499981 27.009706 0.500000
v 3.671074 26.234678 0.500000
v 2.394880 26.282679 0.000000
v 3.486894 25.620119 0.000000
v 3.486894 25.620119 0.500000
v 2.394880 26.282679 0.500000
v -2.394864 26.282626 0.000000
v -2.188739 25.791936 0.000000
v -1.883416 25.355998 0.000000
v -1.492732 24.994570 0.000000
v -1.034394 24.724032 0.000000
v -0.529175 24.556647 0.000000
v 0.000028 24.500000 0.000000
v 0.529229 24.556659 0.000000
v 1.034444 24.724055 0.000000
v 1.492776 24.994603 0.000000
v 1.883452 25.356039 0.000000
v 2.188766 25.791984 0.000000
v 2.188766 25.791984 0.500000
v 1.883452 25.356039 0.500000
v 1.492776 24.994603 0.500000
v 1.034444 24.724055 0.500000
v 0.529229 24.556659 0.500000
v 0.000028 24.500000 0.500000
v -0.529175 24.556647 0.500000
v -1.034394 24.724032 0.500000
v -1.492732 24.994570 0.500000
v -1.883416 25.355998 0.500000
v -2.188739 25.791936 0.500000
v -2.394864 26.282626 0.500000
v -3.487073 25.620572 0.000000
v -3.487073 25.620572 0.500000
v -2.499797 26.968177 0.000000
v -3.675371 26.255591 0.000000
v -3.675371 26.255591 0.500000
v -2.499797 26.968177 0.500000
v -3.668722 27.776518 0.000000
v -3.668722 27.776518 0.500000
v -2.380792 27.762778 0.000000
v -3.381931 28.620198 0.000000
v -3.381931 28.620198 0.500000
v -2.380792 27.762778 0.500000
v 2.380792 27.762778 0.000000
v 2.169326 28.242588 0.000000
v 1.862432 28.667737 0.000000
v 1.473610 29.019523 0.000000
v 1.019965 29.282470 0.000000
v 0.521452 29.445013 0.000000
v 0.000000 29.500000 0.000000
v -0.521452 29.445013 0.000000
v -1.019965 29.282470 0.000000
v -1.473610 29.019523 0.000000
v -1.862432 28.667737 0.000000
v -2.169326 28.242588 0.000000
v -2.169326 28.242588 0.500000
v -1.862432 28.667737 0.500000
v -1.473610 29.019523 0.500000
v -1.019965 29.282470 0.500000
v -0.521452 29.445013 0.500000
v -0.000000 29.500000 0.500000
v 0.521452 29.445013 0.500000
v 1.019965 29.282470 0.500000
v 1.473610 29.019523 0.500000
v 1.862432 28.667737 0.500000
v 2.169326 28.242588 0.500000
v 2.380792 27.762778 0.500000
v 3.403454 28.574484 0.000000
v 3.403454 28.574484 0.500000
v 3.673122 27.755431 0.000000
v 3.673122 27.755431 0.500000
v 3.604315 28.035091 0.500000
v 3.514249 28.308647 0.500000
v -3.499779 28.346865 0.500000
v -3.595577 28.065046 0.500000
v -3.625127 26.040338 0.500000
v -3.562289 25.828420 0.500000
v 3.559957 25.821353 0.500000
v 3.621417 26.026429 0.500000
v 3.202053 25.048242 0.000000
v 2.824268 24.533017 0.000000
v 2.364507 24.089398 0.000000
v 1.836114 23.730262 0.000000
v 1.254425 23.466034 0.000000
v 0.636326 23.304382 0.000000
v -0.000243 23.250000 0.000000
v -0.636806 23.304465 0.000000
v -1.254884 23.466197 0.000000
v -1.836538 23.730501 0.000000
v -2.364885 24.089705 0.000000
v -2.824589 24.533383 0.000000
v -3.202306 25.048658 0.000000
v -3.742395 26.761296 0.000000
v -3.740165 27.271418 0.000000
v -3.050449 29.181114 0.000000
v -2.626883 29.676189 0.000000
v -2.124018 30.090477 0.000000
v -1.557035 30.411472 0.000000
v -0.943049 30.629485 0.000000
v -0.300596 30.737933 0.000000
v 0.350932 30.733543 0.000000
v 0.991866 30.616449 0.000000
v 1.602859 30.390184 0.000000
v 2.165465 30.061578 0.000000
v 2.662702 29.640552 0.000000
v 3.079560 29.139816 0.000000
v 3.741658 27.249993 0.000000
v 3.740971 26.739930 0.000000
v 3.750000 27.000000 3.600000
v 3.693029 27.651181 3.600000
v 3.523847 28.282576 3.600000
v 3.247595 28.875000 3.600000
v 2.872667 29.410454 3.600000
v 2.410454 29.872667 3.600000
v 1.875000 30.247595 3.600000
v 1.282576 30.523847 3.600000
v 0.651181 30.693029 3.600000
v -0.000000 30.750000 3.600000
v -0.651181 30.693029 3.600000
v -1.282576 30.523847 3.600000
v -1.875000 30.247595 3.600000
v -2.410454 29.872667 3.600000
v -2.872667 29.410454 3.600000
v -3.247595 28.875000 3.600000
v -3.523847 28.282576 3.600000
v -3.693029 27.651181 3.600000
v -3.750000 27.000000 3.600000
v -3.693029 26.348819 3.600000
v -3.523847 25.717424 3.600000
v -3.247595 25.125000 3.600000
v -2.872667 24.589546 3.600000
v -2.410454 24.127333 3.600000
v -1.875000 23.752405 3.600000
v -1.282576 23.476153 3.600000
v -0.651181 23.306971 3.600000
v 0.000000 23.250000 3.600000
v 0.651181 23.306971 3.600000
v 1.282576 23.476153 3.600000
v 1.875000 23.752405 3.600000
v 2.410454 24.127333 3.600000
v 2.872667 24.589546 3.600000
v 3.247595 25.125000 3.600000
v 3.523847 25.717424 3.600000
v 3.693029 26.348819 3.600000
v 5.100000 27.000000 0.000000
v 5.043037 27.760116 0.000000
v 4.873421 28.503251 0.000000
v 4.594941 29.212807 0.000000
v 4.213818 29.872932 0.000000
v 3.738565 30.468881 0.000000
v 3.179798 30.987341 0.000000
v 2.550000 31.416730 0.000000
v 1.863239 31.747456 0.000000
v 1.134857 31.972132 0.000000
v 0.381123 32.085739 0.000000
v -0.381123 32.085739 0.000000
v -1.134857 31.972132 0.000000
v -1.863239 31.747456 0.000000
v -2.550000 31.416730 0.000000
v -3.179798 30.987341 0.000000
v -3.738565 30.468881 0.000000
v -4.213818 29.872932 0.000000
v -4.594941 29.212807 0.000000
v -4.873421 28.503251 0.000000
v -5.043037 27.760116 0.000000
v -5.100000 27.000000 0.000000
v -5.043037 26.239884 0.000000
v -4.873421 25.496749 0.000000
v -4.594941 24.787193 0.000000
v -4.213818 24.127068 0.000000
v -3.738565 23.531119 0.000000
v -3.179798 23.012659 0.000000
v -2.550000 22.583270 0.000000
v -1.863239 22.252544 0.000000
v -1.134857 22.027868 0.000000
v -0.381123 21.914261 0.000000
v 0.381123 21.914261 0.000000
v 1.134857 22.027868 0.000000
v 1.863239 22.252544 0.000000
v 2.550000 22.583270 0.000000
v 3.179798 23.012659 0.000000
v 3.738565 23.531119 0.000000
v 4.213818 24.127068 0.000000
v 4.594941 24.787193 0.000000
v 4.873421 25.496749 0.000000
v 5.043037 26.239884 0.000000
v 5.100000 27.000000 3.600000
v 5.043037 26.239884 3.600000
v 4.873421 25.496749 3.600000
v 4.594941 24.787193 3.600000
v 4.213818 24.127068 3.600000
v 3.738565 23.531119 3.600000
v 3.179798 23.012659 3.600000
v 2.550000 22.583270 3.600000
v 1.863239 22.252544 3.600000
v 1.134857 22.027868 3.600000
v 0.381123 21.914261 3.600000
v -0.381123 21.914261 3.600000
v -1.134857 22.027868 3.600000
v -1.863239 22.252544 3.600000
v -2.550000 22.583270 3.600000
v -3.179798 23.012659 3.600000
v -3.738565 23.531119 3.600000
v -4.213818 24.127068 3.600000
v -4.594941 24.787193 3.600000
v -4.873421 25.496749 3.600000
v -5.043037 26.239884 3.600000
v -5.100000 27.000000 3.600000
v -5.043037 27.760116 3.600000
v -4.873421 28.503251 3.600000
v -4.594941 29.212807 3.600000
v -4.213818 29.872932 3.600000
v -3.738565 30.468881 3.600000
v -3.179798 30.987341 3.600000
v -2.550000 31.416730 3.600000
v -1.863239 31.747456 3.600000
v -1.134857 31.972132 3.600000
v -0.381123 32.085739 3.600000
v 0.381123 32.085739 3.600000
v 1.134857 31.972132 3.600000
v 1.863239 31.747456 3.600000
v 2.550000 31.416730 3.600000
v 3.179798 30.987341 3.600000
v 3.738565 30.468881 3.600000
v 4.213818 29.872932 3.600000
v 4.594941 29.212807 3.600000
v 4.873421 28.503251 3.600000
v 5.043037 27.760116 3.600000
vt 0.050000 -0.579986 0.000000
vt 0.000000 -0.579986 0.000000
vt 0.050000 -0.628319 0.000000
vt 0.000000 -0.628319 0.000000
vt 0.050000 0.628319 0.000000
vt 0.000000 0.628319 0.000000
vt 0.050000 0.579986 0.000000
vt 0.000000 0.579986 0.000000
vt 0.050000 0.531654 0.000000
vt 0.000000 0.531654 0.000000
vt 0.050000 0.483322 0.000000
vt 0.000000 0.483322 0.000000
vt 0.050000 0.434990 0.000000
vt 0.000000 0.434990 0.000000
vt 0.050000 0.386658 0.000000
vt -0.000000 0.386658 0.000000
vt 0.050000 0.338325 0.000000
vt 0.000000 0.338325 0.000000
vt 0.050000 0.289993 0.000000
vt 0.000000 0.289993 0.000000
vt 0.050000 0.241661 0.000000
vt -0.000000 0.241661 0.000000
vt 0.050000 0.193329 0.000000
vt 0.000000 0.193329 0.000000
vt 0.050000 0.144997 0.000000
vt -0.000000 0.144997 0.000000
vt 0.050000 0.096664 0.000000
vt 0.000000 0.096664 0.000000
vt 0.050000 0.048332 0.000000
vt -0.000000 0.048332 0.000000
vt 0.050000 0.000000 0.000000
vt 0.000000 0.000000 0.000000
vt 0.050000 -0.048332 0.000000
vt 0.000000 -0.048332 0.000000
vt 0.050000 -0.096664 0.000000
vt 0.000000 -0.096664 0.000000
vt 0.050000 -0.144997 0.000000
vt -0.000000 -0.144997 0.000000
vt 0.050000 -0.193329 0.000000
vt 0.000000 -0.193329 0.000000
vt 0.050000 -0.241661 0.000000
vt -0.000000 -0.241661 0.000000
vt 0.050000 -0.289993 0.000000
vt 0.000000 -0.289993 0.000000
vt 0.050000 -0.338325 0.000000
vt 0.000000 -0.338325 0.000000
vt 0.050000 -0.386658 0.000000
vt -0.000000 -0.386658 0.000000
vt 0.050000 -0.434990 0.000000
vt 0.000000 -0.434990 0.000000
vt 0.050000 -0.483322 0.000000
vt -0.000000 -0.483322 0.000000
vt 0.050000 -0.531654 0.000000
vt 0.000000 -0.531654 0.000000
vt 0.000000 0.000000 0.000000
vt 0.140432 0.000000 0.000000
vt 0.000000 0.050000 0.000000
vt 0.140432 0.050000 0.000000
vt 0.000000 0.000000 0.000000
vt 0.127729 0.000000 0.000000
vt 0.000000 0.050000 0.000000
vt 0.127729 0.050000 0.000000
vt -0.050000 -0.712638 0.000000
vt -0.000000 -0.712638 0.000000
vt -0.050000 -0.659314 0.000000
vt -0.000000 -0.659314 0.000000
vt -0.050000 -0.605991 0.000000
vt -0.000000 -0.605991 0.000000
vt -0.050000 -0.552667 0.000000
vt -0.000000 -0.552667 0.000000
vt -0.050000 -0.499344 0.000000
vt -0.000000 -0.499344 0.000000
vt -0.050000 -0.446020 0.000000
vt -0.000000 -0.446020 0.000000
vt -0.050000 -0.392696 0.000000
vt -0.000000 -0.392696 0.000000
vt -0.050000 -0.339373 0.000000
vt -0.000000 -0.339373 0.000000
vt -0.050000 -0.286049 0.000000
vt -0.000000 -0.286049 0.000000
vt -0.050000 -0.232726 0.000000
vt -0.000000 -0.232726 0.000000
vt -0.050000 -0.179402 0.000000
vt -0.000000 -0.179402 0.000000
vt -0.050000 -0.126078 0.000000
vt -0.000000 -0.126078 0.000000
vt -0.050000 -0.072755 0.000000
vt -0.000000 -0.072755 0.000000
vt 0.000000 0.000000 0.000000
vt 0.127720 0.000000 0.000000
vt 0.000000 0.050000 0.000000
vt 0.127720 0.050000 0.000000
vt -0.000000 0.000000 0.000000
vt 0.137468 0.000000 0.000000
vt -0.000000 0.050000 0.000000
vt 0.137468 0.050000 0.000000
vt 0.000000 0.000000 0.000000
vt 0.142120 0.000000 0.000000
vt 0.000000 0.050000 0.000000
vt 0.142120 0.050000 0.000000
vt 0.000000 0.000000 0.000000
vt 0.131812 0.000000 0.000000
vt 0.000000 0.050000 0.000000
vt 0.131812 0.050000 0.000000
vt -0.050000 0.077514 0.000000
vt -0.000000 0.077514 0.000000
vt -0.050000 0.130045 0.000000
vt -0.000000 0.130045 0.000000
vt -0.050000 0.182576 0.000000
vt -0.000000 0.182576 0.000000
vt -0.050000 0.235106 0.000000
vt -0.000000 0.235106 0.000000
vt -0.050000 0.287637 0.000000
vt -0.000000 0.287637 0.000000
vt -0.050000 0.340168 0.000000
vt -0.000000 0.340168 0.000000
vt -0.050000 0.392699 0.000000
vt -0.000000 0.392699 0.000000
vt -0.050000 0.445230 0.000000
vt -0.000000 0.445230 0.000000
vt -0.050000 0.497761 0.000000
vt -0.000000 0.497761 0.000000
vt -0.050000 0.550292 0.000000
vt -0.000000 0.550292 0.000000
vt -0.050000 0.602823 0.000000
vt -0.000000 0.602823 0.000000
vt -0.050000 0.655353 0.000000
vt -0.000000 0.655353 0.000000
vt -0.050000 0.707884 0.000000
vt -0.000000 0.707884 0.000000
vt 0.000000 0.000000 0.000000
vt 0.130564 0.000000 0.000000
vt -0.000000 0.050000 0.000000
vt 0.130564 0.050000 0.000000
vt 0.000000 0.000000 0.000000
vt 0.139010 0.000000 0.000000
vt 0.000000 0.050000 0.000000
vt 0.139010 0.050000 0.000000
vt 0.194076 0.047863 0.000000
vt 0.199888 0.000000 0.000000
vt 0.249867 0.003182 0.000000
vt 0.194076 -0.047863 0.000000
vt 0.237967 -0.076278 0.000000
vt 0.176979 -0.092945 0.000000
vt 0.216820 -0.124259 0.000000
vt 0.149590 -0.132625 0.000000
vt 0.186131 -0.166774 0.000000
vt 0.113500 -0.164597 0.000000
vt 0.147249 -0.201952 0.000000
vt 0.070809 -0.187003 0.000000
vt 0.101884 -0.228247 0.000000
vt 0.052033 -0.244501 0.000000
vt 0.023995 -0.198542 0.000000
vt -0.000112 -0.250000 0.000000
vt -0.024220 -0.198542 0.000000
vt -0.052258 -0.244501 0.000000
vt -0.071033 -0.187003 0.000000
vt -0.102109 -0.228247 0.000000
vt -0.147474 -0.201952 0.000000
vt -0.113725 -0.164597 0.000000
vt -0.186356 -0.166774 0.000000
vt -0.149815 -0.132625 0.000000
vt -0.217045 -0.124259 0.000000
vt -0.177204 -0.092945 0.000000
vt -0.238192 -0.076278 0.000000
vt -0.194301 -0.047863 0.000000
vt -0.250111 -0.000971 0.000000
vt -0.200112 0.000000 0.000000
vt -0.194301 0.047863 0.000000
vt -0.239600 0.071732 0.000000
vt -0.177204 0.092945 0.000000
vt -0.218989 0.120802 0.000000
vt -0.149815 0.132625 0.000000
vt -0.188458 0.164396 0.000000
vt -0.113725 0.164597 0.000000
vt -0.149390 0.200540 0.000000
vt -0.071033 0.187003 0.000000
vt -0.103557 0.227594 0.000000
vt -0.053035 0.244334 0.000000
vt -0.024220 0.198542 0.000000
vt -0.000115 0.250000 0.000000
vt 0.023995 0.198542 0.000000
vt 0.052805 0.244335 0.000000
vt 0.070809 0.187003 0.000000
vt 0.103327 0.227597 0.000000
vt 0.149161 0.200543 0.000000
vt 0.113500 0.164597 0.000000
vt 0.188229 0.164400 0.000000
vt 0.149590 0.132625 0.000000
vt 0.218761 0.120806 0.000000
vt 0.176979 0.092945 0.000000
vt 0.239374 0.071737 0.000000
vt -0.367425 -0.075543 0.000000
vt -0.360544 -0.103509 0.000000
vt -0.351537 -0.130865 0.000000
vt -0.340458 -0.157448 0.000000
vt 0.338081 -0.162020 0.000000
vt 0.349865 -0.134686 0.000000
vt 0.359445 -0.106505 0.000000
vt 0.366760 -0.077652 0.000000
vt 0.367425 0.074441 0.000000
vt 0.362400 0.095966 0.000000
vt 0.356116 0.117158 0.000000
vt 0.348595 0.137943 0.000000
vt -0.348802 0.137988 0.000000
vt -0.356108 0.117865 0.000000
vt -0.362254 0.097357 0.000000
vt -0.367220 0.076532 0.000000
vt 0.180000 0.141309 0.000000
vt -0.180000 0.196350 0.000000
vt 0.130000 0.141309 0.000000
vt -0.180000 0.130900 0.000000
vt 0.130000 0.119897 0.000000
vt 0.130000 0.098485 0.000000
vt -0.180000 0.065450 0.000000
vt 0.130000 0.077074 0.000000
vt 0.180000 0.077074 0.000000
vt 0.180000 0.026028 0.000000
vt -0.180000 0.000000 0.000000
vt 0.180000 -0.025018 0.000000
vt -0.180000 -0.065450 0.000000
vt 0.180000 -0.076064 0.000000
vt 0.130000 -0.076064 0.000000
vt 0.130000 -0.104871 0.000000
vt -0.180000 -0.130900 0.000000
vt 0.130000 -0.133678 0.000000
vt 0.130000 -0.162485 0.000000
vt -0.180000 -0.196350 0.000000
vt 0.180000 -0.162485 0.000000
vt 0.180000 -0.227722 0.000000
vt -0.180000 -0.261799 0.000000
vt 0.180000 -0.292958 0.000000
vt -0.180000 -0.327249 0.000000
vt 0.180000 -0.358195 0.000000
vt -0.180000 -0.392699 0.000000
vt 0.180000 -0.423431 0.000000
vt -0.180000 -0.458149 0.000000
vt 0.180000 -0.488668 0.000000
vt -0.180000 -0.523599 0.000000
vt 0.180000 -0.553904 0.000000
vt -0.180000 -0.589049 0.000000
vt 0.180000 -0.619140 0.000000
vt -0.180000 -0.654498 0.000000
vt 0.180000 -0.684377 0.000000
vt -0.180000 -0.719948 0.000000
vt 0.180000 -0.749613 0.000000
vt -0.180000 -0.785398 0.000000
vt 0.180000 -0.814850 0.000000
vt -0.180000 -0.850848 0.000000
vt 0.180000 -0.880086 0.000000
vt -0.180000 -0.916298 0.000000
vt 0.180000 -0.945323 0.000000
vt -0.180000 -0.981748 0.000000
vt 0.180000 -1.010559 0.000000
vt 0.130000 -1.010559 0.000000
vt -0.180000 -1.047198 0.000000
vt 0.130000 -1.040333 0.000000
vt 0.130000 -1.070106 0.000000
vt -0.180000 -1.112647 0.000000
vt 0.130000 -1.099880 0.000000
vt 0.180000 -1.099880 0.000000
vt 0.180000 -1.150932 0.000000
vt -0.180000 -1.178097 0.000000
vt 0.180000 -1.201984 0.000000
vt 0.180000 1.154211 0.000000
vt -0.180000 1.178097 0.000000
vt -0.180000 1.112647 0.000000
vt 0.180000 1.103159 0.000000
vt 0.130000 1.103159 0.000000
vt 0.130000 1.081051 0.000000
vt -0.180000 1.047198 0.000000
vt 0.130000 1.058944 0.000000
vt 0.130000 1.036837 0.000000
vt -0.180000 0.981748 0.000000
vt 0.180000 1.036837 0.000000
vt 0.180000 0.972871 0.000000
vt -0.180000 0.916298 0.000000
vt 0.180000 0.908905 0.000000
vt -0.180000 0.850848 0.000000
vt 0.180000 0.844938 0.000000
vt -0.180000 0.785398 0.000000
vt 0.180000 0.780972 0.000000
vt -0.180000 0.719948 0.000000
vt 0.180000 0.717006 0.000000
vt -0.180000 0.654498 0.000000
vt 0.180000 0.653039 0.000000
vt -0.180000 0.589049 0.000000
vt 0.180000 0.589073 0.000000
vt 0.180000 0.525107 0.000000
vt -0.180000 0.523599 0.000000
vt 0.180000 0.461140 0.000000
vt -0.180000 0.458149 0.000000
vt 0.180000 0.397174 0.000000
vt -0.180000 0.392699 0.000000
vt 0.180000 0.333208 0.000000
vt -0.180000 0.327249 0.000000
vt 0.180000 0.269241 0.000000
vt -0.180000 0.261799 0.000000
vt 0.180000 0.205275 0.000000
vt 0.180000 0.076296 0.000000
vt -0.180000 0.076296 0.000000
vt 0.180000 0.000000 0.000000
vt -0.180000 0.000000 0.000000
vt 0.180000 -0.076296 0.000000
vt -0.180000 -0.076296 0.000000
vt 0.180000 -0.152592 0.000000
vt -0.180000 -0.152592 0.000000
vt 0.180000 -0.228887 0.000000
vt -0.180000 -0.228887 0.000000
vt 0.180000 -0.305183 0.000000
vt -0.180000 -0.305183 0.000000
vt 0.180000 -0.381479 0.000000
vt -0.180000 -0.381479 0.000000
vt 0.180000 -0.457775 0.000000
vt -0.180000 -0.457775 0.000000
vt 0.180000 -0.534071 0.000000
vt -0.180000 -0.534071 0.000000
vt 0.180000 -0.610367 0.000000
vt -0.180000 -0.610367 0.000000
vt 0.180000 -0.686662 0.000000
vt -0.180000 -0.686662 0.000000
vt 0.180000 -0.762958 0.000000
vt -0.180000 -0.762958 0.000000
vt 0.180000 -0.839254 0.000000
vt -0.180000 -0.839254 0.000000
vt 0.180000 -0.915550 0.000000
vt -0.180000 -0.915550 0.000000
vt 0.180000 -0.991846 0.000000
vt -0.180000 -0.991846 0.000000
vt 0.180000 -1.068142 0.000000
vt -0.180000 -1.068142 0.000000
vt 0.180000 -1.144437 0.000000
vt -0.180000 -1.144437 0.000000
vt 0.180000 -1.220733 0.000000
vt -0.180000 -1.220733 0.000000
vt 0.180000 -1.297029 0.000000
vt -0.180000 -1.297029 0.000000
vt 0.180000 -1.373325 0.000000
vt -0.180000 -1.373325 0.000000
vt 0.180000 -1.449621 0.000000
vt -0.180000 -1.449621 0.000000
vt 0.180000 -1.525916 0.000000
vt -0.180000 -1.525916 0.000000
vt 0.180000 -1.602212 0.000000
vt -0.180000 -1.602212 0.000000
vt 0.180000 1.602212 0.000000
vt -0.180000 1.602212 0.000000
vt 0.180000 1.525916 0.000000
vt -0.180000 1.525916 0.000000
vt 0.180000 1.449621 0.000000
vt -0.180000 1.449621 0.000000
vt 0.180000 1.373325 0.000000
vt -0.180000 1.373325 0.000000
vt 0.180000 1.297029 0.000000
vt -0.180000 1.297029 0.000000
vt 0.180000 1.220733 0.000000
vt -0.180000 1.220733 0.000000
vt 0.180000 1.144437 0.000000
vt -0.180000 1.144437 0.000000
vt 0.180000 1.068142 0.000000
vt -0.180000 1.068142 0.000000
vt 0.180000 0.991846 0.000000
vt -0.180000 0.991846 0.000000
vt 0.180000 0.915550 0.000000
vt -0.180000 0.915550 0.000000
vt 0.180000 0.839254 0.000000
vt -0.180000 0.839254 0.000000
vt 0.180000 0.762958 0.000000
vt -0.180000 0.762958 0.000000
vt 0.180000 0.686662 0.000000
vt -0.180000 0.686662 0.000000
vt 0.180000 0.610367 0.000000
vt -0.180000 0.610367 0.000000
vt 0.180000 0.534071 0.000000
vt -0.180000 0.534071 0.000000
vt 0.180000 0.457775 0.000000
vt -0.180000 0.457775 0.000000
vt 0.180000 0.381479 0.000000
vt -0.180000 0.381479 0.000000
vt 0.180000 0.305183 0.000000
vt -0.180000 0.305183 0.000000
vt 0.180000 0.228887 0.000000
vt -0.180000 0.228887 0.000000
vt 0.180000 0.152592 0.000000
vt -0.180000 0.152592 0.000000
vt -0.374097 -0.026007 0.000000
vt -0.504304 -0.076012 0.000000
vt -0.367107 -0.076532 0.000000
vt -0.487342 -0.150325 0.000000
vt -0.348689 -0.137988 0.000000
vt -0.459494 -0.221281 0.000000
vt -0.320205 -0.195176 0.000000
vt -0.421382 -0.287293 0.000000
vt -0.282427 -0.246698 0.000000
vt -0.373856 -0.346888 0.000000
vt -0.236451 -0.291060 0.000000
vt -0.317980 -0.398734 0.000000
vt -0.255000 -0.441673 0.000000
vt -0.510000 0.000000 0.000000
vt -0.374166 0.024999 0.000000
vt -0.504304 0.076012 0.000000
vt -0.367312 0.075543 0.000000
vt -0.487342 0.150325 0.000000
vt -0.340345 0.157448 0.000000
vt -0.459494 0.221281 0.000000
vt -0.307956 0.213982 0.000000
vt -0.421382 0.287293 0.000000
vt -0.373856 0.346888 0.000000
vt -0.266270 0.264055 0.000000
vt -0.317980 0.398734 0.000000
vt -0.216547 0.306158 0.000000
vt -0.255000 0.441673 0.000000
vt -0.160286 0.339018 0.000000
vt -0.186324 0.474746 0.000000
vt -0.099187 0.361645 0.000000
vt -0.113486 0.497213 0.000000
vt -0.035093 0.373354 0.000000
vt -0.038112 0.508574 0.000000
vt 0.030060 0.373793 0.000000
vt 0.038112 0.508574 0.000000
vt 0.113486 0.497213 0.000000
vt 0.094305 0.362948 0.000000
vt 0.186324 0.474746 0.000000
vt 0.155703 0.341147 0.000000
vt 0.255000 0.441673 0.000000
vt 0.212402 0.309048 0.000000
vt 0.317980 0.398734 0.000000
vt 0.262688 0.267619 0.000000
vt 0.373856 0.346888 0.000000
vt 0.305045 0.218111 0.000000
vt 0.421382 0.287293 0.000000
vt 0.338193 0.162020 0.000000
vt 0.459494 0.221281 0.000000
vt 0.487342 0.150325 0.000000
vt 0.366872 0.077652 0.000000
vt 0.504304 0.076012 0.000000
vt 0.374016 0.027142 0.000000
vt 0.510000 0.000000 0.000000
vt 0.374239 -0.023870 0.000000
vt 0.504304 -0.076012 0.000000
vt 0.367537 -0.074441 0.000000
vt 0.487342 -0.150325 0.000000
vt 0.348707 -0.137943 0.000000
vt 0.459494 -0.221281 0.000000
vt 0.320231 -0.195134 0.000000
vt 0.421382 -0.287293 0.000000
vt 0.282459 -0.246662 0.000000
vt 0.373856 -0.346888 0.000000
vt 0.236489 -0.291030 0.000000
vt 0.317980 -0.398734 0.000000
vt 0.255000 -0.441673 0.000000
vt 0.183654 -0.326950 0.000000
vt 0.186324 -0.474746 0.000000
vt 0.125488 -0.353380 0.000000
vt 0.113486 -0.497213 0.000000
vt 0.063681 -0.369553 0.000000
vt 0.038112 -0.508574 0.000000
vt 0.000024 -0.375000 0.000000
vt -0.038112 -0.508574 0.000000
vt -0.063633 -0.369562 0.000000
vt -0.113486 -0.497213 0.000000
vt -0.125443 -0.353397 0.000000
vt -0.186324 -0.474746 0.000000
vt -0.183611 -0.326974 0.000000
vt -0.238079 0.076278 0.000000
vt -0.249998 0.000971 0.000000
vt -0.194188 0.047863 0.000000
vt -0.200000 0.000000 0.000000
vt -0.194188 -0.047863 0.000000
vt -0.239488 -0.071732 0.000000
vt -0.177091 -0.092945 0.000000
vt -0.218877 -0.120802 0.000000
vt -0.149702 -0.132625 0.000000
vt -0.188345 -0.164396 0.000000
vt -0.149278 -0.200540 0.000000
vt -0.113613 -0.164597 0.000000
vt -0.103444 -0.227594 0.000000
vt -0.070921 -0.187003 0.000000
vt -0.052923 -0.244334 0.000000
vt -0.024107 -0.198542 0.000000
vt -0.000003 -0.250000 0.000000
vt 0.024107 -0.198542 0.000000
vt 0.052917 -0.244335 0.000000
vt 0.070921 -0.187003 0.000000
vt 0.103439 -0.227597 0.000000
vt 0.113613 -0.164597 0.000000
vt 0.149273 -0.200543 0.000000
vt 0.149702 -0.132625 0.000000
vt 0.188342 -0.164400 0.000000
vt 0.218874 -0.120806 0.000000
vt 0.177091 -0.092945 0.000000
vt 0.239486 -0.071737 0.000000
vt 0.194188 -0.047863 0.000000
vt 0.249980 -0.003182 0.000000
vt 0.200000 0.000000 0.000000
vt 0.194188 0.047863 0.000000
vt 0.238079 0.076278 0.000000
vt 0.177091 0.092945 0.000000
vt 0.216933 0.124259 0.000000
vt 0.149702 0.132625 0.000000
vt 0.186243 0.166774 0.000000
vt 0.147361 0.201952 0.000000
vt -0.177091 0.092945 0.000000
vt -0.216933 0.124259 0.000000
vt -0.149702 0.132625 0.000000
vt -0.186243 0.166774 0.000000
vt -0.147361 0.201952 0.000000
vt -0.113613 0.164597 0.000000
vt -0.101997 0.228247 0.000000
vt -0.070921 0.187003 0.000000
vt -0.052145 0.244501 0.000000
vt -0.024107 0.198542 0.000000
vt -0.000000 0.250000 0.000000
vt 0.024107 0.198542 0.000000
vt 0.052145 0.244501 0.000000
vt 0.070921 0.187003 0.000000
vt 0.101997 0.228247 0.000000
vt 0.113613 0.164597 0.000000
vt 0.369303 -0.065118 0.000000
vt 0.504304 -0.076012 0.000000
vt 0.375000 0.000000 0.000000
vt 0.510000 0.000000 0.000000
vt 0.504304 0.076012 0.000000
vt 0.487342 -0.150325 0.000000
vt 0.352385 -0.128258 0.000000
vt 0.459494 -0.221281 0.000000
vt 0.324760 -0.187500 0.000000
vt 0.421382 -0.287293 0.000000
vt 0.287267 -0.241045 0.000000
vt 0.373856 -0.346888 0.000000
vt 0.241045 -0.287267 0.000000
vt 0.317980 -0.398734 0.000000
vt 0.187500 -0.324760 0.000000
vt 0.255000 -0.441673 0.000000
vt 0.186324 -0.474746 0.000000
vt 0.128258 -0.352385 0.000000
vt 0.113486 -0.497213 0.000000
vt 0.065118 -0.369303 0.000000
vt 0.038112 -0.508574 0.000000
vt 0.000000 -0.375000 0.000000
vt -0.038112 -0.508574 0.000000
vt -0.065118 -0.369303 0.000000
vt -0.113486 -0.497213 0.000000
vt -0.128258 -0.352385 0.000000
vt -0.186324 -0.474746 0.000000
vt -0.187500 -0.324760 0.000000
vt -0.255000 -0.441673 0.000000
vt -0.317980 -0.398734 0.000000
vt -0.241045 -0.287267 0.000000
vt -0.373856 -0.346888 0.000000
vt -0.287267 -0.241045 0.000000
vt -0.421382 -0.287293 0.000000
vt -0.324760 -0.187500 0.000000
vt -0.459494 -0.221281 0.000000
vt -0.352385 -0.128258 0.000000
vt -0.487342 -0.150325 0.000000
vt -0.369303 -0.065118 0.000000
vt -0.504304 -0.076012 0.000000
vt -0.375000 0.000000 0.000000
vt -0.510000 0.000000 0.000000
vt -0.504304 0.076012 0.000000
vt -0.369303 0.065118 0.000000
vt -0.487342 0.150325 0.000000
vt -0.352385 0.128258 0.000000
vt -0.459494 0.221281 0.000000
vt -0.324760 0.187500 0.000000
vt -0.421382 0.287293 0.000000
vt -0.287267 0.241045 0.000000
vt -0.373856 0.346888 0.000000
vt -0.241045 0.287267 0.000000
vt -0.317980 0.398734 0.000000
vt -0.187500 0.324760 0.000000
vt -0.255000 0.441673 0.000000
vt -0.186324 0.474746 0.000000
vt -0.128258 0.352385 0.000000
vt -0.113486 0.497213 0.000000
vt -0.065118 0.369303 0.000000
vt -0.038112 0.508574 0.000000
vt -0.000000 0.375000 0.000000
vt 0.038112 0.508574 0.000000
vt 0.065118 0.369303 0.000000
vt 0.113486 0.497213 0.000000
vt 0.128258 0.352385 0.000000
vt 0.186324 0.474746 0.000000
vt 0.187500 0.324760 0.000000
vt 0.255000 0.441673 0.000000
vt 0.317980 0.398734 0.000000
vt 0.241045 0.287267 0.000000
vt 0.373856 0.346888 0.000000
vt 0.287267 0.241045 0.000000
vt 0.421382 0.287293 0.000000
vt 0.324760 0.187500 0.000000
vt 0.459494 0.221281 0.000000
vt 0.352385 0.128258 0.000000
vt 0.487342 0.150325 0.000000
vt 0.369303 0.065118 0.000000
vn 0.097094 0.023932 0.000000
vn 0.097094 0.023932 0.000000
vn 0.100000 0.000000 0.000000
vn 0.100000 0.000000 0.000000
vn 0.097094 -0.023932 0.000000
vn 0.097094 -0.023932 0.000000
vn 0.088546 -0.046472 0.000000
vn 0.088546 -0.046472 0.000000
vn 0.074851 -0.066312 0.000000
vn 0.074851 -0.066312 0.000000
vn 0.056806 -0.082298 0.000000
vn 0.056806 -0.082298 0.000000
vn 0.035460 -0.093502 0.000000
vn 0.035460 -0.093502 0.000000
vn 0.012054 -0.099271 0.000000
vn 0.012054 -0.099271 0.000000
vn -0.012054 -0.099271 0.000000
vn -0.012054 -0.099271 0.000000
vn -0.035460 -0.093502 0.000000
vn -0.035460 -0.093502 0.000000
vn -0.056806 -0.082298 0.000000
vn -0.056806 -0.082298 0.000000
vn -0.074851 -0.066312 0.000000
vn -0.074851 -0.066312 0.000000
vn -0.088546 -0.046472 0.000000
vn -0.088546 -0.046472 0.000000
vn -0.097094 -0.023932 0.000000
vn -0.097094 -0.023932 0.000000
vn -0.100000 0.000000 0.000000
vn -0.100000 0.000000 0.000000
vn -0.097094 0.023932 0.000000
vn -0.097094 0.023932 0.000000
vn -0.088546 0.046472 0.000000
vn -0.088546 0.046472 0.000000
vn -0.074851 0.066312 0.000000
vn -0.074851 0.066312 0.000000
vn -0.056806 0.082298 0.000000
vn -0.056806 0.082298 0.000000
vn -0.035460 0.093502 0.000000
vn -0.035460 0.093502 0.000000
vn -0.012054 0.099271 0.000000
vn -0.012054 0.099271 0.000000
vn 0.012054 0.099271 0.000000
vn 0.012054 0.099271 0.000000
vn 0.035460 0.093502 0.000000
vn 0.035460 0.093502 0.000000
vn 0.056806 0.082298 0.000000
vn 0.056806 0.082298 0.000000
vn 0.074851 0.066312 0.000000
vn 0.074851 0.066312 0.000000
vn 0.088546 0.046472 0.000000
vn 0.088546 0.046472 0.000000
vn 0.055189 0.083392 0.000000
vn 0.055189 0.083392 0.000000
vn 0.055189 0.083392 0.000000
vn 0.055189 0.083392 0.000000
vn -0.051872 -0.085494 0.000000
vn -0.051872 -0.085494 0.000000
vn -0.051872 -0.085494 0.000000
vn -0.051872 -0.085494 0.000000
vn -0.095795 -0.028695 0.000000
vn -0.095795 -0.028695 0.000000
vn -0.087550 -0.048323 0.000000
vn -0.087550 -0.048323 0.000000
vn -0.075337 -0.065760 0.000000
vn -0.075337 -0.065760 0.000000
vn -0.059709 -0.080217 0.000000
vn -0.059709 -0.080217 0.000000
vn -0.041376 -0.091039 0.000000
vn -0.041376 -0.091039 0.000000
vn -0.021167 -0.097734 0.000000
vn -0.021167 -0.097734 0.000000
vn 0.000001 -0.100000 0.000000
vn 0.000001 -0.100000 0.000000
vn 0.021169 -0.097734 0.000000
vn 0.021169 -0.097734 0.000000
vn 0.041378 -0.091038 0.000000
vn 0.041378 -0.091038 0.000000
vn 0.059711 -0.080216 0.000000
vn 0.059711 -0.080216 0.000000
vn 0.075338 -0.065758 0.000000
vn 0.075338 -0.065758 0.000000
vn 0.087551 -0.048321 0.000000
vn 0.087551 -0.048321 0.000000
vn 0.095795 -0.028693 0.000000
vn 0.095795 -0.028693 0.000000
vn 0.051836 -0.085516 0.000000
vn 0.051836 -0.085516 0.000000
vn 0.051836 -0.085516 0.000000
vn 0.051836 -0.085516 0.000000
vn -0.051836 0.085516 0.000000
vn -0.051836 0.085516 0.000000
vn -0.051836 0.085516 0.000000
vn -0.051836 0.085516 0.000000
vn -0.056877 -0.082249 0.000000
vn -0.056877 -0.082249 0.000000
vn -0.056877 -0.082249 0.000000
vn -0.056877 -0.082249 0.000000
vn 0.065049 0.075952 0.000000
vn 0.065049 0.075952 0.000000
vn 0.065049 0.075952 0.000000
vn 0.065049 0.075952 0.000000
vn 0.095232 0.030511 0.000000
vn 0.095232 0.030511 0.000000
vn 0.086773 0.049704 0.000000
vn 0.086773 0.049704 0.000000
vn 0.074497 0.066709 0.000000
vn 0.074497 0.066709 0.000000
vn 0.058944 0.080781 0.000000
vn 0.058944 0.080781 0.000000
vn 0.040799 0.091299 0.000000
vn 0.040799 0.091299 0.000000
vn 0.020858 0.097801 0.000000
vn 0.020858 0.097801 0.000000
vn -0.000000 0.100000 -0.000000
vn 0.000000 0.100000 0.000000
vn -0.020858 0.097801 -0.000000
vn -0.020858 0.097801 -0.000000
vn -0.040799 0.091299 -0.000000
vn -0.040799 0.091299 -0.000000
vn -0.058944 0.080781 -0.000000
vn -0.058944 0.080781 -0.000000
vn -0.074497 0.066709 -0.000000
vn -0.074497 0.066709 -0.000000
vn -0.086773 0.049704 -0.000000
vn -0.086773 0.049704 -0.000000
vn -0.095232 0.030511 -0.000000
vn -0.095232 0.030511 -0.000000
vn -0.062169 0.078326 0.000000
vn -0.062169 0.078326 0.000000
vn -0.062169 0.078326 0.000000
vn -0.062169 0.078326 0.000000
vn 0.053646 -0.084393 0.000000
vn 0.053646 -0.084393 0.000000
vn 0.053646 -0.084393 0.000000
vn 0.053646 -0.084393 0.000000
vn 0.000000 0.000000 0.100000
vn 0.000000 0.000000 0.100000
vn 0.000000 0.000000 0.100000
vn 0.000000 0.000000 0.100000
vn 0.000000 0.000000 0.100000
vn 0.000000 0.000000 0.100000
vn 0.000000 0.000000 0.100000
vn 0.000000 0.000000 0.100000
vn 0.000000 0.000000 0.100000
vn 0.000000 0.000000 0.100000
vn 0.000000 0.000000 0.100000
vn 0.000000 0.000000 0.100000
vn 0.000000 0.000000 0.100000
vn 0.000000 0.000000 0.100000
vn 0.000000 0.000000 0.100000
vn 0.000000 0.000000 0.100000
vn 0.000000 0.000000 0.100000
vn 0.000000 0.000000 0.100000
vn 0.000000 0.000000 0.100000
vn 0.000000 0.000000 0.100000
vn 0.000000 0.000000 0.100000
vn 0.000000 0.000000 0.100000
vn 0.000000 0.000000 0.100000
vn 0.000000 0.000000 0.100000
vn 0.000000 0.000000 0.100000
vn 0.000000 0.000000 0.100000
vn 0.000000 0.000000 0.100000
vn 0.000000 0.000000 0.100000
vn 0.000000 0.000000 0.100000
vn 0.000000 0.000000 0.100000
vn 0.000000 0.000000 0.100000
vn 0.000000 0.000000 0.100000
vn 0.000000 0.000000 0.100000
vn 0.000000 0.000000 0.100000
vn 0.000000 0.000000 0.100000
vn 0.000000 0.000000 0.100000
vn 0.000000 0.000000 0.100000
vn 0.000000 0.000000 0.100000
vn 0.000000 0.000000 0.100000
vn 0.000000 0.000000 0.100000
vn 0.000000 0.000000 0.100000
vn 0.000000 0.000000 0.100000
vn 0.000000 0.000000 0.100000
vn 0.000000 0.000000 0.100000
vn 0.000000 0.000000 0.100000
vn 0.000000 0.000000 0.100000
vn 0.000000 0.000000 0.100000
vn 0.000000 0.000000 0.100000
vn 0.000000 0.000000 0.100000
vn 0.000000 0.000000 0.100000
vn 0.000000 0.000000 0.100000
vn 0.000000 0.000000 0.100000
vn 0.000000 0.000000 0.100000
vn 0.000000 0.000000 0.100000
vn 0.000000 0.000000 0.100000
vn 0.000000 0.000000 0.100000
vn 0.000000 0.000000 0.100000
vn 0.000000 0.000000 0.100000
vn 0.000000 0.000000 0.100000
vn 0.000000 0.000000 0.100000
vn 0.000000 0.000000 0.100000
vn 0.000000 0.000000 0.100000
vn 0.000000 0.000000 0.100000
vn 0.000000 0.000000 0.100000
vn 0.000000 0.000000 0.100000
vn 0.000000 0.000000 0.100000
vn 0.000000 0.000000 0.100000
vn 0.000000 0.000000 0.100000
vn 0.000000 0.000000 0.100000
vn 0.000000 0.000000 0.100000
vn -0.092984 0.036797 0.000000
vn -0.086603 0.050000 0.000000
vn -0.092984 0.036797 0.000000
vn -0.093969 0.034202 0.000000
vn -0.094932 0.031431 0.000000
vn -0.096571 0.025962 0.000000
vn -0.098481 0.017365 0.000000
vn -0.097895 0.020409 0.000000
vn -0.097895 0.020409 0.000000
vn -0.099759 0.006935 0.000000
vn -0.100000 0.000000 0.000000
vn -0.099778 -0.006666 0.000000
vn -0.098481 -0.017365 0.000000
vn -0.097950 -0.020145 0.000000
vn -0.097950 -0.020145 0.000000
vn -0.096115 -0.027602 0.000000
vn -0.093969 -0.034202 0.000000
vn -0.093713 -0.034897 0.000000
vn -0.090759 -0.041986 0.000000
vn -0.086603 -0.050000 0.000000
vn -0.090759 -0.041986 0.000000
vn -0.082122 -0.057062 0.000000
vn -0.076604 -0.064279 0.000000
vn -0.071005 -0.070415 0.000000
vn -0.064279 -0.076604 0.000000
vn -0.057746 -0.081642 0.000000
vn -0.050000 -0.086603 0.000000
vn -0.042743 -0.090405 0.000000
vn -0.034202 -0.093969 0.000000
vn -0.026450 -0.096439 0.000000
vn -0.017365 -0.098481 0.000000
vn -0.009358 -0.099561 0.000000
vn 0.000000 -0.100000 0.000000
vn 0.008016 -0.099678 0.000000
vn 0.017365 -0.098481 0.000000
vn 0.025148 -0.096786 0.000000
vn 0.034202 -0.093969 0.000000
vn 0.041521 -0.090973 0.000000
vn 0.050000 -0.086603 0.000000
vn 0.056640 -0.082413 0.000000
vn 0.064279 -0.076604 0.000000
vn 0.070050 -0.071365 0.000000
vn 0.076604 -0.064279 0.000000
vn 0.081345 -0.058163 0.000000
vn 0.086603 -0.050000 0.000000
vn 0.090185 -0.043205 0.000000
vn 0.090185 -0.043205 0.000000
vn 0.093969 -0.034202 0.000000
vn 0.093327 -0.035916 0.000000
vn 0.095882 -0.028401 0.000000
vn 0.098481 -0.017365 0.000000
vn 0.097833 -0.020707 0.000000
vn 0.097833 -0.020707 0.000000
vn 0.099738 -0.007238 0.000000
vn 0.100000 -0.000000 0.000000
vn 0.099797 0.006365 0.000000
vn 0.098481 0.017365 0.000000
vn 0.098010 0.019851 0.000000
vn 0.098010 0.019851 0.000000
vn 0.096670 0.025591 0.000000
vn 0.093969 0.034202 0.000000
vn 0.094994 0.031242 0.000000
vn 0.092989 0.036785 0.000000
vn 0.086603 0.050000 0.000000
vn 0.092989 0.036785 0.000000
vn 0.085395 0.052036 0.000000
vn 0.076604 0.064279 0.000000
vn 0.075322 0.065776 0.000000
vn 0.064279 0.076604 0.000000
vn 0.063064 0.077608 0.000000
vn 0.050000 0.086603 0.000000
vn 0.048974 0.087187 0.000000
vn 0.034202 0.093969 0.000000
vn 0.033464 0.094235 0.000000
vn 0.017365 0.098481 0.000000
vn 0.016981 0.098548 0.000000
vn -0.000000 0.100000 0.000000
vn 0.000006 0.100000 0.000000
vn -0.016969 0.098550 0.000000
vn -0.017365 0.098481 0.000000
vn -0.033451 0.094239 0.000000
vn -0.034202 0.093969 0.000000
vn -0.048963 0.087193 0.000000
vn -0.050000 0.086603 0.000000
vn -0.063054 0.077616 0.000000
vn -0.064279 0.076604 0.000000
vn -0.075314 0.065786 0.000000
vn -0.076604 0.064279 0.000000
vn -0.085388 0.052047 0.000000
vn 0.098883 0.014904 0.000000
vn 0.098883 0.014904 0.000000
vn 0.100000 0.000000 0.000000
vn 0.100000 0.000000 0.000000
vn 0.098883 -0.014904 0.000000
vn 0.098883 -0.014904 0.000000
vn 0.095557 -0.029476 0.000000
vn 0.095557 -0.029476 0.000000
vn 0.090097 -0.043388 0.000000
vn 0.090097 -0.043388 0.000000
vn 0.082624 -0.056332 0.000000
vn 0.082624 -0.056332 0.000000
vn 0.073305 -0.068017 0.000000
vn 0.073305 -0.068017 0.000000
vn 0.062349 -0.078183 0.000000
vn 0.062349 -0.078183 0.000000
vn 0.050000 -0.086603 0.000000
vn 0.050000 -0.086603 0.000000
vn 0.036534 -0.093087 0.000000
vn 0.036534 -0.093087 0.000000
vn 0.022252 -0.097493 0.000000
vn 0.022252 -0.097493 0.000000
vn 0.007473 -0.099720 0.000000
vn 0.007473 -0.099720 0.000000
vn -0.007473 -0.099720 0.000000
vn -0.007473 -0.099720 0.000000
vn -0.022252 -0.097493 0.000000
vn -0.022252 -0.097493 0.000000
vn -0.036534 -0.093087 0.000000
vn -0.036534 -0.093087 0.000000
vn -0.050000 -0.086603 0.000000
vn -0.050000 -0.086603 0.000000
vn -0.062349 -0.078183 0.000000
vn -0.062349 -0.078183 0.000000
vn -0.073305 -0.068017 0.000000
vn -0.073305 -0.068017 0.000000
vn -0.082624 -0.056332 0.000000
vn -0.082624 -0.056332 0.000000
vn -0.090097 -0.043388 0.000000
vn -0.090097 -0.043388 0.000000
vn -0.095557 -0.029476 0.000000
vn -0.095557 -0.029476 0.000000
vn -0.098883 -0.014904 0.000000
vn -0.098883 -0.014904 0.000000
vn -0.100000 -0.000000 0.000000
vn -0.100000 -0.000000 0.000000
vn -0.098883 0.014904 -0.000000
vn -0.098883 0.014904 -0.000000
vn -0.095557 0.029476 -0.000000
vn -0.095557 0.029476 -0.000000
vn -0.090097 0.043388 -0.000000
vn -0.090097 0.043388 -0.000000
vn -0.082624 0.056332 -0.000000
vn -0.082624 0.056332 -0.000000
vn -0.073305 0.068017 -0.000000
vn -0.073305 0.068017 -0.000000
vn -0.062349 0.078183 -0.000000
vn -0.062349 0.078183 -0.000000
vn -0.050000 0.086603 -0.000000
vn -0.050000 0.086603 -0.000000
vn -0.036534 0.093087 -0.000000
vn -0.036534 0.093087 -0.000000
vn -0.022252 0.097493 -0.000000
vn -0.022252 0.097493 -0.000000
vn -0.007473 0.099720 -0.000000
vn -0.007473 0.099720 -0.000000
vn 0.007473 0.099720 0.000000
vn 0.007473 0.099720 0.000000
vn 0.022252 0.097493 0.000000
vn 0.022252 0.097493 0.000000
vn 0.036534 0.093087 0.000000
vn 0.036534 0.093087 0.000000
vn 0.050000 0.086603 0.000000
vn 0.050000 0.086603 0.000000
vn 0.062349 0.078183 0.000000
vn 0.062349 0.078183 0.000000
vn 0.073305 0.068017 0.000000
vn 0.073305 0.068017 0.000000
vn 0.082624 0.056332 0.000000
vn 0.082624 0.056332 0.000000
vn 0.090097 0.043388 0.000000
vn 0.090097 0.043388 0.000000
vn 0.095557 0.029476 0.000000
vn 0.095557 0.029476 0.000000
vn 0.000000 0.000000 -0.100000
vn 0.000000 0.000000 -0.100000
vn 0.000000 0.000000 -0.100000
vn 0.000000 0.000000 -0.100000
vn 0.000000 0.000000 -0.100000
vn 0.000000 0.000000 -0.100000
vn 0.000000 0.000000 -0.100000
vn 0.000000 0.000000 -0.100000
vn 0.000000 0.000000 -0.100000
vn 0.000000 0.000000 -0.100000
vn 0.000000 0.000000 -0.100000
vn 0.000000 0.000000 -0.100000
vn 0.000000 0.000000 -0.100000
vn 0.000000 0.000000 -0.100000
vn 0.000000 0.000000 -0.100000
vn 0.000000 0.000000 -0.100000
vn 0.000000 0.000000 -0.100000
vn 0.000000 0.000000 -0.100000
vn 0.000000 0.000000 -0.100000
vn 0.000000 0.000000 -0.100000
vn 0.000000 0.000000 -0.100000
vn 0.000000 0.000000 -0.100000
vn 0.000000 0.000000 -0.100000
vn 0.000000 0.000000 -0.100000
vn 0.000000 0.000000 -0.100000
vn 0.000000 0.000000 -0.100000
vn 0.000000 0.000000 -0.100000
vn 0.000000 0.000000 -0.100000
vn 0.000000 0.000000 -0.100000
vn 0.000000 0.000000 -0.100000
vn 0.000000 0.000000 -0.100000
vn 0.000000 0.000000 -0.100000
vn 0.000000 0.000000 -0.100000
vn 0.000000 0.000000 -0.100000
vn 0.000000 0.000000 -0.100000
vn 0.000000 0.000000 -0.100000
vn 0.000000 0.000000 -0.100000
vn 0.000000 0.000000 -0.100000
vn 0.000000 0.000000 -0.100000
vn 0.000000 0.000000 -0.100000
vn 0.000000 0.000000 -0.100000
vn 0.000000 0.000000 -0.100000
vn 0.000000 0.000000 -0.100000
vn 0.000000 0.000000 -0.100000
vn 0.000000 0.000000 -0.100000
vn 0.000000 0.000000 -0.100000
vn 0.000000 0.000000 -0.100000
vn 0.000000 0.000000 -0.100000
vn 0.000000 0.000000 -0.100000
vn 0.000000 0.000000 -0.100000
vn 0.000000 0.000000 -0.100000
vn 0.000000 0.000000 -0.100000
vn 0.000000 0.000000 -0.100000
vn 0.000000 0.000000 -0.100000
vn 0.000000 0.000000 -0.100000
vn 0.000000 0.000000 -0.100000
vn 0.000000 0.000000 -0.100000
vn 0.000000 0.000000 -0.100000
vn 0.000000 0.000000 -0.100000
vn 0.000000 0.000000 -0.100000
vn 0.000000 0.000000 -0.100000
vn 0.000000 0.000000 -0.100000
vn 0.000000 0.000000 -0.100000
vn 0.000000 0.000000 -0.100000
vn 0.000000 0.000000 -0.100000
vn 0.000000 0.000000 -0.100000
vn 0.000000 0.000000 -0.100000
vn 0.000000 0.000000 -0.100000
vn 0.000000 0.000000 -0.100000
vn 0.000000 0.000000 -0.100000
vn 0.000000 0.000000 -0.100000
vn 0.000000 0.000000 -0.100000
vn 0.000000 0.000000 -0.100000
vn 0.000000 0.000000 -0.100000
vn 0.000000 0.000000 -0.100000
vn 0.000000 0.000000 -0.100000
vn 0.000000 0.000000 -0.100000
vn 0.000000 0.000000 -0.100000
vn 0.000000 0.000000 -0.100000
vn 0.000000 0.000000 -0.100000
vn 0.000000 0.000000 -0.100000
vn 0.000000 0.000000 -0.100000
vn 0.000000 0.000000 -0.100000
vn 0.000000 0.000000 -0.100000
vn 0.000000 0.000000 -0.100000
vn 0.000000 0.000000 -0.100000
vn 0.000000 0.000000 -0.100000
vn 0.000000 0.000000 -0.100000
vn 0.000000 0.000000 -0.100000
vn 0.000000 0.000000 -0.100000
vn 0.000000 0.000000 -0.100000
vn 0.000000 0.000000 -0.100000
vn 0.000000 0.000000 -0.100000
vn 0.000000 0.000000 -0.100000
vn 0.000000 0.000000 -0.100000
vn 0.000000 0.000000 -0.100000
vn 0.000000 0.000000 -0.100000
vn 0.000000 0.000000 -0.100000
vn 0.000000 0.000000 -0.100000
vn 0.000000 0.000000 -0.100000
vn 0.000000 0.000000 -0.100000
vn 0.000000 0.000000 -0.100000
vn 0.000000 0.000000 -0.100000
vn 0.000000 0.000000 -0.100000
vn 0.000000 0.000000 -0.100000
vn 0.000000 0.000000 -0.100000
vn 0.000000 0.000000 -0.100000
vn 0.000000 0.000000 -0.100000
vn 0.000000 0.000000 -0.100000
vn 0.000000 0.000000 -0.100000
vn 0.000000 0.000000 -0.100000
vn 0.000000 0.000000 -0.100000
vn 0.000000 0.000000 -0.100000
vn 0.000000 0.000000 -0.100000
vn 0.000000 0.000000 -0.100000
vn 0.000000 0.000000 -0.100000
vn 0.000000 0.000000 -0.100000
vn 0.000000 0.000000 -0.100000
vn 0.000000 0.000000 -0.100000
vn 0.000000 0.000000 -0.100000
vn 0.000000 0.000000 -0.100000
vn 0.000000 0.000000 -0.100000
vn 0.000000 0.000000 -0.100000
vn 0.000000 0.000000 -0.100000
vn 0.000000 0.000000 -0.100000
vn 0.000000 0.000000 -0.100000
vn 0.000000 0.000000 -0.100000
vn 0.000000 0.000000 -0.100000
vn 0.000000 0.000000 -0.100000
vn 0.000000 0.000000 -0.100000
vn 0.000000 0.000000 -0.100000
vn 0.000000 0.000000 -0.100000
vn 0.000000 0.000000 -0.100000
vn 0.000000 0.000000 0.100000
vn 0.000000 0.000000 0.100000
vn 0.000000 0.000000 0.100000
vn 0.000000 0.000000 0.100000
vn 0.000000 0.000000 0.100000
vn 0.000000 0.000000 0.100000
vn 0.000000 0.000000 0.100000
vn 0.000000 0.000000 0.100000
vn 0.000000 0.000000 0.100000
vn 0.000000 0.000000 0.100000
vn 0.000000 0.000000 0.100000
vn 0.000000 0.000000 0.100000
vn 0.000000 0.000000 0.100000
vn 0.000000 0.000000 0.100000
vn 0.000000 0.000000 0.100000
vn 0.000000 0.000000 0.100000
vn 0.000000 0.000000 0.100000
vn 0.000000 0.000000 0.100000
vn 0.000000 0.000000 0.100000
vn 0.000000 0.000000 0.100000
vn 0.000000 0.000000 0.100000
vn 0.000000 0.000000 0.100000
vn 0.000000 0.000000 0.100000
vn 0.000000 0.000000 0.100000
vn 0.000000 0.000000 0.100000
vn 0.000000 0.000000 0.100000
vn 0.000000 0.000000 0.100000
vn 0.000000 0.000000 0.100000
vn 0.000000 0.000000 0.100000
vn 0.000000 0.000000 0.100000
vn 0.000000 0.000000 0.100000
vn 0.000000 0.000000 0.100000
vn 0.000000 0.000000 0.100000
vn 0.000000 0.000000 0.100000
vn 0.000000 0.000000 0.100000
vn 0.000000 0.000000 0.100000
vn 0.000000 0.000000 0.100000
vn 0.000000 0.000000 0.100000
vn 0.000000 0.000000 0.100000
vn 0.000000 0.000000 0.100000
vn 0.000000 0.000000 0.100000
vn 0.000000 0.000000 0.100000
vn 0.000000 0.000000 0.100000
vn 0.000000 0.000000 0.100000
vn 0.000000 0.000000 0.100000
vn 0.000000 0.000000 0.100000
vn 0.000000 0.000000 0.100000
vn 0.000000 0.000000 0.100000
vn 0.000000 0.000000 0.100000
vn 0.000000 0.000000 0.100000
vn 0.000000 0.000000 0.100000
vn 0.000000 0.000000 0.100000
vn 0.000000 0.000000 0.100000
vn 0.000000 0.000000 0.100000
vn 0.000000 0.000000 0.100000
vn 0.000000 0.000000 0.100000
vn 0.000000 0.000000 0.100000
vn 0.000000 0.000000 0.100000
vn 0.000000 0.000000 0.100000
vn 0.000000 0.000000 0.100000
vn 0.000000 0.000000 0.100000
vn 0.000000 0.000000 0.100000
vn 0.000000 0.000000 0.100000
vn 0.000000 0.000000 0.100000
vn 0.000000 0.000000 0.100000
vn 0.000000 0.000000 0.100000
vn 0.000000 0.000000 0.100000
vn 0.000000 0.000000 0.100000
vn 0.000000 0.000000 0.100000
vn 0.000000 0.000000 0.100000
vn 0.000000 0.000000 0.100000
vn 0.000000 0.000000 0.100000
vn 0.000000 0.000000 0.100000
vn 0.000000 0.000000 0.100000
vn 0.000000 0.000000 0.100000
vn 0.000000 0.000000 0.100000
vn 0.000000 0.000000 0.100000
vn 0.000000 0.000000 0.100000
f 845/1789/1771 895/1790/1772 844/1791/1773
f 844/1791/1773 895/1790/1772 870/1792/1774
f 844/1793/1773 870/1794/1774 869/1795/1775
f 869/1795/1775 870/1794/1774 871/1796/1776
f 869/1795/1775 871/1796/1776 868/1797/1777
f 868/1797/1777 871/1796/1776 872/1798/1778
f 868/1797/1777 872/1798/1778 867/1799/1779
f 867/1799/1779 872/1798/1778 873/1800/1780
f 867/1799/1779 873/1800/1780 866/1801/1781
f 866/1801/1781 873/1800/1780 874/1802/1782
f 866/1801/1781 874/1802/1782 865/1803/1783
f 865/1803/1783 874/1802/1782 875/1804/1784
f 865/1803/1783 875/1804/1784 864/1805/1785
f 864/1805/1785 875/1804/1784 876/1806/1786
f 864/1805/1785 876/1806/1786 863/1807/1787
f 863/1807/1787 876/1806/1786 877/1808/1788
f 863/1807/1787 877/1808/1788 862/1809/1789
f 862/1809/1789 877/1808/1788 878/1810/1790
f 862/1809/1789 878/1810/1790 861/1811/1791
f 861/1811/1791 878/1810/1790 879/1812/1792
f 861/1811/1791 879/1812/1792 860/1813/1793
f 860/1813/1793 879/1812/1792 880/1814/1794
f 860/1813/1793 880/1814/1794 859/1815/1795
f 859/1815/1795 880/1814/1794 881/1816/1796
f 859/1815/1795 881/1816/1796 858/1817/1797
f 858/1817/1797 881/1816/1796 882/1818/1798
f 858/1817/1797 882/1818/1798 857/1819/1799
f 857/1819/1799 882/1818/1798 883/1820/1800
f 857/1819/1799 883/1820/1800 856/1821/1801
f 856/1821/1801 883/1820/1800 884/1822/1802
f 856/1821/1801 884/1822/1802 855/1823/1803
f 855/1823/1803 884/1822/1802 885/1824/1804
f 855/1823/1803 885/1824/1804 854/1825/1805
f 854/1825/1805 885/1824/1804 886/1826/1806
f 854/1825/1805 886/1826/1806 853/1827/1807
f 853/1827/1807 886/1826/1806 887/1828/1808
f 853/1827/1807 887/1828/1808 852/1829/1809
f 852/1829/1809 887/1828/1808 888/1830/1810
f 852/1829/1809 888/1830/1810 851/1831/1811
f 851/1831/1811 888/1830/1810 889/1832/1812
f 851/1831/1811 889/1832/1812 850/1833/1813
f 850/1833/1813 889/1832/1812 890/1834/1814
f 850/1833/1813 890/1834/1814 849/1835/1815
f 849/1835/1815 890/1834/1814 891/1836/1816
f 849/1835/1815 891/1836/1816 848/1837/1817
f 848/1837/1817 891/1836/1816 892/1838/1818
f 848/1837/1817 892/1838/1818 847/1839/1819
f 847/1839/1819 892/1838/1818 893/1840/1820
f 847/1839/1819 893/1840/1820 846/1841/1821
f 846/1841/1821 893/1840/1820 894/1842/1822
f 846/1841/1821 894/1842/1822 845/1789/1771
f 845/1789/1771 894/1842/1822 895/1790/1772
f 896/1843/1823 897/1844/1824 899/1845/1825
f 899/1845/1825 897/1844/1824 898/1846/1826
f 900/1847/1827 901/1848/1828 903/1849/1829
f 903/1849/1829 901/1848/1828 902/1850/1830
f 927/1851/1831 904/1852/1832 926/1853/1833
f 926/1853/1833 904/1852/1832 905/1854/1834
f 926/1853/1833 905/1854/1834 925/1855/1835
f 925/1855/1835 905/1854/1834 906/1856/1836
f 925/1855/1835 906/1856/1836 924/1857/1837
f 924/1857/1837 906/1856/1836 907/1858/1838
f 924/1857/1837 907/1858/1838 923/1859/1839
f 923/1859/1839 907/1858/1838 908/1860/1840
f 923/1859/1839 908/1860/1840 922/1861/1841
f 922/1861/1841 908/1860/1840 909/1862/1842
f 922/1861/1841 909/1862/1842 921/1863/1843
f 921/1863/1843 909/1862/1842 910/1864/1844
f 921/1863/1843 910/1864/1844 920/1865/1845
f 920/1865/1845 910/1864/1844 911/1866/1846
f 920/1865/1845 911/1866/1846 919/1867/1847
f 919/1867/1847 911/1866/1846 912/1868/1848
f 919/1867/1847 912/1868/1848 918/1869/1849
f 918/1869/1849 912/1868/1848 913/1870/1850
f 918/1869/1849 913/1870/1850 917/1871/1851
f 917/1871/1851 913/1870/1850 914/1872/1852
f 917/1871/1851 914/1872/1852 916/1873/1853
f 916/1873/1853 914/1872/1852 915/1874/1854
f 916/1873/1853 915/1874/1854 903/1875/1855
f 903/1875/1855 915/1874/1854 900/1876/1856
f 928/1877/1857 904/1878/1858 929/1879/1859
f 929/1879/1859 904/1878/1858 927/1880/1860
f 930/1881/1861 931/1882/1862 933/1883/1863
f 933/1883/1863 931/1882/1862 932/1884/1864
f 934/1885/1865 930/1886/1866 935/1887/1867
f 935/1887/1867 930/1886/1866 933/1888/1868
f 936/1889/1869 937/1890/1870 939/1891/1871
f 939/1891/1871 937/1890/1870 938/1892/1872
f 963/1893/1873 940/1894/1874 962/1895/1875
f 962/1895/1875 940/1894/1874 941/1896/1876
f 962/1895/1875 941/1896/1876 961/1897/1877
f 961/1897/1877 941/1896/1876 942/1898/1878
f 961/1897/1877 942/1898/1878 960/1899/1879
f 960/1899/1879 942/1898/1878 943/1900/1880
f 960/1899/1879 943/1900/1880 959/1901/1881
f 959/1901/1881 943/1900/1880 944/1902/1882
f 959/1901/1881 944/1902/1882 958/1903/1883
f 958/1903/1883 944/1902/1882 945/1904/1884
f 958/1903/1883 945/1904/1884 957/1905/1885
f 957/1905/1885 945/1904/1884 946/1906/1886
f 957/1905/1885 946/1906/1886 956/1907/1887
f 956/1907/1887 946/1906/1886 947/1908/1888
f 956/1907/1887 947/1908/1888 955/1909/1889
f 955/1909/1889 947/1908/1888 948/1910/1890
f 955/1909/1889 948/1910/1890 954/1911/1891
f 954/1911/1891 948/1910/1890 949/1912/1892
f 954/1911/1891 949/1912/1892 953/1913/1893
f 953/1913/1893 949/1912/1892 950/1914/1894
f 953/1913/1893 950/1914/1894 952/1915/1895
f 952/1915/1895 950/1914/1894 951/1916/1896
f 952/1915/1895 951/1916/1896 939/1917/1897
f 939/1917/1897 951/1916/1896 936/1918/1898
f 964/1919/1899 940/1920/1900 965/1921/1901
f 965/1921/1901 940/1920/1900 963/1922/1902
f 897/1923/1903 966/1924/1904 898/1925/1905
f 898/1925/1905 966/1924/1904 967/1926/1906
f 845/1927/1907 844/1928/1908 933/1929/1909
f 933/1929/1909 844/1928/1908 869/1930/1910
f 933/1929/1909 869/1930/1910 939/1931/1911
f 939/1931/1911 869/1930/1910 868/1932/1912
f 939/1931/1911 868/1932/1912 952/1933/1913
f 952/1933/1913 868/1932/1912 867/1934/1914
f 952/1933/1913 867/1934/1914 953/1935/1915
f 953/1935/1915 867/1934/1914 866/1936/1916
f 953/1935/1915 866/1936/1916 954/1937/1917
f 954/1937/1917 866/1936/1916 865/1938/1918
f 954/1937/1917 865/1938/1918 955/1939/1919
f 955/1939/1919 865/1938/1918 956/1940/1920
f 956/1940/1920 865/1938/1918 864/1941/1921
f 956/1940/1920 864/1941/1921 957/1942/1922
f 957/1942/1922 864/1941/1921 863/1943/1923
f 957/1942/1922 863/1943/1923 958/1944/1924
f 958/1944/1924 863/1943/1923 862/1945/1925
f 958/1944/1924 862/1945/1925 959/1946/1926
f 959/1946/1926 862/1945/1925 960/1947/1927
f 960/1947/1927 862/1945/1925 861/1948/1928
f 960/1947/1927 861/1948/1928 961/1949/1929
f 961/1949/1929 861/1948/1928 860/1950/1930
f 961/1949/1929 860/1950/1930 962/1951/1931
f 962/1951/1931 860/1950/1930 859/1952/1932
f 962/1951/1931 859/1952/1932 963/1953/1933
f 963/1953/1933 859/1952/1932 858/1954/1934
f 963/1953/1933 858/1954/1934 898/1955/1935
f 898/1955/1935 858/1954/1934 857/1956/1936
f 898/1955/1935 857/1956/1936 856/1957/1937
f 898/1955/1935 856/1957/1937 903/1958/1938
f 903/1958/1938 856/1957/1937 855/1959/1939
f 903/1958/1938 855/1959/1939 916/1960/1940
f 916/1960/1940 855/1959/1939 854/1961/1941
f 916/1960/1940 854/1961/1941 917/1962/1942
f 917/1962/1942 854/1961/1941 853/1963/1943
f 917/1962/1942 853/1963/1943 918/1964/1944
f 918/1964/1944 853/1963/1943 852/1965/1945
f 918/1964/1944 852/1965/1945 919/1966/1946
f 919/1966/1946 852/1965/1945 920/1967/1947
f 920/1967/1947 852/1965/1945 851/1968/1948
f 920/1967/1947 851/1968/1948 921/1969/1949
f 921/1969/1949 851/1968/1948 850/1970/1950
f 921/1969/1949 850/1970/1950 922/1971/1951
f 922/1971/1951 850/1970/1950 849/1972/1952
f 922/1971/1951 849/1972/1952 923/1973/1953
f 923/1973/1953 849/1972/1952 924/1974/1954
f 924/1974/1954 849/1972/1952 848/1975/1955
f 924/1974/1954 848/1975/1955 925/1976/1956
f 925/1976/1956 848/1975/1955 847/1977/1957
f 925/1976/1956 847/1977/1957 926/1978/1958
f 926/1978/1958 847/1977/1957 846/1979/1959
f 926/1978/1958 846/1979/1959 927/1980/1960
f 927/1980/1960 846/1979/1959 845/1927/1907
f 927/1980/1960 845/1927/1907 933/1929/1909
f 898/1955/1935 967/1981/1961 963/1953/1933
f 963/1953/1933 967/1981/1961 968/1982/1962
f 963/1953/1933 968/1982/1962 969/1983/1963
f 969/1983/1963 965/1984/1964 963/1953/1933
f 938/1985/1965 970/1986/1966 939/1931/1911
f 939/1931/1911 970/1986/1966 971/1987/1967
f 939/1931/1911 971/1987/1967 935/1988/1968
f 935/1988/1968 933/1929/1909 939/1931/1911
f 933/1929/1909 932/1989/1969 927/1980/1960
f 927/1980/1960 932/1989/1969 972/1990/1970
f 927/1980/1960 972/1990/1970 973/1991/1971
f 973/1991/1971 929/1992/1972 927/1980/1960
f 902/1993/1973 974/1994/1974 903/1958/1938
f 903/1958/1938 974/1994/1974 975/1995/1975
f 903/1958/1938 975/1995/1975 899/1996/1976
f 899/1996/1976 898/1955/1935 903/1958/1938
f 901/1997/1977 1038/1998/1978 902/1999/1979
f 902/1999/1979 1038/1998/1978 1039/2000/1980
f 902/1999/1979 1039/2000/1980 974/2001/1981
f 974/2001/1981 1039/2000/1980 975/2002/1982
f 975/2002/1982 1039/2000/1980 1040/2003/1983
f 975/2002/1982 1040/2003/1983 899/2004/1984
f 899/2004/1984 1040/2003/1983 896/2005/1985
f 896/2005/1985 1040/2003/1983 1004/2006/1986
f 1004/2006/1986 1040/2003/1983 1005/2007/1987
f 1004/2006/1986 1005/2007/1987 1003/2008/1988
f 1003/2008/1988 1005/2007/1987 1006/2009/1989
f 1003/2008/1988 1006/2009/1989 966/2010/1990
f 966/2010/1990 1006/2009/1989 967/2011/1991
f 967/2011/1991 1006/2009/1989 968/2012/1992
f 968/2012/1992 1006/2009/1989 1007/2013/1993
f 968/2012/1992 1007/2013/1993 969/2014/1994
f 969/2014/1994 1007/2013/1993 965/2015/1995
f 965/2015/1995 1007/2013/1993 1008/2016/1996
f 965/2015/1995 1008/2016/1996 964/2017/1997
f 964/2017/1997 1008/2016/1996 1002/2018/1998
f 1002/2018/1998 1008/2016/1996 1009/2019/1999
f 1002/2018/1998 1009/2019/1999 1001/2020/2000
f 1001/2020/2000 1009/2019/1999 1010/2021/2001
f 1001/2020/2000 1010/2021/2001 1000/2022/2002
f 1000/2022/2002 1010/2021/2001 1011/2023/2003
f 1000/2022/2002 1011/2023/2003 999/2024/2004
f 999/2024/2004 1011/2023/2003 1012/2025/2005
f 999/2024/2004 1012/2025/2005 998/2026/2006
f 998/2026/2006 1012/2025/2005 1013/2027/2007
f 998/2026/2006 1013/2027/2007 997/2028/2008
f 997/2028/2008 1013/2027/2007 1014/2029/2009
f 997/2028/2008 1014/2029/2009 996/2030/2010
f 996/2030/2010 1014/2029/2009 1015/2031/2011
f 996/2030/2010 1015/2031/2011 995/2032/2012
f 995/2032/2012 1015/2031/2011 1016/2033/2013
f 995/2032/2012 1016/2033/2013 994/2034/2014
f 994/2034/2014 1016/2033/2013 1017/2035/2015
f 994/2034/2014 1017/2035/2015 993/2036/2016
f 993/2036/2016 1017/2035/2015 1018/2037/2017
f 993/2036/2016 1018/2037/2017 992/2038/2018
f 992/2038/2018 1018/2037/2017 1019/2039/2019
f 992/2038/2018 1019/2039/2019 991/2040/2020
f 991/2040/2020 1019/2039/2019 1020/2041/2021
f 991/2040/2020 1020/2041/2021 937/2042/2022
f 937/2042/2022 1020/2041/2021 938/2043/2023
f 938/2043/2023 1020/2041/2021 1021/2044/2024
f 938/2043/2023 1021/2044/2024 970/2045/2025
f 970/2045/2025 1021/2044/2024 971/2046/2026
f 971/2046/2026 1021/2044/2024 1022/2047/2027
f 971/2046/2026 1022/2047/2027 935/2048/2028
f 935/2048/2028 1022/2047/2027 934/2049/2029
f 934/2049/2029 1022/2047/2027 990/2050/2030
f 990/2050/2030 1022/2047/2027 1023/2051/2031
f 990/2050/2030 1023/2051/2031 989/2052/2032
f 989/2053/2032 1023/2054/2031 1024/2055/2033
f 989/2053/2032 1024/2055/2033 931/2056/2034
f 931/2056/2034 1024/2055/2033 932/2057/2035
f 932/2057/2035 1024/2055/2033 972/2058/2036
f 972/2058/2036 1024/2055/2033 1025/2059/2037
f 972/2058/2036 1025/2059/2037 973/2060/2038
f 973/2060/2038 1025/2059/2037 929/2061/2039
f 929/2061/2039 1025/2059/2037 1026/2062/2040
f 929/2061/2039 1026/2062/2040 928/2063/2041
f 928/2063/2041 1026/2062/2040 988/2064/2042
f 988/2064/2042 1026/2062/2040 1027/2065/2043
f 988/2064/2042 1027/2065/2043 987/2066/2044
f 987/2066/2044 1027/2065/2043 1028/2067/2045
f 987/2066/2044 1028/2067/2045 986/2068/2046
f 986/2068/2046 1028/2067/2045 1029/2069/2047
f 986/2068/2046 1029/2069/2047 985/2070/2048
f 985/2070/2048 1029/2069/2047 1030/2071/2049
f 985/2070/2048 1030/2071/2049 984/2072/2050
f 984/2072/2050 1030/2071/2049 1031/2073/2051
f 984/2072/2050 1031/2073/2051 983/2074/2052
f 983/2074/2052 1031/2073/2051 1032/2075/2053
f 983/2074/2052 1032/2075/2053 982/2076/2054
f 982/2076/2054 1032/2075/2053 981/2077/2055
f 981/2077/2055 1032/2075/2053 1033/2078/2056
f 981/2077/2055 1033/2078/2056 980/2079/2057
f 980/2079/2057 1033/2078/2056 1034/2080/2058
f 980/2079/2057 1034/2080/2058 979/2081/2059
f 979/2081/2059 1034/2080/2058 1035/2082/2060
f 979/2081/2059 1035/2082/2060 978/2083/2061
f 978/2083/2061 1035/2082/2060 1036/2084/2062
f 978/2083/2061 1036/2084/2062 977/2085/2063
f 977/2085/2063 1036/2084/2062 1037/2086/2064
f 977/2085/2063 1037/2086/2064 976/2087/2065
f 976/2087/2065 1037/2086/2064 1038/1998/1978
f 976/2087/2065 1038/1998/1978 901/1997/1977
f 1042/2088/2066 1124/2089/2067 1041/2090/2068
f 1041/2090/2068 1124/2089/2067 1083/2091/2069
f 1041/2090/2068 1083/2091/2069 1082/2092/2070
f 1082/2092/2070 1083/2091/2069 1084/2093/2071
f 1082/2092/2070 1084/2093/2071 1081/2094/2072
f 1081/2094/2072 1084/2093/2071 1085/2095/2073
f 1081/2094/2072 1085/2095/2073 1080/2096/2074
f 1080/2096/2074 1085/2095/2073 1086/2097/2075
f 1080/2096/2074 1086/2097/2075 1079/2098/2076
f 1079/2098/2076 1086/2097/2075 1087/2099/2077
f 1079/2098/2076 1087/2099/2077 1078/2100/2078
f 1078/2100/2078 1087/2099/2077 1088/2101/2079
f 1078/2100/2078 1088/2101/2079 1077/2102/2080
f 1077/2102/2080 1088/2101/2079 1089/2103/2081
f 1077/2102/2080 1089/2103/2081 1076/2104/2082
f 1076/2104/2082 1089/2103/2081 1090/2105/2083
f 1076/2104/2082 1090/2105/2083 1075/2106/2084
f 1075/2106/2084 1090/2105/2083 1091/2107/2085
f 1075/2106/2084 1091/2107/2085 1074/2108/2086
f 1074/2108/2086 1091/2107/2085 1092/2109/2087
f 1074/2108/2086 1092/2109/2087 1073/2110/2088
f 1073/2110/2088 1092/2109/2087 1093/2111/2089
f 1073/2110/2088 1093/2111/2089 1072/2112/2090
f 1072/2112/2090 1093/2111/2089 1094/2113/2091
f 1072/2112/2090 1094/2113/2091 1071/2114/2092
f 1071/2114/2092 1094/2113/2091 1095/2115/2093
f 1071/2114/2092 1095/2115/2093 1070/2116/2094
f 1070/2116/2094 1095/2115/2093 1096/2117/2095
f 1070/2116/2094 1096/2117/2095 1069/2118/2096
f 1069/2118/2096 1096/2117/2095 1097/2119/2097
f 1069/2118/2096 1097/2119/2097 1068/2120/2098
f 1068/2120/2098 1097/2119/2097 1098/2121/2099
f 1068/2120/2098 1098/2121/2099 1067/2122/2100
f 1067/2122/2100 1098/2121/2099 1099/2123/2101
f 1067/2122/2100 1099/2123/2101 1066/2124/2102
f 1066/2124/2102 1099/2123/2101 1100/2125/2103
f 1066/2124/2102 1100/2125/2103 1065/2126/2104
f 1065/2126/2104 1100/2125/2103 1101/2127/2105
f 1065/2126/2104 1101/2127/2105 1064/2128/2106
f 1064/2128/2106 1101/2127/2105 1102/2129/2107
f 1064/2128/2106 1102/2129/2107 1063/2130/2108
f 1063/2130/2108 1102/2129/2107 1103/2131/2109
f 1063/2130/2108 1103/2131/2109 1062/2132/2110
f 1062/2132/2110 1103/2131/2109 1104/2133/2111
f 1062/2134/2110 1104/2135/2111 1061/2136/2112
f 1061/2136/2112 1104/2135/2111 1105/2137/2113
f 1061/2136/2112 1105/2137/2113 1060/2138/2114
f 1060/2138/2114 1105/2137/2113 1106/2139/2115
f 1060/2138/2114 1106/2139/2115 1059/2140/2116
f 1059/2140/2116 1106/2139/2115 1107/2141/2117
f 1059/2140/2116 1107/2141/2117 1058/2142/2118
f 1058/2142/2118 1107/2141/2117 1108/2143/2119
f 1058/2142/2118 1108/2143/2119 1057/2144/2120
f 1057/2144/2120 1108/2143/2119 1109/2145/2121
f 1057/2144/2120 1109/2145/2121 1056/2146/2122
f 1056/2146/2122 1109/2145/2121 1110/2147/2123
f 1056/2146/2122 1110/2147/2123 1055/2148/2124
f 1055/2148/2124 1110/2147/2123 1111/2149/2125
f 1055/2148/2124 1111/2149/2125 1054/2150/2126
f 1054/2150/2126 1111/2149/2125 1112/2151/2127
f 1054/2150/2126 1112/2151/2127 1053/2152/2128
f 1053/2152/2128 1112/2151/2127 1113/2153/2129
f 1053/2152/2128 1113/2153/2129 1052/2154/2130
f 1052/2154/2130 1113/2153/2129 1114/2155/2131
f 1052/2154/2130 1114/2155/2131 1051/2156/2132
f 1051/2156/2132 1114/2155/2131 1115/2157/2133
f 1051/2156/2132 1115/2157/2133 1050/2158/2134
f 1050/2158/2134 1115/2157/2133 1116/2159/2135
f 1050/2158/2134 1116/2159/2135 1049/2160/2136
f 1049/2160/2136 1116/2159/2135 1117/2161/2137
f 1049/2160/2136 1117/2161/2137 1048/2162/2138
f 1048/2162/2138 1117/2161/2137 1118/2163/2139
f 1048/2162/2138 1118/2163/2139 1047/2164/2140
f 1047/2164/2140 1118/2163/2139 1119/2165/2141
f 1047/2164/2140 1119/2165/2141 1046/2166/2142
f 1046/2166/2142 1119/2165/2141 1120/2167/2143
f 1046/2166/2142 1120/2167/2143 1045/2168/2144
f 1045/2168/2144 1120/2167/2143 1121/2169/2145
f 1045/2168/2144 1121/2169/2145 1044/2170/2146
f 1044/2170/2146 1121/2169/2145 1122/2171/2147
f 1044/2170/2146 1122/2171/2147 1043/2172/2148
f 1043/2172/2148 1122/2171/2147 1123/2173/2149
f 1043/2172/2148 1123/2173/2149 1042/2088/2066
f 1042/2088/2066 1123/2173/2149 1124/2089/2067
f 1004/2174/2150 1082/2175/2151 896/2176/2152
f 896/2176/2152 1082/2175/2151 1081/2177/2153
f 896/2176/2152 1081/2177/2153 901/2178/2154
f 901/2178/2154 1081/2177/2153 1080/2179/2155
f 901/2178/2154 1080/2179/2155 976/2180/2156
f 976/2180/2156 1080/2179/2155 1079/2181/2157
f 976/2180/2156 1079/2181/2157 977/2182/2158
f 977/2182/2158 1079/2181/2157 1078/2183/2159
f 977/2182/2158 1078/2183/2159 978/2184/2160
f 978/2184/2160 1078/2183/2159 1077/2185/2161
f 978/2184/2160 1077/2185/2161 1076/2186/2162
f 1082/2175/2151 1004/2174/2150 1041/2187/2163
f 1041/2187/2163 1004/2174/2150 1003/2188/2164
f 1041/2187/2163 1003/2188/2164 1042/2189/2165
f 1042/2189/2165 1003/2188/2164 966/2190/2166
f 1042/2189/2165 966/2190/2166 1043/2191/2167
f 1043/2191/2167 966/2190/2166 964/2192/2168
f 1043/2191/2167 964/2192/2168 1044/2193/2169
f 1044/2193/2169 964/2192/2168 1002/2194/2170
f 1044/2193/2169 1002/2194/2170 1045/2195/2171
f 1045/2195/2171 1002/2194/2170 1046/2196/2172
f 1046/2196/2172 1002/2194/2170 1001/2197/2173
f 1046/2196/2172 1001/2197/2173 1047/2198/2174
f 1047/2198/2174 1001/2197/2173 1000/2199/2175
f 1047/2198/2174 1000/2199/2175 1048/2200/2176
f 1048/2200/2176 1000/2199/2175 999/2201/2177
f 1048/2200/2176 999/2201/2177 1049/2202/2178
f 1049/2202/2178 999/2201/2177 998/2203/2179
f 1049/2202/2178 998/2203/2179 1050/2204/2180
f 1050/2204/2180 998/2203/2179 997/2205/2181
f 1050/2204/2180 997/2205/2181 1051/2206/2182
f 1051/2206/2182 997/2205/2181 996/2207/2183
f 1051/2206/2182 996/2207/2183 1052/2208/2184
f 1052/2208/2184 996/2207/2183 1053/2209/2185
f 1053/2209/2185 996/2207/2183 995/2210/2186
f 1053/2209/2185 995/2210/2186 1054/2211/2187
f 1054/2211/2187 995/2210/2186 994/2212/2188
f 1054/2211/2187 994/2212/2188 1055/2213/2189
f 1055/2213/2189 994/2212/2188 993/2214/2190
f 1055/2213/2189 993/2214/2190 1056/2215/2191
f 1056/2215/2191 993/2214/2190 992/2216/2192
f 1056/2215/2191 992/2216/2192 1057/2217/2193
f 1057/2217/2193 992/2216/2192 991/2218/2194
f 1057/2217/2193 991/2218/2194 1058/2219/2195
f 1058/2219/2195 991/2218/2194 937/2220/2196
f 1058/2219/2195 937/2220/2196 1059/2221/2197
f 1059/2221/2197 937/2220/2196 1060/2222/2198
f 1060/2222/2198 937/2220/2196 934/2223/2199
f 1060/2222/2198 934/2223/2199 1061/2224/2200
f 1061/2224/2200 934/2223/2199 990/2225/2201
f 1061/2224/2200 990/2225/2201 1062/2226/2202
f 1062/2226/2202 990/2225/2201 989/2227/2203
f 1062/2226/2202 989/2227/2203 1063/2228/2204
f 1063/2228/2204 989/2227/2203 931/2229/2205
f 1063/2228/2204 931/2229/2205 1064/2230/2206
f 1064/2230/2206 931/2229/2205 928/2231/2207
f 1064/2230/2206 928/2231/2207 1065/2232/2208
f 1065/2232/2208 928/2231/2207 988/2233/2209
f 1065/2232/2208 988/2233/2209 1066/2234/2210
f 1066/2234/2210 988/2233/2209 987/2235/2211
f 1066/2234/2210 987/2235/2211 1067/2236/2212
f 1067/2236/2212 987/2235/2211 986/2237/2213
f 1067/2236/2212 986/2237/2213 1068/2238/2214
f 1068/2238/2214 986/2237/2213 1069/2239/2215
f 1069/2239/2215 986/2237/2213 985/2240/2216
f 1069/2239/2215 985/2240/2216 1070/2241/2217
f 1070/2241/2217 985/2240/2216 984/2242/2218
f 1070/2241/2217 984/2242/2218 1071/2243/2219
f 1071/2243/2219 984/2242/2218 983/2244/2220
f 1071/2243/2219 983/2244/2220 1072/2245/2221
f 1072/2245/2221 983/2244/2220 982/2246/2222
f 1072/2245/2221 982/2246/2222 1073/2247/2223
f 1073/2247/2223 982/2246/2222 981/2248/2224
f 1073/2247/2223 981/2248/2224 1074/2249/2225
f 1074/2249/2225 981/2248/2224 980/2250/2226
f 1074/2249/2225 980/2250/2226 1075/2251/2227
f 1075/2251/2227 980/2250/2226 979/2252/2228
f 1075/2251/2227 979/2252/2228 1076/2186/2162
f 1076/2186/2162 979/2252/2228 978/2184/2160
f 964/2192/2168 966/2190/2166 940/2253/2229
f 940/2253/2229 966/2190/2166 897/2254/2230
f 940/2253/2229 897/2254/2230 882/2255/2231
f 882/2255/2231 897/2254/2230 883/2256/2232
f 883/2256/2232 897/2254/2230 884/2257/2233
f 884/2257/2233 897/2254/2230 900/2258/2234
f 884/2257/2233 900/2258/2234 885/2259/2235
f 885/2259/2235 900/2258/2234 915/2260/2236
f 885/2259/2235 915/2260/2236 886/2261/2237
f 886/2261/2237 915/2260/2236 914/2262/2238
f 886/2261/2237 914/2262/2238 913/2263/2239
f 897/2254/2230 896/2176/2152 900/2258/2234
f 900/2258/2234 896/2176/2152 901/2178/2154
f 886/2261/2237 913/2263/2239 887/2264/2240
f 887/2264/2240 913/2263/2239 912/2265/2241
f 887/2264/2240 912/2265/2241 888/2266/2242
f 888/2266/2242 912/2265/2241 911/2267/2243
f 888/2266/2242 911/2267/2243 889/2268/2244
f 889/2268/2244 911/2267/2243 910/2269/2245
f 889/2268/2244 910/2269/2245 890/2270/2246
f 890/2270/2246 910/2269/2245 909/2271/2247
f 890/2270/2246 909/2271/2247 891/2272/2248
f 891/2272/2248 909/2271/2247 908/2273/2249
f 891/2272/2248 908/2273/2249 892/2274/2250
f 892/2274/2250 908/2273/2249 907/2275/2251
f 892/2274/2250 907/2275/2251 893/2276/2252
f 893/2276/2252 907/2275/2251 906/2277/2253
f 893/2276/2252 906/2277/2253 905/2278/2254
f 893/2276/2252 905/2278/2254 894/2279/2255
f 894/2279/2255 905/2278/2254 904/2280/2256
f 894/2279/2255 904/2280/2256 895/2281/2257
f 895/2281/2257 904/2280/2256 930/2282/2258
f 895/2281/2257 930/2282/2258 870/2283/2259
f 870/2283/2259 930/2282/2258 871/2284/2260
f 871/2284/2260 930/2282/2258 936/2285/2261
f 871/2284/2260 936/2285/2261 872/2286/2262
f 872/2286/2262 936/2285/2261 951/2287/2263
f 872/2286/2262 951/2287/2263 873/2288/2264
f 873/2288/2264 951/2287/2263 950/2289/2265
f 873/2288/2264 950/2289/2265 949/2290/2266
f 930/2282/2258 904/2280/2256 931/2229/2205
f 931/2229/2205 904/2280/2256 928/2231/2207
f 930/2282/2258 934/2223/2199 936/2285/2261
f 936/2285/2261 934/2223/2199 937/2220/2196
f 882/2255/2231 881/2291/2267 940/2253/2229
f 940/2253/2229 881/2291/2267 941/2292/2268
f 941/2292/2268 881/2291/2267 880/2293/2269
f 941/2292/2268 880/2293/2269 942/2294/2270
f 942/2294/2270 880/2293/2269 943/2295/2271
f 943/2295/2271 880/2293/2269 879/2296/2272
f 943/2295/2271 879/2296/2272 944/2297/2273
f 944/2297/2273 879/2296/2272 878/2298/2274
f 944/2297/2273 878/2298/2274 945/2299/2275
f 945/2299/2275 878/2298/2274 877/2300/2276
f 945/2299/2275 877/2300/2276 946/2301/2277
f 946/2301/2277 877/2300/2276 876/2302/2278
f 946/2301/2277 876/2302/2278 947/2303/2279
f 947/2303/2279 876/2302/2278 875/2304/2280
f 947/2303/2279 875/2304/2280 948/2305/2281
f 948/2305/2281 875/2304/2280 874/2306/2282
f 948/2305/2281 874/2306/2282 949/2290/2266
f 949/2290/2266 874/2306/2282 873/2288/2264
f 1040/2307/2283 1084/2308/2284 1005/2309/2285
f 1005/2309/2285 1084/2308/2284 1083/2310/2286
f 1005/2309/2285 1083/2310/2286 1124/2311/2287
f 1084/2308/2284 1040/2307/2283 1085/2312/2288
f 1085/2312/2288 1040/2307/2283 1039/2313/2289
f 1085/2312/2288 1039/2313/2289 1086/2314/2290
f 1086/2314/2290 1039/2313/2289 1038/2315/2291
f 1086/2314/2290 1038/2315/2291 1087/2316/2292
f 1087/2316/2292 1038/2315/2291 1037/2317/2293
f 1087/2316/2292 1037/2317/2293 1088/2318/2294
f 1088/2318/2294 1037/2317/2293 1036/2319/2295
f 1088/2318/2294 1036/2319/2295 1089/2320/2296
f 1089/2320/2296 1036/2319/2295 1035/2321/2297
f 1089/2320/2296 1035/2321/2297 1090/2322/2298
f 1090/2322/2298 1035/2321/2297 1091/2323/2299
f 1091/2323/2299 1035/2321/2297 1034/2324/2300
f 1091/2323/2299 1034/2324/2300 1092/2325/2301
f 1092/2325/2301 1034/2324/2300 1033/2326/2302
f 1092/2325/2301 1033/2326/2302 1093/2327/2303
f 1093/2327/2303 1033/2326/2302 1032/2328/2304
f 1093/2327/2303 1032/2328/2304 1094/2329/2305
f 1094/2329/2305 1032/2328/2304 1031/2330/2306
f 1094/2329/2305 1031/2330/2306 1095/2331/2307
f 1095/2331/2307 1031/2330/2306 1030/2332/2308
f 1095/2331/2307 1030/2332/2308 1096/2333/2309
f 1096/2333/2309 1030/2332/2308 1029/2334/2310
f 1096/2333/2309 1029/2334/2310 1097/2335/2311
f 1097/2335/2311 1029/2334/2310 1098/2336/2312
f 1098/2336/2312 1029/2334/2310 1028/2337/2313
f 1098/2336/2312 1028/2337/2313 1099/2338/2314
f 1099/2338/2314 1028/2337/2313 1027/2339/2315
f 1099/2338/2314 1027/2339/2315 1100/2340/2316
f 1100/2340/2316 1027/2339/2315 1026/2341/2317
f 1100/2340/2316 1026/2341/2317 1101/2342/2318
f 1101/2342/2318 1026/2341/2317 1025/2343/2319
f 1101/2342/2318 1025/2343/2319 1102/2344/2320
f 1102/2344/2320 1025/2343/2319 1024/2345/2321
f 1102/2344/2320 1024/2345/2321 1103/2346/2322
f 1103/2346/2322 1024/2345/2321 1023/2347/2323
f 1103/2346/2322 1023/2347/2323 1104/2348/2324
f 1104/2348/2324 1023/2347/2323 1105/2349/2325
f 1105/2349/2325 1023/2347/2323 1022/2350/2326
f 1105/2349/2325 1022/2350/2326 1106/2351/2327
f 1106/2351/2327 1022/2350/2326 1021/2352/2328
f 1106/2351/2327 1021/2352/2328 1107/2353/2329
f 1107/2353/2329 1021/2352/2328 1020/2354/2330
f 1107/2353/2329 1020/2354/2330 1108/2355/2331
f 1108/2355/2331 1020/2354/2330 1019/2356/2332
f 1108/2355/2331 1019/2356/2332 1109/2357/2333
f 1109/2357/2333 1019/2356/2332 1018/2358/2334
f 1109/2357/2333 1018/2358/2334 1110/2359/2335
f 1110/2359/2335 1018/2358/2334 1017/2360/2336
f 1110/2359/2335 1017/2360/2336 1111/2361/2337
f 1111/2361/2337 1017/2360/2336 1112/2362/2338
f 1112/2362/2338 1017/2360/2336 1016/2363/2339
f 1112/2362/2338 1016/2363/2339 1113/2364/2340
f 1113/2364/2340 1016/2363/2339 1015/2365/2341
f 1113/2364/2340 1015/2365/2341 1114/2366/2342
f 1114/2366/2342 1015/2365/2341 1014/2367/2343
f 1114/2366/2342 1014/2367/2343 1115/2368/2344
f 1115/2368/2344 1014/2367/2343 1013/2369/2345
f 1115/2368/2344 1013/2369/2345 1116/2370/2346
f 1116/2370/2346 1013/2369/2345 1012/2371/2347
f 1116/2370/2346 1012/2371/2347 1117/2372/2348
f 1117/2372/2348 1012/2371/2347 1011/2373/2349
f 1117/2372/2348 1011/2373/2349 1118/2374/2350
f 1118/2374/2350 1011/2373/2349 1119/2375/2351
f 1119/2375/2351 1011/2373/2349 1010/2376/2352
f 1119/2375/2351 1010/2376/2352 1120/2377/2353
f 1120/2377/2353 1010/2376/2352 1009/2378/2354
f 1120/2377/2353 1009/2378/2354 1121/2379/2355
f 1121/2379/2355 1009/2378/2354 1008/2380/2356
f 1121/2379/2355 1008/2380/2356 1122/2381/2357
f 1122/2381/2357 1008/2380/2356 1007/2382/2358
f 1122/2381/2357 1007/2382/2358 1123/2383/2359
f 1123/2383/2359 1007/2382/2358 1006/2384/2360
f 1123/2383/2359 1006/2384/2360 1124/2311/2287
f 1124/2311/2287 1006/2384/2360 1005/2309/2285
g Body23

v 11.000000 27.000000 0.500000
v 11.058116 26.521369 0.500000
v 11.229088 26.070554 0.500000
v 11.502979 25.673755 0.500000
v 11.863871 25.354032 0.500000
v 12.290790 25.129968 0.500000
v 12.758927 25.014582 0.500000
v 13.241073 25.014582 0.500000
v 13.709210 25.129968 0.500000
v 14.136129 25.354032 0.500000
v 14.497021 25.673755 0.500000
v 14.770912 26.070554 0.500000
v 14.941884 26.521369 0.500000
v 15.000000 27.000000 0.500000
v 14.941884 27.478631 0.500000
v 14.770912 27.929446 0.500000
v 14.497021 28.326245 0.500000
v 14.136129 28.645968 0.500000
v 13.709210 28.870032 0.500000
v 13.241073 28.985418 0.500000
v 12.758927 28.985418 0.500000
v 12.290790 28.870032 0.500000
v 11.863871 28.645968 0.500000
v 11.502979 28.326245 0.500000
v 11.229088 27.929446 0.500000
v 11.058116 27.478631 0.500000
v 11.000000 27.000000 0.000000
v 11.058116 27.478631 0.000000
v 11.229088 27.929446 0.000000
v 11.502979 28.326245 0.000000
v 11.863871 28.645968 0.000000
v 12.290790 28.870032 0.000000
v 12.758927 28.985418 0.000000
v 13.241073 28.985418 0.000000
v 13.709210 28.870032 0.000000
v 14.136129 28.645968 0.000000
v 14.497021 28.326245 0.000000
v 14.770912 27.929446 0.000000
v 14.941884 27.478631 0.000000
v 15.000000 27.000000 0.000000
v 14.941884 26.521369 0.000000
v 14.770912 26.070554 0.000000
v 14.497021 25.673755 0.000000
v 14.136129 25.354032 0.000000
v 13.709210 25.129968 0.000000
v 13.241073 25.014582 0.000000
v 12.758927 25.014582 0.000000
v 12.290790 25.129968 0.000000
v 11.863871 25.354032 0.000000
v 11.502979 25.673755 0.000000
v 11.229088 26.070554 0.000000
v 11.058116 26.521369 0.000000
v 16.671074 26.234678 0.000000
v 15.499981 27.009706 0.000000
v 15.499981 27.009706 0.500000
v 16.671074 26.234678 0.500000
v 15.394880 26.282679 0.000000
v 16.486894 25.620119 0.000000
v 16.486894 25.620119 0.500000
v 15.394880 26.282679 0.500000
v 10.605136 26.282626 0.000000
v 10.811261 25.791936 0.000000
v 11.116584 25.355998 0.000000
v 11.507268 24.994570 0.000000
v 11.965606 24.724032 0.000000
v 12.470825 24.556647 0.000000
v 13.000028 24.500000 0.000000
v 13.529229 24.556659 0.000000
v 14.034444 24.724055 0.000000
v 14.492776 24.994603 0.000000
v 14.883452 25.356039 0.000000
v 15.188766 25.791984 0.000000
v 15.188766 25.791984 0.500000
v 14.883452 25.356039 0.500000
v 14.492776 24.994603 0.500000
v 14.034444 24.724055 0.500000
v 13.529229 24.556659 0.500000
v 13.000028 24.500000 0.500000
v 12.470825 24.556647 0.500000
v 11.965606 24.724032 0.500000
v 11.507268 24.994570 0.500000
v 11.116584 25.355998 0.500000
v 10.811261 25.791936 0.500000
v 10.605136 26.282626 0.500000
v 9.512927 25.620572 0.000000
v 9.512927 25.620572 0.500000
v 10.500203 26.968177 0.000000
v 9.324629 26.255591 0.000000
v 9.324629 26.255591 0.500000
v 10.500203 26.968177 0.500000
v 9.331278 27.776518 0.000000
v 9.331278 27.776518 0.500000
v 10.619208 27.762778 0.000000
v 9.618069 28.620198 0.000000
v 9.618069 28.620198 0.500000
v 10.619208 27.762778 0.500000
v 15.380792 27.762778 0.000000
v 15.169326 28.242588 0.000000
v 14.862432 28.667737 0.000000
v 14.473610 29.019523 0.000000
v 14.019965 29.282470 0.000000
v 13.521452 29.445013 0.000000
v 13.000000 29.500000 0.000000
v 12.478548 29.445013 0.000000
v 11.980035 29.282470 0.000000
v 11.526390 29.019523 0.000000
v 11.137568 28.667737 0.000000
v 10.830674 28.242588 0.000000
v 10.830674 28.242588 0.500000
v 11.137568 28.667737 0.500000
v 11.526390 29.019523 0.500000
v 11.980035 29.282470 0.500000
v 12.478548 29.445013 0.500000
v 13.000000 29.500000 0.500000
v 13.521452 29.445013 0.500000
v 14.019965 29.282470 0.500000
v 14.473610 29.019523 0.500000
v 14.862432 28.667737 0.500000
v 15.169326 28.242588 0.500000
v 15.380792 27.762778 0.500000
v 16.403454 28.574484 0.000000
v 16.403454 28.574484 0.500000
v 16.673122 27.755431 0.000000
v 16.673122 27.755431 0.500000
v 16.604315 28.035091 0.500000
v 16.514249 28.308647 0.500000
v 9.500221 28.346865 0.500000
v 9.404423 28.065046 0.500000
v 9.374873 26.040338 0.500000
v 9.437711 25.828420 0.500000
v 16.559957 25.821353 0.500000
v 16.621417 26.026429 0.500000
v 16.202053 25.048242 0.000000
v 15.824268 24.533017 0.000000
v 15.364507 24.089398 0.000000
v 14.836114 23.730262 0.000000
v 14.254425 23.466034 0.000000
v 13.636326 23.304382 0.000000
v 12.999757 23.250000 0.000000
v 12.363194 23.304465 0.000000
v 11.745116 23.466197 0.000000
v 11.163462 23.730501 0.000000
v 10.635115 24.089705 0.000000
v 10.175411 24.533383 0.000000
v 9.797694 25.048658 0.000000
v 9.257605 26.761296 0.000000
v 9.259835 27.271418 0.000000
v 9.949551 29.181114 0.000000
v 10.373117 29.676189 0.000000
v 10.875982 30.090477 0.000000
v 11.442965 30.411472 0.000000
v 12.056951 30.629485 0.000000
v 12.699404 30.737933 0.000000
v 13.350932 30.733543 0.000000
v 13.991866 30.616449 0.000000
v 14.602859 30.390184 0.000000
v 15.165465 30.061578 0.000000
v 15.662702 29.640552 0.000000
v 16.079560 29.139816 0.000000
v 16.741658 27.249993 0.000000
v 16.740971 26.739930 0.000000
v 16.750000 27.000000 3.600000
v 16.693029 27.651181 3.600000
v 16.523847 28.282576 3.600000
v 16.247595 28.875000 3.600000
v 15.872667 29.410454 3.600000
v 15.410454 29.872667 3.600000
v 14.875000 30.247595 3.600000
v 14.282576 30.523847 3.600000
v 13.651181 30.693029 3.600000
v 13.000000 30.750000 3.600000
v 12.348819 30.693029 3.600000
v 11.717424 30.523847 3.600000
v 11.125000 30.247595 3.600000
v 10.589546 29.872667 3.600000
v 10.127333 29.410454 3.600000
v 9.752405 28.875000 3.600000
v 9.476153 28.282576 3.600000
v 9.306971 27.651181 3.600000
v 9.250000 27.000000 3.600000
v 9.306971 26.348819 3.600000
v 9.476153 25.717424 3.600000
v 9.752405 25.125000 3.600000
v 10.127333 24.589546 3.600000
v 10.589546 24.127333 3.600000
v 11.125000 23.752405 3.600000
v 11.717424 23.476153 3.600000
v 12.348819 23.306971 3.600000
v 13.000000 23.250000 3.600000
v 13.651181 23.306971 3.600000
v 14.282576 23.476153 3.600000
v 14.875000 23.752405 3.600000
v 15.410454 24.127333 3.600000
v 15.872667 24.589546 3.600000
v 16.247595 25.125000 3.600000
v 16.523847 25.717424 3.600000
v 16.693029 26.348819 3.600000
v 18.100000 27.000000 0.000000
v 18.043037 27.760116 0.000000
v 17.873421 28.503251 0.000000
v 17.594941 29.212807 0.000000
v 17.213818 29.872932 0.000000
v 16.738565 30.468881 0.000000
v 16.179798 30.987341 0.000000
v 15.550000 31.416730 0.000000
v 14.863239 31.747456 0.000000
v 14.134857 31.972132 0.000000
v 13.381123 32.085739 0.000000
v 12.618877 32.085739 0.000000
v 11.865143 31.972132 0.000000
v 11.136761 31.747456 0.000000
v 10.450000 31.416730 0.000000
v 9.820202 30.987341 0.000000
v 9.261435 30.468881 0.000000
v 8.786182 29.872932 0.000000
v 8.405059 29.212807 0.000000
v 8.126579 28.503251 0.000000
v 7.956963 27.760116 0.000000
v 7.900000 27.000000 0.000000
v 7.956963 26.239884 0.000000
v 8.126579 25.496749 0.000000
v 8.405059 24.787193 0.000000
v 8.786182 24.127068 0.000000
v 9.261435 23.531119 0.000000
v 9.820202 23.012659 0.000000
v 10.450000 22.583270 0.000000
v 11.136761 22.252544 0.000000
v 11.865143 22.027868 0.000000
v 12.618877 21.914261 0.000000
v 13.381123 21.914261 0.000000
v 14.134857 22.027868 0.000000
v 14.863239 22.252544 0.000000
v 15.550000 22.583270 0.000000
v 16.179798 23.012659 0.000000
v 16.738565 23.531119 0.000000
v 17.213818 24.127068 0.000000
v 17.594941 24.787193 0.000000
v 17.873421 25.496749 0.000000
v 18.043037 26.239884 0.000000
v 18.100000 27.000000 3.600000
v 18.043037 26.239884 3.600000
v 17.873421 25.496749 3.600000
v 17.594941 24.787193 3.600000
v 17.213818 24.127068 3.600000
v 16.738565 23.531119 3.600000
v 16.179798 23.012659 3.600000
v 15.550000 22.583270 3.600000
v 14.863239 22.252544 3.600000
v 14.134857 22.027868 3.600000
v 13.381123 21.914261 3.600000
v 12.618877 21.914261 3.600000
v 11.865143 22.027868 3.600000
v 11.136761 22.252544 3.600000
v 10.450000 22.583270 3.600000
v 9.820202 23.012659 3.600000
v 9.261435 23.531119 3.600000
v 8.786182 24.127068 3.600000
v 8.405059 24.787193 3.600000
v 8.126579 25.496749 3.600000
v 7.956963 26.239884 3.600000
v 7.900000 27.000000 3.600000
v 7.956963 27.760116 3.600000
v 8.126579 28.503251 3.600000
v 8.405059 29.212807 3.600000
v 8.786182 29.872932 3.600000
v 9.261435 30.468881 3.600000
v 9.820202 30.987341 3.600000
v 10.450000 31.416730 3.600000
v 11.136761 31.747456 3.600000
v 11.865143 31.972132 3.600000
v 12.618877 32.085739 3.600000
v 13.381123 32.085739 3.600000
v 14.134857 31.972132 3.600000
v 14.863239 31.747456 3.600000
v 15.550000 31.416730 3.600000
v 16.179798 30.987341 3.600000
v 16.738565 30.468881 3.600000
v 17.213818 29.872932 3.600000
v 17.594941 29.212807 3.600000
v 17.873421 28.503251 3.600000
v 18.043037 27.760116 3.600000
vt 0.050000 -0.579986 0.000000
vt 0.000000 -0.579986 0.000000
vt 0.050000 -0.628319 0.000000
vt 0.000000 -0.628319 0.000000
vt 0.050000 0.628319 0.000000
vt 0.000000 0.628319 0.000000
vt 0.050000 0.579986 0.000000
vt 0.000000 0.579986 0.000000
vt 0.050000 0.531654 0.000000
vt 0.000000 0.531654 0.000000
vt 0.050000 0.483322 0.000000
vt 0.000000 0.483322 0.000000
vt 0.050000 0.434990 0.000000
vt 0.000000 0.434990 0.000000
vt 0.050000 0.386658 0.000000
vt -0.000000 0.386658 0.000000
vt 0.050000 0.338325 0.000000
vt 0.000000 0.338325 0.000000
vt 0.050000 0.289993 0.000000
vt 0.000000 0.289993 0.000000
vt 0.050000 0.241661 0.000000
vt -0.000000 0.241661 0.000000
vt 0.050000 0.193329 0.000000
vt 0.000000 0.193329 0.000000
vt 0.050000 0.144997 0.000000
vt -0.000000 0.144997 0.000000
vt 0.050000 0.096664 0.000000
vt 0.000000 0.096664 0.000000
vt 0.050000 0.048332 0.000000
vt 0.000000 0.048332 0.000000
vt 0.050000 0.000000 0.000000
vt 0.000000 0.000000 0.000000
vt 0.050000 -0.048332 0.000000
vt 0.000000 -0.048332 0.000000
vt 0.050000 -0.096664 0.000000
vt 0.000000 -0.096664 0.000000
vt 0.050000 -0.144997 0.000000
vt 0.000000 -0.144997 0.000000
vt 0.050000 -0.193329 0.000000
vt 0.000000 -0.193329 0.000000
vt 0.050000 -0.241661 0.000000
vt -0.000000 -0.241661 0.000000
vt 0.050000 -0.289993 0.000000
vt 0.000000 -0.289993 0.000000
vt 0.050000 -0.338325 0.000000
vt 0.000000 -0.338325 0.000000
vt 0.050000 -0.386658 0.000000
vt -0.000000 -0.386658 0.000000
vt 0.050000 -0.434990 0.000000
vt 0.000000 -0.434990 0.000000
vt 0.050000 -0.483322 0.000000
vt -0.000000 -0.483322 0.000000
vt 0.050000 -0.531654 0.000000
vt 0.000000 -0.531654 0.000000
vt 0.000000 0.000000 0.000000
vt 0.140432 0.000000 0.000000
vt 0.000000 0.050000 0.000000
vt 0.140432 0.050000 0.000000
vt 0.000000 0.000000 0.000000
vt 0.127729 0.000000 0.000000
vt 0.000000 0.050000 0.000000
vt 0.127729 0.050000 0.000000
vt -0.050000 -0.712638 0.000000
vt -0.000000 -0.712638 0.000000
vt -0.050000 -0.659314 0.000000
vt -0.000000 -0.659314 0.000000
vt -0.050000 -0.605991 0.000000
vt -0.000000 -0.605991 0.000000
vt -0.050000 -0.552667 0.000000
vt -0.000000 -0.552667 0.000000
vt -0.050000 -0.499344 0.000000
vt -0.000000 -0.499344 0.000000
vt -0.050000 -0.446020 0.000000
vt -0.000000 -0.446020 0.000000
vt -0.050000 -0.392696 0.000000
vt -0.000000 -0.392696 0.000000
vt -0.050000 -0.339373 0.000000
vt -0.000000 -0.339373 0.000000
vt -0.050000 -0.286049 0.000000
vt -0.000000 -0.286049 0.000000
vt -0.050000 -0.232726 0.000000
vt -0.000000 -0.232726 0.000000
vt -0.050000 -0.179402 0.000000
vt -0.000000 -0.179402 0.000000
vt -0.050000 -0.126078 0.000000
vt -0.000000 -0.126078 0.000000
vt -0.050000 -0.072755 0.000000
vt -0.000000 -0.072755 0.000000
vt 0.000000 0.000000 0.000000
vt 0.127720 0.000000 0.000000
vt 0.000000 0.050000 0.000000
vt 0.127720 0.050000 0.000000
vt -0.000000 0.000000 0.000000
vt 0.137468 0.000000 0.000000
vt -0.000000 0.050000 0.000000
vt 0.137468 0.050000 0.000000
vt 0.000000 0.000000 0.000000
vt 0.142120 0.000000 0.000000
vt 0.000000 0.050000 0.000000
vt 0.142120 0.050000 0.000000
vt 0.000000 0.000000 0.000000
vt 0.131812 0.000000 0.000000
vt 0.000000 0.050000 0.000000
vt 0.131812 0.050000 0.000000
vt -0.050000 0.077514 0.000000
vt -0.000000 0.077514 0.000000
vt -0.050000 0.130045 0.000000
vt -0.000000 0.130045 0.000000
vt -0.050000 0.182576 0.000000
vt -0.000000 0.182576 0.000000
vt -0.050000 0.235106 0.000000
vt -0.000000 0.235106 0.000000
vt -0.050000 0.287637 0.000000
vt -0.000000 0.287637 0.000000
vt -0.050000 0.340168 0.000000
vt -0.000000 0.340168 0.000000
vt -0.050000 0.392699 0.000000
vt -0.000000 0.392699 0.000000
vt -0.050000 0.445230 0.000000
vt -0.000000 0.445230 0.000000
vt -0.050000 0.497761 0.000000
vt -0.000000 0.497761 0.000000
vt -0.050000 0.550292 0.000000
vt -0.000000 0.550292 0.000000
vt -0.050000 0.602823 0.000000
vt -0.000000 0.602823 0.000000
vt -0.050000 0.655353 0.000000
vt -0.000000 0.655353 0.000000
vt -0.050000 0.707884 0.000000
vt -0.000000 0.707884 0.000000
vt 0.000000 0.000000 0.000000
vt 0.130564 0.000000 0.000000
vt -0.000000 0.050000 0.000000
vt 0.130564 0.050000 0.000000
vt 0.000000 0.000000 0.000000
vt 0.139010 0.000000 0.000000
vt 0.000000 0.050000 0.000000
vt 0.139010 0.050000 0.000000
vt 0.194076 0.047863 0.000000
vt 0.199888 0.000000 0.000000
vt 0.249867 0.003182 0.000000
vt 0.194076 -0.047863 0.000000
vt 0.237967 -0.076278 0.000000
vt 0.176979 -0.092945 0.000000
vt 0.216820 -0.124259 0.000000
vt 0.149590 -0.132625 0.000000
vt 0.186131 -0.166774 0.000000
vt 0.113500 -0.164597 0.000000
vt 0.147249 -0.201952 0.000000
vt 0.070809 -0.187003 0.000000
vt 0.101884 -0.228247 0.000000
vt 0.052033 -0.244501 0.000000
vt 0.023995 -0.198542 0.000000
vt -0.000112 -0.250000 0.000000
vt -0.024220 -0.198542 0.000000
vt -0.052258 -0.244501 0.000000
vt -0.071033 -0.187003 0.000000
vt -0.102109 -0.228247 0.000000
vt -0.147474 -0.201952 0.000000
vt -0.113725 -0.164597 0.000000
vt -0.186356 -0.166774 0.000000
vt -0.149815 -0.132625 0.000000
vt -0.217045 -0.124259 0.000000
vt -0.177204 -0.092945 0.000000
vt -0.238192 -0.076278 0.000000
vt -0.194301 -0.047863 0.000000
vt -0.250111 -0.000971 0.000000
vt -0.200112 0.000000 0.000000
vt -0.194301 0.047863 0.000000
vt -0.239600 0.071732 0.000000
vt -0.177204 0.092945 0.000000
vt -0.218989 0.120802 0.000000
vt -0.149815 0.132625 0.000000
vt -0.188458 0.164396 0.000000
vt -0.113725 0.164597 0.000000
vt -0.149390 0.200540 0.000000
vt -0.071033 0.187003 0.000000
vt -0.103557 0.227594 0.000000
vt -0.053035 0.244334 0.000000
vt -0.024220 0.198542 0.000000
vt -0.000115 0.250000 0.000000
vt 0.023995 0.198542 0.000000
vt 0.052805 0.244335 0.000000
vt 0.070809 0.187003 0.000000
vt 0.103327 0.227597 0.000000
vt 0.149161 0.200543 0.000000
vt 0.113500 0.164597 0.000000
vt 0.188229 0.164400 0.000000
vt 0.149590 0.132625 0.000000
vt 0.218761 0.120806 0.000000
vt 0.176979 0.092945 0.000000
vt 0.239374 0.071737 0.000000
vt -0.367425 -0.075543 0.000000
vt -0.360544 -0.103509 0.000000
vt -0.351537 -0.130865 0.000000
vt -0.340458 -0.157448 0.000000
vt 0.338081 -0.162020 0.000000
vt 0.349865 -0.134686 0.000000
vt 0.359445 -0.106505 0.000000
vt 0.366760 -0.077652 0.000000
vt 0.367425 0.074441 0.000000
vt 0.362400 0.095966 0.000000
vt 0.356116 0.117158 0.000000
vt 0.348595 0.137943 0.000000
vt -0.348802 0.137988 0.000000
vt -0.356108 0.117865 0.000000
vt -0.362254 0.097357 0.000000
vt -0.367220 0.076532 0.000000
vt 0.180000 0.141309 0.000000
vt -0.180000 0.196350 0.000000
vt 0.130000 0.141309 0.000000
vt -0.180000 0.130900 0.000000
vt 0.130000 0.119897 0.000000
vt 0.130000 0.098485 0.000000
vt -0.180000 0.065450 0.000000
vt 0.130000 0.077074 0.000000
vt 0.180000 0.077074 0.000000
vt 0.180000 0.026028 0.000000
vt -0.180000 0.000000 0.000000
vt 0.180000 -0.025018 0.000000
vt -0.180000 -0.065450 0.000000
vt 0.180000 -0.076064 0.000000
vt 0.130000 -0.076064 0.000000
vt 0.130000 -0.104871 0.000000
vt -0.180000 -0.130900 0.000000
vt 0.130000 -0.133678 0.000000
vt 0.130000 -0.162485 0.000000
vt -0.180000 -0.196350 0.000000
vt 0.180000 -0.162485 0.000000
vt 0.180000 -0.227722 0.000000
vt -0.180000 -0.261799 0.000000
vt 0.180000 -0.292958 0.000000
vt -0.180000 -0.327249 0.000000
vt 0.180000 -0.358195 0.000000
vt -0.180000 -0.392699 0.000000
vt 0.180000 -0.423431 0.000000
vt -0.180000 -0.458149 0.000000
vt 0.180000 -0.488668 0.000000
vt -0.180000 -0.523599 0.000000
vt 0.180000 -0.553904 0.000000
vt -0.180000 -0.589049 0.000000
vt 0.180000 -0.619140 0.000000
vt -0.180000 -0.654498 0.000000
vt 0.180000 -0.684377 0.000000
vt -0.180000 -0.719948 0.000000
vt 0.180000 -0.749613 0.000000
vt -0.180000 -0.785398 0.000000
vt 0.180000 -0.814850 0.000000
vt -0.180000 -0.850848 0.000000
vt 0.180000 -0.880086 0.000000
vt -0.180000 -0.916298 0.000000
vt 0.180000 -0.945323 0.000000
vt -0.180000 -0.981748 0.000000
vt 0.180000 -1.010559 0.000000
vt 0.130000 -1.010559 0.000000
vt -0.180000 -1.047198 0.000000
vt 0.130000 -1.040333 0.000000
vt 0.130000 -1.070106 0.000000
vt -0.180000 -1.112647 0.000000
vt 0.130000 -1.099880 0.000000
vt 0.180000 -1.099880 0.000000
vt 0.180000 -1.150932 0.000000
vt -0.180000 -1.178097 0.000000
vt 0.180000 -1.201984 0.000000
vt 0.180000 1.154211 0.000000
vt -0.180000 1.178097 0.000000
vt -0.180000 1.112647 0.000000
vt 0.180000 1.103159 0.000000
vt 0.130000 1.103159 0.000000
vt 0.130000 1.081051 0.000000
vt -0.180000 1.047198 0.000000
vt 0.130000 1.058944 0.000000
vt 0.130000 1.036837 0.000000
vt -0.180000 0.981748 0.000000
vt 0.180000 1.036837 0.000000
vt 0.180000 0.972871 0.000000
vt -0.180000 0.916298 0.000000
vt 0.180000 0.908905 0.000000
vt -0.180000 0.850848 0.000000
vt 0.180000 0.844938 0.000000
vt -0.180000 0.785398 0.000000
vt 0.180000 0.780972 0.000000
vt -0.180000 0.719948 0.000000
vt 0.180000 0.717006 0.000000
vt -0.180000 0.654498 0.000000
vt 0.180000 0.653039 0.000000
vt -0.180000 0.589049 0.000000
vt 0.180000 0.589073 0.000000
vt 0.180000 0.525107 0.000000
vt -0.180000 0.523599 0.000000
vt 0.180000 0.461140 0.000000
vt -0.180000 0.458149 0.000000
vt 0.180000 0.397174 0.000000
vt -0.180000 0.392699 0.000000
vt 0.180000 0.333208 0.000000
vt -0.180000 0.327249 0.000000
vt 0.180000 0.269241 0.000000
vt -0.180000 0.261799 0.000000
vt 0.180000 0.205275 0.000000
vt 0.180000 0.076296 0.000000
vt -0.180000 0.076296 0.000000
vt 0.180000 0.000000 0.000000
vt -0.180000 0.000000 0.000000
vt 0.180000 -0.076296 0.000000
vt -0.180000 -0.076296 0.000000
vt 0.180000 -0.152592 0.000000
vt -0.180000 -0.152592 0.000000
vt 0.180000 -0.228887 0.000000
vt -0.180000 -0.228887 0.000000
vt 0.180000 -0.305183 0.000000
vt -0.180000 -0.305183 0.000000
vt 0.180000 -0.381479 0.000000
vt -0.180000 -0.381479 0.000000
vt 0.180000 -0.457775 0.000000
vt -0.180000 -0.457775 0.000000
vt 0.180000 -0.534071 0.000000
vt -0.180000 -0.534071 0.000000
vt 0.180000 -0.610367 0.000000
vt -0.180000 -0.610367 0.000000
vt 0.180000 -0.686662 0.000000
vt -0.180000 -0.686662 0.000000
vt 0.180000 -0.762958 0.000000
vt -0.180000 -0.762958 0.000000
vt 0.180000 -0.839254 0.000000
vt -0.180000 -0.839254 0.000000
vt 0.180000 -0.915550 0.000000
vt -0.180000 -0.915550 0.000000
vt 0.180000 -0.991846 0.000000
vt -0.180000 -0.991846 0.000000
vt 0.180000 -1.068142 0.000000
vt -0.180000 -1.068142 0.000000
vt 0.180000 -1.144437 0.000000
vt -0.180000 -1.144437 0.000000
vt 0.180000 -1.220733 0.000000
vt -0.180000 -1.220733 0.000000
vt 0.180000 -1.297029 0.000000
vt -0.180000 -1.297029 0.000000
vt 0.180000 -1.373325 0.000000
vt -0.180000 -1.373325 0.000000
vt 0.180000 -1.449621 0.000000
vt -0.180000 -1.449621 0.000000
vt 0.180000 -1.525916 0.000000
vt -0.180000 -1.525916 0.000000
vt 0.180000 -1.602212 0.000000
vt -0.180000 -1.602212 0.000000
vt 0.180000 1.602212 0.000000
vt -0.180000 1.602212 0.000000
vt 0.180000 1.525916 0.000000
vt -0.180000 1.525916 0.000000
vt 0.180000 1.449621 0.000000
vt -0.180000 1.449621 0.000000
vt 0.180000 1.373325 0.000000
vt -0.180000 1.373325 0.000000
vt 0.180000 1.297029 0.000000
vt -0.180000 1.297029 0.000000
vt 0.180000 1.220733 0.000000
vt -0.180000 1.220733 0.000000
vt 0.180000 1.144437 0.000000
vt -0.180000 1.144437 0.000000
vt 0.180000 1.068142 0.000000
vt -0.180000 1.068142 0.000000
vt 0.180000 0.991846 0.000000
vt -0.180000 0.991846 0.000000
vt 0.180000 0.915550 0.000000
vt -0.180000 0.915550 0.000000
vt 0.180000 0.839254 0.000000
vt -0.180000 0.839254 0.000000
vt 0.180000 0.762958 0.000000
vt -0.180000 0.762958 0.000000
vt 0.180000 0.686662 0.000000
vt -0.180000 0.686662 0.000000
vt 0.180000 0.610367 0.000000
vt -0.180000 0.610367 0.000000
vt 0.180000 0.534071 0.000000
vt -0.180000 0.534071 0.000000
vt 0.180000 0.457775 0.000000
vt -0.180000 0.457775 0.000000
vt 0.180000 0.381479 0.000000
vt -0.180000 0.381479 0.000000
vt 0.180000 0.305183 0.000000
vt -0.180000 0.305183 0.000000
vt 0.180000 0.228887 0.000000
vt -0.180000 0.228887 0.000000
vt 0.180000 0.152592 0.000000
vt -0.180000 0.152592 0.000000
vt -0.374097 -0.026007 0.000000
vt -0.504304 -0.076012 0.000000
vt -0.367107 -0.076532 0.000000
vt -0.487342 -0.150325 0.000000
vt -0.348689 -0.137988 0.000000
vt -0.459494 -0.221281 0.000000
vt -0.320205 -0.195176 0.000000
vt -0.421382 -0.287293 0.000000
vt -0.282427 -0.246698 0.000000
vt -0.373856 -0.346888 0.000000
vt -0.236451 -0.291060 0.000000
vt -0.317980 -0.398734 0.000000
vt -0.255000 -0.441673 0.000000
vt -0.510000 0.000000 0.000000
vt -0.374166 0.024999 0.000000
vt -0.504304 0.076012 0.000000
vt -0.367312 0.075543 0.000000
vt -0.487342 0.150325 0.000000
vt -0.340345 0.157448 0.000000
vt -0.459494 0.221281 0.000000
vt -0.307956 0.213982 0.000000
vt -0.421382 0.287293 0.000000
vt -0.373856 0.346888 0.000000
vt -0.266270 0.264055 0.000000
vt -0.317980 0.398734 0.000000
vt -0.216547 0.306158 0.000000
vt -0.255000 0.441673 0.000000
vt -0.160286 0.339018 0.000000
vt -0.186324 0.474746 0.000000
vt -0.099187 0.361645 0.000000
vt -0.113486 0.497213 0.000000
vt -0.035093 0.373354 0.000000
vt -0.038112 0.508574 0.000000
vt 0.030060 0.373793 0.000000
vt 0.038112 0.508574 0.000000
vt 0.113486 0.497213 0.000000
vt 0.094305 0.362948 0.000000
vt 0.186324 0.474746 0.000000
vt 0.155703 0.341147 0.000000
vt 0.255000 0.441673 0.000000
vt 0.212402 0.309048 0.000000
vt 0.317980 0.398734 0.000000
vt 0.262688 0.267619 0.000000
vt 0.373856 0.346888 0.000000
vt 0.305045 0.218111 0.000000
vt 0.421382 0.287293 0.000000
vt 0.338193 0.162020 0.000000
vt 0.459494 0.221281 0.000000
vt 0.487342 0.150325 0.000000
vt 0.366872 0.077652 0.000000
vt 0.504304 0.076012 0.000000
vt 0.374016 0.027142 0.000000
vt 0.510000 0.000000 0.000000
vt 0.374239 -0.023870 0.000000
vt 0.504304 -0.076012 0.000000
vt 0.367537 -0.074441 0.000000
vt 0.487342 -0.150325 0.000000
vt 0.348707 -0.137943 0.000000
vt 0.459494 -0.221281 0.000000
vt 0.320231 -0.195134 0.000000
vt 0.421382 -0.287293 0.000000
vt 0.282459 -0.246662 0.000000
vt 0.373856 -0.346888 0.000000
vt 0.236489 -0.291030 0.000000
vt 0.317980 -0.398734 0.000000
vt 0.255000 -0.441673 0.000000
vt 0.183654 -0.326950 0.000000
vt 0.186324 -0.474746 0.000000
vt 0.125488 -0.353380 0.000000
vt 0.113486 -0.497213 0.000000
vt 0.063681 -0.369553 0.000000
vt 0.038112 -0.508574 0.000000
vt 0.000024 -0.375000 0.000000
vt -0.038112 -0.508574 0.000000
vt -0.063633 -0.369562 0.000000
vt -0.113486 -0.497213 0.000000
vt -0.125443 -0.353397 0.000000
vt -0.186324 -0.474746 0.000000
vt -0.183611 -0.326974 0.000000
vt -0.238079 0.076278 0.000000
vt -0.249998 0.000971 0.000000
vt -0.194188 0.047863 0.000000
vt -0.200000 0.000000 0.000000
vt -0.194188 -0.047863 0.000000
vt -0.239488 -0.071732 0.000000
vt -0.177091 -0.092945 0.000000
vt -0.218877 -0.120802 0.000000
vt -0.149702 -0.132625 0.000000
vt -0.188345 -0.164396 0.000000
vt -0.149278 -0.200540 0.000000
vt -0.113613 -0.164597 0.000000
vt -0.103444 -0.227594 0.000000
vt -0.070921 -0.187003 0.000000
vt -0.052923 -0.244334 0.000000
vt -0.024107 -0.198542 0.000000
vt -0.000003 -0.250000 0.000000
vt 0.024107 -0.198542 0.000000
vt 0.052917 -0.244335 0.000000
vt 0.070921 -0.187003 0.000000
vt 0.103439 -0.227597 0.000000
vt 0.113613 -0.164597 0.000000
vt 0.149273 -0.200543 0.000000
vt 0.149702 -0.132625 0.000000
vt 0.188342 -0.164400 0.000000
vt 0.218874 -0.120806 0.000000
vt 0.177091 -0.092945 0.000000
vt 0.239486 -0.071737 0.000000
vt 0.194188 -0.047863 0.000000
vt 0.249980 -0.003182 0.000000
vt 0.200000 0.000000 0.000000
vt 0.194188 0.047863 0.000000
vt 0.238079 0.076278 0.000000
vt 0.177091 0.092945 0.000000
vt 0.216933 0.124259 0.000000
vt 0.149702 0.132625 0.000000
vt 0.186243 0.166774 0.000000
vt 0.147361 0.201952 0.000000
vt -0.177091 0.092945 0.000000
vt -0.216933 0.124259 0.000000
vt -0.149702 0.132625 0.000000
vt -0.186243 0.166774 0.000000
vt -0.147361 0.201952 0.000000
vt -0.113613 0.164597 0.000000
vt -0.101997 0.228247 0.000000
vt -0.070921 0.187003 0.000000
vt -0.052145 0.244501 0.000000
vt -0.024107 0.198542 0.000000
vt 0.000000 0.250000 0.000000
vt 0.024107 0.198542 0.000000
vt 0.052145 0.244501 0.000000
vt 0.070921 0.187003 0.000000
vt 0.101997 0.228247 0.000000
vt 0.113613 0.164597 0.000000
vt 0.369303 -0.065118 0.000000
vt 0.504304 -0.076012 0.000000
vt 0.375000 0.000000 0.000000
vt 0.510000 0.000000 0.000000
vt 0.504304 0.076012 0.000000
vt 0.487342 -0.150325 0.000000
vt 0.352385 -0.128258 0.000000
vt 0.459494 -0.221281 0.000000
vt 0.324760 -0.187500 0.000000
vt 0.421382 -0.287293 0.000000
vt 0.287267 -0.241045 0.000000
vt 0.373856 -0.346888 0.000000
vt 0.241045 -0.287267 0.000000
vt 0.317980 -0.398734 0.000000
vt 0.187500 -0.324760 0.000000
vt 0.255000 -0.441673 0.000000
vt 0.186324 -0.474746 0.000000
vt 0.128258 -0.352385 0.000000
vt 0.113486 -0.497213 0.000000
vt 0.065118 -0.369303 0.000000
vt 0.038112 -0.508574 0.000000
vt 0.000000 -0.375000 0.000000
vt -0.038112 -0.508574 0.000000
vt -0.065118 -0.369303 0.000000
vt -0.113486 -0.497213 0.000000
vt -0.128258 -0.352385 0.000000
vt -0.186324 -0.474746 0.000000
vt -0.187500 -0.324760 0.000000
vt -0.255000 -0.441673 0.000000
vt -0.317980 -0.398734 0.000000
vt -0.241045 -0.287267 0.000000
vt -0.373856 -0.346888 0.000000
vt -0.287267 -0.241045 0.000000
vt -0.421382 -0.287293 0.000000
vt -0.324760 -0.187500 0.000000
vt -0.459494 -0.221281 0.000000
vt -0.352385 -0.128258 0.000000
vt -0.487342 -0.150325 0.000000
vt -0.369303 -0.065118 0.000000
vt -0.504304 -0.076012 0.000000
vt -0.375000 0.000000 0.000000
vt -0.510000 0.000000 0.000000
vt -0.504304 0.076012 0.000000
vt -0.369303 0.065118 0.000000
vt -0.487342 0.150325 0.000000
vt -0.352385 0.128258 0.000000
vt -0.459494 0.221281 0.000000
vt -0.324760 0.187500 0.000000
vt -0.421382 0.287293 0.000000
vt -0.287267 0.241045 0.000000
vt -0.373856 0.346888 0.000000
vt -0.241045 0.287267 0.000000
vt -0.317980 0.398734 0.000000
vt -0.187500 0.324760 0.000000
vt -0.255000 0.441673 0.000000
vt -0.186324 0.474746 0.000000
vt -0.128258 0.352385 0.000000
vt -0.113486 0.497213 0.000000
vt -0.065118 0.369303 0.000000
vt -0.038112 0.508574 0.000000
vt 0.000000 0.375000 0.000000
vt 0.038112 0.508574 0.000000
vt 0.065118 0.369303 0.000000
vt 0.113486 0.497213 0.000000
vt 0.128258 0.352385 0.000000
vt 0.186324 0.474746 0.000000
vt 0.187500 0.324760 0.000000
vt 0.255000 0.441673 0.000000
vt 0.317980 0.398734 0.000000
vt 0.241045 0.287267 0.000000
vt 0.373856 0.346888 0.000000
vt 0.287267 0.241045 0.000000
vt 0.421382 0.287293 0.000000
vt 0.324760 0.187500 0.000000
vt 0.459494 0.221281 0.000000
vt 0.352385 0.128258 0.000000
vt 0.487342 0.150325 0.000000
vt 0.369303 0.065118 0.000000
vn 0.097094 0.023932 0.000000
vn 0.097094 0.023932 0.000000
vn 0.100000 0.000000 0.000000
vn 0.100000 0.000000 0.000000
vn 0.097094 -0.023932 0.000000
vn 0.097094 -0.023932 0.000000
vn 0.088546 -0.046472 0.000000
vn 0.088546 -0.046472 0.000000
vn 0.074851 -0.066312 0.000000
vn 0.074851 -0.066312 0.000000
vn 0.056806 -0.082298 0.000000
vn 0.056806 -0.082298 0.000000
vn 0.035460 -0.093502 0.000000
vn 0.035460 -0.093502 0.000000
vn 0.012054 -0.099271 0.000000
vn 0.012054 -0.099271 0.000000
vn -0.012054 -0.099271 0.000000
vn -0.012054 -0.099271 0.000000
vn -0.035460 -0.093502 0.000000
vn -0.035460 -0.093502 0.000000
vn -0.056806 -0.082298 0.000000
vn -0.056806 -0.082298 0.000000
vn -0.074851 -0.066312 0.000000
vn -0.074851 -0.066312 0.000000
vn -0.088546 -0.046472 0.000000
vn -0.088546 -0.046472 0.000000
vn -0.097094 -0.023932 0.000000
vn -0.097094 -0.023932 0.000000
vn -0.100000 0.000000 0.000000
vn -0.100000 0.000000 0.000000
vn -0.097094 0.023932 0.000000
vn -0.097094 0.023932 0.000000
vn -0.088546 0.046472 0.000000
vn -0.088546 0.046472 0.000000
vn -0.074851 0.066312 0.000000
vn -0.074851 0.066312 0.000000
vn -0.056806 0.082298 0.000000
vn -0.056806 0.082298 0.000000
vn -0.035460 0.093502 0.000000
vn -0.035460 0.093502 0.000000
vn -0.012054 0.099271 0.000000
vn -0.012054 0.099271 0.000000
vn 0.012054 0.099271 0.000000
vn 0.012054 0.099271 0.000000
vn 0.035460 0.093502 0.000000
vn 0.035460 0.093502 0.000000
vn 0.056806 0.082298 0.000000
vn 0.056806 0.082298 0.000000
vn 0.074851 0.066312 0.000000
vn 0.074851 0.066312 0.000000
vn 0.088546 0.046472 0.000000
vn 0.088546 0.046472 0.000000
vn 0.055189 0.083392 0.000000
vn 0.055189 0.083392 0.000000
vn 0.055189 0.083392 0.000000
vn 0.055189 0.083392 0.000000
vn -0.051872 -0.085494 0.000000
vn -0.051872 -0.085494 0.000000
vn -0.051872 -0.085494 0.000000
vn -0.051872 -0.085494 0.000000
vn -0.095795 -0.028695 0.000000
vn -0.095795 -0.028695 0.000000
vn -0.087550 -0.048323 0.000000
vn -0.087550 -0.048323 0.000000
vn -0.075337 -0.065760 0.000000
vn -0.075337 -0.065760 0.000000
vn -0.059709 -0.080217 0.000000
vn -0.059709 -0.080217 0.000000
vn -0.041376 -0.091039 0.000000
vn -0.041376 -0.091039 0.000000
vn -0.021167 -0.097734 0.000000
vn -0.021167 -0.097734 0.000000
vn 0.000001 -0.100000 0.000000
vn 0.000001 -0.100000 0.000000
vn 0.021169 -0.097734 0.000000
vn 0.021169 -0.097734 0.000000
vn 0.041378 -0.091038 0.000000
vn 0.041378 -0.091038 0.000000
vn 0.059711 -0.080216 0.000000
vn 0.059711 -0.080216 0.000000
vn 0.075338 -0.065758 0.000000
vn 0.075338 -0.065758 0.000000
vn 0.087551 -0.048321 0.000000
vn 0.087551 -0.048321 0.000000
vn 0.095795 -0.028693 0.000000
vn 0.095795 -0.028693 0.000000
vn 0.051836 -0.085516 0.000000
vn 0.051836 -0.085516 0.000000
vn 0.051836 -0.085516 0.000000
vn 0.051836 -0.085516 0.000000
vn -0.051836 0.085516 0.000000
vn -0.051836 0.085516 0.000000
vn -0.051836 0.085516 0.000000
vn -0.051836 0.085516 0.000000
vn -0.056877 -0.082249 0.000000
vn -0.056877 -0.082249 0.000000
vn -0.056877 -0.082249 0.000000
vn -0.056877 -0.082249 0.000000
vn 0.065049 0.075952 0.000000
vn 0.065049 0.075952 0.000000
vn 0.065049 0.075952 0.000000
vn 0.065049 0.075952 0.000000
vn 0.095232 0.030511 0.000000
vn 0.095232 0.030511 0.000000
vn 0.086773 0.049704 0.000000
vn 0.086773 0.049704 0.000000
vn 0.074497 0.066709 0.000000
vn 0.074497 0.066709 0.000000
vn 0.058944 0.080781 0.000000
vn 0.058944 0.080781 0.000000
vn 0.040799 0.091299 0.000000
vn 0.040799 0.091299 0.000000
vn 0.020858 0.097801 0.000000
vn 0.020858 0.097801 0.000000
vn 0.000000 0.100000 0.000000
vn 0.000000 0.100000 0.000000
vn -0.020858 0.097801 -0.000000
vn -0.020858 0.097801 -0.000000
vn -0.040799 0.091299 -0.000000
vn -0.040799 0.091299 -0.000000
vn -0.058944 0.080781 -0.000000
vn -0.058944 0.080781 -0.000000
vn -0.074497 0.066709 -0.000000
vn -0.074497 0.066709 -0.000000
vn -0.086773 0.049704 -0.000000
vn -0.086773 0.049704 -0.000000
vn -0.095232 0.030511 -0.000000
vn -0.095232 0.030511 -0.000000
vn -0.062169 0.078326 0.000000
vn -0.062169 0.078326 0.000000
vn -0.062169 0.078326 0.000000
vn -0.062169 0.078326 0.000000
vn 0.053646 -0.084393 0.000000
vn 0.053646 -0.084393 0.000000
vn 0.053646 -0.084393 0.000000
vn 0.053646 -0.084393 0.000000
vn 0.000000 0.000000 0.100000
vn 0.000000 0.000000 0.100000
vn 0.000000 0.000000 0.100000
vn 0.000000 0.000000 0.100000
vn 0.000000 0.000000 0.100000
vn 0.000000 0.000000 0.100000
vn 0.000000 0.000000 0.100000
vn 0.000000 0.000000 0.100000
vn 0.000000 0.000000 0.100000
vn 0.000000 0.000000 0.100000
vn 0.000000 0.000000 0.100000
vn 0.000000 0.000000 0.100000
vn 0.000000 0.000000 0.100000
vn 0.000000 0.000000 0.100000
vn 0.000000 0.000000 0.100000
vn 0.000000 0.000000 0.100000
vn 0.000000 0.000000 0.100000
vn 0.000000 0.000000 0.100000
vn 0.000000 0.000000 0.100000
vn 0.000000 0.000000 0.100000
vn 0.000000 0.000000 0.100000
vn 0.000000 0.000000 0.100000
vn 0.000000 0.000000 0.100000
vn 0.000000 0.000000 0.100000
vn 0.000000 0.000000 0.100000
vn 0.000000 0.000000 0.100000
vn 0.000000 0.000000 0.100000
vn 0.000000 0.000000 0.100000
vn 0.000000 0.000000 0.100000
vn 0.000000 0.000000 0.100000
vn 0.000000 0.000000 0.100000
vn 0.000000 0.000000 0.100000
vn 0.000000 0.000000 0.100000
vn 0.000000 0.000000 0.100000
vn 0.000000 0.000000 0.100000
vn 0.000000 0.000000 0.100000
vn 0.000000 0.000000 0.100000
vn 0.000000 0.000000 0.100000
vn 0.000000 0.000000 0.100000
vn 0.000000 0.000000 0.100000
vn 0.000000 0.000000 0.100000
vn 0.000000 0.000000 0.100000
vn 0.000000 0.000000 0.100000
vn 0.000000 0.000000 0.100000
vn 0.000000 0.000000 0.100000
vn 0.000000 0.000000 0.100000
vn 0.000000 0.000000 0.100000
vn 0.000000 0.000000 0.100000
vn 0.000000 0.000000 0.100000
vn 0.000000 0.000000 0.100000
vn 0.000000 0.000000 0.100000
vn 0.000000 0.000000 0.100000
vn 0.000000 0.000000 0.100000
vn 0.000000 0.000000 0.100000
vn 0.000000 0.000000 0.100000
vn 0.000000 0.000000 0.100000
vn 0.000000 0.000000 0.100000
vn 0.000000 0.000000 0.100000
vn 0.000000 0.000000 0.100000
vn 0.000000 0.000000 0.100000
vn 0.000000 0.000000 0.100000
vn 0.000000 0.000000 0.100000
vn 0.000000 0.000000 0.100000
vn 0.000000 0.000000 0.100000
vn 0.000000 0.000000 0.100000
vn 0.000000 0.000000 0.100000
vn 0.000000 0.000000 0.100000
vn 0.000000 0.000000 0.100000
vn 0.000000 0.000000 0.100000
vn 0.000000 0.000000 0.100000
vn -0.092984 0.036797 0.000000
vn -0.086603 0.050000 0.000000
vn -0.092984 0.036797 0.000000
vn -0.093969 0.034202 0.000000
vn -0.094932 0.031431 0.000000
vn -0.096571 0.025962 0.000000
vn -0.098481 0.017365 0.000000
vn -0.097895 0.020409 0.000000
vn -0.097895 0.020409 0.000000
vn -0.099759 0.006935 0.000000
vn -0.100000 0.000000 0.000000
vn -0.099778 -0.006666 0.000000
vn -0.098481 -0.017365 0.000000
vn -0.097950 -0.020145 0.000000
vn -0.097950 -0.020145 0.000000
vn -0.096115 -0.027602 0.000000
vn -0.093969 -0.034202 0.000000
vn -0.093713 -0.034897 0.000000
vn -0.090759 -0.041986 0.000000
vn -0.086603 -0.050000 0.000000
vn -0.090759 -0.041986 0.000000
vn -0.082122 -0.057062 0.000000
vn -0.076604 -0.064279 0.000000
vn -0.071005 -0.070415 0.000000
vn -0.064279 -0.076604 0.000000
vn -0.057746 -0.081642 0.000000
vn -0.050000 -0.086603 0.000000
vn -0.042743 -0.090405 0.000000
vn -0.034202 -0.093969 0.000000
vn -0.026450 -0.096439 0.000000
vn -0.017365 -0.098481 0.000000
vn -0.009358 -0.099561 0.000000
vn -0.000000 -0.100000 0.000000
vn 0.008016 -0.099678 0.000000
vn 0.017365 -0.098481 0.000000
vn 0.025148 -0.096786 0.000000
vn 0.034202 -0.093969 0.000000
vn 0.041521 -0.090973 0.000000
vn 0.050000 -0.086603 0.000000
vn 0.056640 -0.082413 0.000000
vn 0.064279 -0.076604 0.000000
vn 0.070050 -0.071365 0.000000
vn 0.076604 -0.064279 0.000000
vn 0.081345 -0.058163 0.000000
vn 0.086603 -0.050000 0.000000
vn 0.090185 -0.043205 0.000000
vn 0.090185 -0.043205 0.000000
vn 0.093969 -0.034202 0.000000
vn 0.093327 -0.035916 0.000000
vn 0.095882 -0.028401 0.000000
vn 0.098481 -0.017365 0.000000
vn 0.097833 -0.020707 0.000000
vn 0.097833 -0.020707 0.000000
vn 0.099738 -0.007238 0.000000
vn 0.100000 -0.000000 0.000000
vn 0.099797 0.006365 0.000000
vn 0.098481 0.017365 0.000000
vn 0.098010 0.019851 0.000000
vn 0.098010 0.019851 0.000000
vn 0.096670 0.025591 0.000000
vn 0.093969 0.034202 0.000000
vn 0.094994 0.031242 0.000000
vn 0.092989 0.036785 0.000000
vn 0.086603 0.050000 0.000000
vn 0.092989 0.036785 0.000000
vn 0.085395 0.052036 0.000000
vn 0.076604 0.064279 0.000000
vn 0.075322 0.065776 0.000000
vn 0.064279 0.076604 0.000000
vn 0.063064 0.077608 0.000000
vn 0.050000 0.086603 0.000000
vn 0.048974 0.087187 0.000000
vn 0.034202 0.093969 0.000000
vn 0.033464 0.094235 0.000000
vn 0.017365 0.098481 0.000000
vn 0.016981 0.098548 0.000000
vn -0.000000 0.100000 0.000000
vn 0.000006 0.100000 0.000000
vn -0.016969 0.098550 0.000000
vn -0.017365 0.098481 0.000000
vn -0.033451 0.094239 0.000000
vn -0.034202 0.093969 0.000000
vn -0.048963 0.087193 0.000000
vn -0.050000 0.086603 0.000000
vn -0.063054 0.077616 0.000000
vn -0.064279 0.076604 0.000000
vn -0.075314 0.065786 0.000000
vn -0.076604 0.064279 0.000000
vn -0.085388 0.052047 0.000000
vn 0.098883 0.014904 0.000000
vn 0.098883 0.014904 0.000000
vn 0.100000 0.000000 0.000000
vn 0.100000 0.000000 0.000000
vn 0.098883 -0.014904 0.000000
vn 0.098883 -0.014904 0.000000
vn 0.095557 -0.029476 0.000000
vn 0.095557 -0.029476 0.000000
vn 0.090097 -0.043388 0.000000
vn 0.090097 -0.043388 0.000000
vn 0.082624 -0.056332 0.000000
vn 0.082624 -0.056332 0.000000
vn 0.073305 -0.068017 0.000000
vn 0.073305 -0.068017 0.000000
vn 0.062349 -0.078183 0.000000
vn 0.062349 -0.078183 0.000000
vn 0.050000 -0.086603 0.000000
vn 0.050000 -0.086603 0.000000
vn 0.036534 -0.093087 0.000000
vn 0.036534 -0.093087 0.000000
vn 0.022252 -0.097493 0.000000
vn 0.022252 -0.097493 0.000000
vn 0.007473 -0.099720 0.000000
vn 0.007473 -0.099720 0.000000
vn -0.007473 -0.099720 0.000000
vn -0.007473 -0.099720 0.000000
vn -0.022252 -0.097493 0.000000
vn -0.022252 -0.097493 0.000000
vn -0.036534 -0.093087 0.000000
vn -0.036534 -0.093087 0.000000
vn -0.050000 -0.086603 0.000000
vn -0.050000 -0.086603 0.000000
vn -0.062349 -0.078183 0.000000
vn -0.062349 -0.078183 0.000000
vn -0.073305 -0.068017 0.000000
vn -0.073305 -0.068017 0.000000
vn -0.082624 -0.056332 0.000000
vn -0.082624 -0.056332 0.000000
vn -0.090097 -0.043388 0.000000
vn -0.090097 -0.043388 0.000000
vn -0.095557 -0.029476 0.000000
vn -0.095557 -0.029476 0.000000
vn -0.098883 -0.014904 0.000000
vn -0.098883 -0.014904 0.000000
vn -0.100000 -0.000000 0.000000
vn -0.100000 -0.000000 0.000000
vn -0.098883 0.014904 -0.000000
vn -0.098883 0.014904 -0.000000
vn -0.095557 0.029476 -0.000000
vn -0.095557 0.029476 -0.000000
vn -0.090097 0.043388 -0.000000
vn -0.090097 0.043388 -0.000000
vn -0.082624 0.056332 -0.000000
vn -0.082624 0.056332 -0.000000
vn -0.073305 0.068017 -0.000000
vn -0.073305 0.068017 -0.000000
vn -0.062349 0.078183 -0.000000
vn -0.062349 0.078183 -0.000000
vn -0.050000 0.086603 -0.000000
vn -0.050000 0.086603 -0.000000
vn -0.036534 0.093087 -0.000000
vn -0.036534 0.093087 -0.000000
vn -0.022252 0.097493 -0.000000
vn -0.022252 0.097493 -0.000000
vn -0.007473 0.099720 -0.000000
vn -0.007473 0.099720 -0.000000
vn 0.007473 0.099720 0.000000
vn 0.007473 0.099720 0.000000
vn 0.022252 0.097493 0.000000
vn 0.022252 0.097493 0.000000
vn 0.036534 0.093087 0.000000
vn 0.036534 0.093087 0.000000
vn 0.050000 0.086603 0.000000
vn 0.050000 0.086603 0.000000
vn 0.062349 0.078183 0.000000
vn 0.062349 0.078183 0.000000
vn 0.073305 0.068017 0.000000
vn 0.073305 0.068017 0.000000
vn 0.082624 0.056332 0.000000
vn 0.082624 0.056332 0.000000
vn 0.090097 0.043388 0.000000
vn 0.090097 0.043388 0.000000
vn 0.095557 0.029476 0.000000
vn 0.095557 0.029476 0.000000
vn 0.000000 0.000000 -0.100000
vn 0.000000 0.000000 -0.100000
vn 0.000000 0.000000 -0.100000
vn 0.000000 0.000000 -0.100000
vn 0.000000 0.000000 -0.100000
vn 0.000000 0.000000 -0.100000
vn 0.000000 0.000000 -0.100000
vn 0.000000 0.000000 -0.100000
vn 0.000000 0.000000 -0.100000
vn 0.000000 0.000000 -0.100000
vn 0.000000 0.000000 -0.100000
vn 0.000000 0.000000 -0.100000
vn 0.000000 0.000000 -0.100000
vn 0.000000 0.000000 -0.100000
vn 0.000000 0.000000 -0.100000
vn 0.000000 0.000000 -0.100000
vn 0.000000 0.000000 -0.100000
vn 0.000000 0.000000 -0.100000
vn 0.000000 0.000000 -0.100000
vn 0.000000 0.000000 -0.100000
vn 0.000000 0.000000 -0.100000
vn 0.000000 0.000000 -0.100000
vn 0.000000 0.000000 -0.100000
vn 0.000000 0.000000 -0.100000
vn 0.000000 0.000000 -0.100000
vn 0.000000 0.000000 -0.100000
vn 0.000000 0.000000 -0.100000
vn 0.000000 0.000000 -0.100000
vn 0.000000 0.000000 -0.100000
vn 0.000000 0.000000 -0.100000
vn 0.000000 0.000000 -0.100000
vn 0.000000 0.000000 -0.100000
vn 0.000000 0.000000 -0.100000
vn 0.000000 0.000000 -0.100000
vn 0.000000 0.000000 -0.100000
vn 0.000000 0.000000 -0.100000
vn 0.000000 0.000000 -0.100000
vn 0.000000 0.000000 -0.100000
vn 0.000000 0.000000 -0.100000
vn 0.000000 0.000000 -0.100000
vn 0.000000 0.000000 -0.100000
vn 0.000000 0.000000 -0.100000
vn 0.000000 0.000000 -0.100000
vn 0.000000 0.000000 -0.100000
vn 0.000000 0.000000 -0.100000
vn 0.000000 0.000000 -0.100000
vn 0.000000 0.000000 -0.100000
vn 0.000000 0.000000 -0.100000
vn 0.000000 0.000000 -0.100000
vn 0.000000 0.000000 -0.100000
vn 0.000000 0.000000 -0.100000
vn 0.000000 0.000000 -0.100000
vn 0.000000 0.000000 -0.100000
vn 0.000000 0.000000 -0.100000
vn 0.000000 0.000000 -0.100000
vn 0.000000 0.000000 -0.100000
vn 0.000000 0.000000 -0.100000
vn 0.000000 0.000000 -0.100000
vn 0.000000 0.000000 -0.100000
vn 0.000000 0.000000 -0.100000
vn 0.000000 0.000000 -0.100000
vn 0.000000 0.000000 -0.100000
vn 0.000000 0.000000 -0.100000
vn 0.000000 0.000000 -0.100000
vn 0.000000 0.000000 -0.100000
vn 0.000000 0.000000 -0.100000
vn 0.000000 0.000000 -0.100000
vn 0.000000 0.000000 -0.100000
vn 0.000000 0.000000 -0.100000
vn 0.000000 0.000000 -0.100000
vn 0.000000 0.000000 -0.100000
vn 0.000000 0.000000 -0.100000
vn 0.000000 0.000000 -0.100000
vn 0.000000 0.000000 -0.100000
vn 0.000000 0.000000 -0.100000
vn 0.000000 0.000000 -0.100000
vn 0.000000 0.000000 -0.100000
vn 0.000000 0.000000 -0.100000
vn 0.000000 0.000000 -0.100000
vn 0.000000 0.000000 -0.100000
vn 0.000000 0.000000 -0.100000
vn 0.000000 0.000000 -0.100000
vn 0.000000 0.000000 -0.100000
vn 0.000000 0.000000 -0.100000
vn 0.000000 0.000000 -0.100000
vn 0.000000 0.000000 -0.100000
vn 0.000000 0.000000 -0.100000
vn 0.000000 0.000000 -0.100000
vn 0.000000 0.000000 -0.100000
vn 0.000000 0.000000 -0.100000
vn 0.000000 0.000000 -0.100000
vn 0.000000 0.000000 -0.100000
vn 0.000000 0.000000 -0.100000
vn 0.000000 0.000000 -0.100000
vn 0.000000 0.000000 -0.100000
vn 0.000000 0.000000 -0.100000
vn 0.000000 0.000000 -0.100000
vn 0.000000 0.000000 -0.100000
vn 0.000000 0.000000 -0.100000
vn 0.000000 0.000000 -0.100000
vn 0.000000 0.000000 -0.100000
vn 0.000000 0.000000 -0.100000
vn 0.000000 0.000000 -0.100000
vn 0.000000 0.000000 -0.100000
vn 0.000000 0.000000 -0.100000
vn 0.000000 0.000000 -0.100000
vn 0.000000 0.000000 -0.100000
vn 0.000000 0.000000 -0.100000
vn 0.000000 0.000000 -0.100000
vn 0.000000 0.000000 -0.100000
vn 0.000000 0.000000 -0.100000
vn 0.000000 0.000000 -0.100000
vn 0.000000 0.000000 -0.100000
vn 0.000000 0.000000 -0.100000
vn 0.000000 0.000000 -0.100000
vn 0.000000 0.000000 -0.100000
vn 0.000000 0.000000 -0.100000
vn 0.000000 0.000000 -0.100000
vn 0.000000 0.000000 -0.100000
vn 0.000000 0.000000 -0.100000
vn 0.000000 0.000000 -0.100000
vn 0.000000 0.000000 -0.100000
vn 0.000000 0.000000 -0.100000
vn 0.000000 0.000000 -0.100000
vn 0.000000 0.000000 -0.100000
vn 0.000000 0.000000 -0.100000
vn 0.000000 0.000000 -0.100000
vn 0.000000 0.000000 -0.100000
vn 0.000000 0.000000 -0.100000
vn 0.000000 0.000000 -0.100000
vn 0.000000 0.000000 -0.100000
vn 0.000000 0.000000 -0.100000
vn 0.000000 0.000000 -0.100000
vn 0.000000 0.000000 0.100000
vn 0.000000 0.000000 0.100000
vn 0.000000 0.000000 0.100000
vn 0.000000 0.000000 0.100000
vn 0.000000 0.000000 0.100000
vn 0.000000 0.000000 0.100000
vn 0.000000 0.000000 0.100000
vn 0.000000 0.000000 0.100000
vn 0.000000 0.000000 0.100000
vn 0.000000 0.000000 0.100000
vn 0.000000 0.000000 0.100000
vn 0.000000 0.000000 0.100000
vn 0.000000 0.000000 0.100000
vn 0.000000 0.000000 0.100000
vn 0.000000 0.000000 0.100000
vn 0.000000 0.000000 0.100000
vn 0.000000 0.000000 0.100000
vn 0.000000 0.000000 0.100000
vn 0.000000 0.000000 0.100000
vn 0.000000 0.000000 0.100000
vn 0.000000 0.000000 0.100000
vn 0.000000 0.000000 0.100000
vn 0.000000 0.000000 0.100000
vn 0.000000 0.000000 0.100000
vn 0.000000 0.000000 0.100000
vn 0.000000 0.000000 0.100000
vn 0.000000 0.000000 0.100000
vn 0.000000 0.000000 0.100000
vn 0.000000 0.000000 0.100000
vn 0.000000 0.000000 0.100000
vn 0.000000 0.000000 0.100000
vn 0.000000 0.000000 0.100000
vn 0.000000 0.000000 0.100000
vn 0.000000 0.000000 0.100000
vn 0.000000 0.000000 0.100000
vn 0.000000 0.000000 0.100000
vn 0.000000 0.000000 0.100000
vn 0.000000 0.000000 0.100000
vn 0.000000 0.000000 0.100000
vn 0.000000 0.000000 0.100000
vn 0.000000 0.000000 0.100000
vn 0.000000 0.000000 0.100000
vn 0.000000 0.000000 0.100000
vn 0.000000 0.000000 0.100000
vn 0.000000 0.000000 0.100000
vn 0.000000 0.000000 0.100000
vn 0.000000 0.000000 0.100000
vn 0.000000 0.000000 0.100000
vn 0.000000 0.000000 0.100000
vn 0.000000 0.000000 0.100000
vn 0.000000 0.000000 0.100000
vn 0.000000 0.000000 0.100000
vn 0.000000 0.000000 0.100000
vn 0.000000 0.000000 0.100000
vn 0.000000 0.000000 0.100000
vn 0.000000 0.000000 0.100000
vn 0.000000 0.000000 0.100000
vn 0.000000 0.000000 0.100000
vn 0.000000 0.000000 0.100000
vn 0.000000 0.000000 0.100000
vn 0.000000 0.000000 0.100000
vn 0.000000 0.000000 0.100000
vn 0.000000 0.000000 0.100000
vn 0.000000 0.000000 0.100000
vn 0.000000 0.000000 0.100000
vn 0.000000 0.000000 0.100000
vn 0.000000 0.000000 0.100000
vn 0.000000 0.000000 0.100000
vn 0.000000 0.000000 0.100000
vn 0.000000 0.000000 0.100000
vn 0.000000 0.000000 0.100000
vn 0.000000 0.000000 0.100000
vn 0.000000 0.000000 0.100000
vn 0.000000 0.000000 0.100000
vn 0.000000 0.000000 0.100000
vn 0.000000 0.000000 0.100000
vn 0.000000 0.000000 0.100000
vn 0.000000 0.000000 0.100000
f 1126/2385/2361 1176/2386/2362 1125/2387/2363
f 1125/2387/2363 1176/2386/2362 1151/2388/2364
f 1125/2389/2363 1151/2390/2364 1150/2391/2365
f 1150/2391/2365 1151/2390/2364 1152/2392/2366
f 1150/2391/2365 1152/2392/2366 1149/2393/2367
f 1149/2393/2367 1152/2392/2366 1153/2394/2368
f 1149/2393/2367 1153/2394/2368 1148/2395/2369
f 1148/2395/2369 1153/2394/2368 1154/2396/2370
f 1148/2395/2369 1154/2396/2370 1147/2397/2371
f 1147/2397/2371 1154/2396/2370 1155/2398/2372
f 1147/2397/2371 1155/2398/2372 1146/2399/2373
f 1146/2399/2373 1155/2398/2372 1156/2400/2374
f 1146/2399/2373 1156/2400/2374 1145/2401/2375
f 1145/2401/2375 1156/2400/2374 1157/2402/2376
f 1145/2401/2375 1157/2402/2376 1144/2403/2377
f 1144/2403/2377 1157/2402/2376 1158/2404/2378
f 1144/2403/2377 1158/2404/2378 1143/2405/2379
f 1143/2405/2379 1158/2404/2378 1159/2406/2380
f 1143/2405/2379 1159/2406/2380 1142/2407/2381
f 1142/2407/2381 1159/2406/2380 1160/2408/2382
f 1142/2407/2381 1160/2408/2382 1141/2409/2383
f 1141/2409/2383 1160/2408/2382 1161/2410/2384
f 1141/2409/2383 1161/2410/2384 1140/2411/2385
f 1140/2411/2385 1161/2410/2384 1162/2412/2386
f 1140/2411/2385 1162/2412/2386 1139/2413/2387
f 1139/2413/2387 1162/2412/2386 1163/2414/2388
f 1139/2413/2387 1163/2414/2388 1138/2415/2389
f 1138/2415/2389 1163/2414/2388 1164/2416/2390
f 1138/2415/2389 1164/2416/2390 1137/2417/2391
f 1137/2417/2391 1164/2416/2390 1165/2418/2392
f 1137/2417/2391 1165/2418/2392 1136/2419/2393
f 1136/2419/2393 1165/2418/2392 1166/2420/2394
f 1136/2419/2393 1166/2420/2394 1135/2421/2395
f 1135/2421/2395 1166/2420/2394 1167/2422/2396
f 1135/2421/2395 1167/2422/2396 1134/2423/2397
f 1134/2423/2397 1167/2422/2396 1168/2424/2398
f 1134/2423/2397 1168/2424/2398 1133/2425/2399
f 1133/2425/2399 1168/2424/2398 1169/2426/2400
f 1133/2425/2399 1169/2426/2400 1132/2427/2401
f 1132/2427/2401 1169/2426/2400 1170/2428/2402
f 1132/2427/2401 1170/2428/2402 1131/2429/2403
f 1131/2429/2403 1170/2428/2402 1171/2430/2404
f 1131/2429/2403 1171/2430/2404 1130/2431/2405
f 1130/2431/2405 1171/2430/2404 1172/2432/2406
f 1130/2431/2405 1172/2432/2406 1129/2433/2407
f 1129/2433/2407 1172/2432/2406 1173/2434/2408
f 1129/2433/2407 1173/2434/2408 1128/2435/2409
f 1128/2435/2409 1173/2434/2408 1174/2436/2410
f 1128/2435/2409 1174/2436/2410 1127/2437/2411
f 1127/2437/2411 1174/2436/2410 1175/2438/2412
f 1127/2437/2411 1175/2438/2412 1126/2385/2361
f 1126/2385/2361 1175/2438/2412 1176/2386/2362
f 1177/2439/2413 1178/2440/2414 1180/2441/2415
f 1180/2441/2415 1178/2440/2414 1179/2442/2416
f 1181/2443/2417 1182/2444/2418 1184/2445/2419
f 1184/2445/2419 1182/2444/2418 1183/2446/2420
f 1208/2447/2421 1185/2448/2422 1207/2449/2423
f 1207/2449/2423 1185/2448/2422 1186/2450/2424
f 1207/2449/2423 1186/2450/2424 1206/2451/2425
f 1206/2451/2425 1186/2450/2424 1187/2452/2426
f 1206/2451/2425 1187/2452/2426 1205/2453/2427
f 1205/2453/2427 1187/2452/2426 1188/2454/2428
f 1205/2453/2427 1188/2454/2428 1204/2455/2429
f 1204/2455/2429 1188/2454/2428 1189/2456/2430
f 1204/2455/2429 1189/2456/2430 1203/2457/2431
f 1203/2457/2431 1189/2456/2430 1190/2458/2432
f 1203/2457/2431 1190/2458/2432 1202/2459/2433
f 1202/2459/2433 1190/2458/2432 1191/2460/2434
f 1202/2459/2433 1191/2460/2434 1201/2461/2435
f 1201/2461/2435 1191/2460/2434 1192/2462/2436
f 1201/2461/2435 1192/2462/2436 1200/2463/2437
f 1200/2463/2437 1192/2462/2436 1193/2464/2438
f 1200/2463/2437 1193/2464/2438 1199/2465/2439
f 1199/2465/2439 1193/2464/2438 1194/2466/2440
f 1199/2465/2439 1194/2466/2440 1198/2467/2441
f 1198/2467/2441 1194/2466/2440 1195/2468/2442
f 1198/2467/2441 1195/2468/2442 1197/2469/2443
f 1197/2469/2443 1195/2468/2442 1196/2470/2444
f 1197/2469/2443 1196/2470/2444 1184/2471/2445
f 1184/2471/2445 1196/2470/2444 1181/2472/2446
f 1209/2473/2447 1185/2474/2448 1210/2475/2449
f 1210/2475/2449 1185/2474/2448 1208/2476/2450
f 1211/2477/2451 1212/2478/2452 1214/2479/2453
f 1214/2479/2453 1212/2478/2452 1213/2480/2454
f 1215/2481/2455 1211/2482/2456 1216/2483/2457
f 1216/2483/2457 1211/2482/2456 1214/2484/2458
f 1217/2485/2459 1218/2486/2460 1220/2487/2461
f 1220/2487/2461 1218/2486/2460 1219/2488/2462
f 1244/2489/2463 1221/2490/2464 1243/2491/2465
f 1243/2491/2465 1221/2490/2464 1222/2492/2466
f 1243/2491/2465 1222/2492/2466 1242/2493/2467
f 1242/2493/2467 1222/2492/2466 1223/2494/2468
f 1242/2493/2467 1223/2494/2468 1241/2495/2469
f 1241/2495/2469 1223/2494/2468 1224/2496/2470
f 1241/2495/2469 1224/2496/2470 1240/2497/2471
f 1240/2497/2471 1224/2496/2470 1225/2498/2472
f 1240/2497/2471 1225/2498/2472 1239/2499/2473
f 1239/2499/2473 1225/2498/2472 1226/2500/2474
f 1239/2499/2473 1226/2500/2474 1238/2501/2475
f 1238/2501/2475 1226/2500/2474 1227/2502/2476
f 1238/2501/2475 1227/2502/2476 1237/2503/2477
f 1237/2503/2477 1227/2502/2476 1228/2504/2478
f 1237/2503/2477 1228/2504/2478 1236/2505/2479
f 1236/2505/2479 1228/2504/2478 1229/2506/2480
f 1236/2505/2479 1229/2506/2480 1235/2507/2481
f 1235/2507/2481 1229/2506/2480 1230/2508/2482
f 1235/2507/2481 1230/2508/2482 1234/2509/2483
f 1234/2509/2483 1230/2508/2482 1231/2510/2484
f 1234/2509/2483 1231/2510/2484 1233/2511/2485
f 1233/2511/2485 1231/2510/2484 1232/2512/2486
f 1233/2511/2485 1232/2512/2486 1220/2513/2487
f 1220/2513/2487 1232/2512/2486 1217/2514/2488
f 1245/2515/2489 1221/2516/2490 1246/2517/2491
f 1246/2517/2491 1221/2516/2490 1244/2518/2492
f 1178/2519/2493 1247/2520/2494 1179/2521/2495
f 1179/2521/2495 1247/2520/2494 1248/2522/2496
f 1126/2523/2497 1125/2524/2498 1214/2525/2499
f 1214/2525/2499 1125/2524/2498 1150/2526/2500
f 1214/2525/2499 1150/2526/2500 1220/2527/2501
f 1220/2527/2501 1150/2526/2500 1149/2528/2502
f 1220/2527/2501 1149/2528/2502 1233/2529/2503
f 1233/2529/2503 1149/2528/2502 1148/2530/2504
f 1233/2529/2503 1148/2530/2504 1234/2531/2505
f 1234/2531/2505 1148/2530/2504 1147/2532/2506
f 1234/2531/2505 1147/2532/2506 1235/2533/2507
f 1235/2533/2507 1147/2532/2506 1146/2534/2508
f 1235/2533/2507 1146/2534/2508 1236/2535/2509
f 1236/2535/2509 1146/2534/2508 1237/2536/2510
f 1237/2536/2510 1146/2534/2508 1145/2537/2511
f 1237/2536/2510 1145/2537/2511 1238/2538/2512
f 1238/2538/2512 1145/2537/2511 1144/2539/2513
f 1238/2538/2512 1144/2539/2513 1239/2540/2514
f 1239/2540/2514 1144/2539/2513 1143/2541/2515
f 1239/2540/2514 1143/2541/2515 1240/2542/2516
f 1240/2542/2516 1143/2541/2515 1241/2543/2517
f 1241/2543/2517 1143/2541/2515 1142/2544/2518
f 1241/2543/2517 1142/2544/2518 1242/2545/2519
f 1242/2545/2519 1142/2544/2518 1141/2546/2520
f 1242/2545/2519 1141/2546/2520 1243/2547/2521
f 1243/2547/2521 1141/2546/2520 1140/2548/2522
f 1243/2547/2521 1140/2548/2522 1244/2549/2523
f 1244/2549/2523 1140/2548/2522 1139/2550/2524
f 1244/2549/2523 1139/2550/2524 1179/2551/2525
f 1179/2551/2525 1139/2550/2524 1138/2552/2526
f 1179/2551/2525 1138/2552/2526 1137/2553/2527
f 1179/2551/2525 1137/2553/2527 1184/2554/2528
f 1184/2554/2528 1137/2553/2527 1136/2555/2529
f 1184/2554/2528 1136/2555/2529 1197/2556/2530
f 1197/2556/2530 1136/2555/2529 1135/2557/2531
f 1197/2556/2530 1135/2557/2531 1198/2558/2532
f 1198/2558/2532 1135/2557/2531 1134/2559/2533
f 1198/2558/2532 1134/2559/2533 1199/2560/2534
f 1199/2560/2534 1134/2559/2533 1133/2561/2535
f 1199/2560/2534 1133/2561/2535 1200/2562/2536
f 1200/2562/2536 1133/2561/2535 1201/2563/2537
f 1201/2563/2537 1133/2561/2535 1132/2564/2538
f 1201/2563/2537 1132/2564/2538 1202/2565/2539
f 1202/2565/2539 1132/2564/2538 1131/2566/2540
f 1202/2565/2539 1131/2566/2540 1203/2567/2541
f 1203/2567/2541 1131/2566/2540 1130/2568/2542
f 1203/2567/2541 1130/2568/2542 1204/2569/2543
f 1204/2569/2543 1130/2568/2542 1205/2570/2544
f 1205/2570/2544 1130/2568/2542 1129/2571/2545
f 1205/2570/2544 1129/2571/2545 1206/2572/2546
f 1206/2572/2546 1129/2571/2545 1128/2573/2547
f 1206/2572/2546 1128/2573/2547 1207/2574/2548
f 1207/2574/2548 1128/2573/2547 1127/2575/2549
f 1207/2574/2548 1127/2575/2549 1208/2576/2550
f 1208/2576/2550 1127/2575/2549 1126/2523/2497
f 1208/2576/2550 1126/2523/2497 1214/2525/2499
f 1179/2551/2525 1248/2577/2551 1244/2549/2523
f 1244/2549/2523 1248/2577/2551 1249/2578/2552
f 1244/2549/2523 1249/2578/2552 1250/2579/2553
f 1250/2579/2553 1246/2580/2554 1244/2549/2523
f 1219/2581/2555 1251/2582/2556 1220/2527/2501
f 1220/2527/2501 1251/2582/2556 1252/2583/2557
f 1220/2527/2501 1252/2583/2557 1216/2584/2558
f 1216/2584/2558 1214/2525/2499 1220/2527/2501
f 1214/2525/2499 1213/2585/2559 1208/2576/2550
f 1208/2576/2550 1213/2585/2559 1253/2586/2560
f 1208/2576/2550 1253/2586/2560 1254/2587/2561
f 1254/2587/2561 1210/2588/2562 1208/2576/2550
f 1183/2589/2563 1255/2590/2564 1184/2554/2528
f 1184/2554/2528 1255/2590/2564 1256/2591/2565
f 1184/2554/2528 1256/2591/2565 1180/2592/2566
f 1180/2592/2566 1179/2551/2525 1184/2554/2528
f 1182/2593/2567 1319/2594/2568 1183/2595/2569
f 1183/2595/2569 1319/2594/2568 1320/2596/2570
f 1183/2595/2569 1320/2596/2570 1255/2597/2571
f 1255/2597/2571 1320/2596/2570 1256/2598/2572
f 1256/2598/2572 1320/2596/2570 1321/2599/2573
f 1256/2598/2572 1321/2599/2573 1180/2600/2574
f 1180/2600/2574 1321/2599/2573 1177/2601/2575
f 1177/2601/2575 1321/2599/2573 1285/2602/2576
f 1285/2602/2576 1321/2599/2573 1286/2603/2577
f 1285/2602/2576 1286/2603/2577 1284/2604/2578
f 1284/2604/2578 1286/2603/2577 1287/2605/2579
f 1284/2604/2578 1287/2605/2579 1247/2606/2580
f 1247/2606/2580 1287/2605/2579 1248/2607/2581
f 1248/2607/2581 1287/2605/2579 1249/2608/2582
f 1249/2608/2582 1287/2605/2579 1288/2609/2583
f 1249/2608/2582 1288/2609/2583 1250/2610/2584
f 1250/2610/2584 1288/2609/2583 1246/2611/2585
f 1246/2611/2585 1288/2609/2583 1289/2612/2586
f 1246/2611/2585 1289/2612/2586 1245/2613/2587
f 1245/2613/2587 1289/2612/2586 1283/2614/2588
f 1283/2614/2588 1289/2612/2586 1290/2615/2589
f 1283/2614/2588 1290/2615/2589 1282/2616/2590
f 1282/2616/2590 1290/2615/2589 1291/2617/2591
f 1282/2616/2590 1291/2617/2591 1281/2618/2592
f 1281/2618/2592 1291/2617/2591 1292/2619/2593
f 1281/2618/2592 1292/2619/2593 1280/2620/2594
f 1280/2620/2594 1292/2619/2593 1293/2621/2595
f 1280/2620/2594 1293/2621/2595 1279/2622/2596
f 1279/2622/2596 1293/2621/2595 1294/2623/2597
f 1279/2622/2596 1294/2623/2597 1278/2624/2598
f 1278/2624/2598 1294/2623/2597 1295/2625/2599
f 1278/2624/2598 1295/2625/2599 1277/2626/2600
f 1277/2626/2600 1295/2625/2599 1296/2627/2601
f 1277/2626/2600 1296/2627/2601 1276/2628/2602
f 1276/2628/2602 1296/2627/2601 1297/2629/2603
f 1276/2628/2602 1297/2629/2603 1275/2630/2604
f 1275/2630/2604 1297/2629/2603 1298/2631/2605
f 1275/2630/2604 1298/2631/2605 1274/2632/2606
f 1274/2632/2606 1298/2631/2605 1299/2633/2607
f 1274/2632/2606 1299/2633/2607 1273/2634/2608
f 1273/2634/2608 1299/2633/2607 1300/2635/2609
f 1273/2634/2608 1300/2635/2609 1272/2636/2610
f 1272/2636/2610 1300/2635/2609 1301/2637/2611
f 1272/2636/2610 1301/2637/2611 1218/2638/2612
f 1218/2638/2612 1301/2637/2611 1219/2639/2613
f 1219/2639/2613 1301/2637/2611 1302/2640/2614
f 1219/2639/2613 1302/2640/2614 1251/2641/2615
f 1251/2641/2615 1302/2640/2614 1252/2642/2616
f 1252/2642/2616 1302/2640/2614 1303/2643/2617
f 1252/2642/2616 1303/2643/2617 1216/2644/2618
f 1216/2644/2618 1303/2643/2617 1215/2645/2619
f 1215/2645/2619 1303/2643/2617 1271/2646/2620
f 1271/2646/2620 1303/2643/2617 1304/2647/2621
f 1271/2646/2620 1304/2647/2621 1270/2648/2622
f 1270/2649/2622 1304/2650/2621 1305/2651/2623
f 1270/2649/2622 1305/2651/2623 1212/2652/2624
f 1212/2652/2624 1305/2651/2623 1213/2653/2625
f 1213/2653/2625 1305/2651/2623 1253/2654/2626
f 1253/2654/2626 1305/2651/2623 1306/2655/2627
f 1253/2654/2626 1306/2655/2627 1254/2656/2628
f 1254/2656/2628 1306/2655/2627 1210/2657/2629
f 1210/2657/2629 1306/2655/2627 1307/2658/2630
f 1210/2657/2629 1307/2658/2630 1209/2659/2631
f 1209/2659/2631 1307/2658/2630 1269/2660/2632
f 1269/2660/2632 1307/2658/2630 1308/2661/2633
f 1269/2660/2632 1308/2661/2633 1268/2662/2634
f 1268/2662/2634 1308/2661/2633 1309/2663/2635
f 1268/2662/2634 1309/2663/2635 1267/2664/2636
f 1267/2664/2636 1309/2663/2635 1310/2665/2637
f 1267/2664/2636 1310/2665/2637 1266/2666/2638
f 1266/2666/2638 1310/2665/2637 1311/2667/2639
f 1266/2666/2638 1311/2667/2639 1265/2668/2640
f 1265/2668/2640 1311/2667/2639 1312/2669/2641
f 1265/2668/2640 1312/2669/2641 1264/2670/2642
f 1264/2670/2642 1312/2669/2641 1313/2671/2643
f 1264/2670/2642 1313/2671/2643 1263/2672/2644
f 1263/2672/2644 1313/2671/2643 1262/2673/2645
f 1262/2673/2645 1313/2671/2643 1314/2674/2646
f 1262/2673/2645 1314/2674/2646 1261/2675/2647
f 1261/2675/2647 1314/2674/2646 1315/2676/2648
f 1261/2675/2647 1315/2676/2648 1260/2677/2649
f 1260/2677/2649 1315/2676/2648 1316/2678/2650
f 1260/2677/2649 1316/2678/2650 1259/2679/2651
f 1259/2679/2651 1316/2678/2650 1317/2680/2652
f 1259/2679/2651 1317/2680/2652 1258/2681/2653
f 1258/2681/2653 1317/2680/2652 1318/2682/2654
f 1258/2681/2653 1318/2682/2654 1257/2683/2655
f 1257/2683/2655 1318/2682/2654 1319/2594/2568
f 1257/2683/2655 1319/2594/2568 1182/2593/2567
f 1323/2684/2656 1405/2685/2657 1322/2686/2658
f 1322/2686/2658 1405/2685/2657 1364/2687/2659
f 1322/2686/2658 1364/2687/2659 1363/2688/2660
f 1363/2688/2660 1364/2687/2659 1365/2689/2661
f 1363/2688/2660 1365/2689/2661 1362/2690/2662
f 1362/2690/2662 1365/2689/2661 1366/2691/2663
f 1362/2690/2662 1366/2691/2663 1361/2692/2664
f 1361/2692/2664 1366/2691/2663 1367/2693/2665
f 1361/2692/2664 1367/2693/2665 1360/2694/2666
f 1360/2694/2666 1367/2693/2665 1368/2695/2667
f 1360/2694/2666 1368/2695/2667 1359/2696/2668
f 1359/2696/2668 1368/2695/2667 1369/2697/2669
f 1359/2696/2668 1369/2697/2669 1358/2698/2670
f 1358/2698/2670 1369/2697/2669 1370/2699/2671
f 1358/2698/2670 1370/2699/2671 1357/2700/2672
f 1357/2700/2672 1370/2699/2671 1371/2701/2673
f 1357/2700/2672 1371/2701/2673 1356/2702/2674
f 1356/2702/2674 1371/2701/2673 1372/2703/2675
f 1356/2702/2674 1372/2703/2675 1355/2704/2676
f 1355/2704/2676 1372/2703/2675 1373/2705/2677
f 1355/2704/2676 1373/2705/2677 1354/2706/2678
f 1354/2706/2678 1373/2705/2677 1374/2707/2679
f 1354/2706/2678 1374/2707/2679 1353/2708/2680
f 1353/2708/2680 1374/2707/2679 1375/2709/2681
f 1353/2708/2680 1375/2709/2681 1352/2710/2682
f 1352/2710/2682 1375/2709/2681 1376/2711/2683
f 1352/2710/2682 1376/2711/2683 1351/2712/2684
f 1351/2712/2684 1376/2711/2683 1377/2713/2685
f 1351/2712/2684 1377/2713/2685 1350/2714/2686
f 1350/2714/2686 1377/2713/2685 1378/2715/2687
f 1350/2714/2686 1378/2715/2687 1349/2716/2688
f 1349/2716/2688 1378/2715/2687 1379/2717/2689
f 1349/2716/2688 1379/2717/2689 1348/2718/2690
f 1348/2718/2690 1379/2717/2689 1380/2719/2691
f 1348/2718/2690 1380/2719/2691 1347/2720/2692
f 1347/2720/2692 1380/2719/2691 1381/2721/2693
f 1347/2720/2692 1381/2721/2693 1346/2722/2694
f 1346/2722/2694 1381/2721/2693 1382/2723/2695
f 1346/2722/2694 1382/2723/2695 1345/2724/2696
f 1345/2724/2696 1382/2723/2695 1383/2725/2697
f 1345/2724/2696 1383/2725/2697 1344/2726/2698
f 1344/2726/2698 1383/2725/2697 1384/2727/2699
f 1344/2726/2698 1384/2727/2699 1343/2728/2700
f 1343/2728/2700 1384/2727/2699 1385/2729/2701
f 1343/2730/2700 1385/2731/2701 1342/2732/2702
f 1342/2732/2702 1385/2731/2701 1386/2733/2703
f 1342/2732/2702 1386/2733/2703 1341/2734/2704
f 1341/2734/2704 1386/2733/2703 1387/2735/2705
f 1341/2734/2704 1387/2735/2705 1340/2736/2706
f 1340/2736/2706 1387/2735/2705 1388/2737/2707
f 1340/2736/2706 1388/2737/2707 1339/2738/2708
f 1339/2738/2708 1388/2737/2707 1389/2739/2709
f 1339/2738/2708 1389/2739/2709 1338/2740/2710
f 1338/2740/2710 1389/2739/2709 1390/2741/2711
f 1338/2740/2710 1390/2741/2711 1337/2742/2712
f 1337/2742/2712 1390/2741/2711 1391/2743/2713
f 1337/2742/2712 1391/2743/2713 1336/2744/2714
f 1336/2744/2714 1391/2743/2713 1392/2745/2715
f 1336/2744/2714 1392/2745/2715 1335/2746/2716
f 1335/2746/2716 1392/2745/2715 1393/2747/2717
f 1335/2746/2716 1393/2747/2717 1334/2748/2718
f 1334/2748/2718 1393/2747/2717 1394/2749/2719
f 1334/2748/2718 1394/2749/2719 1333/2750/2720
f 1333/2750/2720 1394/2749/2719 1395/2751/2721
f 1333/2750/2720 1395/2751/2721 1332/2752/2722
f 1332/2752/2722 1395/2751/2721 1396/2753/2723
f 1332/2752/2722 1396/2753/2723 1331/2754/2724
f 1331/2754/2724 1396/2753/2723 1397/2755/2725
f 1331/2754/2724 1397/2755/2725 1330/2756/2726
f 1330/2756/2726 1397/2755/2725 1398/2757/2727
f 1330/2756/2726 1398/2757/2727 1329/2758/2728
f 1329/2758/2728 1398/2757/2727 1399/2759/2729
f 1329/2758/2728 1399/2759/2729 1328/2760/2730
f 1328/2760/2730 1399/2759/2729 1400/2761/2731
f 1328/2760/2730 1400/2761/2731 1327/2762/2732
f 1327/2762/2732 1400/2761/2731 1401/2763/2733
f 1327/2762/2732 1401/2763/2733 1326/2764/2734
f 1326/2764/2734 1401/2763/2733 1402/2765/2735
f 1326/2764/2734 1402/2765/2735 1325/2766/2736
f 1325/2766/2736 1402/2765/2735 1403/2767/2737
f 1325/2766/2736 1403/2767/2737 1324/2768/2738
f 1324/2768/2738 1403/2767/2737 1404/2769/2739
f 1324/2768/2738 1404/2769/2739 1323/2684/2656
f 1323/2684/2656 1404/2769/2739 1405/2685/2657
f 1285/2770/2740 1363/2771/2741 1177/2772/2742
f 1177/2772/2742 1363/2771/2741 1362/2773/2743
f 1177/2772/2742 1362/2773/2743 1182/2774/2744
f 1182/2774/2744 1362/2773/2743 1361/2775/2745
f 1182/2774/2744 1361/2775/2745 1257/2776/2746
f 1257/2776/2746 1361/2775/2745 1360/2777/2747
f 1257/2776/2746 1360/2777/2747 1258/2778/2748
f 1258/2778/2748 1360/2777/2747 1359/2779/2749
f 1258/2778/2748 1359/2779/2749 1259/2780/2750
f 1259/2780/2750 1359/2779/2749 1358/2781/2751
f 1259/2780/2750 1358/2781/2751 1357/2782/2752
f 1363/2771/2741 1285/2770/2740 1322/2783/2753
f 1322/2783/2753 1285/2770/2740 1284/2784/2754
f 1322/2783/2753 1284/2784/2754 1323/2785/2755
f 1323/2785/2755 1284/2784/2754 1247/2786/2756
f 1323/2785/2755 1247/2786/2756 1324/2787/2757
f 1324/2787/2757 1247/2786/2756 1245/2788/2758
f 1324/2787/2757 1245/2788/2758 1325/2789/2759
f 1325/2789/2759 1245/2788/2758 1283/2790/2760
f 1325/2789/2759 1283/2790/2760 1326/2791/2761
f 1326/2791/2761 1283/2790/2760 1327/2792/2762
f 1327/2792/2762 1283/2790/2760 1282/2793/2763
f 1327/2792/2762 1282/2793/2763 1328/2794/2764
f 1328/2794/2764 1282/2793/2763 1281/2795/2765
f 1328/2794/2764 1281/2795/2765 1329/2796/2766
f 1329/2796/2766 1281/2795/2765 1280/2797/2767
f 1329/2796/2766 1280/2797/2767 1330/2798/2768
f 1330/2798/2768 1280/2797/2767 1279/2799/2769
f 1330/2798/2768 1279/2799/2769 1331/2800/2770
f 1331/2800/2770 1279/2799/2769 1278/2801/2771
f 1331/2800/2770 1278/2801/2771 1332/2802/2772
f 1332/2802/2772 1278/2801/2771 1277/2803/2773
f 1332/2802/2772 1277/2803/2773 1333/2804/2774
f 1333/2804/2774 1277/2803/2773 1334/2805/2775
f 1334/2805/2775 1277/2803/2773 1276/2806/2776
f 1334/2805/2775 1276/2806/2776 1335/2807/2777
f 1335/2807/2777 1276/2806/2776 1275/2808/2778
f 1335/2807/2777 1275/2808/2778 1336/2809/2779
f 1336/2809/2779 1275/2808/2778 1274/2810/2780
f 1336/2809/2779 1274/2810/2780 1337/2811/2781
f 1337/2811/2781 1274/2810/2780 1273/2812/2782
f 1337/2811/2781 1273/2812/2782 1338/2813/2783
f 1338/2813/2783 1273/2812/2782 1272/2814/2784
f 1338/2813/2783 1272/2814/2784 1339/2815/2785
f 1339/2815/2785 1272/2814/2784 1218/2816/2786
f 1339/2815/2785 1218/2816/2786 1340/2817/2787
f 1340/2817/2787 1218/2816/2786 1341/2818/2788
f 1341/2818/2788 1218/2816/2786 1215/2819/2789
f 1341/2818/2788 1215/2819/2789 1342/2820/2790
f 1342/2820/2790 1215/2819/2789 1271/2821/2791
f 1342/2820/2790 1271/2821/2791 1343/2822/2792
f 1343/2822/2792 1271/2821/2791 1270/2823/2793
f 1343/2822/2792 1270/2823/2793 1344/2824/2794
f 1344/2824/2794 1270/2823/2793 1212/2825/2795
f 1344/2824/2794 1212/2825/2795 1345/2826/2796
f 1345/2826/2796 1212/2825/2795 1209/2827/2797
f 1345/2826/2796 1209/2827/2797 1346/2828/2798
f 1346/2828/2798 1209/2827/2797 1269/2829/2799
f 1346/2828/2798 1269/2829/2799 1347/2830/2800
f 1347/2830/2800 1269/2829/2799 1268/2831/2801
f 1347/2830/2800 1268/2831/2801 1348/2832/2802
f 1348/2832/2802 1268/2831/2801 1267/2833/2803
f 1348/2832/2802 1267/2833/2803 1349/2834/2804
f 1349/2834/2804 1267/2833/2803 1350/2835/2805
f 1350/2835/2805 1267/2833/2803 1266/2836/2806
f 1350/2835/2805 1266/2836/2806 1351/2837/2807
f 1351/2837/2807 1266/2836/2806 1265/2838/2808
f 1351/2837/2807 1265/2838/2808 1352/2839/2809
f 1352/2839/2809 1265/2838/2808 1264/2840/2810
f 1352/2839/2809 1264/2840/2810 1353/2841/2811
f 1353/2841/2811 1264/2840/2810 1263/2842/2812
f 1353/2841/2811 1263/2842/2812 1354/2843/2813
f 1354/2843/2813 1263/2842/2812 1262/2844/2814
f 1354/2843/2813 1262/2844/2814 1355/2845/2815
f 1355/2845/2815 1262/2844/2814 1261/2846/2816
f 1355/2845/2815 1261/2846/2816 1356/2847/2817
f 1356/2847/2817 1261/2846/2816 1260/2848/2818
f 1356/2847/2817 1260/2848/2818 1357/2782/2752
f 1357/2782/2752 1260/2848/2818 1259/2780/2750
f 1245/2788/2758 1247/2786/2756 1221/2849/2819
f 1221/2849/2819 1247/2786/2756 1178/2850/2820
f 1221/2849/2819 1178/2850/2820 1163/2851/2821
f 1163/2851/2821 1178/2850/2820 1164/2852/2822
f 1164/2852/2822 1178/2850/2820 1165/2853/2823
f 1165/2853/2823 1178/2850/2820 1181/2854/2824
f 1165/2853/2823 1181/2854/2824 1166/2855/2825
f 1166/2855/2825 1181/2854/2824 1196/2856/2826
f 1166/2855/2825 1196/2856/2826 1167/2857/2827
f 1167/2857/2827 1196/2856/2826 1195/2858/2828
f 1167/2857/2827 1195/2858/2828 1194/2859/2829
f 1178/2850/2820 1177/2772/2742 1181/2854/2824
f 1181/2854/2824 1177/2772/2742 1182/2774/2744
f 1167/2857/2827 1194/2859/2829 1168/2860/2830
f 1168/2860/2830 1194/2859/2829 1193/2861/2831
f 1168/2860/2830 1193/2861/2831 1169/2862/2832
f 1169/2862/2832 1193/2861/2831 1192/2863/2833
f 1169/2862/2832 1192/2863/2833 1170/2864/2834
f 1170/2864/2834 1192/2863/2833 1191/2865/2835
f 1170/2864/2834 1191/2865/2835 1171/2866/2836
f 1171/2866/2836 1191/2865/2835 1190/2867/2837
f 1171/2866/2836 1190/2867/2837 1172/2868/2838
f 1172/2868/2838 1190/2867/2837 1189/2869/2839
f 1172/2868/2838 1189/2869/2839 1173/2870/2840
f 1173/2870/2840 1189/2869/2839 1188/2871/2841
f 1173/2870/2840 1188/2871/2841 1174/2872/2842
f 1174/2872/2842 1188/2871/2841 1187/2873/2843
f 1174/2872/2842 1187/2873/2843 1186/2874/2844
f 1174/2872/2842 1186/2874/2844 1175/2875/2845
f 1175/2875/2845 1186/2874/2844 1185/2876/2846
f 1175/2875/2845 1185/2876/2846 1176/2877/2847
f 1176/2877/2847 1185/2876/2846 1211/2878/2848
f 1176/2877/2847 1211/2878/2848 1151/2879/2849
f 1151/2879/2849 1211/2878/2848 1152/2880/2850
f 1152/2880/2850 1211/2878/2848 1217/2881/2851
f 1152/2880/2850 1217/2881/2851 1153/2882/2852
f 1153/2882/2852 1217/2881/2851 1232/2883/2853
f 1153/2882/2852 1232/2883/2853 1154/2884/2854
f 1154/2884/2854 1232/2883/2853 1231/2885/2855
f 1154/2884/2854 1231/2885/2855 1230/2886/2856
f 1211/2878/2848 1185/2876/2846 1212/2825/2795
f 1212/2825/2795 1185/2876/2846 1209/2827/2797
f 1211/2878/2848 1215/2819/2789 1217/2881/2851
f 1217/2881/2851 1215/2819/2789 1218/2816/2786
f 1163/2851/2821 1162/2887/2857 1221/2849/2819
f 1221/2849/2819 1162/2887/2857 1222/2888/2858
f 1222/2888/2858 1162/2887/2857 1161/2889/2859
f 1222/2888/2858 1161/2889/2859 1223/2890/2860
f 1223/2890/2860 1161/2889/2859 1224/2891/2861
f 1224/2891/2861 1161/2889/2859 1160/2892/2862
f 1224/2891/2861 1160/2892/2862 1225/2893/2863
f 1225/2893/2863 1160/2892/2862 1159/2894/2864
f 1225/2893/2863 1159/2894/2864 1226/2895/2865
f 1226/2895/2865 1159/2894/2864 1158/2896/2866
f 1226/2895/2865 1158/2896/2866 1227/2897/2867
f 1227/2897/2867 1158/2896/2866 1157/2898/2868
f 1227/2897/2867 1157/2898/2868 1228/2899/2869
f 1228/2899/2869 1157/2898/2868 1156/2900/2870
f 1228/2899/2869 1156/2900/2870 1229/2901/2871
f 1229/2901/2871 1156/2900/2870 1155/2902/2872
f 1229/2901/2871 1155/2902/2872 1230/2886/2856
f 1230/2886/2856 1155/2902/2872 1154/2884/2854
f 1321/2903/2873 1365/2904/2874 1286/2905/2875
f 1286/2905/2875 1365/2904/2874 1364/2906/2876
f 1286/2905/2875 1364/2906/2876 1405/2907/2877
f 1365/2904/2874 1321/2903/2873 1366/2908/2878
f 1366/2908/2878 1321/2903/2873 1320/2909/2879
f 1366/2908/2878 1320/2909/2879 1367/2910/2880
f 1367/2910/2880 1320/2909/2879 1319/2911/2881
f 1367/2910/2880 1319/2911/2881 1368/2912/2882
f 1368/2912/2882 1319/2911/2881 1318/2913/2883
f 1368/2912/2882 1318/2913/2883 1369/2914/2884
f 1369/2914/2884 1318/2913/2883 1317/2915/2885
f 1369/2914/2884 1317/2915/2885 1370/2916/2886
f 1370/2916/2886 1317/2915/2885 1316/2917/2887
f 1370/2916/2886 1316/2917/2887 1371/2918/2888
f 1371/2918/2888 1316/2917/2887 1372/2919/2889
f 1372/2919/2889 1316/2917/2887 1315/2920/2890
f 1372/2919/2889 1315/2920/2890 1373/2921/2891
f 1373/2921/2891 1315/2920/2890 1314/2922/2892
f 1373/2921/2891 1314/2922/2892 1374/2923/2893
f 1374/2923/2893 1314/2922/2892 1313/2924/2894
f 1374/2923/2893 1313/2924/2894 1375/2925/2895
f 1375/2925/2895 1313/2924/2894 1312/2926/2896
f 1375/2925/2895 1312/2926/2896 1376/2927/2897
f 1376/2927/2897 1312/2926/2896 1311/2928/2898
f 1376/2927/2897 1311/2928/2898 1377/2929/2899
f 1377/2929/2899 1311/2928/2898 1310/2930/2900
f 1377/2929/2899 1310/2930/2900 1378/2931/2901
f 1378/2931/2901 1310/2930/2900 1379/2932/2902
f 1379/2932/2902 1310/2930/2900 1309/2933/2903
f 1379/2932/2902 1309/2933/2903 1380/2934/2904
f 1380/2934/2904 1309/2933/2903 1308/2935/2905
f 1380/2934/2904 1308/2935/2905 1381/2936/2906
f 1381/2936/2906 1308/2935/2905 1307/2937/2907
f 1381/2936/2906 1307/2937/2907 1382/2938/2908
f 1382/2938/2908 1307/2937/2907 1306/2939/2909
f 1382/2938/2908 1306/2939/2909 1383/2940/2910
f 1383/2940/2910 1306/2939/2909 1305/2941/2911
f 1383/2940/2910 1305/2941/2911 1384/2942/2912
f 1384/2942/2912 1305/2941/2911 1304/2943/2913
f 1384/2942/2912 1304/2943/2913 1385/2944/2914
f 1385/2944/2914 1304/2943/2913 1386/2945/2915
f 1386/2945/2915 1304/2943/2913 1303/2946/2916
f 1386/2945/2915 1303/2946/2916 1387/2947/2917
f 1387/2947/2917 1303/2946/2916 1302/2948/2918
f 1387/2947/2917 1302/2948/2918 1388/2949/2919
f 1388/2949/2919 1302/2948/2918 1301/2950/2920
f 1388/2949/2919 1301/2950/2920 1389/2951/2921
f 1389/2951/2921 1301/2950/2920 1300/2952/2922
f 1389/2951/2921 1300/2952/2922 1390/2953/2923
f 1390/2953/2923 1300/2952/2922 1299/2954/2924
f 1390/2953/2923 1299/2954/2924 1391/2955/2925
f 1391/2955/2925 1299/2954/2924 1298/2956/2926
f 1391/2955/2925 1298/2956/2926 1392/2957/2927
f 1392/2957/2927 1298/2956/2926 1393/2958/2928
f 1393/2958/2928 1298/2956/2926 1297/2959/2929
f 1393/2958/2928 1297/2959/2929 1394/2960/2930
f 1394/2960/2930 1297/2959/2929 1296/2961/2931
f 1394/2960/2930 1296/2961/2931 1395/2962/2932
f 1395/2962/2932 1296/2961/2931 1295/2963/2933
f 1395/2962/2932 1295/2963/2933 1396/2964/2934
f 1396/2964/2934 1295/2963/2933 1294/2965/2935
f 1396/2964/2934 1294/2965/2935 1397/2966/2936
f 1397/2966/2936 1294/2965/2935 1293/2967/2937
f 1397/2966/2936 1293/2967/2937 1398/2968/2938
f 1398/2968/2938 1293/2967/2937 1292/2969/2939
f 1398/2968/2938 1292/2969/2939 1399/2970/2940
f 1399/2970/2940 1292/2969/2939 1400/2971/2941
f 1400/2971/2941 1292/2969/2939 1291/2972/2942
f 1400/2971/2941 1291/2972/2942 1401/2973/2943
f 1401/2973/2943 1291/2972/2942 1290/2974/2944
f 1401/2973/2943 1290/2974/2944 1402/2975/2945
f 1402/2975/2945 1290/2974/2944 1289/2976/2946
f 1402/2975/2945 1289/2976/2946 1403/2977/2947
f 1403/2977/2947 1289/2976/2946 1288/2978/2948
f 1403/2977/2947 1288/2978/2948 1404/2979/2949
f 1404/2979/2949 1288/2978/2948 1287/2980/2950
f 1404/2979/2949 1287/2980/2950 1405/2907/2877
f 1405/2907/2877 1287/2980/2950 1286/2905/2875
g Body24

v 11.000000 40.000000 0.500000
v 11.058116 39.521369 0.500000
v 11.229088 39.070554 0.500000
v 11.502979 38.673755 0.500000
v 11.863871 38.354032 0.500000
v 12.290790 38.129968 0.500000
v 12.758927 38.014582 0.500000
v 13.241073 38.014582 0.500000
v 13.709210 38.129968 0.500000
v 14.136129 38.354032 0.500000
v 14.497021 38.673755 0.500000
v 14.770912 39.070554 0.500000
v 14.941884 39.521369 0.500000
v 15.000000 40.000000 0.500000
v 14.941884 40.478631 0.500000
v 14.770912 40.929446 0.500000
v 14.497021 41.326245 0.500000
v 14.136129 41.645968 0.500000
v 13.709210 41.870032 0.500000
v 13.241073 41.985418 0.500000
v 12.758927 41.985418 0.500000
v 12.290790 41.870032 0.500000
v 11.863871 41.645968 0.500000
v 11.502979 41.326245 0.500000
v 11.229088 40.929446 0.500000
v 11.058116 40.478631 0.500000
v 11.000000 40.000000 0.000000
v 11.058116 40.478631 0.000000
v 11.229088 40.929446 0.000000
v 11.502979 41.326245 0.000000
v 11.863871 41.645968 0.000000
v 12.290790 41.870032 0.000000
v 12.758927 41.985418 0.000000
v 13.241073 41.985418 0.000000
v 13.709210 41.870032 0.000000
v 14.136129 41.645968 0.000000
v 14.497021 41.326245 0.000000
v 14.770912 40.929446 0.000000
v 14.941884 40.478631 0.000000
v 15.000000 40.000000 0.000000
v 14.941884 39.521369 0.000000
v 14.770912 39.070554 0.000000
v 14.497021 38.673755 0.000000
v 14.136129 38.354032 0.000000
v 13.709210 38.129968 0.000000
v 13.241073 38.014582 0.000000
v 12.758927 38.014582 0.000000
v 12.290790 38.129968 0.000000
v 11.863871 38.354032 0.000000
v 11.502979 38.673755 0.000000
v 11.229088 39.070554 0.000000
v 11.058116 39.521369 0.000000
v 16.671074 39.234678 0.000000
v 15.499981 40.009706 0.000000
v 15.499981 40.009706 0.500000
v 16.671074 39.234678 0.500000
v 15.394880 39.282679 0.000000
v 16.486894 38.620119 0.000000
v 16.486894 38.620119 0.500000
v 15.394880 39.282679 0.500000
v 10.605136 39.282626 0.000000
v 10.811261 38.791936 0.000000
v 11.116584 38.355998 0.000000
v 11.507268 37.994570 0.000000
v 11.965606 37.724032 0.000000
v 12.470825 37.556647 0.000000
v 13.000028 37.500000 0.000000
v 13.529229 37.556659 0.000000
v 14.034444 37.724055 0.000000
v 14.492776 37.994603 0.000000
v 14.883452 38.356039 0.000000
v 15.188766 38.791984 0.000000
v 15.188766 38.791984 0.500000
v 14.883452 38.356039 0.500000
v 14.492776 37.994603 0.500000
v 14.034444 37.724055 0.500000
v 13.529229 37.556659 0.500000
v 13.000028 37.500000 0.500000
v 12.470825 37.556647 0.500000
v 11.965606 37.724032 0.500000
v 11.507268 37.994570 0.500000
v 11.116584 38.355998 0.500000
v 10.811261 38.791936 0.500000
v 10.605136 39.282626 0.500000
v 9.512927 38.620572 0.000000
v 9.512927 38.620572 0.500000
v 10.500203 39.968177 0.000000
v 9.324629 39.255591 0.000000
v 9.324629 39.255591 0.500000
v 10.500203 39.968177 0.500000
v 9.331278 40.776518 0.000000
v 9.331278 40.776518 0.500000
v 10.619208 40.762778 0.000000
v 9.618069 41.620198 0.000000
v 9.618069 41.620198 0.500000
v 10.619208 40.762778 0.500000
v 15.380792 40.762778 0.000000
v 15.169326 41.242588 0.000000
v 14.862432 41.667737 0.000000
v 14.473610 42.019523 0.000000
v 14.019965 42.282470 0.000000
v 13.521452 42.445013 0.000000
v 13.000000 42.500000 0.000000
v 12.478548 42.445013 0.000000
v 11.980035 42.282470 0.000000
v 11.526390 42.019523 0.000000
v 11.137568 41.667737 0.000000
v 10.830674 41.242588 0.000000
v 10.830674 41.242588 0.500000
v 11.137568 41.667737 0.500000
v 11.526390 42.019523 0.500000
v 11.980035 42.282470 0.500000
v 12.478548 42.445013 0.500000
v 13.000000 42.500000 0.500000
v 13.521452 42.445013 0.500000
v 14.019965 42.282470 0.500000
v 14.473610 42.019523 0.500000
v 14.862432 41.667737 0.500000
v 15.169326 41.242588 0.500000
v 15.380792 40.762778 0.500000
v 16.403454 41.574484 0.000000
v 16.403454 41.574484 0.500000
v 16.673122 40.755431 0.000000
v 16.673122 40.755431 0.500000
v 16.604315 41.035091 0.500000
v 16.514249 41.308647 0.500000
v 9.500221 41.346865 0.500000
v 9.404423 41.065046 0.500000
v 9.374873 39.040338 0.500000
v 9.437711 38.828420 0.500000
v 16.559957 38.821353 0.500000
v 16.621417 39.026429 0.500000
v 16.202053 38.048242 0.000000
v 15.824268 37.533017 0.000000
v 15.364507 37.089398 0.000000
v 14.836114 36.730262 0.000000
v 14.254425 36.466034 0.000000
v 13.636326 36.304382 0.000000
v 12.999757 36.250000 0.000000
v 12.363194 36.304465 0.000000
v 11.745116 36.466197 0.000000
v 11.163462 36.730501 0.000000
v 10.635115 37.089705 0.000000
v 10.175411 37.533383 0.000000
v 9.797694 38.048658 0.000000
v 9.257605 39.761296 0.000000
v 9.259835 40.271418 0.000000
v 9.949551 42.181114 0.000000
v 10.373117 42.676189 0.000000
v 10.875982 43.090477 0.000000
v 11.442965 43.411472 0.000000
v 12.056951 43.629485 0.000000
v 12.699404 43.737933 0.000000
v 13.350932 43.733543 0.000000
v 13.991866 43.616449 0.000000
v 14.602859 43.390184 0.000000
v 15.165465 43.061578 0.000000
v 15.662702 42.640552 0.000000
v 16.079560 42.139816 0.000000
v 16.741658 40.249993 0.000000
v 16.740971 39.739930 0.000000
v 16.750000 40.000000 3.600000
v 16.693029 40.651181 3.600000
v 16.523847 41.282576 3.600000
v 16.247595 41.875000 3.600000
v 15.872667 42.410454 3.600000
v 15.410454 42.872667 3.600000
v 14.875000 43.247595 3.600000
v 14.282576 43.523847 3.600000
v 13.651181 43.693029 3.600000
v 13.000000 43.750000 3.600000
v 12.348819 43.693029 3.600000
v 11.717424 43.523847 3.600000
v 11.125000 43.247595 3.600000
v 10.589546 42.872667 3.600000
v 10.127333 42.410454 3.600000
v 9.752405 41.875000 3.600000
v 9.476153 41.282576 3.600000
v 9.306971 40.651181 3.600000
v 9.250000 40.000000 3.600000
v 9.306971 39.348819 3.600000
v 9.476153 38.717424 3.600000
v 9.752405 38.125000 3.600000
v 10.127333 37.589546 3.600000
v 10.589546 37.127333 3.600000
v 11.125000 36.752405 3.600000
v 11.717424 36.476153 3.600000
v 12.348819 36.306971 3.600000
v 13.000000 36.250000 3.600000
v 13.651181 36.306971 3.600000
v 14.282576 36.476153 3.600000
v 14.875000 36.752405 3.600000
v 15.410454 37.127333 3.600000
v 15.872667 37.589546 3.600000
v 16.247595 38.125000 3.600000
v 16.523847 38.717424 3.600000
v 16.693029 39.348819 3.600000
v 18.100000 40.000000 0.000000
v 18.043037 40.760116 0.000000
v 17.873421 41.503251 0.000000
v 17.594941 42.212807 0.000000
v 17.213818 42.872932 0.000000
v 16.738565 43.468881 0.000000
v 16.179798 43.987341 0.000000
v 15.550000 44.416730 0.000000
v 14.863239 44.747456 0.000000
v 14.134857 44.972132 0.000000
v 13.381123 45.085739 0.000000
v 12.618877 45.085739 0.000000
v 11.865143 44.972132 0.000000
v 11.136761 44.747456 0.000000
v 10.450000 44.416730 0.000000
v 9.820202 43.987341 0.000000
v 9.261435 43.468881 0.000000
v 8.786182 42.872932 0.000000
v 8.405059 42.212807 0.000000
v 8.126579 41.503251 0.000000
v 7.956963 40.760116 0.000000
v 7.900000 40.000000 0.000000
v 7.956963 39.239884 0.000000
v 8.126579 38.496749 0.000000
v 8.405059 37.787193 0.000000
v 8.786182 37.127068 0.000000
v 9.261435 36.531119 0.000000
v 9.820202 36.012659 0.000000
v 10.450000 35.583270 0.000000
v 11.136761 35.252544 0.000000
v 11.865143 35.027868 0.000000
v 12.618877 34.914261 0.000000
v 13.381123 34.914261 0.000000
v 14.134857 35.027868 0.000000
v 14.863239 35.252544 0.000000
v 15.550000 35.583270 0.000000
v 16.179798 36.012659 0.000000
v 16.738565 36.531119 0.000000
v 17.213818 37.127068 0.000000
v 17.594941 37.787193 0.000000
v 17.873421 38.496749 0.000000
v 18.043037 39.239884 0.000000
v 18.100000 40.000000 3.600000
v 18.043037 39.239884 3.600000
v 17.873421 38.496749 3.600000
v 17.594941 37.787193 3.600000
v 17.213818 37.127068 3.600000
v 16.738565 36.531119 3.600000
v 16.179798 36.012659 3.600000
v 15.550000 35.583270 3.600000
v 14.863239 35.252544 3.600000
v 14.134857 35.027868 3.600000
v 13.381123 34.914261 3.600000
v 12.618877 34.914261 3.600000
v 11.865143 35.027868 3.600000
v 11.136761 35.252544 3.600000
v 10.450000 35.583270 3.600000
v 9.820202 36.012659 3.600000
v 9.261435 36.531119 3.600000
v 8.786182 37.127068 3.600000
v 8.405059 37.787193 3.600000
v 8.126579 38.496749 3.600000
v 7.956963 39.239884 3.600000
v 7.900000 40.000000 3.600000
v 7.956963 40.760116 3.600000
v 8.126579 41.503251 3.600000
v 8.405059 42.212807 3.600000
v 8.786182 42.872932 3.600000
v 9.261435 43.468881 3.600000
v 9.820202 43.987341 3.600000
v 10.450000 44.416730 3.600000
v 11.136761 44.747456 3.600000
v 11.865143 44.972132 3.600000
v 12.618877 45.085739 3.600000
v 13.381123 45.085739 3.600000
v 14.134857 44.972132 3.600000
v 14.863239 44.747456 3.600000
v 15.550000 44.416730 3.600000
v 16.179798 43.987341 3.600000
v 16.738565 43.468881 3.600000
v 17.213818 42.872932 3.600000
v 17.594941 42.212807 3.600000
v 17.873421 41.503251 3.600000
v 18.043037 40.760116 3.600000
vt 0.050000 -0.579986 0.000000
vt 0.000000 -0.579986 0.000000
vt 0.050000 -0.628319 0.000000
vt 0.000000 -0.628319 0.000000
vt 0.050000 0.628319 0.000000
vt 0.000000 0.628319 0.000000
vt 0.050000 0.579986 0.000000
vt -0.000000 0.579986 0.000000
vt 0.050000 0.531654 0.000000
vt -0.000000 0.531654 0.000000
vt 0.050000 0.483322 0.000000
vt 0.000000 0.483322 0.000000
vt 0.050000 0.434990 0.000000
vt 0.000000 0.434990 0.000000
vt 0.050000 0.386658 0.000000
vt -0.000000 0.386658 0.000000
vt 0.050000 0.338325 0.000000
vt 0.000000 0.338325 0.000000
vt 0.050000 0.289993 0.000000
vt 0.000000 0.289993 0.000000
vt 0.050000 0.241661 0.000000
vt -0.000000 0.241661 0.000000
vt 0.050000 0.193329 0.000000
vt 0.000000 0.193329 0.000000
vt 0.050000 0.144997 0.000000
vt -0.000000 0.144997 0.000000
vt 0.050000 0.096664 0.000000
vt -0.000000 0.096664 0.000000
vt 0.050000 0.048332 0.000000
vt 0.000000 0.048332 0.000000
vt 0.050000 0.000000 0.000000
vt 0.000000 0.000000 0.000000
vt 0.050000 -0.048332 0.000000
vt 0.000000 -0.048332 0.000000
vt 0.050000 -0.096664 0.000000
vt 0.000000 -0.096664 0.000000
vt 0.050000 -0.144997 0.000000
vt 0.000000 -0.144997 0.000000
vt 0.050000 -0.193329 0.000000
vt 0.000000 -0.193329 0.000000
vt 0.050000 -0.241661 0.000000
vt -0.000000 -0.241661 0.000000
vt 0.050000 -0.289993 0.000000
vt 0.000000 -0.289993 0.000000
vt 0.050000 -0.338325 0.000000
vt 0.000000 -0.338325 0.000000
vt 0.050000 -0.386658 0.000000
vt -0.000000 -0.386658 0.000000
vt 0.050000 -0.434990 0.000000
vt 0.000000 -0.434990 0.000000
vt 0.050000 -0.483322 0.000000
vt -0.000000 -0.483322 0.000000
vt 0.050000 -0.531654 0.000000
vt 0.000000 -0.531654 0.000000
vt 0.000000 0.000000 0.000000
vt 0.140432 0.000000 0.000000
vt 0.000000 0.050000 0.000000
vt 0.140432 0.050000 0.000000
vt 0.000000 0.000000 0.000000
vt 0.127729 0.000000 0.000000
vt 0.000000 0.050000 0.000000
vt 0.127729 0.050000 0.000000
vt -0.050000 -0.712638 0.000000
vt -0.000000 -0.712638 0.000000
vt -0.050000 -0.659314 0.000000
vt -0.000000 -0.659314 0.000000
vt -0.050000 -0.605991 0.000000
vt -0.000000 -0.605991 0.000000
vt -0.050000 -0.552667 0.000000
vt -0.000000 -0.552667 0.000000
vt -0.050000 -0.499344 0.000000
vt -0.000000 -0.499344 0.000000
vt -0.050000 -0.446020 0.000000
vt -0.000000 -0.446020 0.000000
vt -0.050000 -0.392696 0.000000
vt -0.000000 -0.392696 0.000000
vt -0.050000 -0.339373 0.000000
vt -0.000000 -0.339373 0.000000
vt -0.050000 -0.286049 0.000000
vt -0.000000 -0.286049 0.000000
vt -0.050000 -0.232726 0.000000
vt -0.000000 -0.232726 0.000000
vt -0.050000 -0.179402 0.000000
vt -0.000000 -0.179402 0.000000
vt -0.050000 -0.126078 0.000000
vt -0.000000 -0.126078 0.000000
vt -0.050000 -0.072755 0.000000
vt -0.000000 -0.072755 0.000000
vt 0.000000 0.000000 0.000000
vt 0.127720 0.000000 0.000000
vt 0.000000 0.050000 0.000000
vt 0.127720 0.050000 0.000000
vt -0.000000 0.000000 0.000000
vt 0.137468 0.000000 0.000000
vt -0.000000 0.050000 0.000000
vt 0.137468 0.050000 0.000000
vt 0.000000 0.000000 0.000000
vt 0.142120 0.000000 0.000000
vt 0.000000 0.050000 0.000000
vt 0.142120 0.050000 0.000000
vt 0.000000 0.000000 0.000000
vt 0.131812 0.000000 0.000000
vt 0.000000 0.050000 0.000000
vt 0.131812 0.050000 0.000000
vt -0.050000 0.077514 0.000000
vt -0.000000 0.077514 0.000000
vt -0.050000 0.130045 0.000000
vt -0.000000 0.130045 0.000000
vt -0.050000 0.182576 0.000000
vt -0.000000 0.182576 0.000000
vt -0.050000 0.235106 0.000000
vt -0.000000 0.235106 0.000000
vt -0.050000 0.287637 0.000000
vt -0.000000 0.287637 0.000000
vt -0.050000 0.340168 0.000000
vt -0.000000 0.340168 0.000000
vt -0.050000 0.392699 0.000000
vt -0.000000 0.392699 0.000000
vt -0.050000 0.445230 0.000000
vt -0.000000 0.445230 0.000000
vt -0.050000 0.497761 0.000000
vt -0.000000 0.497761 0.000000
vt -0.050000 0.550292 0.000000
vt -0.000000 0.550292 0.000000
vt -0.050000 0.602823 0.000000
vt -0.000000 0.602823 0.000000
vt -0.050000 0.655353 0.000000
vt -0.000000 0.655353 0.000000
vt -0.050000 0.707884 0.000000
vt -0.000000 0.707884 0.000000
vt 0.000000 0.000000 0.000000
vt 0.130564 0.000000 0.000000
vt -0.000000 0.050000 0.000000
vt 0.130564 0.050000 0.000000
vt 0.000000 0.000000 0.000000
vt 0.139010 0.000000 0.000000
vt 0.000000 0.050000 0.000000
vt 0.139010 0.050000 0.000000
vt 0.194076 0.047863 0.000000
vt 0.199888 0.000000 0.000000
vt 0.249867 0.003182 0.000000
vt 0.194076 -0.047863 0.000000
vt 0.237967 -0.076278 0.000000
vt 0.176979 -0.092945 0.000000
vt 0.216820 -0.124259 0.000000
vt 0.149590 -0.132625 0.000000
vt 0.186131 -0.166774 0.000000
vt 0.113500 -0.164597 0.000000
vt 0.147249 -0.201952 0.000000
vt 0.070809 -0.187003 0.000000
vt 0.101884 -0.228247 0.000000
vt 0.052033 -0.244501 0.000000
vt 0.023995 -0.198542 0.000000
vt -0.000112 -0.250000 0.000000
vt -0.024220 -0.198542 0.000000
vt -0.052258 -0.244501 0.000000
vt -0.071033 -0.187003 0.000000
vt -0.102109 -0.228247 0.000000
vt -0.147474 -0.201952 0.000000
vt -0.113725 -0.164597 0.000000
vt -0.186356 -0.166774 0.000000
vt -0.149815 -0.132625 0.000000
vt -0.217045 -0.124259 0.000000
vt -0.177204 -0.092945 0.000000
vt -0.238192 -0.076278 0.000000
vt -0.194301 -0.047863 0.000000
vt -0.250111 -0.000971 0.000000
vt -0.200112 0.000000 0.000000
vt -0.194301 0.047863 0.000000
vt -0.239600 0.071732 0.000000
vt -0.177204 0.092945 0.000000
vt -0.218989 0.120802 0.000000
vt -0.149815 0.132625 0.000000
vt -0.188458 0.164396 0.000000
vt -0.113725 0.164597 0.000000
vt -0.149390 0.200540 0.000000
vt -0.071033 0.187003 0.000000
vt -0.103557 0.227594 0.000000
vt -0.053035 0.244334 0.000000
vt -0.024220 0.198542 0.000000
vt -0.000115 0.250000 0.000000
vt 0.023995 0.198542 0.000000
vt 0.052805 0.244335 0.000000
vt 0.070809 0.187003 0.000000
vt 0.103327 0.227597 0.000000
vt 0.149161 0.200543 0.000000
vt 0.113500 0.164597 0.000000
vt 0.188229 0.164400 0.000000
vt 0.149590 0.132625 0.000000
vt 0.218761 0.120806 0.000000
vt 0.176979 0.092945 0.000000
vt 0.239374 0.071737 0.000000
vt -0.367425 -0.075543 0.000000
vt -0.360544 -0.103509 0.000000
vt -0.351537 -0.130865 0.000000
vt -0.340458 -0.157448 0.000000
vt 0.338081 -0.162020 0.000000
vt 0.349865 -0.134686 0.000000
vt 0.359445 -0.106505 0.000000
vt 0.366760 -0.077652 0.000000
vt 0.367425 0.074441 0.000000
vt 0.362400 0.095966 0.000000
vt 0.356116 0.117158 0.000000
vt 0.348595 0.137943 0.000000
vt -0.348802 0.137988 0.000000
vt -0.356108 0.117865 0.000000
vt -0.362254 0.097357 0.000000
vt -0.367220 0.076532 0.000000
vt 0.180000 0.141309 0.000000
vt -0.180000 0.196350 0.000000
vt 0.130000 0.141309 0.000000
vt -0.180000 0.130900 0.000000
vt 0.130000 0.119897 0.000000
vt 0.130000 0.098485 0.000000
vt -0.180000 0.065450 0.000000
vt 0.130000 0.077074 0.000000
vt 0.180000 0.077074 0.000000
vt 0.180000 0.026028 0.000000
vt -0.180000 0.000000 0.000000
vt 0.180000 -0.025018 0.000000
vt -0.180000 -0.065450 0.000000
vt 0.180000 -0.076064 0.000000
vt 0.130000 -0.076064 0.000000
vt 0.130000 -0.104871 0.000000
vt -0.180000 -0.130900 0.000000
vt 0.130000 -0.133678 0.000000
vt 0.130000 -0.162485 0.000000
vt -0.180000 -0.196350 0.000000
vt 0.180000 -0.162485 0.000000
vt 0.180000 -0.227722 0.000000
vt -0.180000 -0.261799 0.000000
vt 0.180000 -0.292958 0.000000
vt -0.180000 -0.327249 0.000000
vt 0.180000 -0.358195 0.000000
vt -0.180000 -0.392699 0.000000
vt 0.180000 -0.423431 0.000000
vt -0.180000 -0.458149 0.000000
vt 0.180000 -0.488668 0.000000
vt -0.180000 -0.523599 0.000000
vt 0.180000 -0.553904 0.000000
vt -0.180000 -0.589049 0.000000
vt 0.180000 -0.619140 0.000000
vt -0.180000 -0.654498 0.000000
vt 0.180000 -0.684377 0.000000
vt -0.180000 -0.719948 0.000000
vt 0.180000 -0.749613 0.000000
vt -0.180000 -0.785398 0.000000
vt 0.180000 -0.814850 0.000000
vt -0.180000 -0.850848 0.000000
vt 0.180000 -0.880086 0.000000
vt -0.180000 -0.916298 0.000000
vt 0.180000 -0.945323 0.000000
vt -0.180000 -0.981748 0.000000
vt 0.180000 -1.010559 0.000000
vt 0.130000 -1.010559 0.000000
vt -0.180000 -1.047198 0.000000
vt 0.130000 -1.040333 0.000000
vt 0.130000 -1.070106 0.000000
vt -0.180000 -1.112647 0.000000
vt 0.130000 -1.099880 0.000000
vt 0.180000 -1.099880 0.000000
vt 0.180000 -1.150932 0.000000
vt -0.180000 -1.178097 0.000000
vt 0.180000 -1.201984 0.000000
vt 0.180000 1.154211 0.000000
vt -0.180000 1.178097 0.000000
vt -0.180000 1.112647 0.000000
vt 0.180000 1.103159 0.000000
vt 0.130000 1.103159 0.000000
vt 0.130000 1.081051 0.000000
vt -0.180000 1.047198 0.000000
vt 0.130000 1.058944 0.000000
vt 0.130000 1.036837 0.000000
vt -0.180000 0.981748 0.000000
vt 0.180000 1.036837 0.000000
vt 0.180000 0.972871 0.000000
vt -0.180000 0.916298 0.000000
vt 0.180000 0.908905 0.000000
vt -0.180000 0.850848 0.000000
vt 0.180000 0.844938 0.000000
vt -0.180000 0.785398 0.000000
vt 0.180000 0.780972 0.000000
vt -0.180000 0.719948 0.000000
vt 0.180000 0.717006 0.000000
vt -0.180000 0.654498 0.000000
vt 0.180000 0.653039 0.000000
vt -0.180000 0.589049 0.000000
vt 0.180000 0.589073 0.000000
vt 0.180000 0.525107 0.000000
vt -0.180000 0.523599 0.000000
vt 0.180000 0.461140 0.000000
vt -0.180000 0.458149 0.000000
vt 0.180000 0.397174 0.000000
vt -0.180000 0.392699 0.000000
vt 0.180000 0.333208 0.000000
vt -0.180000 0.327249 0.000000
vt 0.180000 0.269241 0.000000
vt -0.180000 0.261799 0.000000
vt 0.180000 0.205275 0.000000
vt 0.180000 0.076296 0.000000
vt -0.180000 0.076296 0.000000
vt 0.180000 0.000000 0.000000
vt -0.180000 0.000000 0.000000
vt 0.180000 -0.076296 0.000000
vt -0.180000 -0.076296 0.000000
vt 0.180000 -0.152592 0.000000
vt -0.180000 -0.152592 0.000000
vt 0.180000 -0.228887 0.000000
vt -0.180000 -0.228887 0.000000
vt 0.180000 -0.305183 0.000000
vt -0.180000 -0.305183 0.000000
vt 0.180000 -0.381479 0.000000
vt -0.180000 -0.381479 0.000000
vt 0.180000 -0.457775 0.000000
vt -0.180000 -0.457775 0.000000
vt 0.180000 -0.534071 0.000000
vt -0.180000 -0.534071 0.000000
vt 0.180000 -0.610367 0.000000
vt -0.180000 -0.610367 0.000000
vt 0.180000 -0.686662 0.000000
vt -0.180000 -0.686662 0.000000
vt 0.180000 -0.762958 0.000000
vt -0.180000 -0.762958 0.000000
vt 0.180000 -0.839254 0.000000
vt -0.180000 -0.839254 0.000000
vt 0.180000 -0.915550 0.000000
vt -0.180000 -0.915550 0.000000
vt 0.180000 -0.991846 0.000000
vt -0.180000 -0.991846 0.000000
vt 0.180000 -1.068142 0.000000
vt -0.180000 -1.068142 0.000000
vt 0.180000 -1.144437 0.000000
vt -0.180000 -1.144437 0.000000
vt 0.180000 -1.220733 0.000000
vt -0.180000 -1.220733 0.000000
vt 0.180000 -1.297029 0.000000
vt -0.180000 -1.297029 0.000000
vt 0.180000 -1.373325 0.000000
vt -0.180000 -1.373325 0.000000
vt 0.180000 -1.449621 0.000000
vt -0.180000 -1.449621 0.000000
vt 0.180000 -1.525916 0.000000
vt -0.180000 -1.525916 0.000000
vt 0.180000 -1.602212 0.000000
vt -0.180000 -1.602212 0.000000
vt 0.180000 1.602212 0.000000
vt -0.180000 1.602212 0.000000
vt 0.180000 1.525916 0.000000
vt -0.180000 1.525916 0.000000
vt 0.180000 1.449621 0.000000
vt -0.180000 1.449621 0.000000
vt 0.180000 1.373325 0.000000
vt -0.180000 1.373325 0.000000
vt 0.180000 1.297029 0.000000
vt -0.180000 1.297029 0.000000
vt 0.180000 1.220733 0.000000
vt -0.180000 1.220733 0.000000
vt 0.180000 1.144437 0.000000
vt -0.180000 1.144437 0.000000
vt 0.180000 1.068142 0.000000
vt -0.180000 1.068142 0.000000
vt 0.180000 0.991846 0.000000
vt -0.180000 0.991846 0.000000
vt 0.180000 0.915550 0.000000
vt -0.180000 0.915550 0.000000
vt 0.180000 0.839254 0.000000
vt -0.180000 0.839254 0.000000
vt 0.180000 0.762958 0.000000
vt -0.180000 0.762958 0.000000
vt 0.180000 0.686662 0.000000
vt -0.180000 0.686662 0.000000
vt 0.180000 0.610367 0.000000
vt -0.180000 0.610367 0.000000
vt 0.180000 0.534071 0.000000
vt -0.180000 0.534071 0.000000
vt 0.180000 0.457775 0.000000
vt -0.180000 0.457775 0.000000
vt 0.180000 0.381479 0.000000
vt -0.180000 0.381479 0.000000
vt 0.180000 0.305183 0.000000
vt -0.180000 0.305183 0.000000
vt 0.180000 0.228887 0.000000
vt -0.180000 0.228887 0.000000
vt 0.180000 0.152592 0.000000
vt -0.180000 0.152592 0.000000
vt -0.374097 -0.026007 0.000000
vt -0.504304 -0.076012 0.000000
vt -0.367107 -0.076532 0.000000
vt -0.487342 -0.150325 0.000000
vt -0.348689 -0.137988 0.000000
vt -0.459494 -0.221281 0.000000
vt -0.320205 -0.195176 0.000000
vt -0.421382 -0.287293 0.000000
vt -0.282427 -0.246698 0.000000
vt -0.373856 -0.346888 0.000000
vt -0.236451 -0.291060 0.000000
vt -0.317980 -0.398734 0.000000
vt -0.255000 -0.441673 0.000000
vt -0.510000 0.000000 0.000000
vt -0.374166 0.024999 0.000000
vt -0.504304 0.076012 0.000000
vt -0.367312 0.075543 0.000000
vt -0.487342 0.150325 0.000000
vt -0.340345 0.157448 0.000000
vt -0.459494 0.221281 0.000000
vt -0.307956 0.213982 0.000000
vt -0.421382 0.287293 0.000000
vt -0.373856 0.346888 0.000000
vt -0.266270 0.264055 0.000000
vt -0.317980 0.398734 0.000000
vt -0.216547 0.306158 0.000000
vt -0.255000 0.441673 0.000000
vt -0.160286 0.339018 0.000000
vt -0.186324 0.474746 0.000000
vt -0.099187 0.361645 0.000000
vt -0.113486 0.497213 0.000000
vt -0.035093 0.373354 0.000000
vt -0.038112 0.508574 0.000000
vt 0.030060 0.373793 0.000000
vt 0.038112 0.508574 0.000000
vt 0.113486 0.497213 0.000000
vt 0.094305 0.362948 0.000000
vt 0.186324 0.474746 0.000000
vt 0.155703 0.341147 0.000000
vt 0.255000 0.441673 0.000000
vt 0.212402 0.309048 0.000000
vt 0.317980 0.398734 0.000000
vt 0.262688 0.267619 0.000000
vt 0.373856 0.346888 0.000000
vt 0.305045 0.218111 0.000000
vt 0.421382 0.287293 0.000000
vt 0.338193 0.162020 0.000000
vt 0.459494 0.221281 0.000000
vt 0.487342 0.150325 0.000000
vt 0.366872 0.077652 0.000000
vt 0.504304 0.076012 0.000000
vt 0.374016 0.027142 0.000000
vt 0.510000 0.000000 0.000000
vt 0.374239 -0.023870 0.000000
vt 0.504304 -0.076012 0.000000
vt 0.367537 -0.074441 0.000000
vt 0.487342 -0.150325 0.000000
vt 0.348707 -0.137943 0.000000
vt 0.459494 -0.221281 0.000000
vt 0.320231 -0.195134 0.000000
vt 0.421382 -0.287293 0.000000
vt 0.282459 -0.246662 0.000000
vt 0.373856 -0.346888 0.000000
vt 0.236489 -0.291030 0.000000
vt 0.317980 -0.398734 0.000000
vt 0.255000 -0.441673 0.000000
vt 0.183654 -0.326950 0.000000
vt 0.186324 -0.474746 0.000000
vt 0.125488 -0.353380 0.000000
vt 0.113486 -0.497213 0.000000
vt 0.063681 -0.369553 0.000000
vt 0.038112 -0.508574 0.000000
vt 0.000024 -0.375000 0.000000
vt -0.038112 -0.508574 0.000000
vt -0.063633 -0.369562 0.000000
vt -0.113486 -0.497213 0.000000
vt -0.125443 -0.353397 0.000000
vt -0.186324 -0.474746 0.000000
vt -0.183611 -0.326974 0.000000
vt -0.238079 0.076278 0.000000
vt -0.249998 0.000971 0.000000
vt -0.194188 0.047863 0.000000
vt -0.200000 0.000000 0.000000
vt -0.194188 -0.047863 0.000000
vt -0.239488 -0.071732 0.000000
vt -0.177091 -0.092945 0.000000
vt -0.218877 -0.120802 0.000000
vt -0.149702 -0.132625 0.000000
vt -0.188345 -0.164396 0.000000
vt -0.149278 -0.200540 0.000000
vt -0.113613 -0.164597 0.000000
vt -0.103444 -0.227594 0.000000
vt -0.070921 -0.187003 0.000000
vt -0.052923 -0.244334 0.000000
vt -0.024107 -0.198542 0.000000
vt -0.000003 -0.250000 0.000000
vt 0.024107 -0.198542 0.000000
vt 0.052917 -0.244335 0.000000
vt 0.070921 -0.187003 0.000000
vt 0.103439 -0.227597 0.000000
vt 0.113613 -0.164597 0.000000
vt 0.149273 -0.200543 0.000000
vt 0.149702 -0.132625 0.000000
vt 0.188342 -0.164400 0.000000
vt 0.218874 -0.120806 0.000000
vt 0.177091 -0.092945 0.000000
vt 0.239486 -0.071737 0.000000
vt 0.194188 -0.047863 0.000000
vt 0.249980 -0.003182 0.000000
vt 0.200000 0.000000 0.000000
vt 0.194188 0.047863 0.000000
vt 0.238079 0.076278 0.000000
vt 0.177091 0.092945 0.000000
vt 0.216933 0.124259 0.000000
vt 0.149702 0.132625 0.000000
vt 0.186243 0.166774 0.000000
vt 0.147361 0.201952 0.000000
vt -0.177091 0.092945 0.000000
vt -0.216933 0.124259 0.000000
vt -0.149702 0.132625 0.000000
vt -0.186243 0.166774 0.000000
vt -0.147361 0.201952 0.000000
vt -0.113613 0.164597 0.000000
vt -0.101997 0.228247 0.000000
vt -0.070921 0.187003 0.000000
vt -0.052145 0.244501 0.000000
vt -0.024107 0.198542 0.000000
vt 0.000000 0.250000 0.000000
vt 0.024107 0.198542 0.000000
vt 0.052145 0.244501 0.000000
vt 0.070921 0.187003 0.000000
vt 0.101997 0.228247 0.000000
vt 0.113613 0.164597 0.000000
vt 0.369303 -0.065118 0.000000
vt 0.504304 -0.076012 0.000000
vt 0.375000 0.000000 0.000000
vt 0.510000 0.000000 0.000000
vt 0.504304 0.076012 0.000000
vt 0.487342 -0.150325 0.000000
vt 0.352385 -0.128258 0.000000
vt 0.459494 -0.221281 0.000000
vt 0.324760 -0.187500 0.000000
vt 0.421382 -0.287293 0.000000
vt 0.287267 -0.241045 0.000000
vt 0.373856 -0.346888 0.000000
vt 0.241045 -0.287267 0.000000
vt 0.317980 -0.398734 0.000000
vt 0.187500 -0.324760 0.000000
vt 0.255000 -0.441673 0.000000
vt 0.186324 -0.474746 0.000000
vt 0.128258 -0.352385 0.000000
vt 0.113486 -0.497213 0.000000
vt 0.065118 -0.369303 0.000000
vt 0.038112 -0.508574 0.000000
vt 0.000000 -0.375000 0.000000
vt -0.038112 -0.508574 0.000000
vt -0.065118 -0.369303 0.000000
vt -0.113486 -0.497213 0.000000
vt -0.128258 -0.352385 0.000000
vt -0.186324 -0.474746 0.000000
vt -0.187500 -0.324760 0.000000
vt -0.255000 -0.441673 0.000000
vt -0.317980 -0.398734 0.000000
vt -0.241045 -0.287267 0.000000
vt -0.373856 -0.346888 0.000000
vt -0.287267 -0.241045 0.000000
vt -0.421382 -0.287293 0.000000
vt -0.324760 -0.187500 0.000000
vt -0.459494 -0.221281 0.000000
vt -0.352385 -0.128258 0.000000
vt -0.487342 -0.150325 0.000000
vt -0.369303 -0.065118 0.000000
vt -0.504304 -0.076012 0.000000
vt -0.375000 0.000000 0.000000
vt -0.510000 0.000000 0.000000
vt -0.504304 0.076012 0.000000
vt -0.369303 0.065118 0.000000
vt -0.487342 0.150325 0.000000
vt -0.352385 0.128258 0.000000
vt -0.459494 0.221281 0.000000
vt -0.324760 0.187500 0.000000
vt -0.421382 0.287293 0.000000
vt -0.287267 0.241045 0.000000
vt -0.373856 0.346888 0.000000
vt -0.241045 0.287267 0.000000
vt -0.317980 0.398734 0.000000
vt -0.187500 0.324760 0.000000
vt -0.255000 0.441673 0.000000
vt -0.186324 0.474746 0.000000
vt -0.128258 0.352385 0.000000
vt -0.113486 0.497213 0.000000
vt -0.065118 0.369303 0.000000
vt -0.038112 0.508574 0.000000
vt 0.000000 0.375000 0.000000
vt 0.038112 0.508574 0.000000
vt 0.065118 0.369303 0.000000
vt 0.113486 0.497213 0.000000
vt 0.128258 0.352385 0.000000
vt 0.186324 0.474746 0.000000
vt 0.187500 0.324760 0.000000
vt 0.255000 0.441673 0.000000
vt 0.317980 0.398734 0.000000
vt 0.241045 0.287267 0.000000
vt 0.373856 0.346888 0.000000
vt 0.287267 0.241045 0.000000
vt 0.421382 0.287293 0.000000
vt 0.324760 0.187500 0.000000
vt 0.459494 0.221281 0.000000
vt 0.352385 0.128258 0.000000
vt 0.487342 0.150325 0.000000
vt 0.369303 0.065118 0.000000
vn 0.097094 0.023932 0.000000
vn 0.097094 0.023932 0.000000
vn 0.100000 0.000000 0.000000
vn 0.100000 0.000000 0.000000
vn 0.097094 -0.023932 0.000000
vn 0.097094 -0.023932 0.000000
vn 0.088546 -0.046472 0.000000
vn 0.088546 -0.046472 0.000000
vn 0.074851 -0.066312 0.000000
vn 0.074851 -0.066312 0.000000
vn 0.056806 -0.082298 0.000000
vn 0.056806 -0.082298 0.000000
vn 0.035460 -0.093502 0.000000
vn 0.035460 -0.093502 0.000000
vn 0.012054 -0.099271 0.000000
vn 0.012054 -0.099271 0.000000
vn -0.012054 -0.099271 0.000000
vn -0.012054 -0.099271 0.000000
vn -0.035460 -0.093502 0.000000
vn -0.035460 -0.093502 0.000000
vn -0.056806 -0.082298 0.000000
vn -0.056806 -0.082298 0.000000
vn -0.074851 -0.066312 0.000000
vn -0.074851 -0.066312 0.000000
vn -0.088546 -0.046472 0.000000
vn -0.088546 -0.046472 0.000000
vn -0.097094 -0.023932 0.000000
vn -0.097094 -0.023932 0.000000
vn -0.100000 0.000000 0.000000
vn -0.100000 0.000000 0.000000
vn -0.097094 0.023932 0.000000
vn -0.097094 0.023932 0.000000
vn -0.088546 0.046472 0.000000
vn -0.088546 0.046472 0.000000
vn -0.074851 0.066312 0.000000
vn -0.074851 0.066312 0.000000
vn -0.056806 0.082298 0.000000
vn -0.056806 0.082298 0.000000
vn -0.035460 0.093502 0.000000
vn -0.035460 0.093502 0.000000
vn -0.012054 0.099271 0.000000
vn -0.012054 0.099271 0.000000
vn 0.012054 0.099271 0.000000
vn 0.012054 0.099271 0.000000
vn 0.035460 0.093502 0.000000
vn 0.035460 0.093502 0.000000
vn 0.056806 0.082298 0.000000
vn 0.056806 0.082298 0.000000
vn 0.074851 0.066312 0.000000
vn 0.074851 0.066312 0.000000
vn 0.088546 0.046472 0.000000
vn 0.088546 0.046472 0.000000
vn 0.055189 0.083392 0.000000
vn 0.055189 0.083392 0.000000
vn 0.055189 0.083392 0.000000
vn 0.055189 0.083392 0.000000
vn -0.051872 -0.085494 0.000000
vn -0.051872 -0.085494 0.000000
vn -0.051872 -0.085494 0.000000
vn -0.051872 -0.085494 0.000000
vn -0.095795 -0.028695 0.000000
vn -0.095795 -0.028695 0.000000
vn -0.087550 -0.048323 0.000000
vn -0.087550 -0.048323 0.000000
vn -0.075337 -0.065760 0.000000
vn -0.075337 -0.065760 0.000000
vn -0.059709 -0.080217 0.000000
vn -0.059709 -0.080217 0.000000
vn -0.041376 -0.091039 0.000000
vn -0.041376 -0.091039 0.000000
vn -0.021167 -0.097734 0.000000
vn -0.021167 -0.097734 0.000000
vn 0.000001 -0.100000 0.000000
vn 0.000001 -0.100000 0.000000
vn 0.021169 -0.097734 0.000000
vn 0.021169 -0.097734 0.000000
vn 0.041378 -0.091038 0.000000
vn 0.041378 -0.091038 0.000000
vn 0.059711 -0.080216 0.000000
vn 0.059711 -0.080216 0.000000
vn 0.075338 -0.065758 0.000000
vn 0.075338 -0.065758 0.000000
vn 0.087551 -0.048321 0.000000
vn 0.087551 -0.048321 0.000000
vn 0.095795 -0.028693 0.000000
vn 0.095795 -0.028693 0.000000
vn 0.051836 -0.085516 0.000000
vn 0.051836 -0.085516 0.000000
vn 0.051836 -0.085516 0.000000
vn 0.051836 -0.085516 0.000000
vn -0.051836 0.085516 0.000000
vn -0.051836 0.085516 0.000000
vn -0.051836 0.085516 0.000000
vn -0.051836 0.085516 0.000000
vn -0.056877 -0.082249 0.000000
vn -0.056877 -0.082249 0.000000
vn -0.056877 -0.082249 0.000000
vn -0.056877 -0.082249 0.000000
vn 0.065049 0.075952 0.000000
vn 0.065049 0.075952 0.000000
vn 0.065049 0.075952 0.000000
vn 0.065049 0.075952 0.000000
vn 0.095232 0.030511 0.000000
vn 0.095232 0.030511 0.000000
vn 0.086773 0.049704 0.000000
vn 0.086773 0.049704 0.000000
vn 0.074497 0.066709 0.000000
vn 0.074497 0.066709 0.000000
vn 0.058944 0.080781 0.000000
vn 0.058944 0.080781 0.000000
vn 0.040799 0.091299 0.000000
vn 0.040799 0.091299 0.000000
vn 0.020858 0.097801 0.000000
vn 0.020858 0.097801 0.000000
vn 0.000000 0.100000 0.000000
vn 0.000000 0.100000 0.000000
vn -0.020858 0.097801 -0.000000
vn -0.020858 0.097801 -0.000000
vn -0.040799 0.091299 -0.000000
vn -0.040799 0.091299 -0.000000
vn -0.058944 0.080781 -0.000000
vn -0.058944 0.080781 -0.000000
vn -0.074497 0.066709 -0.000000
vn -0.074497 0.066709 -0.000000
vn -0.086773 0.049704 -0.000000
vn -0.086773 0.049704 -0.000000
vn -0.095232 0.030511 -0.000000
vn -0.095232 0.030511 -0.000000
vn -0.062169 0.078326 0.000000
vn -0.062169 0.078326 0.000000
vn -0.062169 0.078326 0.000000
vn -0.062169 0.078326 0.000000
vn 0.053646 -0.084393 0.000000
vn 0.053646 -0.084393 0.000000
vn 0.053646 -0.084393 0.000000
vn 0.053646 -0.084393 0.000000
vn 0.000000 0.000000 0.100000
vn 0.000000 0.000000 0.100000
vn 0.000000 0.000000 0.100000
vn 0.000000 0.000000 0.100000
vn 0.000000 0.000000 0.100000
vn 0.000000 0.000000 0.100000
vn 0.000000 0.000000 0.100000
vn 0.000000 0.000000 0.100000
vn 0.000000 0.000000 0.100000
vn 0.000000 0.000000 0.100000
vn 0.000000 0.000000 0.100000
vn 0.000000 0.000000 0.100000
vn 0.000000 0.000000 0.100000
vn 0.000000 0.000000 0.100000
vn 0.000000 0.000000 0.100000
vn 0.000000 0.000000 0.100000
vn 0.000000 0.000000 0.100000
vn 0.000000 0.000000 0.100000
vn 0.000000 0.000000 0.100000
vn 0.000000 0.000000 0.100000
vn 0.000000 0.000000 0.100000
vn 0.000000 0.000000 0.100000
vn 0.000000 0.000000 0.100000
vn 0.000000 0.000000 0.100000
vn 0.000000 0.000000 0.100000
vn 0.000000 0.000000 0.100000
vn 0.000000 0.000000 0.100000
vn 0.000000 0.000000 0.100000
vn 0.000000 0.000000 0.100000
vn 0.000000 0.000000 0.100000
vn 0.000000 0.000000 0.100000
vn 0.000000 0.000000 0.100000
vn 0.000000 0.000000 0.100000
vn 0.000000 0.000000 0.100000
vn 0.000000 0.000000 0.100000
vn 0.000000 0.000000 0.100000
vn 0.000000 0.000000 0.100000
vn 0.000000 0.000000 0.100000
vn 0.000000 0.000000 0.100000
vn 0.000000 0.000000 0.100000
vn 0.000000 0.000000 0.100000
vn 0.000000 0.000000 0.100000
vn 0.000000 0.000000 0.100000
vn 0.000000 0.000000 0.100000
vn 0.000000 0.000000 0.100000
vn 0.000000 0.000000 0.100000
vn 0.000000 0.000000 0.100000
vn 0.000000 0.000000 0.100000
vn 0.000000 0.000000 0.100000
vn 0.000000 0.000000 0.100000
vn 0.000000 0.000000 0.100000
vn 0.000000 0.000000 0.100000
vn 0.000000 0.000000 0.100000
vn 0.000000 0.000000 0.100000
vn 0.000000 0.000000 0.100000
vn 0.000000 0.000000 0.100000
vn 0.000000 0.000000 0.100000
vn 0.000000 0.000000 0.100000
vn 0.000000 0.000000 0.100000
vn 0.000000 0.000000 0.100000
vn 0.000000 0.000000 0.100000
vn 0.000000 0.000000 0.100000
vn 0.000000 0.000000 0.100000
vn 0.000000 0.000000 0.100000
vn 0.000000 0.000000 0.100000
vn 0.000000 0.000000 0.100000
vn 0.000000 0.000000 0.100000
vn 0.000000 0.000000 0.100000
vn 0.000000 0.000000 0.100000
vn 0.000000 0.000000 0.100000
vn -0.092984 0.036797 0.000000
vn -0.086603 0.050000 0.000000
vn -0.092984 0.036797 0.000000
vn -0.093969 0.034202 0.000000
vn -0.094932 0.031431 0.000000
vn -0.096571 0.025962 0.000000
vn -0.098481 0.017365 0.000000
vn -0.097895 0.020409 0.000000
vn -0.097895 0.020409 0.000000
vn -0.099759 0.006935 0.000000
vn -0.100000 0.000000 0.000000
vn -0.099778 -0.006666 0.000000
vn -0.098481 -0.017365 0.000000
vn -0.097950 -0.020145 0.000000
vn -0.097950 -0.020145 0.000000
vn -0.096115 -0.027602 0.000000
vn -0.093969 -0.034202 0.000000
vn -0.093713 -0.034897 0.000000
vn -0.090759 -0.041986 0.000000
vn -0.086603 -0.050000 0.000000
vn -0.090759 -0.041986 0.000000
vn -0.082122 -0.057062 0.000000
vn -0.076604 -0.064279 0.000000
vn -0.071005 -0.070415 0.000000
vn -0.064279 -0.076604 0.000000
vn -0.057746 -0.081642 0.000000
vn -0.050000 -0.086603 0.000000
vn -0.042743 -0.090405 0.000000
vn -0.034202 -0.093969 0.000000
vn -0.026450 -0.096439 0.000000
vn -0.017365 -0.098481 0.000000
vn -0.009358 -0.099561 0.000000
vn -0.000000 -0.100000 0.000000
vn 0.008016 -0.099678 0.000000
vn 0.017365 -0.098481 0.000000
vn 0.025148 -0.096786 0.000000
vn 0.034202 -0.093969 0.000000
vn 0.041521 -0.090973 0.000000
vn 0.050000 -0.086603 0.000000
vn 0.056640 -0.082413 0.000000
vn 0.064279 -0.076604 0.000000
vn 0.070050 -0.071365 0.000000
vn 0.076604 -0.064279 0.000000
vn 0.081345 -0.058163 0.000000
vn 0.086603 -0.050000 0.000000
vn 0.090185 -0.043205 0.000000
vn 0.090185 -0.043205 0.000000
vn 0.093969 -0.034202 0.000000
vn 0.093327 -0.035916 0.000000
vn 0.095882 -0.028401 0.000000
vn 0.098481 -0.017365 0.000000
vn 0.097833 -0.020707 0.000000
vn 0.097833 -0.020707 0.000000
vn 0.099738 -0.007238 0.000000
vn 0.100000 -0.000000 0.000000
vn 0.099797 0.006365 0.000000
vn 0.098481 0.017365 0.000000
vn 0.098010 0.019851 0.000000
vn 0.098010 0.019851 0.000000
vn 0.096670 0.025591 0.000000
vn 0.093969 0.034202 0.000000
vn 0.094994 0.031242 0.000000
vn 0.092989 0.036785 0.000000
vn 0.086603 0.050000 0.000000
vn 0.092989 0.036785 0.000000
vn 0.085395 0.052036 0.000000
vn 0.076604 0.064279 0.000000
vn 0.075322 0.065776 0.000000
vn 0.064279 0.076604 0.000000
vn 0.063064 0.077608 0.000000
vn 0.050000 0.086603 0.000000
vn 0.048974 0.087187 0.000000
vn 0.034202 0.093969 0.000000
vn 0.033464 0.094235 0.000000
vn 0.017365 0.098481 0.000000
vn 0.016981 0.098548 0.000000
vn -0.000000 0.100000 0.000000
vn 0.000006 0.100000 0.000000
vn -0.016969 0.098550 0.000000
vn -0.017365 0.098481 0.000000
vn -0.033451 0.094239 0.000000
vn -0.034202 0.093969 0.000000
vn -0.048963 0.087193 0.000000
vn -0.050000 0.086603 0.000000
vn -0.063054 0.077616 0.000000
vn -0.064279 0.076604 0.000000
vn -0.075314 0.065786 0.000000
vn -0.076604 0.064279 0.000000
vn -0.085388 0.052047 0.000000
vn 0.098883 0.014904 0.000000
vn 0.098883 0.014904 0.000000
vn 0.100000 0.000000 0.000000
vn 0.100000 0.000000 0.000000
vn 0.098883 -0.014904 0.000000
vn 0.098883 -0.014904 0.000000
vn 0.095557 -0.029476 0.000000
vn 0.095557 -0.029476 0.000000
vn 0.090097 -0.043388 0.000000
vn 0.090097 -0.043388 0.000000
vn 0.082624 -0.056332 0.000000
vn 0.082624 -0.056332 0.000000
vn 0.073305 -0.068017 0.000000
vn 0.073305 -0.068017 0.000000
vn 0.062349 -0.078183 0.000000
vn 0.062349 -0.078183 0.000000
vn 0.050000 -0.086603 0.000000
vn 0.050000 -0.086603 0.000000
vn 0.036534 -0.093087 0.000000
vn 0.036534 -0.093087 0.000000
vn 0.022252 -0.097493 0.000000
vn 0.022252 -0.097493 0.000000
vn 0.007473 -0.099720 0.000000
vn 0.007473 -0.099720 0.000000
vn -0.007473 -0.099720 0.000000
vn -0.007473 -0.099720 0.000000
vn -0.022252 -0.097493 0.000000
vn -0.022252 -0.097493 0.000000
vn -0.036534 -0.093087 0.000000
vn -0.036534 -0.093087 0.000000
vn -0.050000 -0.086603 0.000000
vn -0.050000 -0.086603 0.000000
vn -0.062349 -0.078183 0.000000
vn -0.062349 -0.078183 0.000000
vn -0.073305 -0.068017 0.000000
vn -0.073305 -0.068017 0.000000
vn -0.082624 -0.056332 0.000000
vn -0.082624 -0.056332 0.000000
vn -0.090097 -0.043388 0.000000
vn -0.090097 -0.043388 0.000000
vn -0.095557 -0.029476 0.000000
vn -0.095557 -0.029476 0.000000
vn -0.098883 -0.014904 0.000000
vn -0.098883 -0.014904 0.000000
vn -0.100000 -0.000000 0.000000
vn -0.100000 -0.000000 0.000000
vn -0.098883 0.014904 -0.000000
vn -0.098883 0.014904 -0.000000
vn -0.095557 0.029476 -0.000000
vn -0.095557 0.029476 -0.000000
vn -0.090097 0.043388 -0.000000
vn -0.090097 0.043388 -0.000000
vn -0.082624 0.056332 -0.000000
vn -0.082624 0.056332 -0.000000
vn -0.073305 0.068017 -0.000000
vn -0.073305 0.068017 -0.000000
vn -0.062349 0.078183 -0.000000
vn -0.062349 0.078183 -0.000000
vn -0.050000 0.086603 -0.000000
vn -0.050000 0.086603 -0.000000
vn -0.036534 0.093087 -0.000000
vn -0.036534 0.093087 -0.000000
vn -0.022252 0.097493 -0.000000
vn -0.022252 0.097493 -0.000000
vn -0.007473 0.099720 -0.000000
vn -0.007473 0.099720 -0.000000
vn 0.007473 0.099720 0.000000
vn 0.007473 0.099720 0.000000
vn 0.022252 0.097493 0.000000
vn 0.022252 0.097493 0.000000
vn 0.036534 0.093087 0.000000
vn 0.036534 0.093087 0.000000
vn 0.050000 0.086603 0.000000
vn 0.050000 0.086603 0.000000
vn 0.062349 0.078183 0.000000
vn 0.062349 0.078183 0.000000
vn 0.073305 0.068017 0.000000
vn 0.073305 0.068017 0.000000
vn 0.082624 0.056332 0.000000
vn 0.082624 0.056332 0.000000
vn 0.090097 0.043388 0.000000
vn 0.090097 0.043388 0.000000
vn 0.095557 0.029476 0.000000
vn 0.095557 0.029476 0.000000
vn 0.000000 0.000000 -0.100000
vn 0.000000 0.000000 -0.100000
vn 0.000000 0.000000 -0.100000
vn 0.000000 0.000000 -0.100000
vn 0.000000 0.000000 -0.100000
vn 0.000000 0.000000 -0.100000
vn 0.000000 0.000000 -0.100000
vn 0.000000 0.000000 -0.100000
vn 0.000000 0.000000 -0.100000
vn 0.000000 0.000000 -0.100000
vn 0.000000 0.000000 -0.100000
vn 0.000000 0.000000 -0.100000
vn 0.000000 0.000000 -0.100000
vn 0.000000 0.000000 -0.100000
vn 0.000000 0.000000 -0.100000
vn 0.000000 0.000000 -0.100000
vn 0.000000 0.000000 -0.100000
vn 0.000000 0.000000 -0.100000
vn 0.000000 0.000000 -0.100000
vn 0.000000 0.000000 -0.100000
vn 0.000000 0.000000 -0.100000
vn 0.000000 0.000000 -0.100000
vn 0.000000 0.000000 -0.100000
vn 0.000000 0.000000 -0.100000
vn 0.000000 0.000000 -0.100000
vn 0.000000 0.000000 -0.100000
vn 0.000000 0.000000 -0.100000
vn 0.000000 0.000000 -0.100000
vn 0.000000 0.000000 -0.100000
vn 0.000000 0.000000 -0.100000
vn 0.000000 0.000000 -0.100000
vn 0.000000 0.000000 -0.100000
vn 0.000000 0.000000 -0.100000
vn 0.000000 0.000000 -0.100000
vn 0.000000 0.000000 -0.100000
vn 0.000000 0.000000 -0.100000
vn 0.000000 0.000000 -0.100000
vn 0.000000 0.000000 -0.100000
vn 0.000000 0.000000 -0.100000
vn 0.000000 0.000000 -0.100000
vn 0.000000 0.000000 -0.100000
vn 0.000000 0.000000 -0.100000
vn 0.000000 0.000000 -0.100000
vn 0.000000 0.000000 -0.100000
vn 0.000000 0.000000 -0.100000
vn 0.000000 0.000000 -0.100000
vn 0.000000 0.000000 -0.100000
vn 0.000000 0.000000 -0.100000
vn 0.000000 0.000000 -0.100000
vn 0.000000 0.000000 -0.100000
vn 0.000000 0.000000 -0.100000
vn 0.000000 0.000000 -0.100000
vn 0.000000 0.000000 -0.100000
vn 0.000000 0.000000 -0.100000
vn 0.000000 0.000000 -0.100000
vn 0.000000 0.000000 -0.100000
vn 0.000000 0.000000 -0.100000
vn 0.000000 0.000000 -0.100000
vn 0.000000 0.000000 -0.100000
vn 0.000000 0.000000 -0.100000
vn 0.000000 0.000000 -0.100000
vn 0.000000 0.000000 -0.100000
vn 0.000000 0.000000 -0.100000
vn 0.000000 0.000000 -0.100000
vn 0.000000 0.000000 -0.100000
vn 0.000000 0.000000 -0.100000
vn 0.000000 0.000000 -0.100000
vn 0.000000 0.000000 -0.100000
vn 0.000000 0.000000 -0.100000
vn 0.000000 0.000000 -0.100000
vn 0.000000 0.000000 -0.100000
vn 0.000000 0.000000 -0.100000
vn 0.000000 0.000000 -0.100000
vn 0.000000 0.000000 -0.100000
vn 0.000000 0.000000 -0.100000
vn 0.000000 0.000000 -0.100000
vn 0.000000 0.000000 -0.100000
vn 0.000000 0.000000 -0.100000
vn 0.000000 0.000000 -0.100000
vn 0.000000 0.000000 -0.100000
vn 0.000000 0.000000 -0.100000
vn 0.000000 0.000000 -0.100000
vn 0.000000 0.000000 -0.100000
vn 0.000000 0.000000 -0.100000
vn 0.000000 0.000000 -0.100000
vn 0.000000 0.000000 -0.100000
vn 0.000000 0.000000 -0.100000
vn 0.000000 0.000000 -0.100000
vn 0.000000 0.000000 -0.100000
vn 0.000000 0.000000 -0.100000
vn 0.000000 0.000000 -0.100000
vn 0.000000 0.000000 -0.100000
vn 0.000000 0.000000 -0.100000
vn 0.000000 0.000000 -0.100000
vn 0.000000 0.000000 -0.100000
vn 0.000000 0.000000 -0.100000
vn 0.000000 0.000000 -0.100000
vn 0.000000 0.000000 -0.100000
vn 0.000000 0.000000 -0.100000
vn 0.000000 0.000000 -0.100000
vn 0.000000 0.000000 -0.100000
vn 0.000000 0.000000 -0.100000
vn 0.000000 0.000000 -0.100000
vn 0.000000 0.000000 -0.100000
vn 0.000000 0.000000 -0.100000
vn 0.000000 0.000000 -0.100000
vn 0.000000 0.000000 -0.100000
vn 0.000000 0.000000 -0.100000
vn 0.000000 0.000000 -0.100000
vn 0.000000 0.000000 -0.100000
vn 0.000000 0.000000 -0.100000
vn 0.000000 0.000000 -0.100000
vn 0.000000 0.000000 -0.100000
vn 0.000000 0.000000 -0.100000
vn 0.000000 0.000000 -0.100000
vn 0.000000 0.000000 -0.100000
vn 0.000000 0.000000 -0.100000
vn 0.000000 0.000000 -0.100000
vn 0.000000 0.000000 -0.100000
vn 0.000000 0.000000 -0.100000
vn 0.000000 0.000000 -0.100000
vn 0.000000 0.000000 -0.100000
vn 0.000000 0.000000 -0.100000
vn 0.000000 0.000000 -0.100000
vn 0.000000 0.000000 -0.100000
vn 0.000000 0.000000 -0.100000
vn 0.000000 0.000000 -0.100000
vn 0.000000 0.000000 -0.100000
vn 0.000000 0.000000 -0.100000
vn 0.000000 0.000000 -0.100000
vn 0.000000 0.000000 -0.100000
vn 0.000000 0.000000 -0.100000
vn 0.000000 0.000000 -0.100000
vn 0.000000 0.000000 0.100000
vn 0.000000 0.000000 0.100000
vn 0.000000 0.000000 0.100000
vn 0.000000 0.000000 0.100000
vn 0.000000 0.000000 0.100000
vn 0.000000 0.000000 0.100000
vn 0.000000 0.000000 0.100000
vn 0.000000 0.000000 0.100000
vn 0.000000 0.000000 0.100000
vn 0.000000 0.000000 0.100000
vn 0.000000 0.000000 0.100000
vn 0.000000 0.000000 0.100000
vn 0.000000 0.000000 0.100000
vn 0.000000 0.000000 0.100000
vn 0.000000 0.000000 0.100000
vn 0.000000 0.000000 0.100000
vn 0.000000 0.000000 0.100000
vn 0.000000 0.000000 0.100000
vn 0.000000 0.000000 0.100000
vn 0.000000 0.000000 0.100000
vn 0.000000 0.000000 0.100000
vn 0.000000 0.000000 0.100000
vn 0.000000 0.000000 0.100000
vn 0.000000 0.000000 0.100000
vn 0.000000 0.000000 0.100000
vn 0.000000 0.000000 0.100000
vn 0.000000 0.000000 0.100000
vn 0.000000 0.000000 0.100000
vn 0.000000 0.000000 0.100000
vn 0.000000 0.000000 0.100000
vn 0.000000 0.000000 0.100000
vn 0.000000 0.000000 0.100000
vn 0.000000 0.000000 0.100000
vn 0.000000 0.000000 0.100000
vn 0.000000 0.000000 0.100000
vn 0.000000 0.000000 0.100000
vn 0.000000 0.000000 0.100000
vn 0.000000 0.000000 0.100000
vn 0.000000 0.000000 0.100000
vn 0.000000 0.000000 0.100000
vn 0.000000 0.000000 0.100000
vn 0.000000 0.000000 0.100000
vn 0.000000 0.000000 0.100000
vn 0.000000 0.000000 0.100000
vn 0.000000 0.000000 0.100000
vn 0.000000 0.000000 0.100000
vn 0.000000 0.000000 0.100000
vn 0.000000 0.000000 0.100000
vn 0.000000 0.000000 0.100000
vn 0.000000 0.000000 0.100000
vn 0.000000 0.000000 0.100000
vn 0.000000 0.000000 0.100000
vn 0.000000 0.000000 0.100000
vn 0.000000 0.000000 0.100000
vn 0.000000 0.000000 0.100000
vn 0.000000 0.000000 0.100000
vn 0.000000 0.000000 0.100000
vn 0.000000 0.000000 0.100000
vn 0.000000 0.000000 0.100000
vn 0.000000 0.000000 0.100000
vn 0.000000 0.000000 0.100000
vn 0.000000 0.000000 0.100000
vn 0.000000 0.000000 0.100000
vn 0.000000 0.000000 0.100000
vn 0.000000 0.000000 0.100000
vn 0.000000 0.000000 0.100000
vn 0.000000 0.000000 0.100000
vn 0.000000 0.000000 0.100000
vn 0.000000 0.000000 0.100000
vn 0.000000 0.000000 0.100000
vn 0.000000 0.000000 0.100000
vn 0.000000 0.000000 0.100000
vn 0.000000 0.000000 0.100000
vn 0.000000 0.000000 0.100000
vn 0.000000 0.000000 0.100000
vn 0.000000 0.000000 0.100000
vn 0.000000 0.000000 0.100000
vn 0.000000 0.000000 0.100000
f 1407/2981/2951 1457/2982/2952 1406/2983/2953
f 1406/2983/2953 1457/2982/2952 1432/2984/2954
f 1406/2985/2953 1432/2986/2954 1431/2987/2955
f 1431/2987/2955 1432/2986/2954 1433/2988/2956
f 1431/2987/2955 1433/2988/2956 1430/2989/2957
f 1430/2989/2957 1433/2988/2956 1434/2990/2958
f 1430/2989/2957 1434/2990/2958 1429/2991/2959
f 1429/2991/2959 1434/2990/2958 1435/2992/2960
f 1429/2991/2959 1435/2992/2960 1428/2993/2961
f 1428/2993/2961 1435/2992/2960 1436/2994/2962
f 1428/2993/2961 1436/2994/2962 1427/2995/2963
f 1427/2995/2963 1436/2994/2962 1437/2996/2964
f 1427/2995/2963 1437/2996/2964 1426/2997/2965
f 1426/2997/2965 1437/2996/2964 1438/2998/2966
f 1426/2997/2965 1438/2998/2966 1425/2999/2967
f 1425/2999/2967 1438/2998/2966 1439/3000/2968
f 1425/2999/2967 1439/3000/2968 1424/3001/2969
f 1424/3001/2969 1439/3000/2968 1440/3002/2970
f 1424/3001/2969 1440/3002/2970 1423/3003/2971
f 1423/3003/2971 1440/3002/2970 1441/3004/2972
f 1423/3003/2971 1441/3004/2972 1422/3005/2973
f 1422/3005/2973 1441/3004/2972 1442/3006/2974
f 1422/3005/2973 1442/3006/2974 1421/3007/2975
f 1421/3007/2975 1442/3006/2974 1443/3008/2976
f 1421/3007/2975 1443/3008/2976 1420/3009/2977
f 1420/3009/2977 1443/3008/2976 1444/3010/2978
f 1420/3009/2977 1444/3010/2978 1419/3011/2979
f 1419/3011/2979 1444/3010/2978 1445/3012/2980
f 1419/3011/2979 1445/3012/2980 1418/3013/2981
f 1418/3013/2981 1445/3012/2980 1446/3014/2982
f 1418/3013/2981 1446/3014/2982 1417/3015/2983
f 1417/3015/2983 1446/3014/2982 1447/3016/2984
f 1417/3015/2983 1447/3016/2984 1416/3017/2985
f 1416/3017/2985 1447/3016/2984 1448/3018/2986
f 1416/3017/2985 1448/3018/2986 1415/3019/2987
f 1415/3019/2987 1448/3018/2986 1449/3020/2988
f 1415/3019/2987 1449/3020/2988 1414/3021/2989
f 1414/3021/2989 1449/3020/2988 1450/3022/2990
f 1414/3021/2989 1450/3022/2990 1413/3023/2991
f 1413/3023/2991 1450/3022/2990 1451/3024/2992
f 1413/3023/2991 1451/3024/2992 1412/3025/2993
f 1412/3025/2993 1451/3024/2992 1452/3026/2994
f 1412/3025/2993 1452/3026/2994 1411/3027/2995
f 1411/3027/2995 1452/3026/2994 1453/3028/2996
f 1411/3027/2995 1453/3028/2996 1410/3029/2997
f 1410/3029/2997 1453/3028/2996 1454/3030/2998
f 1410/3029/2997 1454/3030/2998 1409/3031/2999
f 1409/3031/2999 1454/3030/2998 1455/3032/3000
f 1409/3031/2999 1455/3032/3000 1408/3033/3001
f 1408/3033/3001 1455/3032/3000 1456/3034/3002
f 1408/3033/3001 1456/3034/3002 1407/2981/2951
f 1407/2981/2951 1456/3034/3002 1457/2982/2952
f 1458/3035/3003 1459/3036/3004 1461/3037/3005
f 1461/3037/3005 1459/3036/3004 1460/3038/3006
f 1462/3039/3007 1463/3040/3008 1465/3041/3009
f 1465/3041/3009 1463/3040/3008 1464/3042/3010
f 1489/3043/3011 1466/3044/3012 1488/3045/3013
f 1488/3045/3013 1466/3044/3012 1467/3046/3014
f 1488/3045/3013 1467/3046/3014 1487/3047/3015
f 1487/3047/3015 1467/3046/3014 1468/3048/3016
f 1487/3047/3015 1468/3048/3016 1486/3049/3017
f 1486/3049/3017 1468/3048/3016 1469/3050/3018
f 1486/3049/3017 1469/3050/3018 1485/3051/3019
f 1485/3051/3019 1469/3050/3018 1470/3052/3020
f 1485/3051/3019 1470/3052/3020 1484/3053/3021
f 1484/3053/3021 1470/3052/3020 1471/3054/3022
f 1484/3053/3021 1471/3054/3022 1483/3055/3023
f 1483/3055/3023 1471/3054/3022 1472/3056/3024
f 1483/3055/3023 1472/3056/3024 1482/3057/3025
f 1482/3057/3025 1472/3056/3024 1473/3058/3026
f 1482/3057/3025 1473/3058/3026 1481/3059/3027
f 1481/3059/3027 1473/3058/3026 1474/3060/3028
f 1481/3059/3027 1474/3060/3028 1480/3061/3029
f 1480/3061/3029 1474/3060/3028 1475/3062/3030
f 1480/3061/3029 1475/3062/3030 1479/3063/3031
f 1479/3063/3031 1475/3062/3030 1476/3064/3032
f 1479/3063/3031 1476/3064/3032 1478/3065/3033
f 1478/3065/3033 1476/3064/3032 1477/3066/3034
f 1478/3065/3033 1477/3066/3034 1465/3067/3035
f 1465/3067/3035 1477/3066/3034 1462/3068/3036
f 1490/3069/3037 1466/3070/3038 1491/3071/3039
f 1491/3071/3039 1466/3070/3038 1489/3072/3040
f 1492/3073/3041 1493/3074/3042 1495/3075/3043
f 1495/3075/3043 1493/3074/3042 1494/3076/3044
f 1496/3077/3045 1492/3078/3046 1497/3079/3047
f 1497/3079/3047 1492/3078/3046 1495/3080/3048
f 1498/3081/3049 1499/3082/3050 1501/3083/3051
f 1501/3083/3051 1499/3082/3050 1500/3084/3052
f 1525/3085/3053 1502/3086/3054 1524/3087/3055
f 1524/3087/3055 1502/3086/3054 1503/3088/3056
f 1524/3087/3055 1503/3088/3056 1523/3089/3057
f 1523/3089/3057 1503/3088/3056 1504/3090/3058
f 1523/3089/3057 1504/3090/3058 1522/3091/3059
f 1522/3091/3059 1504/3090/3058 1505/3092/3060
f 1522/3091/3059 1505/3092/3060 1521/3093/3061
f 1521/3093/3061 1505/3092/3060 1506/3094/3062
f 1521/3093/3061 1506/3094/3062 1520/3095/3063
f 1520/3095/3063 1506/3094/3062 1507/3096/3064
f 1520/3095/3063 1507/3096/3064 1519/3097/3065
f 1519/3097/3065 1507/3096/3064 1508/3098/3066
f 1519/3097/3065 1508/3098/3066 1518/3099/3067
f 1518/3099/3067 1508/3098/3066 1509/3100/3068
f 1518/3099/3067 1509/3100/3068 1517/3101/3069
f 1517/3101/3069 1509/3100/3068 1510/3102/3070
f 1517/3101/3069 1510/3102/3070 1516/3103/3071
f 1516/3103/3071 1510/3102/3070 1511/3104/3072
f 1516/3103/3071 1511/3104/3072 1515/3105/3073
f 1515/3105/3073 1511/3104/3072 1512/3106/3074
f 1515/3105/3073 1512/3106/3074 1514/3107/3075
f 1514/3107/3075 1512/3106/3074 1513/3108/3076
f 1514/3107/3075 1513/3108/3076 1501/3109/3077
f 1501/3109/3077 1513/3108/3076 1498/3110/3078
f 1526/3111/3079 1502/3112/3080 1527/3113/3081
f 1527/3113/3081 1502/3112/3080 1525/3114/3082
f 1459/3115/3083 1528/3116/3084 1460/3117/3085
f 1460/3117/3085 1528/3116/3084 1529/3118/3086
f 1407/3119/3087 1406/3120/3088 1495/3121/3089
f 1495/3121/3089 1406/3120/3088 1431/3122/3090
f 1495/3121/3089 1431/3122/3090 1501/3123/3091
f 1501/3123/3091 1431/3122/3090 1430/3124/3092
f 1501/3123/3091 1430/3124/3092 1514/3125/3093
f 1514/3125/3093 1430/3124/3092 1429/3126/3094
f 1514/3125/3093 1429/3126/3094 1515/3127/3095
f 1515/3127/3095 1429/3126/3094 1428/3128/3096
f 1515/3127/3095 1428/3128/3096 1516/3129/3097
f 1516/3129/3097 1428/3128/3096 1427/3130/3098
f 1516/3129/3097 1427/3130/3098 1517/3131/3099
f 1517/3131/3099 1427/3130/3098 1518/3132/3100
[truncated: 310,652 more chars]
