# Supplementary material for: Customizable 3D printed perfusion bioreactor for the engineering of stem cell microenvironments
Source: Front Bioeng Biotechnol. 2023 Jan 9;10:1081145. doi: 10.3389/fbioe.2022.1081145 (PMC9870251; doi:10.3389/fbioe.2022.1081145)
Supplement: Supplementary file 3 [file DataSheet1.ZIP › Files for 3D printing/Upper Chamber/Upper Chamber - Obj format.obj]

# WaveFront *.obj file (generated by Autodesk ATF)

mtllib 292e9854-690a-46da-bd89-ee947a967fd9.mtl

g Body9

v 7.000000 0.000000 19.000000
v 6.824495 1.557647 19.000000
v 6.306782 3.037187 19.000000
v 5.472820 4.364429 19.000000
v 4.364429 5.472821 19.000000
v 3.037186 6.306782 19.000000
v 1.557647 6.824496 19.000000
v -0.000000 7.000000 19.000000
v -1.557647 6.824496 19.000000
v -3.037186 6.306782 19.000000
v -4.364429 5.472821 19.000000
v -5.472820 4.364429 19.000000
v -6.306782 3.037187 19.000000
v -6.824495 1.557647 19.000000
v -7.000000 0.000000 19.000000
v -6.824495 -1.557646 19.000000
v -6.306782 -3.037186 19.000000
v -5.472820 -4.364428 19.000000
v -4.364429 -5.472820 19.000000
v -3.037186 -6.306782 19.000000
v -1.557647 -6.824495 19.000000
v -0.000000 -7.000000 19.000000
v 1.557647 -6.824495 19.000000
v 3.037186 -6.306782 19.000000
v 4.364429 -5.472820 19.000000
v 5.472820 -4.364428 19.000000
v 6.306782 -3.037186 19.000000
v 6.824495 -1.557646 19.000000
v 6.000000 0.000000 20.000000
v 5.825651 -1.435894 20.000000
v 5.312736 -2.788339 20.000000
v 4.491064 -3.978736 20.000000
v 3.408388 -4.937903 20.000000
v 2.127629 -5.610097 20.000000
v 0.723220 -5.956253 20.000000
v -0.723220 -5.956253 20.000000
v -2.127629 -5.610097 20.000000
v -3.408388 -4.937903 20.000000
v -4.491064 -3.978736 20.000000
v -5.312736 -2.788339 20.000000
v -5.825651 -1.435894 20.000000
v -6.000000 0.000000 20.000000
v -5.825651 1.435894 20.000000
v -5.312736 2.788339 20.000000
v -4.491064 3.978736 20.000000
v -3.408388 4.937904 20.000000
v -2.127629 5.610098 20.000000
v -0.723220 5.956254 20.000000
v 0.723220 5.956254 20.000000
v 2.127629 5.610098 20.000000
v 3.408388 4.937904 20.000000
v 4.491064 3.978736 20.000000
v 5.312736 2.788339 20.000000
v 5.825651 1.435894 20.000000
v 6.176341 3.294362 12.566233
v 6.176341 3.294362 12.000000
v 5.679428 4.091955 12.000000
v 5.080161 4.815804 12.000000
v 4.389339 5.452862 12.000000
v 3.619413 5.991649 12.000000
v 2.784258 6.422454 12.000000
v 1.898924 6.737514 12.000000
v 0.979369 6.931150 12.000000
v 0.042163 6.999873 12.000000
v -0.895803 6.942445 12.000000
v -1.817624 6.759900 12.000000
v -2.706689 6.455528 12.000000
v -3.546973 6.034814 12.000000
v -4.323334 5.505342 12.000000
v -5.021780 4.876652 12.000000
v -5.629723 4.160075 12.000000
v -6.136208 3.368525 12.000000
v -6.155426 3.333276 12.000000
v -6.155426 3.333276 12.549230
v -6.364854 2.913526 13.155563
v -6.364854 2.913526 18.000000
v -6.849404 1.444184 18.000000
v -6.999346 -0.095711 18.000000
v -6.807354 -1.630929 18.000000
v -6.282808 -3.086474 18.000000
v -6.282808 -3.086474 13.228871
v -6.028343 -3.557960 12.562229
v -5.513273 -4.312580 12.570039
v -4.922248 -4.977094 12.576495
v -4.250971 -5.559568 12.581681
v -3.490449 -6.066013 12.585643
v -2.660750 -6.474597 12.588166
v -1.783573 -6.767443 12.589094
v -0.886988 -6.942127 12.588483
v -0.000596 -6.999998 12.586442
v 0.887229 -6.942023 12.582949
v 1.784476 -6.767266 12.577970
v 2.661639 -6.474228 12.571580
v 3.490935 -6.065662 12.563905
v 4.250841 -5.559728 12.555240
v 4.921300 -4.978028 12.545922
v 5.512947 -4.312963 12.535825
v 6.028156 -3.558277 12.524868
v 6.041587 -3.535425 12.555817
v 6.282808 -3.086474 13.190369
v 6.282808 -3.086474 18.000000
v 6.807354 -1.630929 18.000000
v 6.999346 -0.095711 18.000000
v 6.849404 1.444184 18.000000
v 6.364854 2.913526 18.000000
v 6.364854 2.913526 13.116956
v -5.500000 0.000000 20.000000
v -5.327207 1.367794 20.000000
v -4.819686 2.649645 20.000000
v -4.009327 3.765009 20.000000
v -2.947047 4.643804 20.000000
v -1.699593 5.230811 20.000000
v -0.345347 5.489147 20.000000
v 1.030598 5.402580 20.000000
v 2.341787 4.976549 20.000000
v 3.505832 4.237823 20.000000
v 4.449594 3.232819 20.000000
v 5.113771 2.024685 20.000000
v 5.456631 0.689333 20.000000
v 5.456631 -0.689333 20.000000
v 5.113771 -2.024685 20.000000
v 4.449594 -3.232819 20.000000
v 3.505832 -4.237823 20.000000
v 2.341787 -4.976549 20.000000
v 1.030598 -5.402580 20.000000
v -0.345347 -5.489147 20.000000
v -1.699593 -5.230811 20.000000
v -2.947047 -4.643804 20.000000
v -4.009327 -3.765009 20.000000
v -4.819686 -2.649645 20.000000
v -5.327207 -1.367794 20.000000
v 6.638197 -3.086474 12.870999
v 6.802996 -3.086474 12.722102
v 6.802996 -3.086474 9.221755
v 7.590545 -3.086474 8.500000
v 8.478441 -3.086474 8.500000
v 9.978441 -3.086474 10.000000
v 9.978441 -3.086474 18.000000
v 6.056692 -3.558485 12.500000
v 6.072713 -3.530286 12.538610
v 6.419437 -3.319573 12.628876
v -6.099810 -3.558485 12.500000
v -5.240815 -4.751168 12.500000
v -4.151707 -5.738188 12.500000
v -2.880505 -6.476030 12.500000
v -1.483255 -6.932162 12.500000
v -0.021559 -7.086474 12.500000
v 1.440136 -6.932162 12.500000
v 2.837386 -6.476030 12.500000
v 4.108589 -5.738188 12.500000
v 5.197696 -4.751168 12.500000
v -6.681315 -3.086474 12.870999
v -6.462555 -3.319573 12.628876
v -6.115831 -3.530286 12.538610
v -10.021559 -3.086474 18.000000
v -10.021559 -3.086474 10.000000
v -8.521559 -3.086474 8.500000
v -7.633664 -3.086474 8.500000
v -6.846115 -3.086474 9.221755
v -6.846115 -3.086474 12.722102
v -10.021559 2.913526 18.000000
v -11.021559 1.913526 18.000000
v -11.021559 -2.086474 18.000000
v -6.681315 2.913526 12.870999
v -6.846115 2.913526 12.722102
v -6.846115 2.913526 9.221755
v -7.633664 2.913526 8.500000
v -8.521559 2.913526 8.500000
v -10.021559 2.913526 10.000000
v -6.462555 3.146626 12.628876
v 5.500000 0.000000 25.500000
v 5.327208 -1.367794 25.500000
v 4.819687 -2.649645 25.500000
v 4.009328 -3.765009 25.500000
v 2.947048 -4.643804 25.500000
v 1.699594 -5.230811 25.500000
v 0.345348 -5.489147 25.500000
v -1.030597 -5.402580 25.500000
v -2.341786 -4.976549 25.500000
v -3.505831 -4.237823 25.500000
v -4.449593 -3.232819 25.500000
v -5.113770 -2.024685 25.500000
v -5.456630 -0.689333 25.500000
v -5.456630 0.689333 25.500000
v -5.113770 2.024685 25.500000
v -4.449593 3.232819 25.500000
v -3.505831 4.237823 25.500000
v -2.341786 4.976549 25.500000
v -1.030597 5.402580 25.500000
v 0.345348 5.489147 25.500000
v 1.699594 5.230811 25.500000
v 2.947048 4.643804 25.500000
v 4.009328 3.765009 25.500000
v 4.819687 2.649645 25.500000
v 5.327208 1.367794 25.500000
v -0.021560 -4.086474 25.500000
v -1.056836 -3.950177 25.500000
v -2.021560 -3.550575 25.500000
v -2.849987 -2.914901 25.500000
v -3.485661 -2.086474 25.500000
v -3.885263 -1.121750 25.500000
v -4.021560 -0.086474 25.500000
v -3.885263 0.948803 25.500000
v -3.485661 1.913526 25.500000
v -2.849987 2.741953 25.500000
v -2.021560 3.377628 25.500000
v -1.056836 3.777230 25.500000
v -0.021560 3.913526 25.500000
v 1.013717 3.777230 25.500000
v 1.978440 3.377628 25.500000
v 2.806868 2.741953 25.500000
v 3.442542 1.913526 25.500000
v 3.842144 0.948803 25.500000
v 3.978440 -0.086474 25.500000
v 3.842144 -1.121750 25.500000
v 3.442542 -2.086474 25.500000
v 2.806868 -2.914901 25.500000
v 1.978440 -3.550575 25.500000
v 1.013717 -3.950177 25.500000
v 1.177356 -2.836492 25.500000
v 0.476997 -3.006806 25.500000
v -0.311995 -3.072382 25.500000
v 0.195446 -3.078615 25.500000
v 0.696677 -2.999228 25.500000
v 0.393159 -3.057670 25.750029
v 1.075236 -2.878792 26.000000
v 1.530198 -2.653972 26.000000
v 1.940757 -2.355684 26.000000
v 2.295164 -1.992462 26.000000
v 1.786478 -2.480422 25.750120
v 2.848108 -1.351730 26.000000
v 3.248847 -0.778451 26.000000
v 3.571152 -0.343820 26.000000
v 3.734097 -0.197942 26.000000
v 3.827060 -0.150547 26.000000
v 3.876867 -0.137292 26.000000
v 3.928167 -0.133007 26.000000
v 3.892245 0.447041 26.156250
v 3.771601 1.015541 26.312500
v 3.568846 1.560186 26.468750
v 3.288371 2.069185 26.625000
v 2.936245 2.531521 26.781250
v 2.520091 2.937185 26.937500
v 2.048919 3.277396 27.093750
v 1.532927 3.544790 27.250000
v 0.983285 3.733577 27.406250
v 0.411891 3.839672 27.562500
v -0.168885 3.860778 27.718750
v -0.746473 3.796438 27.875000
v -1.308368 3.648044 28.031250
v -1.842408 3.418809 28.187500
v -2.337032 3.113696 28.343750
v -2.781533 2.739309 28.500000
v -3.166289 2.303752 28.656250
v -3.482971 1.816453 28.812500
v -3.724723 1.287963 28.968750
v -3.886314 0.729719 29.125000
v -3.964244 0.153808 29.281250
v -3.956827 -0.427305 29.437500
v -3.864224 -1.001040 29.593750
v -3.688438 -1.554977 29.750000
v -3.433275 -2.077125 29.906250
v -3.104259 -2.556182 30.062500
v -2.708512 -2.981777 30.218750
v -2.254601 -3.344698 30.375000
v -1.752351 -3.637088 30.531250
v -1.212634 -3.852618 30.687500
v -0.647135 -3.986622 30.843750
v -0.068093 -4.036200 31.000000
v -0.072712 -3.983050 31.000000
v -0.086930 -3.931489 31.000000
v -0.137322 -3.835728 31.000000
v -0.212501 -3.743771 31.000000
v -0.308232 -3.653352 31.000000
v -0.854523 -3.261579 31.000000
v -1.577639 -2.725093 31.000000
v -2.327235 -1.949137 31.000000
v -2.898758 -1.010098 31.000000
v -3.247886 -0.070385 31.000000
v -3.470334 0.661338 31.000000
v -3.593345 0.920089 31.000000
v -3.679279 1.023271 31.000000
v -3.732237 1.062725 31.000000
v -3.792352 1.089803 31.000000
v -3.578943 1.630361 30.843750
v -3.288528 2.133756 30.687500
v -2.927392 2.589089 30.531250
v -2.503354 2.986504 30.375000
v -2.025593 3.317399 30.218750
v -1.504451 3.574610 30.062500
v -0.951208 3.752570 29.906250
v -0.377841 3.847426 29.750000
v 0.203238 3.857125 29.593750
v 0.779451 3.781456 29.437500
v 1.338324 3.622059 29.281250
v 1.867760 3.382384 29.125000
v 2.356298 3.067618 28.968750
v 2.793363 2.684576 28.812500
v 3.169493 2.241548 28.656250
v 3.476546 1.748126 28.500000
v 3.707876 1.214991 28.343750
v 3.858475 0.653683 28.187500
v 3.925083 0.076352 28.031250
v 3.906258 -0.504503 27.875000
v 3.802408 -1.076309 27.718750
v 3.615780 -1.626688 27.562500
v 3.350415 -2.143726 27.406250
v 3.012057 -2.616231 27.250000
v 2.608030 -3.033974 27.093750
v 2.147081 -3.387913 26.937500
v 1.639187 -3.670385 26.781250
v 1.095343 -3.875277 26.625000
v 0.527321 -3.998152 26.468750
v -0.052582 -4.036352 26.312500
v -0.631814 -3.989048 26.156250
v -1.197835 -3.857266 26.000000
v -1.179151 -3.812159 26.000000
v -1.153080 -3.770729 26.000000
v -1.084864 -3.699884 26.000000
v -0.902664 -3.590012 26.000000
v -0.392952 -3.416100 26.000000
v 0.282479 -3.210918 26.000000
v 0.576970 -2.986757 25.549147
v 0.583667 -3.019212 25.804725
v 1.298243 -2.775991 25.561833
v 1.283638 -2.746228 25.817411
v 1.298243 -2.775991 26.072988
v 1.341765 -2.864680 26.310951
v 1.410950 -3.005666 26.515329
v 1.500859 -3.188886 26.672611
v 1.605812 -3.402760 26.770740
v 0.724710 -3.702662 26.502476
v 0.676582 -3.469446 26.404347
v 0.635351 -3.269658 26.247066
v 0.603625 -3.115922 26.042687
v 1.926908 -2.358080 25.830097
v 1.905345 -2.332942 26.085674
v 1.926908 -2.358080 26.341252
v 1.991160 -2.432989 26.579215
v 2.093300 -2.552067 26.783593
v 2.226036 -2.706817 26.940874
v 2.380981 -2.887459 27.039003
v 2.434068 -1.798297 26.098360
v 2.406893 -1.779353 26.353938
v 2.434068 -1.798297 26.609516
v 2.515045 -1.854746 26.847478
v 2.643770 -1.944480 27.051857
v 2.811056 -2.061096 27.209138
v 3.006331 -2.197223 27.307267
v 2.879362 -1.165376 26.128662
v 2.786756 -1.130934 26.366624
v 2.755678 -1.119376 26.622202
v 2.786756 -1.130934 26.877780
v 2.879362 -1.165376 27.115742
v 3.026576 -1.220127 27.320120
v 3.217888 -1.291279 27.477402
v 3.441210 -1.374337 27.575531
v 3.413299 -0.442764 26.035265
v 3.210447 -0.421723 26.192547
v 3.054353 -0.405532 26.396925
v 2.956160 -0.395346 26.634888
v 2.923207 -0.391928 26.890466
v 2.956160 -0.395346 27.146043
v 3.054353 -0.405532 27.384006
v 3.210447 -0.421723 27.588384
v 3.413299 -0.442764 27.745666
v 3.650093 -0.467326 27.843795
v 3.627197 0.463749 26.205400
v 3.391880 0.428264 26.303529
v 3.190292 0.397865 26.460811
v 3.035172 0.374474 26.665189
v 2.937592 0.359759 26.903152
v 2.904844 0.354820 27.158729
v 2.937592 0.359759 27.414307
v 3.035172 0.374474 27.652270
v 3.190292 0.397865 27.856648
v 3.391880 0.428264 28.013929
v 3.627197 0.463749 28.112058
v 3.377035 1.360398 26.473664
v 3.157852 1.267086 26.571793
v 2.970086 1.187149 26.729074
v 2.825601 1.125638 26.933453
v 2.734710 1.086943 27.171415
v 2.704208 1.073958 27.426993
v 2.734710 1.086943 27.682571
v 2.825601 1.125638 27.920533
v 2.970086 1.187149 28.124912
v 3.157852 1.267086 28.282193
v 3.377035 1.360398 28.380322
v 2.906638 2.163509 26.741928
v 2.717792 2.018403 26.840057
v 2.556014 1.894095 26.997338
v 2.431527 1.798441 27.201716
v 2.353217 1.738269 27.439679
v 2.326936 1.718075 27.695257
v 2.353217 1.738269 27.950834
v 2.431527 1.798441 28.188797
v 2.556014 1.894095 28.393175
v 2.717792 2.018403 28.550457
v 2.906638 2.163509 28.648586
v 2.248572 2.822238 27.010191
v 2.102166 2.634648 27.108320
v 1.976745 2.473947 27.265602
v 1.880235 2.350288 27.469980
v 1.819524 2.272499 27.707943
v 1.799149 2.246394 27.963520
v 1.819524 2.272499 28.219098
v 1.880235 2.350288 28.457061
v 1.976745 2.473947 28.661439
v 2.102166 2.634648 28.818720
v 2.248572 2.822238 28.916849
v 1.449431 3.300254 27.278455
v 1.354563 3.081836 27.376584
v 1.273293 2.894725 27.533866
v 1.210757 2.750745 27.738244
v 1.171417 2.660172 27.976206
v 1.158215 2.629776 28.231784
v 1.171417 2.660172 28.487362
v 1.210757 2.750745 28.725324
v 1.273293 2.894725 28.929703
v 1.354563 3.081836 29.086984
v 1.449431 3.300254 29.185113
v 0.556284 3.562114 27.546719
v 0.519017 3.326809 27.644848
v 0.487093 3.125230 27.802129
v 0.462527 2.970117 28.006508
v 0.447073 2.872541 28.244470
v 0.441887 2.839795 28.500048
v 0.447073 2.872541 28.755626
v 0.462527 2.970117 28.993588
v 0.487093 3.125230 29.197966
v 0.519017 3.326809 29.355248
v 0.556284 3.562114 29.453377
v -0.374205 3.586858 27.814982
v -0.351462 3.349956 27.913111
v -0.331979 3.147011 28.070393
v -0.316987 2.990846 28.274771
v -0.307556 2.892608 28.512734
v -0.304391 2.859640 28.768312
v -0.307556 2.892608 29.023889
v -0.316987 2.990846 29.261852
v -0.331979 3.147011 29.466230
v -0.351462 3.349956 29.623512
v -0.374205 3.586858 29.721641
v -1.282859 3.382316 28.083246
v -1.201515 3.158606 28.181375
v -1.131830 2.966961 28.338657
v -1.078209 2.819492 28.543035
v -1.044477 2.726724 28.780997
v -1.033157 2.695592 29.036575
v -1.044477 2.726724 29.292153
v -1.078209 2.819492 29.530115
v -1.131830 2.966961 29.734494
v -1.201515 3.158606 29.891775
v -1.282859 3.382316 29.989904
v -2.112096 2.959674 28.351510
v -1.977273 2.763221 28.449639
v -1.861774 2.594926 28.606920
v -1.772899 2.465425 28.811299
v -1.716990 2.383960 29.049261
v -1.698228 2.356621 29.304839
v -1.716990 2.383960 29.560417
v -1.772899 2.465425 29.798379
v -1.861774 2.594926 30.002758
v -1.977273 2.763221 30.160039
v -2.112096 2.959674 30.258168
v -2.804938 2.338167 28.619774
v -2.625431 2.181797 28.717903
v -2.471654 2.047839 28.875184
v -2.353324 1.944760 29.079562
v -2.278887 1.879917 29.317525
v -2.253906 1.858156 29.573103
v -2.278887 1.879917 29.828680
v -2.353324 1.944760 30.066643
v -2.471654 2.047839 30.271021
v -2.625431 2.181797 30.428303
v -2.804938 2.338167 30.526432
v -3.322087 1.563582 28.888037
v -3.109228 1.457166 28.986166
v -2.926880 1.366003 29.143448
v -2.786564 1.295854 29.347826
v -2.698296 1.251726 29.585789
v -2.668674 1.236917 29.841366
v -2.698296 1.251726 30.096944
v -2.786564 1.295854 30.334907
v -2.926880 1.366003 30.539285
v -3.109228 1.457166 30.696566
v -3.322087 1.563582 30.794695
v -3.633571 0.686349 29.156301
v -3.400624 0.636508 29.254430
v -3.201066 0.593811 29.411711
v -3.047508 0.560955 29.616090
v -2.950910 0.540287 29.854052
v -2.918493 0.533351 30.109630
v -2.950910 0.540287 30.365208
v -3.047508 0.560955 30.603170
v -3.201066 0.593811 30.807549
v -3.400624 0.636508 30.964830
v -3.711118 -0.241147 29.424565
v -3.473170 -0.231171 29.522694
v -3.269328 -0.222626 29.679975
v -3.112473 -0.216050 29.884353
v -3.013801 -0.211914 30.122316
v -2.980688 -0.210526 30.377894
v -3.013801 -0.211914 30.633471
v -3.112473 -0.216050 30.871434
v -3.552095 -1.158581 29.692828
v -3.324403 -1.089438 29.790957
v -3.129347 -1.030206 29.948239
v -2.979253 -0.984627 30.152617
v -2.884834 -0.955955 30.390580
v -2.853147 -0.946333 30.646157
v -2.884834 -0.955955 30.901735
v -3.173697 -2.009429 29.961092
v -2.970409 -1.885413 30.059221
v -2.796258 -1.779173 30.216503
v -2.662251 -1.697422 30.420881
v -2.577952 -1.645996 30.658843
v -2.549662 -1.628737 30.914421
v -2.594019 -2.737615 30.229356
v -2.428115 -2.566637 30.327485
v -2.285991 -2.420166 30.484766
v -2.176628 -2.307457 30.689145
v -2.107831 -2.236556 30.927107
v -1.847332 -3.293385 30.497620
v -1.729583 -3.086564 30.595749
v -1.628713 -2.909387 30.753030
v -1.551093 -2.773051 30.957408
v -0.986537 -3.649084 30.765883
v -0.924304 -3.419323 30.864012
v -0.203924 -3.771693 26.234212
v -0.192163 -3.534025 26.136083
v -0.169458 -3.075196 25.536461
v -3.971285 -0.039940 26.000000
v -3.854311 -1.041731 26.000000
v -3.487445 -1.981240 26.000000
v -2.894606 -2.797212 26.000000
v -2.114448 -3.436446 26.000000
v -3.371532 2.006415 31.000000
v -2.732297 2.786573 31.000000
v -1.916325 3.379412 31.000000
v -0.976816 3.746278 31.000000
v 0.024975 3.863252 31.000000
v 0.604016 3.813675 30.843750
v 1.169516 3.679670 30.687500
v 1.709232 3.464141 30.531250
v 2.211482 3.171751 30.375000
v 2.665394 2.808830 30.218750
v 3.061141 2.383235 30.062500
v 3.390157 1.904178 29.906250
v 3.645319 1.382029 29.750000
v 3.821105 0.828092 29.593750
v 3.913709 0.254358 29.437500
v 3.921126 -0.326755 29.281250
v 3.843195 -0.902667 29.125000
v 3.681605 -1.460910 28.968750
v 3.439852 -1.989401 28.812500
v 3.123170 -2.476699 28.656250
v 2.738414 -2.912256 28.500000
v 2.293913 -3.286643 28.343750
v 1.799290 -3.591757 28.187500
v 1.265250 -3.820991 28.031250
v 0.703354 -3.969385 27.875000
v 0.125767 -4.033725 27.718750
v -0.455010 -4.012619 27.562500
v -1.026404 -3.906524 27.406250
v -1.576046 -3.717737 27.250000
v -2.092038 -3.450343 27.093750
v -2.563210 -3.110132 26.937500
v -2.979363 -2.704468 26.781250
v -3.331489 -2.242132 26.625000
v -3.611965 -1.733133 26.468750
v -3.814719 -1.188488 26.312500
v -3.935363 -0.619989 26.156250
v 3.811192 0.868783 26.000000
v 3.444326 1.808292 26.000000
v 2.851488 2.624264 26.000000
v 2.071330 3.263499 26.000000
v 1.154717 3.684319 26.000000
v 0.588695 3.816101 26.156250
v 0.009464 3.863405 26.312500
v -0.570440 3.825205 26.468750
v -1.138461 3.702330 26.625000
v -1.682305 3.497438 26.781250
v -2.190199 3.214965 26.937500
v -2.651149 2.861027 27.093750
v -3.055176 2.443284 27.250000
v -3.393534 1.970779 27.406250
v -3.658899 1.453741 27.562500
v -3.845527 0.903362 27.718750
v -3.949377 0.331556 27.875000
v -3.968202 -0.249299 28.031250
v -3.901594 -0.826630 28.187500
v -3.750995 -1.387938 28.343750
v -3.519665 -1.921074 28.500000
v -3.212611 -2.414495 28.656250
v -2.836481 -2.857523 28.812500
v -2.399417 -3.240565 28.968750
v -1.910879 -3.555331 29.125000
v -1.381443 -3.795007 29.281250
v -0.822569 -3.954404 29.437500
v -0.246356 -4.030072 29.593750
v 0.334723 -4.020373 29.750000
v 0.908090 -3.925517 29.906250
v 1.461332 -3.747557 30.062500
v 1.982475 -3.490346 30.218750
v 2.460236 -3.159451 30.375000
v 2.884274 -2.762036 30.531250
v 3.245409 -2.306703 30.687500
v 3.535824 -1.803309 30.843750
v 3.749233 -1.262750 31.000000
v 3.328413 -2.179362 31.000000
v 2.689179 -2.959521 31.000000
v 1.873207 -3.552359 31.000000
v 0.933698 -3.919225 31.000000
v 1.136033 3.639212 26.000000
v 1.109961 3.597782 26.000000
v 1.041746 3.526937 26.000000
v 0.859546 3.417064 26.000000
v 0.349834 3.243153 26.000000
v -0.325596 3.037971 26.000000
v -1.118353 2.705845 26.000000
v -0.435735 2.884799 25.749836
v 0.269962 2.899328 25.499614
v 0.959158 2.748696 25.249526
v 1.592793 2.442136 25.000000
v 0.854753 2.743576 25.000000
v 0.158680 2.908107 25.000000
v -0.546026 2.867326 25.250237
v -1.220306 2.663618 25.499933
v -1.829525 2.307529 25.750087
v -2.338285 1.819512 26.000000
v -2.891229 1.178780 26.000000
v -3.291966 0.605502 26.000000
v -3.614271 0.170873 26.000000
v -3.777215 0.024995 26.000000
v -3.870179 -0.022400 26.000000
v -3.919985 -0.035656 26.000000
v 0.029593 3.810103 31.000000
v 0.043811 3.758542 31.000000
v 0.094203 3.662780 31.000000
v 0.169383 3.570823 31.000000
v 0.265113 3.480405 31.000000
v 0.811405 3.088632 31.000000
v 1.534520 2.552146 31.000000
v 2.284116 1.776190 31.000000
v 2.855640 0.837151 31.000000
v 3.204768 -0.102562 31.000000
v 3.427215 -0.834286 31.000000
v 3.550227 -1.093036 31.000000
v 3.636161 -1.196218 31.000000
v 3.689118 -1.235672 31.000000
v 0.190905 3.358774 26.123210
v 0.205552 3.596283 26.221339
v -0.611397 2.949881 26.030329
v -0.641330 3.103966 26.234707
v -0.680229 3.304210 26.391988
v -0.725636 3.537958 26.490117
v -0.592568 2.852950 25.792366
v -0.586249 2.820421 25.536788
v -0.592568 2.852950 25.281211
v -1.311324 2.617686 25.549989
v -1.297051 2.587760 25.805567
v -1.311324 2.617686 26.061145
v -1.353855 2.706858 26.299107
v -1.421465 2.848611 26.503486
v -1.509328 3.032828 26.660767
v -1.611892 3.247867 26.758896
v 0.162494 2.900260 25.523635
v 0.158243 2.867342 25.268852
v 0.158016 2.900530 25.014069
v -1.945703 2.205892 25.818768
v -1.924410 2.180523 26.074346
v -1.945703 2.205892 26.329923
v -2.009153 2.281484 26.567886
v -2.110018 2.401651 26.772264
v -2.241097 2.557815 26.929546
v -2.394109 2.740108 27.027675
v -2.459510 1.650226 26.087547
v -2.432530 1.631006 26.343124
v -2.459510 1.650226 26.598702
v -2.539903 1.707495 26.836665
v -2.667702 1.798533 27.041043
v -2.833783 1.916843 27.198324
v -3.027653 2.054949 27.296453
v -2.911851 1.020518 26.118363
v -2.819584 0.985179 26.356325
v -2.788619 0.973320 26.611903
v -2.819584 0.985179 26.867481
v -2.911851 1.020518 27.105443
v -3.058525 1.076695 27.309821
v -3.249136 1.149699 27.467103
v -3.471639 1.234919 27.565232
v -3.453126 0.301492 26.025481
v -3.250468 0.278579 26.182763
v -3.094524 0.260949 26.387141
v -2.996425 0.249858 26.625104
v -2.963504 0.246136 26.880682
v -2.996425 0.249858 27.136259
v -3.094524 0.260949 27.374222
v -3.250468 0.278579 27.578600
v -3.453126 0.301492 27.735882
v -3.689693 0.328237 27.834011
v -3.674923 -0.604764 26.196131
v -3.439309 -0.571338 26.294260
v -3.237467 -0.542704 26.451542
v -3.082151 -0.520669 26.655920
v -2.984447 -0.506808 26.893882
v -2.951658 -0.502157 27.149460
v -2.984447 -0.506808 27.405038
v -3.082151 -0.520669 27.643000
v -3.237467 -0.542704 27.847379
v -3.439309 -0.571338 28.004660
v -3.674923 -0.604764 28.102789
v -3.431858 -1.505234 26.464910
v -3.211920 -1.413735 26.563039
v -3.023506 -1.335351 26.720320
v -2.878524 -1.275035 26.924699
v -2.787321 -1.237092 27.162661
v -2.756713 -1.224359 27.418239
v -2.787321 -1.237092 27.673817
v -2.878524 -1.275035 27.911779
v -3.023506 -1.335351 28.116157
v -3.211920 -1.413735 28.273439
v -3.431858 -1.505234 28.371568
v -2.967235 -2.313746 26.733689
v -2.777262 -2.170104 26.831817
v -2.614518 -2.047051 26.989099
v -2.489288 -1.952362 27.193477
v -2.410510 -1.892797 27.431440
v -2.384073 -1.872808 27.687018
v -2.410510 -1.892797 27.942595
v -2.489288 -1.952362 28.180558
v -2.614518 -2.047051 28.384936
v -2.777262 -2.170104 28.542218
v -2.967235 -2.313746 28.640347
v -2.312835 -2.978574 27.002467
v -2.165065 -2.792056 27.100596
v -2.038476 -2.632272 27.257878
v -1.941067 -2.509320 27.462256
v -1.879790 -2.431975 27.700218
v -1.859226 -2.406019 27.955796
v -1.879790 -2.431975 28.211374
v -1.941067 -2.509320 28.449336
v -2.038476 -2.632272 28.653715
v -2.165065 -2.792056 28.810996
v -2.312835 -2.978574 28.909125
v -1.515468 -3.463024 27.271246
v -1.419123 -3.245262 27.369375
v -1.336587 -3.058714 27.526656
v -1.273076 -2.915166 27.731035
v -1.233124 -2.824865 27.968997
v -1.219716 -2.794561 28.224575
v -1.233124 -2.824865 28.480153
v -1.273076 -2.915166 28.718115
v -1.336587 -3.058714 28.922493
v -1.419123 -3.245262 29.079775
v -1.515468 -3.463024 29.177904
v -0.622404 -3.731415 27.540024
v -0.583654 -3.496345 27.638153
v -0.550459 -3.294968 27.795435
v -0.524915 -3.140010 27.999813
v -0.508846 -3.042531 28.237776
v -0.503454 -3.009818 28.493354
v -0.508846 -3.042531 28.748931
v -0.524915 -3.140010 28.986894
v -0.550459 -3.294968 29.191272
v -0.583654 -3.496345 29.348554
v -0.622404 -3.731415 29.446683
v 0.309817 -3.761845 27.808843
v 0.288575 -3.524800 27.907012
v 0.270381 -3.321731 28.064334
v 0.256398 -3.165470 28.268752
v 0.247637 -3.067168 28.506754
v 0.244769 -3.034172 28.762372
v 0.247862 -3.067147 29.017990
v 0.256862 -3.165426 29.255992
v 0.271113 -3.321663 29.460411
v 0.289612 -3.524703 29.617732
v 0.311202 -3.761716 29.715901
v 1.221173 -3.561876 28.077582
v 1.141026 -3.337739 28.175711
v 1.072367 -3.145729 28.332992
v 1.019535 -2.997979 28.537371
v 0.986300 -2.905034 28.775333
v 0.975146 -2.873843 29.030911
v 0.986300 -2.905034 29.286489
v 1.019535 -2.997979 29.524451
v 1.072367 -3.145729 29.728829
v 1.141026 -3.337739 29.886111
v 1.221173 -3.561876 29.984240
v 2.054166 -3.142718 28.346360
v 1.920297 -2.945613 28.444489
v 1.805617 -2.776761 28.601771
v 1.717372 -2.646830 28.806149
v 1.661859 -2.565096 29.044112
v 1.643230 -2.537666 29.299689
v 1.661859 -2.565096 29.555267
v 1.717372 -2.646830 29.793230
v 1.805617 -2.776761 29.997608
v 1.920297 -2.945613 30.154890
v 2.054166 -3.142718 30.253019
v 2.751255 -2.523296 28.615139
v 2.572430 -2.366140 28.713268
v 2.419236 -2.231510 28.870550
v 2.301355 -2.127913 29.074928
v 2.227200 -2.062743 29.312890
v 2.202315 -2.040873 29.568468
v 2.227200 -2.062743 29.824046
v 2.301355 -2.127913 30.062008
v 2.419236 -2.231510 30.266387
v 2.572430 -2.366140 30.423668
v 2.751255 -2.523296 30.521797
v 3.272505 -1.749329 28.883918
v 3.060063 -1.642088 28.982047
v 2.878072 -1.550218 29.139328
v 2.738031 -1.479524 29.343707
v 2.649936 -1.435054 29.581669
v 2.620372 -1.420130 29.837247
v 2.649936 -1.435054 30.092825
v 2.738031 -1.479524 30.330787
v 2.878072 -1.550218 30.535165
v 3.060063 -1.642088 30.692447
v 3.272505 -1.749329 30.790576
v 3.587811 -0.871320 29.152762
v 3.355080 -0.820496 29.250956
v 3.155709 -0.776951 29.408303
v 3.002300 -0.743418 29.612747
v 2.905809 -0.722266 29.850775
v 2.873453 -0.715052 30.106418
v 2.905889 -0.721906 30.362061
v 3.002465 -0.742674 30.600089
v 3.155968 -0.775778 30.804533
v 3.355448 -0.818834 30.961879
v 3.668484 0.057464 29.421475
v 3.430505 0.048181 29.519604
v 3.226636 0.040228 29.676886
v 3.069760 0.034109 29.881264
v 2.971076 0.030260 30.119226
v 2.937958 0.028968 30.374804
v 2.971076 0.030260 30.630382
v 3.069760 0.034109 30.868344
v 3.511574 0.977055 29.690254
v 3.283714 0.908466 29.788383
v 3.088514 0.849708 29.945664
v 2.938310 0.804494 30.150042
v 2.843821 0.776051 30.388005
v 2.812112 0.766506 30.643583
v 2.843821 0.776051 30.899160
v 3.134275 1.830344 29.959032
v 2.930748 1.706724 30.057161
v 2.756394 1.600823 30.214443
v 2.622229 1.519333 30.418821
v 2.537831 1.468070 30.656784
v 2.509508 1.450867 30.912361
v 2.554766 2.560934 30.227811
v 2.388613 2.390197 30.325940
v 2.246275 2.243932 30.483221
v 2.136748 2.131382 30.687600
v 2.067848 2.060581 30.925562
v 1.807332 3.118671 30.496590
v 1.689383 2.911964 30.594719
v 1.588340 2.734885 30.752000
v 1.510588 2.598624 30.956378
v 0.945146 3.475661 30.765368
v 0.882801 3.245931 30.863497
v 0.906286 2.761226 25.254809
v 1.143490 2.678063 25.000000
v 0.660849 2.834882 25.000000
v 6.419437 -3.319573 9.128876
v 6.194307 -3.559459 8.879703
v 6.662673 -3.562444 8.465988
v 7.158822 -3.565126 8.021347
v 7.040196 -3.324909 8.564913
v 6.857095 -3.324382 8.730401
v 6.419437 3.146626 9.128876
v 6.194307 3.386512 8.879703
v 6.056724 3.385482 9.000000
v 6.072713 3.357339 9.038540
v 6.638197 2.913526 12.870999
v 6.419437 3.146626 12.628876
v 6.802996 2.913526 12.722102
v 6.802996 2.913526 9.221755
v 6.072713 3.357339 12.000000
v 7.590545 2.913526 8.500000
v 8.478441 2.913526 8.500000
v 7.978441 3.413526 8.000000
v 7.172188 3.413526 8.000000
v 7.158822 3.392179 8.021347
v 6.662673 3.389497 8.465988
v 6.072713 -3.530286 9.038540
v 6.056724 -3.558429 9.000000
v 7.172188 -3.586474 8.000000
v 7.978441 -3.586474 8.000000
v 9.978441 2.913526 18.000000
v 9.978441 2.913526 10.000000
v 10.978441 -2.086474 18.000000
v 10.978441 1.913526 18.000000
v 9.771564 -4.142918 8.000000
v 10.279792 -2.981626 8.000000
v 10.646700 -1.768215 8.000000
v 10.774602 0.201467 8.000000
v 10.541891 2.161531 8.000000
v 9.956340 4.046507 8.000000
v 9.333901 5.112651 8.000000
v 8.593193 6.098940 8.000000
v 7.741576 6.993271 8.000000
v 6.792137 7.780047 8.000000
v 5.754970 8.449226 8.000000
v 4.647373 8.988243 8.000000
v 3.484904 9.388831 8.000000
v 2.279925 9.645082 8.000000
v 0.537542 9.897884 8.000000
v -1.222172 9.841191 8.000000
v -2.944670 9.476759 8.000000
v -4.576557 8.815885 8.000000
v -6.067247 7.879056 8.000000
v -7.370533 6.695309 8.000000
v -8.446015 5.301341 8.000000
v -9.260355 3.740361 8.000000
v -9.814682 3.969971 8.000000
v -10.322910 2.808678 8.000000
v -10.689818 1.595267 8.000000
v -10.817720 -0.374414 8.000000
v -10.585009 -2.334478 8.000000
v -9.999458 -4.219455 8.000000
v -9.377019 -5.285598 8.000000
v -8.636312 -6.271888 8.000000
v -7.784695 -7.166218 8.000000
v -6.835256 -7.952995 8.000000
v -5.798088 -8.622173 8.000000
v -4.690491 -9.161190 8.000000
v -3.528022 -9.561778 8.000000
v -2.323044 -9.818029 8.000000
v -0.580660 -10.070832 8.000000
v 1.179054 -10.014138 8.000000
v 2.901552 -9.649707 8.000000
v 4.533438 -8.988833 8.000000
v 6.024129 -8.052003 8.000000
v 7.327415 -6.868257 8.000000
v 8.402896 -5.474288 8.000000
v 9.217236 -3.913308 8.000000
v 6.317530 -4.966632 8.000000
v 5.201852 -6.145845 8.000000
v 3.871093 -7.075555 8.000000
v 2.380050 -7.717481 8.000000
v 0.790118 -8.045191 8.000000
v -0.833236 -8.045191 8.000000
v -2.423169 -7.717481 8.000000
v -3.914212 -7.075555 8.000000
v -5.244970 -6.145845 8.000000
v -6.360648 -4.966632 8.000000
v -7.215307 -3.586474 8.000000
v -8.021559 -3.586474 8.000000
v -8.021559 3.413526 8.000000
v -7.215307 3.413526 8.000000
v -6.360648 4.793685 8.000000
v -5.244970 5.972897 8.000000
v -3.914212 6.902608 8.000000
v -2.423169 7.544534 8.000000
v -0.833236 7.872244 8.000000
v 0.790118 7.872244 8.000000
v 2.380050 7.544534 8.000000
v 3.871093 6.902608 8.000000
v 5.201852 5.972897 8.000000
v 6.317530 4.793685 8.000000
v -6.462555 3.146626 9.128876
v -6.237426 3.386512 8.879703
v -6.705792 3.389497 8.465988
v -7.201940 3.392179 8.021347
v -7.083315 3.151962 8.564913
v -6.900213 3.151435 8.730401
v -6.462555 -3.319573 9.128876
v -6.237426 -3.559459 8.879703
v -6.099843 -3.558429 9.000000
v -6.115831 -3.530286 9.038540
v -7.201940 -3.565126 8.021347
v -6.705792 -3.562444 8.465988
v -6.115831 3.357339 12.000000
v -6.115831 3.357339 9.038540
v -6.099843 3.385482 9.000000
v -4.242045 -0.586474 0.500000
v -4.242045 -0.586474 -0.000000
v -2.471049 -0.586474 -0.000000
v -2.471049 -0.586474 0.500000
v -4.242045 0.413526 -0.000000
v -4.242045 0.413526 0.500000
v -2.471049 0.413526 0.500000
v -2.471049 0.413526 -0.000000
v -2.288762 -1.139941 -0.000000
v -1.983300 -1.636174 -0.000000
v -1.571260 -2.048215 -0.000000
v -1.075026 -2.353676 -0.000000
v -0.521559 -2.535963 -0.000000
v -0.521559 -2.535963 0.500000
v -1.075026 -2.353676 0.500000
v -1.571260 -2.048215 0.500000
v -1.983300 -1.636174 0.500000
v -2.288762 -1.139941 0.500000
v -2.288762 0.966993 0.500000
v -1.983300 1.463227 0.500000
v -1.571260 1.875267 0.500000
v -1.075026 2.180729 0.500000
v -0.521559 2.363016 0.500000
v -0.521559 2.363016 -0.000000
v -1.075026 2.180729 -0.000000
v -1.571260 1.875267 -0.000000
v -1.983300 1.463227 -0.000000
v -2.288762 0.966993 -0.000000
v -0.521559 4.134012 -0.000000
v -1.440533 3.919648 -0.000000
v -2.289553 3.507786 -0.000000
v -3.026763 2.918730 -0.000000
v -3.615819 2.181520 -0.000000
v -4.027681 1.332500 -0.000000
v -4.027681 -1.505448 -0.000000
v -3.615819 -2.354468 -0.000000
v -3.026763 -3.091677 -0.000000
v -2.289553 -3.680733 -0.000000
v -1.440533 -4.092596 -0.000000
v -0.521559 -4.306959 -0.000000
v 0.478441 -2.535963 -0.000000
v 0.478441 -4.306959 -0.000000
v 1.397415 -4.092596 -0.000000
v 2.246435 -3.680733 -0.000000
v 2.983645 -3.091677 -0.000000
v 3.572701 -2.354468 -0.000000
v 3.984563 -1.505448 -0.000000
v 4.198926 -0.586474 -0.000000
v 2.427931 -0.586474 -0.000000
v 2.245643 -1.139941 -0.000000
v 1.940182 -1.636174 -0.000000
v 1.528141 -2.048215 -0.000000
v 1.031908 -2.353676 -0.000000
v -0.021559 -9.336474 -0.000000
v -1.826145 -9.158737 -0.000000
v -3.561381 -8.632359 -0.000000
v -5.160584 -7.777568 -0.000000
v -6.562297 -6.627211 -0.000000
v -7.712653 -5.225498 -0.000000
v -8.567445 -3.626295 -0.000000
v -9.093823 -1.891059 -0.000000
v -9.271559 -0.086474 -0.000000
v -9.093823 1.718112 -0.000000
v -8.567445 3.453348 -0.000000
v -7.712653 5.052551 -0.000000
v -6.562297 6.454264 -0.000000
v -5.160584 7.604620 -0.000000
v -3.561381 8.459412 -0.000000
v -1.826145 8.985790 -0.000000
v -0.021559 9.163526 -0.000000
v 1.783026 8.985790 -0.000000
v 3.518262 8.459412 -0.000000
v 5.117465 7.604620 -0.000000
v 6.519178 6.454264 -0.000000
v 7.669535 5.052551 -0.000000
v 8.524326 3.453348 -0.000000
v 9.050705 1.718112 -0.000000
v 9.228441 -0.086474 -0.000000
v 9.050705 -1.891059 -0.000000
v 8.524326 -3.626295 -0.000000
v 7.669535 -5.225498 -0.000000
v 6.519178 -6.627211 -0.000000
v 5.117465 -7.777568 -0.000000
v 3.518262 -8.632359 -0.000000
v 1.783026 -9.158737 -0.000000
v -0.021559 1.913526 -0.000000
v -0.539197 1.845378 -0.000000
v -1.021559 1.645577 -0.000000
v -1.435773 1.327740 -0.000000
v -1.753610 0.913526 -0.000000
v -1.953411 0.431164 -0.000000
v -2.021559 -0.086474 -0.000000
v -1.953411 -0.604112 -0.000000
v -1.753610 -1.086474 -0.000000
v -1.435773 -1.500687 -0.000000
v -1.021559 -1.818524 -0.000000
v -0.539197 -2.018325 -0.000000
v -0.021559 -2.086474 -0.000000
v 0.496079 -2.018325 -0.000000
v 0.978441 -1.818524 -0.000000
v 1.392654 -1.500687 -0.000000
v 1.710492 -1.086474 -0.000000
v 1.910292 -0.604112 -0.000000
v 1.978441 -0.086474 -0.000000
v 1.910292 0.431164 -0.000000
v 1.710492 0.913526 -0.000000
v 1.392654 1.327740 -0.000000
v 0.978441 1.645577 -0.000000
v 0.496079 1.845378 -0.000000
v 0.478441 2.363016 -0.000000
v 1.031908 2.180729 -0.000000
v 1.528141 1.875267 -0.000000
v 1.940182 1.463227 -0.000000
v 2.245643 0.966993 -0.000000
v 2.427931 0.413526 -0.000000
v 4.198926 0.413526 -0.000000
v 3.984563 1.332500 -0.000000
v 3.572701 2.181520 -0.000000
v 2.983645 2.918730 -0.000000
v 2.246435 3.507786 -0.000000
v 1.397415 3.919648 -0.000000
v 0.478441 4.134012 -0.000000
v -0.521559 4.134012 0.500000
v 0.478441 4.134012 0.500000
v 0.478441 2.363016 0.500000
v 1.031908 2.180729 0.500000
v 1.528141 1.875267 0.500000
v 1.940182 1.463227 0.500000
v 2.245643 0.966993 0.500000
v 2.427931 0.413526 0.500000
v 0.478441 -4.306959 0.500000
v 0.478441 -2.535963 0.500000
v -0.521559 -4.306959 0.500000
v 2.427931 -0.586474 0.500000
v 2.245643 -1.139941 0.500000
v 1.940182 -1.636174 0.500000
v 1.528141 -2.048215 0.500000
v 1.031908 -2.353676 0.500000
v 4.198926 0.413526 0.500000
v 4.198926 -0.586474 0.500000
v -0.021559 1.913526 0.500000
v -0.539197 1.845378 0.500000
v -1.021559 1.645577 0.500000
v -1.435773 1.327740 0.500000
v -1.753610 0.913526 0.500000
v -1.953411 0.431164 0.500000
v -2.021559 -0.086474 0.500000
v -1.953411 -0.604112 0.500000
v -1.753610 -1.086474 0.500000
v -1.435773 -1.500687 0.500000
v -1.021559 -1.818524 0.500000
v -0.539197 -2.018325 0.500000
v -0.021559 -2.086474 0.500000
v 0.496079 -2.018325 0.500000
v 0.978441 -1.818524 0.500000
v 1.392654 -1.500687 0.500000
v 1.710492 -1.086474 0.500000
v 1.910292 -0.604112 0.500000
v 1.978441 -0.086474 0.500000
v 1.910292 0.431164 0.500000
v 1.710492 0.913526 0.500000
v 1.392654 1.327740 0.500000
v 0.978441 1.645577 0.500000
v 0.496079 1.845378 0.500000
v 0.145451 4.160244 0.500000
v -0.188570 4.160244 0.500000
v -4.268277 0.080537 0.500000
v -4.268277 -0.253484 0.500000
v -0.188570 -4.333191 0.500000
v 0.145451 -4.333191 0.500000
v 4.225158 -0.253484 0.500000
v 4.225158 0.080537 0.500000
v -4.012995 9.809845 1.920927
v -3.842730 9.851656 1.930662
v -3.498157 9.927180 1.950315
v -1.701778 10.230982 1.803697
v 0.123319 10.216838 1.654731
v 1.918126 9.879681 1.503502
v 3.619267 9.227193 1.350354
v 3.699150 9.195570 1.325238
v 3.778758 9.163261 1.300122
v 3.857912 9.130343 1.275061
v 3.936781 9.096747 1.250000
v 3.030551 9.525034 1.334466
v 2.087626 9.860473 1.418108
v 1.115191 10.101446 1.501156
v 0.121065 10.246241 1.583767
v -0.881324 10.293619 1.665638
v -1.882049 10.244077 1.746747
v -2.873249 10.099079 1.827222
v -3.843682 9.861416 1.906882
v -0.021559 -9.336474 0.500000
v 1.783026 -9.158737 0.500000
v 3.518262 -8.632359 0.500000
v 5.117465 -7.777568 0.500000
v 6.519178 -6.627211 0.500000
v 7.669535 -5.225498 0.500000
v 8.524326 -3.626295 0.500000
v 9.050705 -1.891059 0.500000
v 9.228441 -0.086474 0.500000
v 9.050705 1.718112 0.500000
v 8.524326 3.453348 0.500000
v 7.669535 5.052551 0.500000
v 6.519178 6.454264 0.500000
v 5.117465 7.604620 0.500000
v 3.518262 8.459412 0.500000
v 1.783026 8.985790 0.500000
v -0.021559 9.163526 0.500000
v -1.826145 8.985790 0.500000
v -3.561381 8.459412 0.500000
v -5.160584 7.604620 0.500000
v -6.562297 6.454264 0.500000
v -7.712653 5.052551 0.500000
v -8.567445 3.453348 0.500000
v -9.093823 1.718112 0.500000
v -9.271559 -0.086474 0.500000
v -9.093823 -1.891059 0.500000
v -8.567445 -3.626295 0.500000
v -7.712653 -5.225498 0.500000
v -6.562297 -6.627211 0.500000
v -5.160584 -7.777568 0.500000
v -3.561381 -8.632359 0.500000
v -1.826145 -9.158737 0.500000
v 5.573206 8.201988 1.250000
v 7.015018 7.018918 1.250000
v 8.212064 5.588687 1.250000
v 9.122705 3.961047 1.250000
v 9.715265 2.192616 1.250000
v 9.969132 0.344906 1.250000
v 9.875475 -1.517809 1.250000
v 9.437551 -3.330735 1.250000
v 10.135692 -3.606808 2.000000
v 9.410244 -5.244339 2.000000
v 8.422989 -6.738699 2.000000
v 7.201331 -8.048406 2.000000
v 5.779179 -9.137105 2.000000
v 4.072223 -9.945574 1.925248
v 2.250118 -10.440192 1.850000
v 0.429475 -10.530051 1.703306
v -1.382818 -10.300368 1.554210
v -3.120628 -9.755359 1.403395
v -4.735527 -8.905686 1.250000
v -6.209171 -7.942265 1.250000
v -7.491012 -6.735329 1.250000
v -8.541313 -5.322292 1.250000
v -9.327519 -3.746954 1.250000
v -9.825258 -2.058148 1.250000
v -10.019100 -0.308224 1.250000
v -9.903038 1.448574 1.250000
v -9.480670 3.157788 1.250000
v -10.178810 3.433861 2.000000
v -9.453363 5.071392 2.000000
v -8.466108 6.565751 2.000000
v -7.244449 7.875458 2.000000
v -5.822298 8.964158 2.000000
v -4.937728 9.429153 1.960549
v 6.332868 -8.819242 2.000000
v 7.256189 -8.065337 2.093740
v 8.091046 -7.214239 2.187491
v 8.827722 -6.276812 2.281247
v 9.456486 -5.263927 2.375000
v 9.968112 -4.187338 2.468750
v 10.357954 -3.060824 2.562500
v 10.622702 -1.898436 2.656250
v 10.759051 -0.714222 2.750000
v 10.763691 0.477768 2.843750
v 10.634729 1.662779 2.937500
v 10.375617 2.826326 3.031250
v 9.991068 3.954763 3.125000
v 9.485797 5.034444 3.218750
v 8.864516 6.051724 3.312500
v 8.133282 6.993177 3.406250
v 7.302514 7.848123 3.500000
v 6.383267 8.607248 3.593750
v 5.386596 9.261238 3.687500
v 4.323601 9.800803 3.781250
v 3.207147 10.218758 3.875000
v 2.051480 10.511593 3.968750
v 0.870735 10.676163 4.062500
v -0.320937 10.709326 4.156250
v -1.508850 10.609652 4.250000
v -2.678691 10.380004 4.343750
v -3.816424 10.023892 4.437500
v -4.908016 9.544829 4.531250
v -5.939737 8.947435 4.625000
v -6.899423 8.240063 4.718750
v -7.775404 7.431362 4.812500
v -8.556790 6.530908 4.906250
v -9.234159 5.549811 5.000000
v -9.799274 4.500038 5.093750
v -10.245242 3.394374 5.187500
v -10.566609 2.246286 5.281250
v -10.759480 1.069774 5.375000
v -10.821497 -0.120828 5.468750
v -10.751891 -1.311009 5.562500
v -10.551517 -2.486266 5.656250
v -10.222883 -3.632290 5.750000
v -9.769905 -4.735101 5.843750
v -9.198125 -5.781260 5.937500
v -8.514519 -6.758023 6.031250
v -7.727418 -7.653485 6.125000
v -6.846390 -8.456706 6.218750
v -5.882239 -9.157984 6.312500
v -4.846648 -9.748687 6.406250
v -3.752257 -10.221645 6.500000
v -2.612401 -10.571077 6.593750
v -1.440973 -10.792738 6.687500
v -0.252259 -10.884001 6.781250
v 0.939275 -10.843648 6.875000
v 2.119099 -10.672193 6.968750
v 3.272837 -10.371746 7.062500
v 4.386429 -9.945961 7.156250
v 5.446293 -9.400010 7.250000
v 6.439537 -8.740580 7.343750
v 7.354058 -7.975711 7.437500
v 8.178690 -7.114688 7.531250
v 8.903395 -6.168018 7.625000
v 9.519289 -5.147209 7.718750
v 10.019011 -4.064780 7.812500
v 10.396328 -2.933845 7.906250
v 9.250588 -5.223217 7.903906
v 8.611001 -6.237805 7.807812
v 7.860851 -7.173617 7.711719
v 7.009784 -8.018693 7.615625
v 6.068679 -8.762185 7.519531
v 5.049652 -9.394679 7.423438
v 3.965680 -9.907973 7.327344
v 2.830660 -10.295525 7.231250
v 1.659124 -10.552372 7.135156
v 0.466074 -10.675244 7.039062
v -0.733220 -10.662557 6.942969
v -1.923391 -10.514394 6.846875
v -3.089239 -10.232869 6.750781
v -4.215801 -9.821375 6.654687
v -5.288666 -9.285250 6.558594
v -6.294077 -8.631332 6.462500
v -7.219233 -7.868083 6.366406
v -8.052219 -7.005178 6.270312
v -8.782392 -6.053698 6.174219
v -9.400400 -5.025820 6.078125
v -9.898343 -3.934711 5.982031
v -10.269836 -2.794335 5.885937
v -10.510098 -1.619287 5.789844
v -10.616159 -0.424628 5.693750
v -10.586543 0.774367 5.597656
v -10.421671 1.962343 5.501562
v -10.123648 3.124087 5.405469
v -9.696290 4.244726 5.309375
v -9.145084 5.309919 5.213281
v -8.477081 6.306031 5.117187
v -7.700817 7.220298 5.021094
v -6.826152 8.040901 4.925000
v -5.864453 8.757555 4.828906
v -4.828057 9.361129 4.732812
v -3.729799 9.842782 4.636719
v -2.584172 10.197577 4.540625
v -1.406014 10.421822 4.444531
v -0.210163 10.511828 4.348437
v 0.988191 10.464806 4.252344
v 2.173585 10.282626 4.156250
v 3.331081 9.968635 4.060156
v 4.445745 9.526177 3.964062
v 5.502551 8.959363 3.867969
v 6.488454 8.276573 3.771875
v 7.391780 7.487669 3.675781
v 8.200860 6.602511 3.579687
v 8.903999 5.631055 3.483594
v 9.491326 4.585620 3.387500
v 9.957352 3.480613 3.291406
v 10.297117 2.330463 3.195312
v 10.505660 1.149601 3.099219
v 10.578109 -0.047401 3.003125
v 10.513096 -1.244746 2.907031
v 10.313832 -2.427333 2.810937
v 9.983835 -3.580318 2.714844
v 9.526622 -4.688855 2.618750
v 8.945847 -5.738013 2.522656
v 8.248729 -6.713605 2.426562
v 7.446167 -7.604692 2.330469
v 6.549214 -8.400772 2.234375
v 5.568924 -9.091346 2.138281
v 4.516399 -9.665967 2.042187
v 3.405161 -10.117195 1.946094
v 0.424694 -10.777152 6.935097
v -10.450292 -2.480329 5.757878
v 10.539858 -1.787314 2.764141
v 9.573974 -4.820154 2.510682
v 5.251291 -9.396701 2.003766
v 6.149292 -8.825462 2.088252
v 6.986369 -8.167983 2.172738
v 7.754945 -7.431472 2.257224
v 8.447442 -6.623140 2.341710
v 9.056283 -5.750195 2.426196
v 9.995459 -3.842830 2.595168
v 10.318222 -2.828489 2.679655
v 10.657960 -0.729493 2.848627
v 10.670122 0.334790 2.933113
v 10.574642 1.394902 3.017599
v 10.373638 2.440123 3.102085
v 9.936376 3.821668 3.217135
v 9.318370 5.132237 3.332184
v 8.528312 6.346822 3.447234
v 7.579662 7.442070 3.562284
v 6.492318 8.399991 3.677333
v 5.286506 9.203515 3.792383
v 3.982704 9.835765 3.907433
v 2.605024 10.285030 4.022482
v 1.179451 10.545249 4.137532
v -0.268128 10.610647 4.252582
v -1.711071 10.478148 4.367631
v -3.123180 10.152699 4.482681
v -4.478754 9.640710 4.597731
v -5.752281 8.949333 4.712780
v -6.920690 8.092078 4.827830
v -7.962640 7.084923 4.942880
v -8.681118 6.198586 5.033435
v -9.301118 5.240773 5.123990
v -9.815605 4.222390 5.214546
v -10.220032 3.150963 5.305439
v -10.505929 2.050786 5.395656
v -10.673897 0.922252 5.486212
v -10.720744 -0.217752 5.576767
v -10.645918 -1.356259 5.667322
v -10.136137 -3.577189 5.848433
v -9.706946 -4.634354 5.938988
v -9.167617 -5.639804 6.029544
v -8.524296 -6.582111 6.120099
v -7.784295 -7.450558 6.210654
v -6.956015 -8.235256 6.301210
v -6.048904 -8.927320 6.391765
v -5.073265 -9.518866 6.482320
v -4.040178 -10.003153 6.572876
v -2.961397 -10.374683 6.663431
v -1.849174 -10.629159 6.753987
v -0.716196 -10.763899 6.844542
v 1.560507 -10.668852 7.025653
v 2.678335 -10.440239 7.116208
v 3.765463 -10.093891 7.206763
v 4.809530 -9.633751 7.297319
v 5.798636 -9.065009 7.387874
v 6.721621 -8.394266 7.478429
v 7.567901 -7.629012 7.568985
v 8.327886 -6.777997 7.659540
v 8.992930 -5.850897 7.750095
v 9.555457 -4.858241 7.840651
v 10.169503 -3.347131 7.970172
v 8.739142 -4.908311 7.906250
v 8.154289 -5.844556 7.812500
v 7.469805 -6.710631 7.718750
v 6.694030 -7.495985 7.625000
v 5.836419 -8.191046 7.531250
v 4.907423 -8.787344 7.437500
v 3.918361 -9.277612 7.343750
v 2.881288 -9.655877 7.250000
v 1.808840 -9.917529 7.156250
v 0.714086 -10.059378 7.062500
v -0.389631 -10.079697 6.968750
v -1.488864 -9.978239 6.875000
v -2.570216 -9.756238 6.781250
v -3.620510 -9.416402 6.687500
v -4.626946 -8.962870 6.593750
v -5.577262 -8.401170 6.500000
v -6.459875 -7.738146 6.406250
v -7.264030 -6.981879 6.312500
v -7.979928 -6.141584 6.218750
v -8.598845 -5.227501 6.125000
v -9.113239 -4.250769 6.031250
v -9.516841 -3.223291 5.937500
v -9.804733 -2.157587 5.843750
v -9.973407 -1.066645 5.750000
v -10.020806 0.036242 5.656250
v -9.946355 1.137633 5.562500
v -9.750959 2.224107 5.468750
v -9.437000 3.282425 5.375000
v -9.008304 4.299689 5.281250
v -8.470095 5.263503 5.187500
v -7.828932 6.162121 5.093750
v -7.092627 6.984594 5.000000
v -6.270154 7.720899 4.906250
v -5.371535 8.362062 4.812500
v -4.407722 8.900271 4.718750
v -3.390458 9.328967 4.625000
v -2.332140 9.642926 4.531250
v -1.245666 9.838322 4.437500
v -0.144275 9.912773 4.343750
v 0.958612 9.865374 4.250000
v 2.049555 9.696700 4.156250
v 3.115258 9.408808 4.062500
v 4.142736 9.005206 3.968750
v 5.119468 8.490812 3.875000
v 6.033551 7.871895 3.781250
v 6.873846 7.155997 3.687500
v 7.630113 6.351842 3.593750
v 8.293137 5.469229 3.500000
v 8.854837 4.518913 3.406250
v 9.308369 3.512477 3.312500
v 9.648205 2.462183 3.218750
v 9.870206 1.380831 3.125000
v 9.971665 0.281599 3.031250
v 9.951345 -0.822119 2.937500
v 9.809496 -1.916873 2.843750
v 9.547844 -2.989320 2.750000
v 9.169579 -4.026394 2.656250
v 8.679311 -5.015456 2.562500
v 8.083013 -5.944452 2.468750
v 7.387952 -6.802063 2.375000
v 6.602599 -7.577838 2.281250
v 5.736523 -8.262322 2.187500
v 4.800278 -8.847175 2.093750
v 3.805275 -9.325269 2.000000
v 2.763638 -9.690779 1.906250
v 1.688060 -9.939250 1.812500
v 0.591648 -10.067655 1.718750
v -0.512236 -10.074428 1.625000
v -1.610141 -9.959488 1.531250
v -2.688687 -9.724234 1.437500
v -3.734731 -9.371534 1.343750
v -6.375987 8.646295 2.000000
v -7.299308 7.892390 2.093740
v -8.134165 7.041291 2.187491
v -8.870841 6.103865 2.281247
v -9.499605 5.090979 2.375000
v -10.011231 4.014391 2.468750
v -10.401072 2.887877 2.562500
v -10.665821 1.725489 2.656250
v -10.802170 0.541275 2.750000
v -10.806810 -0.650715 2.843750
v -10.677847 -1.835726 2.937500
v -10.418735 -2.999273 3.031250
v -10.034187 -4.127710 3.125000
v -9.528915 -5.207391 3.218750
v -8.907634 -6.224671 3.312500
v -8.176401 -7.166124 3.406250
v -7.345632 -8.021071 3.500000
v -6.426386 -8.780196 3.593750
v -5.429715 -9.434185 3.687500
v -4.366720 -9.973750 3.781250
v -3.250265 -10.391706 3.875000
v -2.094599 -10.684541 3.968750
v -0.913854 -10.849110 4.062500
v 0.277819 -10.882273 4.156250
v 1.465732 -10.782599 4.250000
v 2.635572 -10.552951 4.343750
v 3.773305 -10.196839 4.437500
v 4.864897 -9.717776 4.531250
v 5.896618 -9.120382 4.625000
v 6.856305 -8.413011 4.718750
v 7.732286 -7.604309 4.812500
v 8.513671 -6.703855 4.906250
v 9.191040 -5.722758 5.000000
v 9.756155 -4.672985 5.093750
v 10.202124 -3.567321 5.187500
v 10.523490 -2.419233 5.281250
v 10.716361 -1.242721 5.375000
v 10.778379 -0.052119 5.468750
v 10.708773 1.138062 5.562500
v 10.508398 2.313319 5.656250
v 10.179765 3.459343 5.750000
v 9.726786 4.562154 5.843750
v 9.155006 5.608313 5.937500
v 8.471401 6.585075 6.031250
v 7.684299 7.480537 6.125000
v 6.803272 8.283759 6.218750
v 5.839120 8.985036 6.312500
v 4.803529 9.575740 6.406250
v 3.709139 10.048698 6.500000
v 2.569283 10.398129 6.593750
v 1.397854 10.619791 6.687500
v 0.209141 10.711054 6.781250
v -0.982393 10.670700 6.875000
v -2.162217 10.499246 6.968750
v -3.315956 10.198799 7.062500
v -4.429548 9.773014 7.156250
v -5.489412 9.227063 7.250000
v -6.482656 8.567633 7.343750
v -7.397176 7.802764 7.437500
v -8.221809 6.941741 7.531250
v -8.946514 5.995070 7.625000
v -9.562407 4.974261 7.718750
v -10.062129 3.891833 7.812500
v -10.439446 2.760898 7.906250
v -9.303176 5.033139 7.905474
v -8.676779 6.032935 7.810947
v -7.943108 6.956894 7.716421
v -7.111299 7.793593 7.621895
v -6.191642 8.532642 7.527368
v -5.195584 9.164969 7.432842
v -4.135414 9.682666 7.338316
v -3.024276 10.079330 7.243789
v -1.875938 10.350051 7.149263
v -0.704629 10.491492 7.054737
v 0.475144 10.501881 6.960210
v 1.648752 10.381029 6.865684
v 2.801690 10.130626 6.771158
v 3.919640 9.753588 6.676631
v 4.988764 9.254644 6.582105
v 5.995807 8.639966 6.487579
v 6.928318 7.917198 6.393052
v 7.774737 7.095284 6.298526
v 8.524562 6.184387 6.204000
v 9.168510 5.195801 6.109473
v 9.698616 4.141781 6.014947
v 10.108300 3.035376 5.920421
v 10.392428 1.890285 5.825895
v 10.547661 0.720726 5.731368
v 10.571896 -0.458844 5.636842
v 10.464893 -1.633800 5.542316
v 10.227972 -2.789585 5.447789
v 9.864090 -3.911886 5.353263
v 9.377740 -4.986798 5.258737
v 8.774931 -6.000994 5.164210
v 8.063153 -6.941919 5.069684
v 7.251213 -7.797907 4.975158
v 6.349064 -8.558215 4.880631
v 5.368202 -9.213853 4.786105
v 4.320429 -9.756056 4.691579
v 3.218672 -10.177770 4.597052
v 2.077005 -10.475257 4.502526
v 0.909553 -10.645002 4.408000
v -0.269536 -10.683519 4.313473
v -1.445516 -10.589591 4.218947
v -2.603928 -10.366004 4.124421
v -3.730557 -10.015943 4.029894
v -4.811165 -9.542598 3.935368
v -5.831676 -8.950881 3.840842
v -6.780387 -8.249635 3.746315
v -7.646189 -7.448246 3.651789
v -8.417976 -6.556099 3.557263
v -9.084655 -5.582879 3.462736
v -9.637885 -4.541063 3.368210
v -10.072776 -3.444405 3.273684
v -10.384606 -2.306640 3.179157
v -10.568654 -1.141505 3.084631
v -10.620410 0.037012 2.990105
v -10.539444 1.213810 2.895578
v -10.328976 2.374614 2.801052
v -9.992355 3.505297 2.706526
v -9.532930 4.591726 2.611999
v -8.954238 5.619670 2.517473
v -8.263489 6.575782 2.422947
v -7.471112 7.449742 2.328420
v -6.587625 8.231552 2.233894
v -5.623552 8.911220 2.139368
v -4.589450 9.478793 2.044841
v 10.407173 2.307382 5.757878
v -10.606427 -1.646049 3.023869
v -9.848215 4.144765 2.554570
v -5.330423 9.203213 2.007055
v -6.161728 8.674173 2.085272
v -6.941045 8.071000 2.163488
v -8.319666 6.665135 2.319921
v -8.906944 5.873884 2.398137
v -9.418180 5.031403 2.476354
v -10.194626 3.222204 2.632787
v -10.628947 1.301642 2.789219
v -10.713038 0.319804 2.867436
v -10.705870 -0.665626 2.945652
v -10.416757 -2.613071 3.102085
v -9.979495 -3.994615 3.217135
v -9.361488 -5.305184 3.332184
v -8.571430 -6.519769 3.447234
v -7.622781 -7.615017 3.562284
v -6.535436 -8.572938 3.677333
v -5.329624 -9.376462 3.792383
v -4.025822 -10.008712 3.907433
v -2.648142 -10.457977 4.022482
v -1.222570 -10.718197 4.137532
v 0.225009 -10.783595 4.252582
v 1.667953 -10.651095 4.367631
v 3.080062 -10.325646 4.482681
v 4.435635 -9.813657 4.597731
v 5.709162 -9.122280 4.712780
v 6.877572 -8.265025 4.827830
v 7.919522 -7.257870 4.942880
v 8.638000 -6.371533 5.033435
v 9.257999 -5.413721 5.123990
v 9.772486 -4.395337 5.214546
v 10.175625 -3.327966 5.305101
v 10.462810 -2.223734 5.395656
v 10.630778 -1.095199 5.486212
v 10.677625 0.044805 5.576767
v 10.602799 1.183312 5.667322
v 10.093018 3.404241 5.848433
v 9.663827 4.461407 5.938988
v 9.124498 5.466857 6.029544
v 8.481178 6.409163 6.120099
v 7.741177 7.277611 6.210654
v 6.912897 8.062309 6.301210
v 6.005786 8.754373 6.391765
v 5.029635 9.346193 6.482367
v 3.997059 9.830206 6.572876
v 2.918278 10.201736 6.663431
v 1.806056 10.456212 6.753987
v 0.673077 10.590952 6.844542
v -0.467812 10.604205 6.935097
v -1.603626 10.495905 7.025653
v -2.721454 10.267292 7.116208
v -3.808582 9.920943 7.206763
v -4.852649 9.460803 7.297319
v -5.841754 8.892062 7.387874
v -6.764740 8.221319 7.478429
v -7.611020 7.456064 7.568985
v -8.371005 6.605050 7.659540
v -9.036049 5.677949 7.750095
v -9.598576 4.685294 7.840651
v -10.212622 3.174184 7.970172
v -7.859203 7.343960 2.000000
v -9.080626 5.793434 2.000000
v -9.999458 4.046507 2.000000
v -10.394209 2.921539 2.093750
v -10.662558 1.759915 2.187500
v -10.801235 0.575790 2.281250
v -10.808550 -0.616405 2.375000
v -10.684415 -1.802142 2.468750
v -10.430341 -2.966971 2.562500
v -10.049425 -4.096699 2.656250
v -9.546309 -5.177558 2.750000
v -8.927124 -6.196377 2.843750
v -8.199415 -7.140740 2.937500
v -7.372050 -7.999140 3.031250
v -6.455112 -8.761115 3.125000
v -5.459774 -9.417380 3.218750
v -4.398165 -9.959939 3.312500
v -3.283224 -10.382179 3.406250
v -2.128535 -10.678955 3.500000
v -0.948170 -10.846650 3.593750
v 0.243486 -10.883221 3.687500
v 1.431912 -10.788222 3.781250
v 2.602627 -10.562811 3.875000
v 3.741362 -10.209735 3.968750
v 4.834243 -9.733296 4.062500
v 5.867951 -9.139300 4.156250
v 6.829888 -8.434987 4.250000
v 7.708334 -7.628937 4.343750
v 8.492582 -6.730975 4.437500
v 9.173077 -5.752042 4.531250
v 9.741525 -4.704069 4.625000
v 10.191000 -3.599825 4.718750
v 10.516024 -2.452767 4.812500
v 10.712636 -1.276873 4.906250
v 10.778441 -0.086474 5.000000
v 10.712636 1.103926 5.093750
v 10.516024 2.279820 5.187500
v 10.191000 3.426878 5.281250
v 9.741525 4.531121 5.375000
v 9.173077 5.579095 5.468750
v 8.492582 6.558028 5.562500
v 7.708334 7.455990 5.656250
v 6.829888 8.262039 5.750000
v 5.867951 8.966353 5.843750
v 4.834243 9.560349 5.937500
v 3.741362 10.036788 6.031250
v 2.602627 10.389864 6.125000
v 1.431912 10.615275 6.218750
v 0.243486 10.710274 6.312500
v -0.948170 10.673703 6.406250
v -2.128535 10.506007 6.500000
v -3.283224 10.209232 6.593750
v -4.398165 9.786992 6.687500
v -5.459774 9.244433 6.781250
v -6.455112 8.588168 6.875000
v -7.372050 7.826193 6.968750
v -8.199415 6.967793 7.062500
v -8.927124 6.023430 7.156250
v -9.546309 5.004611 7.250000
v -10.049425 3.923752 7.343750
v -10.430341 2.794024 7.437500
v -10.684415 1.629194 7.531250
v -10.808550 0.443457 7.625000
v -10.801235 -0.748738 7.718750
v -10.662558 -1.932862 7.812500
v -10.394209 -3.094486 7.906250
v -0.021559 -1.459233 22.100000
v 0.246253 -1.432856 22.100000
v 0.503773 -1.354738 22.100000
v 0.741105 -1.227881 22.100000
v 0.949128 -1.057161 22.100000
v 1.119848 -0.849138 22.100000
v 1.246705 -0.611806 22.100000
v 1.324823 -0.354286 22.100000
v 1.351200 -0.086474 22.100000
v 1.324823 0.181338 22.100000
v 1.246705 0.438859 22.100000
v 1.119848 0.676190 22.100000
v 0.949128 0.884214 22.100000
v 0.741105 1.054934 22.100000
v 0.503773 1.181790 22.100000
v 0.246253 1.259908 22.100000
v -0.021559 1.286285 22.100000
v -0.289371 1.259908 22.100000
v -0.546891 1.181790 22.100000
v -0.784223 1.054934 22.100000
v -0.992246 0.884214 22.100000
v -1.162967 0.676190 22.100000
v -1.289823 0.438859 22.100000
v -1.367941 0.181338 22.100000
v -1.394318 -0.086474 22.100000
v -1.367941 -0.354286 22.100000
v -1.289823 -0.611806 22.100000
v -1.162967 -0.849138 22.100000
v -0.992246 -1.057161 22.100000
v -0.784223 -1.227881 22.100000
v -0.546891 -1.354738 22.100000
v -0.289371 -1.432856 22.100000
v -0.021559 -1.996201 20.000946
v -0.515833 -1.931128 20.000946
v -0.976423 -1.740346 20.000946
v -1.371940 -1.436855 20.000946
v -1.675432 -1.041337 20.000946
v -1.866214 -0.580747 20.000946
v -1.931286 -0.086474 20.000946
v -1.866214 0.407800 20.000946
v -1.675432 0.868390 20.000946
v -1.371940 1.263907 20.000946
v -0.976423 1.567399 20.000946
v -0.515833 1.758181 20.000946
v -0.021559 1.823254 20.000946
v 0.472715 1.758181 20.000946
v 0.933304 1.567399 20.000946
v 1.328822 1.263907 20.000946
v 1.632313 0.868390 20.000946
v 1.823096 0.407800 20.000946
v 1.888168 -0.086474 20.000946
v 1.823096 -0.580747 20.000946
v 1.632313 -1.041337 20.000946
v 1.328822 -1.436855 20.000946
v 0.933304 -1.740346 20.000946
v 0.472715 -1.931128 20.000946
v -0.021559 -1.996078 19.996846
v -0.515801 -1.931010 19.996846
v -0.976361 -1.740239 19.996846
v -1.371853 -1.436768 19.996846
v -1.675325 -1.041276 19.996846
v -1.866095 -0.580716 19.996846
v -1.931163 -0.086474 19.996846
v -1.866095 0.407768 19.996846
v -1.675325 0.868328 19.996846
v -1.371853 1.263820 19.996846
v -0.976361 1.567292 19.996846
v -0.515801 1.758062 19.996846
v -0.021559 1.823130 19.996846
v 0.472683 1.758062 19.996846
v 0.933243 1.567292 19.996846
v 1.328735 1.263820 19.996846
v 1.632206 0.868328 19.996846
v 1.822977 0.407768 19.996846
v 1.888045 -0.086474 19.996846
v 1.822977 -0.580716 19.996846
v 1.632206 -1.041276 19.996846
v 1.328735 -1.436768 19.996846
v 0.933243 -1.740239 19.996846
v 0.472683 -1.931010 19.996846
v -0.021559 1.263526 22.100000
v -0.284931 1.237586 22.100000
v -0.538182 1.160764 22.100000
v -0.771579 1.036010 22.100000
v -0.976153 0.868121 22.100000
v -1.144043 0.663546 22.100000
v -1.268797 0.430149 22.100000
v -1.345619 0.176898 22.100000
v -1.371559 -0.086474 22.100000
v -1.345619 -0.349846 22.100000
v -1.268797 -0.603096 22.100000
v -1.144043 -0.836493 22.100000
v -0.976153 -1.041068 22.100000
v -0.771579 -1.208958 22.100000
v -0.538182 -1.333711 22.100000
v -0.284931 -1.410534 22.100000
v -0.021559 -1.436474 22.100000
v 0.241813 -1.410534 22.100000
v 0.495063 -1.333711 22.100000
v 0.728461 -1.208958 22.100000
v 0.933035 -1.041068 22.100000
v 1.100925 -0.836493 22.100000
v 1.225678 -0.603096 22.100000
v 1.302501 -0.349846 22.100000
v 1.328441 -0.086474 22.100000
v 1.302501 0.176898 22.100000
v 1.225678 0.430149 22.100000
v 1.100925 0.663546 22.100000
v 0.933035 0.868121 22.100000
v 0.728461 1.036010 22.100000
v 0.495063 1.160764 22.100000
v 0.241813 1.237586 22.100000
v -0.021559 -4.285972 13.000000
v -1.108469 -4.142877 13.000000
v -2.121308 -3.723346 13.000000
v -2.991053 -3.055967 13.000000
v -3.658431 -2.186223 13.000000
v -4.077963 -1.173384 13.000000
v -4.221057 -0.086474 13.000000
v -4.077963 1.000436 13.000000
v -3.658431 2.013275 13.000000
v -2.991053 2.883020 13.000000
v -2.121308 3.550398 13.000000
v -1.108469 3.969930 13.000000
v -0.021559 4.113024 13.000000
v 1.065351 3.969930 13.000000
v 2.078190 3.550398 13.000000
v 2.947934 2.883020 13.000000
v 3.615313 2.013275 13.000000
v 4.034844 1.000436 13.000000
v 4.177939 -0.086474 13.000000
v 4.034844 -1.173384 13.000000
v 3.615313 -2.186223 13.000000
v 2.947934 -3.055967 13.000000
v 2.078190 -3.723346 13.000000
v 1.065351 -4.142877 13.000000
v 2.988839 -3.086474 13.000000
v 2.109805 -3.763400 13.000000
v 1.085522 -4.189749 13.000000
v -0.014206 -4.336467 13.000000
v -1.114436 -4.193555 13.000000
v -2.140188 -3.770753 13.000000
v -3.021559 -3.096872 13.000000
v -3.698485 -2.217838 13.000000
v -4.124835 -1.193555 13.000000
v -4.271553 -0.093827 13.000000
v -4.128641 1.006403 13.000000
v -3.705838 2.032155 13.000000
v -3.031958 2.913526 13.000000
v -2.152924 3.590452 13.000000
v -1.128641 4.016802 13.000000
v -0.028912 4.163520 13.000000
v 1.071318 4.020608 13.000000
v 2.097070 3.597805 13.000000
v 2.978441 2.923925 13.000000
v 3.655367 2.044891 13.000000
v 4.081716 1.020608 13.000000
v 4.228434 -0.079121 13.000000
v 4.085522 -1.179351 13.000000
v 3.662720 -2.205103 13.000000
v -0.021559 1.063526 22.300000
v -0.319201 1.024341 22.300000
v -0.596559 0.909456 22.300000
v -0.834732 0.726699 22.300000
v -1.017488 0.488526 22.300000
v -1.132374 0.211168 22.300000
v -1.171559 -0.086474 22.300000
v -1.132374 -0.384116 22.300000
v -1.017488 -0.661474 22.300000
v -0.834732 -0.899646 22.300000
v -0.596559 -1.082403 22.300000
v -0.319201 -1.197288 22.300000
v -0.021559 -1.236474 22.300000
v 0.276083 -1.197288 22.300000
v 0.553441 -1.082403 22.300000
v 0.791614 -0.899646 22.300000
v 0.974370 -0.661474 22.300000
v 1.089255 -0.384116 22.300000
v 1.128441 -0.086474 22.300000
v 1.089255 0.211168 22.300000
v 0.974370 0.488526 22.300000
v 0.791614 0.726699 22.300000
v 0.553441 0.909456 22.300000
v 0.276083 1.024341 22.300000
v -0.021559 1.063526 23.900000
v -0.319201 1.024341 23.900000
v -0.596559 0.909456 23.900000
v -0.834732 0.726699 23.900000
v -1.017488 0.488526 23.900000
v -1.132374 0.211168 23.900000
v -1.171559 -0.086474 23.900000
v -1.132374 -0.384116 23.900000
v -1.017488 -0.661474 23.900000
v -0.834732 -0.899646 23.900000
v -0.596559 -1.082403 23.900000
v -0.319201 -1.197288 23.900000
v -0.021559 -1.236474 23.900000
v 0.276083 -1.197288 23.900000
v 0.553441 -1.082403 23.900000
v 0.791614 -0.899646 23.900000
v 0.974370 -0.661474 23.900000
v 1.089255 -0.384116 23.900000
v 1.128441 -0.086474 23.900000
v 1.089255 0.211168 23.900000
v 0.974370 0.488526 23.900000
v 0.791614 0.726699 23.900000
v 0.553441 0.909456 23.900000
v 0.276083 1.024341 23.900000
v -0.021559 -2.019290 24.100000
v -0.521809 -1.953431 24.100000
v -0.987967 -1.760342 24.100000
v -1.388267 -1.453181 24.100000
v -1.695427 -1.052882 24.100000
v -1.888517 -0.586723 24.100000
v -1.954376 -0.086474 24.100000
v -1.888517 0.413776 24.100000
v -1.695427 0.879935 24.100000
v -1.388267 1.280234 24.100000
v -0.987967 1.587394 24.100000
v -0.521809 1.780484 24.100000
v -0.021559 1.846343 24.100000
v 0.478690 1.780484 24.100000
v 0.944849 1.587394 24.100000
v 1.345148 1.280234 24.100000
v 1.652309 0.879935 24.100000
v 1.845398 0.413776 24.100000
v 1.911257 -0.086474 24.100000
v 1.845398 -0.586723 24.100000
v 1.652309 -1.052882 24.100000
v 1.345148 -1.453181 24.100000
v 0.944849 -1.760342 24.100000
v 0.478690 -1.953431 24.100000
v -0.021559 -2.122292 24.199955
v 0.505349 -2.052923 24.199955
v 0.996350 -1.849544 24.199955
v 1.417981 -1.526014 24.199955
v 1.741511 -1.104383 24.199955
v 1.944890 -0.613382 24.199955
v 2.014259 -0.086474 24.199955
v 1.944890 0.440435 24.199955
v 1.741511 0.931435 24.199955
v 1.417981 1.353067 24.199955
v 0.996350 1.676596 24.199955
v 0.505349 1.879975 24.199955
v -0.021559 1.949344 24.199955
v -0.548468 1.879975 24.199955
v -1.039468 1.676596 24.199955
v -1.461100 1.353067 24.199955
v -1.784629 0.931435 24.199955
v -1.988008 0.440435 24.199955
v -2.057377 -0.086474 24.199955
v -1.988008 -0.613382 24.199955
v -1.784629 -1.104383 24.199955
v -1.461100 -1.526014 24.199955
v -1.039468 -1.849544 24.199955
v -0.548468 -2.052923 24.199955
v -0.021559 1.263526 24.100000
v 0.327846 1.217526 24.100000
v 0.653441 1.082661 24.100000
v 0.933035 0.868121 24.100000
v 1.147575 0.588526 24.100000
v 1.282441 0.262932 24.100000
v 1.328441 -0.086474 24.100000
v 1.282441 -0.435879 24.100000
v 1.147575 -0.761474 24.100000
v 0.933035 -1.041068 24.100000
v 0.653441 -1.255608 24.100000
v 0.327846 -1.390473 24.100000
v -0.021559 -1.436474 24.100000
v -0.370965 -1.390473 24.100000
v -0.696559 -1.255608 24.100000
v -0.976153 -1.041068 24.100000
v -1.190694 -0.761474 24.100000
v -1.325559 -0.435879 24.100000
v -1.371559 -0.086474 24.100000
v -1.325559 0.262932 24.100000
v -1.190694 0.588526 24.100000
v -0.976153 0.868121 24.100000
v -0.696559 1.082661 24.100000
v -0.370965 1.217526 24.100000
v -0.021559 2.138526 30.500000
v -0.597432 2.062711 30.500000
v -1.134059 1.840433 30.500000
v -1.594872 1.486839 30.500000
v -1.948466 1.026026 30.500000
v -2.170744 0.489399 30.500000
v -2.246559 -0.086474 30.500000
v -2.170744 -0.662346 30.500000
v -1.948466 -1.198974 30.500000
v -1.594872 -1.659786 30.500000
v -1.134059 -2.013380 30.500000
v -0.597432 -2.235659 30.500000
v -0.021559 -2.311474 30.500000
v 0.554313 -2.235659 30.500000
v 1.090941 -2.013380 30.500000
v 1.551753 -1.659786 30.500000
v 1.905347 -1.198974 30.500000
v 2.127626 -0.662346 30.500000
v 2.203441 -0.086474 30.500000
v 2.127626 0.489399 30.500000
v 1.905347 1.026026 30.500000
v 1.551753 1.486839 30.500000
v 1.090941 1.840433 30.500000
v 0.554313 2.062711 30.500000
v -0.021559 2.138526 31.000000
v -0.597432 2.062711 31.000000
v -1.134059 1.840433 31.000000
v -1.594872 1.486839 31.000000
v -1.948466 1.026026 31.000000
v -2.170744 0.489399 31.000000
v -2.246559 -0.086474 31.000000
v -2.170744 -0.662346 31.000000
v -1.948466 -1.198974 31.000000
v -1.594872 -1.659786 31.000000
v -1.134059 -2.013380 31.000000
v -0.597432 -2.235659 31.000000
v -0.021559 -2.311474 31.000000
v 0.554313 -2.235659 31.000000
v 1.090941 -2.013380 31.000000
v 1.551753 -1.659786 31.000000
v 1.905347 -1.198974 31.000000
v 2.127626 -0.662346 31.000000
v 2.203441 -0.086474 31.000000
v 2.127626 0.489399 31.000000
v 1.905347 1.026026 31.000000
v 1.551753 1.486839 31.000000
v 1.090941 1.840433 31.000000
v 0.554313 2.062711 31.000000
v 5.197731 -4.751129 9.000000
v 4.108620 -5.738165 9.000000
v 2.837410 -6.476019 9.000000
v 1.440149 -6.932159 9.000000
v -0.021559 -7.086474 9.000000
v -1.483267 -6.932159 9.000000
v -2.880529 -6.476019 9.000000
v -4.151739 -5.738165 9.000000
v -5.240849 -4.751129 9.000000
v -5.240849 4.578182 9.000000
v -4.151739 5.565218 9.000000
v -2.880529 6.303072 9.000000
v -1.483267 6.759212 9.000000
v -0.021559 6.913526 9.000000
v 1.440149 6.759212 9.000000
v 2.837410 6.303072 9.000000
v 4.108620 5.565218 9.000000
v 5.197731 4.578182 9.000000
v -5.258069 4.558843 12.000000
v -4.167402 5.553738 12.000000
v -2.892342 6.297773 12.000000
v -1.489597 6.757857 12.000000
v -0.021559 6.913526 12.000000
v 1.446479 6.757857 12.000000
v 2.849223 6.297773 12.000000
v 4.124284 5.553738 12.000000
v 5.214950 4.558843 12.000000
v 9.956340 -4.219455 2.000000
v 9.037507 -5.966381 2.000000
v 7.816084 -7.516907 2.000000
v 9.737659 -2.267678 1.343810
v 9.918754 -1.177403 1.437672
v 9.978432 -0.076580 1.531296
v 9.916520 1.024632 1.624965
v 9.733055 2.115231 1.718887
v 9.431061 3.176637 1.812606
v 9.014503 4.197161 1.906215
v 8.487085 5.167380 2.000000
v 7.855916 6.072978 2.093750
v 7.128552 6.903290 2.187500
v 6.314612 7.648983 2.281250
v 5.423794 8.300803 2.375000
v 4.466175 8.849911 2.468750
v 3.453846 9.290131 2.562500
v 2.399165 9.616063 2.656250
v 1.314973 9.823745 2.750000
v 0.214519 9.910644 2.843750
v -0.888727 9.875046 2.937500
v -1.981465 9.718581 3.031250
v -3.050464 9.443421 3.125000
v -4.082485 9.051779 3.218750
v -5.064689 8.548040 3.312500
v -5.985692 7.939494 3.406250
v -6.834349 7.233610 3.500000
v -7.599708 6.438140 3.593750
v -8.272694 5.563100 3.687500
v -8.845146 4.619234 3.781250
v -9.310020 3.617987 3.875000
v -9.661789 2.571640 3.968750
v -9.895847 1.492847 4.062500
v -10.009893 0.394856 4.156250
v -10.002086 -0.709001 4.250000
v -9.872527 -1.805269 4.343750
v -9.623238 -2.880644 4.437500
v -9.256356 -3.921706 4.531250
v -8.776632 -4.915831 4.625000
v -8.191012 -5.851562 4.718750
v -7.506479 -6.717468 4.812500
v -6.730139 -7.502142 4.906250
v -5.871494 -8.195797 5.000000
v -4.941905 -8.791132 5.093750
v -3.952743 -9.281046 5.187500
v -2.915440 -9.658429 5.281250
v -1.842643 -9.917978 5.375000
v -0.747742 -10.058235 5.468750
v 0.355919 -10.078173 5.562500
v 1.454995 -9.976760 5.656250
v 2.535897 -9.753318 5.750000
v 3.585240 -9.411194 5.843750
v 4.590988 -8.956295 5.937500
v 5.541171 -8.394569 6.031250
v 6.423816 -7.731961 6.125000
v 7.226942 -6.974830 6.218750
v 7.940769 -6.133061 6.312500
v 8.558240 -5.218094 6.406250
v 9.072415 -4.241350 6.500000
v 9.476355 -3.214251 6.593750
v 9.763091 -2.148447 6.687500
v 9.928420 -1.057439 6.781250
v 9.972890 0.045320 6.875000
v 9.897413 1.146538 6.968750
v 9.702903 2.232919 7.062500
v 9.390272 3.291169 7.156250
v 8.961014 4.308049 7.250000
v 8.421794 5.271289 7.343750
v 7.779952 6.169407 7.437500
v 7.042695 6.990959 7.531250
v 6.219298 7.726185 7.625000
v 5.320285 8.366753 7.718750
v 4.356199 8.904365 7.812500
v 3.338505 9.332043 7.906250
v 10.351090 2.921539 7.906250
v 10.619439 1.759915 7.812500
v 10.758116 0.575790 7.718750
v 10.765432 -0.616405 7.625000
v 10.641296 -1.802142 7.531250
v 10.387222 -2.966971 7.437500
v 10.006306 -4.096699 7.343750
v 9.503190 -5.177558 7.250000
v 8.884005 -6.196377 7.156250
v 8.156296 -7.140740 7.062500
v 7.328932 -7.999140 6.968750
v 6.411993 -8.761115 6.875000
v 5.416655 -9.417380 6.781250
v 4.355047 -9.959939 6.687500
v 3.240105 -10.382179 6.593750
v 2.085416 -10.678955 6.500000
v 0.905052 -10.846650 6.406250
v -0.286605 -10.883221 6.312500
v -1.475031 -10.788222 6.218750
v -2.645745 -10.562811 6.125000
v -3.784481 -10.209735 6.031250
v -4.877362 -9.733296 5.937500
v -5.911069 -9.139300 5.843750
v -6.873007 -8.434987 5.750000
v -7.751452 -7.628937 5.656250
v -8.535701 -6.730975 5.562500
v -9.216195 -5.752042 5.468750
v -9.784644 -4.704069 5.375000
v -10.234118 -3.599825 5.281250
v -10.559142 -2.452767 5.187500
v -10.755755 -1.276873 5.093750
v -10.821559 -0.086474 5.000000
v -10.755755 1.103926 4.906250
v -10.559142 2.279820 4.812500
v -10.234118 3.426878 4.718750
v -9.784644 4.531121 4.625000
v -9.216195 5.579095 4.531250
v -8.535701 6.558028 4.437500
v -7.751452 7.455990 4.343750
v -6.873007 8.262039 4.250000
v -5.911069 8.966353 4.156250
v -4.877362 9.560349 4.062500
v -3.784481 10.036788 3.968750
v -2.645745 10.389864 3.875000
v -1.475031 10.615275 3.781250
v -0.286605 10.710274 3.687500
v 0.905052 10.673703 3.593750
v 2.085416 10.506007 3.500000
v 3.240105 10.209232 3.406250
v 4.355047 9.786992 3.312500
v 5.416655 9.244433 3.218750
v 6.411993 8.588168 3.125000
v 7.328932 7.826193 3.031250
v 8.156296 6.967793 2.937500
v 8.884005 6.023430 2.843750
v 9.503190 5.004611 2.750000
v 10.006306 3.923752 2.656250
v 10.387222 2.794024 2.562500
v 10.641296 1.629194 2.468750
v 10.765432 0.443457 2.375000
v 10.758116 -0.748738 2.281250
v 10.619439 -1.932862 2.187500
v 10.351090 -3.094486 2.093750
v 0.821554 10.156815 3.073171
v 10.158429 -1.501992 1.692270
v 9.902082 -2.761296 1.586065
v 10.255379 -0.220527 1.798475
v 10.191876 1.063034 1.904681
v 9.968117 2.328457 2.010886
v 9.588119 3.556080 2.117091
v 9.058913 4.727145 2.223296
v 8.387604 5.822903 2.329501
v 7.583857 6.825563 2.435707
v 6.661720 7.720651 2.541912
v 5.635649 8.494299 2.648117
v 4.520630 9.133230 2.754322
v 3.334576 9.628050 2.860527
v 2.096016 9.970869 2.966733
v -0.460435 10.181533 3.179143
v -1.738362 10.045987 3.285348
v -2.989627 9.753113 3.391554
v -4.194443 9.306158 3.497759
v -5.333639 8.711470 3.603964
v -6.390177 7.979855 3.710169
v -7.347377 7.122434 3.816374
v -8.189665 6.151808 3.922580
v -8.904387 5.083756 4.028785
v -9.480082 3.934782 4.134990
v -9.908040 2.723004 4.241195
v -10.181157 1.467238 4.347400
v -10.295819 0.187238 4.453606
v -10.249529 -1.097043 4.559811
v -10.043482 -2.365551 4.666016
v -9.680719 -3.598374 4.772221
v -9.166048 -4.775813 4.878426
v -8.509201 -5.880371 4.984632
v -7.720570 -6.894940 5.090837
v -6.810815 -7.802491 5.197042
v -5.794398 -8.588799 5.303247
v -4.688277 -9.243018 5.409452
v -3.509416 -9.754496 5.515658
v -2.275545 -10.113275 5.621863
v -1.006471 -10.315232 5.728068
v 0.277867 -10.358776 5.834273
v 1.557534 -10.242319 5.940478
v 2.812206 -9.965089 6.046684
v 4.022268 -9.532817 6.152889
v 5.169774 -8.954325 6.259094
v 6.236814 -8.238457 6.365299
v 7.205442 -7.394168 6.471504
v 8.059489 -6.434223 6.577710
v 8.785098 -5.380073 6.683476
v 9.380063 -4.235108 6.790120
v 9.825767 -3.030021 6.896325
v 10.114870 -1.778181 7.002530
v 10.243966 -0.499984 7.108736
v 10.214308 0.784663 7.214941
v 10.027212 2.055890 7.321146
v 9.683993 3.293829 7.427351
v 9.186765 4.478690 7.533556
v 8.544990 5.592103 7.639762
v 7.769514 6.616877 7.745967
v 6.871710 7.536310 7.852172
v 5.866485 8.336974 7.958377
v 2.712954 9.532385 1.431559
v 1.781633 9.749608 1.512765
v 0.833820 9.876876 1.593971
v -0.121815 9.913024 1.675177
v -1.076533 9.857722 1.756383
v -2.021603 9.711476 1.837588
v -2.948382 9.475624 1.918794
v -3.848394 9.152322 2.000000
v -4.843397 8.674227 2.093750
v -5.779641 8.089375 2.187500
v -6.645717 7.404890 2.281250
v -7.431071 6.629116 2.375000
v -8.126131 5.771505 2.468750
v -8.722429 4.842508 2.562500
v -9.212698 3.853447 2.656250
v -9.590963 2.816373 2.750000
v -9.852614 1.743925 2.843750
v -9.994464 0.649172 2.937500
v -10.014783 -0.454546 3.031250
v -9.913324 -1.553778 3.125000
v -9.691324 -2.635130 3.218750
v -9.351487 -3.685424 3.312500
v -8.897955 -4.691861 3.406250
v -8.336255 -5.642176 3.500000
v -7.673232 -6.524789 3.593750
v -6.916965 -7.328944 3.687500
v -6.076670 -8.044843 3.781250
v -5.162587 -8.663760 3.875000
v -4.185855 -9.178153 3.968750
v -3.158377 -9.581755 4.062500
v -2.092673 -9.869647 4.156250
v -1.001731 -10.038321 4.250000
v 0.101156 -10.085721 4.343750
v 1.202547 -10.011269 4.437500
v 2.289022 -9.815873 4.531250
v 3.347339 -9.501914 4.625000
v 4.364603 -9.073218 4.718750
v 5.328417 -8.535009 4.812500
v 6.227036 -7.893846 4.906250
v 7.049509 -7.157541 5.000000
v 7.785813 -6.335069 5.093750
v 8.426976 -5.436450 5.187500
v 8.965185 -4.472636 5.281250
v 9.393881 -3.455372 5.375000
v 9.707840 -2.397055 5.468750
v 9.903236 -1.310580 5.562500
v 9.977688 -0.209189 5.656250
v 9.930288 0.893698 5.750000
v 9.761614 1.984640 5.843750
v 9.473723 3.050344 5.937500
v 9.070121 4.077822 6.031250
v 8.555727 5.054554 6.125000
v 7.936810 5.968637 6.218750
v 7.220912 6.808932 6.312500
v 6.416756 7.565199 6.406250
v 5.534143 8.228222 6.500000
v 4.583828 8.789923 6.593750
v 3.577391 9.243454 6.687500
v 2.527097 9.583291 6.781250
v 1.445745 9.805291 6.875000
v 0.346513 9.906750 6.968750
v -0.757205 9.886431 7.062500
v -1.851958 9.744581 7.156250
v -2.924406 9.482930 7.250000
v -3.961480 9.104665 7.343750
v -4.950541 8.614396 7.437500
v -5.879538 8.018098 7.531250
v -6.737149 7.323038 7.625000
v -7.512923 6.537684 7.718750
v -8.197407 5.671608 7.812500
v -8.782260 4.735364 7.906250
v -9.780778 2.094731 1.343810
v -9.961873 1.004456 1.437672
v -10.021550 -0.096367 1.531296
v -9.959639 -1.197579 1.624965
v -9.776173 -2.288178 1.718887
v -9.474180 -3.349584 1.812606
v -9.057621 -4.370108 1.906215
v -8.530203 -5.340327 2.000000
v -7.899035 -6.245925 2.093750
v -7.171670 -7.076237 2.187500
v -6.357730 -7.821930 2.281250
v -5.466913 -8.473750 2.375000
v -4.509294 -9.022858 2.468750
v -3.496965 -9.463078 2.562500
v -2.442283 -9.789010 2.656250
v -1.358092 -9.996693 2.750000
v -0.257638 -10.083592 2.843750
v 0.845609 -10.047993 2.937500
v 1.938346 -9.891529 3.031250
v 3.007345 -9.616368 3.125000
v 4.039366 -9.224727 3.218750
v 5.021571 -8.720988 3.312500
v 5.942574 -8.112441 3.406250
v 6.791230 -7.406558 3.500000
v 7.556590 -6.611087 3.593750
v 8.229575 -5.736048 3.687500
v 8.802027 -4.792181 3.781250
v 9.266902 -3.790935 3.875000
v 9.618671 -2.744587 3.968750
v 9.852729 -1.665794 4.062500
v 9.966774 -0.567803 4.156250
v 9.958968 0.536054 4.250000
v 9.829409 1.632322 4.343750
v 9.580119 2.707697 4.437500
v 9.213238 3.748759 4.531250
v 8.733514 4.742884 4.625000
v 8.147894 5.678614 4.718750
v 7.463360 6.544520 4.812500
v 6.687021 7.329194 4.906250
v 5.828376 8.022849 5.000000
v 4.898787 8.618185 5.093750
v 3.909624 9.108099 5.187500
v 2.872321 9.485482 5.281250
v 1.799524 9.745030 5.375000
v 0.704624 9.885288 5.468750
v -0.399037 9.905226 5.562500
v -1.498114 9.803813 5.656250
v -2.579016 9.580370 5.750000
v -3.628358 9.238246 5.843750
v -4.634107 8.783348 5.937500
v -5.584289 8.221621 6.031250
v -6.466934 7.559014 6.125000
v -7.270060 6.801882 6.218750
v -7.983887 5.960114 6.312500
v -8.601358 5.045147 6.406250
v -9.115534 4.068403 6.500000
v -9.519474 3.041304 6.593750
v -9.806209 1.975499 6.687500
v -9.971538 0.884492 6.781250
v -10.016008 -0.218268 6.875000
v -9.940532 -1.319485 6.968750
v -9.746022 -2.405866 7.062500
v -9.433391 -3.464116 7.156250
v -9.004133 -4.480996 7.250000
v -8.464912 -5.444236 7.343750
v -7.823071 -6.342354 7.437500
v -7.085813 -7.163907 7.531250
v -6.262416 -7.899132 7.625000
v -5.363404 -8.539700 7.718750
v -4.399317 -9.077312 7.812500
v -3.381624 -9.504990 7.906250
v -0.864781 -10.330429 3.073844
v -10.202207 1.329197 1.692942
v -9.945836 2.588582 1.586737
v -10.299171 0.047649 1.799147
v -10.235671 -1.235997 1.905352
v -10.011905 -2.501504 2.011558
v -9.631889 -3.729210 2.117763
v -9.102655 -4.900355 2.223968
v -8.431309 -5.996188 2.330173
v -7.627515 -6.998919 2.436378
v -6.705322 -7.894071 2.542584
v -5.679189 -8.667777 2.648789
v -4.564100 -9.306756 2.754994
v -3.377971 -9.801615 2.861199
v -2.139332 -10.144464 2.967404
v 0.417286 -10.355156 3.179815
v 1.695297 -10.219609 3.286020
v 2.946646 -9.926723 3.392225
v 4.151544 -9.479745 3.498431
v 5.290817 -8.885026 3.604636
v 6.347429 -8.153369 3.710841
v 7.304697 -7.295896 3.817046
v 8.147046 -6.325212 3.923251
v 8.861821 -5.257094 4.029457
v 9.437561 -4.108049 4.135662
v 9.865554 -2.896193 4.241867
v 10.138696 -1.640346 4.348072
v 10.253373 -0.360263 4.454277
v 10.207087 0.924102 4.560483
v 10.001034 2.192695 4.666688
v 9.638254 3.425600 4.772893
v 9.123557 4.603120 4.879098
v 8.466673 5.707754 4.985303
v 7.677996 6.722394 5.091509
v 6.768187 7.630011 5.197714
v 5.751708 8.416376 5.303919
v 4.645518 9.070644 5.410124
v 3.466583 9.582163 5.516329
v 2.232632 9.940972 5.622535
v 0.963477 10.142950 5.728740
v -0.320945 10.186505 5.834945
v -1.600697 10.070048 5.941150
v -2.855453 9.792806 6.047355
v -4.065596 9.360512 6.153561
v -5.213181 8.781990 6.259766
v -6.280295 8.066081 6.365971
v -7.248992 7.221742 6.472176
v -8.103101 6.261739 6.578381
v -8.828767 5.207519 6.684149
v -9.423774 4.062487 6.790792
v -9.869514 2.857324 6.896997
v -10.158644 1.605403 7.003202
v -10.287755 0.327123 7.109407
v -10.258103 -0.957608 7.215613
v -10.071003 -2.228919 7.321818
v -9.727768 -3.466941 7.428023
v -9.230514 -4.651883 7.534228
v -8.588703 -5.765373 7.640433
v -7.813182 -6.790219 7.746639
v -6.915325 -7.709717 7.852844
v -5.910039 -8.510440 7.959049
v -11.021559 1.913526 11.000000
v -11.021559 -2.086474 11.000000
v 10.978441 1.913526 11.000000
v 10.978441 -2.086474 11.000000
v -1.573317 2.481025 26.000000
v -1.983877 2.182735 26.000000
v -0.021560 3.913526 26.000000
v 1.013717 3.777230 26.000000
v 1.978440 3.377628 26.000000
v 2.806868 2.741953 26.000000
v 3.442542 1.913526 26.000000
v 3.842144 0.948803 26.000000
v 3.978440 -0.086474 26.000000
v 3.842144 -1.121750 26.000000
v 3.442542 -2.086474 26.000000
v 2.806868 -2.914901 26.000000
v 1.978440 -3.550575 26.000000
v 1.013717 -3.950177 26.000000
v -0.021560 -4.086474 26.000000
v -1.056836 -3.950177 26.000000
v -2.021560 -3.550575 26.000000
v -2.849987 -2.914901 26.000000
v -3.485661 -2.086474 26.000000
v -3.885263 -1.121750 26.000000
v -4.021560 -0.086474 26.000000
v -3.885263 0.948803 26.000000
v -3.485661 1.913526 26.000000
v -2.849987 2.741953 26.000000
v -2.021560 3.377628 26.000000
v -1.056836 3.777230 26.000000
vt 0.070711 1.896176 0.000000
vt 0.070711 2.042035 0.000000
vt -0.070711 2.042035 0.000000
vt -0.070711 -2.042035 0.000000
vt 0.070711 -2.042035 0.000000
vt 0.070711 -1.896176 0.000000
vt -0.070711 -1.884956 0.000000
vt 0.070711 -1.750316 0.000000
vt -0.070711 -1.727876 0.000000
vt 0.070711 -1.604456 0.000000
vt -0.070711 -1.570796 0.000000
vt 0.070711 -1.458597 0.000000
vt -0.070711 -1.413717 0.000000
vt 0.070711 -1.312737 0.000000
vt -0.070711 -1.256637 0.000000
vt 0.070711 -1.166877 0.000000
vt -0.070711 -1.099557 0.000000
vt 0.070711 -1.021018 0.000000
vt -0.070711 -0.942478 0.000000
vt 0.070711 -0.875158 0.000000
vt -0.070711 -0.785398 0.000000
vt 0.070711 -0.729298 0.000000
vt -0.070711 -0.628319 0.000000
vt 0.070711 -0.583439 0.000000
vt -0.070711 -0.471239 0.000000
vt 0.070711 -0.437579 0.000000
vt -0.070711 -0.314159 0.000000
vt 0.070711 -0.291719 0.000000
vt -0.070711 -0.157080 0.000000
vt 0.070711 -0.145860 0.000000
vt -0.070711 0.000000 0.000000
vt 0.070711 -0.000000 0.000000
vt 0.070711 0.145860 0.000000
vt -0.070711 0.157080 0.000000
vt 0.070711 0.291719 0.000000
vt -0.070711 0.314159 0.000000
vt 0.070711 0.437579 0.000000
vt -0.070711 0.471239 0.000000
vt 0.070711 0.583439 0.000000
vt -0.070711 0.628319 0.000000
vt 0.070711 0.729298 0.000000
vt -0.070711 0.785398 0.000000
vt 0.070711 0.875158 0.000000
vt -0.070711 0.942478 0.000000
vt 0.070711 1.021018 0.000000
vt -0.070711 1.099557 0.000000
vt 0.070711 1.166877 0.000000
vt -0.070711 1.256637 0.000000
vt 0.070711 1.312737 0.000000
vt -0.070711 1.413717 0.000000
vt 0.070711 1.458597 0.000000
vt -0.070711 1.570796 0.000000
vt 0.070711 1.604456 0.000000
vt -0.070711 1.727876 0.000000
vt 0.070711 1.750316 0.000000
vt -0.070711 1.884956 0.000000
vt 0.400000 0.342998 0.000000
vt 0.400000 0.437041 0.000000
vt 0.343377 0.342998 0.000000
vt -0.300000 0.314159 0.000000
vt 0.288304 0.300497 0.000000
vt -0.200000 0.300497 0.000000
vt -0.300000 0.157080 0.000000
vt -0.200000 0.145463 0.000000
vt -0.300000 0.000000 0.000000
vt -0.200000 -0.009571 0.000000
vt -0.300000 -0.157080 0.000000
vt -0.200000 -0.164606 0.000000
vt -0.300000 -0.314159 0.000000
vt -0.200000 -0.319640 0.000000
vt -0.300000 -0.471239 0.000000
vt 0.347513 -0.373267 0.000000
vt 0.346417 -0.464713 0.000000
vt 0.345408 -0.553790 0.000000
vt -0.300000 -0.628319 0.000000
vt 0.344476 -0.642622 0.000000
vt 0.343610 -0.733998 0.000000
vt -0.300000 -0.785398 0.000000
vt 0.342842 -0.826523 0.000000
vt -0.300000 -0.942478 0.000000
vt 0.342203 -0.919081 0.000000
vt 0.341705 -1.010576 0.000000
vt -0.300000 -1.099557 0.000000
vt 0.341356 -1.099617 0.000000
vt 0.341152 -1.188514 0.000000
vt -0.300000 -1.256637 0.000000
vt 0.341091 -1.279942 0.000000
vt 0.341183 -1.372496 0.000000
vt -0.300000 -1.413717 0.000000
vt 0.341436 -1.465057 0.000000
vt -0.300000 -1.570796 0.000000
vt 0.341832 -1.556513 0.000000
vt 0.342351 -1.645458 0.000000
vt -0.300000 -1.727876 0.000000
vt 0.342996 -1.734452 0.000000
vt 0.343777 -1.825884 0.000000
vt -0.300000 -1.884956 0.000000
vt -0.200000 -1.879475 0.000000
vt -0.200000 -2.034509 0.000000
vt -0.300000 -2.042035 0.000000
vt -0.200000 -2.189543 0.000000
vt -0.300000 -2.199115 0.000000
vt -0.200000 -2.344578 0.000000
vt -0.200000 2.053652 0.000000
vt -0.300000 2.199115 0.000000
vt -0.300000 2.042035 0.000000
vt -0.200000 1.898617 0.000000
vt -0.300000 1.884956 0.000000
vt 0.284444 1.898617 0.000000
vt 0.345077 1.851699 0.000000
vt -0.300000 1.727876 0.000000
vt 0.400000 1.753642 0.000000
vt 0.400000 1.659599 0.000000
vt -0.300000 1.570796 0.000000
vt 0.400000 1.565556 0.000000
vt 0.400000 1.471513 0.000000
vt -0.300000 1.413717 0.000000
vt 0.400000 1.377470 0.000000
vt -0.300000 1.256637 0.000000
vt 0.400000 1.283427 0.000000
vt 0.400000 1.189384 0.000000
vt -0.300000 1.099557 0.000000
vt 0.400000 1.095341 0.000000
vt 0.400000 1.001298 0.000000
vt -0.300000 0.942478 0.000000
vt 0.400000 0.907255 0.000000
vt -0.300000 0.785398 0.000000
vt 0.400000 0.813212 0.000000
vt 0.400000 0.719169 0.000000
vt -0.300000 0.628319 0.000000
vt 0.400000 0.625127 0.000000
vt 0.400000 0.531084 0.000000
vt -0.300000 0.471239 0.000000
vt 0.400000 1.847684 0.000000
vt 0.400000 1.851699 0.000000
vt 0.277113 -1.879475 0.000000
vt 0.344418 -0.370617 0.000000
vt 0.280963 -0.319640 0.000000
vt -0.532721 0.136779 0.000000
vt -0.582565 0.143589 0.000000
vt -0.550000 -0.000000 0.000000
vt -0.600000 0.000000 0.000000
vt -0.582565 -0.143589 0.000000
vt -0.531274 0.278834 0.000000
vt -0.481969 0.264964 0.000000
vt -0.449106 0.397874 0.000000
vt -0.400933 0.376501 0.000000
vt -0.340839 0.493790 0.000000
vt -0.294705 0.464380 0.000000
vt -0.212763 0.561010 0.000000
vt -0.169959 0.523081 0.000000
vt -0.072322 0.595625 0.000000
vt -0.034535 0.548915 0.000000
vt 0.072322 0.595625 0.000000
vt 0.103060 0.540258 0.000000
vt 0.212763 0.561010 0.000000
vt 0.234179 0.497655 0.000000
vt 0.340839 0.493790 0.000000
vt 0.350583 0.423782 0.000000
vt 0.449106 0.397874 0.000000
vt 0.444959 0.323282 0.000000
vt 0.531274 0.278834 0.000000
vt 0.511377 0.202468 0.000000
vt 0.582565 0.143589 0.000000
vt 0.545663 0.068933 0.000000
vt 0.600000 -0.000000 0.000000
vt 0.545663 -0.068933 0.000000
vt 0.582565 -0.143589 0.000000
vt 0.511377 -0.202469 0.000000
vt 0.531274 -0.278834 0.000000
vt 0.444959 -0.323282 0.000000
vt 0.449106 -0.397874 0.000000
vt 0.350583 -0.423782 0.000000
vt 0.340839 -0.493790 0.000000
vt 0.234179 -0.497655 0.000000
vt 0.212763 -0.561010 0.000000
vt 0.103060 -0.540258 0.000000
vt 0.072322 -0.595625 0.000000
vt -0.034535 -0.548915 0.000000
vt -0.072322 -0.595625 0.000000
vt -0.169959 -0.523081 0.000000
vt -0.212763 -0.561010 0.000000
vt -0.294705 -0.464380 0.000000
vt -0.340839 -0.493790 0.000000
vt -0.400933 -0.376501 0.000000
vt -0.449106 -0.397874 0.000000
vt -0.481969 -0.264965 0.000000
vt -0.531274 -0.278834 0.000000
vt -0.532721 -0.136779 0.000000
vt 0.019037 -0.630437 0.000000
vt -0.012900 -0.665976 0.000000
vt 0.500000 -0.630437 0.000000
vt -0.027790 -0.682455 0.000000
vt 0.500000 -1.000000 0.000000
vt -0.300000 -1.000000 0.000000
vt -0.450000 -0.850000 0.000000
vt -0.450000 -0.761210 0.000000
vt -0.377825 -0.682455 0.000000
vt 0.000000 0.254724 0.000000
vt 0.000000 0.207136 0.000000
vt 0.040210 0.254702 0.000000
vt 0.077653 0.231740 0.000000
vt 0.076733 0.235201 0.000000
vt 0.081596 0.232811 0.000000
vt 0.081596 0.236588 0.000000
vt 0.102549 0.730148 0.000000
vt 0.100970 0.638900 0.000000
vt 0.106066 0.731541 0.000000
vt 0.106066 0.585233 0.000000
vt 0.099571 0.549879 0.000000
vt 0.106066 0.438925 0.000000
vt 0.098153 0.460980 0.000000
vt 0.096921 0.369414 0.000000
vt 0.106066 0.292616 0.000000
vt 0.095943 0.276585 0.000000
vt 0.106066 0.146308 0.000000
vt 0.094939 0.183629 0.000000
vt 0.094227 0.091664 0.000000
vt 0.106066 0.000000 0.000000
vt 0.093841 0.002109 0.000000
vt 0.093450 -0.087336 0.000000
vt 0.106066 -0.146308 0.000000
vt 0.093361 -0.179347 0.000000
vt 0.106066 -0.292616 0.000000
vt 0.093597 -0.272488 0.000000
vt 0.093851 -0.365614 0.000000
vt 0.106066 -0.438925 0.000000
vt 0.094410 -0.457583 0.000000
vt 0.095248 -0.546966 0.000000
vt 0.106066 -0.585233 0.000000
vt 0.096133 -0.636324 0.000000
vt 0.106066 -0.731541 0.000000
vt 0.097266 -0.728033 0.000000
vt 0.081624 0.018117 0.000000
vt 0.081625 0.027564 0.000000
vt 0.076760 0.019498 0.000000
vt 0.000000 0.053356 0.000000
vt 0.000000 0.000044 0.000000
vt 0.040224 0.000066 0.000000
vt 0.022887 0.626125 0.000000
vt 0.500000 0.626125 0.000000
vt -0.012900 0.665976 0.000000
vt -0.027790 0.682456 0.000000
vt 0.500000 1.000000 0.000000
vt -0.300000 1.000000 0.000000
vt -0.450000 0.850000 0.000000
vt -0.450000 0.761210 0.000000
vt -0.377825 0.682456 0.000000
vt 0.626125 0.300000 0.000000
vt 0.678580 0.154446 0.000000
vt 1.000000 0.300000 0.000000
vt 0.697779 0.000924 0.000000
vt 1.100000 0.200000 0.000000
vt 1.100000 -0.200000 0.000000
vt 1.000000 -0.300000 0.000000
vt 0.682785 -0.153066 0.000000
vt 0.634330 -0.300000 0.000000
vt -0.015556 0.634330 0.000000
vt 0.012900 0.665976 0.000000
vt -0.500000 0.634330 0.000000
vt 0.027790 0.682456 0.000000
vt -0.500000 1.000000 0.000000
vt 0.300000 1.000000 0.000000
vt 0.450000 0.850000 0.000000
vt 0.450000 0.761210 0.000000
vt 0.377825 0.682456 0.000000
vt 0.072530 0.238241 0.000000
vt 0.040198 0.255576 0.000000
vt 0.000000 0.213167 0.000000
vt 0.000000 0.255598 0.000000
vt -0.350000 -0.138230 0.000000
vt 0.200000 -0.069115 0.000000
vt -0.350000 0.000000 0.000000
vt 0.200000 0.069115 0.000000
vt -0.350000 0.138230 0.000000
vt 0.200000 0.207345 0.000000
vt -0.350000 0.276460 0.000000
vt 0.200000 0.345575 0.000000
vt -0.350000 0.414690 0.000000
vt 0.200000 0.483805 0.000000
vt -0.350000 0.552920 0.000000
vt 0.200000 0.622035 0.000000
vt -0.350000 0.691150 0.000000
vt 0.200000 0.760265 0.000000
vt -0.350000 0.829380 0.000000
vt 0.200000 0.898495 0.000000
vt -0.350000 0.967611 0.000000
vt 0.200000 1.036726 0.000000
vt -0.350000 1.105841 0.000000
vt 0.200000 1.174956 0.000000
vt -0.350000 1.244071 0.000000
vt 0.200000 1.313186 0.000000
vt -0.350000 1.382301 0.000000
vt 0.200000 1.451416 0.000000
vt -0.350000 1.520531 0.000000
vt 0.200000 1.589646 0.000000
vt -0.350000 1.658761 0.000000
vt 0.200000 1.727876 0.000000
vt -0.350000 1.796991 0.000000
vt -0.350000 -1.658761 0.000000
vt 0.200000 -1.727876 0.000000
vt 0.200000 -1.589646 0.000000
vt -0.350000 -1.520531 0.000000
vt 0.200000 -1.451416 0.000000
vt -0.350000 -1.382301 0.000000
vt 0.200000 -1.313186 0.000000
vt -0.350000 -1.244071 0.000000
vt 0.200000 -1.174956 0.000000
vt -0.350000 -1.105841 0.000000
vt 0.200000 -1.036726 0.000000
vt -0.350000 -0.967611 0.000000
vt 0.200000 -0.898495 0.000000
vt -0.350000 -0.829380 0.000000
vt 0.200000 -0.760265 0.000000
vt -0.350000 -0.691150 0.000000
vt 0.200000 -0.622035 0.000000
vt -0.350000 -0.552920 0.000000
vt 0.200000 -0.483805 0.000000
vt -0.350000 -0.414690 0.000000
vt 0.200000 -0.345575 0.000000
vt -0.350000 -0.276460 0.000000
vt 0.200000 -0.207345 0.000000
vt 0.532721 0.136779 0.000000
vt 0.384214 0.094880 0.000000
vt 0.550000 0.000000 0.000000
vt 0.397844 -0.008647 0.000000
vt 0.532721 -0.136779 0.000000
vt 0.384214 -0.112175 0.000000
vt 0.481969 -0.264965 0.000000
vt 0.344254 -0.208647 0.000000
vt 0.400933 -0.376501 0.000000
vt 0.280687 -0.291490 0.000000
vt 0.294705 -0.464380 0.000000
vt 0.197844 -0.355058 0.000000
vt 0.169959 -0.523081 0.000000
vt 0.101372 -0.395018 0.000000
vt 0.034535 -0.548915 0.000000
vt -0.002156 -0.408647 0.000000
vt -0.103060 -0.540258 0.000000
vt -0.105684 -0.395018 0.000000
vt -0.234179 -0.497655 0.000000
vt -0.202156 -0.355058 0.000000
vt -0.350583 -0.423782 0.000000
vt -0.284999 -0.291490 0.000000
vt -0.444959 -0.323282 0.000000
vt -0.348566 -0.208647 0.000000
vt -0.511377 -0.202469 0.000000
vt -0.388526 -0.112175 0.000000
vt -0.545663 -0.068933 0.000000
vt -0.402156 -0.008647 0.000000
vt -0.545663 0.068933 0.000000
vt -0.388526 0.094880 0.000000
vt -0.511377 0.202469 0.000000
vt -0.348566 0.191353 0.000000
vt -0.444959 0.323282 0.000000
vt -0.284999 0.274195 0.000000
vt -0.350583 0.423782 0.000000
vt -0.202156 0.337763 0.000000
vt -0.234179 0.497655 0.000000
vt -0.105684 0.377723 0.000000
vt -0.103060 0.540258 0.000000
vt -0.002156 0.391353 0.000000
vt 0.034535 0.548915 0.000000
vt 0.101372 0.377723 0.000000
vt 0.169959 0.523081 0.000000
vt 0.197844 0.337763 0.000000
vt 0.294705 0.464380 0.000000
vt 0.280687 0.274195 0.000000
vt 0.400933 0.376501 0.000000
vt 0.344254 0.191353 0.000000
vt 0.481969 0.264965 0.000000
vt 0.117736 -0.283649 0.000000
vt 0.047700 -0.300681 0.000000
vt 0.069668 -0.299923 0.000000
vt 0.019545 -0.307861 0.000000
vt -0.031200 -0.307238 0.000000
vt -0.150000 0.869950 0.000000
vt -0.200000 0.830195 0.000000
vt -0.150000 0.819141 0.000000
vt -0.200000 0.779387 0.000000
vt -0.175012 0.748421 0.000000
vt -0.200000 0.728578 0.000000
vt -0.200000 0.677769 0.000000
vt -0.175003 0.900873 0.000000
vt -0.150000 0.920758 0.000000
vt -0.150000 0.971567 0.000000
vt 0.027391 1.933599 0.000000
vt 0.027407 2.007707 0.000000
vt 0.025853 1.992733 0.000000
vt -0.001264 1.924006 0.000000
vt 0.000000 1.913172 0.000000
vt 0.025853 1.913172 0.000000
vt 0.027299 1.859401 0.000000
vt -0.027302 1.847805 0.000000
vt 0.000000 1.833611 0.000000
vt 0.025853 1.833611 0.000000
vt 0.051705 1.833611 0.000000
vt 0.051705 1.754051 0.000000
vt 0.077558 1.754051 0.000000
vt 0.077558 1.674490 0.000000
vt 0.103411 1.674490 0.000000
vt 0.103411 1.594929 0.000000
vt 0.129263 1.594929 0.000000
vt 0.129263 1.515368 0.000000
vt 0.155116 1.562567 0.000000
vt 0.155116 1.516206 0.000000
vt 0.155116 1.469891 0.000000
vt 0.129263 1.435808 0.000000
vt 0.155116 1.423589 0.000000
vt 0.129263 1.356247 0.000000
vt 0.155116 1.377251 0.000000
vt 0.155114 1.330881 0.000000
vt 0.129263 1.276686 0.000000
vt 0.155116 1.284517 0.000000
vt 0.155116 1.238168 0.000000
vt 0.129263 1.197125 0.000000
vt 0.155116 1.191862 0.000000
vt 0.129263 1.117565 0.000000
vt 0.155116 1.145554 0.000000
vt 0.155116 1.099202 0.000000
vt 0.129263 1.038004 0.000000
vt 0.155116 1.052839 0.000000
vt 0.155116 1.006469 0.000000
vt 0.129263 0.958443 0.000000
vt 0.155116 0.960134 0.000000
vt 0.155116 0.913833 0.000000
vt 0.129263 0.878883 0.000000
vt 0.155116 0.867515 0.000000
vt 0.129263 0.799322 0.000000
vt 0.155116 0.821152 0.000000
vt 0.155116 0.774791 0.000000
vt 0.129263 0.719761 0.000000
vt 0.155116 0.728424 0.000000
vt 0.155116 0.682102 0.000000
vt 0.129263 0.640200 0.000000
vt 0.155116 0.635803 0.000000
vt 0.142533 0.587016 0.000000
vt 0.148797 0.588829 0.000000
vt -0.025853 1.833611 0.000000
vt -0.027397 1.773564 0.000000
vt 0.000000 1.754051 0.000000
vt 0.025853 1.754051 0.000000
vt 0.025853 1.674490 0.000000
vt 0.051705 1.674490 0.000000
vt 0.051705 1.594929 0.000000
vt 0.077558 1.594929 0.000000
vt 0.077558 1.515368 0.000000
vt 0.103411 1.515368 0.000000
vt 0.103411 1.435808 0.000000
vt -0.025853 1.754051 0.000000
vt -0.027402 1.699507 0.000000
vt 0.000000 1.674490 0.000000
vt 0.025853 1.594929 0.000000
vt 0.051705 1.515368 0.000000
vt 0.077558 1.435808 0.000000
vt 0.103411 1.356247 0.000000
vt -0.025853 1.674490 0.000000
vt -0.059490 1.613572 0.000000
vt -0.025853 1.594929 0.000000
vt -0.051705 1.594929 0.000000
vt -0.025853 1.515368 0.000000
vt -0.051705 1.515368 0.000000
vt -0.025853 1.435808 0.000000
vt -0.051705 1.435808 0.000000
vt -0.025853 1.356247 0.000000
vt -0.051705 1.356247 0.000000
vt -0.025853 1.276686 0.000000
vt -0.051705 1.276686 0.000000
vt -0.025853 1.197125 0.000000
vt -0.051705 1.197125 0.000000
vt -0.025853 1.117565 0.000000
vt -0.051705 1.117565 0.000000
vt -0.025853 1.038004 0.000000
vt -0.051705 1.038004 0.000000
vt -0.025853 0.958443 0.000000
vt -0.051705 0.958443 0.000000
vt -0.025853 0.878883 0.000000
vt -0.051705 0.878883 0.000000
vt -0.025853 0.799322 0.000000
vt -0.051705 0.799322 0.000000
vt -0.025853 0.719761 0.000000
vt -0.051705 0.719761 0.000000
vt -0.025853 0.640200 0.000000
vt -0.051705 0.640200 0.000000
vt -0.025853 0.560640 0.000000
vt -0.051705 0.560640 0.000000
vt -0.025853 0.481079 0.000000
vt -0.051705 0.481079 0.000000
vt -0.025853 0.401518 0.000000
vt -0.051705 0.401518 0.000000
vt -0.025853 0.321957 0.000000
vt -0.051705 0.321957 0.000000
vt -0.025853 0.242397 0.000000
vt -0.051705 0.242397 0.000000
vt -0.051705 0.162836 0.000000
vt -0.077558 0.242397 0.000000
vt -0.077558 0.162836 0.000000
vt -0.103411 0.242397 0.000000
vt -0.103411 0.162836 0.000000
vt -0.129263 0.242397 0.000000
vt -0.129263 0.162836 0.000000
vt -0.155116 0.189039 0.000000
vt -0.155116 0.142725 0.000000
vt -0.089822 1.548460 0.000000
vt -0.077558 1.515368 0.000000
vt -0.103411 1.515368 0.000000
vt -0.119889 1.505330 0.000000
vt -0.103411 1.435808 0.000000
vt -0.129263 1.435808 0.000000
vt -0.103411 1.356247 0.000000
vt -0.129263 1.356247 0.000000
vt -0.103411 1.276686 0.000000
vt -0.129263 1.276686 0.000000
vt -0.103411 1.197125 0.000000
vt -0.129263 1.197125 0.000000
vt -0.103411 1.117565 0.000000
vt -0.129263 1.117565 0.000000
vt -0.103411 1.038004 0.000000
vt -0.129263 1.038004 0.000000
vt -0.103411 0.958443 0.000000
vt -0.129263 0.958443 0.000000
vt -0.103411 0.878883 0.000000
vt -0.129263 0.878883 0.000000
vt -0.103411 0.799322 0.000000
vt -0.129263 0.799322 0.000000
vt -0.103411 0.719761 0.000000
vt -0.129263 0.719761 0.000000
vt -0.103411 0.640200 0.000000
vt -0.129263 0.640200 0.000000
vt -0.103411 0.560640 0.000000
vt -0.129263 0.560640 0.000000
vt -0.103411 0.481079 0.000000
vt -0.129263 0.481079 0.000000
vt -0.103411 0.401518 0.000000
vt -0.129263 0.401518 0.000000
vt -0.103411 0.321957 0.000000
vt -0.129263 0.321957 0.000000
vt -0.136144 1.492187 0.000000
vt -0.145460 1.488098 0.000000
vt -0.155116 1.440273 0.000000
vt -0.150445 1.486964 0.000000
vt -0.155116 1.486573 0.000000
vt -0.155116 1.393952 0.000000
vt -0.155116 1.347586 0.000000
vt -0.155116 1.301225 0.000000
vt -0.155116 1.254861 0.000000
vt -0.155116 1.208543 0.000000
vt -0.155116 1.162242 0.000000
vt -0.155116 1.115908 0.000000
vt -0.155116 1.069538 0.000000
vt -0.155116 1.023175 0.000000
vt -0.155116 0.976822 0.000000
vt -0.155116 0.930514 0.000000
vt -0.155116 0.884208 0.000000
vt -0.155116 0.837860 0.000000
vt -0.155113 0.791495 0.000000
vt -0.155116 0.745126 0.000000
vt -0.155116 0.698787 0.000000
vt -0.155116 0.652485 0.000000
vt -0.155116 0.606171 0.000000
vt -0.155116 0.559810 0.000000
vt -0.155116 0.513449 0.000000
vt -0.155116 0.467081 0.000000
vt -0.155116 0.420755 0.000000
vt -0.155116 0.374455 0.000000
vt -0.155116 0.328129 0.000000
vt -0.155116 0.281761 0.000000
vt -0.155116 0.235399 0.000000
vt -0.129263 0.083275 0.000000
vt -0.155116 0.096423 0.000000
vt -0.155116 0.050083 0.000000
vt -0.155113 0.003714 0.000000
vt -0.149802 0.004141 0.000000
vt -0.144653 0.005362 0.000000
vt -0.135092 0.009728 0.000000
vt -0.125947 0.016429 0.000000
vt -0.117067 0.025250 0.000000
vt -0.103411 0.083275 0.000000
vt -0.082044 0.080735 0.000000
vt -0.045184 0.167597 0.000000
vt -0.005432 0.280473 0.000000
vt 0.000000 0.321957 0.000000
vt 0.000000 0.401518 0.000000
vt 0.000000 0.481079 0.000000
vt 0.000000 0.560640 0.000000
vt 0.000000 0.640200 0.000000
vt 0.000000 0.719761 0.000000
vt 0.000000 0.799322 0.000000
vt 0.000000 0.878883 0.000000
vt 0.000000 0.958443 0.000000
vt 0.000000 1.038004 0.000000
vt 0.000000 1.117565 0.000000
vt 0.000000 1.197125 0.000000
vt 0.000000 1.276686 0.000000
vt 0.000000 1.356247 0.000000
vt 0.000000 1.435808 0.000000
vt 0.000000 1.515368 0.000000
vt 0.000000 1.594929 0.000000
vt 0.034549 0.396595 0.000000
vt 0.025853 0.401518 0.000000
vt 0.051705 0.481079 0.000000
vt 0.073953 0.495844 0.000000
vt 0.051705 0.560640 0.000000
vt 0.077558 0.560640 0.000000
vt 0.051705 0.640200 0.000000
vt 0.077558 0.640200 0.000000
vt 0.051705 0.719761 0.000000
vt 0.077558 0.719761 0.000000
vt 0.051705 0.799322 0.000000
vt 0.077558 0.799322 0.000000
vt 0.051705 0.878883 0.000000
vt 0.077558 0.878883 0.000000
vt 0.051705 0.958443 0.000000
vt 0.077558 0.958443 0.000000
vt 0.051705 1.038004 0.000000
vt 0.077558 1.038004 0.000000
vt 0.051705 1.117565 0.000000
vt 0.077558 1.117565 0.000000
vt 0.051705 1.197125 0.000000
vt 0.077558 1.197125 0.000000
vt 0.051705 1.276686 0.000000
vt 0.077558 1.276686 0.000000
vt 0.051705 1.356247 0.000000
vt 0.077558 1.356247 0.000000
vt 0.051705 1.435808 0.000000
vt 0.103411 0.560640 0.000000
vt 0.111689 0.561508 0.000000
vt 0.131145 0.580759 0.000000
vt 0.103411 0.640200 0.000000
vt 0.155116 0.589472 0.000000
vt 0.155116 1.608928 0.000000
vt 0.155116 1.655296 0.000000
vt 0.129263 1.674490 0.000000
vt 0.155116 1.701621 0.000000
vt 0.155116 1.747921 0.000000
vt 0.129263 1.754051 0.000000
vt 0.155116 1.794248 0.000000
vt 0.129263 1.833611 0.000000
vt 0.155116 1.840616 0.000000
vt 0.155116 1.886978 0.000000
vt 0.129263 1.913172 0.000000
vt 0.155116 1.933337 0.000000
vt 0.155116 1.979651 0.000000
vt 0.129263 1.992733 0.000000
vt 0.155116 2.025953 0.000000
vt 0.136869 2.067198 0.000000
vt 0.145693 2.070907 0.000000
vt 0.150430 2.071937 0.000000
vt 0.155116 2.072294 0.000000
vt 0.120936 2.054684 0.000000
vt 0.103411 1.992733 0.000000
vt 0.103411 1.913172 0.000000
vt 0.103411 1.833611 0.000000
vt 0.103411 1.754051 0.000000
vt 0.090991 2.012162 0.000000
vt 0.060208 1.946726 0.000000
vt 0.077558 1.913172 0.000000
vt 0.051705 1.913172 0.000000
vt 0.077558 1.833611 0.000000
vt 0.025853 1.515368 0.000000
vt 0.025853 1.435808 0.000000
vt 0.025853 1.356247 0.000000
vt 0.025853 1.276686 0.000000
vt 0.025853 1.197125 0.000000
vt 0.025853 1.117565 0.000000
vt 0.025853 1.038004 0.000000
vt 0.025853 0.958443 0.000000
vt 0.025853 0.878883 0.000000
vt 0.025853 0.799322 0.000000
vt 0.025853 0.719761 0.000000
vt 0.025853 0.640200 0.000000
vt 0.025853 0.560640 0.000000
vt 0.025853 0.481079 0.000000
vt -0.077558 1.435808 0.000000
vt -0.077558 1.356247 0.000000
vt -0.077558 1.276686 0.000000
vt -0.077558 1.197125 0.000000
vt -0.077558 1.117565 0.000000
vt -0.077558 1.038004 0.000000
vt -0.077558 0.958443 0.000000
vt -0.077558 0.878883 0.000000
vt -0.077558 0.799322 0.000000
vt -0.077558 0.719761 0.000000
vt -0.077558 0.640200 0.000000
vt -0.077558 0.560640 0.000000
vt -0.077558 0.481079 0.000000
vt -0.077558 0.401518 0.000000
vt -0.077558 0.321957 0.000000
vt 0.103411 1.276686 0.000000
vt 0.103411 1.197125 0.000000
vt 0.103411 1.117565 0.000000
vt 0.103411 1.038004 0.000000
vt 0.103411 0.958443 0.000000
vt 0.103411 0.878883 0.000000
vt 0.103411 0.799322 0.000000
vt 0.103411 0.719761 0.000000
vt -0.050000 0.615811 0.000000
vt -0.050000 0.716947 0.000000
vt -0.065625 0.673980 0.000000
vt -0.081250 0.732148 0.000000
vt -0.050000 0.818083 0.000000
vt -0.096875 0.790317 0.000000
vt -0.112500 0.848485 0.000000
vt -0.050000 0.919218 0.000000
vt -0.128125 0.906654 0.000000
vt -0.143750 0.964822 0.000000
vt -0.050000 1.020354 0.000000
vt -0.159375 1.022991 0.000000
vt -0.175000 1.081159 0.000000
vt -0.050000 1.121490 0.000000
vt -0.190625 1.139328 0.000000
vt -0.065625 1.179658 0.000000
vt -0.206250 1.197497 0.000000
vt -0.081250 1.237827 0.000000
vt -0.221875 1.255665 0.000000
vt -0.096875 1.295995 0.000000
vt -0.221875 -1.226193 0.000000
vt -0.096875 -1.185863 0.000000
vt -0.237500 -1.168025 0.000000
vt -0.112500 -1.127694 0.000000
vt -0.253125 -1.109856 0.000000
vt -0.128125 -1.069526 0.000000
vt -0.268750 -1.051687 0.000000
vt -0.143750 -1.011357 0.000000
vt -0.284375 -0.993519 0.000000
vt -0.159375 -0.953189 0.000000
vt -0.300000 -0.935350 0.000000
vt -0.175000 -0.895020 0.000000
vt -0.315625 -0.877182 0.000000
vt -0.190625 -0.836852 0.000000
vt -0.331250 -0.819013 0.000000
vt -0.206250 -0.778683 0.000000
vt -0.346875 -0.760845 0.000000
vt -0.221875 -0.720514 0.000000
vt -0.362500 -0.702676 0.000000
vt -0.237500 -0.662346 0.000000
vt -0.378125 -0.644508 0.000000
vt -0.253125 -0.604177 0.000000
vt -0.393750 -0.586339 0.000000
vt -0.268750 -0.546009 0.000000
vt -0.409375 -0.528170 0.000000
vt -0.284375 -0.487840 0.000000
vt -0.425000 -0.470002 0.000000
vt -0.300000 -0.429672 0.000000
vt -0.440625 -0.411833 0.000000
vt -0.315625 -0.371503 0.000000
vt -0.456250 -0.353665 0.000000
vt -0.331250 -0.313335 0.000000
vt -0.471875 -0.295496 0.000000
vt -0.346875 -0.255166 0.000000
vt -0.487500 -0.237328 0.000000
vt -0.362500 -0.196997 0.000000
vt -0.503125 -0.179159 0.000000
vt -0.378125 -0.138829 0.000000
vt -0.518750 -0.120991 0.000000
vt -0.393750 -0.080660 0.000000
vt -0.534375 -0.062822 0.000000
vt -0.409375 -0.022492 0.000000
vt -0.550000 -0.004653 0.000000
vt -0.425000 0.035677 0.000000
vt -0.550000 0.096482 0.000000
vt -0.440625 0.093845 0.000000
vt -0.456250 0.152014 0.000000
vt -0.550000 0.197618 0.000000
vt -0.471875 0.210182 0.000000
vt -0.487500 0.268351 0.000000
vt -0.550000 0.298754 0.000000
vt -0.503125 0.326519 0.000000
vt -0.518750 0.384688 0.000000
vt -0.550000 0.399889 0.000000
vt -0.534375 0.442857 0.000000
vt -0.550000 0.501025 0.000000
vt -0.050000 -0.625118 0.000000
vt -0.050000 -0.523982 0.000000
vt -0.065625 -0.566949 0.000000
vt -0.081250 -0.508781 0.000000
vt -0.050000 -0.422847 0.000000
vt -0.096875 -0.450612 0.000000
vt -0.112500 -0.392444 0.000000
vt -0.050000 -0.321711 0.000000
vt -0.128125 -0.334275 0.000000
vt -0.143750 -0.276107 0.000000
vt -0.050000 -0.220575 0.000000
vt -0.159375 -0.217938 0.000000
vt -0.175000 -0.159770 0.000000
vt -0.050000 -0.119439 0.000000
vt -0.190625 -0.101601 0.000000
vt -0.065625 -0.061271 0.000000
vt -0.206250 -0.043433 0.000000
vt -0.081250 -0.003102 0.000000
vt -0.221875 0.014736 0.000000
vt -0.096875 0.055066 0.000000
vt -0.237500 0.072905 0.000000
vt -0.112500 0.113235 0.000000
vt -0.253125 0.131073 0.000000
vt -0.128125 0.171403 0.000000
vt -0.268750 0.189242 0.000000
vt -0.143750 0.229572 0.000000
vt -0.284375 0.247410 0.000000
vt -0.159375 0.287740 0.000000
vt -0.300000 0.305579 0.000000
vt -0.175000 0.345909 0.000000
vt -0.315625 0.363747 0.000000
vt -0.190625 0.404078 0.000000
vt -0.331250 0.421916 0.000000
vt -0.206250 0.462246 0.000000
vt -0.346875 0.480084 0.000000
vt -0.221875 0.520415 0.000000
vt -0.362500 0.538253 0.000000
vt -0.237500 0.578583 0.000000
vt -0.378125 0.596422 0.000000
vt -0.253125 0.636752 0.000000
vt -0.393750 0.654590 0.000000
vt -0.268750 0.694920 0.000000
vt -0.409375 0.712759 0.000000
vt -0.284375 0.753089 0.000000
vt -0.425000 0.770927 0.000000
vt -0.300000 0.811257 0.000000
vt -0.440625 0.829096 0.000000
vt -0.315625 0.869426 0.000000
vt -0.456250 0.887264 0.000000
vt -0.331250 0.927595 0.000000
vt -0.471875 0.945433 0.000000
vt -0.346875 0.985763 0.000000
vt -0.487500 1.003601 0.000000
vt -0.362500 1.043932 0.000000
vt -0.503125 1.061770 0.000000
vt -0.378125 1.102100 0.000000
vt -0.518750 1.119939 0.000000
vt -0.393750 1.160269 0.000000
vt -0.534375 1.178107 0.000000
vt -0.409375 1.218437 0.000000
vt -0.550000 1.236276 0.000000
vt -0.425000 1.276606 0.000000
vt -0.550000 1.337411 0.000000
vt -0.440625 1.334774 0.000000
vt -0.550000 -1.144447 0.000000
vt -0.440625 -1.147084 0.000000
vt -0.456250 -1.088915 0.000000
vt -0.550000 -1.043311 0.000000
vt -0.471875 -1.030747 0.000000
vt -0.487500 -0.972578 0.000000
vt -0.550000 -0.942175 0.000000
vt -0.503125 -0.914410 0.000000
vt -0.518750 -0.856241 0.000000
vt -0.550000 -0.841040 0.000000
vt -0.534375 -0.798073 0.000000
vt -0.550000 -0.739904 0.000000
vt 0.155116 2.072294 0.000000
vt 0.150430 2.071937 0.000000
vt 0.155116 2.025953 0.000000
vt 0.145693 2.070907 0.000000
vt 0.136869 2.067198 0.000000
vt 0.129263 1.996551 0.000000
vt 0.120936 2.054684 0.000000
vt 0.103411 1.996551 0.000000
vt 0.090991 2.012162 0.000000
vt 0.060208 1.946726 0.000000
vt 0.027300 1.859401 0.000000
vt 0.051705 1.916837 0.000000
vt 0.077558 1.916837 0.000000
vt 0.103411 1.916837 0.000000
vt 0.129263 1.916837 0.000000
vt 0.129263 1.837124 0.000000
vt 0.155116 1.886978 0.000000
vt 0.155116 1.840616 0.000000
vt 0.155116 1.794248 0.000000
vt 0.129263 1.757411 0.000000
vt 0.155116 1.747921 0.000000
vt 0.129263 1.677697 0.000000
vt 0.155116 1.701621 0.000000
vt 0.155116 1.655296 0.000000
vt 0.129263 1.597984 0.000000
vt 0.155116 1.608928 0.000000
vt 0.155116 1.562567 0.000000
vt 0.129263 1.518270 0.000000
vt 0.155116 1.516206 0.000000
vt 0.129263 1.438557 0.000000
vt 0.155116 1.469891 0.000000
vt 0.155116 1.423589 0.000000
vt 0.129263 1.358843 0.000000
vt 0.155116 1.377251 0.000000
vt 0.155114 1.330881 0.000000
vt 0.129263 1.279130 0.000000
vt 0.155116 1.284517 0.000000
vt 0.155116 1.238168 0.000000
vt 0.129263 1.199416 0.000000
vt 0.155116 1.191862 0.000000
vt 0.129263 1.119703 0.000000
vt 0.155116 1.145554 0.000000
vt 0.155116 1.099202 0.000000
vt 0.129263 1.039989 0.000000
vt 0.155116 1.052839 0.000000
vt 0.155116 1.006469 0.000000
vt 0.129263 0.960145 0.000000
vt 0.155116 0.960134 0.000000
vt 0.129263 0.880562 0.000000
vt 0.155116 0.913833 0.000000
vt 0.155116 0.867515 0.000000
vt 0.129263 0.800849 0.000000
vt 0.155116 0.821152 0.000000
vt 0.155116 0.774791 0.000000
vt 0.129263 0.721136 0.000000
vt 0.155116 0.728424 0.000000
vt 0.155116 0.682102 0.000000
vt 0.129263 0.641422 0.000000
vt 0.155116 0.635803 0.000000
vt 0.142533 0.587016 0.000000
vt 0.148797 0.588829 0.000000
vt 0.027391 1.933656 0.000000
vt 0.025853 1.916837 0.000000
vt 0.000000 1.916837 0.000000
vt 0.000000 1.837124 0.000000
vt -0.027302 1.847824 0.000000
vt -0.025853 1.837124 0.000000
vt -0.027397 1.773573 0.000000
vt 0.000000 1.757411 0.000000
vt 0.025853 1.757411 0.000000
vt 0.025853 1.677697 0.000000
vt 0.051705 1.677697 0.000000
vt 0.051705 1.597984 0.000000
vt 0.077558 1.597984 0.000000
vt 0.077558 1.518270 0.000000
vt 0.103411 1.518270 0.000000
vt 0.103411 1.438557 0.000000
vt 0.027407 2.007821 0.000000
vt 0.025853 1.996537 0.000000
vt 0.000000 1.996301 0.000000
vt -0.025853 1.996066 0.000000
vt -0.025853 1.916837 0.000000
vt -0.027351 1.921898 0.000000
vt 0.027321 2.081958 0.000000
vt 0.025853 2.076264 0.000000
vt -0.001485 2.071638 0.000000
vt 0.027320 2.155978 0.000000
vt -0.027419 1.996051 0.000000
vt -0.025853 1.757411 0.000000
vt -0.027402 1.699506 0.000000
vt 0.000000 1.677697 0.000000
vt 0.025853 1.597984 0.000000
vt 0.051705 1.518270 0.000000
vt 0.077558 1.438557 0.000000
vt 0.103411 1.358843 0.000000
vt -0.025853 1.677697 0.000000
vt -0.059490 1.613572 0.000000
vt -0.025853 1.597984 0.000000
vt -0.051705 1.597984 0.000000
vt -0.025853 1.518270 0.000000
vt -0.051705 1.518270 0.000000
vt -0.025853 1.438557 0.000000
vt -0.051705 1.438557 0.000000
vt -0.025853 1.358843 0.000000
vt -0.051705 1.358843 0.000000
vt -0.025853 1.279130 0.000000
vt -0.051705 1.279130 0.000000
vt -0.025853 1.199416 0.000000
vt -0.051705 1.199416 0.000000
vt -0.025853 1.119703 0.000000
vt -0.051705 1.119703 0.000000
vt -0.025853 1.039989 0.000000
vt -0.051705 1.039989 0.000000
vt -0.025853 0.960217 0.000000
vt -0.051705 0.960228 0.000000
vt -0.051705 0.880562 0.000000
vt -0.077558 0.880562 0.000000
vt -0.051705 0.800849 0.000000
vt -0.077558 0.800849 0.000000
vt -0.051705 0.721136 0.000000
vt -0.077558 0.721136 0.000000
vt -0.051705 0.641422 0.000000
vt -0.077558 0.641422 0.000000
vt -0.051705 0.561631 0.000000
vt -0.077558 0.561650 0.000000
vt -0.077558 0.481995 0.000000
vt -0.103411 0.481995 0.000000
vt -0.077558 0.402282 0.000000
vt -0.103411 0.402282 0.000000
vt -0.077558 0.322568 0.000000
vt -0.103411 0.322568 0.000000
vt -0.077558 0.242855 0.000000
vt -0.103411 0.242855 0.000000
vt -0.077558 0.163141 0.000000
vt -0.103411 0.163141 0.000000
vt -0.082044 0.080735 0.000000
vt -0.103411 0.083428 0.000000
vt -0.117067 0.025250 0.000000
vt -0.129263 0.083428 0.000000
vt -0.125947 0.016429 0.000000
vt -0.135092 0.009728 0.000000
vt -0.155116 0.050083 0.000000
vt -0.144653 0.005362 0.000000
vt -0.149802 0.004141 0.000000
vt -0.155113 0.003714 0.000000
vt -0.089822 1.548460 0.000000
vt -0.077558 1.518270 0.000000
vt -0.103411 1.518270 0.000000
vt -0.119889 1.505330 0.000000
vt -0.103411 1.438557 0.000000
vt -0.129263 1.438557 0.000000
vt -0.103411 1.358843 0.000000
vt -0.129263 1.358843 0.000000
vt -0.103411 1.279130 0.000000
vt -0.129263 1.279130 0.000000
vt -0.103411 1.199416 0.000000
vt -0.129263 1.199416 0.000000
vt -0.103411 1.119703 0.000000
vt -0.129263 1.119703 0.000000
vt -0.103411 1.039989 0.000000
vt -0.129263 1.039989 0.000000
vt -0.103411 0.960252 0.000000
vt -0.129263 0.960264 0.000000
vt -0.129263 0.880562 0.000000
vt -0.155116 0.930514 0.000000
vt -0.155116 0.884208 0.000000
vt -0.136144 1.492187 0.000000
vt -0.145460 1.488098 0.000000
vt -0.155116 1.440273 0.000000
vt -0.150445 1.486964 0.000000
vt -0.155116 1.486573 0.000000
vt -0.155116 1.393952 0.000000
vt -0.155116 1.347586 0.000000
vt -0.155116 1.301225 0.000000
vt -0.155116 1.254861 0.000000
vt -0.155116 1.208543 0.000000
vt -0.155116 1.162242 0.000000
vt -0.155116 1.115908 0.000000
vt -0.155116 1.069538 0.000000
vt -0.155116 1.023175 0.000000
vt -0.155116 0.976822 0.000000
vt -0.155116 0.837860 0.000000
vt -0.129263 0.800849 0.000000
vt -0.103411 0.800849 0.000000
vt -0.103411 0.721136 0.000000
vt -0.155113 0.791495 0.000000
vt -0.155116 0.745126 0.000000
vt -0.129263 0.721136 0.000000
vt -0.155116 0.698787 0.000000
vt -0.129263 0.641422 0.000000
vt -0.155116 0.652485 0.000000
vt -0.155116 0.606171 0.000000
vt -0.129263 0.561689 0.000000
vt -0.155116 0.559810 0.000000
vt -0.155116 0.513449 0.000000
vt -0.129263 0.481995 0.000000
vt -0.155116 0.467081 0.000000
vt -0.155116 0.420755 0.000000
vt -0.129263 0.402282 0.000000
vt -0.155116 0.374455 0.000000
vt -0.129263 0.322568 0.000000
vt -0.155116 0.328129 0.000000
vt -0.155116 0.281761 0.000000
vt -0.129263 0.242855 0.000000
vt -0.155116 0.235399 0.000000
vt -0.155116 0.189039 0.000000
vt -0.129263 0.163141 0.000000
vt -0.155116 0.142725 0.000000
vt -0.155116 0.096423 0.000000
vt -0.051705 0.163141 0.000000
vt -0.045184 0.167597 0.000000
vt -0.025853 0.242855 0.000000
vt -0.005432 0.280473 0.000000
vt -0.025853 0.322568 0.000000
vt 0.000000 0.322568 0.000000
vt -0.025853 0.402282 0.000000
vt 0.000000 0.402282 0.000000
vt -0.025853 0.481995 0.000000
vt 0.000000 0.481995 0.000000
vt 0.000000 0.561592 0.000000
vt 0.025853 0.561573 0.000000
vt 0.000000 0.641422 0.000000
vt 0.025853 0.641422 0.000000
vt 0.000000 0.721136 0.000000
vt 0.025853 0.721136 0.000000
vt 0.000000 0.800849 0.000000
vt 0.025853 0.800849 0.000000
vt 0.000000 0.880562 0.000000
vt 0.025853 0.880562 0.000000
vt 0.025853 0.960193 0.000000
vt 0.051705 0.960181 0.000000
vt 0.025853 1.039989 0.000000
vt 0.051705 1.039989 0.000000
vt 0.025853 1.119703 0.000000
vt 0.051705 1.119703 0.000000
vt 0.025853 1.199416 0.000000
vt 0.051705 1.199416 0.000000
vt 0.025853 1.279130 0.000000
vt 0.051705 1.279130 0.000000
vt 0.025853 1.358843 0.000000
vt 0.051705 1.358843 0.000000
vt 0.025853 1.438557 0.000000
vt 0.051705 1.438557 0.000000
vt 0.025853 1.518270 0.000000
vt 0.034549 0.396595 0.000000
vt 0.025853 0.402282 0.000000
vt 0.051705 0.481995 0.000000
vt 0.073953 0.495844 0.000000
vt 0.051705 0.561553 0.000000
vt 0.077558 0.561534 0.000000
vt 0.051705 0.641422 0.000000
vt 0.077558 0.641422 0.000000
vt 0.051705 0.721136 0.000000
vt 0.077558 0.721136 0.000000
vt 0.051705 0.800849 0.000000
vt 0.077558 0.800849 0.000000
vt 0.051705 0.880562 0.000000
vt 0.077558 0.880562 0.000000
vt 0.077558 0.960169 0.000000
vt 0.103411 0.960157 0.000000
vt 0.077558 1.039989 0.000000
vt 0.103411 1.039989 0.000000
vt 0.077558 1.119703 0.000000
vt 0.103411 1.119703 0.000000
vt 0.077558 1.199416 0.000000
vt 0.103411 1.199416 0.000000
vt 0.077558 1.279130 0.000000
vt 0.103411 1.279130 0.000000
vt 0.077558 1.358843 0.000000
vt 0.103411 0.561515 0.000000
vt 0.111689 0.561508 0.000000
vt 0.131145 0.580759 0.000000
vt 0.103411 0.641422 0.000000
vt 0.155116 0.589472 0.000000
vt 0.155116 1.933337 0.000000
vt 0.155116 1.979651 0.000000
vt 0.077558 1.837124 0.000000
vt 0.051705 1.837124 0.000000
vt 0.077558 1.757411 0.000000
vt 0.051705 1.757411 0.000000
vt 0.077558 1.677697 0.000000
vt 0.103411 1.837124 0.000000
vt 0.103411 1.757411 0.000000
vt 0.103411 1.677697 0.000000
vt 0.103411 1.597984 0.000000
vt 0.025853 1.837124 0.000000
vt 0.000000 1.597984 0.000000
vt 0.000000 1.518270 0.000000
vt 0.000000 1.438557 0.000000
vt 0.000000 1.358843 0.000000
vt 0.000000 1.279130 0.000000
vt 0.000000 1.199416 0.000000
vt 0.000000 1.119703 0.000000
vt 0.000000 1.039989 0.000000
vt 0.000000 0.960205 0.000000
vt -0.025853 0.880562 0.000000
vt -0.025853 0.800849 0.000000
vt -0.025853 0.721136 0.000000
vt -0.025853 0.641422 0.000000
vt -0.025853 0.561612 0.000000
vt -0.051705 0.481995 0.000000
vt -0.051705 0.402282 0.000000
vt -0.051705 0.322568 0.000000
vt -0.051705 0.242855 0.000000
vt -0.077558 1.438557 0.000000
vt -0.077558 1.358843 0.000000
vt -0.077558 1.279130 0.000000
vt -0.077558 1.199416 0.000000
vt -0.077558 1.119703 0.000000
vt -0.077558 1.039989 0.000000
vt -0.077558 0.960240 0.000000
vt -0.103411 0.880562 0.000000
vt 0.103411 0.880562 0.000000
vt 0.103411 0.800849 0.000000
vt 0.103411 0.721136 0.000000
vt -0.103411 0.641422 0.000000
vt -0.103411 0.561670 0.000000
vt 0.025853 0.481995 0.000000
vt 0.252861 -0.161435 0.000000
vt 0.276454 -0.116505 0.000000
vt 0.283005 -0.087631 0.000000
vt 0.292136 -0.068241 0.000000
vt 0.299458 -0.018024 0.000000
vt 0.000000 0.023305 0.000000
vt 0.039828 0.000000 0.000000
vt 0.040409 0.061172 0.000000
vt 0.080817 0.000000 0.000000
vt 0.080817 0.064677 0.000000
vt 0.040409 0.085642 0.000000
vt 0.080817 0.129355 0.000000
vt 0.000000 0.128612 0.000000
vt 0.081466 0.137702 0.000000
vt 0.081466 0.155965 0.000000
vt 0.040147 0.137722 0.000000
vt 0.076622 0.157363 0.000000
vt 0.000000 0.036742 0.000000
vt 0.000000 0.000044 0.000000
vt 0.065755 0.013839 0.000000
vt 0.040184 0.000066 0.000000
vt 0.000000 0.261308 0.000000
vt 0.040049 0.261308 0.000000
vt 0.000000 0.283518 0.000000
vt 0.040049 0.000000 0.000000
vt 0.000000 0.000000 0.000000
vt 0.000000 -0.022210 0.000000
vt -0.156623 0.030602 0.000000
vt -0.162888 0.002155 0.000000
vt -0.100000 0.030602 0.000000
vt 0.187112 0.002155 0.000000
vt 0.196146 0.042728 0.000000
vt -0.172210 -0.042728 0.000000
vt 0.177825 -0.042728 0.000000
vt -0.100000 0.042728 0.000000
vt -0.035355 -0.850000 0.000000
vt 0.035355 -0.800000 0.000000
vt -0.035355 -0.761210 0.000000
vt 0.032336 -0.718038 0.000000
vt 0.035355 -0.719375 0.000000
vt 0.080817 0.146800 0.000000
vt 0.039828 0.146800 0.000000
vt 0.080817 0.082129 0.000000
vt 0.080817 0.017458 0.000000
vt 0.000000 0.123498 0.000000
vt 0.000000 0.018201 0.000000
vt 0.172210 -0.042728 0.000000
vt 0.162888 0.002155 0.000000
vt -0.177825 -0.042728 0.000000
vt -0.187112 0.002155 0.000000
vt 0.153861 0.042728 0.000000
vt -0.196146 0.042728 0.000000
vt 0.040147 -0.000031 0.000000
vt 0.076622 -0.019672 0.000000
vt 0.081466 -0.000012 0.000000
vt 0.081466 -0.018275 0.000000
vt -0.035355 -0.719375 0.000000
vt -0.035355 -0.800000 0.000000
vt -0.032336 -0.718038 0.000000
vt 0.035355 -0.761210 0.000000
vt 0.035355 -0.850000 0.000000
vt -0.011696 -0.638641 0.000000
vt -0.500000 -0.638641 0.000000
vt 0.012900 -0.665976 0.000000
vt 0.027790 -0.682455 0.000000
vt -0.500000 -1.000000 0.000000
vt 0.300000 -1.000000 0.000000
vt 0.450000 -0.850000 0.000000
vt 0.450000 -0.761210 0.000000
vt 0.377825 -0.682455 0.000000
vt -0.638641 -0.300000 0.000000
vt -0.687096 -0.153066 0.000000
vt -1.000000 -0.300000 0.000000
vt -0.702090 0.000924 0.000000
vt -1.100000 -0.200000 0.000000
vt -1.100000 0.200000 0.000000
vt -1.000000 0.300000 0.000000
vt -0.682891 0.154446 0.000000
vt -0.630437 0.300000 0.000000
vt -0.405644 -0.979312 0.000000
vt -0.289515 -1.030135 0.000000
vt -0.382683 -0.923880 0.000000
vt -0.350000 -0.800000 0.000000
vt -0.538781 -0.842446 0.000000
vt -0.350000 -0.719375 0.000000
vt -0.488016 -0.633909 0.000000
vt -0.168174 -1.066826 0.000000
vt 0.028794 -1.079616 0.000000
vt 0.350000 -0.800000 0.000000
vt 0.224800 -1.056345 0.000000
vt 0.413298 -0.997790 0.000000
vt 0.519912 -0.935546 0.000000
vt 0.488016 -0.633909 0.000000
vt 0.350000 -0.719375 0.000000
vt 0.618541 -0.861475 0.000000
vt 0.707974 -0.776314 0.000000
vt 0.605937 -0.522341 0.000000
vt 0.786652 -0.681370 0.000000
vt 0.853570 -0.577653 0.000000
vt 0.698908 -0.389265 0.000000
vt 0.907472 -0.466893 0.000000
vt 0.947530 -0.350646 0.000000
vt 0.763101 -0.240161 0.000000
vt 0.973156 -0.230148 0.000000
vt 0.795872 -0.081168 0.000000
vt 0.998436 -0.055910 0.000000
vt 0.795872 0.081168 0.000000
vt 0.992766 0.120061 0.000000
vt 0.956323 0.292311 0.000000
vt 0.763101 0.240161 0.000000
vt 0.890236 0.455500 0.000000
vt 0.698908 0.389265 0.000000
vt 0.796553 0.604569 0.000000
vt 0.605937 0.522341 0.000000
vt 0.678178 0.734897 0.000000
vt 0.488016 0.633909 0.000000
vt 0.538781 0.842446 0.000000
vt 0.350000 0.719375 0.000000
vt 0.350000 0.800000 0.000000
vt 0.382683 0.923880 0.000000
vt 0.289515 1.030135 0.000000
vt 0.405644 0.979312 0.000000
vt 0.168174 1.066826 0.000000
vt -0.028794 1.079616 0.000000
vt -0.350000 0.800000 0.000000
vt -0.224800 1.056345 0.000000
vt -0.413298 0.997790 0.000000
vt -0.519912 0.935546 0.000000
vt -0.488016 0.633909 0.000000
vt -0.350000 0.719375 0.000000
vt -0.618541 0.861475 0.000000
vt -0.707974 0.776314 0.000000
vt -0.605937 0.522341 0.000000
vt -0.786652 0.681370 0.000000
vt -0.853570 0.577653 0.000000
vt -0.698908 0.389265 0.000000
vt -0.907472 0.466893 0.000000
vt -0.947530 0.350646 0.000000
vt -0.763101 0.240161 0.000000
vt -0.973156 0.230148 0.000000
vt -0.795872 0.081168 0.000000
vt -0.998436 0.055910 0.000000
vt -0.795872 -0.081168 0.000000
vt -0.992766 -0.120061 0.000000
vt -0.956323 -0.292311 0.000000
vt -0.763101 -0.240161 0.000000
vt -0.890236 -0.455500 0.000000
vt -0.698908 -0.389265 0.000000
vt -0.796553 -0.604569 0.000000
vt -0.605937 -0.522341 0.000000
vt -0.678178 -0.734897 0.000000
vt 0.000000 0.023305 0.000000
vt 0.039828 0.000000 0.000000
vt 0.040409 0.061172 0.000000
vt 0.080817 0.000000 0.000000
vt 0.080817 0.064677 0.000000
vt 0.040409 0.085642 0.000000
vt 0.080817 0.129355 0.000000
vt 0.000000 0.128612 0.000000
vt 0.081466 0.137702 0.000000
vt 0.081466 0.155965 0.000000
vt 0.040147 0.137722 0.000000
vt 0.076622 0.157363 0.000000
vt 0.000000 0.261308 0.000000
vt 0.040049 0.261308 0.000000
vt 0.000000 0.283518 0.000000
vt 0.040049 0.000000 0.000000
vt 0.000000 0.000000 0.000000
vt 0.000000 -0.022210 0.000000
vt 0.172210 0.042728 0.000000
vt -0.177825 0.042728 0.000000
vt 0.162888 -0.002155 0.000000
vt -0.187112 -0.002155 0.000000
vt 0.153861 -0.042728 0.000000
vt -0.196146 -0.042728 0.000000
vt 0.035355 0.850000 0.000000
vt -0.035355 0.800000 0.000000
vt 0.035355 0.761210 0.000000
vt -0.032336 0.718038 0.000000
vt -0.035355 0.719375 0.000000
vt 0.080817 0.146800 0.000000
vt 0.039828 0.146800 0.000000
vt 0.080817 0.082129 0.000000
vt 0.080817 0.017458 0.000000
vt 0.000000 0.123498 0.000000
vt 0.000000 0.018201 0.000000
vt -0.100000 -0.042728 0.000000
vt 0.196146 -0.042728 0.000000
vt -0.100000 -0.038095 0.000000
vt 0.187112 -0.002155 0.000000
vt -0.162888 -0.002155 0.000000
vt 0.177825 0.042728 0.000000
vt -0.172210 0.042728 0.000000
vt -0.154923 -0.038095 0.000000
vt 0.040147 -0.000031 0.000000
vt 0.076622 -0.019672 0.000000
vt 0.081466 -0.000012 0.000000
vt 0.081466 -0.018275 0.000000
vt 0.035355 0.719375 0.000000
vt 0.035355 0.800000 0.000000
vt 0.032336 0.718038 0.000000
vt -0.035355 0.761210 0.000000
vt -0.035355 0.850000 0.000000
vt 0.027951 0.000000 0.000000
vt 0.205051 0.000000 0.000000
vt 0.027951 0.050000 0.000000
vt 0.205051 0.050000 0.000000
vt 0.177100 0.050000 0.000000
vt 0.000000 0.050000 0.000000
vt 0.177100 0.000000 0.000000
vt 0.000000 0.000000 0.000000
vt -0.050000 0.443039 0.000000
vt -0.000000 0.443039 0.000000
vt -0.050000 0.501443 0.000000
vt -0.000000 0.501443 0.000000
vt -0.050000 0.559847 0.000000
vt -0.000000 0.559847 0.000000
vt -0.050000 0.618251 0.000000
vt -0.000000 0.618251 0.000000
vt -0.050000 0.676655 0.000000
vt -0.000000 0.676655 0.000000
vt -0.050000 0.735059 0.000000
vt -0.000000 0.735059 0.000000
vt -0.000000 0.342360 0.000000
vt -0.050000 0.342360 0.000000
vt -0.000000 0.283956 0.000000
vt -0.050000 0.283956 0.000000
vt -0.000000 0.225552 0.000000
vt -0.050000 0.225552 0.000000
vt -0.000000 0.167148 0.000000
vt -0.050000 0.167148 0.000000
vt -0.000000 0.108744 0.000000
vt -0.050000 0.108744 0.000000
vt -0.000000 0.050339 0.000000
vt -0.050000 0.050339 0.000000
vt -0.105347 0.226720 0.000000
vt -0.051764 0.193185 0.000000
vt -0.050000 0.244949 0.000000
vt 0.000000 0.200000 0.000000
vt 0.050000 0.244949 0.000000
vt 0.051764 0.193185 0.000000
vt 0.105347 0.226720 0.000000
vt 0.100000 0.173205 0.000000
vt 0.154970 0.196174 0.000000
vt 0.141421 0.141421 0.000000
vt 0.196174 0.154970 0.000000
vt 0.173205 0.100000 0.000000
vt 0.226720 0.105347 0.000000
vt 0.193185 0.051764 0.000000
vt 0.244949 0.050000 0.000000
vt 0.200000 -0.000000 0.000000
vt 0.244949 -0.050000 0.000000
vt 0.193185 -0.051764 0.000000
vt 0.226720 -0.105347 0.000000
vt 0.173205 -0.100000 0.000000
vt 0.196174 -0.154970 0.000000
vt 0.141421 -0.141421 0.000000
vt 0.154970 -0.196174 0.000000
vt 0.100000 -0.173205 0.000000
vt 0.105347 -0.226720 0.000000
vt 0.051764 -0.193185 0.000000
vt 0.050000 -0.244949 0.000000
vt -0.000000 -0.200000 0.000000
vt -0.050000 -0.244949 0.000000
vt -0.051764 -0.193185 0.000000
vt -0.105347 -0.226720 0.000000
vt -0.100000 -0.173205 0.000000
vt -0.154970 -0.196174 0.000000
vt -0.141421 -0.141421 0.000000
vt -0.196174 -0.154970 0.000000
vt -0.173205 -0.100000 0.000000
vt -0.226720 -0.105347 0.000000
vt -0.193185 -0.051764 0.000000
vt -0.244949 -0.050000 0.000000
vt -0.200000 0.000000 0.000000
vt -0.244949 0.050000 0.000000
vt -0.193185 0.051764 0.000000
vt -0.226720 0.105347 0.000000
vt -0.173205 0.100000 0.000000
vt -0.196174 0.154970 0.000000
vt -0.141421 0.141421 0.000000
vt -0.154970 0.196174 0.000000
vt -0.100000 0.173205 0.000000
vt -0.422049 0.050000 0.000000
vt -0.422049 -0.050000 0.000000
vt -0.925000 -0.000000 0.000000
vt -0.907226 -0.180459 0.000000
vt -0.907226 0.180459 0.000000
vt -0.400612 0.141897 0.000000
vt -0.854589 0.353982 0.000000
vt -0.359426 0.226799 0.000000
vt -0.769109 0.513902 0.000000
vt -0.300520 0.300520 0.000000
vt -0.654074 0.654074 0.000000
vt -0.513902 0.769109 0.000000
vt -0.226799 0.359426 0.000000
vt -0.353982 0.854589 0.000000
vt -0.141897 0.400612 0.000000
vt -0.180459 0.907226 0.000000
vt -0.050000 0.422049 0.000000
vt -0.000000 0.925000 0.000000
vt 0.050000 0.422049 0.000000
vt 0.180459 0.907226 0.000000
vt 0.141897 0.400612 0.000000
vt 0.353982 0.854589 0.000000
vt 0.226799 0.359426 0.000000
vt 0.513902 0.769109 0.000000
vt 0.300520 0.300520 0.000000
vt 0.654074 0.654074 0.000000
vt 0.769109 0.513902 0.000000
vt 0.359426 0.226799 0.000000
vt 0.854589 0.353982 0.000000
vt 0.400612 0.141897 0.000000
vt 0.907226 0.180459 0.000000
vt 0.422049 0.050000 0.000000
vt 0.925000 -0.000000 0.000000
vt 0.422049 -0.050000 0.000000
vt 0.907226 -0.180459 0.000000
vt 0.400612 -0.141897 0.000000
vt 0.854589 -0.353982 0.000000
vt 0.359426 -0.226799 0.000000
vt 0.769109 -0.513902 0.000000
vt 0.300520 -0.300520 0.000000
vt 0.654074 -0.654074 0.000000
vt 0.513902 -0.769109 0.000000
vt 0.226799 -0.359426 0.000000
vt 0.353982 -0.854589 0.000000
vt 0.141897 -0.400612 0.000000
vt 0.180459 -0.907226 0.000000
vt 0.050000 -0.422049 0.000000
vt -0.000000 -0.925000 0.000000
vt -0.050000 -0.422049 0.000000
vt -0.180459 -0.907226 0.000000
vt -0.141897 -0.400612 0.000000
vt -0.353982 -0.854589 0.000000
vt -0.226799 -0.359426 0.000000
vt -0.513902 -0.769109 0.000000
vt -0.300520 -0.300520 0.000000
vt -0.654074 -0.654074 0.000000
vt -0.769109 -0.513902 0.000000
vt -0.359426 -0.226799 0.000000
vt -0.854589 -0.353982 0.000000
vt -0.400612 -0.141897 0.000000
vt 0.017951 0.000000 0.000000
vt 0.195051 0.000000 0.000000
vt 0.017951 0.050000 0.000000
vt 0.195051 0.050000 0.000000
vt 0.177100 0.050000 0.000000
vt 0.000000 0.050000 0.000000
vt 0.177100 0.000000 0.000000
vt 0.000000 0.000000 0.000000
vt -0.000000 -0.050339 0.000000
vt -0.050000 -0.050339 0.000000
vt -0.000000 -0.108744 0.000000
vt -0.050000 -0.108744 0.000000
vt -0.000000 -0.167148 0.000000
vt -0.050000 -0.167148 0.000000
vt -0.000000 -0.225552 0.000000
vt -0.050000 -0.225552 0.000000
vt -0.000000 -0.283956 0.000000
vt -0.050000 -0.283956 0.000000
vt -0.000000 -0.342360 0.000000
vt -0.050000 -0.342360 0.000000
vt 0.017951 0.000000 0.000000
vt 0.195051 0.000000 0.000000
vt 0.017951 0.050000 0.000000
vt 0.195051 0.050000 0.000000
vt 0.177100 0.050000 0.000000
vt 0.000000 0.050000 0.000000
vt 0.177100 0.000000 0.000000
vt 0.000000 0.000000 0.000000
vt -0.050000 -0.735059 0.000000
vt -0.000000 -0.735059 0.000000
vt -0.050000 -0.676655 0.000000
vt -0.000000 -0.676655 0.000000
vt -0.050000 -0.618251 0.000000
vt -0.000000 -0.618251 0.000000
vt -0.050000 -0.559847 0.000000
vt -0.000000 -0.559847 0.000000
vt -0.050000 -0.501443 0.000000
vt -0.000000 -0.501443 0.000000
vt -0.050000 -0.443039 0.000000
vt -0.000000 -0.443039 0.000000
vt 0.027951 0.000000 0.000000
vt 0.205051 0.000000 0.000000
vt 0.027951 0.050000 0.000000
vt 0.205051 0.050000 0.000000
vt 0.177100 0.050000 0.000000
vt 0.000000 0.050000 0.000000
vt 0.177100 0.000000 0.000000
vt 0.000000 0.000000 0.000000
vt 0.050000 0.052360 0.000000
vt 0.000000 0.052360 0.000000
vt 0.050000 -0.000000 0.000000
vt -0.000000 -0.000000 0.000000
vt 0.050000 -0.052360 0.000000
vt 0.000000 -0.052360 0.000000
vt 0.050000 -0.104720 0.000000
vt 0.000000 -0.104720 0.000000
vt 0.050000 -0.157080 0.000000
vt -0.000000 -0.157080 0.000000
vt 0.050000 -0.209440 0.000000
vt 0.000000 -0.209440 0.000000
vt 0.050000 -0.261799 0.000000
vt 0.000000 -0.261799 0.000000
vt 0.050000 -0.314159 0.000000
vt 0.000000 -0.314159 0.000000
vt 0.050000 -0.366519 0.000000
vt 0.000000 -0.366519 0.000000
vt 0.050000 -0.418879 0.000000
vt 0.000000 -0.418879 0.000000
vt 0.050000 -0.471239 0.000000
vt 0.000000 -0.471239 0.000000
vt 0.050000 -0.523599 0.000000
vt 0.000000 -0.523599 0.000000
vt 0.050000 -0.575959 0.000000
vt 0.000000 -0.575959 0.000000
vt 0.050000 -0.628319 0.000000
vt 0.000000 -0.628319 0.000000
vt 0.050000 0.628319 0.000000
vt 0.000000 0.628319 0.000000
vt 0.050000 0.575959 0.000000
vt 0.000000 0.575959 0.000000
vt 0.050000 0.523599 0.000000
vt 0.000000 0.523599 0.000000
vt 0.050000 0.471239 0.000000
vt 0.000000 0.471239 0.000000
vt 0.050000 0.418879 0.000000
vt 0.000000 0.418879 0.000000
vt 0.050000 0.366519 0.000000
vt -0.000000 0.366519 0.000000
vt 0.050000 0.314159 0.000000
vt 0.000000 0.314159 0.000000
vt 0.050000 0.261799 0.000000
vt 0.000000 0.261799 0.000000
vt 0.050000 0.209440 0.000000
vt 0.000000 0.209440 0.000000
vt 0.050000 0.157080 0.000000
vt -0.000000 0.157080 0.000000
vt 0.050000 0.104720 0.000000
vt 0.000000 0.104720 0.000000
vt -0.193185 0.051764 0.000000
vt -0.244949 0.050000 0.000000
vt -0.200000 0.000000 0.000000
vt -0.244949 -0.050000 0.000000
vt -0.193185 -0.051764 0.000000
vt -0.226720 -0.105347 0.000000
vt -0.173205 -0.100000 0.000000
vt -0.196174 -0.154970 0.000000
vt -0.141421 -0.141421 0.000000
vt -0.154970 -0.196174 0.000000
vt -0.100000 -0.173205 0.000000
vt -0.105347 -0.226720 0.000000
vt -0.051764 -0.193185 0.000000
vt -0.050000 -0.244949 0.000000
vt 0.000000 -0.200000 0.000000
vt 0.050000 -0.244949 0.000000
vt 0.051764 -0.193185 0.000000
vt 0.105347 -0.226720 0.000000
vt 0.100000 -0.173205 0.000000
vt 0.154970 -0.196174 0.000000
vt 0.141421 -0.141421 0.000000
vt 0.196174 -0.154970 0.000000
vt 0.173205 -0.100000 0.000000
vt 0.226720 -0.105347 0.000000
vt 0.193185 -0.051764 0.000000
vt 0.244949 -0.050000 0.000000
vt 0.200000 -0.000000 0.000000
vt 0.244949 0.050000 0.000000
vt 0.193185 0.051764 0.000000
vt 0.226720 0.105347 0.000000
vt 0.173205 0.100000 0.000000
vt 0.196174 0.154970 0.000000
vt 0.141421 0.141421 0.000000
vt 0.154970 0.196174 0.000000
vt 0.100000 0.173205 0.000000
vt 0.105347 0.226720 0.000000
vt 0.051764 0.193185 0.000000
vt 0.050000 0.244949 0.000000
vt 0.000000 0.200000 0.000000
vt -0.050000 0.244949 0.000000
vt -0.051764 0.193185 0.000000
vt -0.105347 0.226720 0.000000
vt -0.100000 0.173205 0.000000
vt -0.154970 0.196174 0.000000
vt -0.141421 0.141421 0.000000
vt -0.196174 0.154970 0.000000
vt -0.173205 0.100000 0.000000
vt -0.226720 0.105347 0.000000
vt 0.422049 -0.050000 0.000000
vt 0.424672 -0.016701 0.000000
vt 0.424672 0.016701 0.000000
vt 0.422049 0.050000 0.000000
vt 0.050000 0.422049 0.000000
vt 0.016701 0.424672 0.000000
vt -0.016701 0.424672 0.000000
vt -0.050000 0.422049 0.000000
vt -0.422049 0.050000 0.000000
vt -0.424672 0.016701 0.000000
vt -0.424672 -0.016701 0.000000
vt -0.422049 -0.050000 0.000000
vt -0.050000 -0.422049 0.000000
vt -0.016701 -0.424672 0.000000
vt 0.016701 -0.424672 0.000000
vt 0.050000 -0.422049 0.000000
vt 0.007684 3.272763 0.000000
vt 0.005139 3.255289 0.000000
vt 0.007684 3.254916 0.000000
vt 0.000000 3.220094 0.000000
vt 0.007684 3.154218 0.000000
vt 0.000000 3.036144 0.000000
vt 0.007684 3.053520 0.000000
vt 0.007684 2.952822 0.000000
vt 0.000000 2.852194 0.000000
vt 0.007684 2.852124 0.000000
vt 0.007684 2.751426 0.000000
vt 0.000000 2.668244 0.000000
vt 0.007684 2.650728 0.000000
vt 0.007684 2.550030 0.000000
vt 0.000000 2.484293 0.000000
vt 0.007684 2.449332 0.000000
vt 0.001923 2.475530 0.000000
vt 0.003846 2.466775 0.000000
vt 0.005765 2.458049 0.000000
vt -0.106066 2.945243 0.000000
vt 0.064108 3.098432 0.000000
vt -0.106066 3.141593 0.000000
vt -0.106066 -3.141593 0.000000
vt 0.064108 -3.184754 0.000000
vt 0.043021 -3.009098 0.000000
vt -0.106066 -2.945243 0.000000
vt 0.021694 -2.831418 0.000000
vt -0.106066 -2.748894 0.000000
vt -0.000000 -2.650719 0.000000
vt -0.106066 -2.552544 0.000000
vt 0.000000 -2.474428 0.000000
vt -0.106066 -2.356194 0.000000
vt 0.000000 -2.298137 0.000000
vt -0.106066 -2.159845 0.000000
vt 0.000000 -2.121846 0.000000
vt -0.106066 -1.963495 0.000000
vt 0.000000 -1.945555 0.000000
vt -0.106066 -1.767146 0.000000
vt 0.000000 -1.769264 0.000000
vt 0.000000 -1.592973 0.000000
vt 0.084853 2.925608 0.000000
vt -0.106066 2.748894 0.000000
vt 0.095494 2.748027 0.000000
vt -0.106066 2.552544 0.000000
vt 0.106066 2.571626 0.000000
vt 0.106066 2.404826 0.000000
vt -0.106066 2.356194 0.000000
vt 0.106066 2.238025 0.000000
vt -0.106066 2.159845 0.000000
vt 0.106066 2.071225 0.000000
vt -0.106066 1.963495 0.000000
vt 0.106066 1.904424 0.000000
vt 0.000000 1.901201 0.000000
vt -0.106066 1.767146 0.000000
vt 0.000000 1.714423 0.000000
vt -0.106066 1.570796 0.000000
vt 0.000000 1.527645 0.000000
vt -0.106066 1.374447 0.000000
vt 0.000000 1.340867 0.000000
vt -0.106066 1.178097 0.000000
vt 0.000000 1.154089 0.000000
vt -0.106066 0.981748 0.000000
vt 0.000000 0.967310 0.000000
vt -0.106066 0.785398 0.000000
vt 0.000000 0.780532 0.000000
vt -0.106066 0.589049 0.000000
vt 0.000000 0.593754 0.000000
vt -0.000000 0.406976 0.000000
vt -0.106066 0.392699 0.000000
vt 0.011945 0.307477 0.000000
vt -0.106066 0.196350 0.000000
vt 0.023774 0.208949 0.000000
vt 0.035518 0.111119 0.000000
vt -0.106066 0.000000 0.000000
vt 0.047197 0.013802 0.000000
vt 0.058780 -0.082640 0.000000
vt -0.106066 -0.196350 0.000000
vt 0.070251 -0.178186 0.000000
vt 0.081631 -0.272985 0.000000
vt -0.106066 -0.392699 0.000000
vt 0.092897 -0.366825 0.000000
vt 0.094883 -0.383370 0.000000
vt 0.100487 -0.476872 0.000000
vt -0.106066 -0.589049 0.000000
vt 0.106066 -0.569966 0.000000
vt 0.106066 -0.736767 0.000000
vt -0.106066 -0.785398 0.000000
vt 0.106066 -0.903567 0.000000
vt -0.106066 -0.981748 0.000000
vt 0.106066 -1.070368 0.000000
vt -0.106066 -1.178097 0.000000
vt 0.106066 -1.237169 0.000000
vt 0.000000 -1.240391 0.000000
vt -0.106066 -1.374447 0.000000
vt -0.000000 -1.416682 0.000000
vt -0.106066 -1.570796 0.000000
vt 0.000000 -4.045721 0.000000
vt 0.014142 -4.031232 0.000000
vt 0.006990 -3.982687 0.000000
vt 0.014142 -3.924397 0.000000
vt 0.017637 -3.793909 0.000000
vt 0.028283 -3.846919 0.000000
vt 0.028283 -3.725406 0.000000
vt 0.014142 -4.138067 0.000000
vt 0.000000 -4.164237 0.000000
vt 0.014142 -4.244902 0.000000
vt 0.000000 -4.282768 0.000000
vt 0.014142 -4.351736 0.000000
vt 0.000000 -4.401332 0.000000
vt 0.014142 -4.458571 0.000000
vt 0.000000 -4.519896 0.000000
vt 0.014142 -4.565406 0.000000
vt 0.000000 -4.638445 0.000000
vt 0.014142 -4.672240 0.000000
vt 0.000000 -4.756994 0.000000
vt 0.014142 -4.779075 0.000000
vt 0.000000 -4.875543 0.000000
vt 0.014142 -4.885910 0.000000
vt 0.000000 -4.994092 0.000000
vt 0.014142 -4.992744 0.000000
vt 0.014142 -5.099579 0.000000
vt 0.028283 -5.062048 0.000000
vt 0.028283 -5.183560 0.000000
vt 0.014142 -5.206414 0.000000
vt 0.028283 -5.305073 0.000000
vt 0.014142 -5.313249 0.000000
vt 0.028283 -5.426586 0.000000
vt 0.014142 -5.458732 0.000000
vt 0.028283 -5.548099 0.000000
vt 0.014142 -5.604215 0.000000
vt 0.028283 -5.669612 0.000000
vt 0.014142 -5.749698 0.000000
vt 0.028283 -5.791125 0.000000
vt 0.014142 -5.895181 0.000000
vt 0.028283 -5.912638 0.000000
vt 0.014142 -6.040664 0.000000
vt 0.028283 -6.034150 0.000000
vt 0.028283 -6.155663 0.000000
vt 0.014142 -6.186147 0.000000
vt 0.028283 -6.277176 0.000000
vt 0.014142 -6.331630 0.000000
vt 0.028283 -6.398689 0.000000
vt 0.014142 -6.477113 0.000000
vt 0.028283 -6.520202 0.000000
vt 0.014142 -6.622596 0.000000
vt 0.028283 -6.641715 0.000000
vt 0.014142 -6.768079 0.000000
vt 0.028283 -6.763227 0.000000
vt 0.028283 -6.884740 0.000000
vt 0.014142 -6.913562 0.000000
vt 0.028283 -7.006253 0.000000
vt 0.014142 -7.059045 0.000000
vt 0.028283 -7.127766 0.000000
vt 0.014142 -7.204528 0.000000
vt 0.028283 -7.249279 0.000000
vt 0.014142 -7.350011 0.000000
vt 0.028283 -7.370792 0.000000
vt 0.014142 -7.495494 0.000000
vt 0.028283 -7.492305 0.000000
vt 0.028283 -7.613817 0.000000
vt 0.014142 -7.640977 0.000000
vt 0.028283 -7.735330 0.000000
vt 0.014142 -7.755487 0.000000
vt 0.028283 -7.856843 0.000000
vt 0.014142 -7.869996 0.000000
vt 0.028283 -7.978356 0.000000
vt 0.014142 -7.984506 0.000000
vt 0.028283 -8.099869 0.000000
vt 0.014142 -8.099442 0.000000
vt 0.014142 -8.213524 0.000000
vt 0.000000 -8.194919 0.000000
vt 0.000000 -8.313468 0.000000
vt 0.000000 -5.112641 0.000000
vt 0.000000 -5.231190 0.000000
vt 0.000000 -5.349740 0.000000
vt 0.000000 -5.468289 0.000000
vt 0.000000 -5.586838 0.000000
vt 0.000000 -5.705387 0.000000
vt 0.000000 -5.823936 0.000000
vt 0.000000 -5.942485 0.000000
vt 0.000000 -6.061034 0.000000
vt 0.000000 -6.179583 0.000000
vt 0.000000 -6.298133 0.000000
vt 0.000000 -6.416682 0.000000
vt 0.000000 -6.535231 0.000000
vt 0.000000 -6.653780 0.000000
vt 0.000000 -6.772329 0.000000
vt 0.000000 -6.890878 0.000000
vt 0.000000 -7.009427 0.000000
vt 0.000000 -7.127976 0.000000
vt 0.000000 -7.246526 0.000000
vt 0.000000 -7.365075 0.000000
vt 0.000000 -7.483624 0.000000
vt 0.000000 -7.602173 0.000000
vt 0.000000 -7.720722 0.000000
vt 0.000000 -7.839271 0.000000
vt 0.000000 -7.957820 0.000000
vt 0.000000 -8.076369 0.000000
vt 0.014142 -8.328034 0.000000
vt 0.000000 -8.432017 0.000000
vt 0.014142 -8.442543 0.000000
vt 0.000000 -8.550566 0.000000
vt 0.014142 -8.557053 0.000000
vt 0.000000 -8.669115 0.000000
vt 0.014142 -8.671562 0.000000
vt 0.000000 -8.787664 0.000000
vt 0.014142 -8.786071 0.000000
vt 0.014142 -8.900581 0.000000
vt 0.028283 -8.828946 0.000000
vt 0.028283 -8.950459 0.000000
vt 0.014142 -9.015090 0.000000
vt 0.028283 -9.071972 0.000000
vt 0.014142 -9.129600 0.000000
vt 0.028283 -9.193484 0.000000
vt 0.014142 -9.244109 0.000000
vt 0.028283 -9.314997 0.000000
vt 0.014142 -9.358618 0.000000
vt 0.028283 -9.436510 0.000000
vt 0.014142 -9.473128 0.000000
vt 0.028283 -9.558023 0.000000
vt 0.014142 -9.587637 0.000000
vt 0.028283 -9.679536 0.000000
vt 0.014142 -9.702147 0.000000
vt 0.028283 -9.801049 0.000000
vt 0.014142 -9.816656 0.000000
vt 0.028283 -9.922562 0.000000
vt 0.014142 -9.931166 0.000000
vt 0.028283 -10.044074 0.000000
vt 0.014142 -10.045675 0.000000
vt 0.014142 -10.160184 0.000000
vt 0.000000 -10.091704 0.000000
vt 0.000000 -10.210254 0.000000
vt 0.000000 -8.906213 0.000000
vt 0.000000 -9.024762 0.000000
vt 0.000000 -9.143312 0.000000
vt 0.000000 -9.261861 0.000000
vt 0.000000 -9.380410 0.000000
vt 0.000000 -9.498959 0.000000
vt 0.000000 -9.617508 0.000000
vt 0.000000 -9.736057 0.000000
vt 0.000000 -9.854606 0.000000
vt 0.000000 -9.973155 0.000000
vt 0.014142 -10.274694 0.000000
vt 0.000000 -10.328803 0.000000
vt 0.014142 -10.389203 0.000000
vt 0.000000 -10.447352 0.000000
vt 0.014142 -10.503713 0.000000
vt 0.000000 -10.565901 0.000000
vt 0.014142 -10.618222 0.000000
vt 0.000000 -10.684450 0.000000
vt 0.014142 -10.732731 0.000000
vt 0.000000 -10.802999 0.000000
vt 0.014142 -10.847241 0.000000
vt 0.000000 -10.921548 0.000000
vt 0.014142 -10.961750 0.000000
vt 0.000000 -11.040097 0.000000
vt 0.014142 -11.076260 0.000000
vt 0.000000 -11.158647 0.000000
vt 0.014142 -11.190769 0.000000
vt 0.000000 -11.277196 0.000000
vt 0.014142 -11.305278 0.000000
vt 0.000000 -11.395745 0.000000
vt 0.014142 -11.469061 0.000000
vt 0.000000 -11.514294 0.000000
vt 0.014077 -11.507357 0.000000
vt 0.000000 -11.632843 0.000000
vt 0.028283 -11.380716 0.000000
vt 0.028283 -11.259203 0.000000
vt 0.028283 -11.137690 0.000000
vt 0.028283 -11.016177 0.000000
vt 0.028283 -10.894664 0.000000
vt 0.028283 -10.773152 0.000000
vt 0.028283 -10.651639 0.000000
vt 0.028283 -10.530126 0.000000
vt 0.028283 -10.408613 0.000000
vt 0.028283 -10.287100 0.000000
vt 0.028283 -10.165587 0.000000
vt 0.028283 -8.707433 0.000000
vt 0.028283 -8.585920 0.000000
vt 0.028283 -8.464407 0.000000
vt 0.028283 -8.342895 0.000000
vt 0.028283 -8.221382 0.000000
vt 0.028283 -4.940535 0.000000
vt 0.028283 -4.819022 0.000000
vt 0.028283 -4.697509 0.000000
vt 0.028283 -4.575996 0.000000
vt 0.028283 -4.454483 0.000000
vt 0.028283 -4.332970 0.000000
vt 0.028283 -4.211458 0.000000
vt 0.028283 -4.089945 0.000000
vt 0.028283 -3.968432 0.000000
vt 0.028283 -3.603893 0.000000
vt -0.139871 3.588031 0.000000
vt -0.199958 3.539490 0.000000
vt -0.139996 3.470973 0.000000
vt -0.199947 3.425291 0.000000
vt -0.154312 3.292272 0.000000
vt -0.199701 3.311085 0.000000
vt -0.199496 3.196926 0.000000
vt -0.199717 3.653698 0.000000
vt -0.139582 3.705078 0.000000
vt -0.199504 3.767860 0.000000
vt -0.139523 3.822059 0.000000
vt -0.199485 3.881991 0.000000
vt -0.139803 3.939043 0.000000
vt -0.199673 3.996145 0.000000
vt -0.140130 4.056103 0.000000
vt -0.199927 4.110348 0.000000
vt -0.140203 4.173183 0.000000
vt -0.199974 4.224547 0.000000
vt -0.139876 4.290226 0.000000
vt -0.199746 4.338757 0.000000
vt -0.139619 4.407256 0.000000
vt -0.199519 4.452925 0.000000
vt -0.139647 4.524241 0.000000
vt -0.199476 4.567057 0.000000
vt -0.139825 4.641251 0.000000
vt -0.199646 4.681206 0.000000
vt -0.140000 4.758303 0.000000
vt -0.199904 4.795405 0.000000
vt -0.140026 4.875353 0.000000
vt -0.199987 4.909605 0.000000
vt -0.139884 4.992401 0.000000
vt -0.199774 5.023816 0.000000
vt -0.139765 5.109435 0.000000
vt -0.199537 5.137989 0.000000
vt -0.139703 5.226446 0.000000
vt -0.199470 5.252122 0.000000
vt -0.139723 5.343452 0.000000
vt -0.199621 5.366267 0.000000
vt -0.139846 5.460478 0.000000
vt -0.199880 5.480461 0.000000
vt -0.140044 5.577530 0.000000
vt -0.199995 5.594664 0.000000
vt -0.139990 5.694588 0.000000
vt -0.199803 5.708874 0.000000
vt -0.139735 5.811643 0.000000
vt -0.199556 5.823052 0.000000
vt -0.139514 5.928638 0.000000
vt -0.199466 5.937188 0.000000
vt -0.139561 6.045621 0.000000
vt -0.199596 6.051329 0.000000
vt -0.139907 6.162657 0.000000
vt -0.199854 6.165518 0.000000
vt -0.140109 6.279724 0.000000
vt -0.200000 6.279723 0.000000
vt -0.199831 6.393931 0.000000
vt -0.139865 6.396791 0.000000
vt -0.199577 6.508115 0.000000
vt -0.139543 6.513823 0.000000
vt -0.199465 6.622254 0.000000
vt -0.139523 6.630806 0.000000
vt -0.199574 6.736392 0.000000
vt -0.139719 6.747808 0.000000
vt -0.199826 6.850575 0.000000
vt -0.139939 6.864859 0.000000
vt -0.199999 6.964784 0.000000
vt -0.140000 6.981911 0.000000
vt -0.199858 7.078988 0.000000
vt -0.139819 7.098974 0.000000
vt -0.199600 7.193178 0.000000
vt -0.139547 7.216010 0.000000
vt -0.199467 7.307320 0.000000
vt -0.139435 7.332999 0.000000
vt -0.199553 7.421455 0.000000
vt -0.139581 7.449994 0.000000
vt -0.199798 7.535633 0.000000
vt -0.139862 7.567040 0.000000
vt -0.199994 7.649843 0.000000
vt -0.139997 7.684099 0.000000
vt -0.199884 7.764045 0.000000
vt -0.139790 7.801163 0.000000
vt -0.199625 7.878240 0.000000
vt -0.139523 7.918196 0.000000
vt -0.199471 7.992385 0.000000
vt -0.139436 8.035184 0.000000
vt -0.199534 8.106519 0.000000
vt -0.139592 8.152181 0.000000
vt -0.199770 8.220691 0.000000
vt -0.139877 8.269229 0.000000
vt -0.199985 8.334901 0.000000
vt -0.139995 8.386287 0.000000
vt -0.199908 8.449102 0.000000
vt -0.139778 8.503352 0.000000
vt -0.199651 8.563301 0.000000
vt -0.139515 8.620382 0.000000
vt -0.199478 8.677451 0.000000
vt -0.139438 8.737369 0.000000
vt -0.199517 8.791583 0.000000
vt -0.139603 8.854368 0.000000
vt -0.199741 8.905750 0.000000
vt -0.139884 8.971418 0.000000
vt -0.199972 9.019959 0.000000
vt -0.139994 9.088475 0.000000
vt -0.199931 9.134158 0.000000
vt -0.139765 9.205540 0.000000
vt -0.199678 9.248362 0.000000
vt -0.139507 9.322568 0.000000
vt -0.199487 9.362516 0.000000
vt -0.139440 9.439554 0.000000
vt -0.199502 9.476647 0.000000
vt -0.139621 9.556555 0.000000
vt -0.199713 9.590809 0.000000
vt -0.139894 9.673607 0.000000
vt -0.199955 9.705016 0.000000
vt -0.139986 9.790663 0.000000
vt -0.199951 9.819215 0.000000
vt -0.139753 9.907728 0.000000
vt -0.199705 9.933422 0.000000
vt -0.139499 10.024753 0.000000
vt -0.199499 10.047582 0.000000
vt -0.139443 10.141739 0.000000
vt -0.199490 10.161712 0.000000
vt -0.139626 10.258742 0.000000
vt -0.199685 10.275869 0.000000
vt -0.139909 10.375796 0.000000
vt -0.199936 10.390073 0.000000
vt -0.139980 10.492851 0.000000
vt -0.199968 10.504272 0.000000
vt -0.139739 10.609916 0.000000
vt -0.199734 10.618481 0.000000
vt -0.139491 10.726939 0.000000
vt -0.199513 10.732646 0.000000
vt -0.139452 10.843924 0.000000
vt -0.199480 10.846778 0.000000
vt -0.139637 10.960929 0.000000
vt -0.199657 10.960929 0.000000
vt -0.169035 3.110737 0.000000
vt -0.199491 3.082795 0.000000
vt -0.184443 2.927081 0.000000
vt -0.199689 2.968638 0.000000
vt -0.199939 2.854433 0.000000
vt -0.199965 2.740234 0.000000
vt 0.028276 -3.730744 0.000000
vt 0.021569 -3.765688 0.000000
vt 0.028283 -3.850275 0.000000
vt 0.018247 -3.782999 0.000000
vt 0.012648 -3.883052 0.000000
vt 0.014142 -3.928557 0.000000
vt 0.006990 -3.982687 0.000000
vt 0.014142 -4.027464 0.000000
vt 0.000000 -4.045721 0.000000
vt 0.014142 -4.126370 0.000000
vt 0.000000 -4.164237 0.000000
vt 0.000000 -4.282768 0.000000
vt 0.014142 -4.324183 0.000000
vt 0.000000 -4.401332 0.000000
vt 0.014142 -4.423090 0.000000
vt 0.000000 -4.519896 0.000000
vt 0.014142 -4.521996 0.000000
vt 0.014142 -4.620903 0.000000
vt 0.028283 -4.567460 0.000000
vt 0.028283 -4.686991 0.000000
vt 0.014142 -4.719809 0.000000
vt 0.028283 -4.806521 0.000000
vt 0.014142 -4.917623 0.000000
vt 0.028283 -4.926052 0.000000
vt 0.014142 -5.016529 0.000000
vt 0.028283 -5.045583 0.000000
vt 0.014142 -5.115436 0.000000
vt 0.028283 -5.165114 0.000000
vt 0.014142 -5.214342 0.000000
vt 0.028283 -5.284645 0.000000
vt 0.014142 -5.313249 0.000000
vt 0.028283 -5.404176 0.000000
vt 0.014142 -5.458732 0.000000
vt 0.028283 -5.523706 0.000000
vt 0.014142 -5.604215 0.000000
vt 0.028283 -5.643237 0.000000
vt 0.014142 -5.749698 0.000000
vt 0.028283 -5.762768 0.000000
vt 0.014142 -5.895181 0.000000
vt 0.028283 -5.882299 0.000000
vt 0.028283 -6.001830 0.000000
vt 0.014142 -6.040664 0.000000
vt 0.028283 -6.121360 0.000000
vt 0.014142 -6.186147 0.000000
vt 0.028283 -6.240891 0.000000
vt 0.014142 -6.331630 0.000000
vt 0.028283 -6.360422 0.000000
vt 0.014142 -6.477113 0.000000
vt 0.028283 -6.479953 0.000000
vt 0.028283 -6.599484 0.000000
vt 0.014142 -6.622596 0.000000
vt 0.028283 -6.719014 0.000000
vt 0.014142 -6.768079 0.000000
vt 0.028283 -6.838545 0.000000
vt 0.014142 -6.913562 0.000000
vt 0.028283 -6.958076 0.000000
vt 0.014142 -7.059045 0.000000
vt 0.028283 -7.077607 0.000000
vt 0.014142 -7.204528 0.000000
vt 0.028283 -7.197138 0.000000
vt 0.028283 -7.316668 0.000000
vt 0.014142 -7.350011 0.000000
vt 0.028283 -7.436199 0.000000
vt 0.014142 -7.495494 0.000000
vt 0.028283 -7.555730 0.000000
vt 0.014142 -7.640977 0.000000
vt 0.028283 -7.675261 0.000000
vt 0.014142 -7.755487 0.000000
vt 0.028283 -7.794792 0.000000
vt 0.014142 -7.869996 0.000000
vt 0.028283 -7.914322 0.000000
vt 0.014142 -7.984506 0.000000
vt 0.028283 -8.033853 0.000000
vt 0.014142 -8.099015 0.000000
vt 0.028283 -8.153384 0.000000
vt 0.014142 -8.213524 0.000000
vt 0.028283 -8.272915 0.000000
vt 0.014142 -8.328034 0.000000
vt 0.028283 -8.392446 0.000000
vt 0.014142 -8.442543 0.000000
vt 0.028283 -8.511976 0.000000
vt 0.014142 -8.557053 0.000000
vt 0.028283 -8.631507 0.000000
vt 0.014142 -8.671562 0.000000
vt 0.028283 -8.751038 0.000000
vt 0.014142 -8.786071 0.000000
vt 0.028283 -8.870569 0.000000
vt 0.014142 -8.900581 0.000000
vt 0.028283 -8.990100 0.000000
vt 0.014142 -9.015090 0.000000
vt 0.028283 -9.109630 0.000000
vt 0.014142 -9.129600 0.000000
vt 0.028283 -9.229161 0.000000
vt 0.014142 -9.244109 0.000000
vt 0.028283 -9.348692 0.000000
vt 0.014142 -9.358618 0.000000
vt 0.028283 -9.468223 0.000000
vt 0.014142 -9.473128 0.000000
vt 0.028283 -9.587754 0.000000
vt 0.014142 -9.587696 0.000000
vt 0.014142 -9.702147 0.000000
vt 0.000000 -9.617508 0.000000
vt 0.000000 -9.736057 0.000000
vt 0.000000 -4.638445 0.000000
vt 0.000000 -4.756994 0.000000
vt 0.000000 -4.875543 0.000000
vt 0.000000 -4.994092 0.000000
vt 0.000000 -5.112641 0.000000
vt 0.000000 -5.231190 0.000000
vt 0.000000 -5.349740 0.000000
vt 0.000000 -5.468289 0.000000
vt 0.000000 -5.586838 0.000000
vt 0.000000 -5.705387 0.000000
vt 0.000000 -5.823936 0.000000
vt 0.000000 -5.942485 0.000000
vt 0.000000 -6.061034 0.000000
vt 0.000000 -6.179583 0.000000
vt 0.000000 -6.298133 0.000000
vt 0.000000 -6.416682 0.000000
vt 0.000000 -6.535231 0.000000
vt 0.000000 -6.653780 0.000000
vt 0.000000 -6.772329 0.000000
vt 0.000000 -6.890878 0.000000
vt 0.000000 -7.009427 0.000000
vt 0.000000 -7.127976 0.000000
vt 0.000000 -7.246526 0.000000
vt 0.000000 -7.365075 0.000000
vt 0.000000 -7.483624 0.000000
vt 0.000000 -7.602173 0.000000
vt 0.000000 -7.720722 0.000000
vt 0.000000 -7.839271 0.000000
vt 0.000000 -7.957820 0.000000
vt 0.000000 -8.076369 0.000000
vt 0.000000 -8.194919 0.000000
vt 0.000000 -8.313468 0.000000
vt 0.000000 -8.432017 0.000000
vt 0.000000 -8.550566 0.000000
vt 0.000000 -8.669115 0.000000
vt 0.000000 -8.787664 0.000000
vt 0.000000 -8.906213 0.000000
vt 0.000000 -9.024762 0.000000
vt 0.000000 -9.143312 0.000000
vt 0.000000 -9.261861 0.000000
vt 0.000000 -9.380410 0.000000
vt 0.000000 -9.498959 0.000000
vt 0.014142 -9.816656 0.000000
vt 0.000000 -9.854606 0.000000
vt 0.014142 -9.931166 0.000000
vt 0.000000 -9.973155 0.000000
vt 0.014142 -10.045675 0.000000
vt 0.000000 -10.091704 0.000000
vt 0.014142 -10.160184 0.000000
vt 0.000000 -10.210254 0.000000
vt 0.014142 -10.274694 0.000000
vt 0.000000 -10.328803 0.000000
vt 0.014142 -10.389203 0.000000
vt 0.000000 -10.447352 0.000000
vt 0.014142 -10.503713 0.000000
vt 0.000000 -10.565901 0.000000
vt 0.014142 -10.618222 0.000000
vt 0.000000 -10.684450 0.000000
vt 0.014142 -10.732731 0.000000
vt 0.000000 -10.802999 0.000000
vt 0.014142 -10.847241 0.000000
vt 0.000000 -10.921548 0.000000
vt 0.014142 -10.961750 0.000000
vt 0.000000 -11.040097 0.000000
vt 0.014142 -11.076260 0.000000
vt 0.000000 -11.158647 0.000000
vt 0.014142 -11.190769 0.000000
vt 0.000000 -11.277196 0.000000
vt 0.014142 -11.305278 0.000000
vt 0.000000 -11.395745 0.000000
vt 0.014142 -11.469061 0.000000
vt 0.000000 -11.514294 0.000000
vt 0.014077 -11.507357 0.000000
vt 0.000000 -11.632843 0.000000
vt 0.028283 -11.380716 0.000000
vt 0.028283 -11.261185 0.000000
vt 0.028283 -11.141654 0.000000
vt 0.028283 -11.022123 0.000000
vt 0.028283 -10.902593 0.000000
vt 0.028283 -10.783062 0.000000
vt 0.028283 -10.663531 0.000000
vt 0.028283 -10.544000 0.000000
vt 0.028283 -10.424469 0.000000
vt 0.028283 -10.304939 0.000000
vt 0.028283 -10.185408 0.000000
vt 0.028283 -10.065877 0.000000
vt 0.028283 -9.946346 0.000000
vt 0.028283 -9.826815 0.000000
vt 0.028283 -9.707285 0.000000
vt 0.028283 -4.447929 0.000000
vt 0.028283 -4.328398 0.000000
vt 0.028283 -4.208867 0.000000
vt 0.028283 -4.089337 0.000000
vt 0.028283 -3.969806 0.000000
vt -0.390625 1.408316 0.000000
vt -0.353125 1.524163 0.000000
vt -0.400000 1.527599 0.000000
vt -0.362500 1.643446 0.000000
vt -0.400000 1.725258 0.000000
vt -0.371875 1.762728 0.000000
vt -0.381250 1.882010 0.000000
vt -0.343750 1.404881 0.000000
vt -0.381250 1.289034 0.000000
vt -0.334375 1.285599 0.000000
vt -0.371875 1.169752 0.000000
vt -0.325000 1.166316 0.000000
vt -0.362500 1.050469 0.000000
vt -0.315625 1.047034 0.000000
vt -0.353125 0.931187 0.000000
vt -0.306250 0.927752 0.000000
vt -0.343750 0.811905 0.000000
vt -0.296875 0.808469 0.000000
vt -0.334375 0.692622 0.000000
vt -0.287500 0.689187 0.000000
vt -0.325000 0.573340 0.000000
vt -0.278125 0.569905 0.000000
vt -0.315625 0.454058 0.000000
vt -0.268750 0.450622 0.000000
vt -0.306250 0.334775 0.000000
vt -0.259375 0.331340 0.000000
vt -0.296875 0.215493 0.000000
vt -0.250000 0.212058 0.000000
vt -0.287500 0.096211 0.000000
vt -0.240625 0.092775 0.000000
vt -0.278125 -0.023072 0.000000
vt -0.231250 -0.026507 0.000000
vt -0.268750 -0.142354 0.000000
vt -0.221875 -0.145790 0.000000
vt -0.259375 -0.261637 0.000000
vt -0.212500 -0.265072 0.000000
vt -0.250000 -0.380919 0.000000
vt -0.203125 -0.384354 0.000000
vt -0.240625 -0.500201 0.000000
vt -0.193750 -0.503637 0.000000
vt -0.231250 -0.619483 0.000000
vt -0.184375 -0.622919 0.000000
vt -0.221875 -0.738766 0.000000
vt -0.175000 -0.742201 0.000000
vt -0.212500 -0.858048 0.000000
vt -0.165625 -0.861484 0.000000
vt -0.203125 -0.977330 0.000000
vt -0.156250 -0.980766 0.000000
vt -0.193750 -1.096613 0.000000
vt -0.146875 -1.100048 0.000000
vt -0.184375 -1.215895 0.000000
vt -0.137500 -1.219331 0.000000
vt -0.175000 -1.335178 0.000000
vt -0.128125 -1.338613 0.000000
vt -0.165625 -1.454460 0.000000
vt -0.118750 -1.457895 0.000000
vt -0.156250 -1.573742 0.000000
vt -0.109375 -1.577178 0.000000
vt -0.146875 -1.693025 0.000000
vt -0.100000 -1.696460 0.000000
vt -0.137500 -1.812307 0.000000
vt -0.090625 -1.815742 0.000000
vt -0.128125 -1.931589 0.000000
vt -0.081250 -1.935025 0.000000
vt -0.118750 -2.050872 0.000000
vt -0.071875 -2.054307 0.000000
vt -0.109375 -2.170154 0.000000
vt -0.062500 -2.173589 0.000000
vt -0.100000 -2.289436 0.000000
vt -0.053125 -2.292872 0.000000
vt -0.090625 -2.408719 0.000000
vt -0.043750 -2.412154 0.000000
vt -0.081250 -2.528001 0.000000
vt -0.034375 -2.531436 0.000000
vt -0.071875 -2.647283 0.000000
vt -0.025000 -2.650719 0.000000
vt -0.062500 -2.766566 0.000000
vt -0.015625 -2.770001 0.000000
vt -0.053125 -2.885848 0.000000
vt -0.006250 -2.889283 0.000000
vt -0.043750 -3.005122 0.000000
vt 0.003125 -3.008566 0.000000
vt -0.034375 -3.124412 0.000000
vt 0.012500 -3.127848 0.000000
vt -0.025000 -3.243703 0.000000
vt 0.021875 -3.247131 0.000000
vt -0.015625 -3.362978 0.000000
vt 0.031250 -3.366413 0.000000
vt 0.031250 3.419427 0.000000
vt -0.015625 3.422862 0.000000
vt -0.006250 3.303585 0.000000
vt 0.040625 3.300145 0.000000
vt 0.003125 3.184300 0.000000
vt 0.050000 3.180863 0.000000
vt 0.012500 3.065010 0.000000
vt 0.059375 3.061580 0.000000
vt 0.021875 2.945732 0.000000
vt 0.068750 2.942298 0.000000
vt 0.031250 2.826459 0.000000
vt 0.078125 2.823016 0.000000
vt 0.040625 2.707178 0.000000
vt 0.087500 2.703733 0.000000
vt 0.050000 2.587880 0.000000
vt 0.096875 2.584451 0.000000
vt 0.059375 2.468594 0.000000
vt 0.106250 2.465168 0.000000
vt 0.068750 2.349322 0.000000
vt 0.115625 2.345886 0.000000
vt 0.078125 2.230055 0.000000
vt 0.125000 2.226604 0.000000
vt 0.087500 2.110767 0.000000
vt 0.134375 2.107321 0.000000
vt 0.096875 1.991463 0.000000
vt 0.143750 1.988039 0.000000
vt 0.106250 1.872177 0.000000
vt 0.153125 1.868757 0.000000
vt 0.115625 1.752910 0.000000
vt 0.162500 1.749474 0.000000
vt 0.125000 1.633643 0.000000
vt 0.171875 1.630192 0.000000
vt 0.134375 1.514358 0.000000
vt 0.181250 1.510910 0.000000
vt 0.143750 1.395052 0.000000
vt 0.190625 1.391627 0.000000
vt 0.153125 1.275763 0.000000
vt 0.200000 1.272345 0.000000
vt 0.162500 1.156497 0.000000
vt 0.200000 1.074686 0.000000
vt 0.171875 1.037217 0.000000
vt 0.181251 0.917923 0.000000
vt 0.200000 0.877028 0.000000
vt 0.190626 0.798634 0.000000
vt 0.200000 0.679369 0.000000
vt -0.400000 1.922916 0.000000
vt -0.390625 2.001293 0.000000
vt -0.400000 2.120575 0.000000
vt 0.905063 -0.580074 0.000000
vt 0.796193 -0.722289 0.000000
vt 0.873277 -0.635443 0.000000
vt 0.743043 -0.783764 0.000000
vt 0.665222 -0.844455 0.000000
vt 0.587991 -0.905907 0.000000
vt 0.515787 -0.943180 0.000000
vt 0.413298 -0.997790 0.000000
vt 0.352033 -1.015725 0.000000
vt -0.108332 -0.483386 0.000000
vt -0.108332 -0.515612 0.000000
vt 0.108332 -0.515612 0.000000
vt 0.108332 0.515612 0.000000
vt -0.108332 0.515612 0.000000
vt -0.108332 0.483386 0.000000
vt 0.108332 0.472644 0.000000
vt -0.108332 0.451160 0.000000
vt 0.108332 0.429676 0.000000
vt -0.108332 0.418935 0.000000
vt 0.108332 0.386709 0.000000
vt -0.108332 0.386709 0.000000
vt -0.108332 0.354483 0.000000
vt 0.108332 0.343741 0.000000
vt -0.108332 0.322257 0.000000
vt 0.108332 0.300774 0.000000
vt -0.108332 0.290032 0.000000
vt 0.108332 0.257806 0.000000
vt -0.108332 0.257806 0.000000
vt -0.108332 0.225580 0.000000
vt 0.108332 0.214838 0.000000
vt -0.108332 0.193354 0.000000
vt 0.108332 0.171871 0.000000
vt -0.108332 0.161129 0.000000
vt 0.108332 0.128903 0.000000
vt -0.108332 0.128903 0.000000
vt -0.108332 0.096677 0.000000
vt 0.108332 0.085935 0.000000
vt -0.108332 0.064451 0.000000
vt 0.108332 0.042968 0.000000
vt -0.108332 0.032226 0.000000
vt 0.108332 0.000000 0.000000
vt -0.108332 0.000000 0.000000
vt -0.108332 -0.032226 0.000000
vt 0.108332 -0.042968 0.000000
vt -0.108332 -0.064451 0.000000
vt 0.108332 -0.085935 0.000000
vt -0.108332 -0.096677 0.000000
vt 0.108332 -0.128903 0.000000
vt -0.108332 -0.128903 0.000000
vt -0.108332 -0.161129 0.000000
vt 0.108332 -0.171871 0.000000
vt -0.108332 -0.193354 0.000000
vt 0.108332 -0.214838 0.000000
vt -0.108332 -0.225580 0.000000
vt 0.108332 -0.257806 0.000000
vt -0.108332 -0.257806 0.000000
vt -0.108332 -0.290032 0.000000
vt 0.108332 -0.300774 0.000000
vt -0.108332 -0.322257 0.000000
vt 0.108332 -0.343741 0.000000
vt -0.108332 -0.354483 0.000000
vt 0.108332 -0.386709 0.000000
vt -0.108332 -0.386709 0.000000
vt -0.108332 -0.418935 0.000000
vt 0.108332 -0.429676 0.000000
vt -0.108332 -0.451160 0.000000
vt 0.108332 -0.472644 0.000000
vt -2.655672 -0.549944 0.000000
vt -2.656082 -0.549944 0.000000
vt -2.655672 -0.599939 0.000000
vt -2.656082 -0.599939 0.000000
vt -2.655672 0.599939 0.000000
vt -2.656082 0.599939 0.000000
vt -2.655672 0.549944 0.000000
vt -2.656082 0.549944 0.000000
vt -2.655672 0.499949 0.000000
vt -2.656082 0.499949 0.000000
vt -2.655672 0.449954 0.000000
vt -2.656082 0.449954 0.000000
vt -2.655672 0.399959 0.000000
vt -2.656082 0.399959 0.000000
vt -2.655672 0.349965 0.000000
vt -2.656082 0.349965 0.000000
vt -2.655672 0.299970 0.000000
vt -2.656082 0.299970 0.000000
vt -2.655672 0.249975 0.000000
vt -2.656082 0.249975 0.000000
vt -2.655672 0.199980 0.000000
vt -2.656082 0.199980 0.000000
vt -2.655672 0.149985 0.000000
vt -2.656082 0.149985 0.000000
vt -2.655672 0.099990 0.000000
vt -2.656082 0.099990 0.000000
vt -2.655672 0.049995 0.000000
vt -2.656082 0.049995 0.000000
vt -2.655672 0.000000 0.000000
vt -2.656082 0.000000 0.000000
vt -2.655672 -0.049995 0.000000
vt -2.656082 -0.049995 0.000000
vt -2.655672 -0.099990 0.000000
vt -2.656082 -0.099990 0.000000
vt -2.655672 -0.149985 0.000000
vt -2.656082 -0.149985 0.000000
vt -2.655672 -0.199980 0.000000
vt -2.656082 -0.199980 0.000000
vt -2.655672 -0.249975 0.000000
vt -2.656082 -0.249975 0.000000
vt -2.655672 -0.299970 0.000000
vt -2.656082 -0.299970 0.000000
vt -2.655672 -0.349965 0.000000
vt -2.656082 -0.349965 0.000000
vt -2.655672 -0.399959 0.000000
vt -2.656082 -0.399959 0.000000
vt -2.655672 -0.449954 0.000000
vt -2.656082 -0.449954 0.000000
vt -2.655672 -0.499949 0.000000
vt -2.656082 -0.499949 0.000000
vt 0.026337 0.132406 0.000000
vt 0.026781 0.134638 0.000000
vt -0.000000 0.135000 0.000000
vt -0.000000 0.137276 0.000000
vt -0.026781 0.134638 0.000000
vt 0.052533 0.126826 0.000000
vt 0.051662 0.124724 0.000000
vt 0.076266 0.114141 0.000000
vt 0.075002 0.112248 0.000000
vt 0.097069 0.097069 0.000000
vt 0.095459 0.095459 0.000000
vt 0.114141 0.076266 0.000000
vt 0.112248 0.075002 0.000000
vt 0.126826 0.052533 0.000000
vt 0.124724 0.051662 0.000000
vt 0.134638 0.026781 0.000000
vt 0.132406 0.026337 0.000000
vt 0.137276 -0.000000 0.000000
vt 0.135000 -0.000000 0.000000
vt 0.134638 -0.026781 0.000000
vt 0.132406 -0.026337 0.000000
vt 0.124724 -0.051662 0.000000
vt 0.126826 -0.052533 0.000000
vt 0.112248 -0.075002 0.000000
vt 0.114141 -0.076266 0.000000
vt 0.095459 -0.095459 0.000000
vt 0.097069 -0.097069 0.000000
vt 0.075002 -0.112248 0.000000
vt 0.076266 -0.114141 0.000000
vt 0.051662 -0.124724 0.000000
vt 0.052533 -0.126826 0.000000
vt 0.026337 -0.132406 0.000000
vt 0.026781 -0.134638 0.000000
vt 0.000000 -0.135000 0.000000
vt 0.000000 -0.137276 0.000000
vt -0.026781 -0.134638 0.000000
vt -0.026337 -0.132406 0.000000
vt -0.052533 -0.126826 0.000000
vt -0.051662 -0.124724 0.000000
vt -0.076266 -0.114141 0.000000
vt -0.075002 -0.112248 0.000000
vt -0.097069 -0.097069 0.000000
vt -0.095459 -0.095459 0.000000
vt -0.114141 -0.076266 0.000000
vt -0.112248 -0.075002 0.000000
vt -0.126826 -0.052533 0.000000
vt -0.124724 -0.051662 0.000000
vt -0.134638 -0.026781 0.000000
vt -0.132406 -0.026337 0.000000
vt -0.137276 -0.000000 0.000000
vt -0.135000 -0.000000 0.000000
vt -0.132406 0.026337 0.000000
vt -0.134638 0.026781 0.000000
vt -0.124724 0.051662 0.000000
vt -0.126826 0.052533 0.000000
vt -0.112248 0.075002 0.000000
vt -0.114141 0.076266 0.000000
vt -0.095459 0.095459 0.000000
vt -0.097069 0.097069 0.000000
vt -0.075002 0.112248 0.000000
vt -0.076266 0.114141 0.000000
vt -0.051662 0.124724 0.000000
vt -0.052533 0.126826 0.000000
vt -0.026337 0.132406 0.000000
vt -0.368101 0.879648 0.000000
vt 0.368101 0.879648 0.000000
vt -0.368101 0.959616 0.000000
vt 0.368101 0.959616 0.000000
vt -0.368101 -0.959616 0.000000
vt 0.368101 -0.959616 0.000000
vt -0.368101 -0.879648 0.000000
vt 0.368101 -0.879648 0.000000
vt -0.368101 -0.799680 0.000000
vt 0.368101 -0.799680 0.000000
vt -0.368101 -0.719712 0.000000
vt 0.368101 -0.719712 0.000000
vt -0.368101 -0.639744 0.000000
vt 0.368101 -0.639744 0.000000
vt -0.368101 -0.559776 0.000000
vt 0.368101 -0.559776 0.000000
vt -0.368101 -0.479808 0.000000
vt 0.368101 -0.479808 0.000000
vt -0.368101 -0.399840 0.000000
vt 0.368101 -0.399840 0.000000
vt -0.368101 -0.319872 0.000000
vt 0.368101 -0.319872 0.000000
vt -0.368101 -0.239904 0.000000
vt 0.368101 -0.239904 0.000000
vt -0.368101 -0.159936 0.000000
vt 0.368101 -0.159936 0.000000
vt -0.368101 -0.079968 0.000000
vt 0.368101 -0.079968 0.000000
vt -0.368101 0.000000 0.000000
vt 0.368101 -0.000000 0.000000
vt -0.368101 0.079968 0.000000
vt 0.368101 0.079968 0.000000
vt -0.368101 0.159936 0.000000
vt 0.368101 0.159936 0.000000
vt -0.368101 0.239904 0.000000
vt 0.368101 0.239904 0.000000
vt -0.368101 0.319872 0.000000
vt 0.368101 0.319872 0.000000
vt -0.368101 0.399840 0.000000
vt 0.368101 0.399840 0.000000
vt -0.368101 0.479808 0.000000
vt 0.368101 0.479808 0.000000
vt -0.368101 0.559776 0.000000
vt 0.368101 0.559776 0.000000
vt -0.368101 0.639744 0.000000
vt 0.368101 0.639744 0.000000
vt -0.368101 0.719712 0.000000
vt 0.368101 0.719712 0.000000
vt -0.368101 0.799680 0.000000
vt 0.368101 0.799680 0.000000
vt -0.367693 0.213136 0.000000
vt -0.296949 0.296949 0.000000
vt -0.300000 0.301040 0.000000
vt -0.209975 0.363687 0.000000
vt -0.211863 0.368428 0.000000
vt -0.108691 0.405640 0.000000
vt -0.109288 0.410708 0.000000
vt 0.000000 0.419950 0.000000
vt 0.000735 0.424999 0.000000
vt 0.108691 0.405640 0.000000
vt 0.110708 0.410328 0.000000
vt 0.209975 0.363687 0.000000
vt 0.213136 0.367693 0.000000
vt 0.296949 0.296949 0.000000
vt 0.301040 0.300000 0.000000
vt 0.363687 0.209975 0.000000
vt 0.368428 0.211863 0.000000
vt 0.405640 0.108691 0.000000
vt 0.410708 0.109288 0.000000
vt 0.419950 0.000000 0.000000
vt 0.424999 -0.000735 0.000000
vt 0.405640 -0.108691 0.000000
vt 0.410328 -0.110708 0.000000
vt 0.363687 -0.209975 0.000000
vt 0.367693 -0.213136 0.000000
vt 0.296949 -0.296949 0.000000
vt 0.300000 -0.301040 0.000000
vt 0.209975 -0.363687 0.000000
vt 0.211863 -0.368428 0.000000
vt 0.108691 -0.405640 0.000000
vt 0.109288 -0.410708 0.000000
vt 0.000000 -0.419950 0.000000
vt -0.000735 -0.424999 0.000000
vt -0.108691 -0.405640 0.000000
vt -0.110708 -0.410328 0.000000
vt -0.209975 -0.363687 0.000000
vt -0.213136 -0.367693 0.000000
vt -0.296949 -0.296949 0.000000
vt -0.301040 -0.300000 0.000000
vt -0.363687 -0.209975 0.000000
vt -0.368428 -0.211863 0.000000
vt -0.405640 -0.108691 0.000000
vt -0.410708 -0.109288 0.000000
vt -0.419950 -0.000000 0.000000
vt -0.424999 0.000735 0.000000
vt -0.405640 0.108691 0.000000
vt -0.410328 0.110708 0.000000
vt -0.363687 0.209975 0.000000
vt -0.014142 0.359974 0.000000
vt 0.014142 0.368155 0.000000
vt -0.014142 0.392699 0.000000
vt 0.014142 0.392699 0.000000
vt -0.014142 -0.392699 0.000000
vt 0.014142 -0.392699 0.000000
vt 0.014142 -0.368155 0.000000
vt 0.014142 0.343612 0.000000
vt -0.014142 0.327249 0.000000
vt 0.014142 0.319068 0.000000
vt -0.014142 0.294524 0.000000
vt 0.014142 0.294524 0.000000
vt 0.014142 0.269981 0.000000
vt -0.014142 0.261799 0.000000
vt 0.014142 0.245437 0.000000
vt -0.014142 0.229074 0.000000
vt 0.014142 0.220893 0.000000
vt -0.014142 0.196350 0.000000
vt 0.014142 0.196350 0.000000
vt 0.014142 0.171806 0.000000
vt -0.014142 0.163625 0.000000
vt 0.014142 0.147262 0.000000
vt -0.014142 0.130900 0.000000
vt 0.014142 0.122718 0.000000
vt -0.014142 0.098175 0.000000
vt 0.014142 0.098175 0.000000
vt 0.014142 0.073631 0.000000
vt -0.014142 0.065450 0.000000
vt 0.014142 0.049087 0.000000
vt -0.014142 0.032725 0.000000
vt 0.014142 0.024544 0.000000
vt -0.014142 -0.000000 0.000000
vt 0.014142 0.000000 0.000000
vt 0.014142 -0.024544 0.000000
vt -0.014142 -0.032725 0.000000
vt 0.014142 -0.049087 0.000000
vt -0.014142 -0.065450 0.000000
vt 0.014142 -0.073631 0.000000
vt -0.014142 -0.098175 0.000000
vt 0.014142 -0.098175 0.000000
vt 0.014142 -0.122718 0.000000
vt -0.014142 -0.130900 0.000000
vt 0.014142 -0.147262 0.000000
vt -0.014142 -0.163625 0.000000
vt 0.014142 -0.171806 0.000000
vt -0.014142 -0.196350 0.000000
vt 0.014142 -0.196350 0.000000
vt 0.014142 -0.220893 0.000000
vt -0.014142 -0.229074 0.000000
vt 0.014142 -0.245437 0.000000
vt -0.014142 -0.261799 0.000000
vt 0.014142 -0.269981 0.000000
vt -0.014142 -0.294524 0.000000
vt 0.014142 -0.294524 0.000000
vt 0.014142 -0.319068 0.000000
vt -0.014142 -0.327249 0.000000
vt 0.014142 -0.343612 0.000000
vt -0.014142 -0.359974 0.000000
vt -0.080000 -0.030107 0.000000
vt 0.080000 -0.030107 0.000000
vt -0.080000 0.000000 0.000000
vt 0.080000 0.000000 0.000000
vt -0.080000 0.030107 0.000000
vt 0.080000 0.030107 0.000000
vt -0.080000 0.060214 0.000000
vt 0.080000 0.060214 0.000000
vt -0.080000 0.090321 0.000000
vt 0.080000 0.090321 0.000000
vt -0.080000 0.120428 0.000000
vt 0.080000 0.120428 0.000000
vt -0.080000 0.150535 0.000000
vt 0.080000 0.150535 0.000000
vt -0.080000 0.180642 0.000000
vt 0.080000 0.180642 0.000000
vt -0.080000 0.210749 0.000000
vt 0.080000 0.210749 0.000000
vt -0.080000 0.240855 0.000000
vt 0.080000 0.240855 0.000000
vt -0.080000 0.270962 0.000000
vt 0.080000 0.270962 0.000000
vt -0.080000 0.301069 0.000000
vt 0.080000 0.301069 0.000000
vt -0.080000 0.331176 0.000000
vt 0.080000 0.331176 0.000000
vt -0.080000 0.361283 0.000000
vt 0.080000 0.361283 0.000000
vt -0.080000 -0.361283 0.000000
vt 0.080000 -0.361283 0.000000
vt -0.080000 -0.331176 0.000000
vt 0.080000 -0.331176 0.000000
vt -0.080000 -0.301069 0.000000
vt 0.080000 -0.301069 0.000000
vt -0.080000 -0.270962 0.000000
vt 0.080000 -0.270962 0.000000
vt -0.080000 -0.240855 0.000000
vt 0.080000 -0.240855 0.000000
vt -0.080000 -0.210749 0.000000
vt 0.080000 -0.210749 0.000000
vt -0.080000 -0.180642 0.000000
vt 0.080000 -0.180642 0.000000
vt -0.080000 -0.150535 0.000000
vt 0.080000 -0.150535 0.000000
vt -0.080000 -0.120428 0.000000
vt 0.080000 -0.120428 0.000000
vt -0.080000 -0.090321 0.000000
vt 0.080000 -0.090321 0.000000
vt -0.080000 -0.060214 0.000000
vt 0.080000 -0.060214 0.000000
vt -0.007176 0.571442 0.000000
vt 0.007176 0.571442 0.000000
vt -0.007176 0.623392 0.000000
vt 0.007176 0.623392 0.000000
vt -0.007176 -0.623392 0.000000
vt 0.007176 -0.623392 0.000000
vt -0.007176 -0.571442 0.000000
vt 0.007176 -0.571442 0.000000
vt -0.007176 -0.519493 0.000000
vt 0.007176 -0.519493 0.000000
vt -0.007176 -0.467544 0.000000
vt 0.007176 -0.467544 0.000000
vt -0.007176 -0.415594 0.000000
vt 0.007176 -0.415594 0.000000
vt -0.007176 -0.363645 0.000000
vt 0.007176 -0.363645 0.000000
vt -0.007176 -0.311696 0.000000
vt 0.007176 -0.311696 0.000000
vt -0.007176 -0.259747 0.000000
vt 0.007176 -0.259747 0.000000
vt -0.007176 -0.207797 0.000000
vt 0.007176 -0.207797 0.000000
vt -0.007176 -0.155848 0.000000
vt 0.007176 -0.155848 0.000000
vt -0.007176 -0.103899 0.000000
vt 0.007176 -0.103899 0.000000
vt -0.007176 -0.051949 0.000000
vt 0.007176 -0.051949 0.000000
vt -0.007176 0.000000 0.000000
vt 0.007176 -0.000000 0.000000
vt -0.007176 0.051949 0.000000
vt 0.007176 0.051949 0.000000
vt -0.007176 0.103899 0.000000
vt 0.007176 0.103899 0.000000
vt -0.007176 0.155848 0.000000
vt 0.007176 0.155848 0.000000
vt -0.007176 0.207797 0.000000
vt 0.007176 0.207797 0.000000
vt -0.007176 0.259747 0.000000
vt 0.007176 0.259747 0.000000
vt -0.007176 0.311696 0.000000
vt 0.007176 0.311696 0.000000
vt -0.007176 0.363645 0.000000
vt 0.007176 0.363645 0.000000
vt -0.007176 0.415594 0.000000
vt 0.007176 0.415594 0.000000
vt -0.007176 0.467544 0.000000
vt 0.007176 0.467544 0.000000
vt -0.007176 0.519493 0.000000
vt 0.007176 0.519493 0.000000
vt 0.034941 0.130400 0.000000
vt 0.050025 0.186696 0.000000
vt 0.000000 0.135000 0.000000
vt -0.000000 0.193282 0.000000
vt -0.050025 0.186696 0.000000
vt 0.096641 0.167387 0.000000
vt 0.067500 0.116913 0.000000
vt 0.136671 0.136671 0.000000
vt 0.095459 0.095459 0.000000
vt 0.167387 0.096641 0.000000
vt 0.116913 0.067500 0.000000
vt 0.186696 0.050025 0.000000
vt 0.130400 0.034941 0.000000
vt 0.193282 -0.000000 0.000000
vt 0.135000 -0.000000 0.000000
vt 0.186696 -0.050025 0.000000
vt 0.130400 -0.034941 0.000000
vt 0.116913 -0.067500 0.000000
vt 0.167387 -0.096641 0.000000
vt 0.095459 -0.095459 0.000000
vt 0.136671 -0.136671 0.000000
vt 0.067500 -0.116913 0.000000
vt 0.096641 -0.167387 0.000000
vt 0.034941 -0.130400 0.000000
vt 0.050025 -0.186696 0.000000
vt -0.000000 -0.135000 0.000000
vt -0.000000 -0.193282 0.000000
vt -0.050025 -0.186696 0.000000
vt -0.034941 -0.130400 0.000000
vt -0.096641 -0.167387 0.000000
vt -0.067500 -0.116913 0.000000
vt -0.136671 -0.136671 0.000000
vt -0.095459 -0.095459 0.000000
vt -0.167387 -0.096641 0.000000
vt -0.116913 -0.067500 0.000000
vt -0.186696 -0.050025 0.000000
vt -0.130400 -0.034941 0.000000
vt -0.193282 -0.000000 0.000000
vt -0.135000 -0.000000 0.000000
vt -0.130400 0.034941 0.000000
vt -0.186696 0.050025 0.000000
vt -0.116913 0.067500 0.000000
vt -0.167387 0.096641 0.000000
vt -0.095459 0.095459 0.000000
vt -0.136671 0.136671 0.000000
vt -0.067500 0.116913 0.000000
vt -0.096641 0.167387 0.000000
vt -0.034941 0.130400 0.000000
vt -3.706461 -0.055774 0.000000
vt -3.076173 -0.055774 0.000000
vt -3.706461 0.000000 0.000000
vt -3.076173 0.000000 0.000000
vt -3.706461 0.055774 0.000000
vt -3.076173 0.055774 0.000000
vt -3.706461 0.111548 0.000000
vt -3.076173 0.111548 0.000000
vt -3.706461 0.167322 0.000000
vt -3.076173 0.167322 0.000000
vt -3.706461 0.223096 0.000000
vt -3.076173 0.223096 0.000000
vt -3.706461 0.278870 0.000000
vt -3.076173 0.278870 0.000000
vt -3.706461 0.334644 0.000000
vt -3.076173 0.334644 0.000000
vt -3.706461 0.390418 0.000000
vt -3.076173 0.390418 0.000000
vt -3.706461 0.446192 0.000000
vt -3.076173 0.446192 0.000000
vt -3.706461 0.501966 0.000000
vt -3.076173 0.501966 0.000000
vt -3.706461 0.557740 0.000000
vt -3.076173 0.557740 0.000000
vt -3.706461 0.613514 0.000000
vt -3.076173 0.613514 0.000000
vt -3.706461 0.669288 0.000000
vt -3.076173 0.669288 0.000000
vt -3.706461 -0.669288 0.000000
vt -3.076173 -0.669288 0.000000
vt -3.706461 -0.613514 0.000000
vt -3.076173 -0.613514 0.000000
vt -3.706461 -0.557740 0.000000
vt -3.076173 -0.557740 0.000000
vt -3.706461 -0.501966 0.000000
vt -3.076173 -0.501966 0.000000
vt -3.706461 -0.446192 0.000000
vt -3.076173 -0.446192 0.000000
vt -3.706461 -0.390418 0.000000
vt -3.076173 -0.390418 0.000000
vt -3.706461 -0.334644 0.000000
vt -3.076173 -0.334644 0.000000
vt -3.706461 -0.278870 0.000000
vt -3.076173 -0.278870 0.000000
vt -3.706461 -0.223096 0.000000
vt -3.076173 -0.223096 0.000000
vt -3.706461 -0.167322 0.000000
vt -3.076173 -0.167322 0.000000
vt -3.706461 -0.111548 0.000000
vt -3.076173 -0.111548 0.000000
vt -0.014142 0.359974 0.000000
vt 0.014142 0.359974 0.000000
vt -0.014142 0.392699 0.000000
vt 0.014142 0.392699 0.000000
vt -0.014142 -0.392699 0.000000
vt 0.014142 -0.392699 0.000000
vt -0.014142 -0.359974 0.000000
vt 0.014142 -0.359974 0.000000
vt -0.014142 -0.327249 0.000000
vt 0.014142 -0.327249 0.000000
vt -0.014142 -0.294524 0.000000
vt 0.014142 -0.294524 0.000000
vt -0.014142 -0.261799 0.000000
vt 0.014142 -0.261799 0.000000
vt -0.014142 -0.229074 0.000000
vt 0.014142 -0.229074 0.000000
vt -0.014142 -0.196350 0.000000
vt 0.014142 -0.196350 0.000000
vt -0.014142 -0.163625 0.000000
vt 0.014142 -0.163625 0.000000
vt -0.014142 -0.130900 0.000000
vt 0.014142 -0.130900 0.000000
vt -0.014142 -0.098175 0.000000
vt 0.014142 -0.098175 0.000000
vt -0.014142 -0.065450 0.000000
vt 0.014142 -0.065450 0.000000
vt -0.014142 -0.032725 0.000000
vt 0.014142 -0.032725 0.000000
vt -0.014142 0.000000 0.000000
vt 0.014142 -0.000000 0.000000
vt -0.014142 0.032725 0.000000
vt 0.014142 0.032725 0.000000
vt -0.014142 0.065450 0.000000
vt 0.014142 0.065450 0.000000
vt -0.014142 0.098175 0.000000
vt 0.014142 0.098175 0.000000
vt -0.014142 0.130900 0.000000
vt 0.014142 0.130900 0.000000
vt -0.014142 0.163625 0.000000
vt 0.014142 0.163625 0.000000
vt -0.014142 0.196350 0.000000
vt 0.014142 0.196350 0.000000
vt -0.014142 0.229074 0.000000
vt 0.014142 0.229074 0.000000
vt -0.014142 0.261799 0.000000
vt 0.014142 0.261799 0.000000
vt -0.014142 0.294524 0.000000
vt 0.014142 0.294524 0.000000
vt -0.014142 0.327249 0.000000
vt 0.014142 0.327249 0.000000
vt -0.025000 -0.058250 0.000000
vt 0.025000 -0.058250 0.000000
vt -0.025000 0.000000 0.000000
vt 0.025000 0.000000 0.000000
vt -0.025000 0.058250 0.000000
vt 0.025000 0.058250 0.000000
vt -0.025000 0.116501 0.000000
vt 0.025000 0.116501 0.000000
vt -0.025000 0.174751 0.000000
vt 0.025000 0.174751 0.000000
vt -0.025000 0.233001 0.000000
vt 0.025000 0.233001 0.000000
vt -0.025000 0.291252 0.000000
vt 0.025000 0.291252 0.000000
vt -0.025000 0.349502 0.000000
vt 0.025000 0.349502 0.000000
vt -0.025000 0.407753 0.000000
vt 0.025000 0.407753 0.000000
vt -0.025000 0.466003 0.000000
vt 0.025000 0.466003 0.000000
vt -0.025000 0.524253 0.000000
vt 0.025000 0.524253 0.000000
vt -0.025000 0.582504 0.000000
vt 0.025000 0.582504 0.000000
vt -0.025000 0.640754 0.000000
vt 0.025000 0.640754 0.000000
vt -0.025000 0.699004 0.000000
vt 0.025000 0.699004 0.000000
vt -0.025000 -0.699004 0.000000
vt 0.025000 -0.699004 0.000000
vt -0.025000 -0.640754 0.000000
vt 0.025000 -0.640754 0.000000
vt -0.025000 -0.582504 0.000000
vt 0.025000 -0.582504 0.000000
vt -0.025000 -0.524253 0.000000
vt 0.025000 -0.524253 0.000000
vt -0.025000 -0.466003 0.000000
vt 0.025000 -0.466003 0.000000
vt -0.025000 -0.407753 0.000000
vt 0.025000 -0.407753 0.000000
vt -0.025000 -0.349502 0.000000
vt 0.025000 -0.349502 0.000000
vt -0.025000 -0.291252 0.000000
vt 0.025000 -0.291252 0.000000
vt -0.025000 -0.233001 0.000000
vt 0.025000 -0.233001 0.000000
vt -0.025000 -0.174751 0.000000
vt 0.025000 -0.174751 0.000000
vt -0.025000 -0.116501 0.000000
vt 0.025000 -0.116501 0.000000
vt -0.004810 -0.818443 0.000000
vt 0.053698 -0.795957 0.000000
vt -0.070711 -0.838485 0.000000
vt 0.070711 -0.788863 0.000000
vt -0.070711 -0.686033 0.000000
vt 0.070711 -0.631091 0.000000
vt -0.070711 -0.533581 0.000000
vt 0.070711 -0.473318 0.000000
vt -0.070711 -0.381129 0.000000
vt 0.070711 -0.315545 0.000000
vt -0.070711 -0.228678 0.000000
vt 0.070711 -0.157773 0.000000
vt -0.070711 -0.076226 0.000000
vt 0.070711 -0.000000 0.000000
vt -0.070711 0.076226 0.000000
vt 0.070711 0.157773 0.000000
vt -0.070711 0.228678 0.000000
vt 0.070711 0.315545 0.000000
vt -0.070711 0.381129 0.000000
vt 0.070711 0.473318 0.000000
vt -0.070711 0.533581 0.000000
vt 0.070711 0.631091 0.000000
vt -0.070711 0.686033 0.000000
vt 0.070711 0.788863 0.000000
vt 0.053698 0.795957 0.000000
vt -0.004810 0.818443 0.000000
vt -0.070711 0.838485 0.000000
vt -0.067692 0.839740 0.000000
vt -0.067692 -0.839740 0.000000
vt -0.067692 -1.516455 0.000000
vt -0.070711 -1.517710 0.000000
vt -0.004810 -1.537752 0.000000
vt -0.070711 -1.670161 0.000000
vt 0.053698 -1.560237 0.000000
vt 0.070711 -1.567331 0.000000
vt 0.070711 -1.725104 0.000000
vt -0.070711 -1.822613 0.000000
vt 0.070711 -1.882877 0.000000
vt -0.070711 -1.975065 0.000000
vt 0.070711 -2.040649 0.000000
vt -0.070711 -2.127517 0.000000
vt 0.070711 -2.198422 0.000000
vt -0.070711 -2.279969 0.000000
vt 0.070711 -2.356194 0.000000
vt -0.070711 -2.432420 0.000000
vt 0.070711 -2.513967 0.000000
vt -0.070711 -2.584872 0.000000
vt 0.070711 -2.671740 0.000000
vt -0.070711 -2.737324 0.000000
vt 0.070711 -2.829512 0.000000
vt -0.070711 -2.889776 0.000000
vt 0.070711 -2.987285 0.000000
vt -0.070711 -3.042228 0.000000
vt 0.070711 -3.145058 0.000000
vt -0.070711 -3.194679 0.000000
vt 0.053698 -3.152151 0.000000
vt -0.004810 -3.174637 0.000000
vt -0.067692 -3.195934 0.000000
vt -0.153861 -1.459606 0.000000
vt -0.150000 -1.462849 0.000000
vt 0.196146 -1.459606 0.000000
vt 0.200000 -1.462843 0.000000
vt 0.200000 -1.610097 0.000000
vt -0.150000 -1.610102 0.000000
vt 0.200000 -1.757351 0.000000
vt -0.150000 -1.757355 0.000000
vt 0.200000 -1.904606 0.000000
vt -0.150000 -1.904609 0.000000
vt 0.200000 -2.051860 0.000000
vt -0.150000 -2.051862 0.000000
vt 0.200000 -2.199115 0.000000
vt -0.150000 -2.199115 0.000000
vt -0.150000 -2.346368 0.000000
vt 0.200000 -2.346369 0.000000
vt -0.150000 -2.493621 0.000000
vt 0.200000 -2.493624 0.000000
vt -0.150000 -2.640874 0.000000
vt 0.200000 -2.640878 0.000000
vt -0.150000 -2.788128 0.000000
vt 0.200000 -2.788133 0.000000
vt -0.150000 -2.935381 0.000000
vt 0.200000 -2.935387 0.000000
vt 0.196146 -2.938624 0.000000
vt -0.153861 -2.938624 0.000000
vt 0.196146 0.739509 0.000000
vt -0.100000 0.739509 0.000000
vt 0.200000 0.736272 0.000000
vt -0.100000 0.591607 0.000000
vt 0.200000 0.589018 0.000000
vt -0.100000 0.443705 0.000000
vt 0.200000 0.441763 0.000000
vt -0.100000 0.295804 0.000000
vt 0.200000 0.294509 0.000000
vt -0.100000 0.147902 0.000000
vt 0.200000 0.147254 0.000000
vt -0.100000 0.000000 0.000000
vt 0.200000 -0.000000 0.000000
vt 0.200000 -0.147254 0.000000
vt -0.100000 -0.147902 0.000000
vt 0.200000 -0.294509 0.000000
vt -0.100000 -0.295804 0.000000
vt 0.200000 -0.441763 0.000000
vt -0.100000 -0.443705 0.000000
vt 0.200000 -0.589018 0.000000
vt -0.100000 -0.591607 0.000000
vt 0.200000 -0.736272 0.000000
vt -0.100000 -0.739509 0.000000
vt 0.196146 -0.739509 0.000000
vt -0.905063 0.580074 0.000000
vt -0.796193 0.722289 0.000000
vt -0.873277 0.635443 0.000000
vt -0.743043 0.783764 0.000000
vt -0.665222 0.844455 0.000000
vt -0.587991 0.905907 0.000000
vt -0.515787 0.943180 0.000000
vt -0.413298 0.997790 0.000000
vt -0.352033 1.015725 0.000000
vt -0.000000 -2.724350 0.000000
vt -0.050000 -2.724350 0.000000
vt -0.000000 -2.905973 0.000000
vt -0.050000 -2.905973 0.000000
vt -0.000000 2.905973 0.000000
vt -0.050000 2.905973 0.000000
vt -0.000000 2.724350 0.000000
vt -0.050000 2.724350 0.000000
vt 0.000000 2.542727 0.000000
vt -0.050000 2.542727 0.000000
vt -0.000000 2.361103 0.000000
vt -0.050000 2.361103 0.000000
vt -0.000000 2.179480 0.000000
vt -0.050000 2.179480 0.000000
vt -0.000000 1.997857 0.000000
vt -0.050000 1.997857 0.000000
vt -0.000000 1.816233 0.000000
vt -0.050000 1.816233 0.000000
vt -0.000000 1.634610 0.000000
vt -0.050000 1.634610 0.000000
vt -0.000000 1.452987 0.000000
vt -0.050000 1.452987 0.000000
vt -0.000000 1.271363 0.000000
vt -0.050000 1.271363 0.000000
vt 0.000000 1.089740 0.000000
vt -0.050000 1.089740 0.000000
vt -0.000000 0.908117 0.000000
vt -0.050000 0.908117 0.000000
vt -0.000000 0.726493 0.000000
vt -0.050000 0.726493 0.000000
vt -0.000000 0.544870 0.000000
vt -0.050000 0.544870 0.000000
vt 0.000000 0.363247 0.000000
vt -0.050000 0.363247 0.000000
vt -0.000000 0.181623 0.000000
vt -0.050000 0.181623 0.000000
vt -0.000000 -0.000000 0.000000
vt -0.050000 -0.000000 0.000000
vt -0.000000 -0.181623 0.000000
vt -0.050000 -0.181623 0.000000
vt 0.000000 -0.363247 0.000000
vt -0.050000 -0.363247 0.000000
vt -0.000000 -0.544870 0.000000
vt -0.050000 -0.544870 0.000000
vt -0.000000 -0.726493 0.000000
vt -0.050000 -0.726493 0.000000
vt -0.000000 -0.908117 0.000000
vt -0.050000 -0.908117 0.000000
vt -0.000000 -1.089740 0.000000
vt -0.050000 -1.089740 0.000000
vt -0.000000 -1.271363 0.000000
vt -0.050000 -1.271363 0.000000
vt -0.000000 -1.452987 0.000000
vt -0.050000 -1.452987 0.000000
vt -0.000000 -1.634610 0.000000
vt -0.050000 -1.634610 0.000000
vt 0.000000 -1.816233 0.000000
vt -0.050000 -1.816233 0.000000
vt -0.000000 -1.997857 0.000000
vt -0.050000 -1.997857 0.000000
vt -0.000000 -2.179480 0.000000
vt -0.050000 -2.179480 0.000000
vt -0.000000 -2.361103 0.000000
vt -0.050000 -2.361103 0.000000
vt -0.000000 -2.542727 0.000000
vt -0.050000 -2.542727 0.000000
vt 0.000000 1.229446 0.000000
vt 0.007066 1.290681 0.000000
vt -0.000009 1.344706 0.000000
vt 0.113149 1.287394 0.000000
vt 0.073834 1.360019 0.000000
vt 0.113146 1.402727 0.000000
vt 0.073834 1.490593 0.000000
vt 0.113153 1.518125 0.000000
vt 0.073834 1.621166 0.000000
vt 0.113145 1.633232 0.000000
vt 0.073834 1.751740 0.000000
vt 0.113152 1.748393 0.000000
vt 0.113128 1.863869 0.000000
vt 0.073834 1.882313 0.000000
vt 0.113083 1.979089 0.000000
vt 0.073834 2.012887 0.000000
vt 0.113097 2.094170 0.000000
vt 0.073834 2.143460 0.000000
vt 0.113148 2.209476 0.000000
vt 0.073834 2.274034 0.000000
vt 0.113153 2.324738 0.000000
vt 0.073834 2.404607 0.000000
vt 0.113153 2.439999 0.000000
vt 0.073834 2.535181 0.000000
vt 0.113153 2.555259 0.000000
vt 0.073834 2.665754 0.000000
vt 0.113153 2.670520 0.000000
vt 0.113153 2.785780 0.000000
vt 0.073834 2.796328 0.000000
vt 0.113153 2.901041 0.000000
vt 0.073834 2.926901 0.000000
vt 0.113153 3.016301 0.000000
vt 0.073834 3.057475 0.000000
vt 0.113153 3.131562 0.000000
vt 0.073834 3.188335 0.000000
vt 0.113153 3.246822 0.000000
vt 0.073834 3.318622 0.000000
vt 0.113153 3.362083 0.000000
vt 0.073834 3.449195 0.000000
vt 0.113153 3.477343 0.000000
vt 0.073834 3.579769 0.000000
vt 0.113153 3.592604 0.000000
vt 0.073834 3.710342 0.000000
vt 0.113153 3.707864 0.000000
vt 0.113153 3.823125 0.000000
vt 0.073834 3.840916 0.000000
vt 0.113153 3.938385 0.000000
vt 0.073834 3.971489 0.000000
vt 0.113153 4.053646 0.000000
vt 0.073834 4.102063 0.000000
vt 0.113153 4.168907 0.000000
vt 0.073834 4.232636 0.000000
vt 0.113153 4.284167 0.000000
vt 0.073834 4.363210 0.000000
vt 0.113153 4.399428 0.000000
vt 0.073834 4.493783 0.000000
vt 0.113153 4.514688 0.000000
vt 0.073834 4.624357 0.000000
vt 0.113153 4.629949 0.000000
vt 0.113153 4.745209 0.000000
vt 0.073834 4.754930 0.000000
vt 0.113153 4.860470 0.000000
vt 0.073834 4.885504 0.000000
vt 0.113153 4.975730 0.000000
vt 0.073834 5.016077 0.000000
vt 0.113153 5.090991 0.000000
vt 0.073834 5.146651 0.000000
vt 0.113153 5.206251 0.000000
vt 0.073834 5.277224 0.000000
vt 0.113153 5.321512 0.000000
vt 0.073834 5.407798 0.000000
vt 0.113153 5.436772 0.000000
vt 0.073834 5.538371 0.000000
vt 0.113153 5.552033 0.000000
vt 0.073834 5.668945 0.000000
vt 0.113153 5.667293 0.000000
vt 0.113153 5.782554 0.000000
vt 0.073834 5.799518 0.000000
vt 0.113153 5.897814 0.000000
vt 0.073834 5.930092 0.000000
vt 0.113153 6.013075 0.000000
vt 0.073834 6.060665 0.000000
vt 0.113153 6.128335 0.000000
vt 0.073834 6.191239 0.000000
vt 0.113153 6.243596 0.000000
vt 0.073834 6.321812 0.000000
vt 0.113153 6.358856 0.000000
vt 0.073834 6.452386 0.000000
vt 0.113153 6.474117 0.000000
vt 0.073834 6.582959 0.000000
vt 0.113153 6.589377 0.000000
vt 0.113153 6.704638 0.000000
vt 0.073834 6.713533 0.000000
vt 0.113153 6.819898 0.000000
vt 0.073834 6.844107 0.000000
vt 0.113153 6.935159 0.000000
vt 0.073834 6.974680 0.000000
vt 0.113153 7.050419 0.000000
vt 0.073834 7.105254 0.000000
vt 0.113153 7.165680 0.000000
vt 0.073834 7.235827 0.000000
vt 0.113153 7.280941 0.000000
vt 0.073834 7.366401 0.000000
vt 0.113153 7.396201 0.000000
vt 0.073834 7.496974 0.000000
vt 0.113153 7.511462 0.000000
vt 0.073834 7.627008 0.000000
vt 0.113153 7.626722 0.000000
vt 0.113153 7.741983 0.000000
vt 0.073834 7.758121 0.000000
vt 0.113153 7.857243 0.000000
vt 0.073834 7.888695 0.000000
vt 0.113153 7.972504 0.000000
vt 0.073834 8.019268 0.000000
vt 0.113153 8.087764 0.000000
vt 0.073834 8.149842 0.000000
vt 0.113153 8.203025 0.000000
vt 0.073834 8.280415 0.000000
vt 0.113153 8.318285 0.000000
vt 0.073834 8.410989 0.000000
vt 0.113153 8.433546 0.000000
vt 0.073834 8.541562 0.000000
vt 0.113153 8.548806 0.000000
vt 0.113153 8.664067 0.000000
vt 0.073834 8.672136 0.000000
vt 0.113153 8.779327 0.000000
vt 0.073834 8.802709 0.000000
vt 0.113153 8.894588 0.000000
vt 0.073834 8.933283 0.000000
vt 0.113153 9.009848 0.000000
vt 0.073834 9.063856 0.000000
vt 0.113153 9.125109 0.000000
vt 0.073834 9.194430 0.000000
vt 0.113153 9.240369 0.000000
vt 0.069738 9.210455 0.000000
vt 0.084100 9.334531 0.000000
vt 0.113153 9.355630 0.000000
vt 0.098527 9.459594 0.000000
vt 0.113145 9.470891 0.000000
vt 0.113146 9.586150 0.000000
vt 0.055511 9.087320 0.000000
vt 0.041481 8.965457 0.000000
vt 0.027518 8.844531 0.000000
vt 0.013694 8.724846 0.000000
vt 0.000000 8.606119 0.000000
vt -0.000117 8.490831 0.000000
vt -0.000301 8.375564 0.000000
vt -0.000379 8.260339 0.000000
vt -0.000295 8.145113 0.000000
vt -0.000112 8.029844 0.000000
vt -0.000000 7.914556 0.000000
vt -0.000082 7.799280 0.000000
vt -0.000186 7.684023 0.000000
vt -0.000192 7.568785 0.000000
vt -0.000094 7.453530 0.000000
vt -0.000002 7.338254 0.000000
vt -0.000063 7.222980 0.000000
vt -0.000170 7.107719 0.000000
vt -0.000188 6.992480 0.000000
vt -0.000100 6.877228 0.000000
vt -0.000004 6.761952 0.000000
vt -0.000045 6.646682 0.000000
vt -0.000126 6.531422 0.000000
vt -0.000129 6.416177 0.000000
vt -0.000051 6.300918 0.000000
vt -0.000001 6.185648 0.000000
vt -0.000051 6.070382 0.000000
vt -0.000079 5.955128 0.000000
vt -0.000038 5.839872 0.000000
vt -0.000001 5.724606 0.000000
vt -0.000060 5.609338 0.000000
vt -0.000106 5.494084 0.000000
vt -0.000072 5.378832 0.000000
vt -0.000006 5.263565 0.000000
vt -0.000010 5.148302 0.000000
vt -0.000014 5.033043 0.000000
vt 0.000000 4.917782 0.000000
vt -0.000014 4.802521 0.000000
vt -0.000010 4.687262 0.000000
vt -0.000001 4.572000 0.000000
vt -0.000006 4.456740 0.000000
vt -0.000000 4.341480 0.000000
vt -0.000007 4.226219 0.000000
vt -0.000000 4.110959 0.000000
vt -0.000031 3.995695 0.000000
vt -0.000055 3.880438 0.000000
vt -0.000025 3.765180 0.000000
vt -0.000003 3.649916 0.000000
vt -0.000056 3.534651 0.000000
vt -0.000077 3.419397 0.000000
vt -0.000033 3.304140 0.000000
vt -0.000001 3.188874 0.000000
vt -0.000006 3.073614 0.000000
vt 0.000000 2.958353 0.000000
vt -0.000006 2.843093 0.000000
vt -0.000001 2.727832 0.000000
vt -0.000033 2.612567 0.000000
vt -0.000076 2.497310 0.000000
vt -0.000053 2.382056 0.000000
vt -0.000002 2.266791 0.000000
vt -0.000032 2.151525 0.000000
vt -0.000077 2.036268 0.000000
vt -0.000056 1.921014 0.000000
vt -0.000004 1.805749 0.000000
vt -0.000007 1.690487 0.000000
vt -0.000006 1.575228 0.000000
vt -0.000003 1.459966 0.000000
vt -0.890625 2.798916 0.000000
vt -0.778125 2.883884 0.000000
vt -0.900000 2.909362 0.000000
vt -0.787500 2.994330 0.000000
vt -0.900000 3.085653 0.000000
vt -0.796875 3.104777 0.000000
vt -0.806250 3.215224 0.000000
vt -0.768750 2.773437 0.000000
vt -0.881250 2.688469 0.000000
vt -0.759375 2.662991 0.000000
vt -0.871875 2.578026 0.000000
vt -0.750000 2.552544 0.000000
vt -0.862500 2.467576 0.000000
vt -0.740625 2.442097 0.000000
vt -0.853125 2.357126 0.000000
vt -0.731250 2.331651 0.000000
vt -0.843750 2.246683 0.000000
vt -0.721875 2.221204 0.000000
vt -0.834375 2.136236 0.000000
vt -0.712500 2.110758 0.000000
vt -0.825000 2.025789 0.000000
vt -0.703125 2.000311 0.000000
vt -0.815625 1.915353 0.000000
vt -0.693750 1.889864 0.000000
vt -0.806250 1.804933 0.000000
vt -0.684375 1.779418 0.000000
vt -0.796875 1.694470 0.000000
vt -0.675000 1.668971 0.000000
vt -0.787500 1.583982 0.000000
vt -0.665625 1.558524 0.000000
vt -0.778125 1.473520 0.000000
vt -0.656250 1.448078 0.000000
vt -0.768750 1.363100 0.000000
vt -0.646875 1.337631 0.000000
vt -0.759375 1.252669 0.000000
vt -0.637500 1.227185 0.000000
vt -0.750000 1.142234 0.000000
vt -0.628125 1.116738 0.000000
vt -0.740625 1.031771 0.000000
vt -0.618750 1.006291 0.000000
vt -0.731250 0.921307 0.000000
vt -0.609375 0.895845 0.000000
vt -0.721875 0.810868 0.000000
vt -0.600000 0.785398 0.000000
vt -0.712500 0.700434 0.000000
vt -0.590625 0.674952 0.000000
vt -0.703125 0.590000 0.000000
vt -0.581250 0.564505 0.000000
vt -0.693750 0.479541 0.000000
vt -0.571875 0.454058 0.000000
vt -0.684375 0.369075 0.000000
vt -0.562500 0.343612 0.000000
vt -0.675000 0.258634 0.000000
vt -0.553125 0.233165 0.000000
vt -0.665625 0.148199 0.000000
vt -0.543750 0.122718 0.000000
vt -0.656250 0.037761 0.000000
vt -0.534375 0.012272 0.000000
vt -0.646875 -0.072696 0.000000
vt -0.525000 -0.098175 0.000000
vt -0.637500 -0.183154 0.000000
vt -0.515625 -0.208621 0.000000
vt -0.628125 -0.293592 0.000000
vt -0.506250 -0.319068 0.000000
vt -0.618750 -0.404033 0.000000
vt -0.496875 -0.429515 0.000000
vt -0.609375 -0.514479 0.000000
vt -0.487500 -0.539961 0.000000
vt -0.600000 -0.624934 0.000000
vt -0.478125 -0.650408 0.000000
vt -0.590625 -0.735378 0.000000
vt -0.468750 -0.760854 0.000000
vt -0.581250 -0.845818 0.000000
vt -0.459375 -0.871301 0.000000
vt -0.571875 -0.956263 0.000000
vt -0.450000 -0.981748 0.000000
vt -0.562500 -1.066720 0.000000
vt -0.440625 -1.092194 0.000000
vt -0.553125 -1.177168 0.000000
vt -0.431250 -1.202641 0.000000
vt -0.543750 -1.287609 0.000000
vt -0.421875 -1.313088 0.000000
vt -0.534375 -1.398055 0.000000
vt -0.412500 -1.423534 0.000000
vt -0.525000 -1.508503 0.000000
vt -0.403125 -1.533981 0.000000
vt -0.515625 -1.618948 0.000000
vt -0.393750 -1.644427 0.000000
vt -0.506250 -1.729396 0.000000
vt -0.384375 -1.754874 0.000000
vt -0.496875 -1.839842 0.000000
vt -0.375000 -1.865321 0.000000
vt -0.487500 -1.950289 0.000000
vt -0.365625 -1.975767 0.000000
vt -0.478125 -2.060736 0.000000
vt -0.356250 -2.086214 0.000000
vt -0.468750 -2.171182 0.000000
vt -0.346875 -2.196660 0.000000
vt -0.459375 -2.281629 0.000000
vt -0.337500 -2.307107 0.000000
vt -0.450000 -2.392074 0.000000
vt -0.328125 -2.417554 0.000000
vt -0.440625 -2.502519 0.000000
vt -0.318750 -2.528000 0.000000
vt -0.431250 -2.612971 0.000000
vt -0.309375 -2.638447 0.000000
vt -0.421875 -2.723416 0.000000
vt -0.300000 -2.748894 0.000000
vt -0.412500 -2.833858 0.000000
vt -0.291879 -2.844562 0.000000
vt -0.403125 -2.944306 0.000000
vt -0.283759 -2.940230 0.000000
vt -0.275638 -3.035899 0.000000
vt -0.393750 -3.054760 0.000000
vt -0.267518 -3.131567 0.000000
vt -0.267518 3.151618 0.000000
vt -0.393750 3.228426 0.000000
vt -0.384375 3.117982 0.000000
vt -0.259397 3.055950 0.000000
vt -0.375000 3.007537 0.000000
vt -0.251277 2.960282 0.000000
vt -0.365625 2.897090 0.000000
vt -0.243156 2.864613 0.000000
vt -0.356250 2.786644 0.000000
vt -0.235035 2.768945 0.000000
vt -0.232524 2.760354 0.000000
vt -0.230012 2.751762 0.000000
vt -0.227506 2.743189 0.000000
vt -0.225000 2.734617 0.000000
vt -0.346875 2.676197 0.000000
vt -0.225000 2.547839 0.000000
vt -0.337500 2.565752 0.000000
vt -0.328125 2.455309 0.000000
vt -0.225000 2.361060 0.000000
vt -0.318750 2.344855 0.000000
vt -0.309375 2.234407 0.000000
vt -0.225000 2.174282 0.000000
vt -0.300000 2.123964 0.000000
vt -0.225000 1.987504 0.000000
vt -0.290621 2.013477 0.000000
vt -0.281261 1.903195 0.000000
vt -0.225000 1.800726 0.000000
vt -0.271889 1.792786 0.000000
vt -0.262496 1.682137 0.000000
vt -0.225000 1.613948 0.000000
vt -0.253130 1.571786 0.000000
vt -0.225000 1.427170 0.000000
vt -0.243767 1.461486 0.000000
vt -0.234381 1.350908 0.000000
vt -0.225000 1.240391 0.000000
vt -0.900000 3.261944 0.000000
vt -0.900000 -3.021241 0.000000
vt -0.806250 -3.067962 0.000000
vt -0.815625 -2.957515 0.000000
vt -0.900000 -2.844950 0.000000
vt -0.825000 -2.847068 0.000000
vt -0.834375 -2.736622 0.000000
vt -0.900000 -2.668659 0.000000
vt -0.843750 -2.626175 0.000000
vt -0.900000 -2.492368 0.000000
vt -0.853125 -2.515728 0.000000
vt -0.862500 -2.405282 0.000000
vt -0.900000 -2.316077 0.000000
vt -0.871875 -2.294835 0.000000
vt -0.881250 -2.184389 0.000000
vt -0.900000 -2.139786 0.000000
vt -0.890625 -2.073942 0.000000
vt -0.900000 -1.963495 0.000000
vt 0.000000 1.229446 0.000000
vt 0.007066 1.290681 0.000000
vt -0.000009 1.344706 0.000000
vt 0.113149 1.287394 0.000000
vt 0.073739 1.360019 0.000000
vt 0.113146 1.402727 0.000000
vt 0.073739 1.490593 0.000000
vt 0.113153 1.518125 0.000000
vt 0.073739 1.621166 0.000000
vt 0.113145 1.633232 0.000000
vt 0.073739 1.751740 0.000000
vt 0.113152 1.748393 0.000000
vt 0.113128 1.863869 0.000000
vt 0.073739 1.882313 0.000000
vt 0.113083 1.979089 0.000000
vt 0.073739 2.012887 0.000000
vt 0.113097 2.094170 0.000000
vt 0.073739 2.143460 0.000000
vt 0.113148 2.209476 0.000000
vt 0.073739 2.274034 0.000000
vt 0.113153 2.324738 0.000000
vt 0.073739 2.404607 0.000000
vt 0.113153 2.439999 0.000000
vt 0.073739 2.535181 0.000000
vt 0.113153 2.555259 0.000000
vt 0.073739 2.665754 0.000000
vt 0.113153 2.670520 0.000000
vt 0.113153 2.785780 0.000000
vt 0.073739 2.796328 0.000000
vt 0.113153 2.901041 0.000000
vt 0.073739 2.926901 0.000000
vt 0.113153 3.016301 0.000000
vt 0.073739 3.057475 0.000000
vt 0.113153 3.131562 0.000000
vt 0.073739 3.188336 0.000000
vt 0.113153 3.246822 0.000000
vt 0.073739 3.318622 0.000000
vt 0.113153 3.362083 0.000000
vt 0.073739 3.449195 0.000000
vt 0.113153 3.477343 0.000000
vt 0.073739 3.579769 0.000000
vt 0.113153 3.592604 0.000000
vt 0.073739 3.710342 0.000000
vt 0.113153 3.707864 0.000000
vt 0.113153 3.823125 0.000000
vt 0.073739 3.840916 0.000000
vt 0.113153 3.938385 0.000000
vt 0.073739 3.971489 0.000000
vt 0.113153 4.053646 0.000000
vt 0.073739 4.102063 0.000000
vt 0.113153 4.168907 0.000000
vt 0.073739 4.232636 0.000000
vt 0.113153 4.284167 0.000000
vt 0.073739 4.363210 0.000000
vt 0.113153 4.399428 0.000000
vt 0.073739 4.493783 0.000000
vt 0.113153 4.514688 0.000000
vt 0.073739 4.624357 0.000000
vt 0.113153 4.629949 0.000000
vt 0.113153 4.745209 0.000000
vt 0.073739 4.754930 0.000000
vt 0.113153 4.860470 0.000000
vt 0.073739 4.885504 0.000000
vt 0.113153 4.975730 0.000000
vt 0.073739 5.016077 0.000000
vt 0.113153 5.090991 0.000000
vt 0.073739 5.146651 0.000000
vt 0.113153 5.206251 0.000000
vt 0.073739 5.277224 0.000000
vt 0.113153 5.321512 0.000000
vt 0.073739 5.407798 0.000000
vt 0.113153 5.436772 0.000000
vt 0.073739 5.538371 0.000000
vt 0.113153 5.552033 0.000000
vt 0.073739 5.668945 0.000000
vt 0.113153 5.667293 0.000000
vt 0.113153 5.782554 0.000000
vt 0.073739 5.799518 0.000000
vt 0.113153 5.897814 0.000000
vt 0.073739 5.930092 0.000000
vt 0.113153 6.013075 0.000000
vt 0.073739 6.060665 0.000000
vt 0.113153 6.128335 0.000000
vt 0.073739 6.191239 0.000000
vt 0.113153 6.243596 0.000000
vt 0.073739 6.321812 0.000000
vt 0.113153 6.358856 0.000000
vt 0.073739 6.452386 0.000000
vt 0.113153 6.474117 0.000000
vt 0.073739 6.582959 0.000000
vt 0.113153 6.589377 0.000000
vt 0.113153 6.704638 0.000000
vt 0.073739 6.713533 0.000000
vt 0.113153 6.819898 0.000000
vt 0.073739 6.844107 0.000000
vt 0.113153 6.935159 0.000000
vt 0.073739 6.974680 0.000000
vt 0.113153 7.050419 0.000000
vt 0.073739 7.105254 0.000000
vt 0.113153 7.165680 0.000000
vt 0.073739 7.235827 0.000000
vt 0.113153 7.280941 0.000000
vt 0.073739 7.366401 0.000000
vt 0.113153 7.396201 0.000000
vt 0.073739 7.496974 0.000000
vt 0.113153 7.511462 0.000000
vt 0.073739 7.627009 0.000000
vt 0.113153 7.626722 0.000000
vt 0.113153 7.741983 0.000000
vt 0.073739 7.758121 0.000000
vt 0.113153 7.857243 0.000000
vt 0.073739 7.888695 0.000000
vt 0.113153 7.972504 0.000000
vt 0.073739 8.019268 0.000000
vt 0.113153 8.087764 0.000000
vt 0.073739 8.149842 0.000000
vt 0.113153 8.203025 0.000000
vt 0.073739 8.280415 0.000000
vt 0.113153 8.318285 0.000000
vt 0.073739 8.410989 0.000000
vt 0.113153 8.433546 0.000000
vt 0.073739 8.541562 0.000000
vt 0.113153 8.548806 0.000000
vt 0.113153 8.664067 0.000000
vt 0.073739 8.672136 0.000000
vt 0.113153 8.779327 0.000000
vt 0.073739 8.802709 0.000000
vt 0.113153 8.894588 0.000000
vt 0.073739 8.933283 0.000000
vt 0.113153 9.009848 0.000000
vt 0.073739 9.063856 0.000000
vt 0.113153 9.125109 0.000000
vt 0.073739 9.194430 0.000000
vt 0.113153 9.240369 0.000000
vt 0.069738 9.210455 0.000000
vt 0.084100 9.334531 0.000000
vt 0.113153 9.355630 0.000000
vt 0.098527 9.459594 0.000000
vt 0.113145 9.470891 0.000000
vt 0.113146 9.586150 0.000000
vt 0.055511 9.087320 0.000000
vt 0.041481 8.965457 0.000000
vt 0.027518 8.844531 0.000000
vt 0.013694 8.724846 0.000000
vt 0.000000 8.606119 0.000000
vt -0.000117 8.490831 0.000000
vt -0.000301 8.375564 0.000000
vt -0.000379 8.260339 0.000000
vt -0.000295 8.145113 0.000000
vt -0.000112 8.029844 0.000000
vt -0.000000 7.914556 0.000000
vt -0.000082 7.799280 0.000000
vt -0.000186 7.684023 0.000000
vt -0.000192 7.568785 0.000000
vt -0.000094 7.453530 0.000000
vt -0.000002 7.338254 0.000000
vt -0.000063 7.222980 0.000000
vt -0.000170 7.107719 0.000000
vt -0.000188 6.992480 0.000000
vt -0.000100 6.877228 0.000000
vt -0.000004 6.761952 0.000000
vt -0.000045 6.646682 0.000000
vt -0.000126 6.531422 0.000000
vt -0.000129 6.416177 0.000000
vt -0.000051 6.300918 0.000000
vt -0.000001 6.185648 0.000000
vt -0.000051 6.070382 0.000000
vt -0.000079 5.955128 0.000000
vt -0.000038 5.839872 0.000000
vt -0.000001 5.724606 0.000000
vt -0.000060 5.609338 0.000000
vt -0.000106 5.494084 0.000000
vt -0.000072 5.378832 0.000000
vt -0.000006 5.263565 0.000000
vt -0.000010 5.148302 0.000000
vt -0.000014 5.033043 0.000000
vt 0.000000 4.917782 0.000000
vt -0.000014 4.802521 0.000000
vt -0.000010 4.687262 0.000000
vt -0.000001 4.572000 0.000000
vt -0.000006 4.456740 0.000000
vt -0.000000 4.341480 0.000000
vt -0.000007 4.226219 0.000000
vt -0.000000 4.110959 0.000000
vt -0.000031 3.995695 0.000000
vt -0.000055 3.880438 0.000000
vt -0.000025 3.765180 0.000000
vt -0.000003 3.649916 0.000000
vt -0.000056 3.534651 0.000000
vt -0.000077 3.419397 0.000000
vt -0.000033 3.304140 0.000000
vt -0.000001 3.188874 0.000000
vt -0.000006 3.073614 0.000000
vt 0.000000 2.958353 0.000000
vt -0.000006 2.843093 0.000000
vt -0.000001 2.727832 0.000000
vt -0.000033 2.612567 0.000000
vt -0.000076 2.497310 0.000000
vt -0.000053 2.382056 0.000000
vt -0.000002 2.266791 0.000000
vt -0.000032 2.151525 0.000000
vt -0.000077 2.036268 0.000000
vt -0.000056 1.921014 0.000000
vt -0.000004 1.805749 0.000000
vt -0.000007 1.690487 0.000000
vt -0.000006 1.575228 0.000000
vt -0.000003 1.459966 0.000000
vt -0.890625 2.798916 0.000000
vt -0.778125 2.883884 0.000000
vt -0.900000 2.909362 0.000000
vt -0.787500 2.994330 0.000000
vt -0.900000 3.085653 0.000000
vt -0.796875 3.104777 0.000000
vt -0.806250 3.215224 0.000000
vt -0.768750 2.773437 0.000000
vt -0.881250 2.688469 0.000000
vt -0.759375 2.662991 0.000000
vt -0.871875 2.578026 0.000000
vt -0.750000 2.552544 0.000000
vt -0.862500 2.467576 0.000000
vt -0.740625 2.442097 0.000000
vt -0.853125 2.357126 0.000000
vt -0.731250 2.331651 0.000000
vt -0.843750 2.246683 0.000000
vt -0.721875 2.221204 0.000000
vt -0.834375 2.136236 0.000000
vt -0.712500 2.110758 0.000000
vt -0.825000 2.025789 0.000000
vt -0.703125 2.000311 0.000000
vt -0.815625 1.915353 0.000000
vt -0.693750 1.889864 0.000000
vt -0.806250 1.804933 0.000000
vt -0.684375 1.779418 0.000000
vt -0.796875 1.694470 0.000000
vt -0.675000 1.668971 0.000000
vt -0.787500 1.583982 0.000000
vt -0.665625 1.558524 0.000000
vt -0.778125 1.473520 0.000000
vt -0.656250 1.448078 0.000000
vt -0.768750 1.363100 0.000000
vt -0.646875 1.337631 0.000000
vt -0.759375 1.252669 0.000000
vt -0.637500 1.227185 0.000000
vt -0.750000 1.142234 0.000000
vt -0.628125 1.116738 0.000000
vt -0.740625 1.031771 0.000000
vt -0.618750 1.006291 0.000000
vt -0.731250 0.921307 0.000000
vt -0.609375 0.895845 0.000000
vt -0.721875 0.810868 0.000000
vt -0.600000 0.785398 0.000000
vt -0.712500 0.700434 0.000000
vt -0.590625 0.674952 0.000000
vt -0.703125 0.590000 0.000000
vt -0.581250 0.564505 0.000000
vt -0.693750 0.479541 0.000000
vt -0.571875 0.454058 0.000000
vt -0.684375 0.369075 0.000000
vt -0.562500 0.343612 0.000000
vt -0.675000 0.258634 0.000000
vt -0.553125 0.233165 0.000000
vt -0.665625 0.148199 0.000000
vt -0.543750 0.122718 0.000000
vt -0.656250 0.037761 0.000000
vt -0.534375 0.012272 0.000000
vt -0.646875 -0.072696 0.000000
vt -0.525000 -0.098175 0.000000
vt -0.637500 -0.183154 0.000000
vt -0.515625 -0.208621 0.000000
vt -0.628125 -0.293592 0.000000
vt -0.506250 -0.319068 0.000000
vt -0.618750 -0.404033 0.000000
vt -0.496875 -0.429515 0.000000
vt -0.609375 -0.514479 0.000000
vt -0.487500 -0.539961 0.000000
vt -0.600000 -0.624934 0.000000
vt -0.478125 -0.650408 0.000000
vt -0.590625 -0.735378 0.000000
vt -0.468750 -0.760854 0.000000
vt -0.581250 -0.845818 0.000000
vt -0.459375 -0.871301 0.000000
vt -0.571875 -0.956263 0.000000
vt -0.450000 -0.981748 0.000000
vt -0.562500 -1.066720 0.000000
vt -0.440625 -1.092194 0.000000
vt -0.553125 -1.177168 0.000000
vt -0.431250 -1.202641 0.000000
vt -0.543750 -1.287609 0.000000
vt -0.421875 -1.313088 0.000000
vt -0.534375 -1.398055 0.000000
vt -0.412500 -1.423534 0.000000
vt -0.525000 -1.508503 0.000000
vt -0.403125 -1.533981 0.000000
vt -0.515625 -1.618948 0.000000
vt -0.393750 -1.644427 0.000000
vt -0.506250 -1.729396 0.000000
vt -0.384375 -1.754874 0.000000
vt -0.496875 -1.839842 0.000000
vt -0.375000 -1.865321 0.000000
vt -0.487500 -1.950289 0.000000
vt -0.365625 -1.975767 0.000000
vt -0.478125 -2.060736 0.000000
vt -0.356250 -2.086214 0.000000
vt -0.468750 -2.171182 0.000000
vt -0.346875 -2.196660 0.000000
vt -0.459375 -2.281629 0.000000
vt -0.337500 -2.307107 0.000000
vt -0.450000 -2.392074 0.000000
vt -0.328125 -2.417554 0.000000
vt -0.440625 -2.502519 0.000000
vt -0.318750 -2.528000 0.000000
vt -0.431250 -2.612971 0.000000
vt -0.309375 -2.638447 0.000000
vt -0.421875 -2.723416 0.000000
vt -0.300000 -2.748894 0.000000
vt -0.412500 -2.833858 0.000000
vt -0.290625 -2.859340 0.000000
vt -0.403125 -2.944306 0.000000
vt -0.281250 -2.969787 0.000000
vt -0.393750 -3.054760 0.000000
vt -0.271875 -3.080233 0.000000
vt -0.271875 3.202952 0.000000
vt -0.393750 3.228426 0.000000
vt -0.384375 3.117982 0.000000
vt -0.262500 3.092505 0.000000
vt -0.375000 3.007537 0.000000
vt -0.253125 2.982059 0.000000
vt -0.365625 2.897090 0.000000
vt -0.243750 2.871612 0.000000
vt -0.356250 2.786644 0.000000
vt -0.234375 2.761165 0.000000
vt -0.346875 2.676197 0.000000
vt -0.225000 2.650719 0.000000
vt -0.337500 2.565752 0.000000
vt -0.225000 2.474428 0.000000
vt -0.328125 2.455309 0.000000
vt -0.318750 2.344855 0.000000
vt -0.225000 2.298137 0.000000
vt -0.309375 2.234407 0.000000
vt -0.225000 2.121846 0.000000
vt -0.300000 2.123964 0.000000
vt -0.290621 2.013477 0.000000
vt -0.225000 1.945555 0.000000
vt -0.281261 1.903195 0.000000
vt -0.225000 1.769264 0.000000
vt -0.271889 1.792786 0.000000
vt -0.262496 1.682137 0.000000
vt -0.225000 1.592973 0.000000
vt -0.253130 1.571786 0.000000
vt -0.243767 1.461486 0.000000
vt -0.225000 1.416682 0.000000
vt -0.234381 1.350908 0.000000
vt -0.225000 1.240391 0.000000
vt -0.900000 3.261944 0.000000
vt -0.900000 -3.021241 0.000000
vt -0.806250 -3.067962 0.000000
vt -0.815625 -2.957515 0.000000
vt -0.900000 -2.844950 0.000000
vt -0.825000 -2.847068 0.000000
vt -0.834375 -2.736622 0.000000
vt -0.900000 -2.668659 0.000000
vt -0.843750 -2.626175 0.000000
vt -0.900000 -2.492368 0.000000
vt -0.853125 -2.515728 0.000000
vt -0.862500 -2.405282 0.000000
vt -0.900000 -2.316077 0.000000
vt -0.871875 -2.294835 0.000000
vt -0.881250 -2.184389 0.000000
vt -0.900000 -2.139786 0.000000
vt -0.890625 -2.073942 0.000000
vt -0.900000 -1.963495 0.000000
vt -0.199933 2.862472 0.000000
vt -0.184214 3.049008 0.000000
vt -0.199715 2.961398 0.000000
vt -0.199521 3.060287 0.000000
vt -0.199464 3.159148 0.000000
vt -0.169086 3.233121 0.000000
vt -0.199575 3.258015 0.000000
vt -0.199795 3.356918 0.000000
vt -0.154578 3.414559 0.000000
vt -0.199980 3.455848 0.000000
vt -0.199943 3.554765 0.000000
vt -0.139861 3.593167 0.000000
vt -0.199729 3.653692 0.000000
vt -0.139584 3.708304 0.000000
vt -0.199508 3.767856 0.000000
vt -0.139523 3.823378 0.000000
vt -0.199477 3.881987 0.000000
vt -0.139787 3.938452 0.000000
vt -0.199657 3.996138 0.000000
vt -0.140107 4.053598 0.000000
vt -0.199914 4.110339 0.000000
vt -0.140204 4.168771 0.000000
vt -0.199981 4.224539 0.000000
vt -0.139912 4.283903 0.000000
vt -0.199761 4.338749 0.000000
vt -0.139639 4.399030 0.000000
vt -0.199526 4.452920 0.000000
vt -0.139635 4.514110 0.000000
vt -0.199469 4.567052 0.000000
vt -0.139789 4.629205 0.000000
vt -0.199628 4.681198 0.000000
vt -0.139964 4.744342 0.000000
vt -0.199888 4.795394 0.000000
vt -0.140029 4.859488 0.000000
vt -0.199993 4.909596 0.000000
vt -0.139922 4.974622 0.000000
vt -0.199792 5.023806 0.000000
vt -0.139797 5.089753 0.000000
vt -0.199547 5.137983 0.000000
vt -0.139710 5.204862 0.000000
vt -0.199464 5.252117 0.000000
vt -0.139695 5.319956 0.000000
vt -0.199601 5.366259 0.000000
vt -0.139787 5.435063 0.000000
vt -0.199860 5.480449 0.000000
vt -0.139998 5.550208 0.000000
vt -0.199999 5.594654 0.000000
vt -0.140049 5.665346 0.000000
vt -0.199823 5.708862 0.000000
vt -0.139829 5.780504 0.000000
vt -0.199569 5.823045 0.000000
vt -0.139562 5.895610 0.000000
vt -0.199462 5.937182 0.000000
vt -0.139488 6.010676 0.000000
vt -0.199575 6.051321 0.000000
vt -0.139763 6.125782 0.000000
vt -0.199830 6.165505 0.000000
vt -0.140076 6.240939 0.000000
vt -0.200000 6.279713 0.000000
vt -0.140005 6.356092 0.000000
vt -0.199853 6.393918 0.000000
vt -0.139658 6.471236 0.000000
vt -0.199594 6.508107 0.000000
vt -0.139500 6.586328 0.000000
vt -0.199463 6.622248 0.000000
vt -0.139610 6.701405 0.000000
vt -0.199552 6.736383 0.000000
vt -0.139828 6.816524 0.000000
vt -0.199800 6.850561 0.000000
vt -0.139989 6.931676 0.000000
vt -0.199995 6.964771 0.000000
vt -0.139945 7.046816 0.000000
vt -0.199881 7.078973 0.000000
vt -0.139694 7.161967 0.000000
vt -0.199621 7.193168 0.000000
vt -0.139461 7.277070 0.000000
vt -0.199467 7.307313 0.000000
vt -0.139465 7.392145 0.000000
vt -0.199531 7.421446 0.000000
vt -0.139684 7.507249 0.000000
vt -0.199768 7.535618 0.000000
vt -0.139947 7.622402 0.000000
vt -0.199985 7.649828 0.000000
vt -0.139952 7.737546 0.000000
vt -0.199908 7.764028 0.000000
vt -0.139691 7.852699 0.000000
vt -0.199649 7.878228 0.000000
vt -0.139467 7.967805 0.000000
vt -0.199475 7.992378 0.000000
vt -0.139455 8.082880 0.000000
vt -0.199512 8.106509 0.000000
vt -0.139665 8.197981 0.000000
vt -0.199737 8.220675 0.000000
vt -0.139940 8.313132 0.000000
vt -0.199970 8.334884 0.000000
vt -0.139963 8.428276 0.000000
vt -0.199933 8.449083 0.000000
vt -0.139709 8.543431 0.000000
vt -0.199679 8.563287 0.000000
vt -0.139476 8.658540 0.000000
vt -0.199485 8.677442 0.000000
vt -0.139449 8.773615 0.000000
vt -0.199497 8.791573 0.000000
vt -0.139647 8.888713 0.000000
vt -0.199706 8.905733 0.000000
vt -0.139922 9.003861 0.000000
vt -0.199951 9.019940 0.000000
vt -0.139975 9.119007 0.000000
vt -0.199954 9.134139 0.000000
vt -0.139729 9.234162 0.000000
vt -0.199710 9.248346 0.000000
vt -0.139486 9.349274 0.000000
vt -0.199498 9.362507 0.000000
vt -0.139443 9.464351 0.000000
vt -0.199484 9.476637 0.000000
vt -0.139636 9.579446 0.000000
vt -0.199675 9.590792 0.000000
vt -0.139905 9.694591 0.000000
vt -0.199930 9.704995 0.000000
vt -0.139982 9.809737 0.000000
vt -0.199972 9.819194 0.000000
vt -0.139748 9.924893 0.000000
vt -0.199741 9.933404 0.000000
vt -0.139497 10.040009 0.000000
vt -0.199515 10.047571 0.000000
vt -0.139438 10.155086 0.000000
vt -0.199473 10.161702 0.000000
vt -0.139613 10.270178 0.000000
vt -0.199646 10.275851 0.000000
vt -0.139893 10.385321 0.000000
vt -0.199905 10.390050 0.000000
vt -0.139989 10.500468 0.000000
vt -0.199986 10.504251 0.000000
vt -0.139766 10.615624 0.000000
vt -0.199772 10.618461 0.000000
vt -0.139509 10.730744 0.000000
vt -0.199534 10.732634 0.000000
vt -0.139439 10.845822 0.000000
vt -0.199466 10.846767 0.000000
vt -0.139595 10.960911 0.000000
vt -0.199617 10.960912 0.000000
vt -0.390625 -1.984604 0.000000
vt -0.353125 -1.868757 0.000000
vt -0.400000 -1.865321 0.000000
vt -0.362500 -1.749474 0.000000
vt -0.400000 -1.667663 0.000000
vt -0.371875 -1.630192 0.000000
vt -0.381250 -1.510910 0.000000
vt -0.343750 -1.988039 0.000000
vt -0.381250 -2.103886 0.000000
vt -0.334375 -2.107321 0.000000
vt -0.371875 -2.223168 0.000000
vt -0.325000 -2.226604 0.000000
vt -0.362500 -2.342451 0.000000
vt -0.315625 -2.345886 0.000000
vt -0.353125 -2.461733 0.000000
vt -0.306250 -2.465168 0.000000
vt -0.343750 -2.581015 0.000000
vt -0.296875 -2.584451 0.000000
vt -0.334375 -2.700298 0.000000
vt -0.287500 -2.703733 0.000000
vt -0.325000 -2.819580 0.000000
vt -0.278125 -2.823016 0.000000
vt -0.315625 -2.938862 0.000000
vt -0.268750 -2.942298 0.000000
vt -0.306250 -3.058145 0.000000
vt -0.259375 -3.061580 0.000000
vt -0.296875 -3.177427 0.000000
vt -0.250000 -3.180863 0.000000
vt -0.287500 -3.296709 0.000000
vt -0.240625 -3.300145 0.000000
vt -0.240625 3.485695 0.000000
vt -0.287500 3.489131 0.000000
vt -0.278125 3.369848 0.000000
vt -0.231250 3.366413 0.000000
vt -0.268750 3.250566 0.000000
vt -0.221875 3.247131 0.000000
vt -0.259375 3.131283 0.000000
vt -0.212500 3.127848 0.000000
vt -0.250000 3.012001 0.000000
vt -0.203125 3.008566 0.000000
vt -0.240625 2.892719 0.000000
vt -0.193750 2.889283 0.000000
vt -0.231250 2.773437 0.000000
vt -0.184375 2.770001 0.000000
vt -0.221875 2.654154 0.000000
vt -0.175000 2.650719 0.000000
vt -0.212500 2.534872 0.000000
vt -0.165625 2.531436 0.000000
vt -0.203125 2.415590 0.000000
vt -0.156250 2.412154 0.000000
vt -0.193750 2.296307 0.000000
vt -0.146875 2.292872 0.000000
vt -0.184375 2.177025 0.000000
vt -0.137500 2.173589 0.000000
vt -0.175000 2.057743 0.000000
vt -0.128125 2.054307 0.000000
vt -0.165625 1.938460 0.000000
vt -0.118750 1.935025 0.000000
vt -0.156250 1.819178 0.000000
vt -0.109375 1.815742 0.000000
vt -0.146875 1.699895 0.000000
vt -0.100000 1.696460 0.000000
vt -0.137500 1.580613 0.000000
vt -0.090625 1.577178 0.000000
vt -0.128125 1.461331 0.000000
vt -0.081250 1.457895 0.000000
vt -0.118750 1.342048 0.000000
vt -0.071875 1.338613 0.000000
vt -0.109375 1.222766 0.000000
vt -0.062500 1.219331 0.000000
vt -0.100000 1.103484 0.000000
vt -0.053125 1.100048 0.000000
vt -0.090625 0.984201 0.000000
vt -0.043750 0.980766 0.000000
vt -0.081250 0.864919 0.000000
vt -0.034375 0.861484 0.000000
vt -0.071875 0.745637 0.000000
vt -0.025000 0.742201 0.000000
vt -0.062500 0.626354 0.000000
vt -0.015625 0.622919 0.000000
vt -0.053125 0.507072 0.000000
vt -0.006250 0.503637 0.000000
vt -0.043750 0.387798 0.000000
vt 0.003125 0.384354 0.000000
vt -0.034375 0.268508 0.000000
vt 0.012500 0.265072 0.000000
vt -0.025000 0.149217 0.000000
vt 0.021875 0.145790 0.000000
vt -0.015625 0.029942 0.000000
vt 0.031250 0.026507 0.000000
vt -0.006250 -0.089335 0.000000
vt 0.040625 -0.092775 0.000000
vt 0.003125 -0.208620 0.000000
vt 0.050000 -0.212058 0.000000
vt 0.012500 -0.327910 0.000000
vt 0.059375 -0.331340 0.000000
vt 0.021875 -0.447188 0.000000
vt 0.068750 -0.450622 0.000000
vt 0.031250 -0.566461 0.000000
vt 0.078125 -0.569905 0.000000
vt 0.040625 -0.685742 0.000000
vt 0.087500 -0.689187 0.000000
vt 0.050000 -0.805041 0.000000
vt 0.096875 -0.808469 0.000000
vt 0.059375 -0.924326 0.000000
vt 0.106250 -0.927752 0.000000
vt 0.068750 -1.043598 0.000000
vt 0.115625 -1.047034 0.000000
vt 0.078125 -1.162865 0.000000
vt 0.125000 -1.166316 0.000000
vt 0.087500 -1.282153 0.000000
vt 0.134375 -1.285599 0.000000
vt 0.096875 -1.401457 0.000000
vt 0.143750 -1.404881 0.000000
vt 0.106250 -1.520743 0.000000
vt 0.153125 -1.524163 0.000000
vt 0.115625 -1.640010 0.000000
vt 0.162500 -1.643446 0.000000
vt 0.125000 -1.759277 0.000000
vt 0.171875 -1.762728 0.000000
vt 0.134375 -1.878562 0.000000
vt 0.181250 -1.882010 0.000000
vt 0.143750 -1.997868 0.000000
vt 0.190625 -2.001293 0.000000
vt 0.153125 -2.117157 0.000000
vt 0.200000 -2.120575 0.000000
vt 0.162500 -2.236423 0.000000
vt 0.200000 -2.318234 0.000000
vt 0.171875 -2.355703 0.000000
vt 0.181251 -2.474997 0.000000
vt 0.200000 -2.515893 0.000000
vt 0.190626 -2.594286 0.000000
vt 0.200000 -2.713551 0.000000
vt -0.400000 -1.470004 0.000000
vt -0.390625 -1.391627 0.000000
vt -0.400000 -1.272345 0.000000
vt 0.214918 -0.057587 0.000000
vt 0.317511 -0.083296 0.000000
vt 0.222500 0.000000 0.000000
vt 0.356688 -0.028667 0.000000
vt 0.365730 -0.019094 0.000000
vt 0.263862 -0.155608 0.000000
vt 0.192691 -0.111250 0.000000
vt 0.157331 -0.157331 0.000000
vt 0.186266 -0.230568 0.000000
vt 0.111250 -0.192691 0.000000
vt 0.092362 -0.287720 0.000000
vt 0.057587 -0.214918 0.000000
vt 0.000000 -0.222500 0.000000
vt -0.001609 -0.322633 0.000000
vt -0.057587 -0.214918 0.000000
vt -0.074781 -0.344877 0.000000
vt -0.111250 -0.192691 0.000000
vt -0.100656 -0.357179 0.000000
vt -0.209289 -0.334997 0.000000
vt -0.110974 -0.365772 0.000000
vt -0.114920 -0.371068 0.000000
vt -0.117628 -0.377079 0.000000
vt -0.157331 -0.157331 0.000000
vt -0.287305 -0.271074 0.000000
vt -0.192691 -0.111250 0.000000
vt -0.346589 -0.189477 0.000000
vt -0.214918 -0.057587 0.000000
vt -0.383275 -0.095526 0.000000
vt -0.365730 0.019094 0.000000
vt -0.374925 0.011576 0.000000
vt -0.222500 -0.000000 0.000000
vt -0.356688 0.028667 0.000000
vt -0.317511 0.083296 0.000000
vt -0.214918 0.057587 0.000000
vt -0.263862 0.155608 0.000000
vt -0.192691 0.111250 0.000000
vt -0.157331 0.157331 0.000000
vt -0.186266 0.230568 0.000000
vt -0.111250 0.192691 0.000000
vt -0.092362 0.287720 0.000000
vt -0.057587 0.214918 0.000000
vt 0.000000 0.222500 0.000000
vt 0.001609 0.322633 0.000000
vt 0.057587 0.214918 0.000000
vt 0.074781 0.344877 0.000000
vt 0.111250 0.192691 0.000000
vt 0.100656 0.357179 0.000000
vt 0.209289 0.334997 0.000000
vt 0.110974 0.365772 0.000000
vt 0.114920 0.371068 0.000000
vt 0.117628 0.377079 0.000000
vt 0.157331 0.157331 0.000000
vt 0.287305 0.271074 0.000000
vt 0.192691 0.111250 0.000000
vt 0.346589 0.189477 0.000000
vt 0.214918 0.057587 0.000000
vt 0.383275 0.095526 0.000000
vt 0.374925 -0.011576 0.000000
vt 0.384502 -0.006537 0.000000
vt 0.389658 -0.005115 0.000000
vt 0.394973 -0.004653 0.000000
vt -0.384502 0.006537 0.000000
vt -0.389658 0.005115 0.000000
vt -0.394973 0.004653 0.000000
vt -0.650000 -0.717705 0.000000
vt 0.650000 -0.778118 0.000000
vt -0.600000 -0.717705 0.000000
vt 0.650000 -0.666853 0.000000
vt -0.600000 -0.684294 0.000000
vt -0.600000 -0.650883 0.000000
vt -0.600000 -0.617472 0.000000
vt 0.650000 -0.555588 0.000000
vt -0.650000 -0.522913 0.000000
vt 0.650000 -0.444324 0.000000
vt -0.650000 -0.428354 0.000000
vt 0.650000 -0.333059 0.000000
vt -0.650000 -0.333794 0.000000
vt -0.650000 -0.239235 0.000000
vt 0.650000 -0.221794 0.000000
vt -0.650000 -0.144675 0.000000
vt 0.650000 -0.110529 0.000000
vt -0.650000 -0.050116 0.000000
vt -0.600000 -0.050116 0.000000
vt 0.650000 0.000735 0.000000
vt -0.600000 -0.016705 0.000000
vt -0.600000 0.016705 0.000000
vt -0.600000 0.050116 0.000000
vt 0.650000 0.112000 0.000000
vt -0.650000 0.144675 0.000000
vt 0.650000 0.223265 0.000000
vt -0.650000 0.239235 0.000000
vt 0.650000 0.334530 0.000000
vt -0.650000 0.333794 0.000000
vt -0.650000 0.428354 0.000000
vt 0.650000 0.445794 0.000000
vt -0.650000 0.522913 0.000000
vt 0.650000 0.557059 0.000000
vt -0.650000 0.617472 0.000000
vt -0.600000 0.617472 0.000000
vt 0.650000 0.668324 0.000000
vt -0.600000 0.650883 0.000000
vt -0.600000 0.684294 0.000000
vt -0.600000 0.717705 0.000000
vt 0.650000 0.779588 0.000000
vt -0.650000 0.812264 0.000000
vt 0.650000 0.890853 0.000000
vt -0.650000 0.906823 0.000000
vt 0.650000 1.002118 0.000000
vt -0.650000 1.001383 0.000000
vt -0.650000 1.095942 0.000000
vt 0.650000 1.113383 0.000000
vt -0.650000 1.190501 0.000000
vt 0.650000 1.224647 0.000000
vt -0.650000 1.285061 0.000000
vt -0.600000 1.285061 0.000000
vt 0.650000 1.335912 0.000000
vt -0.600000 1.318472 0.000000
vt -0.600000 1.351882 0.000000
vt -0.600000 -1.318472 0.000000
vt 0.650000 -1.334442 0.000000
vt -0.600000 -1.285061 0.000000
vt 0.650000 -1.223177 0.000000
vt -0.650000 -1.190501 0.000000
vt 0.650000 -1.111912 0.000000
vt -0.650000 -1.095942 0.000000
vt 0.650000 -1.000647 0.000000
vt -0.650000 -1.001383 0.000000
vt -0.650000 -0.906823 0.000000
vt 0.650000 -0.889383 0.000000
vt -0.650000 -0.812264 0.000000
vt -0.650000 -1.285061 0.000000
vt -0.650000 0.717705 0.000000
vt -0.650000 0.050116 0.000000
vt -0.650000 -0.617472 0.000000
vt 0.300000 -0.070711 0.000000
vt 0.200000 0.070711 0.000000
vt -0.500000 -0.070711 0.000000
vt -0.500000 0.070711 0.000000
vt -0.500000 -0.200000 0.000000
vt 0.200000 -0.200000 0.000000
vt -0.500000 0.200000 0.000000
vt 0.200000 0.200000 0.000000
vt -0.300000 -0.070711 0.000000
vt 0.500000 -0.070711 0.000000
vt -0.200000 0.070711 0.000000
vt 0.500000 0.070711 0.000000
vt 0.300000 0.070711 0.000000
vt -0.500000 0.070711 0.000000
vt 0.200000 -0.070711 0.000000
vt -0.500000 -0.070711 0.000000
vt -0.200000 -0.200000 0.000000
vt 0.500000 -0.200000 0.000000
vt -0.200000 0.200000 0.000000
vt 0.500000 0.200000 0.000000
vt -0.300000 0.070711 0.000000
vt -0.200000 -0.070711 0.000000
vt 0.500000 0.070711 0.000000
vt 0.500000 -0.070711 0.000000
vt 0.200000 0.212132 0.000000
vt -0.200000 0.212132 0.000000
vt 0.300000 0.070711 0.000000
vt -0.300000 0.070711 0.000000
vt 0.300000 -0.141421 0.000000
vt -0.300000 -0.141421 0.000000
vt 0.350000 -0.212132 0.000000
vt -0.350000 -0.212132 0.000000
vt -0.200000 -0.212132 0.000000
vt 0.200000 -0.212132 0.000000
vt -0.300000 -0.070711 0.000000
vt 0.300000 -0.070711 0.000000
vt -0.300000 0.141421 0.000000
vt 0.300000 0.141421 0.000000
vt -0.350000 0.212132 0.000000
vt 0.350000 0.212132 0.000000
vt -0.100000 0.170461 0.000000
vt -0.124953 0.099908 0.000000
vt -0.100000 0.119652 0.000000
vt -0.100000 0.068843 0.000000
vt -0.149961 0.029198 0.000000
vt -0.100000 0.018035 0.000000
vt -0.174984 -0.041550 0.000000
vt -0.125024 -0.052718 0.000000
vt -0.200000 -0.112282 0.000000
vt -0.149993 -0.123318 0.000000
vt -0.200000 -0.163091 0.000000
vt -0.175009 -0.194047 0.000000
vt -0.200000 -0.213900 0.000000
vt -0.200000 -0.264709 0.000000
vt -0.050000 -1.151917 0.000000
vt -0.100000 -1.151917 0.000000
vt -0.050000 -1.256637 0.000000
vt -0.100000 -1.256637 0.000000
vt -0.050000 1.256637 0.000000
vt -0.100000 1.256637 0.000000
vt -0.050000 1.151917 0.000000
vt -0.100000 1.151917 0.000000
vt -0.050000 1.047198 0.000000
vt -0.100000 1.047198 0.000000
vt -0.050000 0.942478 0.000000
vt -0.100000 0.942478 0.000000
vt -0.050000 0.837758 0.000000
vt -0.100000 0.837758 0.000000
vt -0.050000 0.733038 0.000000
vt -0.100000 0.733038 0.000000
vt -0.050000 0.628319 0.000000
vt -0.100000 0.628319 0.000000
vt -0.050000 0.523599 0.000000
vt -0.100000 0.523599 0.000000
vt -0.050000 0.418879 0.000000
vt -0.100000 0.418879 0.000000
vt -0.050000 0.314159 0.000000
vt -0.100000 0.314159 0.000000
vt -0.050000 0.209440 0.000000
vt -0.100000 0.209440 0.000000
vt -0.050000 0.104720 0.000000
vt -0.100000 0.104720 0.000000
vt -0.050000 0.000000 0.000000
vt -0.100000 -0.000000 0.000000
vt -0.050000 -0.104720 0.000000
vt -0.100000 -0.104720 0.000000
vt -0.050000 -0.209440 0.000000
vt -0.100000 -0.209440 0.000000
vt -0.050000 -0.314159 0.000000
vt -0.100000 -0.314159 0.000000
vt -0.050000 -0.418879 0.000000
vt -0.100000 -0.418879 0.000000
vt -0.050000 -0.523599 0.000000
vt -0.100000 -0.523599 0.000000
vt -0.050000 -0.628319 0.000000
vt -0.100000 -0.628319 0.000000
vt -0.050000 -0.733038 0.000000
vt -0.100000 -0.733038 0.000000
vt -0.050000 -0.837758 0.000000
vt -0.100000 -0.837758 0.000000
vt -0.050000 -0.942478 0.000000
vt -0.100000 -0.942478 0.000000
vt -0.050000 -1.047198 0.000000
vt -0.100000 -1.047198 0.000000
vt -0.005082 -0.389843 0.000000
vt -0.011147 -0.375566 0.000000
vt -0.004653 -0.394973 0.000000
vt -0.103528 -0.386370 0.000000
vt -0.000000 -0.400000 0.000000
vt -0.006407 -0.384862 0.000000
vt -0.025735 -0.359271 0.000000
vt -0.069198 -0.327041 0.000000
vt -0.126526 -0.286967 0.000000
vt -0.200000 -0.346410 0.000000
vt -0.190599 -0.231672 0.000000
vt -0.282843 -0.282843 0.000000
vt -0.226921 -0.196232 0.000000
vt -0.346410 -0.200000 0.000000
vt -0.256750 -0.155176 0.000000
vt -0.279232 -0.109680 0.000000
vt -0.386370 -0.103528 0.000000
vt -0.312444 -0.030404 0.000000
vt -0.400000 0.000000 0.000000
vt -0.332963 0.037139 0.000000
vt -0.350354 0.088110 0.000000
vt -0.386370 0.103528 0.000000
vt -0.361341 0.106330 0.000000
vt -0.368426 0.113152 0.000000
vt -0.372569 0.115759 0.000000
vt -0.377079 0.117628 0.000000
vt -0.346410 0.200000 0.000000
vt -0.334997 0.209289 0.000000
vt -0.282843 0.282843 0.000000
vt -0.271074 0.287305 0.000000
vt -0.200000 0.346410 0.000000
vt -0.189477 0.346589 0.000000
vt -0.103528 0.386370 0.000000
vt -0.095526 0.383275 0.000000
vt 0.000000 0.400000 0.000000
vt 0.004653 0.394973 0.000000
vt 0.103528 0.386370 0.000000
vt 0.006407 0.384862 0.000000
vt 0.011147 0.375566 0.000000
vt 0.005082 0.389843 0.000000
vt 0.025735 0.359271 0.000000
vt 0.069198 0.327041 0.000000
vt 0.126525 0.286967 0.000000
vt 0.200000 0.346410 0.000000
vt 0.190599 0.231673 0.000000
vt 0.282843 0.282843 0.000000
vt 0.226921 0.196232 0.000000
vt 0.346410 0.200000 0.000000
vt 0.256750 0.155176 0.000000
vt 0.279232 0.109679 0.000000
vt 0.386370 0.103528 0.000000
vt 0.312445 0.030404 0.000000
vt 0.400000 -0.000000 0.000000
vt 0.332963 -0.037139 0.000000
vt 0.350354 -0.088111 0.000000
vt 0.386370 -0.103528 0.000000
vt 0.361341 -0.106331 0.000000
vt 0.368426 -0.113152 0.000000
vt 0.372569 -0.115759 0.000000
vt 0.377079 -0.117628 0.000000
vt 0.346410 -0.200000 0.000000
vt 0.334997 -0.209289 0.000000
vt 0.282843 -0.282843 0.000000
vt 0.271074 -0.287305 0.000000
vt 0.200000 -0.346410 0.000000
vt 0.189477 -0.346589 0.000000
vt 0.103528 -0.386370 0.000000
vt 0.095526 -0.383275 0.000000
vt -0.617634 0.329436 0.000000
vt -0.607271 0.335734 0.000000
vt -0.567943 0.409196 0.000000
vt -0.521495 0.455884 0.000000
vt -0.508016 0.481580 0.000000
vt -0.412428 0.555374 0.000000
vt -0.438934 0.545286 0.000000
vt -0.361941 0.599165 0.000000
vt -0.284922 0.629777 0.000000
vt -0.278426 0.642245 0.000000
vt -0.144648 0.675786 0.000000
vt -0.189892 0.673751 0.000000
vt -0.097937 0.693115 0.000000
vt 0.002156 0.691353 0.000000
vt -0.004216 0.699987 0.000000
vt 0.089580 0.694244 0.000000
vt 0.148960 0.675786 0.000000
vt 0.181762 0.675990 0.000000
vt 0.270669 0.645553 0.000000
vt 0.289234 0.629777 0.000000
vt 0.354697 0.603481 0.000000
vt 0.416740 0.555374 0.000000
vt 0.432333 0.550534 0.000000
vt 0.502178 0.487665 0.000000
vt 0.525807 0.455884 0.000000
vt 0.562972 0.416007 0.000000
vt 0.611583 0.335734 0.000000
vt 0.613621 0.336852 0.000000
vt 0.615543 0.333328 0.000000
vn 0.068938 -0.015735 0.070711
vn 0.070711 -0.000000 0.070711
vn 0.070711 -0.000000 0.070711
vn 0.068938 0.015735 0.070711
vn 0.068656 0.016922 0.070711
vn 0.063708 0.030680 0.070711
vn 0.062611 0.032861 0.070711
vn 0.055284 0.044087 0.070711
vn 0.052928 0.046890 0.070711
vn 0.044087 0.055284 0.070711
vn 0.040168 0.058194 0.070711
vn 0.030680 0.063708 0.070711
vn 0.025074 0.066116 0.070711
vn 0.015735 0.068938 0.070711
vn 0.008523 0.070195 0.070711
vn -0.000000 0.070711 0.070711
vn -0.008523 0.070195 0.070711
vn -0.015735 0.068938 0.070711
vn -0.025074 0.066116 0.070711
vn -0.030680 0.063708 0.070711
vn -0.040168 0.058194 0.070711
vn -0.044087 0.055284 0.070711
vn -0.052928 0.046890 0.070711
vn -0.055284 0.044087 0.070711
vn -0.062611 0.032861 0.070711
vn -0.063708 0.030680 0.070711
vn -0.068656 0.016922 0.070711
vn -0.068938 0.015735 0.070711
vn -0.070711 0.000000 0.070711
vn -0.070711 0.000000 0.070711
vn -0.068938 -0.015735 0.070711
vn -0.068656 -0.016922 0.070711
vn -0.063708 -0.030680 0.070711
vn -0.062611 -0.032861 0.070711
vn -0.055284 -0.044087 0.070711
vn -0.052928 -0.046890 0.070711
vn -0.044087 -0.055284 0.070711
vn -0.040168 -0.058194 0.070711
vn -0.030680 -0.063708 0.070711
vn -0.025074 -0.066116 0.070711
vn -0.015735 -0.068938 0.070711
vn -0.008523 -0.070195 0.070711
vn -0.000000 -0.070711 0.070711
vn 0.008523 -0.070195 0.070711
vn 0.015735 -0.068938 0.070711
vn 0.025074 -0.066116 0.070711
vn 0.030680 -0.063708 0.070711
vn 0.040168 -0.058194 0.070711
vn 0.044087 -0.055284 0.070711
vn 0.052928 -0.046890 0.070711
vn 0.055284 -0.044087 0.070711
vn 0.062611 -0.032861 0.070711
vn 0.063708 -0.030680 0.070711
vn 0.068656 -0.016922 0.070711
vn 0.088233 0.047062 0.000000
vn 0.081135 0.058457 0.000000
vn 0.088233 0.047062 0.000000
vn 0.090097 0.043388 0.000000
vn 0.090926 0.041622 0.000000
vn 0.090926 0.041622 0.000000
vn 0.097493 0.022252 0.000000
vn 0.097849 0.020631 0.000000
vn 0.100000 0.000000 0.000000
vn 0.099991 -0.001367 0.000000
vn 0.097493 -0.022252 0.000000
vn 0.097248 -0.023299 0.000000
vn 0.090097 -0.043388 0.000000
vn 0.089754 -0.044092 0.000000
vn 0.078183 -0.062349 0.000000
vn 0.086117 -0.050833 0.000000
vn 0.078761 -0.061617 0.000000
vn 0.070304 -0.071115 0.000000
vn 0.062349 -0.078183 0.000000
vn 0.060739 -0.079441 0.000000
vn 0.049881 -0.086671 0.000000
vn 0.043388 -0.090097 0.000000
vn 0.038023 -0.092489 0.000000
vn 0.022252 -0.097493 0.000000
vn 0.025498 -0.096695 0.000000
vn 0.012677 -0.099193 0.000000
vn -0.000000 -0.100000 0.000000
vn -0.000009 -0.100000 0.000000
vn -0.012674 -0.099194 0.000000
vn -0.022252 -0.097493 0.000000
vn -0.025485 -0.096698 0.000000
vn -0.038011 -0.092494 0.000000
vn -0.043388 -0.090097 0.000000
vn -0.049874 -0.086675 0.000000
vn -0.062349 -0.078183 0.000000
vn -0.060741 -0.079439 0.000000
vn -0.070318 -0.071101 0.000000
vn -0.078183 -0.062349 0.000000
vn -0.078765 -0.061612 0.000000
vn -0.086119 -0.050828 0.000000
vn -0.090097 -0.043388 0.000000
vn -0.089754 -0.044092 0.000000
vn -0.097248 -0.023299 0.000000
vn -0.097493 -0.022252 0.000000
vn -0.099991 -0.001367 0.000000
vn -0.100000 -0.000000 0.000000
vn -0.097849 0.020631 -0.000000
vn -0.097493 0.022252 -0.000000
vn -0.090926 0.041622 -0.000000
vn -0.090097 0.043388 -0.000000
vn -0.090926 0.041622 -0.000000
vn -0.087935 0.047618 -0.000000
vn -0.078183 0.062349 -0.000000
vn -0.080425 0.059430 -0.000000
vn -0.071740 0.069666 -0.000000
vn -0.062349 0.078183 -0.000000
vn -0.061762 0.078648 -0.000000
vn -0.050671 0.086212 -0.000000
vn -0.043388 0.090097 -0.000000
vn -0.038667 0.092222 -0.000000
vn -0.022252 0.097493 -0.000000
vn -0.025966 0.096570 -0.000000
vn -0.012797 0.099178 -0.000000
vn -0.000000 0.100000 -0.000000
vn 0.000602 0.099998 0.000000
vn 0.013991 0.099016 0.000000
vn 0.022252 0.097493 0.000000
vn 0.027127 0.096250 0.000000
vn 0.043388 0.090097 0.000000
vn 0.039775 0.091749 0.000000
vn 0.051706 0.085595 0.000000
vn 0.062349 0.078183 0.000000
vn 0.062705 0.077898 0.000000
vn 0.072574 0.068797 0.000000
vn 0.078183 0.062349 0.000000
vn -0.087660 0.048122 -0.000000
vn -0.087935 0.047618 -0.000000
vn -0.089754 -0.044092 0.000000
vn 0.086308 -0.050506 0.000000
vn 0.089754 -0.044092 0.000000
vn 0.000000 0.000000 0.100000
vn 0.000000 0.000000 0.100000
vn 0.000000 0.000000 0.100000
vn 0.000000 0.000000 0.100000
vn 0.000000 0.000000 0.100000
vn 0.000000 0.000000 0.100000
vn 0.000000 0.000000 0.100000
vn 0.000000 0.000000 0.100000
vn 0.000000 0.000000 0.100000
vn 0.000000 0.000000 0.100000
vn 0.000000 0.000000 0.100000
vn 0.000000 0.000000 0.100000
vn 0.000000 0.000000 0.100000
vn 0.000000 0.000000 0.100000
vn 0.000000 0.000000 0.100000
vn 0.000000 0.000000 0.100000
vn 0.000000 0.000000 0.100000
vn 0.000000 0.000000 0.100000
vn 0.000000 0.000000 0.100000
vn 0.000000 0.000000 0.100000
vn 0.000000 0.000000 0.100000
vn 0.000000 0.000000 0.100000
vn 0.000000 0.000000 0.100000
vn 0.000000 0.000000 0.100000
vn 0.000000 0.000000 0.100000
vn 0.000000 0.000000 0.100000
vn 0.000000 0.000000 0.100000
vn 0.000000 0.000000 0.100000
vn 0.000000 0.000000 0.100000
vn 0.000000 0.000000 0.100000
vn 0.000000 0.000000 0.100000
vn 0.000000 0.000000 0.100000
vn 0.000000 0.000000 0.100000
vn 0.000000 0.000000 0.100000
vn 0.000000 0.000000 0.100000
vn 0.000000 0.000000 0.100000
vn 0.000000 0.000000 0.100000
vn 0.000000 0.000000 0.100000
vn 0.000000 0.000000 0.100000
vn 0.000000 0.000000 0.100000
vn 0.000000 0.000000 0.100000
vn 0.000000 0.000000 0.100000
vn 0.000000 0.000000 0.100000
vn 0.000000 0.000000 0.100000
vn 0.000000 0.000000 0.100000
vn 0.000000 0.000000 0.100000
vn 0.000000 0.000000 0.100000
vn 0.000000 0.000000 0.100000
vn 0.000000 0.000000 0.100000
vn 0.000000 0.000000 0.100000
vn 0.000000 0.000000 0.100000
vn 0.000000 -0.100000 0.000000
vn 0.000000 -0.100000 0.000000
vn 0.000000 -0.100000 0.000000
vn 0.000000 -0.100000 0.000000
vn 0.000000 -0.100000 0.000000
vn 0.000000 -0.100000 0.000000
vn 0.000000 -0.100000 0.000000
vn 0.000000 -0.100000 0.000000
vn 0.000000 -0.100000 0.000000
vn 0.038939 -0.081367 0.043165
vn 0.038318 -0.081828 0.042847
vn 0.038482 -0.081366 0.043575
vn 0.037686 -0.081577 0.043873
vn 0.037754 -0.081544 0.043877
vn 0.037654 -0.081566 0.043922
vn 0.037716 -0.081530 0.043936
vn 0.061329 -0.035196 0.070711
vn 0.056198 -0.042916 0.070711
vn 0.061400 -0.035073 0.070711
vn 0.052722 -0.047121 0.070711
vn 0.050260 -0.049738 0.070711
vn 0.041721 -0.057091 0.070711
vn 0.043510 -0.055739 0.070711
vn 0.035816 -0.060969 0.070711
vn 0.028880 -0.064544 0.070711
vn 0.027384 -0.065193 0.070711
vn 0.014765 -0.069152 0.070711
vn 0.018453 -0.068260 0.070711
vn 0.009292 -0.070097 0.070711
vn 0.000000 -0.070711 0.070711
vn 0.000214 -0.070710 0.070711
vn -0.008856 -0.070154 0.070711
vn -0.014765 -0.069152 0.070711
vn -0.018032 -0.068373 0.070711
vn -0.028880 -0.064544 0.070711
vn -0.027000 -0.065353 0.070711
vn -0.035483 -0.061164 0.070711
vn -0.041721 -0.057091 0.070711
vn -0.043237 -0.055951 0.070711
vn -0.050051 -0.049949 0.070711
vn -0.052722 -0.047121 0.070711
vn -0.056039 -0.043124 0.070711
vn -0.061400 -0.035073 0.070711
vn -0.061222 -0.035382 0.070711
vn -0.037716 -0.081530 0.043936
vn -0.037559 -0.081622 0.043899
vn -0.037754 -0.081544 0.043877
vn -0.038227 -0.081887 0.042816
vn -0.038939 -0.081367 0.043165
vn -0.038482 -0.081366 0.043575
vn 0.000000 -0.100000 0.000000
vn 0.000000 -0.100000 0.000000
vn 0.000000 -0.100000 0.000000
vn 0.000000 -0.100000 0.000000
vn 0.000000 -0.100000 0.000000
vn 0.000000 -0.100000 0.000000
vn 0.000000 -0.100000 0.000000
vn 0.000000 -0.100000 0.000000
vn 0.000000 -0.100000 0.000000
vn 0.000000 0.000000 0.100000
vn 0.000000 0.000000 0.100000
vn 0.000000 0.000000 0.100000
vn 0.000000 0.000000 0.100000
vn 0.000000 0.000000 0.100000
vn 0.000000 0.000000 0.100000
vn 0.000000 0.000000 0.100000
vn 0.000000 0.000000 0.100000
vn 0.000000 0.000000 0.100000
vn -0.000000 0.100000 -0.000000
vn -0.000000 0.100000 -0.000000
vn -0.000000 0.100000 -0.000000
vn -0.000000 0.100000 -0.000000
vn -0.000000 0.100000 -0.000000
vn -0.000000 0.100000 -0.000000
vn -0.000000 0.100000 -0.000000
vn -0.000000 0.100000 -0.000000
vn -0.000000 0.100000 -0.000000
vn -0.037842 0.081523 0.043840
vn -0.038482 0.081366 0.043575
vn -0.038397 0.081776 0.042877
vn -0.038939 0.081367 0.043165
vn 0.096858 -0.024869 0.000000
vn 0.099211 -0.012533 0.000000
vn 0.100000 0.000000 0.000000
vn 0.099211 0.012533 0.000000
vn 0.096858 0.024869 0.000000
vn 0.092978 0.036812 0.000000
vn 0.087631 0.048175 0.000000
vn 0.080902 0.058779 0.000000
vn 0.072897 0.068455 0.000000
vn 0.063742 0.077051 0.000000
vn 0.053583 0.084433 0.000000
vn 0.042578 0.090483 0.000000
vn 0.030902 0.095106 0.000000
vn 0.018738 0.098229 0.000000
vn 0.006279 0.099803 0.000000
vn -0.006279 0.099803 -0.000000
vn -0.018738 0.098229 -0.000000
vn -0.030902 0.095106 -0.000000
vn -0.042578 0.090483 -0.000000
vn -0.053583 0.084433 -0.000000
vn -0.063742 0.077051 -0.000000
vn -0.072897 0.068455 -0.000000
vn -0.080902 0.058779 -0.000000
vn -0.087631 0.048175 -0.000000
vn -0.092978 0.036812 -0.000000
vn -0.096858 0.024869 -0.000000
vn -0.099211 0.012533 -0.000000
vn -0.100000 0.000000 -0.000000
vn -0.099211 -0.012533 0.000000
vn -0.096858 -0.024869 0.000000
vn -0.092978 -0.036812 0.000000
vn -0.087631 -0.048175 0.000000
vn -0.080902 -0.058779 0.000000
vn -0.072897 -0.068455 0.000000
vn -0.063742 -0.077051 0.000000
vn -0.053583 -0.084433 0.000000
vn -0.042578 -0.090483 0.000000
vn -0.030902 -0.095106 0.000000
vn -0.018738 -0.098229 0.000000
vn -0.006279 -0.099803 0.000000
vn 0.006279 -0.099803 0.000000
vn 0.018738 -0.098229 0.000000
vn 0.030902 -0.095106 0.000000
vn 0.042578 -0.090483 0.000000
vn 0.053583 -0.084433 0.000000
vn 0.063742 -0.077051 0.000000
vn 0.072897 -0.068455 0.000000
vn 0.080902 -0.058779 0.000000
vn 0.087631 -0.048175 0.000000
vn 0.092978 -0.036812 0.000000
vn 0.000000 0.000000 0.100000
vn 0.000000 0.000000 0.100000
vn 0.000000 0.000000 0.100000
vn 0.000000 0.000000 0.100000
vn 0.000000 0.000000 0.100000
vn 0.000000 0.000000 0.100000
vn 0.000000 0.000000 0.100000
vn 0.000000 0.000000 0.100000
vn 0.000000 0.000000 0.100000
vn 0.000000 0.000000 0.100000
vn 0.000000 0.000000 0.100000
vn 0.000000 0.000000 0.100000
vn 0.000000 0.000000 0.100000
vn 0.000000 0.000000 0.100000
vn 0.000000 0.000000 0.100000
vn 0.000000 0.000000 0.100000
vn 0.000000 0.000000 0.100000
vn 0.000000 0.000000 0.100000
vn 0.000000 0.000000 0.100000
vn 0.000000 0.000000 0.100000
vn 0.000000 0.000000 0.100000
vn 0.000000 0.000000 0.100000
vn 0.000000 0.000000 0.100000
vn 0.000000 0.000000 0.100000
vn 0.000000 0.000000 0.100000
vn 0.000000 0.000000 0.100000
vn 0.000000 0.000000 0.100000
vn 0.000000 0.000000 0.100000
vn 0.000000 0.000000 0.100000
vn 0.000000 0.000000 0.100000
vn 0.000000 0.000000 0.100000
vn 0.000000 0.000000 0.100000
vn 0.000000 0.000000 0.100000
vn 0.000000 0.000000 0.100000
vn 0.000000 0.000000 0.100000
vn 0.000000 0.000000 0.100000
vn 0.000000 0.000000 0.100000
vn 0.000000 0.000000 0.100000
vn 0.000000 0.000000 0.100000
vn 0.000000 0.000000 0.100000
vn 0.000000 0.000000 0.100000
vn 0.000000 0.000000 0.100000
vn 0.000000 0.000000 0.100000
vn 0.000000 0.000000 0.100000
vn 0.000000 0.000000 0.100000
vn 0.000000 0.000000 0.100000
vn 0.000000 0.000000 0.100000
vn 0.000000 0.000000 0.100000
vn 0.000000 0.000000 0.100000
vn 0.000000 0.000000 0.100000
vn 0.000000 0.000000 0.100000
vn 0.000000 0.000000 0.100000
vn 0.000000 0.000000 0.100000
vn 0.000000 0.000000 0.100000
vn -0.023941 0.097092 0.000000
vn -0.036560 0.093077 0.000000
vn -0.039964 0.091667 0.000000
vn -0.051725 0.085583 0.000000
vn -0.060268 0.079798 0.000000
vn -0.065411 0.075640 0.000000
vn -0.077224 0.063533 0.000000
vn -0.013824 0.099040 0.000000
vn -0.007234 0.099738 0.000000
vn 0.009681 0.099530 0.000000
vn 0.022315 -0.093649 -0.027054
vn 0.000406 -0.096272 -0.027046
vn 0.004307 -0.096591 -0.025527
vn 0.015928 -0.098715 0.001253
vn 0.019746 -0.098031 0.000000
vn 0.027886 -0.092570 -0.025555
vn 0.043870 -0.085718 -0.026977
vn 0.029668 -0.091607 0.026981
vn 0.044333 -0.089636 0.000000
vn 0.050790 -0.082266 -0.025549
vn 0.053001 -0.068875 -0.049469
vn 0.068522 -0.053487 -0.049435
vn 0.062112 -0.037669 -0.068725
vn 0.069368 -0.021313 -0.068803
vn 0.054283 -0.006729 -0.083714
vn 0.054242 0.007215 -0.083700
vn 0.032552 0.016415 -0.093118
vn 0.027437 0.024159 -0.093078
vn 0.006750 0.025075 -0.096569
vn 0.002998 0.025790 -0.096571
vn -0.000819 0.025937 -0.096574
vn 0.020559 0.030102 -0.093119
vn -0.004617 0.025540 -0.096573
vn 0.012363 0.034261 -0.093131
vn -0.008319 0.024599 -0.096570
vn -0.011828 0.023097 -0.096574
vn 0.003281 0.036414 -0.093077
vn -0.015103 0.021127 -0.096569
vn -0.018031 0.018675 -0.096572
vn -0.005823 0.036024 -0.093104
vn -0.020568 0.015821 -0.096575
vn -0.014568 0.033372 -0.093135
vn -0.022675 0.012636 -0.096572
vn -0.024293 0.009175 -0.096569
vn -0.022629 0.028676 -0.093089
vn -0.025362 0.005508 -0.096573
vn -0.025912 0.001729 -0.096569
vn -0.029062 0.022133 -0.093089
vn -0.025870 -0.002091 -0.096573
vn -0.025279 -0.005863 -0.096574
vn -0.033539 0.014209 -0.093130
vn -0.024156 -0.009514 -0.096571
vn -0.036067 0.005311 -0.093118
vn -0.022502 -0.012957 -0.096570
vn -0.020356 -0.016118 -0.096570
vn -0.036342 -0.003965 -0.093078
vn -0.017772 -0.018931 -0.096570
vn -0.014794 -0.021322 -0.096574
vn -0.034138 -0.012784 -0.093119
vn -0.011505 -0.023262 -0.096574
vn -0.019510 -0.021773 -0.095631
vn -0.013854 -0.023218 -0.096276
vn 0.034550 -0.090293 0.025563
vn 0.050430 -0.082004 0.027058
vn 0.065313 -0.075725 0.000000
vn 0.069720 -0.066989 -0.025525
vn 0.083949 -0.047959 -0.025545
vn 0.079478 -0.035127 -0.049490
vn 0.085778 -0.013850 -0.049501
vn 0.072507 -0.003059 -0.068799
vn 0.070978 0.015498 -0.068716
vn 0.050739 0.020780 -0.083628
vn 0.044020 0.032527 -0.083691
vn 0.056019 -0.078802 0.025537
vn 0.067756 -0.068395 0.027040
vn 0.081804 -0.057516 0.000000
vn 0.093356 -0.025126 -0.025560
vn 0.086515 0.008451 -0.049433
vn 0.064987 0.032352 -0.068775
vn 0.034478 0.042444 -0.083724
vn 0.073544 -0.062766 0.025527
vn 0.066198 -0.050090 0.055757
vn 0.087035 -0.042092 0.025557
vn 0.073931 -0.045659 0.049492
vn 0.094891 -0.018523 0.025548
vn 0.083121 -0.025320 0.049496
vn 0.096547 0.005209 0.025525
vn 0.086822 -0.004235 0.049437
vn 0.092222 0.029026 0.025545
vn 0.085141 0.017452 0.049461
vn 0.081603 0.051843 0.025558
vn 0.077736 0.038804 0.049512
vn 0.066330 0.070346 0.025529
vn 0.065796 0.056792 0.049452
vn 0.047052 0.084463 0.025534
vn 0.049863 0.071199 0.049440
vn 0.023713 0.093724 0.025563
vn 0.029854 0.081591 0.049513
vn -0.000457 0.096683 0.025537
vn 0.008509 0.086487 0.049474
vn -0.024018 0.093656 0.025527
vn -0.012852 0.085972 0.049433
vn -0.046949 0.084514 0.025557
vn -0.034180 0.079889 0.049492
vn -0.066938 0.069761 0.025548
vn -0.053401 0.068545 0.049496
vn -0.081951 0.051307 0.025525
vn -0.068563 0.053433 0.049437
vn -0.092123 0.029341 0.025545
vn -0.079670 0.034731 0.049461
vn -0.096571 0.004570 0.025558
vn -0.085903 0.013007 0.049512
vn -0.094730 -0.019352 0.025529
vn -0.086492 -0.008574 0.049452
vn -0.087090 -0.041991 0.025534
vn -0.081755 -0.029526 0.049440
vn -0.073334 -0.062997 0.025563
vn -0.071373 -0.049541 0.049513
vn -0.056735 -0.065829 0.049474
vn -0.064062 -0.034058 0.068820
vn -0.053529 -0.049026 0.068783
vn -0.052018 -0.016885 0.083720
vn -0.046160 -0.029390 0.083698
vn -0.036422 0.000795 0.093128
vn -0.035471 -0.008363 0.093123
vn -0.021555 0.014469 0.096571
vn -0.023435 0.011144 0.096574
vn 0.053560 -0.035879 0.076446
vn 0.066438 -0.029176 0.068809
vn 0.045487 -0.030365 0.083719
vn 0.031486 -0.028823 0.090431
vn 0.051658 -0.018292 0.083647
vn 0.028530 -0.022798 0.093093
vn 0.054583 -0.004897 0.083646
vn 0.033322 -0.015000 0.093084
vn 0.053890 0.009242 0.083728
vn 0.035912 -0.006028 0.093134
vn 0.050002 0.022335 0.083672
vn 0.036347 0.003113 0.093108
vn 0.043029 0.033982 0.083629
vn 0.034527 0.012032 0.093076
vn 0.032821 0.043746 0.083720
vn 0.030242 0.020313 0.093128
vn 0.020833 0.050602 0.083698
vn 0.024194 0.027254 0.093123
vn 0.007812 0.054267 0.083631
vn 0.016758 0.032483 0.093080
vn -0.006128 0.054395 0.083687
vn 0.008040 0.035579 0.093110
vn -0.019721 0.051011 0.083719
vn -0.001198 0.036400 0.093132
vn -0.031716 0.044690 0.083647
vn -0.010209 0.035064 0.093093
vn -0.041818 0.035420 0.083646
vn -0.018617 0.031445 0.093084
vn -0.049389 0.023458 0.083728
vn -0.025898 0.025598 0.093134
vn -0.053744 0.010513 0.083672
vn -0.031516 0.018374 0.093108
vn -0.054746 -0.003025 0.083629
vn -0.035160 0.010033 0.093076
vn 0.017592 -0.027179 0.094614
vn 0.009126 -0.026566 0.095974
vn 0.003754 -0.025678 0.096574
vn 0.004439 -0.026260 0.096388
vn -0.000055 -0.025952 0.096574
vn 0.007485 -0.024863 0.096570
vn 0.011052 -0.023495 0.096570
vn 0.014380 -0.021620 0.096570
vn 0.017394 -0.019274 0.096571
vn 0.020025 -0.016505 0.096574
vn 0.022234 -0.013390 0.096573
vn 0.023971 -0.009988 0.096569
vn 0.025163 -0.006360 0.096573
vn 0.025838 -0.002600 0.096569
vn 0.025930 0.001219 0.096572
vn 0.025461 0.005009 0.096575
vn 0.024459 0.008694 0.096572
vn 0.022930 0.012194 0.096569
vn 0.020873 0.015416 0.096575
vn 0.018401 0.018323 0.096570
vn 0.015505 0.020814 0.096573
vn 0.012281 0.022860 0.096574
vn 0.008798 0.024427 0.096571
vn 0.005120 0.025459 0.096569
vn 0.001329 0.025927 0.096571
vn -0.002490 0.025845 0.096570
vn -0.006252 0.025187 0.096574
vn -0.009881 0.023998 0.096574
vn -0.013303 0.022301 0.096570
vn -0.016427 0.020103 0.096571
vn -0.019203 0.017479 0.096570
vn -0.032400 -0.016919 0.093080
vn -0.024822 0.007587 0.096573
vn -0.025681 0.003865 0.096569
vn -0.025948 0.000052 0.096575
vn -0.026311 -0.005049 0.096344
vn -0.026642 -0.009873 0.095879
vn -0.027328 -0.018517 0.094395
vn -0.028221 -0.026415 0.092227
vn -0.029451 -0.033741 0.089410
vn -0.037621 -0.039882 0.083631
vn -0.039334 -0.057655 0.071615
vn -0.057860 -0.068763 0.043862
vn -0.079012 -0.061058 0.005389
vn -0.085615 -0.051673 0.000000
vn -0.095675 -0.029090 0.000000
vn -0.099892 -0.004655 0.000000
vn -0.097707 0.021290 -0.000000
vn -0.089350 0.044906 -0.000000
vn -0.075689 0.065354 -0.000000
vn -0.056534 0.082486 -0.000000
vn -0.033794 0.094117 -0.000000
vn -0.009828 0.099516 -0.000000
vn 0.015335 0.098817 0.000000
vn 0.040274 0.091532 0.000000
vn 0.061498 0.078854 0.000000
vn 0.079010 0.061298 0.000000
vn 0.092156 0.038825 0.000000
vn 0.098913 0.014702 0.000000
vn 0.099510 -0.009883 0.000000
vn 0.093706 -0.034917 0.000000
vn -0.085180 -0.039857 -0.033996
vn -0.089470 -0.036654 -0.025527
vn -0.084366 -0.020918 -0.049445
vn -0.071615 -0.021760 -0.066316
vn -0.086867 0.001537 -0.049515
vn -0.072183 -0.007276 -0.068823
vn -0.083777 0.023118 -0.049468
vn -0.071765 0.010946 -0.068775
vn -0.075614 0.042882 -0.049433
vn -0.066964 0.028177 -0.068716
vn -0.062175 0.060695 -0.049501
vn -0.057534 0.044232 -0.068799
vn -0.044778 0.074469 -0.049490
vn -0.044461 0.057354 -0.068803
vn -0.025251 0.083178 -0.049435
vn -0.029114 0.066553 -0.068725
vn -0.003703 0.086828 -0.049469
vn -0.011596 0.071684 -0.068753
vn 0.018765 0.084834 -0.049508
vn 0.007208 0.072192 -0.068822
vn 0.039056 0.077650 -0.049447
vn 0.024785 0.068261 -0.068746
vn 0.056953 0.065663 -0.049445
vn 0.040827 0.060084 -0.068725
vn 0.071922 0.048739 -0.049515
vn 0.054842 0.047495 -0.068823
vn 0.081816 0.029311 -0.049468
vn -0.052623 -0.014866 -0.083724
vn -0.045519 -0.016888 -0.087423
vn -0.029422 -0.019412 -0.093582
vn -0.054719 -0.001264 -0.083691
vn -0.007971 -0.024712 -0.096570
vn 0.010353 0.023807 -0.096571
vn 0.013736 0.022033 -0.096570
vn 0.035605 0.007684 -0.093130
vn 0.016812 0.019769 -0.096574
vn 0.019532 0.017089 -0.096574
vn 0.036504 -0.001373 -0.093089
vn 0.021841 0.014046 -0.096570
vn 0.035009 -0.010426 -0.093089
vn 0.023659 0.010687 -0.096571
vn 0.024977 0.007102 -0.096570
vn 0.031120 -0.018907 -0.093135
vn 0.025742 0.003359 -0.096571
vn 0.025945 -0.000455 -0.096574
vn 0.025495 -0.026108 -0.093104
vn 0.025604 -0.004258 -0.096573
vn 0.020693 -0.024531 -0.094710
vn 0.022574 -0.016700 -0.095977
vn 0.023645 -0.012364 -0.096375
vn 0.024716 -0.007973 -0.096569
vn 0.018067 -0.038027 -0.090706
vn 0.023286 -0.049578 -0.083665
vn 0.034749 -0.042216 -0.083727
vn 0.044491 -0.031974 -0.083655
vn 0.051075 -0.019886 -0.083642
vn 0.017823 -0.061228 -0.077029
vn 0.026449 -0.078270 -0.056340
vn 0.035655 -0.063185 -0.068822
vn 0.033480 -0.080175 -0.049508
vn 0.050740 -0.051947 -0.068753
vn 0.096685 -0.000511 -0.025529
vn 0.093885 0.023100 -0.025535
vn 0.085184 0.045720 -0.025562
vn 0.070505 0.066158 -0.025537
vn 0.052070 0.081468 -0.025527
vn 0.030473 0.091751 -0.025555
vn 0.005813 0.096506 -0.025549
vn -0.018460 0.094909 -0.025525
vn -0.041049 0.087535 -0.025545
vn -0.061883 0.074278 -0.025560
vn -0.078773 0.056064 -0.025529
vn -0.090071 0.035144 -0.025535
vn -0.095975 0.011638 -0.025562
vn -0.095734 -0.013524 -0.025537
vn 0.071634 -0.012031 0.068730
vn 0.072366 0.006126 0.068743
vn 0.068278 0.024522 0.068824
vn 0.060164 0.040659 0.068754
vn 0.048369 0.054203 0.068720
vn 0.032786 0.064722 0.068820
vn 0.015558 0.070900 0.068783
vn -0.002237 0.072615 0.068717
vn -0.020507 0.069627 0.068786
vn -0.037540 0.062097 0.068809
vn -0.051656 0.051067 0.068730
vn -0.062705 0.036641 0.068743
vn -0.069949 0.019243 0.068824
vn -0.072602 0.001377 0.068754
vn -0.070751 -0.016487 0.068720
vn 0.022508 0.049992 -0.083631
vn 0.009491 0.053946 -0.083665
vn -0.004120 0.054523 -0.083727
vn -0.017981 0.051754 -0.083655
vn -0.030322 0.045658 -0.083642
vn -0.040518 0.036745 -0.083714
vn -0.048510 0.025318 -0.083700
vn -0.053453 0.012209 -0.083628
vn -0.099993 0.001178 -0.000000
vn -0.097032 -0.024184 0.000000
vn -0.099084 -0.013507 0.000000
vn -0.096029 -0.027899 0.000000
vn -0.087744 -0.047969 0.000000
vn -0.090896 -0.041688 0.000000
vn -0.083796 -0.054574 0.000000
vn -0.072735 -0.068626 0.000000
vn -0.074881 -0.066278 0.000000
vn -0.064346 -0.076548 0.000000
vn -0.052985 -0.084809 0.000000
vn -0.052417 -0.085161 0.000000
vn -0.039354 -0.091931 0.000000
vn -0.029779 -0.095463 0.000000
vn -0.025439 -0.096710 0.000000
vn -0.015449 -0.098799 0.000000
vn -0.010973 -0.099396 0.000000
vn -0.000785 -0.099997 0.000000
vn 0.003730 -0.099930 0.000000
vn 0.013896 -0.099030 0.000000
vn 0.018352 -0.098302 0.000000
vn 0.028276 -0.095919 0.000000
vn 0.032577 -0.094545 0.000000
vn 0.042044 -0.090732 0.000000
vn 0.046097 -0.088741 0.000000
vn 0.054902 -0.083581 0.000000
vn 0.058620 -0.081017 0.000000
vn 0.066572 -0.074620 0.000000
vn 0.069873 -0.071539 0.000000
vn 0.076800 -0.064044 0.000000
vn 0.079613 -0.060512 0.000000
vn 0.085366 -0.052082 0.000000
vn 0.087631 -0.048175 0.000000
vn 0.092085 -0.038993 0.000000
vn 0.093751 -0.034796 0.000000
vn 0.096809 -0.025059 0.000000
vn 0.097842 -0.020663 0.000000
vn 0.099438 -0.010583 0.000000
vn 0.099815 -0.006083 0.000000
vn 0.099915 0.004122 0.000000
vn 0.099627 0.008629 0.000000
vn 0.098229 0.018738 0.000000
vn 0.097283 0.023154 0.000000
vn 0.094416 0.032948 0.000000
vn 0.092832 0.037177 0.000000
vn 0.088560 0.046446 0.000000
vn 0.086373 0.050396 0.000000
vn 0.080786 0.058937 0.000000
vn 0.078043 0.062524 0.000000
vn 0.071264 0.070153 0.000000
vn 0.068024 0.073299 0.000000
vn 0.060199 0.079850 0.000000
vn 0.056533 0.082487 0.000000
vn 0.047831 0.087819 0.000000
vn 0.043818 0.089889 0.000000
vn 0.034427 0.093887 0.000000
vn 0.030154 0.095345 0.000000
vn 0.020279 0.097922 0.000000
vn 0.015837 0.098738 0.000000
vn 0.005691 0.099838 0.000000
vn 0.001178 0.099993 0.000000
vn -0.009020 0.099592 -0.000000
vn -0.024184 0.097032 -0.000000
vn -0.023535 0.097191 -0.000000
vn -0.037542 0.092686 -0.000000
vn -0.047969 0.087744 -0.000000
vn -0.050735 0.086174 -0.000000
vn -0.062830 0.077797 -0.000000
vn -0.068626 0.072735 -0.000000
vn -0.073565 0.067736 -0.000000
vn -0.082708 0.056208 -0.000000
vn -0.084809 0.052985 -0.000000
vn -0.090060 0.043464 -0.000000
vn -0.095463 0.029779 -0.000000
vn 0.099993 -0.001178 0.000000
vn 0.097032 0.024184 0.000000
vn 0.099084 0.013507 0.000000
vn 0.096029 0.027899 0.000000
vn 0.087744 0.047969 0.000000
vn 0.090896 0.041688 0.000000
vn 0.083796 0.054574 0.000000
vn 0.072735 0.068626 0.000000
vn 0.074881 0.066278 0.000000
vn 0.064346 0.076548 0.000000
vn 0.052985 0.084809 0.000000
vn 0.052417 0.085161 0.000000
vn 0.039354 0.091931 0.000000
vn 0.029779 0.095463 0.000000
vn 0.025439 0.096710 0.000000
vn 0.015449 0.098799 0.000000
vn 0.010973 0.099396 0.000000
vn 0.000785 0.099997 0.000000
vn -0.003730 0.099930 -0.000000
vn -0.013896 0.099030 -0.000000
vn -0.018352 0.098302 -0.000000
vn -0.028276 0.095919 -0.000000
vn -0.032577 0.094545 -0.000000
vn -0.042044 0.090732 -0.000000
vn -0.046097 0.088741 -0.000000
vn -0.054902 0.083581 -0.000000
vn -0.058620 0.081017 -0.000000
vn -0.066572 0.074620 -0.000000
vn -0.069873 0.071539 -0.000000
vn -0.076800 0.064044 -0.000000
vn -0.079613 0.060512 -0.000000
vn -0.085366 0.052082 -0.000000
vn -0.087631 0.048175 -0.000000
vn -0.092085 0.038993 -0.000000
vn -0.093751 0.034796 -0.000000
vn -0.096809 0.025059 -0.000000
vn -0.097842 0.020663 -0.000000
vn -0.099438 0.010583 -0.000000
vn -0.099815 0.006083 -0.000000
vn -0.099915 -0.004122 0.000000
vn -0.099627 -0.008629 0.000000
vn -0.098229 -0.018738 0.000000
vn -0.097283 -0.023154 0.000000
vn -0.094416 -0.032948 0.000000
vn -0.092832 -0.037177 0.000000
vn -0.088560 -0.046446 0.000000
vn -0.086373 -0.050396 0.000000
vn -0.080786 -0.058937 0.000000
vn -0.078043 -0.062524 0.000000
vn -0.071264 -0.070153 0.000000
vn -0.068024 -0.073299 0.000000
vn -0.060199 -0.079850 0.000000
vn -0.056533 -0.082487 0.000000
vn -0.047831 -0.087819 0.000000
vn -0.043818 -0.089889 0.000000
vn -0.034427 -0.093887 0.000000
vn -0.030154 -0.095345 0.000000
vn -0.020279 -0.097922 0.000000
vn -0.015837 -0.098738 0.000000
vn -0.005691 -0.099838 0.000000
vn -0.001178 -0.099993 0.000000
vn 0.009020 -0.099592 0.000000
vn 0.024184 -0.097032 0.000000
vn 0.023535 -0.097191 0.000000
vn 0.037542 -0.092686 0.000000
vn 0.047969 -0.087744 0.000000
vn 0.050735 -0.086174 0.000000
vn 0.062830 -0.077797 0.000000
vn 0.068626 -0.072735 0.000000
vn 0.073565 -0.067736 0.000000
vn 0.082708 -0.056208 0.000000
vn 0.084809 -0.052985 0.000000
vn 0.090060 -0.043464 0.000000
vn 0.095463 -0.029779 0.000000
vn -0.024716 0.007973 -0.096569
vn -0.023645 0.012364 -0.096375
vn -0.025604 0.004258 -0.096573
vn -0.022574 0.016700 -0.095977
vn -0.020693 0.024531 -0.094710
vn -0.025185 0.026415 -0.093102
vn -0.018067 0.038027 -0.090706
vn -0.022699 0.049856 -0.083661
vn -0.017823 0.061228 -0.077029
vn -0.026449 0.078270 -0.056340
vn -0.043870 0.085718 -0.026977
vn -0.032544 0.080561 -0.049506
vn -0.034916 0.063598 -0.068820
vn -0.034255 0.042620 -0.083726
vn -0.030898 0.019269 -0.093134
vn -0.034881 0.010821 -0.093092
vn -0.024977 -0.007102 -0.096570
vn -0.023659 -0.010687 -0.096571
vn -0.021841 -0.014046 -0.096570
vn -0.036492 0.001758 -0.093087
vn -0.019532 -0.017089 -0.096574
vn -0.035684 -0.007322 -0.093129
vn -0.016812 -0.019769 -0.096574
vn -0.013736 -0.022033 -0.096570
vn -0.032707 -0.016092 -0.093120
vn -0.010353 -0.023807 -0.096571
vn -0.006750 -0.025075 -0.096569
vn -0.027658 -0.023908 -0.093077
vn -0.002998 -0.025790 -0.096571
vn -0.020821 -0.029926 -0.093118
vn 0.000819 -0.025937 -0.096574
vn 0.004617 -0.025540 -0.096573
vn -0.012648 -0.034155 -0.093131
vn 0.008319 -0.024599 -0.096570
vn 0.011828 -0.023097 -0.096574
vn -0.003563 -0.036386 -0.093077
vn 0.015103 -0.021127 -0.096569
vn 0.018031 -0.018675 -0.096572
vn 0.005565 -0.036068 -0.093103
vn 0.020568 -0.015821 -0.096575
vn 0.014340 -0.033471 -0.093135
vn 0.022675 -0.012636 -0.096572
vn 0.024293 -0.009175 -0.096569
vn 0.022442 -0.028817 -0.093091
vn 0.025362 -0.005508 -0.096573
vn 0.025912 -0.001729 -0.096569
vn 0.028945 -0.022289 -0.093088
vn 0.025870 0.002091 -0.096573
vn 0.033464 -0.014387 -0.093130
vn 0.025279 0.005863 -0.096574
vn 0.024156 0.009514 -0.096571
vn 0.036038 -0.005488 -0.093119
vn 0.022502 0.012957 -0.096570
vn 0.020356 0.016118 -0.096570
vn 0.036359 0.003808 -0.093078
vn 0.017772 0.018931 -0.096570
vn 0.014794 0.021322 -0.096574
vn 0.034188 0.012653 -0.093118
vn 0.011505 0.023262 -0.096574
vn 0.019510 0.021773 -0.095631
vn 0.013854 0.023218 -0.096276
vn -0.022298 0.093653 -0.027054
vn -0.026807 0.092889 -0.025554
vn -0.018604 0.098254 -0.000000
vn -0.043297 0.090141 -0.000000
vn -0.029662 0.091609 0.026981
vn -0.033508 0.090685 0.025563
vn -0.050427 0.082006 0.027058
vn -0.064520 0.076402 -0.000000
vn -0.069018 0.067712 -0.025525
vn -0.083464 0.048798 -0.025544
vn -0.079123 0.035924 -0.049487
vn -0.085631 0.014718 -0.049504
vn -0.072468 0.003791 -0.068804
vn -0.071116 -0.014851 -0.068716
vn -0.050927 -0.020318 -0.083628
vn -0.044301 -0.032151 -0.083689
vn -0.000372 0.096273 -0.027046
vn -0.003173 0.096635 -0.025527
vn 0.006007 0.099819 0.000000
vn 0.014739 0.095556 0.025530
vn -0.009016 0.096264 0.025533
vn -0.006898 0.096039 0.026997
vn 0.021893 0.093771 -0.026978
vn 0.020782 0.094424 -0.025539
vn 0.029633 0.095497 0.001473
vn 0.043842 0.085726 -0.027000
vn 0.015236 0.095055 0.027062
vn -0.055194 0.079382 0.025539
vn -0.067756 0.068395 0.027041
vn -0.081224 0.058332 -0.000000
vn -0.093096 0.026073 -0.025561
vn -0.086588 -0.007663 -0.049434
vn -0.065264 -0.031798 -0.068772
vn -0.034831 -0.042152 -0.083726
vn -0.072912 0.063499 0.025527
vn -0.066198 0.050089 0.055757
vn -0.086602 0.042977 0.025556
vn -0.073464 0.046411 0.049488
vn -0.094717 0.019387 0.025549
vn -0.082885 0.026078 0.049498
vn -0.096588 -0.004388 0.025525
vn -0.086782 0.004974 0.049438
vn -0.092464 -0.028248 0.025544
vn -0.085287 -0.016734 0.049458
vn -0.082006 -0.051203 0.025559
vn -0.078036 -0.038195 0.049513
vn -0.066826 -0.069875 0.025530
vn -0.066196 -0.056324 0.049454
vn -0.047625 -0.084142 0.025534
vn -0.050345 -0.070860 0.049439
vn -0.024322 -0.093568 0.025563
vn -0.030384 -0.081396 0.049513
vn -0.000075 -0.096684 0.025538
vn -0.008989 -0.086437 0.049475
vn 0.012401 -0.086039 0.049433
vn 0.001856 -0.072626 0.068717
vn 0.033773 -0.080063 0.049490
vn 0.020153 -0.069733 0.068783
vn 0.053104 -0.068775 0.049497
vn 0.037270 -0.062258 0.068810
vn 0.068360 -0.053692 0.049438
vn 0.051462 -0.051261 0.068731
vn 0.079559 -0.034988 0.049460
vn 0.062585 -0.036846 0.068742
vn 0.069893 -0.019448 0.068824
vn 0.049320 -0.023602 0.083729
vn 0.072597 -0.001548 0.068755
vn 0.053718 -0.010641 0.083673
vn 0.070783 0.016350 0.068720
vn 0.054752 0.002919 0.083628
vn 0.064113 0.033962 0.068819
vn 0.052044 0.016807 0.083720
vn 0.053575 0.048975 0.068783
vn 0.046188 0.029346 0.083699
vn 0.039334 0.057655 0.071615
vn 0.037640 0.039864 0.083631
vn 0.029451 0.033741 0.089410
vn 0.032408 0.016903 0.093081
vn 0.028221 0.026415 0.092227
vn 0.027328 0.018517 0.094395
vn 0.025681 -0.003865 0.096569
vn 0.026642 0.009873 0.095879
vn 0.026311 0.005049 0.096344
vn 0.025948 -0.000052 0.096575
vn -0.053560 0.035879 0.076446
vn -0.066167 0.029781 0.068811
vn -0.045204 0.030779 0.083721
vn -0.031486 0.028823 0.090431
vn -0.051496 0.018731 0.083650
vn -0.028329 0.023041 0.093094
vn -0.054544 0.005355 0.083644
vn -0.033199 0.015278 0.093083
vn -0.053961 -0.008820 0.083729
vn -0.035864 0.006308 0.093134
vn -0.050156 -0.021977 0.083674
vn -0.036365 -0.002851 0.093110
vn -0.043258 -0.033690 0.083628
vn -0.034608 -0.011798 0.093076
vn -0.033104 -0.043535 0.083719
vn -0.030373 -0.020120 0.093127
vn -0.021118 -0.050481 0.083700
vn -0.024349 -0.027113 0.093124
vn -0.016929 -0.032393 0.093081
vn -0.025461 -0.005009 0.096575
vn -0.024459 -0.008694 0.096572
vn -0.017592 0.027179 0.094614
vn -0.009126 0.026566 0.095974
vn -0.003754 0.025678 0.096574
vn -0.004439 0.026260 0.096388
vn 0.000055 0.025952 0.096574
vn -0.007485 0.024863 0.096570
vn -0.011052 0.023495 0.096570
vn -0.014380 0.021620 0.096570
vn -0.017394 0.019274 0.096571
vn -0.020025 0.016505 0.096574
vn -0.022234 0.013390 0.096573
vn -0.023971 0.009988 0.096569
vn -0.025163 0.006360 0.096573
vn -0.025838 0.002600 0.096569
vn -0.025930 -0.001219 0.096572
vn -0.022930 -0.012194 0.096569
vn -0.008219 -0.035543 0.093108
vn 0.005853 -0.054430 0.083684
vn 0.019499 -0.051095 0.083720
vn -0.020873 -0.015416 0.096575
vn -0.018401 -0.018323 0.096570
vn 0.001039 -0.036404 0.093133
vn -0.015505 -0.020814 0.096573
vn 0.010074 -0.035101 0.093094
vn -0.012281 -0.022860 0.096574
vn -0.008798 -0.024427 0.096571
vn 0.018511 -0.031509 0.093084
vn -0.005120 -0.025459 0.096569
vn -0.001329 -0.025927 0.096571
vn 0.025823 -0.025674 0.093134
vn 0.002490 -0.025845 0.096570
vn 0.006252 -0.025187 0.096574
vn 0.031470 -0.018448 0.093109
vn 0.009881 -0.023998 0.096574
vn 0.035141 -0.010101 0.093076
vn 0.013303 -0.022301 0.096570
vn 0.016427 -0.020103 0.096571
vn 0.036421 -0.000848 0.093128
vn 0.019203 -0.017479 0.096570
vn 0.021555 -0.014469 0.096571
vn 0.035479 0.008329 0.093123
vn 0.023435 -0.011144 0.096574
vn 0.024822 -0.007587 0.096573
vn 0.056797 0.065775 0.049474
vn 0.057860 0.068763 0.043862
vn 0.073429 0.062887 0.025563
vn 0.079012 0.061058 0.005389
vn 0.087172 0.041822 0.025534
vn 0.085715 0.051507 0.000000
vn 0.094775 0.019128 0.025529
vn 0.095743 0.028865 0.000000
vn 0.096557 -0.004853 0.025558
vn 0.099905 0.004362 0.000000
vn 0.097641 -0.021592 0.000000
vn 0.095939 -0.011929 -0.025562
vn 0.089180 -0.045243 0.000000
vn 0.089938 -0.035485 -0.025534
vn 0.075406 -0.065680 0.000000
vn 0.078530 -0.056403 -0.025529
vn 0.056112 -0.082773 0.000000
vn 0.061504 -0.074591 -0.025561
vn 0.033300 -0.094293 0.000000
vn 0.040589 -0.087750 -0.025544
vn 0.017945 -0.095008 -0.025525
vn 0.024803 -0.083313 -0.049434
vn -0.006440 -0.096466 -0.025550
vn 0.003138 -0.086849 -0.049471
vn -0.031096 -0.091542 -0.025555
vn -0.019342 -0.084705 -0.049507
vn -0.052644 -0.081098 -0.025527
vn -0.039605 -0.077373 -0.049446
vn -0.071020 -0.065605 -0.025538
vn -0.057463 -0.065215 -0.049447
vn -0.085566 -0.045000 -0.025562
vn -0.072330 -0.048131 -0.049515
vn -0.094078 -0.022300 -0.025534
vn -0.082064 -0.028614 -0.049465
vn -0.096676 0.001391 -0.025529
vn 0.085180 0.039857 -0.033996
vn 0.089556 0.036444 -0.025527
vn 0.084427 0.020671 -0.049446
vn 0.071615 0.021760 -0.066316
vn 0.086862 -0.001795 -0.049515
vn 0.072204 0.007067 -0.068824
vn 0.083689 -0.023435 -0.049467
vn 0.071724 -0.011218 -0.068773
vn 0.075428 -0.043208 -0.049434
vn 0.066842 -0.028466 -0.068716
vn 0.061866 -0.061009 -0.049502
vn 0.057308 -0.044521 -0.068802
vn 0.044386 -0.074704 -0.049489
vn 0.044159 -0.057588 -0.068801
vn 0.028757 -0.066709 -0.068724
vn 0.030079 -0.045821 -0.083640
vn 0.011130 -0.071755 -0.068756
vn 0.017644 -0.051865 -0.083658
vn -0.007700 -0.072142 -0.068821
vn 0.003749 -0.054550 -0.083727
vn -0.025269 -0.068086 -0.068744
vn -0.009876 -0.053880 -0.083662
vn -0.041293 -0.059762 -0.068726
vn -0.022896 -0.049813 -0.083633
vn -0.055239 -0.047031 -0.068824
vn 0.052665 0.014717 -0.083725
vn 0.045519 0.016888 -0.087423
vn 0.029422 0.019412 -0.093582
vn 0.054725 0.001056 -0.083690
vn 0.007971 0.024712 -0.096570
vn -0.025742 -0.003359 -0.096571
vn -0.025945 0.000455 -0.096574
vn -0.050136 0.052523 -0.068758
vn -0.052203 0.069479 -0.049473
vn -0.061718 0.038316 -0.068723
vn -0.067962 0.054199 -0.049434
vn -0.069153 0.022011 -0.068800
vn -0.044115 0.032478 -0.083660
vn -0.050868 0.020420 -0.083639
vn -0.054216 0.007277 -0.083712
vn -0.054305 -0.006670 -0.083704
vn -0.049839 0.082845 -0.025550
vn -0.093345 0.035870 -0.000000
vn -0.099416 0.010789 -0.000000
vn -0.099035 -0.013861 0.000000
vn -0.092480 -0.038046 0.000000
vn -0.079486 -0.060679 0.000000
vn -0.062054 -0.078418 0.000000
vn -0.040894 -0.091256 0.000000
vn -0.015978 -0.098715 0.000000
vn 0.009284 -0.099568 0.000000
vn 0.023526 -0.093781 0.025527
vn 0.046517 -0.084752 0.025557
vn 0.066636 -0.070049 0.025549
vn 0.081757 -0.051617 0.025525
vn 0.092030 -0.029631 0.025545
vn 0.085865 -0.013259 0.049512
vn 0.086512 0.008370 0.049453
vn 0.081812 0.029368 0.049440
vn 0.071448 0.049434 0.049513
vn -0.071527 0.012640 0.068732
vn -0.072418 -0.005517 0.068740
vn -0.068467 -0.023987 0.068825
vn -0.060449 -0.040230 0.068756
vn -0.048736 -0.053875 0.068719
vn -0.033205 -0.064509 0.068818
vn -0.015954 -0.070810 0.068785
vn -0.008096 -0.054224 0.083631
vn 0.040325 -0.036960 -0.083713
vn 0.048380 -0.025560 -0.083702
vn 0.053400 -0.012439 -0.083628
vn 0.031546 -0.044809 0.083648
vn 0.041701 -0.035560 0.083645
vn 0.095773 0.013243 -0.025537
vn 0.000000 0.000000 0.100000
vn 0.000000 0.000000 0.100000
vn 0.000000 0.000000 0.100000
vn 0.000000 0.000000 0.100000
vn 0.000000 0.000000 0.100000
vn 0.039248 -0.081168 0.043259
vn 0.038499 -0.081368 0.043556
vn 0.039279 -0.080845 0.043832
vn 0.037993 -0.081362 0.044008
vn 0.038892 -0.080812 0.044236
vn 0.039580 -0.080641 0.043937
vn 0.039719 -0.080279 0.044471
vn 0.040466 -0.080289 0.043774
vn 0.037993 0.081362 0.044008
vn 0.037675 0.081544 0.043944
vn 0.038499 0.081368 0.043556
vn 0.037716 0.081560 0.043879
vn 0.038481 0.081717 0.042912
vn 0.038939 0.081367 0.043165
vn 0.037982 0.081490 0.043781
vn 0.038482 0.081366 0.043575
vn 0.038939 -0.081367 0.043165
vn 0.038483 -0.081365 0.043575
vn 0.039145 -0.081182 0.043326
vn 0.038483 0.081365 0.043575
vn 0.038939 0.081367 0.043165
vn 0.039145 0.081182 0.043326
vn 0.051934 0.085457 0.000000
vn 0.051934 0.085457 0.000000
vn 0.051934 0.085457 0.000000
vn 0.051934 0.085457 0.000000
vn 0.051934 0.085457 0.000000
vn 0.051934 0.085457 0.000000
vn 0.051934 0.085457 0.000000
vn 0.051934 0.085457 0.000000
vn -0.000000 0.070711 0.070711
vn -0.000000 0.070711 0.070711
vn -0.000000 0.070711 0.070711
vn -0.000000 0.070711 0.070711
vn -0.000000 0.070711 0.070711
vn 0.037993 0.081362 0.044008
vn 0.038499 0.081368 0.043556
vn 0.038892 0.080812 0.044236
vn 0.039719 0.080279 0.044471
vn 0.039248 0.081168 0.043259
vn 0.040466 0.080289 0.043774
vn 0.051934 -0.085457 0.000000
vn 0.051934 -0.085457 0.000000
vn 0.051934 -0.085457 0.000000
vn 0.051934 -0.085457 0.000000
vn 0.051934 -0.085457 0.000000
vn 0.051934 -0.085457 0.000000
vn 0.038499 -0.081368 0.043556
vn 0.037716 -0.081560 0.043879
vn 0.037993 -0.081362 0.044008
vn 0.037675 -0.081544 0.043944
vn 0.000000 -0.070711 0.070711
vn 0.000000 -0.070711 0.070711
vn 0.000000 -0.070711 0.070711
vn 0.000000 -0.070711 0.070711
vn 0.000000 -0.070711 0.070711
vn -0.000000 0.100000 -0.000000
vn -0.000000 0.100000 -0.000000
vn -0.000000 0.100000 -0.000000
vn -0.000000 0.100000 -0.000000
vn -0.000000 0.100000 -0.000000
vn -0.000000 0.100000 -0.000000
vn -0.000000 0.100000 -0.000000
vn -0.000000 0.100000 -0.000000
vn -0.000000 0.100000 -0.000000
vn 0.000000 0.000000 0.100000
vn 0.000000 0.000000 0.100000
vn 0.000000 0.000000 0.100000
vn 0.000000 0.000000 0.100000
vn 0.000000 0.000000 0.100000
vn 0.000000 0.000000 0.100000
vn 0.000000 0.000000 0.100000
vn 0.000000 0.000000 0.100000
vn 0.000000 0.000000 0.100000
vn 0.000000 0.000000 0.100000
vn 0.000000 0.000000 0.100000
vn 0.000000 0.000000 0.100000
vn 0.000000 0.000000 0.100000
vn 0.000000 0.000000 0.100000
vn 0.000000 0.000000 0.100000
vn 0.000000 0.000000 0.100000
vn 0.000000 0.000000 0.100000
vn 0.000000 0.000000 0.100000
vn 0.000000 0.000000 0.100000
vn 0.000000 0.000000 0.100000
vn 0.000000 0.000000 0.100000
vn 0.000000 0.000000 0.100000
vn 0.000000 0.000000 0.100000
vn 0.000000 0.000000 0.100000
vn 0.000000 0.000000 0.100000
vn 0.000000 0.000000 0.100000
vn 0.000000 0.000000 0.100000
vn 0.000000 0.000000 0.100000
vn 0.000000 0.000000 0.100000
vn 0.000000 0.000000 0.100000
vn 0.000000 0.000000 0.100000
vn 0.000000 0.000000 0.100000
vn 0.000000 0.000000 0.100000
vn 0.000000 0.000000 0.100000
vn 0.000000 0.000000 0.100000
vn 0.000000 0.000000 0.100000
vn 0.000000 0.000000 0.100000
vn 0.000000 0.000000 0.100000
vn 0.000000 0.000000 0.100000
vn 0.000000 0.000000 0.100000
vn 0.000000 0.000000 0.100000
vn 0.000000 0.000000 0.100000
vn 0.000000 0.000000 0.100000
vn 0.000000 0.000000 0.100000
vn 0.000000 0.000000 0.100000
vn 0.000000 0.000000 0.100000
vn 0.000000 0.000000 0.100000
vn 0.000000 0.000000 0.100000
vn 0.000000 0.000000 0.100000
vn 0.000000 0.000000 0.100000
vn 0.000000 0.000000 0.100000
vn 0.000000 0.000000 0.100000
vn 0.000000 0.000000 0.100000
vn 0.000000 0.000000 0.100000
vn 0.000000 0.000000 0.100000
vn 0.000000 0.000000 0.100000
vn 0.000000 0.000000 0.100000
vn 0.000000 0.000000 0.100000
vn 0.000000 0.000000 0.100000
vn 0.000000 0.000000 0.100000
vn 0.000000 0.000000 0.100000
vn 0.000000 0.000000 0.100000
vn 0.000000 0.000000 0.100000
vn 0.000000 0.000000 0.100000
vn 0.000000 0.000000 0.100000
vn 0.000000 0.000000 0.100000
vn 0.000000 0.000000 0.100000
vn 0.000000 0.000000 0.100000
vn 0.000000 0.000000 0.100000
vn 0.000000 0.000000 0.100000
vn 0.000000 0.000000 0.100000
vn 0.000000 0.000000 0.100000
vn 0.000000 0.000000 0.100000
vn 0.000000 0.000000 0.100000
vn 0.000000 0.000000 0.100000
vn 0.000000 0.000000 0.100000
vn 0.000000 0.000000 0.100000
vn 0.000000 0.000000 0.100000
vn 0.000000 0.000000 0.100000
vn 0.000000 0.000000 0.100000
vn 0.000000 0.000000 0.100000
vn -0.039248 0.081168 0.043259
vn -0.038499 0.081368 0.043556
vn -0.039279 0.080845 0.043832
vn -0.037993 0.081362 0.044008
vn -0.038892 0.080812 0.044236
vn -0.039580 0.080641 0.043937
vn -0.039719 0.080279 0.044471
vn -0.040466 0.080289 0.043774
vn -0.037993 -0.081362 0.044008
vn -0.037675 -0.081544 0.043944
vn -0.038499 -0.081368 0.043556
vn -0.037716 -0.081560 0.043879
vn -0.038939 0.081367 0.043165
vn -0.038483 0.081365 0.043575
vn -0.039145 0.081182 0.043326
vn -0.038483 -0.081365 0.043575
vn -0.038939 -0.081367 0.043165
vn -0.039145 -0.081182 0.043326
vn -0.051934 -0.085457 0.000000
vn -0.051934 -0.085457 0.000000
vn -0.051934 -0.085457 0.000000
vn -0.051934 -0.085457 0.000000
vn -0.051934 -0.085457 0.000000
vn -0.051934 -0.085457 0.000000
vn 0.000000 -0.070711 0.070711
vn 0.000000 -0.070711 0.070711
vn 0.000000 -0.070711 0.070711
vn 0.000000 -0.070711 0.070711
vn 0.000000 -0.070711 0.070711
vn -0.037993 -0.081362 0.044008
vn -0.038499 -0.081368 0.043556
vn -0.038892 -0.080812 0.044236
vn -0.039719 -0.080279 0.044471
vn -0.039248 -0.081168 0.043259
vn -0.040466 -0.080289 0.043774
vn -0.051934 0.085457 0.000000
vn -0.051934 0.085457 0.000000
vn -0.051934 0.085457 0.000000
vn -0.051934 0.085457 0.000000
vn -0.051934 0.085457 0.000000
vn -0.051934 0.085457 0.000000
vn -0.051934 0.085457 0.000000
vn -0.051934 0.085457 0.000000
vn -0.038499 0.081368 0.043556
vn -0.037716 0.081560 0.043879
vn -0.037993 0.081362 0.044008
vn -0.037675 0.081544 0.043944
vn -0.000000 0.070711 0.070711
vn -0.000000 0.070711 0.070711
vn -0.000000 0.070711 0.070711
vn -0.000000 0.070711 0.070711
vn -0.000000 0.070711 0.070711
vn 0.000000 -0.100000 0.000000
vn 0.000000 -0.100000 0.000000
vn 0.000000 -0.100000 0.000000
vn 0.000000 -0.100000 0.000000
vn -0.000000 0.100000 0.000000
vn -0.000000 0.100000 0.000000
vn -0.000000 0.100000 0.000000
vn -0.000000 0.100000 0.000000
vn -0.097980 -0.020000 0.000000
vn -0.097980 -0.020000 0.000000
vn -0.090688 -0.042139 0.000000
vn -0.090688 -0.042139 0.000000
vn -0.078470 -0.061988 0.000000
vn -0.078470 -0.061988 0.000000
vn -0.061988 -0.078470 0.000000
vn -0.061988 -0.078470 0.000000
vn -0.042139 -0.090688 0.000000
vn -0.042139 -0.090688 0.000000
vn -0.020000 -0.097980 0.000000
vn -0.020000 -0.097980 0.000000
vn -0.097980 0.020000 -0.000000
vn -0.097980 0.020000 -0.000000
vn -0.090688 0.042139 -0.000000
vn -0.090688 0.042139 -0.000000
vn -0.078470 0.061988 -0.000000
vn -0.078470 0.061988 -0.000000
vn -0.061988 0.078470 -0.000000
vn -0.061988 0.078470 -0.000000
vn -0.042139 0.090688 -0.000000
vn -0.042139 0.090688 -0.000000
vn -0.020000 0.097980 -0.000000
vn -0.020000 0.097980 -0.000000
vn 0.000000 0.000000 -0.100000
vn 0.000000 0.000000 -0.100000
vn 0.000000 0.000000 -0.100000
vn 0.000000 0.000000 -0.100000
vn 0.000000 0.000000 -0.100000
vn 0.000000 0.000000 -0.100000
vn 0.000000 0.000000 -0.100000
vn 0.000000 0.000000 -0.100000
vn 0.000000 0.000000 -0.100000
vn 0.000000 0.000000 -0.100000
vn 0.000000 0.000000 -0.100000
vn 0.000000 0.000000 -0.100000
vn 0.000000 0.000000 -0.100000
vn 0.000000 0.000000 -0.100000
vn 0.000000 0.000000 -0.100000
vn 0.000000 0.000000 -0.100000
vn 0.000000 0.000000 -0.100000
vn 0.000000 0.000000 -0.100000
vn 0.000000 0.000000 -0.100000
vn 0.000000 0.000000 -0.100000
vn 0.000000 0.000000 -0.100000
vn 0.000000 0.000000 -0.100000
vn 0.000000 0.000000 -0.100000
vn 0.000000 0.000000 -0.100000
vn 0.000000 0.000000 -0.100000
vn 0.000000 0.000000 -0.100000
vn 0.000000 0.000000 -0.100000
vn 0.000000 0.000000 -0.100000
vn 0.000000 0.000000 -0.100000
vn 0.000000 0.000000 -0.100000
vn 0.000000 0.000000 -0.100000
vn 0.000000 0.000000 -0.100000
vn 0.000000 0.000000 -0.100000
vn 0.000000 0.000000 -0.100000
vn 0.000000 0.000000 -0.100000
vn 0.000000 0.000000 -0.100000
vn 0.000000 0.000000 -0.100000
vn 0.000000 0.000000 -0.100000
vn 0.000000 0.000000 -0.100000
vn 0.000000 0.000000 -0.100000
vn 0.000000 0.000000 -0.100000
vn 0.000000 0.000000 -0.100000
vn 0.000000 0.000000 -0.100000
vn 0.000000 0.000000 -0.100000
vn 0.000000 0.000000 -0.100000
vn 0.000000 0.000000 -0.100000
vn 0.000000 0.000000 -0.100000
vn 0.000000 0.000000 -0.100000
vn 0.000000 0.000000 -0.100000
vn 0.000000 0.000000 -0.100000
vn 0.000000 0.000000 -0.100000
vn 0.000000 0.000000 -0.100000
vn 0.000000 0.000000 -0.100000
vn 0.000000 0.000000 -0.100000
vn 0.000000 0.000000 -0.100000
vn 0.000000 0.000000 -0.100000
vn 0.000000 0.000000 -0.100000
vn 0.000000 0.000000 -0.100000
vn 0.000000 0.000000 -0.100000
vn 0.000000 0.000000 -0.100000
vn 0.000000 0.000000 -0.100000
vn 0.000000 0.000000 -0.100000
vn 0.000000 0.000000 -0.100000
vn 0.000000 0.000000 -0.100000
vn 0.000000 0.000000 -0.100000
vn 0.000000 0.000000 -0.100000
vn 0.000000 0.000000 -0.100000
vn 0.000000 0.000000 -0.100000
vn 0.000000 0.000000 -0.100000
vn 0.000000 0.000000 -0.100000
vn 0.000000 0.000000 -0.100000
vn 0.000000 0.000000 -0.100000
vn 0.000000 0.000000 -0.100000
vn 0.000000 0.000000 -0.100000
vn 0.000000 0.000000 -0.100000
vn 0.000000 0.000000 -0.100000
vn 0.000000 0.000000 -0.100000
vn 0.000000 0.000000 -0.100000
vn 0.000000 0.000000 -0.100000
vn 0.000000 0.000000 -0.100000
vn 0.000000 0.000000 -0.100000
vn 0.000000 0.000000 -0.100000
vn 0.000000 0.000000 -0.100000
vn 0.000000 0.000000 -0.100000
vn 0.000000 0.000000 -0.100000
vn 0.000000 0.000000 -0.100000
vn 0.000000 0.000000 -0.100000
vn 0.000000 0.000000 -0.100000
vn 0.000000 0.000000 -0.100000
vn 0.000000 0.000000 -0.100000
vn 0.000000 0.000000 -0.100000
vn 0.000000 0.000000 -0.100000
vn 0.000000 0.000000 -0.100000
vn 0.000000 0.000000 -0.100000
vn 0.000000 0.000000 -0.100000
vn 0.000000 0.000000 -0.100000
vn 0.000000 0.000000 -0.100000
vn 0.000000 0.000000 -0.100000
vn 0.000000 0.000000 -0.100000
vn 0.000000 0.000000 -0.100000
vn 0.000000 0.000000 -0.100000
vn 0.000000 0.000000 -0.100000
vn 0.000000 0.000000 -0.100000
vn 0.000000 0.000000 -0.100000
vn 0.000000 0.000000 -0.100000
vn 0.000000 0.000000 -0.100000
vn 0.000000 0.000000 -0.100000
vn 0.000000 0.000000 -0.100000
vn -0.100000 -0.000000 0.000000
vn -0.100000 -0.000000 0.000000
vn -0.100000 -0.000000 0.000000
vn -0.100000 -0.000000 0.000000
vn 0.100000 0.000000 0.000000
vn 0.100000 0.000000 0.000000
vn 0.100000 0.000000 0.000000
vn 0.100000 0.000000 0.000000
vn 0.020000 0.097980 0.000000
vn 0.020000 0.097980 0.000000
vn 0.042139 0.090688 0.000000
vn 0.042139 0.090688 0.000000
vn 0.061988 0.078470 0.000000
vn 0.061988 0.078470 0.000000
vn 0.078470 0.061988 0.000000
vn 0.078470 0.061988 0.000000
vn 0.090688 0.042139 0.000000
vn 0.090688 0.042139 0.000000
vn 0.097980 0.020000 0.000000
vn 0.097980 0.020000 0.000000
vn 0.100000 0.000000 0.000000
vn 0.100000 0.000000 0.000000
vn 0.100000 0.000000 0.000000
vn 0.100000 0.000000 0.000000
vn -0.100000 -0.000000 0.000000
vn -0.100000 -0.000000 0.000000
vn -0.100000 -0.000000 0.000000
vn -0.100000 -0.000000 0.000000
vn 0.020000 -0.097980 0.000000
vn 0.020000 -0.097980 0.000000
vn 0.042139 -0.090688 0.000000
vn 0.042139 -0.090688 0.000000
vn 0.061988 -0.078470 0.000000
vn 0.061988 -0.078470 0.000000
vn 0.078470 -0.061988 0.000000
vn 0.078470 -0.061988 0.000000
vn 0.090688 -0.042139 0.000000
vn 0.090688 -0.042139 0.000000
vn 0.097980 -0.020000 0.000000
vn 0.097980 -0.020000 0.000000
vn -0.000000 0.100000 0.000000
vn -0.000000 0.100000 0.000000
vn -0.000000 0.100000 0.000000
vn -0.000000 0.100000 0.000000
vn 0.000000 -0.100000 0.000000
vn 0.000000 -0.100000 0.000000
vn 0.000000 -0.100000 0.000000
vn 0.000000 -0.100000 0.000000
vn 0.025882 -0.096593 0.000000
vn 0.025882 -0.096593 0.000000
vn 0.000000 -0.100000 0.000000
vn 0.000000 -0.100000 0.000000
vn -0.025882 -0.096593 0.000000
vn -0.025882 -0.096593 0.000000
vn -0.050000 -0.086603 0.000000
vn -0.050000 -0.086603 0.000000
vn -0.070711 -0.070711 0.000000
vn -0.070711 -0.070711 0.000000
vn -0.086603 -0.050000 0.000000
vn -0.086603 -0.050000 0.000000
vn -0.096593 -0.025882 0.000000
vn -0.096593 -0.025882 0.000000
vn -0.100000 -0.000000 0.000000
vn -0.100000 -0.000000 0.000000
vn -0.096593 0.025882 0.000000
vn -0.096593 0.025882 0.000000
vn -0.086603 0.050000 0.000000
vn -0.086603 0.050000 0.000000
vn -0.070711 0.070711 0.000000
vn -0.070711 0.070711 0.000000
vn -0.050000 0.086603 0.000000
vn -0.050000 0.086603 0.000000
vn -0.025882 0.096593 0.000000
vn -0.025882 0.096593 0.000000
vn -0.000000 0.100000 0.000000
vn -0.000000 0.100000 0.000000
vn 0.025882 0.096593 0.000000
vn 0.025882 0.096593 0.000000
vn 0.050000 0.086603 0.000000
vn 0.050000 0.086603 0.000000
vn 0.070711 0.070711 0.000000
vn 0.070711 0.070711 0.000000
vn 0.086603 0.050000 0.000000
vn 0.086603 0.050000 0.000000
vn 0.096593 0.025882 0.000000
vn 0.096593 0.025882 0.000000
vn 0.100000 0.000000 0.000000
vn 0.100000 0.000000 0.000000
vn 0.096593 -0.025882 0.000000
vn 0.096593 -0.025882 0.000000
vn 0.086603 -0.050000 0.000000
vn 0.086603 -0.050000 0.000000
vn 0.070711 -0.070711 0.000000
vn 0.070711 -0.070711 0.000000
vn 0.050000 -0.086603 0.000000
vn 0.050000 -0.086603 0.000000
vn 0.000000 0.000000 0.100000
vn 0.000000 0.000000 0.100000
vn 0.000000 0.000000 0.100000
vn 0.000000 0.000000 0.100000
vn 0.000000 0.000000 0.100000
vn 0.000000 0.000000 0.100000
vn 0.000000 0.000000 0.100000
vn 0.000000 0.000000 0.100000
vn 0.000000 0.000000 0.100000
vn 0.000000 0.000000 0.100000
vn 0.000000 0.000000 0.100000
vn 0.000000 0.000000 0.100000
vn 0.000000 0.000000 0.100000
vn 0.000000 0.000000 0.100000
vn 0.000000 0.000000 0.100000
vn 0.000000 0.000000 0.100000
vn 0.000000 0.000000 0.100000
vn 0.000000 0.000000 0.100000
vn 0.000000 0.000000 0.100000
vn 0.000000 0.000000 0.100000
vn 0.000000 0.000000 0.100000
vn 0.000000 0.000000 0.100000
vn 0.000000 0.000000 0.100000
vn 0.000000 0.000000 0.100000
vn 0.000000 0.000000 0.100000
vn 0.000000 0.000000 0.100000
vn 0.000000 0.000000 0.100000
vn 0.000000 0.000000 0.100000
vn 0.000000 0.000000 0.100000
vn 0.000000 0.000000 0.100000
vn 0.000000 0.000000 0.100000
vn 0.000000 0.000000 0.100000
vn 0.000000 0.000000 0.100000
vn 0.000000 0.000000 0.100000
vn 0.000000 0.000000 0.100000
vn 0.000000 0.000000 0.100000
vn 0.000000 0.000000 0.100000
vn 0.000000 0.000000 0.100000
vn 0.000000 0.000000 0.100000
vn 0.000000 0.000000 0.100000
vn 0.000000 0.000000 0.100000
vn 0.000000 0.000000 0.100000
vn 0.000000 0.000000 0.100000
vn 0.000000 0.000000 0.100000
vn 0.000000 0.000000 0.100000
vn 0.000000 0.000000 0.100000
vn 0.000000 0.000000 0.100000
vn 0.000000 0.000000 0.100000
vn 0.000000 0.000000 0.100000
vn 0.000000 0.000000 0.100000
vn 0.000000 0.000000 0.100000
vn 0.000000 0.000000 0.100000
vn 0.000000 0.000000 0.100000
vn 0.000000 0.000000 0.100000
vn 0.000000 0.000000 0.100000
vn 0.000000 0.000000 0.100000
vn 0.000000 0.000000 0.100000
vn 0.000000 0.000000 0.100000
vn 0.000000 0.000000 0.100000
vn 0.000000 0.000000 0.100000
vn 0.000000 0.000000 0.100000
vn 0.000000 0.000000 0.100000
vn 0.000000 0.000000 0.100000
vn 0.000000 0.000000 0.100000
vn -0.024853 0.089217 0.037719
vn -0.023374 0.089617 0.037716
vn -0.023361 0.089620 0.037717
vn -0.020370 0.090350 0.037710
vn -0.014785 0.091430 0.037709
vn -0.004395 0.092519 0.037694
vn -0.005986 0.092427 0.037701
vn 0.002940 0.092578 0.037692
vn 0.011987 0.091852 0.037677
vn 0.011934 0.091857 0.037682
vn 0.020865 0.090251 0.037674
vn 0.028217 0.088235 0.037660
vn 0.029674 0.087755 0.037664
vn 0.038244 0.084377 0.037654
vn 0.043741 0.081669 0.037642
vn 0.046518 0.080119 0.037644
vn 0.044441 0.081290 0.037642
vn 0.045138 0.080905 0.037643
vn 0.045830 0.080515 0.037643
vn 0.013795 -0.069352 -0.070711
vn 0.003051 -0.070645 -0.070711
vn 0.000000 -0.070711 -0.070711
vn -0.009341 -0.070091 -0.070711
vn -0.013795 -0.069352 -0.070711
vn -0.021583 -0.067336 -0.070711
vn -0.027060 -0.065328 -0.070711
vn -0.033333 -0.062361 -0.070711
vn -0.039285 -0.058794 -0.070711
vn -0.043753 -0.055549 -0.070711
vn -0.050000 -0.050000 -0.070711
vn -0.052817 -0.047015 -0.070711
vn -0.058794 -0.039285 -0.070711
vn -0.060244 -0.037023 -0.070711
vn -0.065328 -0.027060 -0.070711
vn -0.065803 -0.025884 -0.070711
vn -0.069352 -0.013795 -0.070711
vn -0.069323 -0.013942 -0.070711
vn -0.070693 -0.001568 -0.070711
vn 0.015154 -0.069068 -0.070711
vn 0.027060 -0.065328 -0.070711
vn 0.027116 -0.065305 -0.070711
vn 0.039285 -0.058794 -0.070711
vn 0.038156 -0.059533 -0.070711
vn 0.047510 -0.052371 -0.070711
vn 0.050000 -0.050000 -0.070711
vn 0.055546 -0.043757 -0.070711
vn 0.058794 -0.039285 -0.070711
vn 0.062040 -0.033927 -0.070711
vn 0.065328 -0.027060 -0.070711
vn 0.066812 -0.023156 -0.070711
vn 0.066886 -0.022940 -0.070711
vn 0.069352 -0.013795 -0.070711
vn 0.069983 -0.010121 -0.070711
vn 0.070711 0.000000 -0.070711
vn 0.070645 0.003050 -0.070711
vn 0.069352 0.013795 -0.070711
vn 0.068850 0.016116 -0.070711
vn 0.065328 0.027060 -0.070711
vn 0.064660 0.028620 -0.070711
vn 0.058794 0.039285 -0.070711
vn 0.058221 0.040129 -0.070711
vn 0.050000 0.050000 -0.070711
vn 0.049756 0.050243 -0.070711
vn 0.039285 0.058794 -0.070711
vn 0.039561 0.058608 -0.070711
vn 0.027990 0.064935 -0.070711
vn 0.027060 0.065328 -0.070711
vn 0.021401 0.067394 -0.070711
vn 0.013795 0.069352 -0.070711
vn 0.014668 0.069173 -0.070711
vn 0.007841 0.070275 -0.070711
vn 0.000000 0.070711 -0.070711
vn 0.000976 0.070704 -0.070711
vn -0.005837 0.070469 -0.070711
vn -0.013795 0.069352 -0.070711
vn -0.012533 0.069591 -0.070711
vn -0.019064 0.068092 -0.070711
vn -0.027060 0.065328 -0.070711
vn -0.025361 0.066006 -0.070711
vn -0.026449 0.065578 -0.070711
vn -0.032456 0.062822 -0.070711
vn -0.039285 0.058794 -0.070711
vn -0.038156 0.059533 -0.070711
vn -0.047510 0.052371 -0.070711
vn -0.050000 0.050000 -0.070711
vn -0.055546 0.043757 -0.070711
vn -0.058794 0.039285 -0.070711
vn -0.062040 0.033927 -0.070711
vn -0.065328 0.027060 -0.070711
vn -0.066812 0.023156 -0.070711
vn -0.066886 0.022940 -0.070711
vn -0.069352 0.013795 -0.070711
vn -0.069873 0.010854 -0.070711
vn -0.070711 0.000000 -0.070711
vn 0.037211 -0.060374 0.070501
vn 0.036312 -0.060927 0.070494
vn 0.033563 -0.062476 0.070500
vn 0.030045 -0.064247 0.070496
vn 0.021932 -0.067456 0.070488
vn 0.025166 -0.066324 0.070483
vn 0.017521 -0.068740 0.070483
vn 0.042141 -0.057062 0.070484
vn 0.043578 -0.055965 0.070490
vn 0.047536 -0.052663 0.070477
vn 0.049411 -0.050898 0.070484
vn 0.052493 -0.047724 0.070476
vn 0.054700 -0.045161 0.070487
vn 0.056995 -0.042231 0.070485
vn 0.059406 -0.038737 0.070501
vn 0.060972 -0.036231 0.070496
vn 0.063346 -0.031884 0.070503
vn 0.064282 -0.029976 0.070493
vn 0.066463 -0.024764 0.070494
vn 0.066928 -0.023507 0.070484
vn 0.068771 -0.017384 0.070486
vn 0.068918 -0.016828 0.070478
vn 0.070261 -0.009744 0.070488
vn 0.070242 -0.009934 0.070479
vn 0.070875 -0.002825 0.070490
vn 0.070734 -0.005451 0.070477
vn 0.070881 0.002720 0.070488
vn 0.070792 0.004343 0.070496
vn 0.070125 0.010711 0.070483
vn 0.070018 0.011342 0.070490
vn 0.068498 0.018480 0.070473
vn 0.067886 0.020595 0.070480
vn 0.066005 0.026026 0.070470
vn 0.064505 0.029524 0.070480
vn 0.062621 0.033340 0.070478
vn 0.059839 0.038078 0.070494
vn 0.058374 0.040299 0.070487
vn 0.054134 0.045832 0.070491
vn 0.053462 0.046628 0.070482
vn 0.047520 0.052669 0.070482
vn 0.047918 0.052319 0.070475
vn 0.041739 0.057370 0.070474
vn 0.039997 0.058585 0.070484
vn 0.034911 0.061751 0.070484
vn 0.031608 0.063495 0.070494
vn 0.027678 0.065314 0.070485
vn 0.022765 0.067179 0.070489
vn 0.020174 0.068013 0.070479
vn 0.013542 0.069631 0.070485
vn 0.012405 0.069850 0.070477
vn 0.003939 0.070818 0.070493
vn 0.004367 0.070802 0.070484
vn -0.003700 0.070839 0.070485
vn -0.005695 0.070700 0.070492
vn -0.011622 0.069984 0.070478
vn -0.015117 0.069307 0.070484
vn -0.019397 0.068242 0.070475
vn -0.024325 0.066633 0.070486
vn -0.027018 0.065592 0.070482
vn -0.033161 0.062700 0.070492
vn -0.034280 0.062105 0.070483
vn -0.041307 0.057662 0.070490
vn -0.041056 0.057851 0.070481
vn -0.047339 0.052831 0.070483
vn -0.048730 0.051540 0.070491
vn -0.053002 0.047148 0.070483
vn -0.053941 0.046059 0.070491
vn -0.057989 0.040859 0.070483
vn -0.058537 0.040055 0.070491
vn -0.062234 0.034044 0.070483
vn -0.062470 0.033592 0.070491
vn -0.065682 0.026795 0.070483
vn -0.065703 0.026722 0.070491
vn -0.068166 0.019605 0.070491
vn -0.067838 0.020684 0.070499
vn -0.069705 0.013079 0.070499
vn 0.070898 -0.001840 0.070499
vn 0.070656 0.006082 0.070503
vn 0.069572 0.013791 0.070495
vn 0.067664 0.021286 0.070487
vn 0.064927 0.028565 0.070487
vn 0.061332 0.035614 0.070498
vn 0.056976 0.042227 0.070503
vn 0.052007 0.048224 0.070496
vn 0.046440 0.053614 0.070490
vn 0.040268 0.058390 0.070492
vn 0.033495 0.062511 0.070501
vn 0.026387 0.065829 0.070500
vn 0.019026 0.068327 0.070495
vn 0.011414 0.070002 0.070494
vn 0.003552 0.070831 0.070501
vn -0.004308 0.070789 0.070501
vn -0.012027 0.069899 0.070494
vn -0.019603 0.068166 0.070492
vn -0.027031 0.065570 0.070498
vn -0.034121 0.062173 0.070500
vn -0.040747 0.058050 0.070498
vn -0.046906 0.053194 0.070499
vn -0.052482 0.047703 0.070499
vn -0.057421 0.041626 0.070499
vn -0.061660 0.035042 0.070499
vn -0.065146 0.028033 0.070499
vn -0.069866 0.012234 0.070491
vn -0.070722 0.005316 0.070499
vn -0.070772 0.004724 0.070491
vn -0.070876 -0.002517 0.070500
vn -0.070872 -0.002844 0.070492
vn -0.070170 -0.010304 0.070499
vn -0.070169 -0.010364 0.070491
vn -0.068604 -0.017981 0.070499
vn -0.068664 -0.017783 0.070491
vn -0.066380 -0.024993 0.070491
vn -0.067937 -0.020412 0.070483
vn -0.065196 -0.027957 0.070483
vn -0.063343 -0.031917 0.070491
vn -0.061620 -0.035143 0.070483
vn -0.059584 -0.038481 0.070491
vn -0.057256 -0.041879 0.070483
vn -0.055147 -0.044607 0.070491
vn -0.052157 -0.048080 0.070483
vn -0.050080 -0.050229 0.070492
vn -0.046396 -0.053662 0.070483
vn -0.044455 -0.055270 0.070491
vn -0.040034 -0.058561 0.070483
vn -0.038312 -0.059692 0.070491
vn -0.033162 -0.062709 0.070483
vn -0.031738 -0.063433 0.070491
vn -0.025868 -0.066053 0.070483
vn -0.024802 -0.066452 0.070491
vn -0.018239 -0.068553 0.070483
vn -0.017588 -0.068715 0.070491
vn -0.010380 -0.070174 0.070483
vn -0.010171 -0.070196 0.070491
vn -0.002640 -0.070880 0.070491
vn -0.007048 -0.070570 0.070499
vn 0.000772 -0.070917 0.070499
vn -0.066204 -0.025433 0.070499
vn -0.062999 -0.032573 0.070499
vn -0.059025 -0.039319 0.070499
vn -0.054331 -0.045585 0.070499
vn -0.048972 -0.051299 0.070499
vn -0.043025 -0.056380 0.070499
vn -0.036547 -0.060780 0.070499
vn -0.029624 -0.064438 0.070499
vn -0.022334 -0.067312 0.070500
vn -0.014791 -0.069363 0.070499
vn 0.004925 -0.070758 0.070491
vn 0.008582 -0.070401 0.070499
vn 0.012432 -0.069831 0.070491
vn 0.016290 -0.069025 0.070499
vn 0.019796 -0.068111 0.070491
vn 0.023800 -0.066809 0.070499
vn 0.026935 -0.065616 0.070491
vn 0.031023 -0.063776 0.070500
vn 0.033771 -0.062374 0.070491
vn 0.037855 -0.059974 0.070499
vn 0.040217 -0.058426 0.070491
vn 0.044239 -0.055432 0.070499
vn 0.046211 -0.053811 0.070491
vn 0.050080 -0.050218 0.070499
vn 0.051679 -0.048583 0.070491
vn 0.055310 -0.044392 0.070499
vn 0.056561 -0.042800 0.070492
vn 0.059865 -0.038027 0.070499
vn 0.060792 -0.036542 0.070491
vn 0.063692 -0.031195 0.070499
vn 0.065641 -0.026874 0.070491
vn 0.066742 -0.023988 0.070499
vn 0.066558 -0.024516 0.070491
vn 0.068979 -0.016484 0.070499
vn 0.063170 -0.032275 0.070483
vn 0.059120 -0.039204 0.070483
vn 0.054312 -0.045633 0.070483
vn 0.048810 -0.051475 0.070483
vn 0.042684 -0.056659 0.070483
vn 0.036006 -0.061121 0.070483
vn 0.028877 -0.064794 0.070483
vn 0.021370 -0.067642 0.070483
vn 0.013592 -0.069623 0.070483
vn 0.005639 -0.070713 0.070483
vn -0.002387 -0.070898 0.070483
vn -0.069810 -0.012602 0.070483
vn -0.070785 -0.004645 0.070483
vn -0.070857 0.003386 0.070483
vn -0.070021 0.011369 0.070483
vn -0.068288 0.019207 0.070483
vn 0.069668 -0.013433 0.070469
vn 0.067726 -0.021136 0.070473
vn 0.064933 -0.028563 0.070483
vn 0.061286 -0.035714 0.070488
vn 0.056776 -0.042539 0.070476
vn 0.051589 -0.048712 0.070468
vn 0.045820 -0.054170 0.070470
vn 0.039488 -0.058933 0.070481
vn 0.032593 -0.063000 0.070488
vn 0.009641 -0.070279 0.070483
vn -0.007556 -0.002581 0.099681
vn -0.008126 -0.002356 0.099641
vn -0.007798 -0.001711 0.099681
vn -0.008336 -0.001446 0.099641
vn -0.008086 -0.000349 0.099672
vn -0.008443 -0.000519 0.099642
vn -0.008445 0.000415 0.099642
vn -0.007815 -0.003237 0.099642
vn -0.007213 -0.003417 0.099681
vn -0.007407 -0.004077 0.099642
vn -0.006779 -0.004209 0.099681
vn -0.006912 -0.004868 0.099642
vn -0.006263 -0.004950 0.099681
vn -0.006336 -0.005603 0.099642
vn -0.005666 -0.005628 0.099681
vn -0.005682 -0.006269 0.099641
vn -0.004993 -0.006231 0.099681
vn -0.004956 -0.006857 0.099641
vn -0.004257 -0.006755 0.099681
vn -0.004170 -0.007360 0.099642
vn -0.003466 -0.007190 0.099681
vn -0.003331 -0.007771 0.099642
vn -0.002631 -0.007534 0.099681
vn -0.002454 -0.008090 0.099642
vn -0.001763 -0.007786 0.099681
vn -0.001548 -0.008315 0.099642
vn -0.000873 -0.007938 0.099681
vn -0.000622 -0.008438 0.099641
vn 0.000029 -0.007983 0.099681
vn 0.000311 -0.008454 0.099642
vn 0.000931 -0.007930 0.099681
vn 0.001241 -0.008368 0.099642
vn 0.001820 -0.007772 0.099681
vn 0.002155 -0.008176 0.099642
vn 0.002686 -0.007515 0.099681
vn 0.003043 -0.007888 0.099642
vn 0.003519 -0.007165 0.099681
vn 0.003895 -0.007507 0.099642
vn 0.004307 -0.006723 0.099681
vn 0.004700 -0.007035 0.099641
vn 0.005038 -0.006192 0.099681
vn 0.005446 -0.006473 0.099642
vn 0.005707 -0.005586 0.099681
vn 0.006127 -0.005833 0.099642
vn 0.006299 -0.004903 0.099681
vn 0.006730 -0.005120 0.099642
vn 0.006810 -0.004159 0.099681
vn 0.007251 -0.004346 0.099642
vn 0.007238 -0.003364 0.099681
vn 0.007689 -0.003522 0.099642
vn 0.007575 -0.002526 0.099681
vn 0.008033 -0.002654 0.099641
vn 0.007810 -0.001653 0.099681
vn 0.008275 -0.001752 0.099642
vn 0.008419 -0.000829 0.099641
vn 0.007948 -0.000761 0.099681
vn 0.008456 0.000104 0.099642
vn 0.007979 0.000142 0.099681
vn 0.008391 0.001035 0.099642
vn 0.007911 0.001042 0.099681
vn 0.008228 0.001954 0.099642
vn 0.007745 0.001930 0.099681
vn 0.007966 0.002850 0.099641
vn 0.007481 0.002794 0.099681
vn 0.007601 0.003710 0.099642
vn 0.007115 0.003620 0.099681
vn 0.007148 0.004526 0.099641
vn 0.006662 0.004401 0.099681
vn 0.006603 0.005284 0.099642
vn 0.006119 0.005123 0.099681
vn 0.005978 0.005978 0.099642
vn 0.005500 0.005780 0.099681
vn 0.005284 0.006602 0.099642
vn 0.004813 0.006367 0.099681
vn 0.004526 0.007147 0.099642
vn 0.004065 0.006873 0.099681
vn 0.003710 0.007602 0.099642
vn 0.003262 0.007286 0.099681
vn 0.002850 0.007966 0.099641
vn 0.002418 0.007609 0.099681
vn 0.001954 0.008228 0.099642
vn 0.001542 0.007830 0.099681
vn 0.001035 0.008391 0.099642
vn 0.000648 0.007953 0.099681
vn 0.000104 0.008455 0.099642
vn -0.000255 0.007977 0.099681
vn -0.000829 0.008419 0.099642
vn -0.001155 0.007901 0.099681
vn -0.001752 0.008276 0.099642
vn -0.002039 0.007719 0.099681
vn -0.002654 0.008034 0.099641
vn -0.002899 0.007439 0.099681
vn -0.003522 0.007689 0.099642
vn -0.003719 0.007061 0.099681
vn -0.004346 0.007252 0.099642
vn -0.004492 0.006595 0.099681
vn -0.005120 0.006729 0.099642
vn -0.005210 0.006047 0.099681
vn -0.005833 0.006126 0.099642
vn -0.005862 0.005422 0.099681
vn -0.006473 0.005447 0.099641
vn -0.006436 0.004724 0.099681
vn -0.007035 0.004701 0.099641
vn -0.006929 0.003967 0.099681
vn -0.007508 0.003895 0.099642
vn -0.007329 0.003158 0.099681
vn -0.007888 0.003043 0.099642
vn -0.007638 0.002309 0.099681
vn -0.008176 0.002155 0.099642
vn -0.007852 0.001432 0.099681
vn -0.008367 0.001241 0.099642
vn -0.007967 0.000536 0.099681
vn -0.008455 0.000311 0.099641
vn -0.007976 -0.000367 0.099681
vn -0.008438 -0.000622 0.099641
vn -0.007883 -0.001266 0.099681
vn -0.008316 -0.001548 0.099642
vn -0.007686 -0.002147 0.099681
vn -0.008091 -0.002454 0.099642
vn -0.007393 -0.003001 0.099681
vn -0.007771 -0.003331 0.099642
vn -0.007009 -0.003819 0.099681
vn -0.007359 -0.004169 0.099642
vn -0.006535 -0.004588 0.099681
vn -0.006857 -0.004956 0.099641
vn -0.005975 -0.005296 0.099681
vn -0.006269 -0.005682 0.099641
vn -0.005338 -0.005937 0.099681
vn -0.005603 -0.006337 0.099642
vn -0.004631 -0.006499 0.099681
vn -0.004869 -0.006913 0.099642
vn -0.003867 -0.006980 0.099681
vn -0.004077 -0.007407 0.099642
vn -0.003055 -0.007375 0.099681
vn -0.003237 -0.007814 0.099642
vn -0.008135 0.001084 0.099663
vn -0.008347 0.001343 0.099642
vn -0.007935 0.002543 0.099652
vn -0.008152 0.002256 0.099642
vn -0.007856 0.003142 0.099641
vn -0.007461 0.003988 0.099641
vn -0.017862 0.068652 0.070483
vn -0.020128 0.068019 0.070486
vn -0.025374 0.066245 0.070483
vn -0.021243 0.067677 0.070488
vn -0.027510 0.065375 0.070494
vn -0.030297 0.064128 0.070496
vn -0.033563 0.062476 0.070500
vn -0.036099 0.061053 0.070494
vn -0.037211 0.060374 0.070501
vn -0.041524 0.057511 0.070486
vn -0.043578 0.055965 0.070490
vn -0.049411 0.050898 0.070484
vn -0.051257 0.049050 0.070476
vn -0.054700 0.045161 0.070487
vn -0.055552 0.044118 0.070481
vn -0.059406 0.038737 0.070501
vn -0.059434 0.038707 0.070493
vn -0.062775 0.033009 0.070496
vn -0.060997 0.036206 0.070488
vn -0.064651 0.029194 0.070483
vn -0.065542 0.027122 0.070489
vn -0.067478 0.021912 0.070474
vn -0.069381 0.014804 0.070478
vn -0.069482 0.014366 0.070469
vn -0.070444 0.008370 0.070481
vn -0.070642 0.006549 0.070475
vn -0.070907 0.001752 0.070492
vn -0.070918 -0.001487 0.070487
vn -0.070758 -0.004868 0.070496
vn -0.070313 -0.009383 0.070484
vn -0.070018 -0.011342 0.070490
vn -0.068863 -0.017064 0.070475
vn -0.067886 -0.020595 0.070480
vn -0.066576 -0.024529 0.070470
vn -0.064505 -0.029524 0.070480
vn -0.063433 -0.031773 0.070475
vn -0.059839 -0.038078 0.070494
vn -0.059428 -0.038730 0.070486
vn -0.054134 -0.045832 0.070491
vn -0.054748 -0.045108 0.070484
vn -0.049454 -0.050867 0.070476
vn -0.047520 -0.052669 0.070482
vn -0.043548 -0.056010 0.070473
vn -0.039997 -0.058585 0.070484
vn -0.037017 -0.060517 0.070480
vn -0.031608 -0.063495 0.070494
vn -0.029985 -0.064286 0.070486
vn -0.022765 -0.067179 0.070489
vn -0.022689 -0.067214 0.070481
vn -0.015136 -0.069310 0.070477
vn -0.013542 -0.069631 0.070485
vn -0.007322 -0.070561 0.070481
vn -0.003939 -0.070818 0.070493
vn 0.000650 -0.070931 0.070486
vn 0.005695 -0.070700 0.070492
vn 0.008499 -0.070429 0.070481
vn 0.015117 -0.069307 0.070484
vn 0.016205 -0.069069 0.070476
vn 0.024325 -0.066633 0.070486
vn 0.023768 -0.066843 0.070478
vn 0.031108 -0.063752 0.070484
vn 0.033161 -0.062700 0.070492
vn 0.037987 -0.059911 0.070482
vn 0.041307 -0.057662 0.070490
vn 0.044403 -0.055323 0.070482
vn 0.048730 -0.051540 0.070491
vn 0.050283 -0.050038 0.070483
vn 0.053941 -0.046059 0.070491
vn 0.055533 -0.044138 0.070483
vn 0.058537 -0.040055 0.070491
vn 0.060094 -0.037694 0.070483
vn 0.062470 -0.033592 0.070491
vn 0.063910 -0.030785 0.070483
vn 0.065692 -0.026748 0.070491
vn 0.066935 -0.023490 0.070483
vn 0.068166 -0.019605 0.070491
vn 0.069131 -0.015905 0.070483
vn 0.069866 -0.012234 0.070491
vn 0.070471 -0.008124 0.070483
vn 0.070772 -0.004724 0.070491
vn 0.070937 -0.000242 0.070483
vn 0.070872 0.002844 0.070492
vn 0.070525 0.007641 0.070483
vn 0.070169 0.010364 0.070491
vn 0.069238 0.015433 0.070483
vn 0.068664 0.017783 0.070491
vn 0.067095 0.023030 0.070483
vn 0.066380 0.024993 0.070491
vn 0.064120 0.030344 0.070483
vn 0.063343 0.031917 0.070491
vn 0.060350 0.037282 0.070483
vn 0.059584 0.038481 0.070491
vn 0.055833 0.043759 0.070483
vn 0.055147 0.044607 0.070491
vn 0.050621 0.049695 0.070483
vn 0.050080 0.050229 0.070492
vn 0.044792 0.055008 0.070483
vn 0.044455 0.055270 0.070491
vn 0.038398 0.059647 0.070483
vn 0.038309 0.059694 0.070491
vn 0.031738 0.063433 0.070491
vn 0.036547 0.060780 0.070499
vn 0.029624 0.064438 0.070499
vn -0.063346 0.031884 0.070503
vn -0.066463 0.024764 0.070494
vn -0.068771 0.017384 0.070486
vn -0.070261 0.009744 0.070488
vn -0.070898 0.001840 0.070499
vn -0.070656 -0.006082 0.070503
vn -0.069572 -0.013791 0.070495
vn -0.067664 -0.021286 0.070487
vn -0.064927 -0.028565 0.070487
vn -0.061332 -0.035614 0.070498
vn -0.056976 -0.042227 0.070503
vn -0.052007 -0.048224 0.070496
vn -0.046440 -0.053614 0.070490
vn -0.040268 -0.058390 0.070492
vn -0.033495 -0.062511 0.070501
vn -0.026387 -0.065829 0.070500
vn -0.019026 -0.068327 0.070495
vn -0.011414 -0.070002 0.070494
vn -0.003552 -0.070831 0.070501
vn 0.004308 -0.070789 0.070501
vn 0.012027 -0.069899 0.070494
vn 0.019603 -0.068166 0.070492
vn 0.027031 -0.065570 0.070498
vn 0.034121 -0.062173 0.070500
vn 0.040747 -0.058050 0.070498
vn 0.046906 -0.053194 0.070499
vn 0.052482 -0.047703 0.070499
vn 0.057421 -0.041626 0.070499
vn 0.061660 -0.035042 0.070499
vn 0.065146 -0.028033 0.070499
vn 0.067838 -0.020684 0.070499
vn 0.069705 -0.013079 0.070499
vn 0.070722 -0.005316 0.070499
vn 0.070876 0.002517 0.070500
vn 0.070170 0.010304 0.070499
vn 0.068604 0.017981 0.070499
vn 0.066204 0.025433 0.070499
vn 0.062999 0.032573 0.070499
vn 0.059025 0.039319 0.070499
vn 0.054331 0.045585 0.070499
vn 0.048972 0.051299 0.070499
vn 0.043025 0.056380 0.070499
vn 0.024802 0.066452 0.070491
vn 0.022334 0.067312 0.070500
vn 0.017588 0.068715 0.070491
vn 0.014791 0.069363 0.070499
vn 0.010171 0.070196 0.070491
vn 0.007048 0.070570 0.070499
vn 0.002640 0.070880 0.070491
vn -0.000772 0.070917 0.070499
vn -0.004925 0.070758 0.070491
vn -0.008582 0.070401 0.070499
vn -0.012432 0.069831 0.070491
vn -0.016290 0.069025 0.070499
vn -0.019796 0.068111 0.070491
vn -0.023800 0.066809 0.070499
vn -0.026935 0.065616 0.070491
vn -0.031023 0.063776 0.070500
vn -0.033771 0.062374 0.070491
vn -0.037855 0.059974 0.070499
vn -0.040217 0.058426 0.070491
vn -0.044239 0.055432 0.070499
vn -0.046211 0.053811 0.070491
vn -0.050080 0.050218 0.070499
vn -0.051679 0.048583 0.070491
vn -0.055310 0.044392 0.070499
vn -0.056561 0.042800 0.070492
vn -0.059865 0.038027 0.070499
vn -0.060792 0.036542 0.070491
vn -0.063692 0.031195 0.070499
vn -0.065641 0.026874 0.070491
vn -0.066742 0.023988 0.070499
vn -0.066558 0.024516 0.070491
vn -0.068979 0.016484 0.070499
vn -0.063170 0.032275 0.070483
vn -0.059193 0.039095 0.070483
vn -0.054480 0.045432 0.070483
vn -0.049095 0.051203 0.070483
vn -0.043101 0.056342 0.070483
vn -0.036568 0.060786 0.070483
vn -0.029594 0.064469 0.070483
vn -0.022243 0.067360 0.070483
vn -0.014618 0.069415 0.070483
vn -0.006812 0.070610 0.070483
vn 0.001077 0.070929 0.070483
vn 0.008950 0.070371 0.070483
vn 0.016719 0.068940 0.070483
vn 0.024270 0.066656 0.070483
vn 0.031530 0.063545 0.070483
vn -0.056512 0.042891 0.070476
vn -0.051383 0.048930 0.070467
vn -0.045691 0.054279 0.070471
vn -0.039455 0.058956 0.070481
vn -0.032674 0.062958 0.070488
vn -0.096462 0.026365 -0.000000
vn -0.098730 0.015886 -0.000000
vn -0.098780 0.015572 -0.000000
vn -0.099880 0.004907 -0.000000
vn -0.099964 -0.002666 0.000000
vn -0.099812 -0.006132 0.000000
vn -0.098528 -0.017096 0.000000
vn -0.096378 0.026671 -0.000000
vn -0.092968 0.036836 -0.000000
vn -0.092851 0.037132 -0.000000
vn -0.088342 0.046859 -0.000000
vn -0.088192 0.047140 -0.000000
vn -0.082638 0.056311 -0.000000
vn -0.082459 0.056573 -0.000000
vn -0.075928 0.065076 -0.000000
vn -0.075721 0.065317 -0.000000
vn -0.068293 0.073049 -0.000000
vn -0.068060 0.073265 -0.000000
vn -0.059825 0.080131 -0.000000
vn -0.059570 0.080321 -0.000000
vn -0.050628 0.086237 -0.000000
vn -0.050354 0.086397 -0.000000
vn -0.040815 0.091292 -0.000000
vn -0.040524 0.091421 -0.000000
vn -0.030504 0.095234 -0.000000
vn -0.030201 0.095331 -0.000000
vn -0.019821 0.098016 -0.000000
vn -0.019509 0.098079 -0.000000
vn -0.008897 0.099603 -0.000000
vn -0.008580 0.099631 -0.000000
vn 0.002136 0.099977 0.000000
vn 0.002454 0.099970 0.000000
vn 0.013143 0.099133 0.000000
vn 0.013458 0.099090 0.000000
vn 0.023989 0.097080 0.000000
vn 0.024298 0.097003 0.000000
vn 0.034544 0.093844 0.000000
vn 0.034842 0.093734 0.000000
vn 0.044677 0.089465 0.000000
vn 0.044961 0.089322 0.000000
vn 0.054266 0.083996 0.000000
vn 0.054532 0.083822 0.000000
vn 0.063193 0.077502 0.000000
vn 0.063439 0.077301 0.000000
vn 0.071351 0.070065 0.000000
vn 0.071573 0.069838 0.000000
vn 0.078639 0.061774 0.000000
vn 0.078835 0.061523 0.000000
vn 0.084968 0.052730 0.000000
vn 0.085136 0.052459 0.000000
vn 0.090262 0.043043 0.000000
vn 0.090399 0.042756 0.000000
vn 0.094457 0.032832 0.000000
vn 0.094561 0.032531 0.000000
vn 0.097500 0.022220 0.000000
vn 0.097570 0.021910 0.000000
vn 0.099355 0.011338 0.000000
vn 0.099391 0.011022 0.000000
vn 0.099999 0.000318 0.000000
vn 0.100000 0.000000 0.000000
vn 0.099425 -0.010706 0.000000
vn 0.099391 -0.011022 0.000000
vn 0.097639 -0.021600 0.000000
vn 0.097570 -0.021910 0.000000
vn 0.094664 -0.032230 0.000000
vn 0.094561 -0.032531 0.000000
vn 0.090534 -0.042468 0.000000
vn 0.090399 -0.042756 0.000000
vn 0.085302 -0.052188 0.000000
vn 0.085136 -0.052459 0.000000
vn 0.079030 -0.061272 0.000000
vn 0.078835 -0.061523 0.000000
vn 0.071795 -0.069610 0.000000
vn 0.071573 -0.069838 0.000000
vn 0.063685 -0.077099 0.000000
vn 0.063439 -0.077301 0.000000
vn 0.054799 -0.083649 0.000000
vn 0.054532 -0.083822 0.000000
vn 0.045245 -0.089179 0.000000
vn 0.044961 -0.089322 0.000000
vn 0.035141 -0.093622 0.000000
vn 0.034842 -0.093734 0.000000
vn 0.024606 -0.096925 0.000000
vn 0.024298 -0.097003 0.000000
vn 0.013772 -0.099047 0.000000
vn 0.013458 -0.099090 0.000000
vn 0.002772 -0.099962 0.000000
vn 0.002454 -0.099970 0.000000
vn -0.008262 -0.099658 0.000000
vn -0.008580 -0.099631 0.000000
vn -0.019197 -0.098140 0.000000
vn -0.019509 -0.098079 0.000000
vn -0.029898 -0.095426 0.000000
vn -0.030201 -0.095331 0.000000
vn -0.040233 -0.091549 0.000000
vn -0.040524 -0.091421 0.000000
vn -0.050078 -0.086557 0.000000
vn -0.050354 -0.086397 0.000000
vn -0.059313 -0.080510 0.000000
vn -0.059570 -0.080321 0.000000
vn -0.067827 -0.073481 0.000000
vn -0.068060 -0.073265 0.000000
vn -0.075513 -0.065557 0.000000
vn -0.075721 -0.065317 0.000000
vn -0.082279 -0.056835 0.000000
vn -0.082459 -0.056573 0.000000
vn -0.088041 -0.047421 0.000000
vn -0.088192 -0.047140 0.000000
vn -0.092732 -0.037428 0.000000
vn -0.092851 -0.037132 0.000000
vn -0.096293 -0.026977 0.000000
vn -0.096378 -0.026671 0.000000
vn -0.098679 -0.016198 0.000000
vn -0.098730 -0.015886 0.000000
vn -0.099863 -0.005224 0.000000
vn -0.099880 -0.004907 0.000000
vn -0.099831 0.005813 -0.000000
vn -0.099812 0.006132 -0.000000
vn -0.098582 0.016781 -0.000000
vn -0.098528 0.017096 -0.000000
vn -0.096131 0.027547 -0.000000
vn -0.096043 0.027852 -0.000000
vn -0.092509 0.037976 -0.000000
vn -0.092388 0.038268 -0.000000
vn -0.087760 0.047940 -0.000000
vn -0.083880 0.054444 -0.000000
vn -0.081941 0.057320 -0.000000
vn -0.075123 0.066004 -0.000000
vn -0.072571 0.068800 -0.000000
vn -0.067390 0.073882 -0.000000
vn -0.058837 0.080859 -0.000000
vn -0.097810 -0.020815 0.000000
vn -0.096043 -0.027852 0.000000
vn -0.092388 -0.038268 0.000000
vn 0.000000 0.000000 -0.100000
vn 0.000000 0.000000 -0.100000
vn 0.000000 0.000000 -0.100000
vn 0.000000 0.000000 -0.100000
vn 0.000000 0.000000 -0.100000
vn 0.000000 0.000000 -0.100000
vn 0.000000 0.000000 -0.100000
vn 0.000000 0.000000 -0.100000
vn 0.000000 0.000000 -0.100000
vn 0.018900 0.095019 -0.024783
vn -0.000000 0.096880 -0.024783
vn -0.000000 0.096880 -0.024783
vn -0.018900 0.095019 -0.024783
vn -0.025074 0.093579 -0.024783
vn -0.037074 0.089506 -0.024783
vn -0.048440 0.083901 -0.024783
vn -0.053824 0.080553 -0.024783
vn -0.068505 0.068505 -0.024783
vn -0.068505 0.068505 -0.024783
vn -0.080553 0.053824 -0.024783
vn -0.083901 0.048440 -0.024783
vn -0.089506 0.037074 -0.024783
vn -0.093579 0.025074 -0.024783
vn -0.095019 0.018900 -0.024783
vn -0.096880 -0.000000 -0.024783
vn -0.096880 -0.000000 -0.024783
vn -0.095019 -0.018900 -0.024783
vn -0.093579 -0.025074 -0.024783
vn -0.089506 -0.037074 -0.024783
vn -0.083901 -0.048440 -0.024783
vn -0.080553 -0.053824 -0.024783
vn -0.068505 -0.068505 -0.024783
vn -0.068505 -0.068505 -0.024783
vn -0.053824 -0.080553 -0.024783
vn -0.048440 -0.083901 -0.024783
vn -0.037074 -0.089506 -0.024783
vn -0.025074 -0.093579 -0.024783
vn -0.018900 -0.095019 -0.024783
vn 0.000000 -0.096880 -0.024783
vn 0.000000 -0.096880 -0.024783
vn 0.018900 -0.095019 -0.024783
vn 0.025074 -0.093579 -0.024783
vn 0.037074 -0.089506 -0.024783
vn 0.048440 -0.083901 -0.024783
vn 0.053824 -0.080553 -0.024783
vn 0.068505 -0.068505 -0.024783
vn 0.068505 -0.068505 -0.024783
vn 0.080553 -0.053824 -0.024783
vn 0.083901 -0.048440 -0.024783
vn 0.089506 -0.037074 -0.024783
vn 0.093579 -0.025074 -0.024783
vn 0.095019 -0.018900 -0.024783
vn 0.096880 0.000000 -0.024783
vn 0.096880 -0.000000 -0.024783
vn 0.095019 0.018900 -0.024783
vn 0.093579 0.025074 -0.024783
vn 0.089506 0.037074 -0.024783
vn 0.083901 0.048440 -0.024783
vn 0.080553 0.053824 -0.024783
vn 0.068505 0.068505 -0.024783
vn 0.068505 0.068505 -0.024783
vn 0.053824 0.080553 -0.024783
vn 0.048440 0.083901 -0.024783
vn 0.037074 0.089506 -0.024783
vn 0.025074 0.093579 -0.024783
vn 0.025870 0.096549 0.003002
vn 0.025870 0.096549 0.003002
vn -0.000000 0.099955 0.003002
vn -0.000000 0.099955 0.003002
vn -0.025870 0.096549 0.003002
vn -0.025870 0.096549 0.003002
vn -0.049977 0.086564 0.003002
vn -0.049977 0.086564 0.003002
vn -0.070679 0.070679 0.003002
vn -0.070679 0.070679 0.003002
vn -0.086564 0.049977 0.003002
vn -0.086564 0.049977 0.003002
vn -0.096549 0.025870 0.003002
vn -0.096549 0.025870 0.003002
vn -0.099955 -0.000000 0.003002
vn -0.099955 -0.000000 0.003002
vn -0.096549 -0.025870 0.003002
vn -0.096549 -0.025870 0.003002
vn -0.086564 -0.049977 0.003002
vn -0.086564 -0.049977 0.003002
vn -0.070679 -0.070679 0.003002
vn -0.070679 -0.070679 0.003002
vn -0.049977 -0.086564 0.003002
vn -0.049977 -0.086564 0.003002
vn -0.025870 -0.096549 0.003002
vn -0.025870 -0.096549 0.003002
vn 0.000000 -0.099955 0.003002
vn 0.000000 -0.099955 0.003002
vn 0.025870 -0.096549 0.003002
vn 0.025870 -0.096549 0.003002
vn 0.049977 -0.086564 0.003002
vn 0.049977 -0.086564 0.003002
vn 0.070679 -0.070679 0.003002
vn 0.070679 -0.070679 0.003002
vn 0.086564 -0.049977 0.003002
vn 0.086564 -0.049977 0.003002
vn 0.096549 -0.025870 0.003002
vn 0.096549 -0.025870 0.003002
vn 0.099955 0.000000 0.003002
vn 0.099955 0.000000 0.003002
vn 0.096549 0.025870 0.003002
vn 0.096549 0.025870 0.003002
vn 0.086564 0.049977 0.003002
vn 0.086564 0.049977 0.003002
vn 0.070679 0.070679 0.003002
vn 0.070679 0.070679 0.003002
vn 0.049977 0.086564 0.003002
vn 0.049977 0.086564 0.003002
vn 0.000000 0.000000 -0.100000
vn 0.000000 0.000000 -0.100000
vn 0.000000 0.000000 -0.100000
vn 0.000000 0.000000 -0.100000
vn 0.000000 0.000000 -0.100000
vn 0.000000 0.000000 -0.100000
vn 0.000000 0.000000 -0.100000
vn 0.000000 0.000000 -0.100000
vn 0.000000 0.000000 -0.100000
vn 0.000000 0.000000 -0.100000
vn 0.000000 0.000000 -0.100000
vn 0.000000 0.000000 -0.100000
vn 0.000000 0.000000 -0.100000
vn 0.000000 0.000000 -0.100000
vn 0.000000 0.000000 -0.100000
vn 0.000000 0.000000 -0.100000
vn 0.000000 0.000000 -0.100000
vn 0.000000 0.000000 -0.100000
vn 0.000000 0.000000 -0.100000
vn 0.000000 0.000000 -0.100000
vn 0.000000 0.000000 -0.100000
vn 0.000000 0.000000 -0.100000
vn 0.000000 0.000000 -0.100000
vn 0.000000 0.000000 -0.100000
vn 0.000000 0.000000 -0.100000
vn 0.000000 0.000000 -0.100000
vn 0.000000 0.000000 -0.100000
vn 0.000000 0.000000 -0.100000
vn 0.000000 0.000000 -0.100000
vn 0.000000 0.000000 -0.100000
vn 0.000000 0.000000 -0.100000
vn 0.000000 0.000000 -0.100000
vn 0.000000 0.000000 -0.100000
vn 0.000000 0.000000 -0.100000
vn 0.000000 0.000000 -0.100000
vn 0.000000 0.000000 -0.100000
vn 0.000000 0.000000 -0.100000
vn 0.000000 0.000000 -0.100000
vn 0.000000 0.000000 -0.100000
vn 0.000000 0.000000 -0.100000
vn 0.000000 0.000000 -0.100000
vn 0.000000 0.000000 -0.100000
vn 0.000000 0.000000 -0.100000
vn 0.000000 0.000000 -0.100000
vn 0.000000 0.000000 -0.100000
vn 0.000000 0.000000 -0.100000
vn 0.000000 0.000000 -0.100000
vn 0.000000 0.000000 -0.100000
vn 0.000000 0.000000 -0.100000
vn 0.000000 0.000000 -0.100000
vn 0.000000 0.000000 -0.100000
vn 0.000000 0.000000 -0.100000
vn 0.000000 0.000000 -0.100000
vn 0.000000 0.000000 -0.100000
vn 0.000000 0.000000 -0.100000
vn 0.000000 0.000000 -0.100000
vn 0.000000 0.000000 -0.100000
vn 0.000000 0.000000 -0.100000
vn 0.000000 0.000000 -0.100000
vn 0.000000 0.000000 -0.100000
vn 0.000000 0.000000 -0.100000
vn 0.000000 0.000000 -0.100000
vn 0.000000 0.000000 -0.100000
vn 0.000000 0.000000 -0.100000
vn -0.024598 0.091801 -0.031104
vn -0.024598 0.091801 -0.031104
vn -0.000000 0.095040 -0.031104
vn -0.000000 0.095040 -0.031104
vn 0.024598 0.091801 -0.031104
vn 0.024598 0.091801 -0.031104
vn 0.047520 0.082307 -0.031104
vn 0.047520 0.082307 -0.031104
vn 0.067203 0.067203 -0.031104
vn 0.067203 0.067203 -0.031104
vn 0.082307 0.047520 -0.031104
vn 0.082307 0.047520 -0.031104
vn 0.091801 0.024598 -0.031104
vn 0.091801 0.024598 -0.031104
vn 0.095040 0.000000 -0.031104
vn 0.095040 0.000000 -0.031104
vn 0.091801 -0.024598 -0.031104
vn 0.091801 -0.024598 -0.031104
vn 0.082307 -0.047520 -0.031104
vn 0.082307 -0.047520 -0.031104
vn 0.067203 -0.067203 -0.031104
vn 0.067203 -0.067203 -0.031104
vn 0.047520 -0.082307 -0.031104
vn 0.047520 -0.082307 -0.031104
vn 0.024598 -0.091801 -0.031104
vn 0.024598 -0.091801 -0.031104
vn 0.000000 -0.095040 -0.031104
vn 0.000000 -0.095040 -0.031104
vn -0.024598 -0.091801 -0.031104
vn -0.024598 -0.091801 -0.031104
vn -0.047520 -0.082307 -0.031104
vn -0.047520 -0.082307 -0.031104
vn -0.067203 -0.067203 -0.031104
vn -0.067203 -0.067203 -0.031104
vn -0.082307 -0.047520 -0.031104
vn -0.082307 -0.047520 -0.031104
vn -0.091801 -0.024598 -0.031104
vn -0.091801 -0.024598 -0.031104
vn -0.095040 -0.000000 -0.031104
vn -0.095040 -0.000000 -0.031104
vn -0.091801 0.024598 -0.031104
vn -0.091801 0.024598 -0.031104
vn -0.082307 0.047520 -0.031104
vn -0.082307 0.047520 -0.031104
vn -0.067203 0.067203 -0.031104
vn -0.067203 0.067203 -0.031104
vn -0.047520 0.082307 -0.031104
vn -0.047520 0.082307 -0.031104
vn 0.000000 0.000000 -0.100000
vn 0.000000 0.000000 -0.100000
vn 0.000000 0.000000 -0.100000
vn 0.000000 0.000000 -0.100000
vn 0.000000 0.000000 -0.100000
vn 0.000000 0.000000 -0.100000
vn 0.000000 0.000000 -0.100000
vn 0.000000 0.000000 -0.100000
vn 0.000000 0.000000 -0.100000
vn 0.000000 0.000000 -0.100000
vn 0.000000 0.000000 -0.100000
vn 0.000000 0.000000 -0.100000
vn 0.000000 0.000000 -0.100000
vn 0.000000 0.000000 -0.100000
vn 0.000000 0.000000 -0.100000
vn 0.000000 0.000000 -0.100000
vn 0.000000 0.000000 -0.100000
vn 0.000000 0.000000 -0.100000
vn 0.000000 0.000000 -0.100000
vn 0.000000 0.000000 -0.100000
vn 0.000000 0.000000 -0.100000
vn 0.000000 0.000000 -0.100000
vn 0.000000 0.000000 -0.100000
vn 0.000000 0.000000 -0.100000
vn 0.000000 0.000000 -0.100000
vn 0.000000 0.000000 -0.100000
vn 0.000000 0.000000 -0.100000
vn 0.000000 0.000000 -0.100000
vn 0.000000 0.000000 -0.100000
vn 0.000000 0.000000 -0.100000
vn 0.000000 0.000000 -0.100000
vn 0.000000 0.000000 -0.100000
vn 0.000000 0.000000 -0.100000
vn 0.000000 0.000000 -0.100000
vn 0.000000 0.000000 -0.100000
vn 0.000000 0.000000 -0.100000
vn 0.000000 0.000000 -0.100000
vn 0.000000 0.000000 -0.100000
vn 0.000000 0.000000 -0.100000
vn 0.000000 0.000000 -0.100000
vn 0.000000 0.000000 -0.100000
vn 0.000000 0.000000 -0.100000
vn 0.000000 0.000000 -0.100000
vn 0.000000 0.000000 -0.100000
vn 0.000000 0.000000 -0.100000
vn 0.000000 0.000000 -0.100000
vn 0.000000 0.000000 -0.100000
vn 0.000000 0.000000 -0.100000
vn 0.018301 -0.068301 -0.070711
vn 0.013795 -0.069352 -0.070711
vn 0.000000 -0.070711 -0.070711
vn 0.000000 -0.070711 -0.070711
vn -0.013795 -0.069352 -0.070711
vn 0.027060 -0.065328 -0.070711
vn 0.035355 -0.061237 -0.070711
vn 0.039285 -0.058794 -0.070711
vn 0.050000 -0.050000 -0.070711
vn 0.050000 -0.050000 -0.070711
vn 0.058794 -0.039285 -0.070711
vn 0.061237 -0.035355 -0.070711
vn 0.065328 -0.027060 -0.070711
vn 0.068301 -0.018301 -0.070711
vn 0.069352 -0.013795 -0.070711
vn 0.070711 0.000000 -0.070711
vn 0.070711 0.000000 -0.070711
vn 0.069352 0.013795 -0.070711
vn 0.068301 0.018301 -0.070711
vn 0.065328 0.027060 -0.070711
vn 0.061237 0.035355 -0.070711
vn 0.058794 0.039285 -0.070711
vn 0.050000 0.050000 -0.070711
vn 0.050000 0.050000 -0.070711
vn 0.039285 0.058794 -0.070711
vn 0.035355 0.061237 -0.070711
vn 0.027060 0.065328 -0.070711
vn 0.018301 0.068301 -0.070711
vn 0.013795 0.069352 -0.070711
vn -0.000000 0.070711 -0.070711
vn 0.000000 0.070711 -0.070711
vn -0.013795 0.069352 -0.070711
vn -0.018301 0.068301 -0.070711
vn -0.027060 0.065328 -0.070711
vn -0.035355 0.061237 -0.070711
vn -0.039285 0.058794 -0.070711
vn -0.050000 0.050000 -0.070711
vn -0.050000 0.050000 -0.070711
vn -0.058794 0.039285 -0.070711
vn -0.061237 0.035355 -0.070711
vn -0.065328 0.027060 -0.070711
vn -0.068301 0.018301 -0.070711
vn -0.069352 0.013795 -0.070711
vn -0.070711 -0.000000 -0.070711
vn -0.070711 -0.000000 -0.070711
vn -0.069352 -0.013795 -0.070711
vn -0.068301 -0.018301 -0.070711
vn -0.065328 -0.027060 -0.070711
vn -0.061237 -0.035355 -0.070711
vn -0.058794 -0.039285 -0.070711
vn -0.050000 -0.050000 -0.070711
vn -0.050000 -0.050000 -0.070711
vn -0.039285 -0.058794 -0.070711
vn -0.035355 -0.061237 -0.070711
vn -0.027060 -0.065328 -0.070711
vn -0.018301 -0.068301 -0.070711
vn 0.025882 -0.096593 0.000000
vn 0.025882 -0.096593 0.000000
vn 0.000000 -0.100000 0.000000
vn 0.000000 -0.100000 0.000000
vn -0.025882 -0.096593 0.000000
vn -0.025882 -0.096593 0.000000
vn -0.050000 -0.086603 0.000000
vn -0.050000 -0.086603 0.000000
vn -0.070711 -0.070711 0.000000
vn -0.070711 -0.070711 0.000000
vn -0.086603 -0.050000 0.000000
vn -0.086603 -0.050000 0.000000
vn -0.096593 -0.025882 0.000000
vn -0.096593 -0.025882 0.000000
vn -0.100000 -0.000000 0.000000
vn -0.100000 -0.000000 0.000000
vn -0.096593 0.025882 0.000000
vn -0.096593 0.025882 0.000000
vn -0.086603 0.050000 0.000000
vn -0.086603 0.050000 0.000000
vn -0.070711 0.070711 0.000000
vn -0.070711 0.070711 0.000000
vn -0.050000 0.086603 0.000000
vn -0.050000 0.086603 0.000000
vn -0.025882 0.096593 0.000000
vn -0.025882 0.096593 0.000000
vn -0.000000 0.100000 0.000000
vn -0.000000 0.100000 0.000000
vn 0.025882 0.096593 0.000000
vn 0.025882 0.096593 0.000000
vn 0.050000 0.086603 0.000000
vn 0.050000 0.086603 0.000000
vn 0.070711 0.070711 0.000000
vn 0.070711 0.070711 0.000000
vn 0.086603 0.050000 0.000000
vn 0.086603 0.050000 0.000000
vn 0.096593 0.025882 0.000000
vn 0.096593 0.025882 0.000000
vn 0.100000 0.000000 0.000000
vn 0.100000 0.000000 0.000000
vn 0.096593 -0.025882 0.000000
vn 0.096593 -0.025882 0.000000
vn 0.086603 -0.050000 0.000000
vn 0.086603 -0.050000 0.000000
vn 0.070711 -0.070711 0.000000
vn 0.070711 -0.070711 0.000000
vn 0.050000 -0.086603 0.000000
vn 0.050000 -0.086603 0.000000
vn 0.018025 0.067268 0.071764
vn 0.018025 0.067268 0.071764
vn -0.000000 0.069641 0.071764
vn -0.000000 0.069641 0.071764
vn -0.018025 0.067268 0.071764
vn -0.018025 0.067268 0.071764
vn -0.034821 0.060311 0.071764
vn -0.034821 0.060311 0.071764
vn -0.049244 0.049244 0.071764
vn -0.049244 0.049244 0.071764
vn -0.060311 0.034821 0.071764
vn -0.060311 0.034821 0.071764
vn -0.067268 0.018025 0.071764
vn -0.067268 0.018025 0.071764
vn -0.069641 -0.000000 0.071764
vn -0.069641 -0.000000 0.071764
vn -0.067268 -0.018025 0.071764
vn -0.067268 -0.018025 0.071764
vn -0.060311 -0.034821 0.071764
vn -0.060311 -0.034821 0.071764
vn -0.049244 -0.049244 0.071764
vn -0.049244 -0.049244 0.071764
vn -0.034821 -0.060311 0.071764
vn -0.034821 -0.060311 0.071764
vn -0.018025 -0.067268 0.071764
vn -0.018025 -0.067268 0.071764
vn -0.000000 -0.069641 0.071764
vn -0.000000 -0.069641 0.071764
vn 0.018025 -0.067268 0.071764
vn 0.018025 -0.067268 0.071764
vn 0.034821 -0.060311 0.071764
vn 0.034821 -0.060311 0.071764
vn 0.049244 -0.049244 0.071764
vn 0.049244 -0.049244 0.071764
vn 0.060311 -0.034821 0.071764
vn 0.060311 -0.034821 0.071764
vn 0.067268 -0.018025 0.071764
vn 0.067268 -0.018025 0.071764
vn 0.069641 0.000000 0.071764
vn 0.069641 0.000000 0.071764
vn 0.067268 0.018025 0.071764
vn 0.067268 0.018025 0.071764
vn 0.060311 0.034821 0.071764
vn 0.060311 0.034821 0.071764
vn 0.049244 0.049244 0.071764
vn 0.049244 0.049244 0.071764
vn 0.034821 0.060311 0.071764
vn 0.034821 0.060311 0.071764
vn 0.000000 0.000000 0.100000
vn 0.000000 0.000000 0.100000
vn 0.000000 0.000000 0.100000
vn 0.000000 0.000000 0.100000
vn 0.000000 0.000000 0.100000
vn 0.000000 0.000000 0.100000
vn 0.000000 0.000000 0.100000
vn 0.000000 0.000000 0.100000
vn 0.000000 0.000000 0.100000
vn 0.000000 0.000000 0.100000
vn 0.000000 0.000000 0.100000
vn 0.000000 0.000000 0.100000
vn 0.000000 0.000000 0.100000
vn 0.000000 0.000000 0.100000
vn 0.000000 0.000000 0.100000
vn 0.000000 0.000000 0.100000
vn 0.000000 0.000000 0.100000
vn 0.000000 0.000000 0.100000
vn 0.000000 0.000000 0.100000
vn 0.000000 0.000000 0.100000
vn 0.000000 0.000000 0.100000
vn 0.000000 0.000000 0.100000
vn 0.000000 0.000000 0.100000
vn 0.000000 0.000000 0.100000
vn 0.000000 0.000000 0.100000
vn 0.000000 0.000000 0.100000
vn 0.000000 0.000000 0.100000
vn 0.000000 0.000000 0.100000
vn 0.000000 0.000000 0.100000
vn 0.000000 0.000000 0.100000
vn 0.000000 0.000000 0.100000
vn 0.000000 0.000000 0.100000
vn 0.000000 0.000000 0.100000
vn 0.000000 0.000000 0.100000
vn 0.000000 0.000000 0.100000
vn 0.000000 0.000000 0.100000
vn 0.000000 0.000000 0.100000
vn 0.000000 0.000000 0.100000
vn 0.000000 0.000000 0.100000
vn 0.000000 0.000000 0.100000
vn 0.000000 0.000000 0.100000
vn 0.000000 0.000000 0.100000
vn 0.000000 0.000000 0.100000
vn 0.000000 0.000000 0.100000
vn 0.000000 0.000000 0.100000
vn 0.000000 0.000000 0.100000
vn 0.000000 0.000000 0.100000
vn 0.000000 0.000000 0.100000
vn 0.025870 -0.096549 0.003002
vn 0.025870 -0.096549 0.003002
vn 0.000000 -0.099955 0.003002
vn 0.000000 -0.099955 0.003002
vn -0.025870 -0.096549 0.003002
vn -0.025870 -0.096549 0.003002
vn -0.049977 -0.086564 0.003002
vn -0.049977 -0.086564 0.003002
vn -0.070679 -0.070679 0.003002
vn -0.070679 -0.070679 0.003002
vn -0.086564 -0.049977 0.003002
vn -0.086564 -0.049977 0.003002
vn -0.096549 -0.025870 0.003002
vn -0.096549 -0.025870 0.003002
vn -0.099955 -0.000000 0.003002
vn -0.099955 -0.000000 0.003002
vn -0.096549 0.025870 0.003002
vn -0.096549 0.025870 0.003002
vn -0.086564 0.049977 0.003002
vn -0.086564 0.049977 0.003002
vn -0.070679 0.070679 0.003002
vn -0.070679 0.070679 0.003002
vn -0.049977 0.086564 0.003002
vn -0.049977 0.086564 0.003002
vn -0.025870 0.096549 0.003002
vn -0.025870 0.096549 0.003002
vn -0.000000 0.099955 0.003002
vn -0.000000 0.099955 0.003002
vn 0.025870 0.096549 0.003002
vn 0.025870 0.096549 0.003002
vn 0.049977 0.086564 0.003002
vn 0.049977 0.086564 0.003002
vn 0.070679 0.070679 0.003002
vn 0.070679 0.070679 0.003002
vn 0.086564 0.049977 0.003002
vn 0.086564 0.049977 0.003002
vn 0.096549 0.025870 0.003002
vn 0.096549 0.025870 0.003002
vn 0.099955 0.000000 0.003002
vn 0.099955 0.000000 0.003002
vn 0.096549 -0.025870 0.003002
vn 0.096549 -0.025870 0.003002
vn 0.086564 -0.049977 0.003002
vn 0.086564 -0.049977 0.003002
vn 0.070679 -0.070679 0.003002
vn 0.070679 -0.070679 0.003002
vn 0.049977 -0.086564 0.003002
vn 0.049977 -0.086564 0.003002
vn -0.018301 -0.068301 0.070711
vn -0.018301 -0.068301 0.070711
vn 0.000000 -0.070711 0.070711
vn 0.000000 -0.070711 0.070711
vn 0.018301 -0.068301 0.070711
vn 0.018301 -0.068301 0.070711
vn 0.035355 -0.061237 0.070711
vn 0.035355 -0.061237 0.070711
vn 0.050000 -0.050000 0.070711
vn 0.050000 -0.050000 0.070711
vn 0.061237 -0.035355 0.070711
vn 0.061237 -0.035355 0.070711
vn 0.068301 -0.018301 0.070711
vn 0.068301 -0.018301 0.070711
vn 0.070711 0.000000 0.070711
vn 0.070711 0.000000 0.070711
vn 0.068301 0.018301 0.070711
vn 0.068301 0.018301 0.070711
vn 0.061237 0.035355 0.070711
vn 0.061237 0.035355 0.070711
vn 0.050000 0.050000 0.070711
vn 0.050000 0.050000 0.070711
vn 0.035355 0.061237 0.070711
vn 0.035355 0.061237 0.070711
vn 0.018301 0.068301 0.070711
vn 0.018301 0.068301 0.070711
vn -0.000000 0.070711 0.070711
vn -0.000000 0.070711 0.070711
vn -0.018301 0.068301 0.070711
vn -0.018301 0.068301 0.070711
vn -0.035355 0.061237 0.070711
vn -0.035355 0.061237 0.070711
vn -0.050000 0.050000 0.070711
vn -0.050000 0.050000 0.070711
vn -0.061237 0.035355 0.070711
vn -0.061237 0.035355 0.070711
vn -0.068301 0.018301 0.070711
vn -0.068301 0.018301 0.070711
vn -0.070711 -0.000000 0.070711
vn -0.070711 -0.000000 0.070711
vn -0.068301 -0.018301 0.070711
vn -0.068301 -0.018301 0.070711
vn -0.061237 -0.035355 0.070711
vn -0.061237 -0.035355 0.070711
vn -0.050000 -0.050000 0.070711
vn -0.050000 -0.050000 0.070711
vn -0.035355 -0.061237 0.070711
vn -0.035355 -0.061237 0.070711
vn 0.025882 -0.096593 0.000000
vn 0.025882 -0.096593 0.000000
vn 0.000000 -0.100000 0.000000
vn 0.000000 -0.100000 0.000000
vn -0.025882 -0.096593 0.000000
vn -0.025882 -0.096593 0.000000
vn -0.050000 -0.086603 0.000000
vn -0.050000 -0.086603 0.000000
vn -0.070711 -0.070711 0.000000
vn -0.070711 -0.070711 0.000000
vn -0.086603 -0.050000 0.000000
vn -0.086603 -0.050000 0.000000
vn -0.096593 -0.025882 0.000000
vn -0.096593 -0.025882 0.000000
vn -0.100000 -0.000000 0.000000
vn -0.100000 -0.000000 0.000000
vn -0.096593 0.025882 0.000000
vn -0.096593 0.025882 0.000000
vn -0.086603 0.050000 0.000000
vn -0.086603 0.050000 0.000000
vn -0.070711 0.070711 0.000000
vn -0.070711 0.070711 0.000000
vn -0.050000 0.086603 0.000000
vn -0.050000 0.086603 0.000000
vn -0.025882 0.096593 0.000000
vn -0.025882 0.096593 0.000000
vn -0.000000 0.100000 0.000000
vn -0.000000 0.100000 0.000000
vn 0.025882 0.096593 0.000000
vn 0.025882 0.096593 0.000000
vn 0.050000 0.086603 0.000000
vn 0.050000 0.086603 0.000000
vn 0.070711 0.070711 0.000000
vn 0.070711 0.070711 0.000000
vn 0.086603 0.050000 0.000000
vn 0.086603 0.050000 0.000000
vn 0.096593 0.025882 0.000000
vn 0.096593 0.025882 0.000000
vn 0.100000 0.000000 0.000000
vn 0.100000 0.000000 0.000000
vn 0.096593 -0.025882 0.000000
vn 0.096593 -0.025882 0.000000
vn 0.086603 -0.050000 0.000000
vn 0.086603 -0.050000 0.000000
vn 0.070711 -0.070711 0.000000
vn 0.070711 -0.070711 0.000000
vn 0.050000 -0.086603 0.000000
vn 0.050000 -0.086603 0.000000
vn 0.062735 -0.032624 0.070711
vn 0.061729 -0.034490 0.070711
vn 0.063584 -0.030936 0.070711
vn 0.061400 -0.035072 0.070711
vn 0.056030 -0.043135 0.070711
vn 0.052723 -0.047120 0.070711
vn 0.046169 -0.053558 0.070711
vn 0.041721 -0.057091 0.070711
vn 0.034407 -0.061775 0.070711
vn 0.028880 -0.064544 0.070711
vn 0.021227 -0.067449 0.070711
vn 0.014765 -0.069152 0.070711
vn 0.007174 -0.070346 0.070711
vn 0.000000 -0.070711 0.070711
vn -0.007174 -0.070346 0.070711
vn -0.014765 -0.069152 0.070711
vn -0.021227 -0.067449 0.070711
vn -0.028880 -0.064544 0.070711
vn -0.034407 -0.061775 0.070711
vn -0.041721 -0.057091 0.070711
vn -0.046169 -0.053558 0.070711
vn -0.052723 -0.047120 0.070711
vn -0.056030 -0.043135 0.070711
vn -0.061400 -0.035072 0.070711
vn -0.061729 -0.034490 0.070711
vn -0.062735 -0.032624 0.070711
vn -0.063584 -0.030936 0.070711
vn -0.063636 -0.030830 0.070711
vn 0.063636 -0.030830 0.070711
vn 0.063636 0.030830 0.070711
vn 0.063584 0.030936 0.070711
vn 0.062735 0.032624 0.070711
vn 0.056030 0.043135 0.070711
vn 0.061729 0.034490 0.070711
vn 0.061400 0.035072 0.070711
vn 0.052723 0.047120 0.070711
vn 0.046169 0.053558 0.070711
vn 0.041721 0.057091 0.070711
vn 0.034407 0.061775 0.070711
vn 0.028880 0.064544 0.070711
vn 0.021227 0.067449 0.070711
vn 0.014765 0.069152 0.070711
vn 0.007174 0.070346 0.070711
vn 0.000000 0.070711 0.070711
vn -0.007174 0.070346 0.070711
vn -0.014765 0.069152 0.070711
vn -0.021227 0.067449 0.070711
vn -0.028880 0.064544 0.070711
vn -0.034407 0.061775 0.070711
vn -0.041721 0.057091 0.070711
vn -0.046169 0.053558 0.070711
vn -0.052723 0.047120 0.070711
vn -0.056030 0.043135 0.070711
vn -0.061400 0.035072 0.070711
vn -0.063584 0.030936 0.070711
vn -0.061729 0.034490 0.070711
vn -0.062735 0.032624 0.070711
vn -0.063636 0.030830 0.070711
vn 0.087061 -0.049197 0.000000
vn 0.086832 -0.049600 0.000000
vn 0.087061 -0.049197 0.000000
vn 0.086833 -0.049599 0.000000
vn 0.074561 -0.066638 0.000000
vn 0.074561 -0.066638 0.000000
vn 0.059003 -0.080738 0.000000
vn 0.059002 -0.080739 0.000000
vn 0.040842 -0.091279 0.000000
vn 0.040842 -0.091279 0.000000
vn 0.020882 -0.097796 0.000000
vn 0.020881 -0.097796 0.000000
vn 0.000000 -0.100000 0.000000
vn 0.000000 -0.100000 0.000000
vn -0.020881 -0.097796 0.000000
vn -0.020882 -0.097796 0.000000
vn -0.040842 -0.091279 0.000000
vn -0.040842 -0.091279 0.000000
vn -0.059002 -0.080739 0.000000
vn -0.059003 -0.080738 0.000000
vn -0.074561 -0.066638 0.000000
vn -0.074561 -0.066638 0.000000
vn -0.086832 -0.049600 0.000000
vn -0.086833 -0.049599 0.000000
vn -0.087061 -0.049197 0.000000
vn -0.087061 -0.049197 0.000000
vn -0.087061 0.049197 -0.000000
vn -0.087061 0.049197 -0.000000
vn -0.086833 0.049599 -0.000000
vn -0.074807 0.066362 -0.000000
vn -0.074561 0.066638 -0.000000
vn -0.059226 0.080574 -0.000000
vn -0.059003 0.080738 -0.000000
vn -0.041011 0.091204 -0.000000
vn -0.040842 0.091279 -0.000000
vn -0.020972 0.097776 -0.000000
vn -0.020882 0.097796 -0.000000
vn -0.000000 0.100000 -0.000000
vn 0.000000 0.100000 0.000000
vn 0.020882 0.097796 0.000000
vn 0.020972 0.097776 0.000000
vn 0.040842 0.091279 0.000000
vn 0.041011 0.091204 0.000000
vn 0.059003 0.080738 0.000000
vn 0.059226 0.080574 0.000000
vn 0.074561 0.066638 0.000000
vn 0.074807 0.066362 0.000000
vn 0.086833 0.049599 0.000000
vn 0.087061 0.049197 0.000000
vn 0.087061 0.049197 0.000000
vn 0.000000 0.000000 -0.100000
vn 0.000000 0.000000 -0.100000
vn 0.000000 0.000000 -0.100000
vn 0.000000 0.000000 -0.100000
vn 0.000000 0.000000 -0.100000
vn 0.000000 0.000000 -0.100000
vn 0.000000 0.000000 -0.100000
vn 0.000000 0.000000 -0.100000
vn 0.000000 0.000000 -0.100000
vn 0.019509 -0.098079 0.000000
vn 0.019509 -0.098079 0.000000
vn 0.000000 -0.100000 0.000000
vn 0.000000 -0.100000 0.000000
vn -0.019509 -0.098079 0.000000
vn -0.019509 -0.098079 0.000000
vn -0.038268 -0.092388 0.000000
vn -0.038268 -0.092388 0.000000
vn -0.055557 -0.083147 0.000000
vn -0.055557 -0.083147 0.000000
vn -0.070711 -0.070711 0.000000
vn -0.070711 -0.070711 0.000000
vn -0.083147 -0.055557 0.000000
vn -0.083147 -0.055557 0.000000
vn -0.092388 -0.038268 0.000000
vn -0.092388 -0.038268 0.000000
vn -0.098079 -0.019509 0.000000
vn -0.098079 -0.019509 0.000000
vn -0.100000 0.000000 -0.000000
vn -0.100000 0.000000 -0.000000
vn -0.098079 0.019509 -0.000000
vn -0.098079 0.019509 -0.000000
vn -0.092388 0.038268 -0.000000
vn -0.092388 0.038268 -0.000000
vn -0.083147 0.055557 -0.000000
vn -0.083147 0.055557 -0.000000
vn -0.070711 0.070711 -0.000000
vn -0.070711 0.070711 -0.000000
vn -0.055557 0.083147 -0.000000
vn -0.055557 0.083147 -0.000000
vn -0.038268 0.092388 -0.000000
vn -0.038268 0.092388 -0.000000
vn -0.019509 0.098079 -0.000000
vn -0.019509 0.098079 -0.000000
vn 0.000000 0.100000 0.000000
vn 0.000000 0.100000 0.000000
vn 0.019509 0.098079 0.000000
vn 0.019509 0.098079 0.000000
vn 0.038268 0.092388 0.000000
vn 0.038268 0.092388 0.000000
vn 0.055557 0.083147 0.000000
vn 0.055557 0.083147 0.000000
vn 0.070711 0.070711 0.000000
vn 0.070711 0.070711 0.000000
vn 0.083147 0.055557 0.000000
vn 0.083147 0.055557 0.000000
vn 0.092388 0.038268 0.000000
vn 0.092388 0.038268 0.000000
vn 0.098079 0.019509 0.000000
vn 0.098079 0.019509 0.000000
vn 0.100000 0.000000 0.000000
vn 0.100000 0.000000 0.000000
vn 0.098079 -0.019509 0.000000
vn 0.098079 -0.019509 0.000000
vn 0.092388 -0.038268 0.000000
vn 0.092388 -0.038268 0.000000
vn 0.083147 -0.055557 0.000000
vn 0.083147 -0.055557 0.000000
vn 0.070711 -0.070711 0.000000
vn 0.070711 -0.070711 0.000000
vn 0.055557 -0.083147 0.000000
vn 0.055557 -0.083147 0.000000
vn 0.038268 -0.092388 0.000000
vn 0.038268 -0.092388 0.000000
vn 0.067439 -0.021936 -0.070504
vn 0.068630 -0.017884 -0.070499
vn 0.069447 -0.014365 -0.070503
vn 0.068858 -0.017286 -0.070425
vn 0.069804 -0.012787 -0.070455
vn 0.070341 -0.009603 -0.070426
vn 0.070853 -0.003982 -0.070456
vn 0.070972 -0.001770 -0.070426
vn 0.070796 0.004900 -0.070455
vn 0.070736 0.006049 -0.070426
vn 0.069632 0.013685 -0.070456
vn 0.069641 0.013793 -0.070427
vn 0.067680 0.021455 -0.070421
vn 0.067369 0.022324 -0.070449
vn 0.064917 0.028752 -0.070421
vn 0.064076 0.030510 -0.070452
vn 0.061382 0.035669 -0.070427
vn 0.059788 0.038224 -0.070458
vn 0.057067 0.042228 -0.070429
vn 0.054506 0.045447 -0.070453
vn 0.052018 0.048322 -0.070421
vn 0.048405 0.051903 -0.070449
vn 0.046396 0.053743 -0.070421
vn 0.041599 0.057495 -0.070455
vn 0.040234 0.058492 -0.070427
vn 0.034100 0.062233 -0.070458
vn 0.033534 0.062572 -0.070429
vn 0.026399 0.065904 -0.070425
vn 0.026032 0.066019 -0.070455
vn 0.018988 0.068407 -0.070427
vn 0.017601 0.068747 -0.070456
vn 0.011317 0.070087 -0.070425
vn 0.008874 0.070409 -0.070455
vn 0.003537 0.070905 -0.070427
vn 0.000008 0.070965 -0.070456
vn -0.004339 0.070864 -0.070423
vn -0.008883 0.070413 -0.070449
vn -0.012130 0.069956 -0.070420
vn -0.017548 0.068765 -0.070452
vn -0.019709 0.068205 -0.070425
vn -0.025949 0.066048 -0.070458
vn -0.027079 0.065623 -0.070429
vn -0.034057 0.062262 -0.070453
vn -0.034213 0.062209 -0.070424
vn -0.040865 0.058059 -0.070422
vn -0.041557 0.057529 -0.070451
vn -0.046976 0.053230 -0.070426
vn -0.048369 0.051926 -0.070456
vn -0.052549 0.047732 -0.070429
vn -0.054493 0.045459 -0.070455
vn -0.057515 0.041621 -0.070425
vn -0.059740 0.038305 -0.070455
vn -0.061744 0.035040 -0.070427
vn -0.064055 0.030547 -0.070455
vn -0.065237 0.028008 -0.070425
vn -0.067364 0.022320 -0.070455
vn -0.067921 0.020659 -0.070426
vn -0.069625 0.013728 -0.070455
vn -0.069789 0.013031 -0.070425
vn -0.070799 0.005266 -0.070425
vn -0.070794 0.004939 -0.070454
vn -0.070947 -0.002551 -0.070427
vn -0.070856 -0.003922 -0.070456
vn -0.070232 -0.010385 -0.070425
vn -0.069811 -0.012758 -0.070454
vn -0.068663 -0.018044 -0.070426
vn -0.067679 -0.021343 -0.070456
vn -0.066257 -0.025497 -0.070427
vn -0.064466 -0.029677 -0.070451
vn -0.063017 -0.032711 -0.070419
vn -0.060262 -0.037492 -0.070447
vn -0.059046 -0.039430 -0.070419
vn -0.055156 -0.044655 -0.070454
vn -0.054380 -0.045641 -0.070426
vn -0.049163 -0.051172 -0.070459
vn -0.049024 -0.051345 -0.070430
vn -0.042997 -0.056497 -0.070422
vn -0.042319 -0.056972 -0.070451
vn -0.036512 -0.060892 -0.070420
vn -0.034900 -0.061796 -0.070450
vn -0.029630 -0.064517 -0.070425
vn -0.026972 -0.065639 -0.070457
vn -0.022357 -0.067379 -0.070429
vn -0.018537 -0.068501 -0.070456
vn -0.014703 -0.069460 -0.070421
vn -0.009760 -0.070301 -0.070446
vn -0.006939 -0.070664 -0.070416
vn -0.000975 -0.070966 -0.070448
vn 0.000820 -0.070995 -0.070420
vn 0.007808 -0.070533 -0.070457
vn 0.008573 -0.070472 -0.070428
vn 0.016318 -0.069090 -0.070429
vn 0.016585 -0.068997 -0.070458
vn 0.023959 -0.066839 -0.070416
vn 0.025190 -0.066356 -0.070444
vn 0.031169 -0.063801 -0.070412
vn 0.033230 -0.062718 -0.070443
vn 0.037931 -0.060020 -0.070419
vn 0.040704 -0.058135 -0.070453
vn 0.044251 -0.055512 -0.070429
vn 0.047614 -0.052613 -0.070461
vn 0.050124 -0.050271 -0.070431
vn 0.053914 -0.046154 -0.070449
vn 0.055459 -0.044337 -0.070417
vn 0.059275 -0.039045 -0.070441
vn 0.060011 -0.037959 -0.070412
vn 0.063620 -0.031461 -0.070447
vn 0.063784 -0.031192 -0.070417
vn 0.066796 -0.024046 -0.070428
vn 0.067021 -0.023320 -0.070458
vn 0.069040 -0.016519 -0.070432
vn 0.069419 -0.014719 -0.070459
vn 0.070478 -0.008634 -0.070415
vn 0.070749 -0.005755 -0.070438
vn 0.071014 -0.000763 -0.070402
vn 0.070922 0.003090 -0.070431
vn 0.070673 0.006979 -0.070404
vn 0.069997 0.011772 -0.070440
vn 0.069489 0.014592 -0.070416
vn 0.068000 0.020295 -0.070457
vn 0.067470 0.022076 -0.070430
vn 0.064916 0.028652 -0.070463
vn 0.064601 0.029425 -0.070434
vn 0.060911 0.036471 -0.070425
vn 0.060775 0.036642 -0.070454
vn 0.056531 0.042947 -0.070426
vn 0.055741 0.043919 -0.070455
vn 0.051456 0.048911 -0.070427
vn 0.049811 0.050547 -0.070454
vn 0.045718 0.054319 -0.070422
vn 0.043102 0.056381 -0.070451
vn 0.039481 0.059007 -0.070424
vn 0.035774 0.061288 -0.070456
vn 0.032769 0.062977 -0.070428
vn 0.034860 0.061808 -0.070459
vn 0.027155 0.065571 -0.070449
vn 0.025590 0.066222 -0.070426
vn 0.018991 0.068397 -0.070436
vn 0.018133 0.068641 -0.070425
vn 0.010479 0.070215 -0.070427
vn 0.041943 0.057232 -0.070464
vn 0.048393 0.051879 -0.070475
vn 0.054156 0.045811 -0.070488
vn 0.059083 0.039241 -0.070494
vn 0.063198 0.032175 -0.070504
vn 0.066406 0.024867 -0.070511
vn 0.068747 0.017423 -0.070501
vn 0.070245 0.009864 -0.070487
vn 0.070907 0.002190 -0.070480
vn 0.070713 -0.005607 -0.070486
vn 0.069616 -0.013517 -0.070504
vn 0.067668 -0.021202 -0.070509
vn 0.064944 -0.028495 -0.070500
vn 0.061465 -0.035397 -0.070492
vn 0.057224 -0.041909 -0.070491
vn 0.052196 -0.048011 -0.070502
vn 0.046492 -0.053544 -0.070509
vn 0.040336 -0.058332 -0.070502
vn 0.033749 -0.062384 -0.070493
vn 0.026729 -0.065700 -0.070491
vn 0.019263 -0.068254 -0.070501
vn 0.011513 -0.069972 -0.070508
vn 0.003760 -0.070819 -0.070502
vn -0.003988 -0.070813 -0.070495
vn -0.011730 -0.069948 -0.070495
vn -0.019453 -0.068195 -0.070505
vn -0.026880 -0.065623 -0.070506
vn -0.033906 -0.062291 -0.070500
vn -0.040531 -0.058200 -0.070498
vn -0.046740 -0.053333 -0.070505
vn -0.052367 -0.047818 -0.070506
vn -0.057292 -0.041802 -0.070500
vn -0.061522 -0.035289 -0.070496
vn -0.065041 -0.028271 -0.070501
vn -0.067772 -0.020883 -0.070505
vn -0.069658 -0.013310 -0.070503
vn -0.070700 -0.005541 -0.070504
vn -0.070879 0.002295 -0.070504
vn -0.070200 0.010070 -0.070502
vn -0.068655 0.017766 -0.070505
vn -0.066283 0.025216 -0.070503
vn -0.063096 0.032373 -0.070504
vn -0.059145 0.039129 -0.070504
vn -0.054474 0.045407 -0.070504
vn -0.049107 0.051161 -0.070506
vn -0.043203 0.056241 -0.070501
vn -0.036772 0.060643 -0.070500
vn -0.029806 0.064347 -0.070506
vn -0.022512 0.067248 -0.070505
vn -0.015017 0.069313 -0.070500
vn -0.007325 0.070543 -0.070498
vn 0.000550 0.070914 -0.070504
vn 0.008357 0.070423 -0.070504
vn 0.016069 0.069072 -0.070504
vn 0.023586 0.066880 -0.070504
vn 0.030808 0.063876 -0.070504
vn 0.037705 0.060060 -0.070507
vn 0.044070 0.055564 -0.070502
vn 0.049889 0.050409 -0.070498
vn 0.055152 0.044584 -0.070502
vn 0.059764 0.038171 -0.070507
vn 0.063596 0.031385 -0.070502
vn 0.066652 0.024239 -0.070498
vn 0.068918 0.016727 -0.070502
vn 0.070344 0.008995 -0.070504
vn 0.070908 0.001205 -0.070503
vn 0.070605 -0.006637 -0.070505
vn 0.033601 0.094186 0.000000
vn 0.025487 0.096698 0.000000
vn 0.023015 0.097316 0.000000
vn 0.014673 0.098918 0.000000
vn 0.005591 0.099844 0.000000
vn 0.003681 0.099932 0.000000
vn -0.007356 0.099729 -0.000000
vn 0.035990 0.093299 0.000000
vn 0.043778 0.089908 0.000000
vn 0.046054 0.088764 0.000000
vn 0.053420 0.084536 0.000000
vn 0.055557 0.083147 0.000000
vn 0.062413 0.078132 0.000000
vn 0.064383 0.076517 0.000000
vn 0.070645 0.070777 0.000000
vn 0.072425 0.068954 0.000000
vn 0.078015 0.062559 0.000000
vn 0.079584 0.060551 0.000000
vn 0.084435 0.053579 0.000000
vn 0.085773 0.051410 0.000000
vn 0.089826 0.043946 0.000000
vn 0.090917 0.041643 0.000000
vn 0.094123 0.033778 0.000000
vn 0.094953 0.031368 0.000000
vn 0.097271 0.023200 0.000000
vn 0.097832 0.020711 0.000000
vn 0.099236 0.012336 0.000000
vn 0.099518 0.009802 0.000000
vn 0.099991 0.001319 0.000000
vn 0.099992 -0.001227 0.000000
vn 0.099527 -0.009712 0.000000
vn 0.099248 -0.012241 0.000000
vn 0.097851 -0.020621 0.000000
vn 0.097294 -0.023106 0.000000
vn 0.094982 -0.031279 0.000000
vn 0.094154 -0.033689 0.000000
vn 0.090956 -0.041556 0.000000
vn 0.089867 -0.043862 0.000000
vn 0.085821 -0.051330 0.000000
vn 0.084485 -0.053500 0.000000
vn 0.079639 -0.060478 0.000000
vn 0.078074 -0.062486 0.000000
vn 0.072489 -0.068887 0.000000
vn 0.070711 -0.070711 0.000000
vn 0.064455 -0.076456 0.000000
vn 0.062486 -0.078074 0.000000
vn 0.055636 -0.083094 0.000000
vn 0.053500 -0.084485 0.000000
vn 0.046137 -0.088721 0.000000
vn 0.043862 -0.089867 0.000000
vn 0.036075 -0.093266 0.000000
vn 0.033689 -0.094154 0.000000
vn 0.025576 -0.096674 0.000000
vn 0.023106 -0.097294 0.000000
vn 0.014766 -0.098904 0.000000
vn 0.012241 -0.099248 0.000000
vn 0.003775 -0.099929 0.000000
vn 0.001227 -0.099992 0.000000
vn -0.007263 -0.099736 0.000000
vn -0.009802 -0.099518 0.000000
vn -0.018213 -0.098327 0.000000
vn -0.020711 -0.097832 0.000000
vn -0.028939 -0.095721 0.000000
vn -0.031368 -0.094953 0.000000
vn -0.039313 -0.091948 0.000000
vn -0.041643 -0.090917 0.000000
vn -0.049208 -0.087055 0.000000
vn -0.051410 -0.085773 0.000000
vn -0.058504 -0.081100 0.000000
vn -0.060551 -0.079584 0.000000
vn -0.067087 -0.074158 0.000000
vn -0.068954 -0.072425 0.000000
vn -0.074851 -0.066312 0.000000
vn -0.076517 -0.064383 0.000000
vn -0.081704 -0.057658 0.000000
vn -0.083147 -0.055557 0.000000
vn -0.087562 -0.048300 0.000000
vn -0.088764 -0.046054 0.000000
vn -0.092352 -0.038354 0.000000
vn -0.093299 -0.035990 0.000000
vn -0.096017 -0.027942 0.000000
vn -0.096698 -0.025487 0.000000
vn -0.098512 -0.017188 0.000000
vn -0.098918 -0.014673 0.000000
vn -0.099806 -0.006225 0.000000
vn -0.099932 -0.003681 0.000000
vn -0.099884 0.004813 -0.000000
vn -0.099729 0.007356 -0.000000
vn -0.098745 0.015794 -0.000000
vn -0.098311 0.018304 -0.000000
vn -0.096402 0.026581 -0.000000
vn -0.095694 0.029028 -0.000000
vn -0.092885 0.037045 -0.000000
vn -0.091911 0.039399 -0.000000
vn -0.088236 0.047057 -0.000000
vn -0.087009 0.049290 -0.000000
vn -0.082512 0.056496 -0.000000
vn -0.081046 0.058580 -0.000000
vn -0.075782 0.065246 -0.000000
vn -0.074095 0.067156 -0.000000
vn -0.068129 0.073202 -0.000000
vn -0.066242 0.074914 -0.000000
vn -0.059645 0.080265 -0.000000
vn -0.057581 0.081758 -0.000000
vn -0.050434 0.086350 -0.000000
vn -0.048218 0.087607 -0.000000
vn -0.040610 0.091383 -0.000000
vn -0.038268 0.092388 -0.000000
vn -0.030290 0.095302 -0.000000
vn -0.029268 0.095621 -0.000000
vn -0.019601 0.098060 -0.000000
vn -0.020000 0.097979 -0.000000
vn -0.010550 0.099442 -0.000000
vn -0.008672 0.099623 -0.000000
vn -0.001003 0.099995 -0.000000
vn 0.002361 0.099972 0.000000
vn 0.008554 0.099633 0.000000
vn 0.013365 0.099103 0.000000
vn 0.018032 0.098361 0.000000
vn 0.024207 0.097026 0.000000
vn 0.027345 0.096189 0.000000
vn 0.034754 0.093766 0.000000
vn 0.036408 0.093137 0.000000
vn 0.037207 0.092820 0.000000
vn 0.038003 0.092497 0.000000
vn 0.038795 0.092168 0.000000
vn 0.039583 0.091832 0.000000
vn 0.044878 0.089364 0.000000
vn 0.055948 0.082885 0.000000
vn 0.054454 0.083873 0.000000
vn 0.063367 0.077361 0.000000
vn 0.070366 0.071054 0.000000
vn 0.071508 0.069904 0.000000
vn 0.078777 0.061597 0.000000
vn 0.082336 0.056752 0.000000
vn 0.085086 0.052539 0.000000
vn 0.091443 0.040475 0.000000
vn 0.090361 0.042836 0.000000
vn 0.094526 0.032631 0.000000
vn 0.097368 0.022791 0.000000
vn 0.097546 0.022017 0.000000
vn 0.099381 0.011111 0.000000
vn 0.099907 0.004314 0.000000
vn 0.100000 0.000099 0.000000
vn 0.098970 -0.014313 0.000000
vn 0.099403 -0.010909 0.000000
vn 0.097592 -0.021812 0.000000
vn 0.094591 -0.032443 0.000000
vn -0.012006 0.099277 -0.000000
vn -0.018304 0.098311 -0.000000
vn -0.029231 0.095632 -0.000000
vn -0.029028 0.095694 -0.000000
vn -0.039399 0.091911 -0.000000
vn -0.045550 0.089024 -0.000000
vn -0.049290 0.087009 -0.000000
vn -0.060457 0.079655 -0.000000
vn -0.058580 0.081046 -0.000000
vn -0.067156 0.074095 -0.000000
vn -0.073490 0.067818 -0.000000
vn -0.074914 0.066242 -0.000000
vn -0.081758 0.057581 -0.000000
vn -0.084245 0.053878 -0.000000
vn -0.087607 0.048218 -0.000000
vn -0.092388 0.038268 -0.000000
vn -0.067439 0.021936 -0.070504
vn -0.068630 0.017884 -0.070499
vn -0.069447 0.014365 -0.070503
vn -0.068858 0.017286 -0.070425
vn -0.069804 0.012788 -0.070455
vn -0.070341 0.009603 -0.070426
vn -0.070853 0.003983 -0.070456
vn -0.070972 0.001770 -0.070426
vn -0.070796 -0.004899 -0.070455
vn -0.070736 -0.006049 -0.070426
vn -0.069633 -0.013684 -0.070456
vn -0.069641 -0.013793 -0.070427
vn -0.067680 -0.021455 -0.070421
vn -0.067369 -0.022323 -0.070449
vn -0.064917 -0.028752 -0.070421
vn -0.064076 -0.030509 -0.070452
vn -0.061382 -0.035669 -0.070427
vn -0.059789 -0.038223 -0.070458
vn -0.057067 -0.042228 -0.070429
vn -0.054507 -0.045447 -0.070453
vn -0.052018 -0.048322 -0.070421
vn -0.048405 -0.051902 -0.070449
vn -0.046396 -0.053743 -0.070421
vn -0.041600 -0.057494 -0.070455
vn -0.040234 -0.058492 -0.070427
vn -0.034101 -0.062232 -0.070458
vn -0.033534 -0.062572 -0.070429
vn -0.026399 -0.065904 -0.070425
vn -0.026033 -0.066018 -0.070455
vn -0.018988 -0.068407 -0.070427
vn -0.017602 -0.068747 -0.070456
vn -0.011317 -0.070087 -0.070425
vn -0.008875 -0.070408 -0.070455
vn -0.003537 -0.070905 -0.070427
vn -0.000008 -0.070965 -0.070456
vn 0.004339 -0.070864 -0.070423
vn 0.008883 -0.070413 -0.070449
vn 0.012130 -0.069956 -0.070420
vn 0.017547 -0.068765 -0.070452
vn 0.019709 -0.068205 -0.070425
vn 0.025948 -0.066048 -0.070458
vn 0.027079 -0.065623 -0.070429
vn 0.034056 -0.062262 -0.070453
vn 0.034213 -0.062209 -0.070424
vn 0.040865 -0.058059 -0.070422
vn 0.041556 -0.057530 -0.070451
vn 0.046976 -0.053230 -0.070426
vn 0.048368 -0.051927 -0.070456
vn 0.052549 -0.047732 -0.070429
vn 0.054492 -0.045460 -0.070455
vn 0.057515 -0.041621 -0.070425
vn 0.059739 -0.038305 -0.070455
vn 0.061744 -0.035040 -0.070427
vn 0.064054 -0.030547 -0.070455
vn 0.065237 -0.028008 -0.070425
vn 0.067364 -0.022320 -0.070455
vn 0.067921 -0.020659 -0.070426
vn 0.069625 -0.013729 -0.070455
vn 0.069789 -0.013031 -0.070425
vn 0.070799 -0.005266 -0.070425
vn 0.070794 -0.004939 -0.070455
vn 0.070947 0.002551 -0.070427
vn 0.070856 0.003921 -0.070456
vn 0.070232 0.010385 -0.070425
vn 0.069811 0.012757 -0.070454
vn 0.068663 0.018044 -0.070426
vn 0.067679 0.021343 -0.070456
vn 0.066257 0.025497 -0.070427
vn 0.064467 0.029676 -0.070451
vn 0.063017 0.032711 -0.070419
vn 0.060262 0.037491 -0.070448
vn 0.059046 0.039430 -0.070419
vn 0.055157 0.044654 -0.070454
vn 0.054380 0.045641 -0.070426
vn 0.049163 0.051171 -0.070459
vn 0.049024 0.051345 -0.070430
vn 0.042997 0.056497 -0.070422
vn 0.042319 0.056972 -0.070451
vn 0.036512 0.060892 -0.070420
vn 0.034901 0.061796 -0.070450
vn 0.029630 0.064517 -0.070425
vn 0.026972 0.065638 -0.070457
vn 0.022357 0.067379 -0.070429
vn 0.018537 0.068500 -0.070456
vn 0.014703 0.069460 -0.070421
vn 0.009761 0.070300 -0.070446
vn 0.006939 0.070664 -0.070416
vn 0.000976 0.070966 -0.070448
vn -0.000820 0.070995 -0.070420
vn -0.007807 0.070533 -0.070457
vn -0.008573 0.070472 -0.070428
vn -0.016318 0.069090 -0.070429
vn -0.016584 0.068997 -0.070458
vn -0.023959 0.066839 -0.070416
vn -0.025189 0.066356 -0.070444
vn -0.031169 0.063801 -0.070412
vn -0.033229 0.062718 -0.070443
vn -0.037931 0.060020 -0.070419
vn -0.040703 0.058135 -0.070453
vn -0.044251 0.055512 -0.070429
vn -0.047614 0.052614 -0.070461
vn -0.050124 0.050271 -0.070431
vn -0.053913 0.046155 -0.070450
vn -0.055459 0.044337 -0.070417
vn -0.059275 0.039046 -0.070441
vn -0.060011 0.037959 -0.070412
vn -0.063620 0.031461 -0.070447
vn -0.063784 0.031192 -0.070417
vn -0.066796 0.024046 -0.070428
vn -0.067021 0.023321 -0.070458
vn -0.069040 0.016519 -0.070432
vn -0.069418 0.014720 -0.070459
vn -0.070478 0.008634 -0.070415
vn -0.070749 0.005756 -0.070438
vn -0.071014 0.000763 -0.070402
vn -0.070922 -0.003089 -0.070431
vn -0.070673 -0.006979 -0.070404
vn -0.069997 -0.011771 -0.070440
vn -0.069489 -0.014592 -0.070416
vn -0.068000 -0.020294 -0.070457
vn -0.067470 -0.022076 -0.070430
vn -0.064916 -0.028651 -0.070463
vn -0.064601 -0.029425 -0.070434
vn -0.060911 -0.036471 -0.070425
vn -0.060776 -0.036641 -0.070454
vn -0.056531 -0.042947 -0.070426
vn -0.055742 -0.043919 -0.070456
vn -0.051456 -0.048911 -0.070427
vn -0.049812 -0.050547 -0.070454
vn -0.045718 -0.054319 -0.070422
vn -0.043103 -0.056381 -0.070451
vn -0.039481 -0.059007 -0.070424
vn -0.035774 -0.061288 -0.070456
vn -0.032769 -0.062977 -0.070428
vn -0.034860 -0.061808 -0.070459
vn -0.027155 -0.065571 -0.070449
vn -0.025590 -0.066222 -0.070426
vn -0.018991 -0.068397 -0.070436
vn -0.018133 -0.068641 -0.070425
vn -0.010479 -0.070215 -0.070427
vn -0.041943 -0.057232 -0.070464
vn -0.048393 -0.051879 -0.070475
vn -0.054156 -0.045811 -0.070488
vn -0.059083 -0.039241 -0.070494
vn -0.063198 -0.032175 -0.070504
vn -0.066406 -0.024867 -0.070511
vn -0.068747 -0.017423 -0.070501
vn -0.070245 -0.009864 -0.070487
vn -0.070907 -0.002190 -0.070480
vn -0.070713 0.005607 -0.070486
vn -0.069616 0.013517 -0.070504
vn -0.067668 0.021202 -0.070509
vn -0.064944 0.028495 -0.070500
vn -0.061465 0.035397 -0.070492
vn -0.057224 0.041909 -0.070491
vn -0.052196 0.048011 -0.070502
vn -0.046492 0.053544 -0.070509
vn -0.040336 0.058332 -0.070502
vn -0.033749 0.062384 -0.070493
vn -0.026729 0.065700 -0.070491
vn -0.019263 0.068254 -0.070501
vn -0.011513 0.069972 -0.070508
vn -0.003760 0.070819 -0.070502
vn 0.003988 0.070813 -0.070495
vn 0.011730 0.069948 -0.070495
vn 0.019453 0.068195 -0.070505
vn 0.026880 0.065623 -0.070506
vn 0.033906 0.062291 -0.070500
vn 0.040531 0.058200 -0.070498
vn 0.046740 0.053333 -0.070505
vn 0.052367 0.047818 -0.070506
vn 0.057292 0.041802 -0.070500
vn 0.061522 0.035289 -0.070496
vn 0.065041 0.028271 -0.070501
vn 0.067772 0.020883 -0.070505
vn 0.069658 0.013310 -0.070503
vn 0.070700 0.005541 -0.070504
vn 0.070879 -0.002295 -0.070504
vn 0.070200 -0.010070 -0.070502
vn 0.068655 -0.017766 -0.070505
vn 0.066283 -0.025216 -0.070503
vn 0.063096 -0.032373 -0.070504
vn 0.059145 -0.039129 -0.070504
vn 0.054474 -0.045407 -0.070504
vn 0.049107 -0.051161 -0.070506
vn 0.043203 -0.056241 -0.070501
vn 0.036772 -0.060643 -0.070500
vn 0.029806 -0.064347 -0.070506
vn 0.022512 -0.067248 -0.070505
vn 0.015017 -0.069313 -0.070500
vn 0.007325 -0.070543 -0.070498
vn -0.000550 -0.070914 -0.070504
vn -0.008357 -0.070423 -0.070504
vn -0.016069 -0.069072 -0.070504
vn -0.023586 -0.066880 -0.070504
vn -0.030808 -0.063876 -0.070504
vn -0.037705 -0.060060 -0.070507
vn -0.044070 -0.055564 -0.070502
vn -0.049889 -0.050409 -0.070498
vn -0.055152 -0.044584 -0.070502
vn -0.059764 -0.038171 -0.070507
vn -0.063596 -0.031385 -0.070502
vn -0.066652 -0.024239 -0.070498
vn -0.068918 -0.016727 -0.070502
vn -0.070344 -0.008995 -0.070504
vn -0.070908 -0.001205 -0.070503
vn -0.070605 0.006637 -0.070505
vn -0.033601 -0.094186 0.000000
vn -0.025487 -0.096698 0.000000
vn -0.023015 -0.097316 0.000000
vn -0.014673 -0.098918 0.000000
vn -0.005591 -0.099844 0.000000
vn -0.003681 -0.099932 0.000000
vn 0.007356 -0.099729 0.000000
vn -0.035990 -0.093299 0.000000
vn -0.043778 -0.089908 0.000000
vn -0.046054 -0.088764 0.000000
vn -0.053420 -0.084536 0.000000
vn -0.055557 -0.083147 0.000000
vn -0.062413 -0.078132 0.000000
vn -0.064383 -0.076517 0.000000
vn -0.070645 -0.070777 0.000000
vn -0.072425 -0.068954 0.000000
vn -0.078015 -0.062559 0.000000
vn -0.079584 -0.060551 0.000000
vn -0.084435 -0.053579 0.000000
vn -0.085773 -0.051410 0.000000
vn -0.089826 -0.043946 0.000000
vn -0.090917 -0.041643 0.000000
vn -0.094123 -0.033778 0.000000
vn -0.094953 -0.031368 0.000000
vn -0.097271 -0.023200 0.000000
vn -0.097832 -0.020711 0.000000
vn -0.099236 -0.012336 0.000000
vn -0.099518 -0.009802 0.000000
vn -0.099991 -0.001319 0.000000
vn -0.099992 0.001227 -0.000000
vn -0.099527 0.009712 -0.000000
vn -0.099248 0.012241 -0.000000
vn -0.097851 0.020621 -0.000000
vn -0.097294 0.023106 -0.000000
vn -0.094982 0.031279 -0.000000
vn -0.094154 0.033689 -0.000000
vn -0.090956 0.041556 -0.000000
vn -0.089867 0.043862 -0.000000
vn -0.085821 0.051330 -0.000000
vn -0.084485 0.053500 -0.000000
vn -0.079639 0.060478 -0.000000
vn -0.078074 0.062486 -0.000000
vn -0.072489 0.068887 -0.000000
vn -0.070711 0.070711 -0.000000
vn -0.064455 0.076456 -0.000000
vn -0.062486 0.078074 -0.000000
vn -0.055636 0.083094 -0.000000
vn -0.053500 0.084485 -0.000000
vn -0.046137 0.088721 -0.000000
vn -0.043862 0.089867 -0.000000
vn -0.036075 0.093266 -0.000000
vn -0.033689 0.094154 -0.000000
vn -0.025576 0.096674 -0.000000
vn -0.023106 0.097294 -0.000000
vn -0.014766 0.098904 -0.000000
vn -0.012241 0.099248 -0.000000
vn -0.003775 0.099929 -0.000000
vn -0.001227 0.099992 -0.000000
vn 0.007263 0.099736 0.000000
vn 0.009802 0.099518 0.000000
vn 0.018213 0.098327 0.000000
vn 0.020711 0.097832 0.000000
vn 0.028939 0.095721 0.000000
vn 0.031368 0.094953 0.000000
vn 0.039313 0.091948 0.000000
vn 0.041643 0.090917 0.000000
vn 0.049208 0.087055 0.000000
vn 0.051410 0.085773 0.000000
vn 0.058504 0.081100 0.000000
vn 0.060551 0.079584 0.000000
vn 0.067087 0.074158 0.000000
vn 0.068954 0.072425 0.000000
vn 0.074851 0.066312 0.000000
vn 0.076517 0.064383 0.000000
vn 0.081704 0.057658 0.000000
vn 0.083147 0.055557 0.000000
vn 0.087562 0.048300 0.000000
vn 0.088764 0.046054 0.000000
vn 0.092352 0.038354 0.000000
vn 0.093299 0.035990 0.000000
vn 0.096017 0.027942 0.000000
vn 0.096698 0.025487 0.000000
vn 0.098512 0.017188 0.000000
vn 0.098918 0.014673 0.000000
vn 0.099806 0.006225 0.000000
vn 0.099932 0.003681 0.000000
vn 0.099884 -0.004813 0.000000
vn 0.099729 -0.007356 0.000000
vn 0.098745 -0.015794 0.000000
vn 0.098311 -0.018304 0.000000
vn 0.096402 -0.026581 0.000000
vn 0.095694 -0.029028 0.000000
vn 0.092885 -0.037045 0.000000
vn 0.091911 -0.039399 0.000000
vn 0.088236 -0.047057 0.000000
vn 0.087009 -0.049290 0.000000
vn 0.082512 -0.056496 0.000000
vn 0.081046 -0.058580 0.000000
vn 0.075782 -0.065246 0.000000
vn 0.074095 -0.067156 0.000000
vn 0.068129 -0.073202 0.000000
vn 0.066242 -0.074914 0.000000
vn 0.059645 -0.080265 0.000000
vn 0.057581 -0.081758 0.000000
vn 0.050434 -0.086350 0.000000
vn 0.048218 -0.087607 0.000000
vn 0.040610 -0.091383 0.000000
vn 0.038268 -0.092388 0.000000
vn 0.030290 -0.095302 0.000000
vn 0.027852 -0.096043 0.000000
vn 0.019601 -0.098060 0.000000
vn 0.017096 -0.098528 0.000000
vn 0.008672 -0.099623 0.000000
vn 0.006132 -0.099812 0.000000
vn -0.002361 -0.099972 0.000000
vn -0.004907 -0.099880 0.000000
vn -0.013365 -0.099103 0.000000
vn -0.015886 -0.098730 0.000000
vn -0.024207 -0.097026 0.000000
vn -0.026671 -0.096378 0.000000
vn -0.034754 -0.093766 0.000000
vn -0.037132 -0.092851 0.000000
vn -0.044878 -0.089364 0.000000
vn -0.047140 -0.088192 0.000000
vn -0.054454 -0.083873 0.000000
vn -0.061876 -0.078558 0.000000
vn -0.063367 -0.077361 0.000000
vn -0.071508 -0.069904 0.000000
vn -0.074695 -0.066489 0.000000
vn -0.078777 -0.061597 0.000000
vn -0.085198 -0.052358 0.000000
vn -0.085086 -0.052539 0.000000
vn -0.090361 -0.042836 0.000000
vn -0.093060 -0.036605 0.000000
vn -0.094526 -0.032631 0.000000
vn -0.098037 -0.019717 0.000000
vn -0.097546 -0.022017 0.000000
vn -0.099381 -0.011111 0.000000
vn -0.099975 -0.002218 0.000000
vn -0.100000 -0.000099 0.000000
vn -0.099403 0.010909 -0.000000
vn -0.098815 0.015350 -0.000000
vn -0.097592 0.021812 -0.000000
vn -0.094591 0.032443 -0.000000
vn 0.012006 -0.099277 0.000000
vn 0.018304 -0.098311 0.000000
vn 0.029231 -0.095632 0.000000
vn 0.029028 -0.095694 0.000000
vn 0.039399 -0.091911 0.000000
vn 0.045550 -0.089024 0.000000
vn 0.049290 -0.087009 0.000000
vn 0.060457 -0.079655 0.000000
vn 0.058580 -0.081046 0.000000
vn 0.067156 -0.074095 0.000000
vn 0.073490 -0.067818 0.000000
vn 0.074914 -0.066242 0.000000
vn 0.081758 -0.057581 0.000000
vn 0.084245 -0.053878 0.000000
vn 0.087607 -0.048218 0.000000
vn 0.092388 -0.038268 0.000000
vn 0.007880 -0.003080 0.099641
vn 0.008176 -0.001591 0.099653
vn 0.008136 -0.002313 0.099642
vn 0.008317 -0.001525 0.099642
vn 0.008423 -0.000723 0.099642
vn 0.008207 -0.000115 0.099663
vn 0.008456 0.000085 0.099642
vn 0.008413 0.000892 0.099642
vn 0.007991 0.001301 0.099672
vn 0.008289 0.001692 0.099642
vn 0.008090 0.002476 0.099641
vn 0.007543 0.002619 0.099681
vn 0.007815 0.003237 0.099642
vn 0.007202 0.003439 0.099681
vn 0.007407 0.004077 0.099642
vn 0.006774 0.004217 0.099681
vn 0.006912 0.004868 0.099642
vn 0.006266 0.004946 0.099681
vn 0.006336 0.005603 0.099642
vn 0.005680 0.005615 0.099681
vn 0.005682 0.006269 0.099641
vn 0.005020 0.006210 0.099681
vn 0.004956 0.006856 0.099642
vn 0.004299 0.006729 0.099681
vn 0.004170 0.007360 0.099642
vn 0.003523 0.007162 0.099681
vn 0.003331 0.007772 0.099642
vn 0.002705 0.007508 0.099681
vn 0.002454 0.008090 0.099642
vn 0.001854 0.007764 0.099681
vn 0.001548 0.008314 0.099642
vn 0.000980 0.007925 0.099681
vn 0.000622 0.008438 0.099641
vn 0.000093 0.007984 0.099681
vn -0.000311 0.008454 0.099642
vn -0.000795 0.007945 0.099681
vn -0.001241 0.008368 0.099642
vn -0.001672 0.007806 0.099681
vn -0.002155 0.008177 0.099642
vn -0.002529 0.007570 0.099681
vn -0.003043 0.007888 0.099642
vn -0.003355 0.007242 0.099681
vn -0.003895 0.007507 0.099642
vn -0.004140 0.006827 0.099681
vn -0.004700 0.007035 0.099641
vn -0.004873 0.006325 0.099681
vn -0.005446 0.006472 0.099642
vn -0.005547 0.005745 0.099681
vn -0.006127 0.005834 0.099641
vn -0.006149 0.005092 0.099681
vn -0.006730 0.005120 0.099642
vn -0.006674 0.004375 0.099681
vn -0.007251 0.004346 0.099642
vn -0.007119 0.003606 0.099681
vn -0.007688 0.003521 0.099642
vn -0.007479 0.002794 0.099681
vn -0.008033 0.002654 0.099641
vn -0.007745 0.001946 0.099681
vn -0.008275 0.001752 0.099642
vn -0.007913 0.001073 0.099681
vn -0.008420 0.000829 0.099641
vn -0.007980 0.000187 0.099681
vn -0.008456 -0.000104 0.099642
vn -0.007949 -0.000701 0.099681
vn -0.008391 -0.001035 0.099642
vn -0.007823 -0.001580 0.099681
vn -0.008227 -0.001954 0.099642
vn -0.007602 -0.002441 0.099681
vn -0.007965 -0.002850 0.099642
vn -0.007284 -0.003271 0.099681
vn -0.007602 -0.003710 0.099642
vn -0.006876 -0.004060 0.099681
vn -0.007148 -0.004526 0.099641
vn -0.006380 -0.004798 0.099681
vn -0.006603 -0.005285 0.099642
vn -0.005805 -0.005475 0.099681
vn -0.005978 -0.005978 0.099642
vn -0.005161 -0.006086 0.099681
vn -0.005284 -0.006602 0.099642
vn -0.004454 -0.006625 0.099681
vn -0.004526 -0.007147 0.099642
vn -0.003691 -0.007080 0.099681
vn -0.003711 -0.007603 0.099642
vn -0.002882 -0.007447 0.099681
vn -0.002850 -0.007966 0.099641
vn -0.002036 -0.007719 0.099681
vn -0.001954 -0.008229 0.099642
vn -0.001165 -0.007894 0.099681
vn -0.001035 -0.008391 0.099642
vn -0.000280 -0.007974 0.099681
vn -0.000104 -0.008455 0.099642
vn 0.000608 -0.007959 0.099681
vn 0.000829 -0.008418 0.099642
vn 0.001489 -0.007845 0.099681
vn 0.001752 -0.008277 0.099641
vn 0.002352 -0.007630 0.099681
vn 0.002654 -0.008034 0.099641
vn 0.003184 -0.007321 0.099681
vn 0.003522 -0.007690 0.099642
vn 0.003976 -0.006918 0.099681
vn 0.004347 -0.007252 0.099642
vn 0.004720 -0.006433 0.099681
vn 0.005120 -0.006729 0.099642
vn 0.005408 -0.005871 0.099681
vn 0.005833 -0.006126 0.099642
vn 0.006029 -0.005235 0.099681
vn 0.006474 -0.005447 0.099641
vn 0.006573 -0.004533 0.099681
vn 0.007035 -0.004700 0.099641
vn 0.007035 -0.003774 0.099681
vn 0.007508 -0.003896 0.099642
vn 0.007408 -0.002967 0.099681
vn 0.007888 -0.003043 0.099642
vn 0.007691 -0.002125 0.099681
vn 0.008175 -0.002155 0.099642
vn 0.007882 -0.001258 0.099681
vn 0.008367 -0.001241 0.099642
vn 0.007976 -0.000374 0.099681
vn 0.008455 -0.000311 0.099641
vn 0.007968 0.000515 0.099681
vn 0.008437 0.000622 0.099641
vn 0.007861 0.001397 0.099681
vn 0.008316 0.001548 0.099642
vn 0.007653 0.002261 0.099681
vn 0.008091 0.002454 0.099642
vn 0.007354 0.003097 0.099681
vn 0.007771 0.003331 0.099642
vn 0.006966 0.003896 0.099681
vn 0.007359 0.004169 0.099642
vn 0.006493 0.004648 0.099681
vn 0.006857 0.004956 0.099641
vn 0.005935 0.005340 0.099681
vn 0.006268 0.005681 0.099642
vn 0.005305 0.005967 0.099681
vn 0.005604 0.006337 0.099642
vn 0.004607 0.006516 0.099681
vn 0.004869 0.006913 0.099642
vn 0.003854 0.006987 0.099681
vn 0.004077 0.007407 0.099642
vn 0.003054 0.007374 0.099681
vn 0.003236 0.007813 0.099642
vn 0.096462 -0.026365 0.000000
vn 0.098730 -0.015886 0.000000
vn 0.098780 -0.015572 0.000000
vn 0.099880 -0.004907 0.000000
vn 0.099964 0.002666 0.000000
vn 0.099812 0.006132 0.000000
vn 0.098528 0.017096 0.000000
vn 0.096378 -0.026671 0.000000
vn 0.092968 -0.036836 0.000000
vn 0.092851 -0.037132 0.000000
vn 0.088342 -0.046859 0.000000
vn 0.088192 -0.047140 0.000000
vn 0.082638 -0.056311 0.000000
vn 0.082459 -0.056573 0.000000
vn 0.075928 -0.065076 0.000000
vn 0.075721 -0.065317 0.000000
vn 0.068293 -0.073049 0.000000
vn 0.068060 -0.073265 0.000000
vn 0.059825 -0.080131 0.000000
vn 0.059570 -0.080321 0.000000
vn 0.050628 -0.086237 0.000000
vn 0.050354 -0.086397 0.000000
vn 0.040815 -0.091292 0.000000
vn 0.040524 -0.091421 0.000000
vn 0.030504 -0.095234 0.000000
vn 0.030201 -0.095331 0.000000
vn 0.019821 -0.098016 0.000000
vn 0.019509 -0.098079 0.000000
vn 0.008897 -0.099603 0.000000
vn 0.008580 -0.099631 0.000000
vn -0.002136 -0.099977 0.000000
vn -0.002454 -0.099970 0.000000
vn -0.013143 -0.099133 0.000000
vn -0.013458 -0.099090 0.000000
vn -0.023989 -0.097080 0.000000
vn -0.024298 -0.097003 0.000000
vn -0.034544 -0.093844 0.000000
vn -0.034842 -0.093734 0.000000
vn -0.044677 -0.089465 0.000000
vn -0.044961 -0.089322 0.000000
vn -0.054266 -0.083996 0.000000
vn -0.054532 -0.083822 0.000000
vn -0.063193 -0.077502 0.000000
vn -0.063439 -0.077301 0.000000
vn -0.071351 -0.070065 0.000000
vn -0.071573 -0.069838 0.000000
vn -0.078639 -0.061774 0.000000
vn -0.078835 -0.061523 0.000000
vn -0.084968 -0.052730 0.000000
vn -0.085136 -0.052459 0.000000
vn -0.090262 -0.043043 0.000000
vn -0.090399 -0.042756 0.000000
vn -0.094457 -0.032832 0.000000
vn -0.094561 -0.032531 0.000000
vn -0.097500 -0.022220 0.000000
vn -0.097570 -0.021910 0.000000
vn -0.099355 -0.011338 0.000000
vn -0.099391 -0.011022 0.000000
vn -0.099999 -0.000318 0.000000
vn -0.100000 -0.000000 0.000000
vn -0.099425 0.010706 -0.000000
vn -0.099391 0.011022 -0.000000
vn -0.097639 0.021600 -0.000000
vn -0.097570 0.021910 -0.000000
vn -0.094664 0.032230 -0.000000
vn -0.094561 0.032531 -0.000000
vn -0.090534 0.042468 -0.000000
vn -0.090399 0.042756 -0.000000
vn -0.085302 0.052188 -0.000000
vn -0.085136 0.052459 -0.000000
vn -0.079030 0.061272 -0.000000
vn -0.078835 0.061523 -0.000000
vn -0.071795 0.069610 -0.000000
vn -0.071573 0.069838 -0.000000
vn -0.063685 0.077099 -0.000000
vn -0.063439 0.077301 -0.000000
vn -0.054799 0.083649 -0.000000
vn -0.054532 0.083822 -0.000000
vn -0.045245 0.089179 -0.000000
vn -0.044961 0.089322 -0.000000
vn -0.035141 0.093622 -0.000000
vn -0.034842 0.093734 -0.000000
vn -0.024606 0.096925 -0.000000
vn -0.024298 0.097003 -0.000000
vn -0.013772 0.099047 -0.000000
vn -0.013458 0.099090 -0.000000
vn -0.002772 0.099962 -0.000000
vn -0.002454 0.099970 -0.000000
vn 0.008262 0.099658 0.000000
vn 0.008580 0.099631 0.000000
vn 0.019197 0.098140 0.000000
vn 0.019509 0.098079 0.000000
vn 0.029898 0.095426 0.000000
vn 0.030201 0.095331 0.000000
vn 0.040233 0.091549 0.000000
vn 0.040524 0.091421 0.000000
vn 0.050078 0.086557 0.000000
vn 0.050354 0.086397 0.000000
vn 0.059313 0.080510 0.000000
vn 0.059570 0.080321 0.000000
vn 0.067827 0.073481 0.000000
vn 0.068060 0.073265 0.000000
vn 0.075513 0.065557 0.000000
vn 0.075721 0.065317 0.000000
vn 0.082279 0.056835 0.000000
vn 0.082459 0.056573 0.000000
vn 0.088041 0.047421 0.000000
vn 0.088192 0.047140 0.000000
vn 0.092732 0.037428 0.000000
vn 0.092851 0.037132 0.000000
vn 0.096293 0.026977 0.000000
vn 0.096378 0.026671 0.000000
vn 0.098679 0.016198 0.000000
vn 0.098730 0.015886 0.000000
vn 0.099863 0.005224 0.000000
vn 0.099880 0.004907 0.000000
vn 0.099831 -0.005813 0.000000
vn 0.099812 -0.006132 0.000000
vn 0.098582 -0.016781 0.000000
vn 0.098528 -0.017096 0.000000
vn 0.096131 -0.027547 0.000000
vn 0.096043 -0.027852 0.000000
vn 0.092509 -0.037976 0.000000
vn 0.092388 -0.038268 0.000000
vn 0.087760 -0.047940 0.000000
vn 0.083880 -0.054444 0.000000
vn 0.081941 -0.057320 0.000000
vn 0.075123 -0.066004 0.000000
vn 0.072571 -0.068800 0.000000
vn 0.067390 -0.073882 0.000000
vn 0.058837 -0.080859 0.000000
vn 0.097810 0.020815 0.000000
vn 0.096043 0.027852 0.000000
vn 0.092388 0.038268 0.000000
vn 0.000000 0.000000 0.100000
vn 0.000000 0.000000 0.100000
vn 0.000000 0.000000 0.100000
vn 0.000000 0.000000 0.100000
vn 0.000000 0.000000 0.100000
vn 0.000000 0.000000 0.100000
vn 0.000000 0.000000 0.100000
vn 0.000000 0.000000 0.100000
vn 0.000000 0.000000 0.100000
vn 0.000000 0.000000 0.100000
vn 0.000000 0.000000 0.100000
vn 0.000000 0.000000 0.100000
vn 0.000000 0.000000 0.100000
vn 0.000000 0.000000 0.100000
vn 0.000000 0.000000 0.100000
vn 0.000000 0.000000 0.100000
vn 0.000000 0.000000 0.100000
vn 0.000000 0.000000 0.100000
vn 0.000000 0.000000 0.100000
vn 0.000000 0.000000 0.100000
vn 0.000000 0.000000 0.100000
vn 0.000000 0.000000 0.100000
vn 0.000000 0.000000 0.100000
vn 0.000000 0.000000 0.100000
vn 0.000000 0.000000 0.100000
vn 0.000000 0.000000 0.100000
vn 0.000000 0.000000 0.100000
vn 0.000000 0.000000 0.100000
vn 0.000000 0.000000 0.100000
vn 0.000000 0.000000 0.100000
vn 0.000000 0.000000 0.100000
vn 0.000000 0.000000 0.100000
vn 0.000000 0.000000 0.100000
vn 0.000000 0.000000 0.100000
vn 0.000000 0.000000 0.100000
vn 0.000000 0.000000 0.100000
vn 0.000000 0.000000 0.100000
vn 0.000000 0.000000 0.100000
vn 0.000000 0.000000 0.100000
vn 0.000000 0.000000 0.100000
vn 0.000000 0.000000 0.100000
vn 0.000000 0.000000 0.100000
vn 0.000000 0.000000 0.100000
vn 0.000000 0.000000 0.100000
vn 0.000000 0.000000 0.100000
vn 0.000000 0.000000 0.100000
vn 0.000000 0.000000 0.100000
vn 0.000000 0.000000 0.100000
vn 0.000000 0.000000 0.100000
vn 0.000000 0.000000 0.100000
vn 0.000000 0.000000 0.100000
vn 0.000000 0.000000 0.100000
vn 0.000000 0.000000 0.100000
vn 0.000000 0.000000 0.100000
vn 0.000000 0.000000 0.100000
vn 0.000000 0.000000 0.100000
vn 0.000000 0.000000 0.100000
vn 0.000000 0.000000 0.100000
vn 0.000000 0.000000 0.100000
vn 0.000000 0.000000 0.100000
vn 0.000000 0.000000 0.100000
vn 0.000000 0.000000 0.100000
vn 0.000000 0.000000 0.100000
vn 0.000000 0.000000 0.100000
vn 0.099306 -0.011765 0.000000
vn 0.096637 -0.025715 0.000000
vn 0.099306 -0.011765 0.000000
vn 0.100000 0.000173 0.000000
vn 0.099923 -0.003930 0.000000
vn 0.099923 0.003930 0.000000
vn 0.099306 0.011765 0.000000
vn 0.096548 0.026049 0.000000
vn 0.094262 0.033388 0.000000
vn 0.086516 0.050150 0.000000
vn 0.084571 0.053365 0.000000
vn 0.070588 0.070833 0.000000
vn 0.070711 0.070711 0.000000
vn 0.053365 0.084571 0.000000
vn 0.049850 0.086689 0.000000
vn 0.033388 0.094262 0.000000
vn 0.025715 0.096637 0.000000
vn 0.011765 0.099306 0.000000
vn 0.011765 0.099306 0.000000
vn -0.000173 0.100000 0.000000
vn 0.003930 0.099923 0.000000
vn -0.003930 0.099923 0.000000
vn -0.011765 0.099306 0.000000
vn -0.026049 0.096548 0.000000
vn -0.033388 0.094262 0.000000
vn -0.050150 0.086516 0.000000
vn -0.053365 0.084571 0.000000
vn -0.070833 0.070588 0.000000
vn -0.070711 0.070711 0.000000
vn -0.084571 0.053365 0.000000
vn -0.086689 0.049850 0.000000
vn -0.094262 0.033388 0.000000
vn -0.096637 0.025715 0.000000
vn -0.099306 0.011765 0.000000
vn -0.099306 0.011765 0.000000
vn -0.100000 -0.000173 0.000000
vn -0.099923 0.003930 0.000000
vn -0.099923 -0.003930 0.000000
vn -0.099306 -0.011765 0.000000
vn -0.096548 -0.026049 0.000000
vn -0.094262 -0.033388 0.000000
vn -0.086516 -0.050150 0.000000
vn -0.084571 -0.053365 0.000000
vn -0.070588 -0.070833 0.000000
vn -0.070711 -0.070711 0.000000
vn -0.053365 -0.084571 0.000000
vn -0.049850 -0.086689 0.000000
vn -0.033388 -0.094262 0.000000
vn -0.025715 -0.096637 0.000000
vn -0.011765 -0.099306 0.000000
vn -0.011765 -0.099306 0.000000
vn 0.000173 -0.100000 0.000000
vn -0.003930 -0.099923 0.000000
vn 0.003930 -0.099923 0.000000
vn 0.011765 -0.099306 0.000000
vn 0.026049 -0.096548 0.000000
vn 0.033388 -0.094262 0.000000
vn 0.050150 -0.086516 0.000000
vn 0.053365 -0.084571 0.000000
vn 0.070833 -0.070588 0.000000
vn 0.070711 -0.070711 0.000000
vn 0.084571 -0.053365 0.000000
vn 0.086689 -0.049850 0.000000
vn 0.094262 -0.033388 0.000000
vn 0.011765 -0.099306 0.000000
vn -0.099306 -0.011765 0.000000
vn -0.011765 0.099306 0.000000
vn 0.099306 0.011765 0.000000
vn -0.070711 0.070711 0.000000
vn -0.070711 0.070711 0.000000
vn -0.070711 0.070711 0.000000
vn -0.070711 0.070711 0.000000
vn -0.100000 -0.000000 0.000000
vn -0.100000 -0.000000 0.000000
vn -0.100000 -0.000000 0.000000
vn -0.100000 -0.000000 0.000000
vn -0.070711 -0.070711 0.000000
vn -0.070711 -0.070711 0.000000
vn -0.070711 -0.070711 0.000000
vn -0.070711 -0.070711 0.000000
vn 0.070711 0.070711 0.000000
vn 0.070711 0.070711 0.000000
vn 0.070711 0.070711 0.000000
vn 0.070711 0.070711 0.000000
vn 0.100000 0.000000 0.000000
vn 0.100000 0.000000 0.000000
vn 0.100000 0.000000 0.000000
vn 0.100000 0.000000 0.000000
vn 0.070711 -0.070711 0.000000
vn 0.070711 -0.070711 0.000000
vn 0.070711 -0.070711 0.000000
vn 0.070711 -0.070711 0.000000
vn -0.070711 -0.000000 -0.070711
vn -0.070711 -0.000000 -0.070711
vn -0.070711 -0.000000 -0.070711
vn -0.070711 -0.000000 -0.070711
vn -0.070711 -0.000000 -0.070711
vn -0.070711 -0.000000 -0.070711
vn -0.070711 -0.000000 -0.070711
vn -0.070711 -0.000000 -0.070711
vn 0.070711 0.000000 -0.070711
vn 0.070711 0.000000 -0.070711
vn 0.070711 0.000000 -0.070711
vn 0.070711 0.000000 -0.070711
vn 0.070711 0.000000 -0.070711
vn 0.070711 0.000000 -0.070711
vn 0.070711 0.000000 -0.070711
vn 0.070711 0.000000 -0.070711
vn -0.053812 -0.084287 0.000000
vn -0.032691 -0.094506 0.000000
vn -0.038835 -0.092151 0.000000
vn -0.022747 -0.097379 0.000000
vn -0.009717 -0.099527 0.000000
vn -0.006008 -0.099819 0.000000
vn 0.013806 -0.099042 0.000000
vn 0.017482 -0.098460 0.000000
vn 0.036560 -0.093077 0.000000
vn 0.039958 -0.091670 0.000000
vn 0.051725 -0.085583 0.000000
vn 0.060266 -0.079800 0.000000
vn 0.065411 -0.075640 0.000000
vn 0.077224 -0.063533 0.000000
vn 0.025882 -0.096593 0.000000
vn 0.025882 -0.096593 0.000000
vn 0.000000 -0.100000 0.000000
vn 0.000000 -0.100000 0.000000
vn -0.025882 -0.096593 0.000000
vn -0.025882 -0.096593 0.000000
vn -0.050000 -0.086603 0.000000
vn -0.050000 -0.086603 0.000000
vn -0.070711 -0.070711 0.000000
vn -0.070711 -0.070711 0.000000
vn -0.086603 -0.050000 0.000000
vn -0.086603 -0.050000 0.000000
vn -0.096593 -0.025882 0.000000
vn -0.096593 -0.025882 0.000000
vn -0.100000 -0.000000 0.000000
vn -0.100000 -0.000000 0.000000
vn -0.096593 0.025882 -0.000000
vn -0.096593 0.025882 -0.000000
vn -0.086603 0.050000 -0.000000
vn -0.086603 0.050000 -0.000000
vn -0.070711 0.070711 -0.000000
vn -0.070711 0.070711 -0.000000
vn -0.050000 0.086603 -0.000000
vn -0.050000 0.086603 -0.000000
vn -0.025882 0.096593 -0.000000
vn -0.025882 0.096593 -0.000000
vn -0.000000 0.100000 -0.000000
vn -0.000000 0.100000 -0.000000
vn 0.025882 0.096593 0.000000
vn 0.025882 0.096593 0.000000
vn 0.050000 0.086603 0.000000
vn 0.050000 0.086603 0.000000
vn 0.070711 0.070711 0.000000
vn 0.070711 0.070711 0.000000
vn 0.086603 0.050000 0.000000
vn 0.086603 0.050000 0.000000
vn 0.096593 0.025882 0.000000
vn 0.096593 0.025882 0.000000
vn 0.100000 0.000000 0.000000
vn 0.100000 0.000000 0.000000
vn 0.096593 -0.025882 0.000000
vn 0.096593 -0.025882 0.000000
vn 0.086603 -0.050000 0.000000
vn 0.086603 -0.050000 0.000000
vn 0.070711 -0.070711 0.000000
vn 0.070711 -0.070711 0.000000
vn 0.050000 -0.086603 0.000000
vn 0.050000 -0.086603 0.000000
vn 0.000000 0.000000 0.100000
vn 0.000000 0.000000 0.100000
vn 0.000000 0.000000 0.100000
vn 0.000000 0.000000 0.100000
vn 0.000000 0.000000 0.100000
vn 0.000000 0.000000 0.100000
vn 0.000000 0.000000 0.100000
vn 0.000000 0.000000 0.100000
vn 0.000000 0.000000 0.100000
vn 0.000000 0.000000 0.100000
vn 0.000000 0.000000 0.100000
vn 0.000000 0.000000 0.100000
vn 0.000000 0.000000 0.100000
vn 0.000000 0.000000 0.100000
vn 0.000000 0.000000 0.100000
vn 0.000000 0.000000 0.100000
vn 0.000000 0.000000 0.100000
vn 0.000000 0.000000 0.100000
vn 0.000000 0.000000 0.100000
vn 0.000000 0.000000 0.100000
vn 0.000000 0.000000 0.100000
vn 0.000000 0.000000 0.100000
vn 0.000000 0.000000 0.100000
vn 0.000000 0.000000 0.100000
vn 0.000000 0.000000 0.100000
vn 0.000000 0.000000 0.100000
vn 0.000000 0.000000 0.100000
vn 0.000000 0.000000 0.100000
vn 0.000000 0.000000 0.100000
vn 0.000000 0.000000 0.100000
vn 0.000000 0.000000 0.100000
vn 0.000000 0.000000 0.100000
vn 0.000000 0.000000 0.100000
vn 0.000000 0.000000 0.100000
vn 0.000000 0.000000 0.100000
vn 0.000000 0.000000 0.100000
vn 0.000000 0.000000 0.100000
vn 0.000000 0.000000 0.100000
vn 0.000000 0.000000 0.100000
vn 0.000000 0.000000 0.100000
vn 0.000000 0.000000 0.100000
vn 0.000000 0.000000 0.100000
vn 0.000000 0.000000 0.100000
vn 0.000000 0.000000 0.100000
vn 0.000000 0.000000 0.100000
vn 0.000000 0.000000 0.100000
vn 0.000000 0.000000 0.100000
vn 0.000000 0.000000 0.100000
vn 0.000000 0.000000 0.100000
vn 0.000000 0.000000 0.100000
vn 0.000000 0.000000 0.100000
vn 0.000000 0.000000 0.100000
vn 0.000000 0.000000 0.100000
vn 0.000000 0.000000 0.100000
vn 0.000000 0.000000 0.100000
vn 0.000000 0.000000 0.100000
vn 0.000000 0.000000 0.100000
vn 0.000000 0.000000 0.100000
vn 0.000000 0.000000 0.100000
vn 0.000000 0.000000 0.100000
vn 0.000000 0.000000 0.100000
vn 0.000000 0.000000 0.100000
vn 0.000000 0.000000 0.100000
vn 0.000000 0.000000 0.100000
vn 0.000000 0.000000 0.100000
vn 0.000000 0.000000 0.100000
vn 0.000000 0.000000 0.100000
vn 0.000000 0.000000 0.100000
vn 0.000000 0.000000 -0.100000
vn 0.000000 0.000000 -0.100000
vn 0.000000 0.000000 -0.100000
vn 0.000000 0.000000 -0.100000
vn 0.000000 0.000000 -0.100000
vn 0.000000 0.000000 -0.100000
vn 0.000000 0.000000 -0.100000
vn 0.000000 0.000000 -0.100000
vn 0.000000 0.000000 -0.100000
vn 0.000000 0.000000 -0.100000
vn 0.000000 0.000000 -0.100000
vn 0.000000 0.000000 -0.100000
vn 0.000000 0.000000 -0.100000
vn 0.000000 0.000000 -0.100000
vn 0.000000 0.000000 -0.100000
vn 0.000000 0.000000 -0.100000
vn 0.000000 0.000000 -0.100000
vn 0.000000 0.000000 -0.100000
vn 0.000000 0.000000 -0.100000
vn 0.000000 0.000000 -0.100000
vn 0.000000 0.000000 -0.100000
vn 0.000000 0.000000 -0.100000
vn 0.000000 0.000000 -0.100000
vn 0.000000 0.000000 -0.100000
vn 0.000000 0.000000 -0.100000
vn 0.000000 0.000000 -0.100000
vn 0.000000 0.000000 -0.100000
vn 0.000000 0.000000 -0.100000
vn 0.000000 0.000000 -0.100000
usemtl Aluminum_-_Satin
f 28/1/1 1/2/2 29/3/3
f 29/4/3 1/5/2 2/6/4
f 29/4/3 2/6/4 54/7/5
f 54/7/5 2/6/4 3/8/6
f 54/7/5 3/8/6 53/9/7
f 53/9/7 3/8/6 4/10/8
f 53/9/7 4/10/8 52/11/9
f 52/11/9 4/10/8 5/12/10
f 52/11/9 5/12/10 51/13/11
f 51/13/11 5/12/10 6/14/12
f 51/13/11 6/14/12 50/15/13
f 50/15/13 6/14/12 7/16/14
f 50/15/13 7/16/14 49/17/15
f 49/17/15 7/16/14 8/18/16
f 49/17/15 8/18/16 48/19/17
f 48/19/17 8/18/16 9/20/18
f 48/19/17 9/20/18 47/21/19
f 47/21/19 9/20/18 10/22/20
f 47/21/19 10/22/20 46/23/21
f 46/23/21 10/22/20 11/24/22
f 46/23/21 11/24/22 45/25/23
f 45/25/23 11/24/22 12/26/24
f 45/25/23 12/26/24 44/27/25
f 44/27/25 12/26/24 13/28/26
f 44/27/25 13/28/26 43/29/27
f 43/29/27 13/28/26 14/30/28
f 43/29/27 14/30/28 42/31/29
f 42/31/29 14/30/28 15/32/30
f 42/31/29 15/32/30 16/33/31
f 42/31/29 16/33/31 41/34/32
f 41/34/32 16/33/31 17/35/33
f 41/34/32 17/35/33 40/36/34
f 40/36/34 17/35/33 18/37/35
f 40/36/34 18/37/35 39/38/36
f 39/38/36 18/37/35 19/39/37
f 39/38/36 19/39/37 38/40/38
f 38/40/38 19/39/37 20/41/39
f 38/40/38 20/41/39 37/42/40
f 37/42/40 20/41/39 21/43/41
f 37/42/40 21/43/41 36/44/42
f 36/44/42 21/43/41 22/45/43
f 36/44/42 22/45/43 35/46/44
f 35/46/44 22/45/43 23/47/45
f 35/46/44 23/47/45 34/48/46
f 34/48/46 23/47/45 24/49/47
f 34/48/46 24/49/47 33/50/48
f 33/50/48 24/49/47 25/51/49
f 33/50/48 25/51/49 32/52/50
f 32/52/50 25/51/49 26/53/51
f 32/52/50 26/53/51 31/54/52
f 31/54/52 26/53/51 27/55/53
f 31/54/52 27/55/53 30/56/54
f 30/56/54 27/55/53 28/1/1
f 30/56/54 28/1/1 29/3/3
f 56/57/55 57/58/56 55/59/57
f 55/59/57 57/58/56 3/60/58
f 55/59/57 3/60/58 106/61/59
f 106/61/59 3/60/58 105/62/60
f 105/62/60 3/60/58 2/63/61
f 105/62/60 2/63/61 104/64/62
f 104/64/62 2/63/61 1/65/63
f 104/64/62 1/65/63 103/66/64
f 103/66/64 1/65/63 28/67/65
f 103/66/64 28/67/65 102/68/66
f 102/68/66 28/67/65 27/69/67
f 102/68/66 27/69/67 101/70/68
f 101/70/68 27/69/67 26/71/69
f 101/70/68 26/71/69 98/72/70
f 98/72/70 26/71/69 97/73/71
f 97/73/71 26/71/69 96/74/72
f 96/74/72 26/71/69 25/75/73
f 96/74/72 25/75/73 95/76/74
f 95/76/74 25/75/73 94/77/75
f 94/77/75 25/75/73 24/78/76
f 94/77/75 24/78/76 93/79/77
f 93/79/77 24/78/76 23/80/78
f 93/79/77 23/80/78 92/81/79
f 92/81/79 23/80/78 91/82/80
f 91/82/80 23/80/78 22/83/81
f 91/82/80 22/83/81 90/84/82
f 90/84/82 22/83/81 89/85/83
f 89/85/83 22/83/81 21/86/84
f 89/85/83 21/86/84 88/87/85
f 88/87/85 21/86/84 87/88/86
f 87/88/86 21/86/84 20/89/87
f 87/88/86 20/89/87 86/90/88
f 86/90/88 20/89/87 19/91/89
f 86/90/88 19/91/89 85/92/90
f 85/92/90 19/91/89 84/93/91
f 84/93/91 19/91/89 18/94/92
f 84/93/91 18/94/92 83/95/93
f 83/95/93 18/94/92 82/96/94
f 82/96/94 18/94/92 17/97/95
f 82/96/94 17/97/95 80/98/96
f 80/98/96 17/97/95 79/99/97
f 79/99/97 17/97/95 16/100/98
f 79/99/97 16/100/98 78/101/99
f 78/101/99 16/100/98 15/102/100
f 78/101/99 15/102/100 77/103/101
f 77/104/101 15/105/100 14/106/102
f 77/104/101 14/106/102 76/107/103
f 76/107/103 14/106/102 13/108/104
f 76/107/103 13/108/104 75/109/105
f 75/109/105 13/108/104 74/110/106
f 74/110/106 13/108/104 12/111/107
f 74/110/106 12/111/107 71/112/108
f 71/112/108 12/111/107 70/113/109
f 70/113/109 12/111/107 11/114/110
f 70/113/109 11/114/110 69/115/111
f 69/115/111 11/114/110 68/116/112
f 68/116/112 11/114/110 10/117/113
f 68/116/112 10/117/113 67/118/114
f 67/118/114 10/117/113 9/119/115
f 67/118/114 9/119/115 66/120/116
f 66/120/116 9/119/115 65/121/117
f 65/121/117 9/119/115 8/122/118
f 65/121/117 8/122/118 64/123/119
f 64/123/119 8/122/118 63/124/120
f 63/124/120 8/122/118 7/125/121
f 63/124/120 7/125/121 62/126/122
f 62/126/122 7/125/121 6/127/123
f 62/126/122 6/127/123 61/128/124
f 61/128/124 6/127/123 60/129/125
f 60/129/125 6/127/123 5/130/126
f 60/129/125 5/130/126 59/131/127
f 59/131/127 5/130/126 58/132/128
f 58/132/128 5/130/126 4/133/129
f 58/132/128 4/133/129 57/58/56
f 57/58/56 4/133/129 3/60/58
f 71/112/108 72/134/130 74/110/106
f 74/110/106 72/134/130 73/135/131
f 80/98/96 81/136/132 82/96/94
f 98/72/70 99/137/133 101/70/68
f 101/70/68 99/137/133 100/138/134
f 108/139/135 43/140/136 107/141/137
f 107/141/137 43/140/136 42/142/138
f 107/141/137 42/142/138 41/143/139
f 43/140/136 108/139/135 44/144/140
f 44/144/140 108/139/135 109/145/141
f 44/144/140 109/145/141 45/146/142
f 45/146/142 109/145/141 110/147/143
f 45/146/142 110/147/143 46/148/144
f 46/148/144 110/147/143 111/149/145
f 46/148/144 111/149/145 47/150/146
f 47/150/146 111/149/145 112/151/147
f 47/150/146 112/151/147 48/152/148
f 48/152/148 112/151/147 113/153/149
f 48/152/148 113/153/149 49/154/150
f 49/154/150 113/153/149 114/155/151
f 49/154/150 114/155/151 50/156/152
f 50/156/152 114/155/151 115/157/153
f 50/156/152 115/157/153 51/158/154
f 51/158/154 115/157/153 116/159/155
f 51/158/154 116/159/155 52/160/156
f 52/160/156 116/159/155 117/161/157
f 52/160/156 117/161/157 53/162/158
f 53/162/158 117/161/157 118/163/159
f 53/162/158 118/163/159 54/164/160
f 54/164/160 118/163/159 119/165/161
f 54/164/160 119/165/161 29/166/162
f 29/166/162 119/165/161 120/167/163
f 29/166/162 120/167/163 30/168/164
f 30/168/164 120/167/163 121/169/165
f 30/168/164 121/169/165 31/170/166
f 31/170/166 121/169/165 122/171/167
f 31/170/166 122/171/167 32/172/168
f 32/172/168 122/171/167 123/173/169
f 32/172/168 123/173/169 33/174/170
f 33/174/170 123/173/169 124/175/171
f 33/174/170 124/175/171 34/176/172
f 34/176/172 124/175/171 125/177/173
f 34/176/172 125/177/173 35/178/174
f 35/178/174 125/177/173 126/179/175
f 35/178/174 126/179/175 36/180/176
f 36/180/176 126/179/175 127/181/177
f 36/180/176 127/181/177 37/182/178
f 37/182/178 127/181/177 128/183/179
f 37/182/178 128/183/179 38/184/180
f 38/184/180 128/183/179 129/185/181
f 38/184/180 129/185/181 39/186/182
f 39/186/182 129/185/181 130/187/183
f 39/186/182 130/187/183 40/188/184
f 40/188/184 130/187/183 131/189/185
f 40/188/184 131/189/185 41/143/139
f 41/143/139 131/189/185 107/141/137
f 100/190/186 132/191/187 101/192/188
f 101/192/188 132/191/187 133/193/189
f 101/192/188 133/193/189 138/194/190
f 138/194/190 133/193/189 137/195/191
f 137/195/191 133/193/189 136/196/192
f 136/196/192 133/193/189 135/197/193
f 135/197/193 133/193/189 134/198/194
f 132/199/195 100/200/196 141/201/197
f 141/201/197 100/200/196 99/202/198
f 141/201/197 99/202/198 140/203/199
f 140/203/199 99/202/198 98/204/200
f 140/203/199 98/204/200 139/205/201
f 98/206/202 97/207/203 139/208/204
f 139/208/204 97/207/203 151/209/205
f 151/209/205 97/207/203 96/210/206
f 151/209/205 96/210/206 150/211/207
f 150/211/207 96/210/206 95/212/208
f 150/211/207 95/212/208 94/213/209
f 150/211/207 94/213/209 149/214/210
f 149/214/210 94/213/209 93/215/211
f 149/214/210 93/215/211 148/216/212
f 148/216/212 93/215/211 92/217/213
f 148/216/212 92/217/213 91/218/214
f 148/216/212 91/218/214 147/219/215
f 147/219/215 91/218/214 90/220/216
f 147/219/215 90/220/216 89/221/217
f 147/219/215 89/221/217 146/222/218
f 146/222/218 89/221/217 88/223/219
f 146/222/218 88/223/219 145/224/220
f 145/224/220 88/223/219 87/225/221
f 145/224/220 87/225/221 86/226/222
f 145/224/220 86/226/222 144/227/223
f 144/227/223 86/226/222 85/228/224
f 144/227/223 85/228/224 84/229/225
f 144/227/223 84/229/225 143/230/226
f 143/230/226 84/229/225 83/231/227
f 143/230/226 83/231/227 142/232/228
f 142/232/228 83/231/227 82/233/229
f 142/234/230 82/235/231 154/236/232
f 154/236/232 82/235/231 81/237/233
f 154/236/232 81/237/233 152/238/234
f 152/238/234 153/239/235 154/236/232
f 81/240/236 80/241/237 152/242/238
f 152/242/238 80/241/237 160/243/239
f 160/243/239 80/241/237 155/244/240
f 160/243/239 155/244/240 156/245/241
f 156/245/241 157/246/242 160/243/239
f 160/243/239 157/246/242 158/247/243
f 160/243/239 158/247/243 159/248/244
f 80/249/245 79/250/246 155/251/247
f 155/251/247 79/250/246 78/252/248
f 155/251/247 78/252/248 163/253/249
f 163/253/249 78/252/248 162/254/250
f 162/254/250 78/252/248 161/255/251
f 161/255/251 78/252/248 77/256/252
f 161/255/251 77/256/252 76/257/253
f 75/258/254 164/259/255 76/260/256
f 76/260/256 164/259/255 165/261/257
f 76/260/256 165/261/257 161/262/258
f 161/262/258 165/261/257 169/263/259
f 169/263/259 165/261/257 168/264/260
f 168/264/260 165/261/257 167/265/261
f 167/265/261 165/261/257 166/266/262
f 74/267/263 170/268/264 75/269/265
f 75/269/265 170/268/264 164/270/266
f 172/271/267 120/272/268 171/273/269
f 171/273/269 120/272/268 119/274/270
f 171/273/269 119/274/270 195/275/271
f 195/275/271 119/274/270 118/276/272
f 195/275/271 118/276/272 194/277/273
f 194/277/273 118/276/272 117/278/274
f 194/277/273 117/278/274 193/279/275
f 193/279/275 117/278/274 116/280/276
f 193/279/275 116/280/276 192/281/277
f 192/281/277 116/280/276 115/282/278
f 192/281/277 115/282/278 191/283/279
f 191/283/279 115/282/278 114/284/280
f 191/283/279 114/284/280 190/285/281
f 190/285/281 114/284/280 113/286/282
f 190/285/281 113/286/282 189/287/283
f 189/287/283 113/286/282 112/288/284
f 189/287/283 112/288/284 188/289/285
f 188/289/285 112/288/284 111/290/286
f 188/289/285 111/290/286 187/291/287
f 187/291/287 111/290/286 110/292/288
f 187/291/287 110/292/288 186/293/289
f 186/293/289 110/292/288 109/294/290
f 186/293/289 109/294/290 185/295/291
f 185/295/291 109/294/290 108/296/292
f 185/295/291 108/296/292 184/297/293
f 184/297/293 108/296/292 107/298/294
f 184/297/293 107/298/294 183/299/295
f 183/300/295 107/301/294 131/302/296
f 183/300/295 131/302/296 182/303/297
f 182/303/297 131/302/296 130/304/298
f 182/303/297 130/304/298 181/305/299
f 181/305/299 130/304/298 129/306/300
f 181/305/299 129/306/300 180/307/301
f 180/307/301 129/306/300 128/308/302
f 180/307/301 128/308/302 179/309/303
f 179/309/303 128/308/302 127/310/304
f 179/309/303 127/310/304 178/311/305
f 178/311/305 127/310/304 126/312/306
f 178/311/305 126/312/306 177/313/307
f 177/313/307 126/312/306 125/314/308
f 177/313/307 125/314/308 176/315/309
f 176/315/309 125/314/308 124/316/310
f 176/315/309 124/316/310 175/317/311
f 175/317/311 124/316/310 123/318/312
f 175/317/311 123/318/312 174/319/313
f 174/319/313 123/318/312 122/320/314
f 174/319/313 122/320/314 173/321/315
f 173/321/315 122/320/314 121/322/316
f 173/321/315 121/322/316 172/271/267
f 172/271/267 121/322/316 120/272/268
f 195/323/317 213/324/318 171/325/319
f 171/325/319 213/324/318 214/326/320
f 171/325/319 214/326/320 172/327/321
f 172/327/321 214/326/320 215/328/322
f 172/327/321 215/328/322 173/329/323
f 173/329/323 215/328/322 216/330/324
f 173/329/323 216/330/324 174/331/325
f 174/331/325 216/330/324 217/332/326
f 174/331/325 217/332/326 175/333/327
f 175/333/327 217/332/326 218/334/328
f 175/333/327 218/334/328 176/335/329
f 176/335/329 218/334/328 219/336/330
f 176/335/329 219/336/330 177/337/331
f 177/337/331 219/336/330 196/338/332
f 177/337/331 196/338/332 178/339/333
f 178/339/333 196/338/332 197/340/334
f 178/339/333 197/340/334 179/341/335
f 179/341/335 197/340/334 198/342/336
f 179/341/335 198/342/336 180/343/337
f 180/343/337 198/342/336 199/344/338
f 180/343/337 199/344/338 181/345/339
f 181/345/339 199/344/338 200/346/340
f 181/345/339 200/346/340 182/347/341
f 182/347/341 200/346/340 201/348/342
f 182/347/341 201/348/342 183/349/343
f 183/349/343 201/348/342 202/350/344
f 183/349/343 202/350/344 184/351/345
f 184/351/345 202/350/344 203/352/346
f 184/351/345 203/352/346 185/353/347
f 185/353/347 203/352/346 204/354/348
f 185/353/347 204/354/348 186/355/349
f 186/355/349 204/354/348 205/356/350
f 186/355/349 205/356/350 187/357/351
f 187/357/351 205/356/350 206/358/352
f 187/357/351 206/358/352 188/359/353
f 188/359/353 206/358/352 207/360/354
f 188/359/353 207/360/354 189/361/355
f 189/361/355 207/360/354 208/362/356
f 189/361/355 208/362/356 190/363/357
f 190/363/357 208/362/356 209/364/358
f 190/363/357 209/364/358 191/365/359
f 191/365/359 209/364/358 210/366/360
f 191/365/359 210/366/360 192/367/361
f 192/367/361 210/366/360 211/368/362
f 192/367/361 211/368/362 193/369/363
f 193/369/363 211/368/362 212/370/364
f 193/369/363 212/370/364 194/371/365
f 194/371/365 212/370/364 213/324/318
f 194/371/365 213/324/318 195/323/317
f 220/372/366 221/373/367 224/374/368
f 224/374/368 221/373/367 223/375/369
f 223/375/369 221/373/367 222/376/370
f 224/377/371 226/378/372 220/379/373
f 220/379/373 226/378/372 227/380/374
f 220/379/373 227/380/374 230/381/375
f 230/381/375 227/380/374 228/382/376
f 230/381/375 228/382/376 229/383/377
f 226/378/372 224/377/371 225/384/378
f 225/384/378 224/377/371 223/385/379
f 225/384/378 223/385/379 222/386/380
f 225/387/381 222/388/382 533/389/383
f 533/389/383 222/388/382 221/390/384
f 533/389/383 221/390/384 225/387/381
f 225/387/381 221/390/384 323/391/385
f 225/387/381 323/391/385 324/392/386
f 324/392/386 323/391/385 226/393/387
f 324/392/386 226/393/387 225/387/381
f 221/390/384 220/394/388 323/391/385
f 323/391/385 220/394/388 326/395/389
f 323/391/385 326/395/389 226/393/387
f 226/393/387 326/395/389 327/396/390
f 226/393/387 327/396/390 328/397/391
f 328/397/391 327/396/390 339/398/392
f 328/397/391 339/398/392 340/399/393
f 340/399/393 339/398/392 347/400/394
f 340/399/393 347/400/394 348/401/395
f 348/401/395 347/400/394 356/402/396
f 348/401/395 356/402/396 357/403/397
f 357/403/397 356/402/396 367/404/398
f 357/403/397 367/404/398 305/405/399
f 305/405/399 367/404/398 304/406/400
f 304/406/400 367/404/398 303/407/401
f 303/407/401 367/404/398 378/408/402
f 303/407/401 378/408/402 302/409/403
f 302/409/403 378/408/402 389/410/404
f 302/409/403 389/410/404 301/411/405
f 301/411/405 389/410/404 300/412/406
f 300/412/406 389/410/404 400/413/407
f 300/412/406 400/413/407 299/414/408
f 299/414/408 400/413/407 298/415/409
f 298/415/409 400/413/407 411/416/410
f 298/415/409 411/416/410 297/417/411
f 297/417/411 411/416/410 422/418/412
f 297/417/411 422/418/412 296/419/413
f 296/419/413 422/418/412 295/420/414
f 295/420/414 422/418/412 433/421/415
f 295/420/414 433/421/415 294/422/416
f 294/422/416 433/421/415 293/423/417
f 293/423/417 433/421/415 444/424/418
f 293/423/417 444/424/418 292/425/419
f 292/425/419 444/424/418 291/426/420
f 291/426/420 444/424/418 455/427/421
f 291/426/420 455/427/421 290/428/422
f 290/428/422 455/427/421 466/429/423
f 290/428/422 466/429/423 289/430/424
f 289/430/424 466/429/423 288/431/425
f 288/431/425 466/429/423 477/432/426
f 288/431/425 477/432/426 287/433/427
f 287/433/427 477/432/426 286/434/428
f 286/434/428 477/432/426 488/435/429
f 286/434/428 488/435/429 285/436/430
f 285/436/430 488/435/429 282/437/431
f 285/436/430 282/437/431 283/438/432
f 326/395/389 220/394/388 325/439/433
f 325/439/433 220/394/388 230/440/434
f 325/439/433 230/440/434 326/395/389
f 326/395/389 230/440/434 337/441/435
f 326/395/389 337/441/435 338/442/436
f 338/442/436 337/441/435 345/443/437
f 338/442/436 345/443/437 346/444/438
f 346/444/438 345/443/437 354/445/439
f 346/444/438 354/445/439 355/446/440
f 355/446/440 354/445/439 365/447/441
f 355/446/440 365/447/441 366/448/442
f 366/448/442 365/447/441 377/449/443
f 366/448/442 377/449/443 378/408/402
f 378/408/402 377/449/443 389/410/404
f 337/441/435 230/440/434 336/450/444
f 336/450/444 230/440/434 229/451/445
f 336/450/444 229/451/445 337/441/435
f 337/441/435 229/451/445 344/452/446
f 337/441/435 344/452/446 345/443/437
f 345/443/437 344/452/446 353/453/447
f 345/443/437 353/453/447 354/445/439
f 354/445/439 353/453/447 364/454/448
f 354/445/439 364/454/448 365/447/441
f 365/447/441 364/454/448 376/455/449
f 365/447/441 376/455/449 377/449/443
f 377/449/443 376/455/449 388/456/450
f 377/449/443 388/456/450 389/410/404
f 389/410/404 388/456/450 400/413/407
f 344/452/446 229/451/445 343/457/451
f 343/457/451 229/451/445 231/458/452
f 343/457/451 231/458/452 351/459/453
f 351/459/453 231/458/452 350/460/454
f 351/459/453 350/460/454 361/461/455
f 361/461/455 350/460/454 360/462/456
f 361/461/455 360/462/456 372/463/457
f 372/463/457 360/462/456 371/464/458
f 372/463/457 371/464/458 383/465/459
f 383/465/459 371/464/458 382/466/460
f 383/465/459 382/466/460 394/467/461
f 394/467/461 382/466/460 393/468/462
f 394/467/461 393/468/462 405/469/463
f 405/469/463 393/468/462 404/470/464
f 405/469/463 404/470/464 416/471/465
f 416/471/465 404/470/464 415/472/466
f 416/471/465 415/472/466 427/473/467
f 427/473/467 415/472/466 426/474/468
f 427/473/467 426/474/468 438/475/469
f 438/475/469 426/474/468 437/476/470
f 438/475/469 437/476/470 449/477/471
f 449/477/471 437/476/470 448/478/472
f 449/477/471 448/478/472 460/479/473
f 460/479/473 448/478/472 459/480/474
f 460/479/473 459/480/474 471/481/475
f 471/481/475 459/480/474 470/482/476
f 471/481/475 470/482/476 482/483/477
f 482/483/477 470/482/476 481/484/478
f 482/483/477 481/484/478 493/485/479
f 493/485/479 481/484/478 492/486/480
f 493/485/479 492/486/480 503/487/481
f 503/487/481 492/486/480 502/488/482
f 503/487/481 502/488/482 511/489/483
f 511/489/483 502/488/482 510/490/484
f 511/489/483 510/490/484 518/491/485
f 518/491/485 510/490/484 517/492/486
f 518/491/485 517/492/486 524/493/487
f 524/493/487 517/492/486 523/494/488
f 524/493/487 523/494/488 528/495/489
f 528/495/489 523/494/488 522/496/490
f 528/495/489 522/496/490 527/497/491
f 527/497/491 522/496/490 521/498/492
f 527/497/491 521/498/492 526/499/493
f 526/499/493 521/498/492 520/500/494
f 526/499/493 520/500/494 525/501/495
f 525/501/495 520/500/494 265/502/496
f 525/501/495 265/502/496 266/503/497
f 231/458/452 232/504/498 350/460/454
f 350/460/454 232/504/498 359/505/499
f 350/460/454 359/505/499 360/462/456
f 360/462/456 359/505/499 371/464/458
f 359/505/499 232/504/498 358/506/500
f 358/506/500 232/504/498 233/507/501
f 358/506/500 233/507/501 369/508/502
f 369/508/502 233/507/501 368/509/503
f 369/508/502 368/509/503 380/510/504
f 380/510/504 368/509/503 379/511/505
f 380/510/504 379/511/505 391/512/506
f 391/512/506 379/511/505 390/513/507
f 391/512/506 390/513/507 402/514/508
f 402/514/508 390/513/507 401/515/509
f 402/514/508 401/515/509 413/516/510
f 413/516/510 401/515/509 412/517/511
f 413/516/510 412/517/511 424/518/512
f 424/518/512 412/517/511 423/519/513
f 424/518/512 423/519/513 435/520/514
f 435/520/514 423/519/513 434/521/515
f 435/520/514 434/521/515 446/522/516
f 446/522/516 434/521/515 445/523/517
f 446/522/516 445/523/517 457/524/518
f 457/524/518 445/523/517 456/525/519
f 457/524/518 456/525/519 468/526/520
f 468/526/520 456/525/519 467/527/521
f 468/526/520 467/527/521 479/528/522
f 479/528/522 467/527/521 478/529/523
f 479/528/522 478/529/523 490/530/524
f 490/530/524 478/529/523 489/531/525
f 490/530/524 489/531/525 500/532/526
f 500/532/526 489/531/525 499/533/527
f 500/532/526 499/533/527 508/534/528
f 508/534/528 499/533/527 507/535/529
f 508/534/528 507/535/529 515/536/530
f 515/536/530 507/535/529 514/537/531
f 515/536/530 514/537/531 521/498/492
f 521/498/492 514/537/531 520/500/494
f 233/507/501 234/538/532 368/509/503
f 368/509/503 234/538/532 235/539/533
f 368/509/503 235/539/533 238/540/534
f 238/540/534 235/539/533 236/541/535
f 238/540/534 236/541/535 237/542/536
f 238/540/534 239/543/537 368/509/503
f 368/509/503 239/543/537 379/511/505
f 239/543/537 240/544/538 379/511/505
f 379/511/505 240/544/538 241/545/539
f 379/511/505 241/545/539 390/513/507
f 390/513/507 241/545/539 242/546/540
f 390/513/507 242/546/540 401/515/509
f 401/515/509 242/546/540 243/547/541
f 401/515/509 243/547/541 244/548/542
f 401/515/509 244/548/542 412/517/511
f 412/517/511 244/548/542 245/549/543
f 412/517/511 245/549/543 246/550/544
f 412/517/511 246/550/544 423/519/513
f 423/519/513 246/550/544 247/551/545
f 423/519/513 247/551/545 248/552/546
f 423/519/513 248/552/546 434/521/515
f 434/521/515 248/552/546 249/553/547
f 434/521/515 249/553/547 445/523/517
f 445/523/517 249/553/547 250/554/548
f 445/523/517 250/554/548 251/555/549
f 445/523/517 251/555/549 456/525/519
f 456/525/519 251/555/549 252/556/550
f 456/525/519 252/556/550 253/557/551
f 456/525/519 253/557/551 467/527/521
f 467/527/521 253/557/551 254/558/552
f 467/527/521 254/558/552 478/529/523
f 478/529/523 254/558/552 255/559/553
f 478/529/523 255/559/553 256/560/554
f 478/529/523 256/560/554 489/531/525
f 489/531/525 256/560/554 257/561/555
f 489/531/525 257/561/555 258/562/556
f 489/531/525 258/562/556 499/533/527
f 499/533/527 258/562/556 259/563/557
f 499/533/527 259/563/557 260/564/558
f 499/533/527 260/564/558 507/535/529
f 507/535/529 260/564/558 261/565/559
f 507/535/529 261/565/559 514/537/531
f 514/537/531 261/565/559 262/566/560
f 514/537/531 262/566/560 263/567/561
f 514/537/531 263/567/561 520/500/494
f 520/500/494 263/567/561 264/568/562
f 520/500/494 264/568/562 265/502/496
f 525/501/495 266/503/497 529/569/563
f 529/569/563 266/503/497 267/570/564
f 529/569/563 267/570/564 268/571/565
f 269/572/566 270/573/567 268/571/565
f 268/571/565 270/573/567 271/574/568
f 268/571/565 271/574/568 272/575/569
f 268/571/565 272/575/569 529/569/563
f 529/569/563 272/575/569 273/576/570
f 529/569/563 273/576/570 274/577/571
f 529/569/563 274/577/571 530/578/572
f 530/578/572 274/577/571 275/579/573
f 530/578/572 275/579/573 526/499/493
f 526/499/493 275/579/573 527/497/491
f 527/497/491 275/579/573 528/495/489
f 528/495/489 275/579/573 276/580/574
f 528/495/489 276/580/574 524/493/487
f 524/493/487 276/580/574 277/581/575
f 524/493/487 277/581/575 518/491/485
f 518/491/485 277/581/575 519/582/576
f 518/491/485 519/582/576 511/489/483
f 511/489/483 519/582/576 512/583/577
f 511/489/483 512/583/577 503/487/481
f 503/487/481 512/583/577 504/584/578
f 503/487/481 504/584/578 493/485/479
f 493/485/479 504/584/578 494/585/579
f 493/485/479 494/585/579 482/483/477
f 482/483/477 494/585/579 483/586/580
f 482/483/477 483/586/580 471/481/475
f 471/481/475 483/586/580 472/587/581
f 471/481/475 472/587/581 460/479/473
f 460/479/473 472/587/581 461/588/582
f 460/479/473 461/588/582 449/477/471
f 449/477/471 461/588/582 450/589/583
f 449/477/471 450/589/583 438/475/469
f 438/475/469 450/589/583 439/590/584
f 438/475/469 439/590/584 427/473/467
f 427/473/467 439/590/584 428/591/585
f 427/473/467 428/591/585 416/471/465
f 416/471/465 428/591/585 417/592/586
f 416/471/465 417/592/586 405/469/463
f 405/469/463 417/592/586 406/593/587
f 405/469/463 406/593/587 394/467/461
f 394/467/461 406/593/587 395/594/588
f 394/467/461 395/594/588 383/465/459
f 383/465/459 395/594/588 384/595/589
f 383/465/459 384/595/589 372/463/457
f 372/463/457 384/595/589 373/596/590
f 372/463/457 373/596/590 361/461/455
f 361/461/455 373/596/590 362/597/591
f 361/461/455 362/597/591 351/459/453
f 351/459/453 362/597/591 352/598/592
f 351/459/453 352/598/592 343/457/451
f 343/457/451 352/598/592 344/452/446
f 277/581/575 278/599/593 519/582/576
f 519/582/576 278/599/593 513/600/594
f 519/582/576 513/600/594 512/583/577
f 512/583/577 513/600/594 504/584/578
f 513/600/594 278/599/593 506/601/595
f 506/601/595 278/599/593 279/602/596
f 506/601/595 279/602/596 496/603/597
f 496/603/597 279/602/596 497/604/598
f 496/603/597 497/604/598 485/605/599
f 485/605/599 497/604/598 486/606/600
f 485/605/599 486/606/600 474/607/601
f 474/607/601 486/606/600 475/608/602
f 474/607/601 475/608/602 463/609/603
f 463/609/603 475/608/602 464/610/604
f 463/609/603 464/610/604 452/611/605
f 452/611/605 464/610/604 453/612/606
f 452/611/605 453/612/606 441/613/607
f 441/613/607 453/612/606 442/614/608
f 441/613/607 442/614/608 430/615/609
f 430/615/609 442/614/608 431/616/610
f 430/615/609 431/616/610 419/617/611
f 419/617/611 431/616/610 420/618/612
f 419/617/611 420/618/612 408/619/613
f 408/619/613 420/618/612 409/620/614
f 408/619/613 409/620/614 397/621/615
f 397/621/615 409/620/614 398/622/616
f 397/621/615 398/622/616 386/623/617
f 386/623/617 398/622/616 387/624/618
f 386/623/617 387/624/618 375/625/619
f 375/625/619 387/624/618 376/455/449
f 375/625/619 376/455/449 364/454/448
f 497/604/598 279/602/596 498/626/620
f 498/626/620 279/602/596 280/627/621
f 498/626/620 280/627/621 281/628/622
f 282/437/431 488/435/429 281/628/622
f 281/628/622 488/435/429 487/629/623
f 281/628/622 487/629/623 498/626/620
f 498/626/620 487/629/623 486/606/600
f 498/626/620 486/606/600 497/604/598
f 283/438/432 284/630/624 285/436/430
f 305/405/399 306/631/625 357/403/397
f 357/403/397 306/631/625 307/632/626
f 357/403/397 307/632/626 349/633/627
f 349/633/627 307/632/626 308/634/628
f 349/633/627 308/634/628 309/635/629
f 349/633/627 309/635/629 342/636/630
f 342/636/630 309/635/629 310/637/631
f 342/636/630 310/637/631 331/638/632
f 331/638/632 310/637/631 311/639/633
f 331/638/632 311/639/633 312/640/634
f 331/638/632 312/640/634 332/641/635
f 332/641/635 312/640/634 313/642/636
f 332/641/635 313/642/636 314/643/637
f 332/641/635 314/643/637 531/644/638
f 531/644/638 314/643/637 315/645/639
f 531/644/638 315/645/639 319/646/640
f 319/646/640 315/645/639 318/647/641
f 318/647/641 315/645/639 317/648/642
f 317/648/642 315/645/639 316/649/643
f 319/646/640 320/650/644 531/644/638
f 531/644/638 320/650/644 532/651/645
f 531/644/638 532/651/645 332/641/635
f 332/641/635 532/651/645 333/652/646
f 332/641/635 333/652/646 331/638/632
f 331/638/632 333/652/646 330/653/647
f 331/638/632 330/653/647 342/636/630
f 342/636/630 330/653/647 341/654/648
f 342/636/630 341/654/648 349/633/627
f 349/633/627 341/654/648 348/401/395
f 349/633/627 348/401/395 357/403/397
f 320/650/644 321/655/649 532/651/645
f 532/651/645 321/655/649 322/656/650
f 532/651/645 322/656/650 334/657/651
f 334/657/651 322/656/650 335/658/652
f 334/657/651 335/658/652 329/659/653
f 329/659/653 335/658/652 328/397/391
f 329/659/653 328/397/391 340/399/393
f 322/656/650 226/393/387 335/658/652
f 335/658/652 226/393/387 328/397/391
f 339/398/392 327/396/390 338/442/436
f 338/442/436 327/396/390 326/395/389
f 329/659/653 330/653/647 334/657/651
f 334/657/651 330/653/647 333/652/646
f 334/657/651 333/652/646 532/651/645
f 330/653/647 329/659/653 341/654/648
f 341/654/648 329/659/653 340/399/393
f 341/654/648 340/399/393 348/401/395
f 347/400/394 339/398/392 346/444/438
f 346/444/438 339/398/392 338/442/436
f 353/453/447 344/452/446 352/598/592
f 356/402/396 347/400/394 355/446/440
f 355/446/440 347/400/394 346/444/438
f 353/453/447 352/598/592 363/660/654
f 363/660/654 352/598/592 362/597/591
f 363/660/654 362/597/591 374/661/655
f 374/661/655 362/597/591 373/596/590
f 374/661/655 373/596/590 385/662/656
f 385/662/656 373/596/590 384/595/589
f 385/662/656 384/595/589 396/663/657
f 396/663/657 384/595/589 395/594/588
f 396/663/657 395/594/588 407/664/658
f 407/664/658 395/594/588 406/593/587
f 407/664/658 406/593/587 418/665/659
f 418/665/659 406/593/587 417/592/586
f 418/665/659 417/592/586 429/666/660
f 429/666/660 417/592/586 428/591/585
f 429/666/660 428/591/585 440/667/661
f 440/667/661 428/591/585 439/590/584
f 440/667/661 439/590/584 451/668/662
f 451/668/662 439/590/584 450/589/583
f 451/668/662 450/589/583 462/669/663
f 462/669/663 450/589/583 461/588/582
f 462/669/663 461/588/582 473/670/664
f 473/670/664 461/588/582 472/587/581
f 473/670/664 472/587/581 484/671/665
f 484/671/665 472/587/581 483/586/580
f 484/671/665 483/586/580 495/672/666
f 495/672/666 483/586/580 494/585/579
f 495/672/666 494/585/579 505/673/667
f 505/673/667 494/585/579 504/584/578
f 505/673/667 504/584/578 513/600/594
f 367/404/398 356/402/396 366/448/442
f 366/448/442 356/402/396 355/446/440
f 359/505/499 358/506/500 370/674/668
f 370/674/668 358/506/500 369/508/502
f 370/674/668 369/508/502 381/675/669
f 381/675/669 369/508/502 380/510/504
f 381/675/669 380/510/504 392/676/670
f 392/676/670 380/510/504 391/512/506
f 392/676/670 391/512/506 403/677/671
f 403/677/671 391/512/506 402/514/508
f 403/677/671 402/514/508 414/678/672
f 414/678/672 402/514/508 413/516/510
f 414/678/672 413/516/510 425/679/673
f 425/679/673 413/516/510 424/518/512
f 425/679/673 424/518/512 436/680/674
f 436/680/674 424/518/512 435/520/514
f 436/680/674 435/520/514 447/681/675
f 447/681/675 435/520/514 446/522/516
f 447/681/675 446/522/516 458/682/676
f 458/682/676 446/522/516 457/524/518
f 458/682/676 457/524/518 469/683/677
f 469/683/677 457/524/518 468/526/520
f 469/683/677 468/526/520 480/684/678
f 480/684/678 468/526/520 479/528/522
f 480/684/678 479/528/522 491/685/679
f 491/685/679 479/528/522 490/530/524
f 491/685/679 490/530/524 501/686/680
f 501/686/680 490/530/524 500/532/526
f 501/686/680 500/532/526 509/687/681
f 509/687/681 500/532/526 508/534/528
f 509/687/681 508/534/528 516/688/682
f 516/688/682 508/534/528 515/536/530
f 516/688/682 515/536/530 522/496/490
f 522/496/490 515/536/530 521/498/492
f 375/625/619 364/454/448 363/660/654
f 363/660/654 364/454/448 353/453/447
f 375/625/619 363/660/654 374/661/655
f 378/408/402 367/404/398 366/448/442
f 382/466/460 371/464/458 370/674/668
f 370/674/668 371/464/458 359/505/499
f 382/466/460 370/674/668 381/675/669
f 386/623/617 375/625/619 374/661/655
f 386/623/617 374/661/655 385/662/656
f 388/456/450 376/455/449 387/624/618
f 393/468/462 382/466/460 381/675/669
f 393/468/462 381/675/669 392/676/670
f 397/621/615 386/623/617 385/662/656
f 397/621/615 385/662/656 396/663/657
f 388/456/450 387/624/618 399/689/683
f 399/689/683 387/624/618 398/622/616
f 399/689/683 398/622/616 410/690/684
f 410/690/684 398/622/616 409/620/614
f 410/690/684 409/620/614 421/691/685
f 421/691/685 409/620/614 420/618/612
f 421/691/685 420/618/612 432/692/686
f 432/692/686 420/618/612 431/616/610
f 432/692/686 431/616/610 443/693/687
f 443/693/687 431/616/610 442/614/608
f 443/693/687 442/614/608 454/694/688
f 454/694/688 442/614/608 453/612/606
f 454/694/688 453/612/606 465/695/689
f 465/695/689 453/612/606 464/610/604
f 465/695/689 464/610/604 476/696/690
f 476/696/690 464/610/604 475/608/602
f 476/696/690 475/608/602 487/629/623
f 487/629/623 475/608/602 486/606/600
f 404/470/464 393/468/462 392/676/670
f 404/470/464 392/676/670 403/677/671
f 408/619/613 397/621/615 396/663/657
f 408/619/613 396/663/657 407/664/658
f 411/416/410 400/413/407 399/689/683
f 399/689/683 400/413/407 388/456/450
f 411/416/410 399/689/683 410/690/684
f 415/472/466 404/470/464 403/677/671
f 415/472/466 403/677/671 414/678/672
f 419/617/611 408/619/613 407/664/658
f 419/617/611 407/664/658 418/665/659
f 422/418/412 411/416/410 410/690/684
f 422/418/412 410/690/684 421/691/685
f 426/474/468 415/472/466 414/678/672
f 426/474/468 414/678/672 425/679/673
f 430/615/609 419/617/611 418/665/659
f 430/615/609 418/665/659 429/666/660
f 433/421/415 422/418/412 421/691/685
f 433/421/415 421/691/685 432/692/686
f 437/476/470 426/474/468 425/679/673
f 437/476/470 425/679/673 436/680/674
f 441/613/607 430/615/609 429/666/660
f 441/613/607 429/666/660 440/667/661
f 444/424/418 433/421/415 432/692/686
f 444/424/418 432/692/686 443/693/687
f 448/478/472 437/476/470 436/680/674
f 448/478/472 436/680/674 447/681/675
f 452/611/605 441/613/607 440/667/661
f 452/611/605 440/667/661 451/668/662
f 455/427/421 444/424/418 443/693/687
f 455/427/421 443/693/687 454/694/688
f 459/480/474 448/478/472 447/681/675
f 459/480/474 447/681/675 458/682/676
f 463/609/603 452/611/605 451/668/662
f 463/609/603 451/668/662 462/669/663
f 466/429/423 455/427/421 454/694/688
f 466/429/423 454/694/688 465/695/689
f 470/482/476 459/480/474 458/682/676
f 470/482/476 458/682/676 469/683/677
f 474/607/601 463/609/603 462/669/663
f 474/607/601 462/669/663 473/670/664
f 477/432/426 466/429/423 465/695/689
f 477/432/426 465/695/689 476/696/690
f 481/484/478 470/482/476 469/683/677
f 481/484/478 469/683/677 480/684/678
f 485/605/599 474/607/601 473/670/664
f 485/605/599 473/670/664 484/671/665
f 488/435/429 477/432/426 476/696/690
f 488/435/429 476/696/690 487/629/623
f 492/486/480 481/484/478 480/684/678
f 492/486/480 480/684/678 491/685/679
f 496/603/597 485/605/599 484/671/665
f 496/603/597 484/671/665 495/672/666
f 502/488/482 492/486/480 491/685/679
f 502/488/482 491/685/679 501/686/680
f 506/601/595 496/603/597 495/672/666
f 506/601/595 495/672/666 505/673/667
f 510/490/484 502/488/482 501/686/680
f 510/490/484 501/686/680 509/687/681
f 513/600/594 506/601/595 505/673/667
f 517/492/486 510/490/484 509/687/681
f 517/492/486 509/687/681 516/688/682
f 523/494/488 517/492/486 516/688/682
f 523/494/488 516/688/682 522/496/490
f 530/578/572 526/499/493 525/501/495
f 529/569/563 530/578/572 525/501/495
f 534/697/691 535/698/692 574/699/693
f 574/699/693 535/698/692 573/700/694
f 573/700/694 535/698/692 536/701/695
f 573/700/694 536/701/695 572/702/696
f 572/702/696 536/701/695 571/703/697
f 571/703/697 536/701/695 537/704/698
f 571/703/697 537/704/698 570/705/699
f 570/705/699 537/704/698 569/706/700
f 569/706/700 537/704/698 538/707/701
f 569/706/700 538/707/701 568/708/702
f 568/708/702 538/707/701 567/709/703
f 567/709/703 538/707/701 316/710/704
f 567/709/703 316/710/704 566/711/705
f 566/711/705 316/710/704 315/712/706
f 566/711/705 315/712/706 565/713/707
f 565/713/707 315/712/706 314/714/708
f 565/713/707 314/714/708 564/715/709
f 564/715/709 314/714/708 313/716/710
f 564/717/709 313/718/710 563/719/711
f 563/719/711 313/718/710 312/720/712
f 563/719/711 312/720/712 562/721/713
f 562/721/713 312/720/712 311/722/714
f 562/721/713 311/722/714 561/723/715
f 561/723/715 311/722/714 310/724/716
f 561/723/715 310/724/716 560/725/717
f 560/725/717 310/724/716 309/726/718
f 560/725/717 309/726/718 559/727/719
f 559/727/719 309/726/718 308/728/720
f 559/727/719 308/728/720 558/729/721
f 558/729/721 308/728/720 307/730/722
f 558/729/721 307/730/722 557/731/723
f 557/731/723 307/730/722 306/732/724
f 557/731/723 306/732/724 556/733/725
f 556/733/725 306/732/724 305/734/726
f 556/733/725 305/734/726 555/735/727
f 555/735/727 305/734/726 304/736/728
f 555/735/727 304/736/728 554/737/729
f 554/737/729 304/736/728 303/738/730
f 554/737/729 303/738/730 553/739/731
f 553/739/731 303/738/730 302/740/732
f 553/739/731 302/740/732 552/741/733
f 552/741/733 302/740/732 301/742/734
f 552/741/733 301/742/734 551/743/735
f 551/743/735 301/742/734 300/744/736
f 551/743/735 300/744/736 550/745/737
f 550/745/737 300/744/736 299/746/738
f 550/745/737 299/746/738 549/747/739
f 549/747/739 299/746/738 298/748/740
f 549/747/739 298/748/740 548/749/741
f 548/749/741 298/748/740 297/750/742
f 548/749/741 297/750/742 547/751/743
f 547/751/743 297/750/742 296/752/744
f 547/751/743 296/752/744 546/753/745
f 546/753/745 296/752/744 295/754/746
f 546/753/745 295/754/746 545/755/747
f 545/755/747 295/754/746 294/756/748
f 545/755/747 294/756/748 544/757/749
f 544/757/749 294/756/748 293/758/750
f 544/757/749 293/758/750 543/759/751
f 543/759/751 293/758/750 292/760/752
f 543/759/751 292/760/752 542/761/753
f 542/761/753 292/760/752 291/762/754
f 542/761/753 291/762/754 290/763/755
f 542/761/753 290/763/755 541/764/756
f 541/764/756 290/763/755 289/765/757
f 541/764/756 289/765/757 288/766/758
f 541/764/756 288/766/758 540/767/759
f 540/767/759 288/766/758 287/768/760
f 540/767/759 287/768/760 286/769/761
f 540/767/759 286/769/761 539/770/762
f 539/770/762 286/769/761 285/771/763
f 539/770/762 285/771/763 284/772/764
f 237/773/765 575/774/766 238/775/767
f 238/775/767 575/774/766 239/776/768
f 239/776/768 575/774/766 576/777/769
f 239/776/768 576/777/769 240/778/770
f 240/778/770 576/777/769 241/779/771
f 241/779/771 576/777/769 577/780/772
f 241/779/771 577/780/772 242/781/773
f 242/781/773 577/780/772 243/782/774
f 243/782/774 577/780/772 578/783/775
f 243/782/774 578/783/775 244/784/776
f 244/784/776 578/783/775 245/785/777
f 245/785/777 578/783/775 579/786/778
f 245/785/777 579/786/778 246/787/779
f 246/787/779 579/786/778 580/788/780
f 246/787/779 580/788/780 247/789/781
f 247/789/781 580/788/780 581/790/782
f 247/789/781 581/790/782 248/791/783
f 248/791/783 581/790/782 582/792/784
f 248/791/783 582/792/784 249/793/785
f 249/793/785 582/792/784 583/794/786
f 249/793/785 583/794/786 250/795/787
f 250/795/787 583/794/786 584/796/788
f 250/795/787 584/796/788 251/797/789
f 251/797/789 584/796/788 585/798/790
f 251/797/789 585/798/790 252/799/791
f 252/799/791 585/798/790 586/800/792
f 252/799/791 586/800/792 253/801/793
f 253/801/793 586/800/792 587/802/794
f 253/801/793 587/802/794 254/803/795
f 254/803/795 587/802/794 588/804/796
f 254/803/795 588/804/796 255/805/797
f 255/805/797 588/804/796 589/806/798
f 255/805/797 589/806/798 256/807/799
f 256/807/799 589/806/798 590/808/800
f 256/807/799 590/808/800 257/809/801
f 257/809/801 590/808/800 591/810/802
f 257/809/801 591/810/802 258/811/803
f 258/811/803 591/810/802 592/812/804
f 258/811/803 592/812/804 259/813/805
f 259/813/805 592/812/804 593/814/806
f 259/813/805 593/814/806 260/815/807
f 260/815/807 593/814/806 594/816/808
f 260/815/807 594/816/808 261/817/809
f 261/817/809 594/816/808 595/818/810
f 261/817/809 595/818/810 262/819/811
f 262/819/811 595/818/810 596/820/812
f 262/819/811 596/820/812 263/821/813
f 263/821/813 596/820/812 597/822/814
f 263/821/813 597/822/814 264/823/815
f 264/823/815 597/822/814 598/824/816
f 264/823/815 598/824/816 265/825/817
f 265/825/817 598/824/816 599/826/818
f 265/825/817 599/826/818 266/827/819
f 266/827/819 599/826/818 600/828/820
[truncated: 187,586 more chars]
