# Supplementary material for: Customizable 3D printed perfusion bioreactor for the engineering of stem cell microenvironments
Source: Front Bioeng Biotechnol. 2023 Jan 9;10:1081145. doi: 10.3389/fbioe.2022.1081145 (PMC9870251; doi:10.3389/fbioe.2022.1081145)
Supplement: Supplementary file 5 [file Table1.XLSX]

## Sheet: Sheet1
Printing Parameters	Parameter values
Avoid Crossing Perimeters	1		Crucial
Bed Shape	0x0,250x0,250x210,0x210
Bed Temperature	60
Bottom Fill Pattern	concentric
Bottom Solid Layers	9
Bottom Solid Min Thickness	0
Bridge Acceleration	1000
Bridge Angle	0
Bridge Fan Speed	100
Bridge Flow Ratio	0.8
Bridge Speed	30
Brim Width	5
Clip Multipart Objects	1
Complete Objects	1
Cooling	1
Cooling Tube Length	5
Cooling Tube Retraction	91.5
Default Acceleration	1000
Default Filament Profile	"Prusament PLA"
Default Print Profile	0.15mm QUALITY MK3
Deretract Speed	0
Disable Fan First Layers	1
Dont Support Bridges	1
Draft Shield	0
Duplicate Distance	6
Elefant Foot Compensation	0
Ensure Vertical Shell Thickness	1
External Perimeter Extrusion Width	0.45
External Perimeter Speed	25
External Perimeters First	0
Extra Loading Move	-2
Extra Perimeters	1
Extruder Clearance Height	200
Extruder Clearance Radius	0
Extruder Offset	0x0
Extrusion Axis	E
Extrusion Multiplier	1
Extrusion Width	0.45
Fan Always On	1
Fan Below Layer Time	100
Filament Colour	#FF8000
Filament Cooling Final Speed	3.4
Filament Cooling Initial Speed	2.2
Filament Cooling Moves	4
Filament Cost	25.4
Filament Density	1.24
Filament Diameter	1.75
Filament Load Time	0
Filament Loading Speed	28
Filament Loading Speed Start	3
Filament Max Volumetric Speed	15
Filament Minimal Purge On Wipe Tower	15
Filament Soluble	0
Filament Toolchange Delay	0
Filament Type	PLA
Filament Unload Time	0
Filament Unloading Speed	90
Filament Unloading Speed Start	100
Fill Angle	0
Fill Density	1
Fill Pattern	concentric
First Layer Acceleration	1000
First Layer Bed Temperature	60
First Layer Extrusion Width	0.42
First Layer Height	0.2
First Layer Speed	20
First Layer Temperature	195
Gap Fill Speed	40
Gcode Comments	0
Gcode Flavor	marlin
Gcode Label Objects	0
High Current On Filament Swap	0
Host Type	octoprint
Infill Acceleration	1000
Infill Every Layers	1
Infill Extruder	1
Infill Extrusion Width	0.5
Infill First	0
Infill Only Where Needed	0
Infill Overlap	0.6
Infill Speed	80
Inherits Cummulative	"0.15mm QUALITY MK3";"Prusa PLA";"Original Prusa i3 MK3"
Interface Shells	0
Layer Height	0.15
Machine Max Acceleration E	50005000
Machine Max Acceleration Extruding	12501250
Machine Max Acceleration Retracting	12501250
Machine Max Acceleration X	1000960
Machine Max Acceleration Y	1000960
Machine Max Acceleration Z	10001000
Machine Max Feedrate E	120120
Machine Max Feedrate X	200100
Machine Max Feedrate Y	200100
Machine Max Feedrate Z	12,12
Machine Max Jerk E	1.5,1.5
Machine Max Jerk X	8,8
Machine Max Jerk Y	8,8
Machine Max Jerk Z	0.4,0.4
Machine Min Extruding Rate	0,0
Machine Min Travel Rate	0,0
Max Fan Speed	80
Max Layer Height	0.25
Max Print Height	210
Max Print Speed	200
Max Volumetric Speed	0
Min Fan Speed	80
Min Layer Height	0.07
Min Print Speed	15
Min Skirt Length	4
Nozzle Diameter	0.4
Only Retract When Crossing Perimeters	1
Ooze Prevention	0
Overhangs	0
Parking Pos Retraction	92
Perimeter Acceleration	800
Perimeter Extruder	1
Perimeter Extrusion Width	0.5
Perimeter Speed	45
Perimeters	2
Printer Model	MK3
Printer Technology	FFF
Printer Variant	0.4
Raft Layers	0
Remaining Times	1
Resolution	0
Retract Before Travel	0.2
Retract Before Wipe	0
Retract Layer Change	1
Retract Length	1
Retract Length Toolchange	4
Retract Lift	0.5
Retract Lift Above	0
Retract Lift Below	209
Retract Restart Extra	0
Retract Restart Extra Toolchange	0
Retract Speed	120
Seam Position	random
Serial Speed	250000
Silent Mode	1
Single Extruder Multi Material	0
Single Extruder Multi Material Priming	0
Skirt Distance	2
Skirt Height	3
Skirts	1
Slice Closing Radius	0.049
Slowdown Below Layer Time	20
Small Perimeter Speed	25
Solid Infill Below Area	0
Solid Infill Every Layers	1
Solid Infill Extruder	1
Solid Infill Extrusion Width	0.45
Solid Infill Speed	80
Spiral Vase	0
Standby Temperature Delta	-5
Support Material	0
Support Material Angle	0
Support Material Auto	0
Support Material Buildplate Only	0
Support Material Contact Distance	0.1
Support Material Enforce Layers	0
Support Material Extruder	0
Support Material Extrusion Width	0.35
Support Material Interface Contact Loops	0
Support Material Interface Extruder	0
Support Material Interface Layers	2
Support Material Interface Spacing	0.2
Support Material Interface Speed	1
Support Material Pattern	rectilinear
Support Material Spacing	2
Support Material Speed	50
Support Material Synchronize Layers	0
Support Material Threshold	55
Support Material With Sheath	0
Support Material Xy Spacing	0.5
Temperature	195
Thin Walls	1
Threads	6
Top Fill Pattern	concentric
Top Infill Extrusion Width	0.4
Top Solid Infill Speed	40
Top Solid Layers	9
Top Solid Min Thickness	0
Travel Speed	180
Use Firmware Retraction	0
Use Relative E Distances	1
Use Volumetric E	0
Variable Layer Height	1
Wipe	1
Wipe Into Infill	0
Wipe Into Objects	0
Wipe Tower	1
Wipe Tower Bridging	10
Wipe Tower No Sparse Layers	0
Wipe Tower Rotation Angle	0
Wipe Tower Width	60
Wipe Tower X	170
Wipe Tower Y	125
Wiping Volumes Extruders	70,70
Wiping Volumes Matrix	0
XY Size Compensation	0
Z Offset	0
